# Supplementary material for: Cache: Utilizing ultra-large library screening in Rosetta to identify novel binders of the WD-repeat domain of Leucine-Rich Repeat Kinase 2
Source: J Cheminform. 2025 Sep 25;17:145. doi: 10.1186/s13321-025-01084-3 (PMC12465524; doi:10.1186/s13321-025-01084-3)
Supplement: Supplementary file 1 — Supplementary material 1. Files S: All clustered PDB structures and clustering information from the MDsimulation. [file 13321_2025_1084_MOESM1_ESM.zip]

Archive with 13 entries (13 files):
- cluster_dbscan.in
- rep.c0.pdb
- rep.c1.pdb
- rep.c10.pdb
- rep.c2.pdb
- rep.c3.pdb
- rep.c4.pdb
- rep.c5.pdb
- rep.c6.pdb
- rep.c7.pdb
- rep.c8.pdb
- rep.c9.pdb
- summary.dat
