# Supplementary material for: Cache: Utilizing ultra-large library screening in Rosetta to identify novel binders of the WD-repeat domain of Leucine-Rich Repeat Kinase 2
Source: J Cheminform. 2025 Sep 25;17:145. doi: 10.1186/s13321-025-01084-3 (PMC12465524; doi:10.1186/s13321-025-01084-3)
Supplement: Supplementary file 1 — Supplementary material 1. Files S: All clustered PDB structures and clustering information from the MDsimulation. [file 13321_2025_1084_MOESM1_ESM.zip › cluster_dbscan.in]

parm 7lht_WD40_amber_rep1/stripped.7lht_WD40_amber_rep1.parm7
trajin 7lht_WD40_amber_rep*/7lht_WD40_amber_rep*_prod_strip_all.nc
rms @CA
cluster c0 \
	    dbscan minpoints 4 epsilon 1.4 sievetoframe \
	    rms :292-308,166-177,107-112,62-76,14-28,319-329,276-288,216-227@CA nofit \
	    sieve 10 random \
	    out cnumvtime.dat \
	    summary summary.dat \
	    info info.dat \
	    cpopvtime cpopvtime.agr normframe \
	    repout rep repfmt pdb \
	    singlerepout singlerep.nc singlerepfmt netcdf \
	    clusterout cluster_out_ \
	    clusterfmt pdb \
	    avgout avg avgfmt pdb

	    run
	    exit
