# Supplementary material for: Cache: Utilizing ultra-large library screening in Rosetta to identify novel binders of the WD-repeat domain of Leucine-Rich Repeat Kinase 2
Source: J Cheminform. 2025 Sep 25;17:145. doi: 10.1186/s13321-025-01084-3 (PMC12465524; doi:10.1186/s13321-025-01084-3)
Supplement: Supplementary file 1 — Supplementary material 1. Files S: All clustered PDB structures and clustering information from the MDsimulation. [file 13321_2025_1084_MOESM1_ESM.zip › rep.c0.pdb]

CRYST1   90.423   81.513   89.555  90.00  90.00  90.00               1
ATOM      1  N   THR     1      52.996  23.108  56.019  1.00  0.00           N  
ATOM      2  H1  THR     1      53.904  23.121  55.577  1.00  0.00           H  
ATOM      3  H2  THR     1      52.525  22.385  55.494  1.00  0.00           H  
ATOM      4  H3  THR     1      53.139  22.751  56.953  1.00  0.00           H  
ATOM      5  CA  THR     1      52.167  24.303  56.133  1.00  0.00           C  
ATOM      6  HA  THR     1      52.216  24.804  55.166  1.00  0.00           H  
ATOM      7  CB  THR     1      50.798  23.872  56.303  1.00  0.00           C  
ATOM      8  HB  THR     1      50.734  23.309  57.234  1.00  0.00           H  
ATOM      9  CG2 THR     1      49.835  25.118  56.442  1.00  0.00           C  
ATOM     10 HG21 THR     1      48.780  24.872  56.318  1.00  0.00           H  
ATOM     11 HG22 THR     1      49.968  25.609  57.405  1.00  0.00           H  
ATOM     12 HG23 THR     1      50.034  25.860  55.669  1.00  0.00           H  
ATOM     13  OG1 THR     1      50.421  23.069  55.322  1.00  0.00           O  
ATOM     14  HG1 THR     1      49.531  22.730  55.443  1.00  0.00           H  
ATOM     15  C   THR     1      52.721  25.169  57.270  1.00  0.00           C  
ATOM     16  O   THR     1      52.205  25.162  58.390  1.00  0.00           O  
ATOM     17  N   ARG     2      53.680  25.981  56.939  1.00  0.00           N  
ATOM     18  H   ARG     2      54.068  25.957  56.006  1.00  0.00           H  
ATOM     19  CA  ARG     2      54.350  26.966  57.818  1.00  0.00           C  
ATOM     20  HA  ARG     2      54.336  26.474  58.790  1.00  0.00           H  
ATOM     21  CB  ARG     2      55.772  27.110  57.347  1.00  0.00           C  
ATOM     22  HB2 ARG     2      55.738  27.358  56.286  1.00  0.00           H  
ATOM     23  HB3 ARG     2      56.273  26.142  57.341  1.00  0.00           H  
ATOM     24  CG  ARG     2      56.695  28.165  57.977  1.00  0.00           C  
ATOM     25  HG2 ARG     2      56.796  28.068  59.058  1.00  0.00           H  
ATOM     26  HG3 ARG     2      56.074  29.056  57.880  1.00  0.00           H  
ATOM     27  CD  ARG     2      58.090  28.458  57.331  1.00  0.00           C  
ATOM     28  HD2 ARG     2      57.777  28.864  56.369  1.00  0.00           H  
ATOM     29  HD3 ARG     2      58.560  27.475  57.285  1.00  0.00           H  
ATOM     30  NE  ARG     2      58.752  29.564  58.065  1.00  0.00           N  
ATOM     31  HE  ARG     2      58.484  29.543  59.038  1.00  0.00           H  
ATOM     32  CZ  ARG     2      59.815  30.332  57.680  1.00  0.00           C  
ATOM     33  NH1 ARG     2      60.219  30.314  56.445  1.00  0.00           N  
ATOM     34 HH11 ARG     2      60.784  31.089  56.132  1.00  0.00           H  
ATOM     35 HH12 ARG     2      59.761  29.736  55.754  1.00  0.00           H  
ATOM     36  NH2 ARG     2      60.366  31.053  58.586  1.00  0.00           N  
ATOM     37 HH21 ARG     2      60.137  30.944  59.564  1.00  0.00           H  
ATOM     38 HH22 ARG     2      61.093  31.688  58.289  1.00  0.00           H  
ATOM     39  C   ARG     2      53.578  28.321  58.144  1.00  0.00           C  
ATOM     40  O   ARG     2      53.471  29.142  57.207  1.00  0.00           O  
ATOM     41  N   ARG     3      53.289  28.544  59.408  1.00  0.00           N  
ATOM     42  H   ARG     3      53.561  27.876  60.115  1.00  0.00           H  
ATOM     43  CA  ARG     3      52.793  29.854  59.969  1.00  0.00           C  
ATOM     44  HA  ARG     3      52.286  30.457  59.215  1.00  0.00           H  
ATOM     45  CB  ARG     3      51.898  29.573  61.160  1.00  0.00           C  
ATOM     46  HB2 ARG     3      51.790  30.497  61.727  1.00  0.00           H  
ATOM     47  HB3 ARG     3      52.327  28.844  61.849  1.00  0.00           H  
ATOM     48  CG  ARG     3      50.475  29.096  60.867  1.00  0.00           C  
ATOM     49  HG2 ARG     3      50.023  29.730  60.104  1.00  0.00           H  
ATOM     50  HG3 ARG     3      49.795  29.214  61.711  1.00  0.00           H  
ATOM     51  CD  ARG     3      50.446  27.642  60.519  1.00  0.00           C  
ATOM     52  HD2 ARG     3      50.997  27.057  61.255  1.00  0.00           H  
ATOM     53  HD3 ARG     3      50.845  27.501  59.515  1.00  0.00           H  
ATOM     54  NE  ARG     3      49.104  27.067  60.448  1.00  0.00           N  
ATOM     55  HE  ARG     3      48.331  27.652  60.729  1.00  0.00           H  
ATOM     56  CZ  ARG     3      48.869  25.785  60.301  1.00  0.00           C  
ATOM     57  NH1 ARG     3      49.818  24.967  60.029  1.00  0.00           N  
ATOM     58 HH11 ARG     3      50.740  25.273  59.755  1.00  0.00           H  
ATOM     59 HH12 ARG     3      49.648  23.972  59.998  1.00  0.00           H  
ATOM     60  NH2 ARG     3      47.679  25.296  60.426  1.00  0.00           N  
ATOM     61 HH21 ARG     3      47.465  24.358  60.121  1.00  0.00           H  
ATOM     62 HH22 ARG     3      46.885  25.821  60.763  1.00  0.00           H  
ATOM     63  C   ARG     3      53.994  30.729  60.355  1.00  0.00           C  
ATOM     64  O   ARG     3      54.835  30.398  61.202  1.00  0.00           O  
ATOM     65  N   ILE     4      53.955  31.956  59.831  1.00  0.00           N  
ATOM     66  H   ILE     4      53.206  32.183  59.192  1.00  0.00           H  
ATOM     67  CA  ILE     4      54.763  33.137  60.291  1.00  0.00           C  
ATOM     68  HA  ILE     4      55.597  32.777  60.892  1.00  0.00           H  
ATOM     69  CB  ILE     4      55.466  33.859  59.172  1.00  0.00           C  
ATOM     70  HB  ILE     4      54.733  34.333  58.520  1.00  0.00           H  
ATOM     71  CG2 ILE     4      56.360  35.006  59.672  1.00  0.00           C  
ATOM     72 HG21 ILE     4      56.910  35.509  58.877  1.00  0.00           H  
ATOM     73 HG22 ILE     4      55.769  35.687  60.285  1.00  0.00           H  
ATOM     74 HG23 ILE     4      57.058  34.642  60.425  1.00  0.00           H  
ATOM     75  CG1 ILE     4      56.502  33.099  58.355  1.00  0.00           C  
ATOM     76 HG12 ILE     4      57.277  32.641  58.971  1.00  0.00           H  
ATOM     77 HG13 ILE     4      56.995  33.764  57.647  1.00  0.00           H  
ATOM     78  CD1 ILE     4      55.870  32.017  57.589  1.00  0.00           C  
ATOM     79 HD11 ILE     4      55.573  31.284  58.340  1.00  0.00           H  
ATOM     80 HD12 ILE     4      55.084  32.482  56.994  1.00  0.00           H  
ATOM     81 HD13 ILE     4      56.542  31.651  56.813  1.00  0.00           H  
ATOM     82  C   ILE     4      53.767  34.174  60.983  1.00  0.00           C  
ATOM     83  O   ILE     4      52.820  34.501  60.345  1.00  0.00           O  
ATOM     84  N   LEU     5      53.951  34.443  62.282  1.00  0.00           N  
ATOM     85  H   LEU     5      54.745  33.989  62.708  1.00  0.00           H  
ATOM     86  CA  LEU     5      53.085  35.388  63.018  1.00  0.00           C  
ATOM     87  HA  LEU     5      52.088  35.442  62.581  1.00  0.00           H  
ATOM     88  CB  LEU     5      52.911  34.993  64.505  1.00  0.00           C  
ATOM     89  HB2 LEU     5      52.611  35.824  65.143  1.00  0.00           H  
ATOM     90  HB3 LEU     5      53.937  34.928  64.868  1.00  0.00           H  
ATOM     91  CG  LEU     5      52.120  33.798  64.939  1.00  0.00           C  
ATOM     92  HG  LEU     5      51.049  33.995  64.877  1.00  0.00           H  
ATOM     93  CD1 LEU     5      52.484  32.517  64.131  1.00  0.00           C  
ATOM     94 HD11 LEU     5      52.316  32.746  63.079  1.00  0.00           H  
ATOM     95 HD12 LEU     5      53.543  32.302  64.274  1.00  0.00           H  
ATOM     96 HD13 LEU     5      51.955  31.590  64.351  1.00  0.00           H  
ATOM     97  CD2 LEU     5      52.365  33.607  66.460  1.00  0.00           C  
ATOM     98 HD21 LEU     5      51.652  32.875  66.840  1.00  0.00           H  
ATOM     99 HD22 LEU     5      53.332  33.124  66.600  1.00  0.00           H  
ATOM    100 HD23 LEU     5      52.408  34.608  66.891  1.00  0.00           H  
ATOM    101  C   LEU     5      53.677  36.754  62.979  1.00  0.00           C  
ATOM    102  O   LEU     5      54.890  36.934  63.032  1.00  0.00           O  
ATOM    103  N   LEU     6      52.796  37.746  62.854  1.00  0.00           N  
ATOM    104  H   LEU     6      51.811  37.564  62.723  1.00  0.00           H  
ATOM    105  CA  LEU     6      53.175  39.111  62.579  1.00  0.00           C  
ATOM    106  HA  LEU     6      54.259  39.156  62.472  1.00  0.00           H  
ATOM    107  CB  LEU     6      52.546  39.717  61.318  1.00  0.00           C  
ATOM    108  HB2 LEU     6      52.901  40.723  61.093  1.00  0.00           H  
ATOM    109  HB3 LEU     6      51.477  39.763  61.530  1.00  0.00           H  
ATOM    110  CG  LEU     6      52.583  38.820  60.032  1.00  0.00           C  
ATOM    111  HG  LEU     6      52.329  37.795  60.299  1.00  0.00           H  
ATOM    112  CD1 LEU     6      51.503  39.242  58.946  1.00  0.00           C  
ATOM    113 HD11 LEU     6      51.548  40.302  58.694  1.00  0.00           H  
ATOM    114 HD12 LEU     6      51.538  38.611  58.058  1.00  0.00           H  
ATOM    115 HD13 LEU     6      50.570  39.012  59.460  1.00  0.00           H  
ATOM    116  CD2 LEU     6      53.984  38.832  59.362  1.00  0.00           C  
ATOM    117 HD21 LEU     6      53.936  38.248  58.442  1.00  0.00           H  
ATOM    118 HD22 LEU     6      54.310  39.870  59.305  1.00  0.00           H  
ATOM    119 HD23 LEU     6      54.672  38.305  60.022  1.00  0.00           H  
ATOM    120  C   LEU     6      52.869  39.985  63.895  1.00  0.00           C  
ATOM    121  O   LEU     6      52.110  39.510  64.744  1.00  0.00           O  
ATOM    122  N   PRO     7      53.645  41.101  64.063  1.00  0.00           N  
ATOM    123  CD  PRO     7      54.755  41.547  63.161  1.00  0.00           C  
ATOM    124  HD2 PRO     7      54.342  42.321  62.515  1.00  0.00           H  
ATOM    125  HD3 PRO     7      55.307  40.691  62.772  1.00  0.00           H  
ATOM    126  CG  PRO     7      55.707  42.318  64.062  1.00  0.00           C  
ATOM    127  HG2 PRO     7      56.472  41.735  64.575  1.00  0.00           H  
ATOM    128  HG3 PRO     7      56.134  43.119  63.459  1.00  0.00           H  
ATOM    129  CB  PRO     7      54.824  42.986  65.101  1.00  0.00           C  
ATOM    130  HB2 PRO     7      55.496  42.968  65.959  1.00  0.00           H  
ATOM    131  HB3 PRO     7      54.513  43.977  64.772  1.00  0.00           H  
ATOM    132  CA  PRO     7      53.735  41.932  65.198  1.00  0.00           C  
ATOM    133  HA  PRO     7      54.055  41.323  66.043  1.00  0.00           H  
ATOM    134  C   PRO     7      52.402  42.551  65.632  1.00  0.00           C  
ATOM    135  O   PRO     7      52.156  43.694  65.419  1.00  0.00           O  
ATOM    136  N   LYS     8      51.588  41.848  66.435  1.00  0.00           N  
ATOM    137  H   LYS     8      51.850  40.891  66.624  1.00  0.00           H  
ATOM    138  CA  LYS     8      50.382  42.242  67.177  1.00  0.00           C  
ATOM    139  HA  LYS     8      49.971  41.340  67.629  1.00  0.00           H  
ATOM    140  CB  LYS     8      50.767  43.183  68.402  1.00  0.00           C  
ATOM    141  HB2 LYS     8      49.957  43.822  68.753  1.00  0.00           H  
ATOM    142  HB3 LYS     8      51.586  43.834  68.097  1.00  0.00           H  
ATOM    143  CG  LYS     8      51.156  42.208  69.440  1.00  0.00           C  
ATOM    144  HG2 LYS     8      52.175  41.827  69.369  1.00  0.00           H  
ATOM    145  HG3 LYS     8      50.466  41.371  69.547  1.00  0.00           H  
ATOM    146  CD  LYS     8      51.156  42.964  70.837  1.00  0.00           C  
ATOM    147  HD2 LYS     8      51.648  42.245  71.492  1.00  0.00           H  
ATOM    148  HD3 LYS     8      50.162  43.029  71.279  1.00  0.00           H  
ATOM    149  CE  LYS     8      51.894  44.235  70.773  1.00  0.00           C  
ATOM    150  HE2 LYS     8      51.389  45.039  70.238  1.00  0.00           H  
ATOM    151  HE3 LYS     8      52.840  43.965  70.304  1.00  0.00           H  
ATOM    152  NZ  LYS     8      52.104  44.733  72.220  1.00  0.00           N  
ATOM    153  HZ1 LYS     8      51.226  44.804  72.713  1.00  0.00           H  
ATOM    154  HZ2 LYS     8      52.659  44.092  72.769  1.00  0.00           H  
ATOM    155  HZ3 LYS     8      52.595  45.615  72.244  1.00  0.00           H  
ATOM    156  C   LYS     8      49.407  42.816  66.242  1.00  0.00           C  
ATOM    157  O   LYS     8      48.798  41.976  65.585  1.00  0.00           O  
ATOM    158  N   ASN     9      49.140  44.132  66.175  1.00  0.00           N  
ATOM    159  H   ASN     9      49.731  44.710  66.756  1.00  0.00           H  
ATOM    160  CA  ASN     9      47.991  44.594  65.402  1.00  0.00           C  
ATOM    161  HA  ASN     9      47.221  43.823  65.373  1.00  0.00           H  
ATOM    162  CB  ASN     9      47.395  45.754  66.171  1.00  0.00           C  
ATOM    163  HB2 ASN     9      48.103  46.577  66.262  1.00  0.00           H  
ATOM    164  HB3 ASN     9      47.144  45.489  67.198  1.00  0.00           H  
ATOM    165  CG  ASN     9      46.124  46.305  65.567  1.00  0.00           C  
ATOM    166  OD1 ASN     9      45.175  45.603  65.450  1.00  0.00           O  
ATOM    167  ND2 ASN     9      46.175  47.596  65.170  1.00  0.00           N  
ATOM    168 HD21 ASN     9      45.280  47.942  64.855  1.00  0.00           H  
ATOM    169 HD22 ASN     9      47.041  48.087  65.341  1.00  0.00           H  
ATOM    170  C   ASN     9      48.389  44.917  63.887  1.00  0.00           C  
ATOM    171  O   ASN     9      48.437  46.057  63.464  1.00  0.00           O  
ATOM    172  N   VAL    10      48.577  43.899  63.043  1.00  0.00           N  
ATOM    173  H   VAL    10      48.510  42.938  63.348  1.00  0.00           H  
ATOM    174  CA  VAL    10      49.028  44.057  61.620  1.00  0.00           C  
ATOM    175  HA  VAL    10      49.533  45.006  61.438  1.00  0.00           H  
ATOM    176  CB  VAL    10      50.164  43.091  61.315  1.00  0.00           C  
ATOM    177  HB  VAL    10      49.795  42.092  61.544  1.00  0.00           H  
ATOM    178  CG1 VAL    10      50.754  43.133  59.888  1.00  0.00           C  
ATOM    179 HG11 VAL    10      49.984  43.071  59.119  1.00  0.00           H  
ATOM    180 HG12 VAL    10      51.416  43.988  59.748  1.00  0.00           H  
ATOM    181 HG13 VAL    10      51.407  42.262  59.948  1.00  0.00           H  
ATOM    182  CG2 VAL    10      51.326  43.450  62.256  1.00  0.00           C  
ATOM    183 HG21 VAL    10      51.042  43.043  63.227  1.00  0.00           H  
ATOM    184 HG22 VAL    10      52.218  42.934  61.903  1.00  0.00           H  
ATOM    185 HG23 VAL    10      51.473  44.528  62.306  1.00  0.00           H  
ATOM    186  C   VAL    10      47.960  43.855  60.558  1.00  0.00           C  
ATOM    187  O   VAL    10      47.381  42.789  60.439  1.00  0.00           O  
ATOM    188  N   ILE    11      47.643  44.869  59.818  1.00  0.00           N  
ATOM    189  H   ILE    11      48.314  45.622  59.759  1.00  0.00           H  
ATOM    190  CA  ILE    11      46.607  44.885  58.771  1.00  0.00           C  
ATOM    191  HA  ILE    11      46.152  43.895  58.732  1.00  0.00           H  
ATOM    192  CB  ILE    11      45.485  45.903  59.286  1.00  0.00           C  
ATOM    193  HB  ILE    11      45.928  46.881  59.469  1.00  0.00           H  
ATOM    194  CG2 ILE    11      44.440  46.200  58.212  1.00  0.00           C  
ATOM    195 HG21 ILE    11      44.890  46.712  57.361  1.00  0.00           H  
ATOM    196 HG22 ILE    11      44.037  45.259  57.837  1.00  0.00           H  
ATOM    197 HG23 ILE    11      43.624  46.803  58.610  1.00  0.00           H  
ATOM    198  CG1 ILE    11      44.721  45.517  60.640  1.00  0.00           C  
ATOM    199 HG12 ILE    11      45.381  44.921  61.271  1.00  0.00           H  
ATOM    200 HG13 ILE    11      43.877  44.877  60.383  1.00  0.00           H  
ATOM    201  CD1 ILE    11      44.109  46.731  61.431  1.00  0.00           C  
ATOM    202 HD11 ILE    11      43.343  47.143  60.773  1.00  0.00           H  
ATOM    203 HD12 ILE    11      43.696  46.371  62.373  1.00  0.00           H  
ATOM    204 HD13 ILE    11      44.817  47.503  61.732  1.00  0.00           H  
ATOM    205  C   ILE    11      47.248  45.342  57.464  1.00  0.00           C  
ATOM    206  O   ILE    11      47.977  46.357  57.394  1.00  0.00           O  
ATOM    207  N   VAL    12      47.103  44.555  56.454  1.00  0.00           N  
ATOM    208  H   VAL    12      46.491  43.756  56.531  1.00  0.00           H  
ATOM    209  CA  VAL    12      47.830  44.611  55.202  1.00  0.00           C  
ATOM    210  HA  VAL    12      48.601  45.380  55.258  1.00  0.00           H  
ATOM    211  CB  VAL    12      48.537  43.275  54.843  1.00  0.00           C  
ATOM    212  HB  VAL    12      47.850  42.436  54.954  1.00  0.00           H  
ATOM    213  CG1 VAL    12      49.277  43.355  53.516  1.00  0.00           C  
ATOM    214 HG11 VAL    12      48.526  43.648  52.782  1.00  0.00           H  
ATOM    215 HG12 VAL    12      50.119  44.039  53.620  1.00  0.00           H  
ATOM    216 HG13 VAL    12      49.678  42.349  53.400  1.00  0.00           H  
ATOM    217  CG2 VAL    12      49.522  43.053  55.975  1.00  0.00           C  
ATOM    218 HG21 VAL    12      49.066  43.096  56.964  1.00  0.00           H  
ATOM    219 HG22 VAL    12      49.872  42.050  55.728  1.00  0.00           H  
ATOM    220 HG23 VAL    12      50.272  43.830  55.834  1.00  0.00           H  
ATOM    221  C   VAL    12      46.838  45.013  54.077  1.00  0.00           C  
ATOM    222  O   VAL    12      45.880  44.323  53.793  1.00  0.00           O  
ATOM    223  N   GLU    13      47.027  46.233  53.443  1.00  0.00           N  
ATOM    224  H   GLU    13      47.843  46.748  53.742  1.00  0.00           H  
ATOM    225  CA  GLU    13      46.309  46.690  52.257  1.00  0.00           C  
ATOM    226  HA  GLU    13      45.260  46.418  52.371  1.00  0.00           H  
ATOM    227  CB  GLU    13      46.468  48.227  52.130  1.00  0.00           C  
ATOM    228  HB2 GLU    13      45.906  48.549  51.254  1.00  0.00           H  
ATOM    229  HB3 GLU    13      47.552  48.347  52.112  1.00  0.00           H  
ATOM    230  CG  GLU    13      45.836  49.058  53.350  1.00  0.00           C  
ATOM    231  HG2 GLU    13      45.694  50.054  52.931  1.00  0.00           H  
ATOM    232  HG3 GLU    13      46.559  49.021  54.165  1.00  0.00           H  
ATOM    233  CD  GLU    13      44.466  48.580  53.858  1.00  0.00           C  
ATOM    234  OE1 GLU    13      44.137  48.328  55.030  1.00  0.00           O  
ATOM    235  OE2 GLU    13      43.547  48.523  53.016  1.00  0.00           O  
ATOM    236  C   GLU    13      46.884  46.071  50.981  1.00  0.00           C  
ATOM    237  O   GLU    13      46.121  45.503  50.160  1.00  0.00           O  
ATOM    238  N   CYS    14      48.157  46.077  50.731  1.00  0.00           N  
ATOM    239  H   CYS    14      48.712  46.607  51.388  1.00  0.00           H  
ATOM    240  CA  CYS    14      48.746  45.223  49.691  1.00  0.00           C  
ATOM    241  HA  CYS    14      48.053  44.465  49.326  1.00  0.00           H  
ATOM    242  CB  CYS    14      49.072  46.142  48.494  1.00  0.00           C  
ATOM    243  HB2 CYS    14      49.638  46.978  48.906  1.00  0.00           H  
ATOM    244  HB3 CYS    14      48.183  46.440  47.938  1.00  0.00           H  
ATOM    245  SG  CYS    14      50.237  45.170  47.362  1.00  0.00           S  
ATOM    246  HG  CYS    14      49.482  44.133  46.987  1.00  0.00           H  
ATOM    247  C   CYS    14      50.012  44.433  50.186  1.00  0.00           C  
ATOM    248  O   CYS    14      50.877  44.919  50.916  1.00  0.00           O  
ATOM    249  N   MET    15      50.047  43.111  49.876  1.00  0.00           N  
ATOM    250  H   MET    15      49.281  42.787  49.303  1.00  0.00           H  
ATOM    251  CA  MET    15      51.324  42.346  49.965  1.00  0.00           C  
ATOM    252  HA  MET    15      52.024  42.873  50.614  1.00  0.00           H  
ATOM    253  CB  MET    15      51.035  40.935  50.427  1.00  0.00           C  
ATOM    254  HB2 MET    15      50.244  40.626  49.744  1.00  0.00           H  
ATOM    255  HB3 MET    15      50.694  41.000  51.460  1.00  0.00           H  
ATOM    256  CG  MET    15      52.236  39.972  50.366  1.00  0.00           C  
ATOM    257  HG2 MET    15      53.105  40.501  50.757  1.00  0.00           H  
ATOM    258  HG3 MET    15      52.449  39.771  49.316  1.00  0.00           H  
ATOM    259  SD  MET    15      51.982  38.443  51.290  1.00  0.00           S  
ATOM    260  CE  MET    15      50.629  37.690  50.279  1.00  0.00           C  
ATOM    261  HE1 MET    15      49.992  36.986  50.816  1.00  0.00           H  
ATOM    262  HE2 MET    15      49.934  38.471  49.971  1.00  0.00           H  
ATOM    263  HE3 MET    15      51.041  37.100  49.461  1.00  0.00           H  
ATOM    264  C   MET    15      51.948  42.244  48.571  1.00  0.00           C  
ATOM    265  O   MET    15      51.281  41.994  47.598  1.00  0.00           O  
ATOM    266  N   VAL    16      53.249  42.322  48.491  1.00  0.00           N  
ATOM    267  H   VAL    16      53.780  42.743  49.240  1.00  0.00           H  
ATOM    268  CA  VAL    16      54.089  41.927  47.367  1.00  0.00           C  
ATOM    269  HA  VAL    16      53.542  41.384  46.596  1.00  0.00           H  
ATOM    270  CB  VAL    16      54.637  43.185  46.646  1.00  0.00           C  
ATOM    271  HB  VAL    16      54.797  43.916  47.439  1.00  0.00           H  
ATOM    272  CG1 VAL    16      55.848  42.950  45.765  1.00  0.00           C  
ATOM    273 HG11 VAL    16      55.665  42.259  44.942  1.00  0.00           H  
ATOM    274 HG12 VAL    16      56.090  43.939  45.376  1.00  0.00           H  
ATOM    275 HG13 VAL    16      56.749  42.771  46.352  1.00  0.00           H  
ATOM    276  CG2 VAL    16      53.480  43.770  45.751  1.00  0.00           C  
ATOM    277 HG21 VAL    16      52.722  44.137  46.443  1.00  0.00           H  
ATOM    278 HG22 VAL    16      53.723  44.679  45.201  1.00  0.00           H  
ATOM    279 HG23 VAL    16      52.995  43.104  45.037  1.00  0.00           H  
ATOM    280  C   VAL    16      55.206  40.890  47.729  1.00  0.00           C  
ATOM    281  O   VAL    16      56.049  41.211  48.592  1.00  0.00           O  
ATOM    282  N   ALA    17      55.068  39.738  47.102  1.00  0.00           N  
ATOM    283  H   ALA    17      54.435  39.735  46.315  1.00  0.00           H  
ATOM    284  CA  ALA    17      56.286  38.826  47.019  1.00  0.00           C  
ATOM    285  HA  ALA    17      56.766  38.681  47.987  1.00  0.00           H  
ATOM    286  CB  ALA    17      55.700  37.420  46.705  1.00  0.00           C  
ATOM    287  HB1 ALA    17      54.839  37.493  46.042  1.00  0.00           H  
ATOM    288  HB2 ALA    17      56.440  36.791  46.211  1.00  0.00           H  
ATOM    289  HB3 ALA    17      55.375  37.066  47.684  1.00  0.00           H  
ATOM    290  C   ALA    17      57.370  39.296  46.048  1.00  0.00           C  
ATOM    291  O   ALA    17      57.051  39.873  44.974  1.00  0.00           O  
ATOM    292  N   THR    18      58.623  39.021  46.347  1.00  0.00           N  
ATOM    293  H   THR    18      58.828  38.609  47.246  1.00  0.00           H  
ATOM    294  CA  THR    18      59.755  39.587  45.527  1.00  0.00           C  
ATOM    295  HA  THR    18      59.382  40.554  45.190  1.00  0.00           H  
ATOM    296  CB  THR    18      60.931  40.035  46.410  1.00  0.00           C  
ATOM    297  HB  THR    18      61.366  39.145  46.865  1.00  0.00           H  
ATOM    298  CG2 THR    18      62.044  40.629  45.542  1.00  0.00           C  
ATOM    299 HG21 THR    18      62.939  40.785  46.143  1.00  0.00           H  
ATOM    300 HG22 THR    18      62.085  39.982  44.666  1.00  0.00           H  
ATOM    301 HG23 THR    18      61.850  41.629  45.156  1.00  0.00           H  
ATOM    302  OG1 THR    18      60.517  41.002  47.400  1.00  0.00           O  
ATOM    303  HG1 THR    18      59.875  40.566  47.965  1.00  0.00           H  
ATOM    304  C   THR    18      60.102  38.525  44.419  1.00  0.00           C  
ATOM    305  O   THR    18      60.689  37.508  44.664  1.00  0.00           O  
ATOM    306  N   HIE    19      59.552  38.787  43.256  1.00  0.00           N  
ATOM    307  H   HIE    19      59.016  39.641  43.206  1.00  0.00           H  
ATOM    308  CA  HIE    19      59.583  37.878  42.052  1.00  0.00           C  
ATOM    309  HA  HIE    19      59.189  36.964  42.496  1.00  0.00           H  
ATOM    310  CB  HIE    19      58.713  38.331  40.876  1.00  0.00           C  
ATOM    311  HB2 HIE    19      57.643  38.255  41.067  1.00  0.00           H  
ATOM    312  HB3 HIE    19      58.844  37.574  40.102  1.00  0.00           H  
ATOM    313  CG  HIE    19      58.970  39.728  40.345  1.00  0.00           C  
ATOM    314  ND1 HIE    19      58.773  40.815  41.159  1.00  0.00           N  
ATOM    315  CE1 HIE    19      59.283  41.862  40.476  1.00  0.00           C  
ATOM    316  HE1 HIE    19      59.175  42.916  40.683  1.00  0.00           H  
ATOM    317  NE2 HIE    19      59.820  41.383  39.300  1.00  0.00           N  
ATOM    318  HE2 HIE    19      59.976  41.872  38.430  1.00  0.00           H  
ATOM    319  CD2 HIE    19      59.682  40.004  39.283  1.00  0.00           C  
ATOM    320  HD2 HIE    19      59.961  39.320  38.495  1.00  0.00           H  
ATOM    321  C   HIE    19      60.986  37.725  41.418  1.00  0.00           C  
ATOM    322  O   HIE    19      61.311  36.570  41.043  1.00  0.00           O  
ATOM    323  N   HIE    20      61.816  38.770  41.385  1.00  0.00           N  
ATOM    324  H   HIE    20      61.531  39.608  41.871  1.00  0.00           H  
ATOM    325  CA  HIE    20      63.092  38.782  40.671  1.00  0.00           C  
ATOM    326  HA  HIE    20      62.981  38.114  39.816  1.00  0.00           H  
ATOM    327  CB  HIE    20      63.283  40.173  40.129  1.00  0.00           C  
ATOM    328  HB2 HIE    20      62.439  40.421  39.486  1.00  0.00           H  
ATOM    329  HB3 HIE    20      64.130  40.229  39.445  1.00  0.00           H  
ATOM    330  CG  HIE    20      63.496  41.211  41.216  1.00  0.00           C  
ATOM    331  ND1 HIE    20      62.532  41.671  42.062  1.00  0.00           N  
ATOM    332  CE1 HIE    20      63.268  42.518  42.949  1.00  0.00           C  
ATOM    333  HE1 HIE    20      62.719  43.205  43.576  1.00  0.00           H  
ATOM    334  NE2 HIE    20      64.542  42.512  42.610  1.00  0.00           N  
ATOM    335  HE2 HIE    20      65.280  43.013  43.084  1.00  0.00           H  
ATOM    336  CD2 HIE    20      64.713  41.650  41.570  1.00  0.00           C  
ATOM    337  HD2 HIE    20      65.569  41.428  40.950  1.00  0.00           H  
ATOM    338  C   HIE    20      64.312  38.331  41.404  1.00  0.00           C  
ATOM    339  O   HIE    20      65.244  37.779  40.834  1.00  0.00           O  
ATOM    340  N   ASN    21      64.388  38.666  42.732  1.00  0.00           N  
ATOM    341  H   ASN    21      63.777  39.347  43.160  1.00  0.00           H  
ATOM    342  CA  ASN    21      65.603  38.377  43.548  1.00  0.00           C  
ATOM    343  HA  ASN    21      66.416  38.802  42.959  1.00  0.00           H  
ATOM    344  CB  ASN    21      65.589  39.249  44.860  1.00  0.00           C  
ATOM    345  HB2 ASN    21      64.800  38.796  45.461  1.00  0.00           H  
ATOM    346  HB3 ASN    21      65.281  40.274  44.654  1.00  0.00           H  
ATOM    347  CG  ASN    21      66.875  39.481  45.561  1.00  0.00           C  
ATOM    348  OD1 ASN    21      67.732  38.603  45.544  1.00  0.00           O  
ATOM    349  ND2 ASN    21      67.114  40.534  46.275  1.00  0.00           N  
ATOM    350 HD21 ASN    21      67.888  40.570  46.924  1.00  0.00           H  
ATOM    351 HD22 ASN    21      66.428  41.266  46.156  1.00  0.00           H  
ATOM    352  C   ASN    21      65.866  36.898  43.750  1.00  0.00           C  
ATOM    353  O   ASN    21      64.899  36.153  43.893  1.00  0.00           O  
ATOM    354  N   SER    22      67.100  36.479  43.635  1.00  0.00           N  
ATOM    355  H   SER    22      67.732  37.149  43.220  1.00  0.00           H  
ATOM    356  CA  SER    22      67.600  35.087  43.744  1.00  0.00           C  
ATOM    357  HA  SER    22      66.862  34.286  43.756  1.00  0.00           H  
ATOM    358  CB  SER    22      68.510  34.854  42.520  1.00  0.00           C  
ATOM    359  HB2 SER    22      68.011  35.241  41.632  1.00  0.00           H  
ATOM    360  HB3 SER    22      68.555  33.786  42.309  1.00  0.00           H  
ATOM    361  OG  SER    22      69.824  35.489  42.795  1.00  0.00           O  
ATOM    362  HG  SER    22      70.499  34.879  43.102  1.00  0.00           H  
ATOM    363  C   SER    22      68.257  34.789  45.119  1.00  0.00           C  
ATOM    364  O   SER    22      68.791  33.650  45.280  1.00  0.00           O  
ATOM    365  N   ARG    23      68.278  35.733  46.018  1.00  0.00           N  
ATOM    366  H   ARG    23      67.902  36.597  45.654  1.00  0.00           H  
ATOM    367  CA  ARG    23      68.930  35.721  47.298  1.00  0.00           C  
ATOM    368  HA  ARG    23      68.854  34.684  47.624  1.00  0.00           H  
ATOM    369  CB  ARG    23      70.376  36.271  47.119  1.00  0.00           C  
ATOM    370  HB2 ARG    23      70.950  35.536  46.555  1.00  0.00           H  
ATOM    371  HB3 ARG    23      70.926  36.445  48.044  1.00  0.00           H  
ATOM    372  CG  ARG    23      70.570  37.647  46.394  1.00  0.00           C  
ATOM    373  HG2 ARG    23      69.971  38.455  46.816  1.00  0.00           H  
ATOM    374  HG3 ARG    23      70.379  37.537  45.327  1.00  0.00           H  
ATOM    375  CD  ARG    23      71.984  38.101  46.324  1.00  0.00           C  
ATOM    376  HD2 ARG    23      72.488  38.064  47.290  1.00  0.00           H  
ATOM    377  HD3 ARG    23      72.108  39.153  46.068  1.00  0.00           H  
ATOM    378  NE  ARG    23      72.743  37.343  45.302  1.00  0.00           N  
ATOM    379  HE  ARG    23      72.632  37.581  44.327  1.00  0.00           H  
ATOM    380  CZ  ARG    23      73.683  36.495  45.528  1.00  0.00           C  
ATOM    381  NH1 ARG    23      73.964  36.178  46.719  1.00  0.00           N  
ATOM    382 HH11 ARG    23      73.548  36.624  47.524  1.00  0.00           H  
ATOM    383 HH12 ARG    23      74.761  35.569  46.836  1.00  0.00           H  
ATOM    384  NH2 ARG    23      74.411  36.004  44.636  1.00  0.00           N  
ATOM    385 HH21 ARG    23      75.270  35.477  44.694  1.00  0.00           H  
ATOM    386 HH22 ARG    23      74.164  36.127  43.665  1.00  0.00           H  
ATOM    387  C   ARG    23      68.144  36.545  48.380  1.00  0.00           C  
ATOM    388  O   ARG    23      68.708  36.769  49.520  1.00  0.00           O  
ATOM    389  N   ASN    24      67.071  37.209  48.064  1.00  0.00           N  
ATOM    390  H   ASN    24      66.782  37.215  47.096  1.00  0.00           H  
ATOM    391  CA  ASN    24      65.999  37.599  49.020  1.00  0.00           C  
ATOM    392  HA  ASN    24      66.048  36.923  49.874  1.00  0.00           H  
ATOM    393  CB  ASN    24      66.357  39.009  49.544  1.00  0.00           C  
ATOM    394  HB2 ASN    24      65.445  39.508  49.872  1.00  0.00           H  
ATOM    395  HB3 ASN    24      66.835  39.479  48.685  1.00  0.00           H  
ATOM    396  CG  ASN    24      67.250  39.040  50.772  1.00  0.00           C  
ATOM    397  OD1 ASN    24      67.168  38.210  51.690  1.00  0.00           O  
ATOM    398  ND2 ASN    24      68.013  40.018  51.040  1.00  0.00           N  
ATOM    399 HD21 ASN    24      68.614  39.968  51.850  1.00  0.00           H  
ATOM    400 HD22 ASN    24      68.041  40.843  50.458  1.00  0.00           H  
ATOM    401  C   ASN    24      64.625  37.453  48.514  1.00  0.00           C  
ATOM    402  O   ASN    24      64.161  38.155  47.641  1.00  0.00           O  
ATOM    403  N   ALA    25      63.848  36.568  49.140  1.00  0.00           N  
ATOM    404  H   ALA    25      64.269  36.193  49.978  1.00  0.00           H  
ATOM    405  CA  ALA    25      62.409  36.453  49.152  1.00  0.00           C  
ATOM    406  HA  ALA    25      61.967  36.813  48.223  1.00  0.00           H  
ATOM    407  CB  ALA    25      62.002  35.027  49.382  1.00  0.00           C  
ATOM    408  HB1 ALA    25      62.050  34.534  48.411  1.00  0.00           H  
ATOM    409  HB2 ALA    25      62.692  34.429  49.979  1.00  0.00           H  
ATOM    410  HB3 ALA    25      61.011  34.843  49.797  1.00  0.00           H  
ATOM    411  C   ALA    25      61.731  37.403  50.130  1.00  0.00           C  
ATOM    412  O   ALA    25      60.899  36.945  50.937  1.00  0.00           O  
ATOM    413  N   SER    26      61.977  38.710  50.064  1.00  0.00           N  
ATOM    414  H   SER    26      62.716  38.983  49.432  1.00  0.00           H  
ATOM    415  CA  SER    26      61.390  39.812  50.883  1.00  0.00           C  
ATOM    416  HA  SER    26      61.511  39.605  51.946  1.00  0.00           H  
ATOM    417  CB  SER    26      62.053  41.226  50.640  1.00  0.00           C  
ATOM    418  HB2 SER    26      61.679  42.007  51.302  1.00  0.00           H  
ATOM    419  HB3 SER    26      61.820  41.636  49.658  1.00  0.00           H  
ATOM    420  OG  SER    26      63.427  41.098  50.718  1.00  0.00           O  
ATOM    421  HG  SER    26      63.679  41.016  51.640  1.00  0.00           H  
ATOM    422  C   SER    26      59.871  39.854  50.624  1.00  0.00           C  
ATOM    423  O   SER    26      59.412  39.810  49.498  1.00  0.00           O  
ATOM    424  N   ILE    27      59.076  39.749  51.731  1.00  0.00           N  
ATOM    425  H   ILE    27      59.453  39.645  52.662  1.00  0.00           H  
ATOM    426  CA  ILE    27      57.615  40.008  51.595  1.00  0.00           C  
ATOM    427  HA  ILE    27      57.374  39.838  50.545  1.00  0.00           H  
ATOM    428  CB  ILE    27      56.720  39.011  52.416  1.00  0.00           C  
ATOM    429  HB  ILE    27      56.779  39.337  53.454  1.00  0.00           H  
ATOM    430  CG2 ILE    27      55.219  39.112  52.075  1.00  0.00           C  
ATOM    431 HG21 ILE    27      55.002  38.607  51.135  1.00  0.00           H  
ATOM    432 HG22 ILE    27      54.726  38.481  52.815  1.00  0.00           H  
ATOM    433 HG23 ILE    27      54.946  40.166  52.115  1.00  0.00           H  
ATOM    434  CG1 ILE    27      57.215  37.479  52.372  1.00  0.00           C  
ATOM    435 HG12 ILE    27      56.491  36.981  53.017  1.00  0.00           H  
ATOM    436 HG13 ILE    27      58.110  37.478  52.994  1.00  0.00           H  
ATOM    437  CD1 ILE    27      57.413  36.832  50.958  1.00  0.00           C  
ATOM    438 HD11 ILE    27      57.537  37.586  50.181  1.00  0.00           H  
ATOM    439 HD12 ILE    27      58.375  36.320  50.943  1.00  0.00           H  
ATOM    440 HD13 ILE    27      56.663  36.049  50.851  1.00  0.00           H  
ATOM    441  C   ILE    27      57.312  41.475  51.905  1.00  0.00           C  
ATOM    442  O   ILE    27      57.329  41.816  53.074  1.00  0.00           O  
ATOM    443  N   TRP    28      57.081  42.335  50.899  1.00  0.00           N  
ATOM    444  H   TRP    28      57.084  41.991  49.949  1.00  0.00           H  
ATOM    445  CA  TRP    28      56.681  43.673  51.076  1.00  0.00           C  
ATOM    446  HA  TRP    28      57.336  44.108  51.831  1.00  0.00           H  
ATOM    447  CB  TRP    28      56.910  44.596  49.883  1.00  0.00           C  
ATOM    448  HB2 TRP    28      56.829  45.646  50.162  1.00  0.00           H  
ATOM    449  HB3 TRP    28      56.136  44.427  49.134  1.00  0.00           H  
ATOM    450  CG  TRP    28      58.270  44.466  49.295  1.00  0.00           C  
ATOM    451  CD1 TRP    28      58.559  43.470  48.425  1.00  0.00           C  
ATOM    452  HD1 TRP    28      57.804  42.785  48.069  1.00  0.00           H  
ATOM    453  NE1 TRP    28      59.936  43.458  48.257  1.00  0.00           N  
ATOM    454  HE1 TRP    28      60.561  42.719  47.968  1.00  0.00           H  
ATOM    455  CE2 TRP    28      60.534  44.529  48.895  1.00  0.00           C  
ATOM    456  CZ2 TRP    28      61.835  44.875  48.974  1.00  0.00           C  
ATOM    457  HZ2 TRP    28      62.621  44.359  48.443  1.00  0.00           H  
ATOM    458  CH2 TRP    28      62.187  46.009  49.649  1.00  0.00           C  
ATOM    459  HH2 TRP    28      63.177  46.431  49.554  1.00  0.00           H  
ATOM    460  CZ3 TRP    28      61.170  46.744  50.333  1.00  0.00           C  
ATOM    461  HZ3 TRP    28      61.343  47.681  50.842  1.00  0.00           H  
ATOM    462  CE3 TRP    28      59.892  46.310  50.380  1.00  0.00           C  
ATOM    463  HE3 TRP    28      59.145  46.793  50.993  1.00  0.00           H  
ATOM    464  CD2 TRP    28      59.527  45.155  49.628  1.00  0.00           C  
ATOM    465  C   TRP    28      55.212  43.857  51.625  1.00  0.00           C  
ATOM    466  O   TRP    28      54.281  43.303  50.994  1.00  0.00           O  
ATOM    467  N   LEU    29      55.036  44.726  52.635  1.00  0.00           N  
ATOM    468  H   LEU    29      55.825  45.279  52.939  1.00  0.00           H  
ATOM    469  CA  LEU    29      53.735  44.812  53.365  1.00  0.00           C  
ATOM    470  HA  LEU    29      53.014  44.142  52.896  1.00  0.00           H  
ATOM    471  CB  LEU    29      53.890  44.275  54.743  1.00  0.00           C  
ATOM    472  HB2 LEU    29      52.942  44.269  55.280  1.00  0.00           H  
ATOM    473  HB3 LEU    29      54.531  44.962  55.296  1.00  0.00           H  
ATOM    474  CG  LEU    29      54.379  42.743  54.831  1.00  0.00           C  
ATOM    475  HG  LEU    29      55.146  42.616  54.067  1.00  0.00           H  
ATOM    476  CD1 LEU    29      55.008  42.511  56.260  1.00  0.00           C  
ATOM    477 HD11 LEU    29      55.684  43.324  56.525  1.00  0.00           H  
ATOM    478 HD12 LEU    29      54.133  42.465  56.908  1.00  0.00           H  
ATOM    479 HD13 LEU    29      55.529  41.554  56.262  1.00  0.00           H  
ATOM    480  CD2 LEU    29      53.268  41.737  54.452  1.00  0.00           C  
ATOM    481 HD21 LEU    29      52.779  41.988  53.510  1.00  0.00           H  
ATOM    482 HD22 LEU    29      53.575  40.701  54.310  1.00  0.00           H  
ATOM    483 HD23 LEU    29      52.480  41.813  55.201  1.00  0.00           H  
ATOM    484  C   LEU    29      53.188  46.265  53.367  1.00  0.00           C  
ATOM    485  O   LEU    29      53.649  47.071  54.141  1.00  0.00           O  
ATOM    486  N   GLY    30      52.230  46.671  52.593  1.00  0.00           N  
ATOM    487  H   GLY    30      51.913  46.030  51.880  1.00  0.00           H  
ATOM    488  CA  GLY    30      51.304  47.818  52.644  1.00  0.00           C  
ATOM    489  HA2 GLY    30      50.612  47.709  51.809  1.00  0.00           H  
ATOM    490  HA3 GLY    30      51.900  48.715  52.478  1.00  0.00           H  
ATOM    491  C   GLY    30      50.554  47.942  53.967  1.00  0.00           C  
ATOM    492  O   GLY    30      49.464  47.387  54.093  1.00  0.00           O  
ATOM    493  N   CYS    31      51.205  48.556  54.991  1.00  0.00           N  
ATOM    494  H   CYS    31      52.120  48.900  54.736  1.00  0.00           H  
ATOM    495  CA  CYS    31      50.783  48.563  56.430  1.00  0.00           C  
ATOM    496  HA  CYS    31      50.305  47.585  56.465  1.00  0.00           H  
ATOM    497  CB  CYS    31      52.040  48.620  57.335  1.00  0.00           C  
ATOM    498  HB2 CYS    31      51.693  48.769  58.357  1.00  0.00           H  
ATOM    499  HB3 CYS    31      52.678  49.496  57.220  1.00  0.00           H  
ATOM    500  SG  CYS    31      53.052  47.067  57.349  1.00  0.00           S  
ATOM    501  HG  CYS    31      53.278  47.198  56.039  1.00  0.00           H  
ATOM    502  C   CYS    31      49.622  49.527  56.721  1.00  0.00           C  
ATOM    503  O   CYS    31      49.925  50.619  57.214  1.00  0.00           O  
ATOM    504  N   GLY    32      48.352  49.207  56.498  1.00  0.00           N  
ATOM    505  H   GLY    32      48.267  48.222  56.288  1.00  0.00           H  
ATOM    506  CA  GLY    32      47.129  49.970  56.876  1.00  0.00           C  
ATOM    507  HA2 GLY    32      46.203  49.477  56.581  1.00  0.00           H  
ATOM    508  HA3 GLY    32      47.238  50.942  56.395  1.00  0.00           H  
ATOM    509  C   GLY    32      46.917  50.352  58.317  1.00  0.00           C  
ATOM    510  O   GLY    32      46.282  51.349  58.652  1.00  0.00           O  
ATOM    511  N   HIE    33      47.445  49.593  59.264  1.00  0.00           N  
ATOM    512  H   HIE    33      48.040  48.833  58.965  1.00  0.00           H  
ATOM    513  CA  HIE    33      47.305  49.862  60.686  1.00  0.00           C  
ATOM    514  HA  HIE    33      46.251  50.034  60.904  1.00  0.00           H  
ATOM    515  CB  HIE    33      47.829  48.690  61.546  1.00  0.00           C  
ATOM    516  HB2 HIE    33      47.107  47.874  61.498  1.00  0.00           H  
ATOM    517  HB3 HIE    33      47.918  48.915  62.609  1.00  0.00           H  
ATOM    518  CG  HIE    33      49.144  48.026  61.080  1.00  0.00           C  
ATOM    519  ND1 HIE    33      49.328  47.219  59.979  1.00  0.00           N  
ATOM    520  CE1 HIE    33      50.665  46.978  60.076  1.00  0.00           C  
ATOM    521  HE1 HIE    33      51.222  46.445  59.320  1.00  0.00           H  
ATOM    522  NE2 HIE    33      51.262  47.522  61.085  1.00  0.00           N  
ATOM    523  HE2 HIE    33      52.227  47.410  61.362  1.00  0.00           H  
ATOM    524  CD2 HIE    33      50.276  48.147  61.744  1.00  0.00           C  
ATOM    525  HD2 HIE    33      50.377  48.851  62.556  1.00  0.00           H  
ATOM    526  C   HIE    33      48.057  51.214  61.107  1.00  0.00           C  
ATOM    527  O   HIE    33      47.590  51.765  62.122  1.00  0.00           O  
ATOM    528  N   THR    34      49.029  51.697  60.315  1.00  0.00           N  
ATOM    529  H   THR    34      49.351  51.237  59.475  1.00  0.00           H  
ATOM    530  CA  THR    34      49.688  53.016  60.686  1.00  0.00           C  
ATOM    531  HA  THR    34      49.239  53.372  61.614  1.00  0.00           H  
ATOM    532  CB  THR    34      51.160  52.788  61.014  1.00  0.00           C  
ATOM    533  HB  THR    34      51.611  52.426  60.090  1.00  0.00           H  
ATOM    534  CG2 THR    34      51.992  53.982  61.424  1.00  0.00           C  
ATOM    535 HG21 THR    34      51.544  54.644  62.165  1.00  0.00           H  
ATOM    536 HG22 THR    34      53.001  53.761  61.770  1.00  0.00           H  
ATOM    537 HG23 THR    34      52.040  54.707  60.612  1.00  0.00           H  
ATOM    538  OG1 THR    34      51.382  51.900  62.076  1.00  0.00           O  
ATOM    539  HG1 THR    34      51.443  51.028  61.680  1.00  0.00           H  
ATOM    540  C   THR    34      49.387  54.075  59.590  1.00  0.00           C  
ATOM    541  O   THR    34      49.493  53.877  58.363  1.00  0.00           O  
ATOM    542  N   ASP    35      49.003  55.285  60.029  1.00  0.00           N  
ATOM    543  H   ASP    35      48.952  55.369  61.034  1.00  0.00           H  
ATOM    544  CA  ASP    35      48.463  56.381  59.192  1.00  0.00           C  
ATOM    545  HA  ASP    35      47.789  55.964  58.443  1.00  0.00           H  
ATOM    546  CB  ASP    35      47.677  57.403  60.053  1.00  0.00           C  
ATOM    547  HB2 ASP    35      47.463  58.264  59.418  1.00  0.00           H  
ATOM    548  HB3 ASP    35      48.271  57.627  60.939  1.00  0.00           H  
ATOM    549  CG  ASP    35      46.351  56.888  60.662  1.00  0.00           C  
ATOM    550  OD1 ASP    35      46.275  55.695  61.065  1.00  0.00           O  
ATOM    551  OD2 ASP    35      45.401  57.671  60.684  1.00  0.00           O  
ATOM    552  C   ASP    35      49.552  57.221  58.492  1.00  0.00           C  
ATOM    553  O   ASP    35      49.379  57.646  57.369  1.00  0.00           O  
ATOM    554  N   ARG    36      50.728  57.282  59.145  1.00  0.00           N  
ATOM    555  H   ARG    36      50.847  56.746  59.993  1.00  0.00           H  
ATOM    556  CA  ARG    36      51.991  57.844  58.708  1.00  0.00           C  
ATOM    557  HA  ARG    36      51.764  58.668  58.032  1.00  0.00           H  
ATOM    558  CB  ARG    36      52.851  58.350  59.795  1.00  0.00           C  
ATOM    559  HB2 ARG    36      53.284  57.599  60.455  1.00  0.00           H  
ATOM    560  HB3 ARG    36      52.307  59.137  60.317  1.00  0.00           H  
ATOM    561  CG  ARG    36      54.053  59.159  59.142  1.00  0.00           C  
ATOM    562  HG2 ARG    36      53.587  60.007  58.639  1.00  0.00           H  
ATOM    563  HG3 ARG    36      54.546  58.471  58.456  1.00  0.00           H  
ATOM    564  CD  ARG    36      54.992  59.635  60.196  1.00  0.00           C  
ATOM    565  HD2 ARG    36      55.645  58.797  60.440  1.00  0.00           H  
ATOM    566  HD3 ARG    36      54.403  59.934  61.063  1.00  0.00           H  
ATOM    567  NE  ARG    36      55.876  60.725  59.785  1.00  0.00           N  
ATOM    568  HE  ARG    36      55.635  61.335  59.016  1.00  0.00           H  
ATOM    569  CZ  ARG    36      56.944  61.075  60.396  1.00  0.00           C  
ATOM    570  NH1 ARG    36      57.597  60.539  61.423  1.00  0.00           N  
ATOM    571 HH11 ARG    36      58.409  60.976  61.833  1.00  0.00           H  
ATOM    572 HH12 ARG    36      57.006  59.849  61.864  1.00  0.00           H  
ATOM    573  NH2 ARG    36      57.448  62.189  59.949  1.00  0.00           N  
ATOM    574 HH21 ARG    36      57.087  62.504  59.060  1.00  0.00           H  
ATOM    575 HH22 ARG    36      58.339  62.464  60.337  1.00  0.00           H  
ATOM    576  C   ARG    36      52.595  56.820  57.783  1.00  0.00           C  
ATOM    577  O   ARG    36      53.024  55.755  58.202  1.00  0.00           O  
ATOM    578  N   GLY    37      52.546  57.050  56.469  1.00  0.00           N  
ATOM    579  H   GLY    37      52.334  57.982  56.140  1.00  0.00           H  
ATOM    580  CA  GLY    37      52.739  56.015  55.392  1.00  0.00           C  
ATOM    581  HA2 GLY    37      52.905  56.537  54.449  1.00  0.00           H  
ATOM    582  HA3 GLY    37      51.772  55.537  55.239  1.00  0.00           H  
ATOM    583  C   GLY    37      53.796  54.929  55.715  1.00  0.00           C  
ATOM    584  O   GLY    37      55.015  55.223  55.658  1.00  0.00           O  
ATOM    585  N   GLN    38      53.387  53.773  56.167  1.00  0.00           N  
ATOM    586  H   GLN    38      52.397  53.574  56.149  1.00  0.00           H  
ATOM    587  CA  GLN    38      54.296  52.724  56.734  1.00  0.00           C  
ATOM    588  HA  GLN    38      55.291  53.106  56.962  1.00  0.00           H  
ATOM    589  CB  GLN    38      53.748  52.441  58.165  1.00  0.00           C  
ATOM    590  HB2 GLN    38      53.487  53.330  58.739  1.00  0.00           H  
ATOM    591  HB3 GLN    38      52.821  51.874  58.079  1.00  0.00           H  
ATOM    592  CG  GLN    38      54.712  51.518  58.905  1.00  0.00           C  
ATOM    593  HG2 GLN    38      54.971  50.637  58.318  1.00  0.00           H  
ATOM    594  HG3 GLN    38      55.652  52.055  59.035  1.00  0.00           H  
ATOM    595  CD  GLN    38      54.190  50.938  60.179  1.00  0.00           C  
ATOM    596  OE1 GLN    38      53.356  50.048  60.204  1.00  0.00           O  
ATOM    597  NE2 GLN    38      54.810  51.203  61.283  1.00  0.00           N  
ATOM    598 HE21 GLN    38      55.541  51.898  61.251  1.00  0.00           H  
ATOM    599 HE22 GLN    38      54.508  50.798  62.158  1.00  0.00           H  
ATOM    600  C   GLN    38      54.454  51.528  55.825  1.00  0.00           C  
ATOM    601  O   GLN    38      53.495  50.945  55.324  1.00  0.00           O  
ATOM    602  N   LEU    39      55.708  51.228  55.455  1.00  0.00           N  
ATOM    603  H   LEU    39      56.423  51.904  55.688  1.00  0.00           H  
ATOM    604  CA  LEU    39      56.100  50.108  54.629  1.00  0.00           C  
ATOM    605  HA  LEU    39      55.241  49.486  54.378  1.00  0.00           H  
ATOM    606  CB  LEU    39      56.820  50.607  53.376  1.00  0.00           C  
ATOM    607  HB2 LEU    39      57.648  51.216  53.741  1.00  0.00           H  
ATOM    608  HB3 LEU    39      56.137  51.218  52.785  1.00  0.00           H  
ATOM    609  CG  LEU    39      57.386  49.521  52.430  1.00  0.00           C  
ATOM    610  HG  LEU    39      57.994  48.828  53.011  1.00  0.00           H  
ATOM    611  CD1 LEU    39      56.318  48.617  51.757  1.00  0.00           C  
ATOM    612 HD11 LEU    39      55.798  49.266  51.052  1.00  0.00           H  
ATOM    613 HD12 LEU    39      56.855  47.812  51.255  1.00  0.00           H  
ATOM    614 HD13 LEU    39      55.545  48.280  52.449  1.00  0.00           H  
ATOM    615  CD2 LEU    39      58.386  50.115  51.320  1.00  0.00           C  
ATOM    616 HD21 LEU    39      58.668  49.326  50.622  1.00  0.00           H  
ATOM    617 HD22 LEU    39      57.764  50.900  50.890  1.00  0.00           H  
ATOM    618 HD23 LEU    39      59.267  50.603  51.735  1.00  0.00           H  
ATOM    619  C   LEU    39      57.047  49.143  55.441  1.00  0.00           C  
ATOM    620  O   LEU    39      58.092  49.585  55.878  1.00  0.00           O  
ATOM    621  N   SER    40      56.701  47.894  55.460  1.00  0.00           N  
ATOM    622  H   SER    40      55.901  47.635  54.900  1.00  0.00           H  
ATOM    623  CA  SER    40      57.522  46.844  56.024  1.00  0.00           C  
ATOM    624  HA  SER    40      58.382  47.355  56.456  1.00  0.00           H  
ATOM    625  CB  SER    40      56.746  46.155  57.240  1.00  0.00           C  
ATOM    626  HB2 SER    40      55.930  45.562  56.828  1.00  0.00           H  
ATOM    627  HB3 SER    40      56.423  46.919  57.947  1.00  0.00           H  
ATOM    628  OG  SER    40      57.465  45.195  57.937  1.00  0.00           O  
ATOM    629  HG  SER    40      56.896  44.974  58.678  1.00  0.00           H  
ATOM    630  C   SER    40      57.926  45.786  55.073  1.00  0.00           C  
ATOM    631  O   SER    40      57.174  45.597  54.094  1.00  0.00           O  
ATOM    632  N   PHE    41      59.104  45.198  55.161  1.00  0.00           N  
ATOM    633  H   PHE    41      59.604  45.588  55.947  1.00  0.00           H  
ATOM    634  CA  PHE    41      59.504  43.985  54.450  1.00  0.00           C  
ATOM    635  HA  PHE    41      58.632  43.640  53.895  1.00  0.00           H  
ATOM    636  CB  PHE    41      60.542  44.350  53.328  1.00  0.00           C  
ATOM    637  HB2 PHE    41      60.083  45.126  52.716  1.00  0.00           H  
ATOM    638  HB3 PHE    41      60.737  43.434  52.771  1.00  0.00           H  
ATOM    639  CG  PHE    41      61.826  44.977  53.772  1.00  0.00           C  
ATOM    640  CD1 PHE    41      62.803  44.105  54.303  1.00  0.00           C  
ATOM    641  HD1 PHE    41      62.769  43.030  54.197  1.00  0.00           H  
ATOM    642  CE1 PHE    41      63.952  44.693  54.906  1.00  0.00           C  
ATOM    643  HE1 PHE    41      64.558  44.016  55.491  1.00  0.00           H  
ATOM    644  CZ  PHE    41      64.055  46.136  54.971  1.00  0.00           C  
ATOM    645  HZ  PHE    41      64.889  46.670  55.403  1.00  0.00           H  
ATOM    646  CE2 PHE    41      63.058  46.962  54.483  1.00  0.00           C  
ATOM    647  HE2 PHE    41      63.143  48.034  54.584  1.00  0.00           H  
ATOM    648  CD2 PHE    41      61.904  46.402  53.930  1.00  0.00           C  
ATOM    649  HD2 PHE    41      61.103  47.002  53.525  1.00  0.00           H  
ATOM    650  C   PHE    41      59.959  42.873  55.554  1.00  0.00           C  
ATOM    651  O   PHE    41      60.465  43.185  56.599  1.00  0.00           O  
ATOM    652  N   LEU    42      59.607  41.606  55.280  1.00  0.00           N  
ATOM    653  H   LEU    42      59.049  41.500  54.445  1.00  0.00           H  
ATOM    654  CA  LEU    42      59.853  40.439  56.111  1.00  0.00           C  
ATOM    655  HA  LEU    42      60.428  40.605  57.022  1.00  0.00           H  
ATOM    656  CB  LEU    42      58.441  39.803  56.532  1.00  0.00           C  
ATOM    657  HB2 LEU    42      57.919  39.582  55.601  1.00  0.00           H  
ATOM    658  HB3 LEU    42      57.867  40.619  56.970  1.00  0.00           H  
ATOM    659  CG  LEU    42      58.514  38.599  57.362  1.00  0.00           C  
ATOM    660  HG  LEU    42      59.443  38.593  57.931  1.00  0.00           H  
ATOM    661  CD1 LEU    42      57.487  38.497  58.452  1.00  0.00           C  
ATOM    662 HD11 LEU    42      56.481  38.382  58.047  1.00  0.00           H  
ATOM    663 HD12 LEU    42      57.861  37.653  59.031  1.00  0.00           H  
ATOM    664 HD13 LEU    42      57.581  39.443  58.985  1.00  0.00           H  
ATOM    665  CD2 LEU    42      58.449  37.407  56.414  1.00  0.00           C  
ATOM    666 HD21 LEU    42      58.420  36.456  56.946  1.00  0.00           H  
ATOM    667 HD22 LEU    42      57.468  37.489  55.947  1.00  0.00           H  
ATOM    668 HD23 LEU    42      59.230  37.350  55.656  1.00  0.00           H  
ATOM    669  C   LEU    42      60.756  39.463  55.260  1.00  0.00           C  
ATOM    670  O   LEU    42      60.474  39.074  54.076  1.00  0.00           O  
ATOM    671  N   ASP    43      61.888  39.105  55.848  1.00  0.00           N  
ATOM    672  H   ASP    43      62.216  39.661  56.625  1.00  0.00           H  
ATOM    673  CA  ASP    43      62.893  38.134  55.319  1.00  0.00           C  
ATOM    674  HA  ASP    43      63.101  38.322  54.266  1.00  0.00           H  
ATOM    675  CB  ASP    43      64.185  38.317  56.102  1.00  0.00           C  
ATOM    676  HB2 ASP    43      63.945  38.417  57.161  1.00  0.00           H  
ATOM    677  HB3 ASP    43      64.599  39.228  55.670  1.00  0.00           H  
ATOM    678  CG  ASP    43      65.224  37.218  55.748  1.00  0.00           C  
ATOM    679  OD1 ASP    43      65.062  36.264  54.996  1.00  0.00           O  
ATOM    680  OD2 ASP    43      66.338  37.323  56.344  1.00  0.00           O  
ATOM    681  C   ASP    43      62.226  36.782  55.538  1.00  0.00           C  
ATOM    682  O   ASP    43      62.237  36.311  56.756  1.00  0.00           O  
ATOM    683  N   LEU    44      61.740  36.015  54.520  1.00  0.00           N  
ATOM    684  H   LEU    44      61.822  36.485  53.630  1.00  0.00           H  
ATOM    685  CA  LEU    44      61.030  34.740  54.695  1.00  0.00           C  
ATOM    686  HA  LEU    44      60.161  34.959  55.316  1.00  0.00           H  
ATOM    687  CB  LEU    44      60.592  34.244  53.259  1.00  0.00           C  
ATOM    688  HB2 LEU    44      61.511  34.026  52.715  1.00  0.00           H  
ATOM    689  HB3 LEU    44      60.176  35.147  52.814  1.00  0.00           H  
ATOM    690  CG  LEU    44      59.692  33.087  53.051  1.00  0.00           C  
ATOM    691  HG  LEU    44      59.981  32.315  53.763  1.00  0.00           H  
ATOM    692  CD1 LEU    44      58.225  33.406  53.322  1.00  0.00           C  
ATOM    693 HD11 LEU    44      57.572  32.585  53.620  1.00  0.00           H  
ATOM    694 HD12 LEU    44      58.193  33.976  54.250  1.00  0.00           H  
ATOM    695 HD13 LEU    44      57.776  33.988  52.518  1.00  0.00           H  
ATOM    696  CD2 LEU    44      59.836  32.405  51.680  1.00  0.00           C  
ATOM    697 HD21 LEU    44      59.942  33.249  50.998  1.00  0.00           H  
ATOM    698 HD22 LEU    44      60.779  31.870  51.790  1.00  0.00           H  
ATOM    699 HD23 LEU    44      59.018  31.778  51.325  1.00  0.00           H  
ATOM    700  C   LEU    44      61.876  33.674  55.398  1.00  0.00           C  
ATOM    701  O   LEU    44      61.329  32.913  56.188  1.00  0.00           O  
ATOM    702  N   ASN    45      63.172  33.646  55.269  1.00  0.00           N  
ATOM    703  H   ASN    45      63.600  34.427  54.792  1.00  0.00           H  
ATOM    704  CA  ASN    45      64.086  32.661  55.838  1.00  0.00           C  
ATOM    705  HA  ASN    45      63.673  31.680  55.603  1.00  0.00           H  
ATOM    706  CB  ASN    45      65.458  32.831  55.172  1.00  0.00           C  
ATOM    707  HB2 ASN    45      65.645  33.904  55.213  1.00  0.00           H  
ATOM    708  HB3 ASN    45      65.410  32.499  54.135  1.00  0.00           H  
ATOM    709  CG  ASN    45      66.615  32.060  55.832  1.00  0.00           C  
ATOM    710  OD1 ASN    45      66.428  31.140  56.563  1.00  0.00           O  
ATOM    711  ND2 ASN    45      67.828  32.454  55.670  1.00  0.00           N  
ATOM    712 HD21 ASN    45      68.581  31.937  56.101  1.00  0.00           H  
ATOM    713 HD22 ASN    45      67.992  33.324  55.184  1.00  0.00           H  
ATOM    714  C   ASN    45      64.173  32.757  57.321  1.00  0.00           C  
ATOM    715  O   ASN    45      63.842  31.767  57.955  1.00  0.00           O  
ATOM    716  N   THR    46      64.627  33.941  57.851  1.00  0.00           N  
ATOM    717  H   THR    46      64.889  34.660  57.193  1.00  0.00           H  
ATOM    718  CA  THR    46      64.758  34.285  59.246  1.00  0.00           C  
ATOM    719  HA  THR    46      64.933  33.345  59.771  1.00  0.00           H  
ATOM    720  CB  THR    46      65.775  35.313  59.518  1.00  0.00           C  
ATOM    721  HB  THR    46      65.987  35.172  60.578  1.00  0.00           H  
ATOM    722  CG2 THR    46      67.016  35.068  58.738  1.00  0.00           C  
ATOM    723 HG21 THR    46      67.815  35.668  59.173  1.00  0.00           H  
ATOM    724 HG22 THR    46      67.349  34.033  58.800  1.00  0.00           H  
ATOM    725 HG23 THR    46      66.897  35.268  57.673  1.00  0.00           H  
ATOM    726  OG1 THR    46      65.181  36.628  59.252  1.00  0.00           O  
ATOM    727  HG1 THR    46      65.898  37.210  58.989  1.00  0.00           H  
ATOM    728  C   THR    46      63.457  34.719  59.962  1.00  0.00           C  
ATOM    729  O   THR    46      63.288  34.516  61.161  1.00  0.00           O  
ATOM    730  N   GLU    47      62.607  35.406  59.266  1.00  0.00           N  
ATOM    731  H   GLU    47      62.860  35.537  58.298  1.00  0.00           H  
ATOM    732  CA  GLU    47      61.376  36.168  59.628  1.00  0.00           C  
ATOM    733  HA  GLU    47      60.733  36.246  58.751  1.00  0.00           H  
ATOM    734  CB  GLU    47      60.526  35.443  60.660  1.00  0.00           C  
ATOM    735  HB2 GLU    47      59.593  36.003  60.716  1.00  0.00           H  
ATOM    736  HB3 GLU    47      60.995  35.436  61.644  1.00  0.00           H  
ATOM    737  CG  GLU    47      60.187  33.974  60.310  1.00  0.00           C  
ATOM    738  HG2 GLU    47      61.074  33.425  59.995  1.00  0.00           H  
ATOM    739  HG3 GLU    47      59.591  33.971  59.397  1.00  0.00           H  
ATOM    740  CD  GLU    47      59.525  33.160  61.463  1.00  0.00           C  
ATOM    741  OE1 GLU    47      58.874  33.676  62.445  1.00  0.00           O  
ATOM    742  OE2 GLU    47      59.507  31.879  61.379  1.00  0.00           O  
ATOM    743  C   GLU    47      61.526  37.670  60.144  1.00  0.00           C  
ATOM    744  O   GLU    47      60.900  38.163  61.053  1.00  0.00           O  
ATOM    745  N   GLY    48      62.311  38.475  59.423  1.00  0.00           N  
ATOM    746  H   GLY    48      62.839  37.972  58.724  1.00  0.00           H  
ATOM    747  CA  GLY    48      62.818  39.733  59.788  1.00  0.00           C  
ATOM    748  HA2 GLY    48      63.855  39.851  59.471  1.00  0.00           H  
ATOM    749  HA3 GLY    48      62.838  39.698  60.877  1.00  0.00           H  
ATOM    750  C   GLY    48      61.995  40.965  59.363  1.00  0.00           C  
ATOM    751  O   GLY    48      62.357  41.862  58.604  1.00  0.00           O  
ATOM    752  N   TYR    49      60.835  41.144  59.997  1.00  0.00           N  
ATOM    753  H   TYR    49      60.640  40.547  60.788  1.00  0.00           H  
ATOM    754  CA  TYR    49      59.881  42.248  59.944  1.00  0.00           C  
ATOM    755  HA  TYR    49      59.541  42.258  58.908  1.00  0.00           H  
ATOM    756  CB  TYR    49      58.696  41.831  60.766  1.00  0.00           C  
ATOM    757  HB2 TYR    49      58.906  41.991  61.823  1.00  0.00           H  
ATOM    758  HB3 TYR    49      58.596  40.750  60.660  1.00  0.00           H  
ATOM    759  CG  TYR    49      57.449  42.667  60.592  1.00  0.00           C  
ATOM    760  CD1 TYR    49      57.363  44.020  61.148  1.00  0.00           C  
ATOM    761  HD1 TYR    49      58.216  44.457  61.646  1.00  0.00           H  
ATOM    762  CE1 TYR    49      56.229  44.787  60.925  1.00  0.00           C  
ATOM    763  HE1 TYR    49      56.129  45.768  61.367  1.00  0.00           H  
ATOM    764  CZ  TYR    49      55.132  44.290  60.220  1.00  0.00           C  
ATOM    765  OH  TYR    49      54.043  45.034  60.163  1.00  0.00           O  
ATOM    766  HH  TYR    49      54.179  45.977  60.280  1.00  0.00           H  
ATOM    767  CE2 TYR    49      55.136  42.935  59.723  1.00  0.00           C  
ATOM    768  HE2 TYR    49      54.314  42.537  59.147  1.00  0.00           H  
ATOM    769  CD2 TYR    49      56.367  42.237  59.813  1.00  0.00           C  
ATOM    770  HD2 TYR    49      56.285  41.227  59.439  1.00  0.00           H  
ATOM    771  C   TYR    49      60.499  43.641  60.181  1.00  0.00           C  
ATOM    772  O   TYR    49      60.765  44.064  61.336  1.00  0.00           O  
ATOM    773  N   THR    50      60.885  44.336  59.087  1.00  0.00           N  
ATOM    774  H   THR    50      60.629  43.898  58.213  1.00  0.00           H  
ATOM    775  CA  THR    50      61.760  45.484  58.993  1.00  0.00           C  
ATOM    776  HA  THR    50      62.066  45.825  59.982  1.00  0.00           H  
ATOM    777  CB  THR    50      62.995  45.237  58.165  1.00  0.00           C  
ATOM    778  HB  THR    50      62.702  45.029  57.136  1.00  0.00           H  
ATOM    779  CG2 THR    50      64.016  46.456  58.265  1.00  0.00           C  
ATOM    780 HG21 THR    50      63.434  47.363  58.099  1.00  0.00           H  
ATOM    781 HG22 THR    50      64.434  46.565  59.266  1.00  0.00           H  
ATOM    782 HG23 THR    50      64.800  46.191  57.556  1.00  0.00           H  
ATOM    783  OG1 THR    50      63.692  44.174  58.718  1.00  0.00           O  
ATOM    784  HG1 THR    50      63.097  43.424  58.660  1.00  0.00           H  
ATOM    785  C   THR    50      60.873  46.680  58.521  1.00  0.00           C  
ATOM    786  O   THR    50      60.652  46.812  57.298  1.00  0.00           O  
ATOM    787  N   SER    51      60.261  47.430  59.393  1.00  0.00           N  
ATOM    788  H   SER    51      60.498  47.365  60.373  1.00  0.00           H  
ATOM    789  CA  SER    51      59.234  48.442  59.160  1.00  0.00           C  
ATOM    790  HA  SER    51      58.863  48.375  58.138  1.00  0.00           H  
ATOM    791  CB  SER    51      57.991  48.077  59.986  1.00  0.00           C  
ATOM    792  HB2 SER    51      58.218  48.255  61.037  1.00  0.00           H  
ATOM    793  HB3 SER    51      57.738  47.038  59.777  1.00  0.00           H  
ATOM    794  OG  SER    51      56.894  49.011  59.657  1.00  0.00           O  
ATOM    795  HG  SER    51      56.088  48.582  59.953  1.00  0.00           H  
ATOM    796  C   SER    51      59.600  49.896  59.434  1.00  0.00           C  
ATOM    797  O   SER    51      60.115  50.273  60.484  1.00  0.00           O  
ATOM    798  N   GLU    52      59.341  50.759  58.411  1.00  0.00           N  
ATOM    799  H   GLU    52      58.947  50.537  57.508  1.00  0.00           H  
ATOM    800  CA  GLU    52      59.671  52.146  58.497  1.00  0.00           C  
ATOM    801  HA  GLU    52      59.839  52.513  59.510  1.00  0.00           H  
ATOM    802  CB  GLU    52      60.979  52.311  57.594  1.00  0.00           C  
ATOM    803  HB2 GLU    52      60.777  51.903  56.604  1.00  0.00           H  
ATOM    804  HB3 GLU    52      61.788  51.772  58.088  1.00  0.00           H  
ATOM    805  CG  GLU    52      61.277  53.803  57.427  1.00  0.00           C  
ATOM    806  HG2 GLU    52      61.206  54.330  58.379  1.00  0.00           H  
ATOM    807  HG3 GLU    52      60.459  54.341  56.948  1.00  0.00           H  
ATOM    808  CD  GLU    52      62.659  54.153  56.901  1.00  0.00           C  
ATOM    809  OE1 GLU    52      63.435  54.914  57.624  1.00  0.00           O  
ATOM    810  OE2 GLU    52      63.053  53.625  55.835  1.00  0.00           O  
ATOM    811  C   GLU    52      58.465  53.105  57.969  1.00  0.00           C  
ATOM    812  O   GLU    52      57.860  52.813  56.939  1.00  0.00           O  
ATOM    813  N   GLU    53      58.194  54.183  58.646  1.00  0.00           N  
ATOM    814  H   GLU    53      58.505  54.235  59.606  1.00  0.00           H  
ATOM    815  CA  GLU    53      57.302  55.193  58.086  1.00  0.00           C  
ATOM    816  HA  GLU    53      56.613  54.607  57.478  1.00  0.00           H  
ATOM    817  CB  GLU    53      56.495  55.874  59.137  1.00  0.00           C  
ATOM    818  HB2 GLU    53      55.698  56.447  58.663  1.00  0.00           H  
ATOM    819  HB3 GLU    53      57.191  56.560  59.619  1.00  0.00           H  
ATOM    820  CG  GLU    53      55.800  54.981  60.138  1.00  0.00           C  
ATOM    821  HG2 GLU    53      55.247  54.194  59.624  1.00  0.00           H  
ATOM    822  HG3 GLU    53      55.035  55.548  60.668  1.00  0.00           H  
ATOM    823  CD  GLU    53      56.783  54.362  61.093  1.00  0.00           C  
ATOM    824  OE1 GLU    53      56.309  53.353  61.661  1.00  0.00           O  
ATOM    825  OE2 GLU    53      57.908  54.849  61.451  1.00  0.00           O  
ATOM    826  C   GLU    53      58.015  56.078  57.100  1.00  0.00           C  
ATOM    827  O   GLU    53      58.499  57.200  57.304  1.00  0.00           O  
ATOM    828  N   VAL    54      57.991  55.518  55.864  1.00  0.00           N  
ATOM    829  H   VAL    54      57.551  54.609  55.831  1.00  0.00           H  
ATOM    830  CA  VAL    54      58.625  56.087  54.721  1.00  0.00           C  
ATOM    831  HA  VAL    54      59.630  56.439  54.952  1.00  0.00           H  
ATOM    832  CB  VAL    54      58.888  54.991  53.620  1.00  0.00           C  
ATOM    833  HB  VAL    54      59.429  55.324  52.735  1.00  0.00           H  
ATOM    834  CG1 VAL    54      59.897  53.946  54.195  1.00  0.00           C  
ATOM    835 HG11 VAL    54      59.384  53.263  54.872  1.00  0.00           H  
ATOM    836 HG12 VAL    54      60.348  53.392  53.372  1.00  0.00           H  
ATOM    837 HG13 VAL    54      60.774  54.448  54.605  1.00  0.00           H  
ATOM    838  CG2 VAL    54      57.548  54.348  53.112  1.00  0.00           C  
ATOM    839 HG21 VAL    54      56.959  53.842  53.876  1.00  0.00           H  
ATOM    840 HG22 VAL    54      57.024  55.061  52.476  1.00  0.00           H  
ATOM    841 HG23 VAL    54      57.762  53.569  52.380  1.00  0.00           H  
ATOM    842  C   VAL    54      57.860  57.284  54.113  1.00  0.00           C  
ATOM    843  O   VAL    54      58.579  58.075  53.544  1.00  0.00           O  
ATOM    844  N   ALA    55      56.487  57.354  54.254  1.00  0.00           N  
ATOM    845  H   ALA    55      56.056  56.577  54.733  1.00  0.00           H  
ATOM    846  CA  ALA    55      55.706  58.273  53.500  1.00  0.00           C  
ATOM    847  HA  ALA    55      56.262  59.084  53.030  1.00  0.00           H  
ATOM    848  CB  ALA    55      54.994  57.486  52.444  1.00  0.00           C  
ATOM    849  HB1 ALA    55      55.628  57.219  51.599  1.00  0.00           H  
ATOM    850  HB2 ALA    55      54.567  56.576  52.864  1.00  0.00           H  
ATOM    851  HB3 ALA    55      54.125  58.031  52.076  1.00  0.00           H  
ATOM    852  C   ALA    55      54.703  59.046  54.422  1.00  0.00           C  
ATOM    853  O   ALA    55      54.645  58.927  55.635  1.00  0.00           O  
ATOM    854  N   ASP    56      54.082  60.155  53.852  1.00  0.00           N  
ATOM    855  H   ASP    56      54.551  60.522  53.036  1.00  0.00           H  
ATOM    856  CA  ASP    56      53.103  60.903  54.573  1.00  0.00           C  
ATOM    857  HA  ASP    56      53.508  61.045  55.575  1.00  0.00           H  
ATOM    858  CB  ASP    56      52.826  62.279  53.988  1.00  0.00           C  
ATOM    859  HB2 ASP    56      51.965  62.689  54.515  1.00  0.00           H  
ATOM    860  HB3 ASP    56      52.535  62.235  52.939  1.00  0.00           H  
ATOM    861  CG  ASP    56      53.959  63.303  54.229  1.00  0.00           C  
ATOM    862  OD1 ASP    56      53.779  64.424  53.754  1.00  0.00           O  
ATOM    863  OD2 ASP    56      54.938  62.965  54.906  1.00  0.00           O  
ATOM    864  C   ASP    56      51.813  60.173  54.676  1.00  0.00           C  
ATOM    865  O   ASP    56      51.347  59.952  55.762  1.00  0.00           O  
ATOM    866  N   SER    57      51.018  59.912  53.576  1.00  0.00           N  
ATOM    867  H   SER    57      51.386  60.166  52.671  1.00  0.00           H  
ATOM    868  CA  SER    57      49.671  59.308  53.716  1.00  0.00           C  
ATOM    869  HA  SER    57      49.235  59.589  54.675  1.00  0.00           H  
ATOM    870  CB  SER    57      48.732  59.776  52.617  1.00  0.00           C  
ATOM    871  HB2 SER    57      49.282  59.657  51.683  1.00  0.00           H  
ATOM    872  HB3 SER    57      48.477  60.825  52.770  1.00  0.00           H  
ATOM    873  OG  SER    57      47.554  59.057  52.467  1.00  0.00           O  
ATOM    874  HG  SER    57      46.816  59.641  52.654  1.00  0.00           H  
ATOM    875  C   SER    57      49.757  57.793  53.740  1.00  0.00           C  
ATOM    876  O   SER    57      50.703  57.241  53.145  1.00  0.00           O  
ATOM    877  N   ARG    58      48.683  57.145  54.284  1.00  0.00           N  
ATOM    878  H   ARG    58      48.067  57.746  54.812  1.00  0.00           H  
ATOM    879  CA  ARG    58      48.649  55.728  54.272  1.00  0.00           C  
ATOM    880  HA  ARG    58      49.368  55.365  55.006  1.00  0.00           H  
ATOM    881  CB  ARG    58      47.192  55.208  54.658  1.00  0.00           C  
ATOM    882  HB2 ARG    58      46.599  55.298  53.748  1.00  0.00           H  
ATOM    883  HB3 ARG    58      46.750  55.935  55.340  1.00  0.00           H  
ATOM    884  CG  ARG    58      47.205  53.895  55.374  1.00  0.00           C  
ATOM    885  HG2 ARG    58      47.888  53.986  56.218  1.00  0.00           H  
ATOM    886  HG3 ARG    58      47.567  53.173  54.642  1.00  0.00           H  
ATOM    887  CD  ARG    58      45.793  53.516  55.939  1.00  0.00           C  
ATOM    888  HD2 ARG    58      45.923  52.630  56.560  1.00  0.00           H  
ATOM    889  HD3 ARG    58      45.121  53.208  55.137  1.00  0.00           H  
ATOM    890  NE  ARG    58      45.114  54.588  56.640  1.00  0.00           N  
ATOM    891  HE  ARG    58      44.548  55.257  56.138  1.00  0.00           H  
ATOM    892  CZ  ARG    58      44.993  54.880  57.991  1.00  0.00           C  
ATOM    893  NH1 ARG    58      45.571  54.176  58.940  1.00  0.00           N  
ATOM    894 HH11 ARG    58      46.132  53.395  58.630  1.00  0.00           H  
ATOM    895 HH12 ARG    58      45.728  54.621  59.833  1.00  0.00           H  
ATOM    896  NH2 ARG    58      44.411  55.965  58.298  1.00  0.00           N  
ATOM    897 HH21 ARG    58      44.033  56.103  59.225  1.00  0.00           H  
ATOM    898 HH22 ARG    58      43.957  56.452  57.538  1.00  0.00           H  
ATOM    899  C   ARG    58      49.036  55.105  52.965  1.00  0.00           C  
ATOM    900  O   ARG    58      48.288  55.390  52.027  1.00  0.00           O  
ATOM    901  N   ILE    59      49.945  54.102  53.020  1.00  0.00           N  
ATOM    902  H   ILE    59      50.284  53.907  53.952  1.00  0.00           H  
ATOM    903  CA  ILE    59      50.270  53.270  51.846  1.00  0.00           C  
ATOM    904  HA  ILE    59      50.352  53.930  50.983  1.00  0.00           H  
ATOM    905  CB  ILE    59      51.722  52.643  51.934  1.00  0.00           C  
ATOM    906  HB  ILE    59      51.670  52.069  52.859  1.00  0.00           H  
ATOM    907  CG2 ILE    59      52.069  51.642  50.823  1.00  0.00           C  
ATOM    908 HG21 ILE    59      51.939  52.116  49.850  1.00  0.00           H  
ATOM    909 HG22 ILE    59      53.107  51.313  50.870  1.00  0.00           H  
ATOM    910 HG23 ILE    59      51.321  50.864  50.977  1.00  0.00           H  
ATOM    911  CG1 ILE    59      52.767  53.777  52.094  1.00  0.00           C  
ATOM    912 HG12 ILE    59      52.324  54.498  52.781  1.00  0.00           H  
ATOM    913 HG13 ILE    59      52.881  54.214  51.102  1.00  0.00           H  
ATOM    914  CD1 ILE    59      54.194  53.419  52.520  1.00  0.00           C  
ATOM    915 HD11 ILE    59      54.844  54.287  52.406  1.00  0.00           H  
ATOM    916 HD12 ILE    59      54.175  52.893  53.474  1.00  0.00           H  
ATOM    917 HD13 ILE    59      54.518  52.619  51.855  1.00  0.00           H  
ATOM    918  C   ILE    59      49.215  52.137  51.632  1.00  0.00           C  
ATOM    919  O   ILE    59      49.123  51.272  52.453  1.00  0.00           O  
ATOM    920  N   LEU    60      48.475  52.383  50.556  1.00  0.00           N  
ATOM    921  H   LEU    60      48.795  53.130  49.956  1.00  0.00           H  
ATOM    922  CA  LEU    60      47.511  51.399  50.105  1.00  0.00           C  
ATOM    923  HA  LEU    60      47.151  50.869  50.987  1.00  0.00           H  
ATOM    924  CB  LEU    60      46.262  52.174  49.589  1.00  0.00           C  
ATOM    925  HB2 LEU    60      45.553  51.364  49.418  1.00  0.00           H  
ATOM    926  HB3 LEU    60      46.518  52.631  48.633  1.00  0.00           H  
ATOM    927  CG  LEU    60      45.597  53.282  50.469  1.00  0.00           C  
ATOM    928  HG  LEU    60      46.200  54.187  50.385  1.00  0.00           H  
ATOM    929  CD1 LEU    60      44.248  53.650  49.951  1.00  0.00           C  
ATOM    930 HD11 LEU    60      43.646  52.762  49.759  1.00  0.00           H  
ATOM    931 HD12 LEU    60      43.588  54.276  50.552  1.00  0.00           H  
ATOM    932 HD13 LEU    60      44.277  54.089  48.953  1.00  0.00           H  
ATOM    933  CD2 LEU    60      45.483  52.855  51.909  1.00  0.00           C  
ATOM    934 HD21 LEU    60      46.478  52.933  52.349  1.00  0.00           H  
ATOM    935 HD22 LEU    60      44.774  53.498  52.430  1.00  0.00           H  
ATOM    936 HD23 LEU    60      44.929  51.925  52.035  1.00  0.00           H  
ATOM    937  C   LEU    60      48.014  50.299  49.152  1.00  0.00           C  
ATOM    938  O   LEU    60      47.696  49.127  49.304  1.00  0.00           O  
ATOM    939  N   CYS    61      48.693  50.782  48.097  1.00  0.00           N  
ATOM    940  H   CYS    61      48.865  51.776  48.045  1.00  0.00           H  
ATOM    941  CA  CYS    61      48.887  50.057  46.881  1.00  0.00           C  
ATOM    942  HA  CYS    61      48.322  49.132  46.771  1.00  0.00           H  
ATOM    943  CB  CYS    61      48.431  50.970  45.716  1.00  0.00           C  
ATOM    944  HB2 CYS    61      48.600  50.413  44.794  1.00  0.00           H  
ATOM    945  HB3 CYS    61      49.012  51.891  45.659  1.00  0.00           H  
ATOM    946  SG  CYS    61      46.639  51.208  45.722  1.00  0.00           S  
ATOM    947  HG  CYS    61      46.259  49.927  45.715  1.00  0.00           H  
ATOM    948  C   CYS    61      50.365  49.814  46.603  1.00  0.00           C  
ATOM    949  O   CYS    61      51.099  50.814  46.495  1.00  0.00           O  
ATOM    950  N   LEU    62      50.867  48.581  46.502  1.00  0.00           N  
ATOM    951  H   LEU    62      50.166  47.863  46.392  1.00  0.00           H  
ATOM    952  CA  LEU    62      52.251  48.349  46.170  1.00  0.00           C  
ATOM    953  HA  LEU    62      52.772  49.304  46.238  1.00  0.00           H  
ATOM    954  CB  LEU    62      52.955  47.520  47.261  1.00  0.00           C  
ATOM    955  HB2 LEU    62      53.932  47.130  46.975  1.00  0.00           H  
ATOM    956  HB3 LEU    62      52.422  46.593  47.474  1.00  0.00           H  
ATOM    957  CG  LEU    62      53.199  48.361  48.577  1.00  0.00           C  
ATOM    958  HG  LEU    62      52.465  49.166  48.598  1.00  0.00           H  
ATOM    959  CD1 LEU    62      53.311  47.587  49.813  1.00  0.00           C  
ATOM    960 HD11 LEU    62      53.823  46.625  49.788  1.00  0.00           H  
ATOM    961 HD12 LEU    62      53.761  48.133  50.641  1.00  0.00           H  
ATOM    962 HD13 LEU    62      52.259  47.362  49.989  1.00  0.00           H  
ATOM    963  CD2 LEU    62      54.652  48.982  48.340  1.00  0.00           C  
ATOM    964 HD21 LEU    62      54.814  49.269  47.301  1.00  0.00           H  
ATOM    965 HD22 LEU    62      54.757  49.917  48.890  1.00  0.00           H  
ATOM    966 HD23 LEU    62      55.379  48.290  48.766  1.00  0.00           H  
ATOM    967  C   LEU    62      52.408  47.651  44.891  1.00  0.00           C  
ATOM    968  O   LEU    62      51.685  46.765  44.487  1.00  0.00           O  
ATOM    969  N   ALA    63      53.407  48.125  44.080  1.00  0.00           N  
ATOM    970  H   ALA    63      54.070  48.829  44.372  1.00  0.00           H  
ATOM    971  CA  ALA    63      53.977  47.348  42.922  1.00  0.00           C  
ATOM    972  HA  ALA    63      53.690  46.307  43.074  1.00  0.00           H  
ATOM    973  CB  ALA    63      53.397  47.931  41.654  1.00  0.00           C  
ATOM    974  HB1 ALA    63      52.324  47.741  41.659  1.00  0.00           H  
ATOM    975  HB2 ALA    63      53.538  49.010  41.584  1.00  0.00           H  
ATOM    976  HB3 ALA    63      53.681  47.277  40.830  1.00  0.00           H  
ATOM    977  C   ALA    63      55.494  47.416  42.882  1.00  0.00           C  
ATOM    978  O   ALA    63      56.183  48.152  43.669  1.00  0.00           O  
ATOM    979  N   LEU    64      56.092  46.487  42.044  1.00  0.00           N  
ATOM    980  H   LEU    64      55.607  45.770  41.523  1.00  0.00           H  
ATOM    981  CA  LEU    64      57.580  46.309  42.156  1.00  0.00           C  
ATOM    982  HA  LEU    64      57.974  47.152  42.723  1.00  0.00           H  
ATOM    983  CB  LEU    64      57.850  45.066  43.003  1.00  0.00           C  
ATOM    984  HB2 LEU    64      57.214  44.240  42.683  1.00  0.00           H  
ATOM    985  HB3 LEU    64      57.465  45.261  44.004  1.00  0.00           H  
ATOM    986  CG  LEU    64      59.309  44.517  43.176  1.00  0.00           C  
ATOM    987  HG  LEU    64      59.788  44.387  42.206  1.00  0.00           H  
ATOM    988  CD1 LEU    64      60.157  45.595  43.957  1.00  0.00           C  
ATOM    989 HD11 LEU    64      60.109  46.581  43.495  1.00  0.00           H  
ATOM    990 HD12 LEU    64      59.751  45.674  44.965  1.00  0.00           H  
ATOM    991 HD13 LEU    64      61.174  45.213  44.043  1.00  0.00           H  
ATOM    992  CD2 LEU    64      59.496  43.178  43.862  1.00  0.00           C  
ATOM    993 HD21 LEU    64      58.689  42.538  43.506  1.00  0.00           H  
ATOM    994 HD22 LEU    64      60.334  42.567  43.526  1.00  0.00           H  
ATOM    995 HD23 LEU    64      59.474  43.279  44.947  1.00  0.00           H  
ATOM    996  C   LEU    64      58.320  46.300  40.857  1.00  0.00           C  
ATOM    997  O   LEU    64      58.222  45.326  40.097  1.00  0.00           O  
ATOM    998  N   VAL    65      59.097  47.335  40.608  1.00  0.00           N  
ATOM    999  H   VAL    65      59.179  48.021  41.344  1.00  0.00           H  
ATOM   1000  CA  VAL    65      59.528  47.735  39.225  1.00  0.00           C  
ATOM   1001  HA  VAL    65      59.053  47.242  38.376  1.00  0.00           H  
ATOM   1002  CB  VAL    65      59.360  49.207  38.851  1.00  0.00           C  
ATOM   1003  HB  VAL    65      59.901  49.692  39.663  1.00  0.00           H  
ATOM   1004  CG1 VAL    65      59.923  49.700  37.537  1.00  0.00           C  
ATOM   1005 HG11 VAL    65      60.870  49.232  37.266  1.00  0.00           H  
ATOM   1006 HG12 VAL    65      59.223  49.349  36.778  1.00  0.00           H  
ATOM   1007 HG13 VAL    65      59.909  50.778  37.376  1.00  0.00           H  
ATOM   1008  CG2 VAL    65      57.882  49.624  39.022  1.00  0.00           C  
ATOM   1009 HG21 VAL    65      57.586  50.637  38.747  1.00  0.00           H  
ATOM   1010 HG22 VAL    65      57.278  48.922  38.446  1.00  0.00           H  
ATOM   1011 HG23 VAL    65      57.643  49.763  40.076  1.00  0.00           H  
ATOM   1012  C   VAL    65      61.002  47.332  39.187  1.00  0.00           C  
ATOM   1013  O   VAL    65      61.903  48.116  39.556  1.00  0.00           O  
ATOM   1014  N   HIE    66      61.207  46.114  38.761  1.00  0.00           N  
ATOM   1015  H   HIE    66      60.482  45.575  38.309  1.00  0.00           H  
ATOM   1016  CA  HIE    66      62.519  45.637  38.543  1.00  0.00           C  
ATOM   1017  HA  HIE    66      63.241  46.319  38.994  1.00  0.00           H  
ATOM   1018  CB  HIE    66      62.688  44.228  39.096  1.00  0.00           C  
ATOM   1019  HB2 HIE    66      61.778  43.682  38.846  1.00  0.00           H  
ATOM   1020  HB3 HIE    66      62.665  44.377  40.175  1.00  0.00           H  
ATOM   1021  CG  HIE    66      63.958  43.485  38.639  1.00  0.00           C  
ATOM   1022  ND1 HIE    66      63.970  42.529  37.639  1.00  0.00           N  
ATOM   1023  CE1 HIE    66      65.285  42.201  37.553  1.00  0.00           C  
ATOM   1024  HE1 HIE    66      65.636  41.402  36.917  1.00  0.00           H  
ATOM   1025  NE2 HIE    66      66.054  42.988  38.271  1.00  0.00           N  
ATOM   1026  HE2 HIE    66      67.062  43.005  38.337  1.00  0.00           H  
ATOM   1027  CD2 HIE    66      65.203  43.875  38.951  1.00  0.00           C  
ATOM   1028  HD2 HIE    66      65.531  44.728  39.526  1.00  0.00           H  
ATOM   1029  C   HIE    66      62.828  45.590  36.999  1.00  0.00           C  
ATOM   1030  O   HIE    66      62.135  44.989  36.165  1.00  0.00           O  
ATOM   1031  N   LEU    67      63.994  46.177  36.677  1.00  0.00           N  
ATOM   1032  H   LEU    67      64.511  46.629  37.417  1.00  0.00           H  
ATOM   1033  CA  LEU    67      64.627  46.221  35.392  1.00  0.00           C  
ATOM   1034  HA  LEU    67      63.968  46.076  34.536  1.00  0.00           H  
ATOM   1035  CB  LEU    67      65.149  47.679  35.213  1.00  0.00           C  
ATOM   1036  HB2 LEU    67      65.532  47.772  34.196  1.00  0.00           H  
ATOM   1037  HB3 LEU    67      65.847  47.957  36.003  1.00  0.00           H  
ATOM   1038  CG  LEU    67      64.071  48.793  35.201  1.00  0.00           C  
ATOM   1039  HG  LEU    67      63.222  48.253  34.780  1.00  0.00           H  
ATOM   1040  CD1 LEU    67      63.715  49.297  36.609  1.00  0.00           C  
ATOM   1041 HD11 LEU    67      63.512  48.547  37.373  1.00  0.00           H  
ATOM   1042 HD12 LEU    67      64.463  49.952  37.056  1.00  0.00           H  
ATOM   1043 HD13 LEU    67      62.871  49.977  36.493  1.00  0.00           H  
ATOM   1044  CD2 LEU    67      64.377  50.039  34.313  1.00  0.00           C  
ATOM   1045 HD21 LEU    67      64.355  49.755  33.261  1.00  0.00           H  
ATOM   1046 HD22 LEU    67      63.610  50.785  34.523  1.00  0.00           H  
ATOM   1047 HD23 LEU    67      65.369  50.398  34.587  1.00  0.00           H  
ATOM   1048  C   LEU    67      65.864  45.283  35.352  1.00  0.00           C  
ATOM   1049  O   LEU    67      66.920  45.591  35.846  1.00  0.00           O  
ATOM   1050  N   PRO    68      65.716  44.122  34.667  1.00  0.00           N  
ATOM   1051  CD  PRO    68      64.471  43.554  34.123  1.00  0.00           C  
ATOM   1052  HD2 PRO    68      64.286  44.090  33.192  1.00  0.00           H  
ATOM   1053  HD3 PRO    68      63.610  43.783  34.750  1.00  0.00           H  
ATOM   1054  CG  PRO    68      64.661  42.087  33.835  1.00  0.00           C  
ATOM   1055  HG2 PRO    68      64.496  41.574  34.782  1.00  0.00           H  
ATOM   1056  HG3 PRO    68      63.868  41.793  33.147  1.00  0.00           H  
ATOM   1057  CB  PRO    68      66.114  42.051  33.428  1.00  0.00           C  
ATOM   1058  HB2 PRO    68      66.447  41.015  33.492  1.00  0.00           H  
ATOM   1059  HB3 PRO    68      66.169  42.451  32.415  1.00  0.00           H  
ATOM   1060  CA  PRO    68      66.787  43.095  34.318  1.00  0.00           C  
ATOM   1061  HA  PRO    68      67.158  42.583  35.206  1.00  0.00           H  
ATOM   1062  C   PRO    68      68.093  43.699  33.664  1.00  0.00           C  
ATOM   1063  O   PRO    68      69.176  43.491  34.216  1.00  0.00           O  
ATOM   1064  N   VAL    69      68.055  44.423  32.520  1.00  0.00           N  
ATOM   1065  H   VAL    69      67.147  44.512  32.088  1.00  0.00           H  
ATOM   1066  CA  VAL    69      69.171  44.924  31.844  1.00  0.00           C  
ATOM   1067  HA  VAL    69      69.761  44.107  31.429  1.00  0.00           H  
ATOM   1068  CB  VAL    69      68.681  45.609  30.567  1.00  0.00           C  
ATOM   1069  HB  VAL    69      67.835  46.278  30.721  1.00  0.00           H  
ATOM   1070  CG1 VAL    69      69.702  46.545  29.975  1.00  0.00           C  
ATOM   1071 HG11 VAL    69      69.654  47.544  30.408  1.00  0.00           H  
ATOM   1072 HG12 VAL    69      70.721  46.166  30.050  1.00  0.00           H  
ATOM   1073 HG13 VAL    69      69.455  46.706  28.925  1.00  0.00           H  
ATOM   1074  CG2 VAL    69      68.188  44.574  29.588  1.00  0.00           C  
ATOM   1075 HG21 VAL    69      67.744  45.121  28.755  1.00  0.00           H  
ATOM   1076 HG22 VAL    69      69.029  44.031  29.157  1.00  0.00           H  
ATOM   1077 HG23 VAL    69      67.570  43.841  30.105  1.00  0.00           H  
ATOM   1078  C   VAL    69      69.959  45.845  32.734  1.00  0.00           C  
ATOM   1079  O   VAL    69      71.191  45.857  32.862  1.00  0.00           O  
ATOM   1080  N   GLU    70      69.207  46.680  33.501  1.00  0.00           N  
ATOM   1081  H   GLU    70      68.201  46.767  33.488  1.00  0.00           H  
ATOM   1082  CA  GLU    70      69.774  47.645  34.459  1.00  0.00           C  
ATOM   1083  HA  GLU    70      70.641  48.054  33.941  1.00  0.00           H  
ATOM   1084  CB  GLU    70      68.767  48.720  34.681  1.00  0.00           C  
ATOM   1085  HB2 GLU    70      69.059  49.323  35.540  1.00  0.00           H  
ATOM   1086  HB3 GLU    70      67.830  48.234  34.952  1.00  0.00           H  
ATOM   1087  CG  GLU    70      68.486  49.637  33.515  1.00  0.00           C  
ATOM   1088  HG2 GLU    70      67.512  50.117  33.617  1.00  0.00           H  
ATOM   1089  HG3 GLU    70      68.426  48.994  32.637  1.00  0.00           H  
ATOM   1090  CD  GLU    70      69.555  50.747  33.214  1.00  0.00           C  
ATOM   1091  OE1 GLU    70      69.365  51.547  32.265  1.00  0.00           O  
ATOM   1092  OE2 GLU    70      70.631  50.771  33.839  1.00  0.00           O  
ATOM   1093  C   GLU    70      70.185  46.970  35.814  1.00  0.00           C  
ATOM   1094  O   GLU    70      70.951  47.594  36.557  1.00  0.00           O  
ATOM   1095  N   LYS    71      69.686  45.779  36.222  1.00  0.00           N  
ATOM   1096  H   LYS    71      69.031  45.359  35.578  1.00  0.00           H  
ATOM   1097  CA  LYS    71      69.887  45.160  37.546  1.00  0.00           C  
ATOM   1098  HA  LYS    71      69.121  44.386  37.588  1.00  0.00           H  
ATOM   1099  CB  LYS    71      71.401  44.653  37.587  1.00  0.00           C  
ATOM   1100  HB2 LYS    71      71.620  44.428  38.631  1.00  0.00           H  
ATOM   1101  HB3 LYS    71      72.153  45.422  37.409  1.00  0.00           H  
ATOM   1102  CG  LYS    71      71.580  43.548  36.520  1.00  0.00           C  
ATOM   1103  HG2 LYS    71      71.821  43.902  35.518  1.00  0.00           H  
ATOM   1104  HG3 LYS    71      70.699  42.906  36.485  1.00  0.00           H  
ATOM   1105  CD  LYS    71      72.760  42.839  37.041  1.00  0.00           C  
ATOM   1106  HD2 LYS    71      72.660  42.540  38.084  1.00  0.00           H  
ATOM   1107  HD3 LYS    71      73.591  43.539  36.958  1.00  0.00           H  
ATOM   1108  CE  LYS    71      72.908  41.600  36.178  1.00  0.00           C  
ATOM   1109  HE2 LYS    71      73.277  41.926  35.205  1.00  0.00           H  
ATOM   1110  HE3 LYS    71      72.005  41.056  35.903  1.00  0.00           H  
ATOM   1111  NZ  LYS    71      73.910  40.636  36.694  1.00  0.00           N  
ATOM   1112  HZ1 LYS    71      74.615  41.206  37.138  1.00  0.00           H  
ATOM   1113  HZ2 LYS    71      73.546  40.002  37.391  1.00  0.00           H  
ATOM   1114  HZ3 LYS    71      74.257  40.145  35.882  1.00  0.00           H  
ATOM   1115  C   LYS    71      69.502  46.053  38.673  1.00  0.00           C  
ATOM   1116  O   LYS    71      70.309  46.221  39.593  1.00  0.00           O  
ATOM   1117  N   GLU    72      68.313  46.672  38.603  1.00  0.00           N  
ATOM   1118  H   GLU    72      67.827  46.546  37.726  1.00  0.00           H  
ATOM   1119  CA  GLU    72      67.972  47.779  39.514  1.00  0.00           C  
ATOM   1120  HA  GLU    72      68.523  47.613  40.440  1.00  0.00           H  
ATOM   1121  CB  GLU    72      68.403  49.082  38.935  1.00  0.00           C  
ATOM   1122  HB2 GLU    72      67.841  49.329  38.035  1.00  0.00           H  
ATOM   1123  HB3 GLU    72      69.411  49.081  38.520  1.00  0.00           H  
ATOM   1124  CG  GLU    72      68.237  50.204  39.988  1.00  0.00           C  
ATOM   1125  HG2 GLU    72      67.315  49.950  40.509  1.00  0.00           H  
ATOM   1126  HG3 GLU    72      68.169  51.150  39.451  1.00  0.00           H  
ATOM   1127  CD  GLU    72      69.382  50.272  40.970  1.00  0.00           C  
ATOM   1128  OE1 GLU    72      70.546  50.422  40.580  1.00  0.00           O  
ATOM   1129  OE2 GLU    72      69.070  50.321  42.175  1.00  0.00           O  
ATOM   1130  C   GLU    72      66.444  47.668  39.858  1.00  0.00           C  
ATOM   1131  O   GLU    72      65.650  47.593  38.863  1.00  0.00           O  
ATOM   1132  N   SER    73      66.080  47.610  41.193  1.00  0.00           N  
ATOM   1133  H   SER    73      66.744  47.699  41.949  1.00  0.00           H  
ATOM   1134  CA  SER    73      64.740  47.085  41.652  1.00  0.00           C  
ATOM   1135  HA  SER    73      64.128  46.858  40.779  1.00  0.00           H  
ATOM   1136  CB  SER    73      65.062  45.800  42.374  1.00  0.00           C  
ATOM   1137  HB2 SER    73      65.999  45.992  42.895  1.00  0.00           H  
ATOM   1138  HB3 SER    73      65.141  44.973  41.668  1.00  0.00           H  
ATOM   1139  OG  SER    73      63.915  45.513  43.203  1.00  0.00           O  
ATOM   1140  HG  SER    73      64.277  45.562  44.091  1.00  0.00           H  
ATOM   1141  C   SER    73      64.069  48.092  42.635  1.00  0.00           C  
ATOM   1142  O   SER    73      64.722  48.703  43.476  1.00  0.00           O  
ATOM   1143  N   TRP    74      62.793  48.483  42.340  1.00  0.00           N  
ATOM   1144  H   TRP    74      62.250  47.964  41.666  1.00  0.00           H  
ATOM   1145  CA  TRP    74      62.143  49.669  42.998  1.00  0.00           C  
ATOM   1146  HA  TRP    74      62.791  49.960  43.825  1.00  0.00           H  
ATOM   1147  CB  TRP    74      62.208  50.854  42.024  1.00  0.00           C  
ATOM   1148  HB2 TRP    74      61.719  51.750  42.407  1.00  0.00           H  
ATOM   1149  HB3 TRP    74      61.581  50.567  41.180  1.00  0.00           H  
ATOM   1150  CG  TRP    74      63.494  51.332  41.517  1.00  0.00           C  
ATOM   1151  CD1 TRP    74      64.071  50.822  40.437  1.00  0.00           C  
ATOM   1152  HD1 TRP    74      63.631  50.058  39.813  1.00  0.00           H  
ATOM   1153  NE1 TRP    74      65.252  51.461  40.263  1.00  0.00           N  
ATOM   1154  HE1 TRP    74      65.766  51.343  39.401  1.00  0.00           H  
ATOM   1155  CE2 TRP    74      65.542  52.384  41.222  1.00  0.00           C  
ATOM   1156  CZ2 TRP    74      66.705  53.120  41.475  1.00  0.00           C  
ATOM   1157  HZ2 TRP    74      67.559  53.214  40.821  1.00  0.00           H  
ATOM   1158  CH2 TRP    74      66.694  53.951  42.632  1.00  0.00           C  
ATOM   1159  HH2 TRP    74      67.586  54.502  42.891  1.00  0.00           H  
ATOM   1160  CZ3 TRP    74      65.547  53.937  43.527  1.00  0.00           C  
ATOM   1161  HZ3 TRP    74      65.356  54.601  44.357  1.00  0.00           H  
ATOM   1162  CE3 TRP    74      64.437  53.073  43.258  1.00  0.00           C  
ATOM   1163  HE3 TRP    74      63.596  52.948  43.925  1.00  0.00           H  
ATOM   1164  CD2 TRP    74      64.468  52.255  42.107  1.00  0.00           C  
ATOM   1165  C   TRP    74      60.713  49.450  43.510  1.00  0.00           C  
ATOM   1166  O   TRP    74      59.825  49.022  42.835  1.00  0.00           O  
ATOM   1167  N   ILE    75      60.457  49.566  44.847  1.00  0.00           N  
ATOM   1168  H   ILE    75      61.080  50.133  45.406  1.00  0.00           H  
ATOM   1169  CA  ILE    75      59.221  49.227  45.408  1.00  0.00           C  
ATOM   1170  HA  ILE    75      58.678  48.519  44.783  1.00  0.00           H  
ATOM   1171  CB  ILE    75      59.382  48.578  46.722  1.00  0.00           C  
ATOM   1172  HB  ILE    75      59.937  47.688  46.426  1.00  0.00           H  
ATOM   1173  CG2 ILE    75      60.077  49.377  47.834  1.00  0.00           C  
ATOM   1174 HG21 ILE    75      61.100  49.616  47.544  1.00  0.00           H  
ATOM   1175 HG22 ILE    75      59.648  50.378  47.844  1.00  0.00           H  
ATOM   1176 HG23 ILE    75      60.103  48.816  48.769  1.00  0.00           H  
ATOM   1177  CG1 ILE    75      57.942  48.141  47.273  1.00  0.00           C  
ATOM   1178 HG12 ILE    75      57.264  48.981  47.117  1.00  0.00           H  
ATOM   1179 HG13 ILE    75      57.987  48.063  48.359  1.00  0.00           H  
ATOM   1180  CD1 ILE    75      57.472  46.747  46.838  1.00  0.00           C  
ATOM   1181 HD11 ILE    75      58.290  46.029  46.772  1.00  0.00           H  
ATOM   1182 HD12 ILE    75      56.713  46.444  47.560  1.00  0.00           H  
ATOM   1183 HD13 ILE    75      57.159  46.937  45.811  1.00  0.00           H  
ATOM   1184  C   ILE    75      58.368  50.539  45.381  1.00  0.00           C  
ATOM   1185  O   ILE    75      58.693  51.610  45.847  1.00  0.00           O  
ATOM   1186  N   VAL    76      57.142  50.499  44.757  1.00  0.00           N  
ATOM   1187  H   VAL    76      56.844  49.615  44.368  1.00  0.00           H  
ATOM   1188  CA  VAL    76      56.267  51.643  44.458  1.00  0.00           C  
ATOM   1189  HA  VAL    76      56.827  52.530  44.754  1.00  0.00           H  
ATOM   1190  CB  VAL    76      56.007  51.854  42.938  1.00  0.00           C  
ATOM   1191  HB  VAL    76      55.208  51.215  42.565  1.00  0.00           H  
ATOM   1192  CG1 VAL    76      55.455  53.298  42.652  1.00  0.00           C  
ATOM   1193 HG11 VAL    76      56.174  54.100  42.814  1.00  0.00           H  
ATOM   1194 HG12 VAL    76      55.132  53.312  41.611  1.00  0.00           H  
ATOM   1195 HG13 VAL    76      54.535  53.485  43.206  1.00  0.00           H  
ATOM   1196  CG2 VAL    76      57.328  51.692  42.053  1.00  0.00           C  
ATOM   1197 HG21 VAL    76      57.989  52.525  42.292  1.00  0.00           H  
ATOM   1198 HG22 VAL    76      57.785  50.706  42.139  1.00  0.00           H  
ATOM   1199 HG23 VAL    76      57.180  51.904  40.994  1.00  0.00           H  
ATOM   1200  C   VAL    76      55.015  51.625  45.280  1.00  0.00           C  
ATOM   1201  O   VAL    76      54.146  50.789  45.130  1.00  0.00           O  
ATOM   1202  N   SER    77      55.116  52.493  46.305  1.00  0.00           N  
ATOM   1203  H   SER    77      55.990  52.997  46.358  1.00  0.00           H  
ATOM   1204  CA  SER    77      54.099  52.843  47.272  1.00  0.00           C  
ATOM   1205  HA  SER    77      53.509  51.954  47.494  1.00  0.00           H  
ATOM   1206  CB  SER    77      54.684  53.196  48.640  1.00  0.00           C  
ATOM   1207  HB2 SER    77      53.950  53.335  49.434  1.00  0.00           H  
ATOM   1208  HB3 SER    77      55.377  54.016  48.448  1.00  0.00           H  
ATOM   1209  OG  SER    77      55.509  52.125  49.125  1.00  0.00           O  
ATOM   1210  HG  SER    77      56.122  51.786  48.469  1.00  0.00           H  
ATOM   1211  C   SER    77      53.074  53.908  46.883  1.00  0.00           C  
ATOM   1212  O   SER    77      53.378  55.037  47.218  1.00  0.00           O  
ATOM   1213  N   GLY    78      51.862  53.496  46.406  1.00  0.00           N  
ATOM   1214  H   GLY    78      51.757  52.504  46.251  1.00  0.00           H  
ATOM   1215  CA  GLY    78      50.691  54.313  46.042  1.00  0.00           C  
ATOM   1216  HA2 GLY    78      50.102  53.840  45.256  1.00  0.00           H  
ATOM   1217  HA3 GLY    78      50.984  55.299  45.681  1.00  0.00           H  
ATOM   1218  C   GLY    78      49.785  54.524  47.273  1.00  0.00           C  
ATOM   1219  O   GLY    78      49.082  53.633  47.744  1.00  0.00           O  
ATOM   1220  N   THR    79      49.879  55.729  47.767  1.00  0.00           N  
ATOM   1221  H   THR    79      50.631  56.263  47.355  1.00  0.00           H  
ATOM   1222  CA  THR    79      49.294  56.179  49.043  1.00  0.00           C  
ATOM   1223  HA  THR    79      49.122  55.293  49.655  1.00  0.00           H  
ATOM   1224  CB  THR    79      50.174  57.206  49.749  1.00  0.00           C  
ATOM   1225  HB  THR    79      49.714  57.342  50.728  1.00  0.00           H  
ATOM   1226  CG2 THR    79      51.718  56.905  49.958  1.00  0.00           C  
ATOM   1227 HG21 THR    79      52.226  57.161  49.028  1.00  0.00           H  
ATOM   1228 HG22 THR    79      52.050  57.444  50.845  1.00  0.00           H  
ATOM   1229 HG23 THR    79      51.895  55.843  50.127  1.00  0.00           H  
ATOM   1230  OG1 THR    79      50.164  58.393  49.124  1.00  0.00           O  
ATOM   1231  HG1 THR    79      50.803  58.266  48.418  1.00  0.00           H  
ATOM   1232  C   THR    79      47.910  56.829  48.739  1.00  0.00           C  
ATOM   1233  O   THR    79      47.606  57.071  47.558  1.00  0.00           O  
ATOM   1234  N   GLN    80      47.081  57.086  49.727  1.00  0.00           N  
ATOM   1235  H   GLN    80      47.348  56.921  50.687  1.00  0.00           H  
ATOM   1236  CA  GLN    80      45.754  57.573  49.530  1.00  0.00           C  
ATOM   1237  HA  GLN    80      45.214  57.000  48.776  1.00  0.00           H  
ATOM   1238  CB  GLN    80      44.944  57.415  50.784  1.00  0.00           C  
ATOM   1239  HB2 GLN    80      45.137  58.304  51.383  1.00  0.00           H  
ATOM   1240  HB3 GLN    80      45.411  56.564  51.282  1.00  0.00           H  
ATOM   1241  CG  GLN    80      43.458  57.246  50.599  1.00  0.00           C  
ATOM   1242  HG2 GLN    80      43.199  56.517  49.831  1.00  0.00           H  
ATOM   1243  HG3 GLN    80      43.097  58.205  50.227  1.00  0.00           H  
ATOM   1244  CD  GLN    80      42.607  56.976  51.828  1.00  0.00           C  
ATOM   1245  OE1 GLN    80      42.881  57.581  52.886  1.00  0.00           O  
ATOM   1246  NE2 GLN    80      41.632  56.100  51.745  1.00  0.00           N  
ATOM   1247 HE21 GLN    80      41.161  55.764  52.573  1.00  0.00           H  
ATOM   1248 HE22 GLN    80      41.499  55.698  50.828  1.00  0.00           H  
ATOM   1249  C   GLN    80      45.725  59.071  49.125  1.00  0.00           C  
ATOM   1250  O   GLN    80      44.731  59.582  48.596  1.00  0.00           O  
ATOM   1251  N   SER    81      46.740  59.866  49.459  1.00  0.00           N  
ATOM   1252  H   SER    81      47.537  59.479  49.942  1.00  0.00           H  
ATOM   1253  CA  SER    81      46.809  61.249  49.079  1.00  0.00           C  
ATOM   1254  HA  SER    81      45.975  61.855  49.433  1.00  0.00           H  
ATOM   1255  CB  SER    81      48.066  61.849  49.797  1.00  0.00           C  
ATOM   1256  HB2 SER    81      47.882  61.787  50.869  1.00  0.00           H  
ATOM   1257  HB3 SER    81      48.169  62.871  49.430  1.00  0.00           H  
ATOM   1258  OG  SER    81      49.200  61.103  49.511  1.00  0.00           O  
ATOM   1259  HG  SER    81      49.818  61.731  49.892  1.00  0.00           H  
ATOM   1260  C   SER    81      46.850  61.452  47.560  1.00  0.00           C  
ATOM   1261  O   SER    81      46.041  62.232  46.895  1.00  0.00           O  
ATOM   1262  N   GLY    82      47.741  60.690  46.896  1.00  0.00           N  
ATOM   1263  H   GLY    82      48.184  59.949  47.420  1.00  0.00           H  
ATOM   1264  CA  GLY    82      47.997  60.623  45.423  1.00  0.00           C  
ATOM   1265  HA2 GLY    82      47.616  61.569  45.037  1.00  0.00           H  
ATOM   1266  HA3 GLY    82      47.276  59.922  45.003  1.00  0.00           H  
ATOM   1267  C   GLY    82      49.477  60.365  45.040  1.00  0.00           C  
ATOM   1268  O   GLY    82      49.828  59.760  44.029  1.00  0.00           O  
ATOM   1269  N   THR    83      50.382  60.813  45.906  1.00  0.00           N  
ATOM   1270  H   THR    83      49.963  61.227  46.726  1.00  0.00           H  
ATOM   1271  CA  THR    83      51.777  60.451  45.964  1.00  0.00           C  
ATOM   1272  HA  THR    83      52.192  61.042  45.147  1.00  0.00           H  
ATOM   1273  CB  THR    83      52.299  60.938  47.336  1.00  0.00           C  
ATOM   1274  HB  THR    83      51.619  60.493  48.062  1.00  0.00           H  
ATOM   1275  CG2 THR    83      53.669  60.538  47.633  1.00  0.00           C  
ATOM   1276 HG21 THR    83      53.965  60.721  48.666  1.00  0.00           H  
ATOM   1277 HG22 THR    83      53.851  59.480  47.440  1.00  0.00           H  
ATOM   1278 HG23 THR    83      54.266  61.017  46.857  1.00  0.00           H  
ATOM   1279  OG1 THR    83      52.193  62.306  47.542  1.00  0.00           O  
ATOM   1280  HG1 THR    83      51.283  62.608  47.489  1.00  0.00           H  
ATOM   1281  C   THR    83      52.060  58.986  45.711  1.00  0.00           C  
ATOM   1282  O   THR    83      51.523  58.117  46.448  1.00  0.00           O  
ATOM   1283  N   LEU    84      52.887  58.631  44.761  1.00  0.00           N  
ATOM   1284  H   LEU    84      52.885  59.319  44.022  1.00  0.00           H  
ATOM   1285  CA  LEU    84      53.660  57.362  44.663  1.00  0.00           C  
ATOM   1286  HA  LEU    84      53.242  56.573  45.287  1.00  0.00           H  
ATOM   1287  CB  LEU    84      53.708  56.712  43.241  1.00  0.00           C  
ATOM   1288  HB2 LEU    84      54.328  55.828  43.388  1.00  0.00           H  
ATOM   1289  HB3 LEU    84      54.133  57.428  42.538  1.00  0.00           H  
ATOM   1290  CG  LEU    84      52.390  56.150  42.740  1.00  0.00           C  
ATOM   1291  HG  LEU    84      51.906  55.674  43.594  1.00  0.00           H  
ATOM   1292  CD1 LEU    84      51.432  57.222  42.183  1.00  0.00           C  
ATOM   1293 HD11 LEU    84      51.178  58.110  42.761  1.00  0.00           H  
ATOM   1294 HD12 LEU    84      51.954  57.563  41.288  1.00  0.00           H  
ATOM   1295 HD13 LEU    84      50.488  56.742  41.925  1.00  0.00           H  
ATOM   1296  CD2 LEU    84      52.678  55.131  41.637  1.00  0.00           C  
ATOM   1297 HD21 LEU    84      53.341  55.426  40.823  1.00  0.00           H  
ATOM   1298 HD22 LEU    84      52.861  54.143  42.059  1.00  0.00           H  
ATOM   1299 HD23 LEU    84      51.711  54.898  41.192  1.00  0.00           H  
ATOM   1300  C   LEU    84      55.130  57.528  45.085  1.00  0.00           C  
ATOM   1301  O   LEU    84      55.938  58.183  44.418  1.00  0.00           O  
ATOM   1302  N   LEU    85      55.394  57.003  46.267  1.00  0.00           N  
ATOM   1303  H   LEU    85      54.735  56.448  46.795  1.00  0.00           H  
ATOM   1304  CA  LEU    85      56.736  57.056  46.850  1.00  0.00           C  
ATOM   1305  HA  LEU    85      57.371  57.898  46.573  1.00  0.00           H  
ATOM   1306  CB  LEU    85      56.674  57.310  48.361  1.00  0.00           C  
ATOM   1307  HB2 LEU    85      55.973  56.594  48.790  1.00  0.00           H  
ATOM   1308  HB3 LEU    85      56.142  58.262  48.339  1.00  0.00           H  
ATOM   1309  CG  LEU    85      58.138  57.278  48.946  1.00  0.00           C  
ATOM   1310  HG  LEU    85      58.677  56.451  48.483  1.00  0.00           H  
ATOM   1311  CD1 LEU    85      58.967  58.541  48.627  1.00  0.00           C  
ATOM   1312 HD11 LEU    85      59.896  58.559  49.196  1.00  0.00           H  
ATOM   1313 HD12 LEU    85      59.228  58.522  47.569  1.00  0.00           H  
ATOM   1314 HD13 LEU    85      58.362  59.398  48.924  1.00  0.00           H  
ATOM   1315  CD2 LEU    85      58.138  56.975  50.416  1.00  0.00           C  
ATOM   1316 HD21 LEU    85      57.639  57.775  50.964  1.00  0.00           H  
ATOM   1317 HD22 LEU    85      57.686  56.005  50.620  1.00  0.00           H  
ATOM   1318 HD23 LEU    85      59.122  56.795  50.850  1.00  0.00           H  
ATOM   1319  C   LEU    85      57.447  55.781  46.300  1.00  0.00           C  
ATOM   1320  O   LEU    85      57.206  54.660  46.694  1.00  0.00           O  
ATOM   1321  N   VAL    86      58.334  56.030  45.404  1.00  0.00           N  
ATOM   1322  H   VAL    86      58.329  56.964  45.021  1.00  0.00           H  
ATOM   1323  CA  VAL    86      59.377  55.134  44.895  1.00  0.00           C  
ATOM   1324  HA  VAL    86      59.067  54.104  44.719  1.00  0.00           H  
ATOM   1325  CB  VAL    86      59.809  55.643  43.513  1.00  0.00           C  
ATOM   1326  HB  VAL    86      60.237  56.639  43.620  1.00  0.00           H  
ATOM   1327  CG1 VAL    86      60.940  54.734  42.868  1.00  0.00           C  
ATOM   1328 HG11 VAL    86      60.679  53.680  42.967  1.00  0.00           H  
ATOM   1329 HG12 VAL    86      61.138  54.981  41.826  1.00  0.00           H  
ATOM   1330 HG13 VAL    86      61.924  54.951  43.285  1.00  0.00           H  
ATOM   1331  CG2 VAL    86      58.708  55.630  42.495  1.00  0.00           C  
ATOM   1332 HG21 VAL    86      57.792  56.106  42.844  1.00  0.00           H  
ATOM   1333 HG22 VAL    86      59.032  55.976  41.513  1.00  0.00           H  
ATOM   1334 HG23 VAL    86      58.363  54.628  42.241  1.00  0.00           H  
ATOM   1335  C   VAL    86      60.434  54.989  45.970  1.00  0.00           C  
ATOM   1336  O   VAL    86      60.991  55.978  46.500  1.00  0.00           O  
ATOM   1337  N   ILE    87      60.819  53.797  46.268  1.00  0.00           N  
ATOM   1338  H   ILE    87      60.412  53.025  45.761  1.00  0.00           H  
ATOM   1339  CA  ILE    87      61.957  53.363  47.117  1.00  0.00           C  
ATOM   1340  HA  ILE    87      62.539  54.273  47.266  1.00  0.00           H  
ATOM   1341  CB  ILE    87      61.430  52.836  48.553  1.00  0.00           C  
ATOM   1342  HB  ILE    87      60.694  52.055  48.363  1.00  0.00           H  
ATOM   1343  CG2 ILE    87      62.534  52.221  49.377  1.00  0.00           C  
ATOM   1344 HG21 ILE    87      63.416  52.862  49.377  1.00  0.00           H  
ATOM   1345 HG22 ILE    87      62.280  51.899  50.386  1.00  0.00           H  
ATOM   1346 HG23 ILE    87      62.868  51.351  48.812  1.00  0.00           H  
ATOM   1347  CG1 ILE    87      60.861  54.000  49.369  1.00  0.00           C  
ATOM   1348 HG12 ILE    87      60.391  54.675  48.654  1.00  0.00           H  
ATOM   1349 HG13 ILE    87      61.671  54.495  49.905  1.00  0.00           H  
ATOM   1350  CD1 ILE    87      59.792  53.460  50.344  1.00  0.00           C  
ATOM   1351 HD11 ILE    87      60.293  52.750  51.001  1.00  0.00           H  
ATOM   1352 HD12 ILE    87      59.384  54.301  50.905  1.00  0.00           H  
ATOM   1353 HD13 ILE    87      58.946  52.915  49.925  1.00  0.00           H  
ATOM   1354  C   ILE    87      62.770  52.283  46.326  1.00  0.00           C  
ATOM   1355  O   ILE    87      62.218  51.504  45.673  1.00  0.00           O  
ATOM   1356  N   ASN    88      64.089  52.259  46.596  1.00  0.00           N  
ATOM   1357  H   ASN    88      64.458  52.908  47.276  1.00  0.00           H  
ATOM   1358  CA  ASN    88      64.955  51.238  46.111  1.00  0.00           C  
ATOM   1359  HA  ASN    88      64.560  51.032  45.116  1.00  0.00           H  
ATOM   1360  CB  ASN    88      66.433  51.821  45.994  1.00  0.00           C  
ATOM   1361  HB2 ASN    88      66.943  51.804  46.957  1.00  0.00           H  
ATOM   1362  HB3 ASN    88      66.378  52.796  45.510  1.00  0.00           H  
ATOM   1363  CG  ASN    88      67.244  50.908  45.163  1.00  0.00           C  
ATOM   1364  OD1 ASN    88      67.786  49.892  45.570  1.00  0.00           O  
ATOM   1365  ND2 ASN    88      67.299  51.262  43.945  1.00  0.00           N  
ATOM   1366 HD21 ASN    88      67.981  50.756  43.398  1.00  0.00           H  
ATOM   1367 HD22 ASN    88      66.851  52.088  43.575  1.00  0.00           H  
ATOM   1368  C   ASN    88      65.003  49.959  47.054  1.00  0.00           C  
ATOM   1369  O   ASN    88      64.969  50.030  48.257  1.00  0.00           O  
ATOM   1370  N   THR    89      65.073  48.739  46.568  1.00  0.00           N  
ATOM   1371  H   THR    89      65.014  48.555  45.576  1.00  0.00           H  
ATOM   1372  CA  THR    89      65.061  47.499  47.444  1.00  0.00           C  
ATOM   1373  HA  THR    89      64.482  47.709  48.343  1.00  0.00           H  
ATOM   1374  CB  THR    89      64.420  46.344  46.686  1.00  0.00           C  
ATOM   1375  HB  THR    89      64.398  45.492  47.365  1.00  0.00           H  
ATOM   1376  CG2 THR    89      63.042  46.643  46.188  1.00  0.00           C  
ATOM   1377 HG21 THR    89      62.443  45.761  45.964  1.00  0.00           H  
ATOM   1378 HG22 THR    89      62.541  47.150  47.013  1.00  0.00           H  
ATOM   1379 HG23 THR    89      63.021  47.298  45.317  1.00  0.00           H  
ATOM   1380  OG1 THR    89      65.166  46.044  45.476  1.00  0.00           O  
ATOM   1381  HG1 THR    89      65.988  45.784  45.898  1.00  0.00           H  
ATOM   1382  C   THR    89      66.391  47.125  47.983  1.00  0.00           C  
ATOM   1383  O   THR    89      66.416  46.652  49.132  1.00  0.00           O  
ATOM   1384  N   GLU    90      67.515  47.525  47.336  1.00  0.00           N  
ATOM   1385  H   GLU    90      67.491  48.283  46.669  1.00  0.00           H  
ATOM   1386  CA  GLU    90      68.920  47.158  47.716  1.00  0.00           C  
ATOM   1387  HA  GLU    90      68.797  46.294  48.369  1.00  0.00           H  
ATOM   1388  CB  GLU    90      69.702  46.749  46.468  1.00  0.00           C  
ATOM   1389  HB2 GLU    90      70.708  46.587  46.855  1.00  0.00           H  
ATOM   1390  HB3 GLU    90      69.699  47.659  45.867  1.00  0.00           H  
ATOM   1391  CG  GLU    90      69.190  45.663  45.527  1.00  0.00           C  
ATOM   1392  HG2 GLU    90      70.108  45.146  45.247  1.00  0.00           H  
ATOM   1393  HG3 GLU    90      68.593  46.048  44.700  1.00  0.00           H  
ATOM   1394  CD  GLU    90      68.439  44.572  46.187  1.00  0.00           C  
ATOM   1395  OE1 GLU    90      67.221  44.492  45.918  1.00  0.00           O  
ATOM   1396  OE2 GLU    90      68.959  43.642  46.884  1.00  0.00           O  
ATOM   1397  C   GLU    90      69.603  48.352  48.479  1.00  0.00           C  
ATOM   1398  O   GLU    90      69.924  48.238  49.653  1.00  0.00           O  
ATOM   1399  N   ASP    91      69.709  49.463  47.808  1.00  0.00           N  
ATOM   1400  H   ASP    91      69.311  49.489  46.880  1.00  0.00           H  
ATOM   1401  CA  ASP    91      70.169  50.740  48.387  1.00  0.00           C  
ATOM   1402  HA  ASP    91      71.077  50.501  48.940  1.00  0.00           H  
ATOM   1403  CB  ASP    91      70.489  51.633  47.169  1.00  0.00           C  
ATOM   1404  HB2 ASP    91      70.873  52.550  47.616  1.00  0.00           H  
ATOM   1405  HB3 ASP    91      69.546  51.905  46.696  1.00  0.00           H  
ATOM   1406  CG  ASP    91      71.656  51.117  46.278  1.00  0.00           C  
ATOM   1407  OD1 ASP    91      71.529  51.257  45.029  1.00  0.00           O  
ATOM   1408  OD2 ASP    91      72.690  50.689  46.801  1.00  0.00           O  
ATOM   1409  C   ASP    91      69.304  51.320  49.442  1.00  0.00           C  
ATOM   1410  O   ASP    91      69.810  52.070  50.322  1.00  0.00           O  
ATOM   1411  N   GLY    92      67.976  51.226  49.288  1.00  0.00           N  
ATOM   1412  H   GLY    92      67.696  50.567  48.575  1.00  0.00           H  
ATOM   1413  CA  GLY    92      66.972  51.519  50.324  1.00  0.00           C  
ATOM   1414  HA2 GLY    92      67.290  51.061  51.260  1.00  0.00           H  
ATOM   1415  HA3 GLY    92      66.011  51.039  50.141  1.00  0.00           H  
ATOM   1416  C   GLY    92      66.847  53.038  50.551  1.00  0.00           C  
ATOM   1417  O   GLY    92      65.818  53.579  50.161  1.00  0.00           O  
ATOM   1418  N   LYS    93      67.803  53.724  51.219  1.00  0.00           N  
ATOM   1419  H   LYS    93      68.664  53.253  51.457  1.00  0.00           H  
ATOM   1420  CA  LYS    93      67.866  55.200  51.430  1.00  0.00           C  
ATOM   1421  HA  LYS    93      66.947  55.388  51.985  1.00  0.00           H  
ATOM   1422  CB  LYS    93      69.188  55.565  52.193  1.00  0.00           C  
ATOM   1423  HB2 LYS    93      69.105  55.010  53.128  1.00  0.00           H  
ATOM   1424  HB3 LYS    93      69.174  56.572  52.609  1.00  0.00           H  
ATOM   1425  CG  LYS    93      70.489  55.338  51.524  1.00  0.00           C  
ATOM   1426  HG2 LYS    93      70.649  55.838  50.569  1.00  0.00           H  
ATOM   1427  HG3 LYS    93      70.583  54.279  51.282  1.00  0.00           H  
ATOM   1428  CD  LYS    93      71.746  55.688  52.328  1.00  0.00           C  
ATOM   1429  HD2 LYS    93      71.809  56.775  52.377  1.00  0.00           H  
ATOM   1430  HD3 LYS    93      72.546  55.241  51.739  1.00  0.00           H  
ATOM   1431  CE  LYS    93      71.796  55.036  53.773  1.00  0.00           C  
ATOM   1432  HE2 LYS    93      70.865  55.236  54.304  1.00  0.00           H  
ATOM   1433  HE3 LYS    93      72.570  55.556  54.339  1.00  0.00           H  
ATOM   1434  NZ  LYS    93      72.138  53.582  53.865  1.00  0.00           N  
ATOM   1435  HZ1 LYS    93      71.432  52.987  53.454  1.00  0.00           H  
ATOM   1436  HZ2 LYS    93      72.936  53.425  53.266  1.00  0.00           H  
ATOM   1437  HZ3 LYS    93      72.277  53.182  54.782  1.00  0.00           H  
ATOM   1438  C   LYS    93      67.824  56.052  50.092  1.00  0.00           C  
ATOM   1439  O   LYS    93      67.739  57.257  50.209  1.00  0.00           O  
ATOM   1440  N   LYS    94      67.884  55.395  48.928  1.00  0.00           N  
ATOM   1441  H   LYS    94      67.878  54.385  48.892  1.00  0.00           H  
ATOM   1442  CA  LYS    94      67.638  55.992  47.609  1.00  0.00           C  
ATOM   1443  HA  LYS    94      67.991  57.023  47.603  1.00  0.00           H  
ATOM   1444  CB  LYS    94      68.399  55.252  46.527  1.00  0.00           C  
ATOM   1445  HB2 LYS    94      68.288  55.734  45.556  1.00  0.00           H  
ATOM   1446  HB3 LYS    94      68.075  54.214  46.609  1.00  0.00           H  
ATOM   1447  CG  LYS    94      69.919  55.393  46.824  1.00  0.00           C  
ATOM   1448  HG2 LYS    94      70.223  54.743  47.644  1.00  0.00           H  
ATOM   1449  HG3 LYS    94      70.083  56.455  47.007  1.00  0.00           H  
ATOM   1450  CD  LYS    94      70.838  54.887  45.723  1.00  0.00           C  
ATOM   1451  HD2 LYS    94      70.343  54.226  45.011  1.00  0.00           H  
ATOM   1452  HD3 LYS    94      71.685  54.394  46.200  1.00  0.00           H  
ATOM   1453  CE  LYS    94      71.488  56.046  44.920  1.00  0.00           C  
ATOM   1454  HE2 LYS    94      70.659  56.740  44.784  1.00  0.00           H  
ATOM   1455  HE3 LYS    94      71.933  55.677  43.996  1.00  0.00           H  
ATOM   1456  NZ  LYS    94      72.644  56.595  45.621  1.00  0.00           N  
ATOM   1457  HZ1 LYS    94      73.356  55.884  45.527  1.00  0.00           H  
ATOM   1458  HZ2 LYS    94      73.047  57.375  45.123  1.00  0.00           H  
ATOM   1459  HZ3 LYS    94      72.617  56.628  46.630  1.00  0.00           H  
ATOM   1460  C   LYS    94      66.162  55.953  47.291  1.00  0.00           C  
ATOM   1461  O   LYS    94      65.656  54.897  46.854  1.00  0.00           O  
ATOM   1462  N   ARG    95      65.409  57.050  47.428  1.00  0.00           N  
ATOM   1463  H   ARG    95      65.877  57.881  47.759  1.00  0.00           H  
ATOM   1464  CA  ARG    95      63.857  57.116  47.274  1.00  0.00           C  
ATOM   1465  HA  ARG    95      63.519  56.439  46.490  1.00  0.00           H  
ATOM   1466  CB  ARG    95      63.225  56.605  48.614  1.00  0.00           C  
ATOM   1467  HB2 ARG    95      63.229  55.523  48.744  1.00  0.00           H  
ATOM   1468  HB3 ARG    95      62.180  56.906  48.542  1.00  0.00           H  
ATOM   1469  CG  ARG    95      63.632  57.384  49.818  1.00  0.00           C  
ATOM   1470  HG2 ARG    95      63.389  58.444  49.759  1.00  0.00           H  
ATOM   1471  HG3 ARG    95      64.712  57.508  49.749  1.00  0.00           H  
ATOM   1472  CD  ARG    95      63.112  57.001  51.149  1.00  0.00           C  
ATOM   1473  HD2 ARG    95      62.023  57.042  51.165  1.00  0.00           H  
ATOM   1474  HD3 ARG    95      63.365  57.834  51.805  1.00  0.00           H  
ATOM   1475  NE  ARG    95      63.573  55.773  51.741  1.00  0.00           N  
ATOM   1476  HE  ARG    95      63.963  55.042  51.163  1.00  0.00           H  
ATOM   1477  CZ  ARG    95      63.368  55.340  52.981  1.00  0.00           C  
ATOM   1478  NH1 ARG    95      62.950  56.187  53.956  1.00  0.00           N  
ATOM   1479 HH11 ARG    95      62.521  57.098  53.886  1.00  0.00           H  
ATOM   1480 HH12 ARG    95      62.978  55.754  54.868  1.00  0.00           H  
ATOM   1481  NH2 ARG    95      63.540  54.149  53.372  1.00  0.00           N  
ATOM   1482 HH21 ARG    95      63.461  53.957  54.360  1.00  0.00           H  
ATOM   1483 HH22 ARG    95      64.007  53.477  52.779  1.00  0.00           H  
ATOM   1484  C   ARG    95      63.382  58.491  46.937  1.00  0.00           C  
ATOM   1485  O   ARG    95      64.094  59.465  47.152  1.00  0.00           O  
ATOM   1486  N   HIE    96      62.141  58.481  46.398  1.00  0.00           N  
ATOM   1487  H   HIE    96      61.638  57.610  46.309  1.00  0.00           H  
ATOM   1488  CA  HIE    96      61.539  59.687  45.807  1.00  0.00           C  
ATOM   1489  HA  HIE    96      61.549  60.475  46.559  1.00  0.00           H  
ATOM   1490  CB  HIE    96      62.323  60.185  44.531  1.00  0.00           C  
ATOM   1491  HB2 HIE    96      63.263  60.699  44.733  1.00  0.00           H  
ATOM   1492  HB3 HIE    96      61.746  60.963  44.031  1.00  0.00           H  
ATOM   1493  CG  HIE    96      62.694  59.216  43.457  1.00  0.00           C  
ATOM   1494  ND1 HIE    96      63.543  58.140  43.532  1.00  0.00           N  
ATOM   1495  CE1 HIE    96      63.540  57.565  42.312  1.00  0.00           C  
ATOM   1496  HE1 HIE    96      63.965  56.585  42.154  1.00  0.00           H  
ATOM   1497  NE2 HIE    96      62.613  58.134  41.491  1.00  0.00           N  
ATOM   1498  HE2 HIE    96      62.495  57.920  40.511  1.00  0.00           H  
ATOM   1499  CD2 HIE    96      62.131  59.219  42.158  1.00  0.00           C  
ATOM   1500  HD2 HIE    96      61.466  59.947  41.716  1.00  0.00           H  
ATOM   1501  C   HIE    96      60.041  59.594  45.392  1.00  0.00           C  
ATOM   1502  O   HIE    96      59.471  58.543  45.121  1.00  0.00           O  
ATOM   1503  N   THR    97      59.445  60.754  45.264  1.00  0.00           N  
ATOM   1504  H   THR    97      59.954  61.530  45.664  1.00  0.00           H  
ATOM   1505  CA  THR    97      58.054  60.899  44.810  1.00  0.00           C  
ATOM   1506  HA  THR    97      57.520  59.986  45.072  1.00  0.00           H  
ATOM   1507  CB  THR    97      57.387  62.066  45.444  1.00  0.00           C  
ATOM   1508  HB  THR    97      57.758  63.041  45.130  1.00  0.00           H  
ATOM   1509  CG2 THR    97      55.865  62.049  45.013  1.00  0.00           C  
ATOM   1510 HG21 THR    97      55.593  60.996  45.088  1.00  0.00           H  
ATOM   1511 HG22 THR    97      55.275  62.678  45.680  1.00  0.00           H  
ATOM   1512 HG23 THR    97      55.872  62.310  43.955  1.00  0.00           H  
ATOM   1513  OG1 THR    97      57.376  61.931  46.861  1.00  0.00           O  
ATOM   1514  HG1 THR    97      58.165  62.337  47.227  1.00  0.00           H  
ATOM   1515  C   THR    97      58.036  61.026  43.267  1.00  0.00           C  
ATOM   1516  O   THR    97      58.473  62.057  42.739  1.00  0.00           O  
ATOM   1517  N   LEU    98      57.458  60.046  42.591  1.00  0.00           N  
ATOM   1518  H   LEU    98      57.105  59.307  43.182  1.00  0.00           H  
ATOM   1519  CA  LEU    98      57.309  60.006  41.137  1.00  0.00           C  
ATOM   1520  HA  LEU    98      58.252  60.321  40.692  1.00  0.00           H  
ATOM   1521  CB  LEU    98      56.826  58.599  40.771  1.00  0.00           C  
ATOM   1522  HB2 LEU    98      55.983  58.360  41.419  1.00  0.00           H  
ATOM   1523  HB3 LEU    98      57.649  57.989  41.142  1.00  0.00           H  
ATOM   1524  CG  LEU    98      56.474  58.358  39.324  1.00  0.00           C  
ATOM   1525  HG  LEU    98      55.560  58.894  39.067  1.00  0.00           H  
ATOM   1526  CD1 LEU    98      57.520  58.870  38.316  1.00  0.00           C  
ATOM   1527 HD11 LEU    98      57.381  59.952  38.320  1.00  0.00           H  
ATOM   1528 HD12 LEU    98      58.531  58.692  38.682  1.00  0.00           H  
ATOM   1529 HD13 LEU    98      57.421  58.409  37.333  1.00  0.00           H  
ATOM   1530  CD2 LEU    98      56.389  56.885  38.981  1.00  0.00           C  
ATOM   1531 HD21 LEU    98      55.918  56.738  38.009  1.00  0.00           H  
ATOM   1532 HD22 LEU    98      57.402  56.491  39.069  1.00  0.00           H  
ATOM   1533 HD23 LEU    98      55.746  56.526  39.785  1.00  0.00           H  
ATOM   1534  C   LEU    98      56.374  61.061  40.610  1.00  0.00           C  
ATOM   1535  O   LEU    98      56.630  61.884  39.739  1.00  0.00           O  
ATOM   1536  N   GLU    99      55.181  61.063  41.161  1.00  0.00           N  
ATOM   1537  H   GLU    99      54.998  60.278  41.769  1.00  0.00           H  
ATOM   1538  CA  GLU    99      54.022  61.865  40.756  1.00  0.00           C  
ATOM   1539  HA  GLU    99      54.397  62.836  40.432  1.00  0.00           H  
ATOM   1540  CB  GLU    99      53.305  61.139  39.545  1.00  0.00           C  
ATOM   1541  HB2 GLU    99      53.238  60.079  39.791  1.00  0.00           H  
ATOM   1542  HB3 GLU    99      53.834  61.234  38.597  1.00  0.00           H  
ATOM   1543  CG  GLU    99      51.891  61.706  39.248  1.00  0.00           C  
ATOM   1544  HG2 GLU    99      51.154  61.499  40.025  1.00  0.00           H  
ATOM   1545  HG3 GLU    99      51.609  61.185  38.333  1.00  0.00           H  
ATOM   1546  CD  GLU    99      51.918  63.240  38.940  1.00  0.00           C  
ATOM   1547  OE1 GLU    99      52.970  63.957  38.915  1.00  0.00           O  
ATOM   1548  OE2 GLU    99      50.818  63.854  38.795  1.00  0.00           O  
ATOM   1549  C   GLU    99      52.992  61.973  41.932  1.00  0.00           C  
ATOM   1550  O   GLU    99      52.616  60.981  42.550  1.00  0.00           O  
ATOM   1551  N   LYS   100      52.460  63.131  42.053  1.00  0.00           N  
ATOM   1552  H   LYS   100      52.784  63.913  41.501  1.00  0.00           H  
ATOM   1553  CA  LYS   100      51.340  63.453  42.954  1.00  0.00           C  
ATOM   1554  HA  LYS   100      51.133  62.671  43.685  1.00  0.00           H  
ATOM   1555  CB  LYS   100      51.611  64.733  43.741  1.00  0.00           C  
ATOM   1556  HB2 LYS   100      50.699  64.964  44.292  1.00  0.00           H  
ATOM   1557  HB3 LYS   100      51.736  65.655  43.172  1.00  0.00           H  
ATOM   1558  CG  LYS   100      52.808  64.583  44.613  1.00  0.00           C  
ATOM   1559  HG2 LYS   100      53.719  64.553  44.015  1.00  0.00           H  
ATOM   1560  HG3 LYS   100      52.888  63.640  45.154  1.00  0.00           H  
ATOM   1561  CD  LYS   100      52.891  65.785  45.635  1.00  0.00           C  
ATOM   1562  HD2 LYS   100      53.709  65.786  46.357  1.00  0.00           H  
ATOM   1563  HD3 LYS   100      51.929  65.743  46.145  1.00  0.00           H  
ATOM   1564  CE  LYS   100      52.889  67.118  45.010  1.00  0.00           C  
ATOM   1565  HE2 LYS   100      52.993  67.859  45.803  1.00  0.00           H  
ATOM   1566  HE3 LYS   100      51.951  67.285  44.479  1.00  0.00           H  
ATOM   1567  NZ  LYS   100      54.054  67.236  44.107  1.00  0.00           N  
ATOM   1568  HZ1 LYS   100      54.162  66.413  43.532  1.00  0.00           H  
ATOM   1569  HZ2 LYS   100      53.968  68.004  43.457  1.00  0.00           H  
ATOM   1570  HZ3 LYS   100      54.939  67.381  44.571  1.00  0.00           H  
ATOM   1571  C   LYS   100      49.977  63.397  42.124  1.00  0.00           C  
ATOM   1572  O   LYS   100      49.456  64.471  41.856  1.00  0.00           O  
ATOM   1573  N   MET   101      49.525  62.181  41.879  1.00  0.00           N  
ATOM   1574  H   MET   101      50.005  61.398  42.301  1.00  0.00           H  
ATOM   1575  CA  MET   101      48.282  61.838  41.168  1.00  0.00           C  
ATOM   1576  HA  MET   101      48.461  62.213  40.161  1.00  0.00           H  
ATOM   1577  CB  MET   101      47.890  60.359  41.250  1.00  0.00           C  
ATOM   1578  HB2 MET   101      47.014  60.116  40.649  1.00  0.00           H  
ATOM   1579  HB3 MET   101      47.792  60.072  42.297  1.00  0.00           H  
ATOM   1580  CG  MET   101      49.000  59.469  40.550  1.00  0.00           C  
ATOM   1581  HG2 MET   101      48.751  58.450  40.848  1.00  0.00           H  
ATOM   1582  HG3 MET   101      49.936  59.685  41.065  1.00  0.00           H  
ATOM   1583  SD  MET   101      49.297  59.794  38.792  1.00  0.00           S  
ATOM   1584  CE  MET   101      47.553  59.728  38.114  1.00  0.00           C  
ATOM   1585  HE1 MET   101      47.145  60.708  38.362  1.00  0.00           H  
ATOM   1586  HE2 MET   101      47.663  59.853  37.037  1.00  0.00           H  
ATOM   1587  HE3 MET   101      46.935  58.848  38.294  1.00  0.00           H  
ATOM   1588  C   MET   101      47.089  62.617  41.736  1.00  0.00           C  
ATOM   1589  O   MET   101      47.031  62.833  42.927  1.00  0.00           O  
ATOM   1590  N   THR   102      46.123  63.106  40.862  1.00  0.00           N  
ATOM   1591  H   THR   102      46.395  63.146  39.890  1.00  0.00           H  
ATOM   1592  CA  THR   102      44.961  63.981  41.280  1.00  0.00           C  
ATOM   1593  HA  THR   102      45.316  64.997  41.454  1.00  0.00           H  
ATOM   1594  CB  THR   102      43.819  63.973  40.266  1.00  0.00           C  
ATOM   1595  HB  THR   102      43.533  62.934  40.104  1.00  0.00           H  
ATOM   1596  CG2 THR   102      42.607  64.681  40.625  1.00  0.00           C  
ATOM   1597 HG21 THR   102      41.970  64.748  39.742  1.00  0.00           H  
ATOM   1598 HG22 THR   102      41.920  64.124  41.262  1.00  0.00           H  
ATOM   1599 HG23 THR   102      42.884  65.672  40.985  1.00  0.00           H  
ATOM   1600  OG1 THR   102      44.353  64.481  39.082  1.00  0.00           O  
ATOM   1601  HG1 THR   102      44.663  63.696  38.625  1.00  0.00           H  
ATOM   1602  C   THR   102      44.304  63.472  42.608  1.00  0.00           C  
ATOM   1603  O   THR   102      43.957  64.336  43.395  1.00  0.00           O  
ATOM   1604  N   ASP   103      44.067  62.208  42.762  1.00  0.00           N  
ATOM   1605  H   ASP   103      44.440  61.548  42.094  1.00  0.00           H  
ATOM   1606  CA  ASP   103      43.455  61.616  43.946  1.00  0.00           C  
ATOM   1607  HA  ASP   103      43.836  62.111  44.839  1.00  0.00           H  
ATOM   1608  CB  ASP   103      41.920  61.854  43.773  1.00  0.00           C  
ATOM   1609  HB2 ASP   103      41.453  61.124  43.112  1.00  0.00           H  
ATOM   1610  HB3 ASP   103      41.722  62.825  43.318  1.00  0.00           H  
ATOM   1611  CG  ASP   103      41.190  61.849  45.086  1.00  0.00           C  
ATOM   1612  OD1 ASP   103      39.960  62.091  45.024  1.00  0.00           O  
ATOM   1613  OD2 ASP   103      41.734  61.613  46.198  1.00  0.00           O  
ATOM   1614  C   ASP   103      43.908  60.174  44.230  1.00  0.00           C  
ATOM   1615  O   ASP   103      44.828  59.682  43.674  1.00  0.00           O  
ATOM   1616  N   SER   104      43.325  59.620  45.285  1.00  0.00           N  
ATOM   1617  H   SER   104      42.622  60.148  45.783  1.00  0.00           H  
ATOM   1618  CA  SER   104      43.722  58.302  45.850  1.00  0.00           C  
ATOM   1619  HA  SER   104      44.576  58.573  46.471  1.00  0.00           H  
ATOM   1620  CB  SER   104      42.578  57.820  46.770  1.00  0.00           C  
ATOM   1621  HB2 SER   104      41.591  57.944  46.324  1.00  0.00           H  
ATOM   1622  HB3 SER   104      42.495  58.433  47.667  1.00  0.00           H  
ATOM   1623  OG  SER   104      42.685  56.495  47.247  1.00  0.00           O  
ATOM   1624  HG  SER   104      42.050  56.198  47.902  1.00  0.00           H  
ATOM   1625  C   SER   104      44.124  57.181  44.908  1.00  0.00           C  
ATOM   1626  O   SER   104      43.553  57.085  43.822  1.00  0.00           O  
ATOM   1627  N   VAL   105      45.067  56.305  45.284  1.00  0.00           N  
ATOM   1628  H   VAL   105      45.362  56.137  46.235  1.00  0.00           H  
ATOM   1629  CA  VAL   105      45.520  55.274  44.372  1.00  0.00           C  
ATOM   1630  HA  VAL   105      45.257  55.722  43.414  1.00  0.00           H  
ATOM   1631  CB  VAL   105      47.031  55.075  44.431  1.00  0.00           C  
ATOM   1632  HB  VAL   105      47.178  54.593  45.398  1.00  0.00           H  
ATOM   1633  CG1 VAL   105      47.479  54.051  43.406  1.00  0.00           C  
ATOM   1634 HG11 VAL   105      47.318  54.484  42.419  1.00  0.00           H  
ATOM   1635 HG12 VAL   105      48.557  53.889  43.386  1.00  0.00           H  
ATOM   1636 HG13 VAL   105      46.880  53.147  43.514  1.00  0.00           H  
ATOM   1637  CG2 VAL   105      47.878  56.367  44.226  1.00  0.00           C  
ATOM   1638 HG21 VAL   105      48.868  55.998  44.494  1.00  0.00           H  
ATOM   1639 HG22 VAL   105      47.730  56.871  43.271  1.00  0.00           H  
ATOM   1640 HG23 VAL   105      47.575  57.107  44.967  1.00  0.00           H  
ATOM   1641  C   VAL   105      44.684  54.001  44.455  1.00  0.00           C  
ATOM   1642  O   VAL   105      44.523  53.484  45.517  1.00  0.00           O  
ATOM   1643  N   THR   106      43.961  53.635  43.384  1.00  0.00           N  
ATOM   1644  H   THR   106      44.111  54.198  42.559  1.00  0.00           H  
ATOM   1645  CA  THR   106      42.926  52.607  43.368  1.00  0.00           C  
ATOM   1646  HA  THR   106      42.760  52.329  44.409  1.00  0.00           H  
ATOM   1647  CB  THR   106      41.696  53.178  42.739  1.00  0.00           C  
ATOM   1648  HB  THR   106      40.859  52.493  42.875  1.00  0.00           H  
ATOM   1649  CG2 THR   106      41.250  54.553  43.337  1.00  0.00           C  
ATOM   1650 HG21 THR   106      40.203  54.778  43.137  1.00  0.00           H  
ATOM   1651 HG22 THR   106      41.517  54.650  44.390  1.00  0.00           H  
ATOM   1652 HG23 THR   106      41.862  55.312  42.850  1.00  0.00           H  
ATOM   1653  OG1 THR   106      41.927  53.397  41.307  1.00  0.00           O  
ATOM   1654  HG1 THR   106      41.965  52.542  40.873  1.00  0.00           H  
ATOM   1655  C   THR   106      43.450  51.329  42.707  1.00  0.00           C  
ATOM   1656  O   THR   106      43.120  50.224  43.223  1.00  0.00           O  
ATOM   1657  N   CYS   107      44.317  51.417  41.715  1.00  0.00           N  
ATOM   1658  H   CYS   107      44.615  52.353  41.480  1.00  0.00           H  
ATOM   1659  CA  CYS   107      45.001  50.262  41.272  1.00  0.00           C  
ATOM   1660  HA  CYS   107      45.021  49.637  42.164  1.00  0.00           H  
ATOM   1661  CB  CYS   107      44.114  49.589  40.137  1.00  0.00           C  
ATOM   1662  HB2 CYS   107      44.055  50.256  39.277  1.00  0.00           H  
ATOM   1663  HB3 CYS   107      43.107  49.432  40.524  1.00  0.00           H  
ATOM   1664  SG  CYS   107      44.855  47.990  39.732  1.00  0.00           S  
ATOM   1665  HG  CYS   107      45.392  47.844  40.947  1.00  0.00           H  
ATOM   1666  C   CYS   107      46.451  50.532  40.828  1.00  0.00           C  
ATOM   1667  O   CYS   107      46.634  51.515  40.102  1.00  0.00           O  
ATOM   1668  N   LEU   108      47.443  49.573  40.997  1.00  0.00           N  
ATOM   1669  H   LEU   108      47.172  48.661  41.336  1.00  0.00           H  
ATOM   1670  CA  LEU   108      48.847  49.885  40.682  1.00  0.00           C  
ATOM   1671  HA  LEU   108      48.885  50.549  39.819  1.00  0.00           H  
ATOM   1672  CB  LEU   108      49.589  50.521  41.822  1.00  0.00           C  
ATOM   1673  HB2 LEU   108      49.581  49.851  42.682  1.00  0.00           H  
ATOM   1674  HB3 LEU   108      49.089  51.441  42.126  1.00  0.00           H  
ATOM   1675  CG  LEU   108      51.075  50.868  41.608  1.00  0.00           C  
ATOM   1676  HG  LEU   108      51.624  50.026  41.186  1.00  0.00           H  
ATOM   1677  CD1 LEU   108      51.264  52.109  40.749  1.00  0.00           C  
ATOM   1678 HD11 LEU   108      50.644  52.918  41.133  1.00  0.00           H  
ATOM   1679 HD12 LEU   108      52.285  52.483  40.826  1.00  0.00           H  
ATOM   1680 HD13 LEU   108      50.932  51.892  39.734  1.00  0.00           H  
ATOM   1681  CD2 LEU   108      51.607  51.267  43.018  1.00  0.00           C  
ATOM   1682 HD21 LEU   108      52.640  51.613  43.017  1.00  0.00           H  
ATOM   1683 HD22 LEU   108      51.018  52.016  43.547  1.00  0.00           H  
ATOM   1684 HD23 LEU   108      51.573  50.361  43.623  1.00  0.00           H  
ATOM   1685  C   LEU   108      49.405  48.463  40.237  1.00  0.00           C  
ATOM   1686  O   LEU   108      49.770  47.613  41.027  1.00  0.00           O  
ATOM   1687  N   TYR   109      49.624  48.286  38.939  1.00  0.00           N  
ATOM   1688  H   TYR   109      49.510  49.101  38.354  1.00  0.00           H  
ATOM   1689  CA  TYR   109      50.188  47.078  38.310  1.00  0.00           C  
ATOM   1690  HA  TYR   109      50.509  46.335  39.040  1.00  0.00           H  
ATOM   1691  CB  TYR   109      49.038  46.402  37.550  1.00  0.00           C  
ATOM   1692  HB2 TYR   109      48.508  47.021  36.827  1.00  0.00           H  
ATOM   1693  HB3 TYR   109      48.288  46.241  38.324  1.00  0.00           H  
ATOM   1694  CG  TYR   109      49.307  44.965  37.088  1.00  0.00           C  
ATOM   1695  CD1 TYR   109      49.926  44.681  35.861  1.00  0.00           C  
ATOM   1696  HD1 TYR   109      50.270  45.470  35.210  1.00  0.00           H  
ATOM   1697  CE1 TYR   109      50.107  43.333  35.456  1.00  0.00           C  
ATOM   1698  HE1 TYR   109      50.438  43.106  34.453  1.00  0.00           H  
ATOM   1699  CZ  TYR   109      49.508  42.356  36.274  1.00  0.00           C  
ATOM   1700  OH  TYR   109      49.514  41.032  35.881  1.00  0.00           O  
ATOM   1701  HH  TYR   109      50.014  40.842  35.084  1.00  0.00           H  
ATOM   1702  CE2 TYR   109      48.962  42.598  37.561  1.00  0.00           C  
ATOM   1703  HE2 TYR   109      48.362  41.809  37.989  1.00  0.00           H  
ATOM   1704  CD2 TYR   109      48.852  43.915  37.902  1.00  0.00           C  
ATOM   1705  HD2 TYR   109      48.409  44.155  38.858  1.00  0.00           H  
ATOM   1706  C   TYR   109      51.395  47.443  37.368  1.00  0.00           C  
ATOM   1707  O   TYR   109      51.296  48.166  36.353  1.00  0.00           O  
ATOM   1708  N   CYS   110      52.575  46.923  37.650  1.00  0.00           N  
ATOM   1709  H   CYS   110      52.620  46.156  38.306  1.00  0.00           H  
ATOM   1710  CA  CYS   110      53.713  47.008  36.795  1.00  0.00           C  
ATOM   1711  HA  CYS   110      53.648  47.963  36.274  1.00  0.00           H  
ATOM   1712  CB  CYS   110      55.034  47.037  37.548  1.00  0.00           C  
ATOM   1713  HB2 CYS   110      55.191  46.174  38.196  1.00  0.00           H  
ATOM   1714  HB3 CYS   110      54.942  47.872  38.243  1.00  0.00           H  
ATOM   1715  SG  CYS   110      56.394  47.156  36.245  1.00  0.00           S  
ATOM   1716  HG  CYS   110      56.236  45.919  35.766  1.00  0.00           H  
ATOM   1717  C   CYS   110      53.685  45.843  35.729  1.00  0.00           C  
ATOM   1718  O   CYS   110      54.029  44.743  36.105  1.00  0.00           O  
ATOM   1719  N   ASN   111      53.225  45.990  34.508  1.00  0.00           N  
ATOM   1720  H   ASN   111      53.117  46.941  34.186  1.00  0.00           H  
ATOM   1721  CA  ASN   111      53.110  44.996  33.469  1.00  0.00           C  
ATOM   1722  HA  ASN   111      52.743  44.060  33.889  1.00  0.00           H  
ATOM   1723  CB  ASN   111      52.019  45.448  32.449  1.00  0.00           C  
ATOM   1724  HB2 ASN   111      52.397  46.402  32.080  1.00  0.00           H  
ATOM   1725  HB3 ASN   111      51.054  45.628  32.923  1.00  0.00           H  
ATOM   1726  CG  ASN   111      51.973  44.490  31.326  1.00  0.00           C  
ATOM   1727  OD1 ASN   111      51.777  43.279  31.458  1.00  0.00           O  
ATOM   1728  ND2 ASN   111      52.177  44.925  30.053  1.00  0.00           N  
ATOM   1729 HD21 ASN   111      52.194  44.152  29.404  1.00  0.00           H  
ATOM   1730 HD22 ASN   111      52.315  45.906  29.855  1.00  0.00           H  
ATOM   1731  C   ASN   111      54.432  44.740  32.749  1.00  0.00           C  
ATOM   1732  O   ASN   111      55.056  45.691  32.343  1.00  0.00           O  
ATOM   1733  N   SER   112      54.838  43.502  32.530  1.00  0.00           N  
ATOM   1734  H   SER   112      54.412  42.804  33.123  1.00  0.00           H  
ATOM   1735  CA  SER   112      55.841  43.040  31.543  1.00  0.00           C  
ATOM   1736  HA  SER   112      56.755  43.630  31.615  1.00  0.00           H  
ATOM   1737  CB  SER   112      56.143  41.561  31.856  1.00  0.00           C  
ATOM   1738  HB2 SER   112      55.272  41.015  32.218  1.00  0.00           H  
ATOM   1739  HB3 SER   112      56.862  41.481  32.672  1.00  0.00           H  
ATOM   1740  OG  SER   112      56.499  40.831  30.655  1.00  0.00           O  
ATOM   1741  HG  SER   112      57.216  41.293  30.214  1.00  0.00           H  
ATOM   1742  C   SER   112      55.216  43.112  30.114  1.00  0.00           C  
ATOM   1743  O   SER   112      54.227  42.495  29.785  1.00  0.00           O  
ATOM   1744  N   PHE   113      55.717  43.958  29.135  1.00  0.00           N  
ATOM   1745  H   PHE   113      56.505  44.557  29.336  1.00  0.00           H  
ATOM   1746  CA  PHE   113      55.332  43.863  27.662  1.00  0.00           C  
ATOM   1747  HA  PHE   113      54.267  44.084  27.579  1.00  0.00           H  
ATOM   1748  CB  PHE   113      56.058  44.969  27.023  1.00  0.00           C  
ATOM   1749  HB2 PHE   113      57.126  44.794  27.156  1.00  0.00           H  
ATOM   1750  HB3 PHE   113      55.756  45.913  27.478  1.00  0.00           H  
ATOM   1751  CG  PHE   113      55.725  45.133  25.631  1.00  0.00           C  
ATOM   1752  CD1 PHE   113      56.568  44.724  24.600  1.00  0.00           C  
ATOM   1753  HD1 PHE   113      57.463  44.183  24.868  1.00  0.00           H  
ATOM   1754  CE1 PHE   113      56.289  44.946  23.251  1.00  0.00           C  
ATOM   1755  HE1 PHE   113      56.937  44.571  22.473  1.00  0.00           H  
ATOM   1756  CZ  PHE   113      55.123  45.604  22.886  1.00  0.00           C  
ATOM   1757  HZ  PHE   113      54.951  45.741  21.829  1.00  0.00           H  
ATOM   1758  CE2 PHE   113      54.204  46.040  23.928  1.00  0.00           C  
ATOM   1759  HE2 PHE   113      53.294  46.577  23.704  1.00  0.00           H  
ATOM   1760  CD2 PHE   113      54.511  45.807  25.262  1.00  0.00           C  
ATOM   1761  HD2 PHE   113      53.857  46.098  26.071  1.00  0.00           H  
ATOM   1762  C   PHE   113      55.686  42.457  27.052  1.00  0.00           C  
ATOM   1763  O   PHE   113      54.866  41.852  26.306  1.00  0.00           O  
ATOM   1764  N   SER   114      56.898  41.933  27.347  1.00  0.00           N  
ATOM   1765  H   SER   114      57.430  42.352  28.096  1.00  0.00           H  
ATOM   1766  CA  SER   114      57.503  40.696  26.753  1.00  0.00           C  
ATOM   1767  HA  SER   114      56.760  39.899  26.738  1.00  0.00           H  
ATOM   1768  CB  SER   114      57.968  40.924  25.385  1.00  0.00           C  
ATOM   1769  HB2 SER   114      58.816  41.608  25.434  1.00  0.00           H  
ATOM   1770  HB3 SER   114      57.172  41.404  24.815  1.00  0.00           H  
ATOM   1771  OG  SER   114      58.305  39.655  24.735  1.00  0.00           O  
ATOM   1772  HG  SER   114      57.642  38.968  24.840  1.00  0.00           H  
ATOM   1773  C   SER   114      58.751  40.246  27.644  1.00  0.00           C  
ATOM   1774  O   SER   114      59.923  40.570  27.374  1.00  0.00           O  
ATOM   1775  N   LYS   115      58.572  39.435  28.657  1.00  0.00           N  
ATOM   1776  H   LYS   115      57.631  39.136  28.868  1.00  0.00           H  
ATOM   1777  CA  LYS   115      59.499  38.941  29.684  1.00  0.00           C  
ATOM   1778  HA  LYS   115      60.071  39.801  30.032  1.00  0.00           H  
ATOM   1779  CB  LYS   115      58.698  38.371  30.804  1.00  0.00           C  
ATOM   1780  HB2 LYS   115      58.441  39.184  31.482  1.00  0.00           H  
ATOM   1781  HB3 LYS   115      59.368  37.680  31.316  1.00  0.00           H  
ATOM   1782  CG  LYS   115      57.535  37.400  30.431  1.00  0.00           C  
ATOM   1783  HG2 LYS   115      57.867  36.472  29.965  1.00  0.00           H  
ATOM   1784  HG3 LYS   115      56.839  37.835  29.713  1.00  0.00           H  
ATOM   1785  CD  LYS   115      56.664  37.008  31.718  1.00  0.00           C  
ATOM   1786  HD2 LYS   115      56.166  37.907  32.083  1.00  0.00           H  
ATOM   1787  HD3 LYS   115      57.307  36.584  32.490  1.00  0.00           H  
ATOM   1788  CE  LYS   115      55.495  36.057  31.521  1.00  0.00           C  
ATOM   1789  HE2 LYS   115      55.825  35.186  30.955  1.00  0.00           H  
ATOM   1790  HE3 LYS   115      54.631  36.489  31.015  1.00  0.00           H  
ATOM   1791  NZ  LYS   115      54.892  35.598  32.857  1.00  0.00           N  
ATOM   1792  HZ1 LYS   115      55.455  34.870  33.273  1.00  0.00           H  
ATOM   1793  HZ2 LYS   115      54.796  36.346  33.529  1.00  0.00           H  
ATOM   1794  HZ3 LYS   115      54.028  35.109  32.670  1.00  0.00           H  
ATOM   1795  C   LYS   115      60.546  37.968  29.058  1.00  0.00           C  
ATOM   1796  O   LYS   115      61.588  37.707  29.640  1.00  0.00           O  
ATOM   1797  N   GLN   116      60.358  37.492  27.854  1.00  0.00           N  
ATOM   1798  H   GLN   116      59.458  37.653  27.424  1.00  0.00           H  
ATOM   1799  CA  GLN   116      61.361  36.673  27.118  1.00  0.00           C  
ATOM   1800  HA  GLN   116      62.128  36.430  27.853  1.00  0.00           H  
ATOM   1801  CB  GLN   116      60.674  35.445  26.476  1.00  0.00           C  
ATOM   1802  HB2 GLN   116      61.471  34.822  26.071  1.00  0.00           H  
ATOM   1803  HB3 GLN   116      59.949  35.721  25.710  1.00  0.00           H  
ATOM   1804  CG  GLN   116      59.935  34.516  27.474  1.00  0.00           C  
ATOM   1805  HG2 GLN   116      59.102  35.075  27.898  1.00  0.00           H  
ATOM   1806  HG3 GLN   116      60.650  34.260  28.256  1.00  0.00           H  
ATOM   1807  CD  GLN   116      59.373  33.192  26.981  1.00  0.00           C  
ATOM   1808  OE1 GLN   116      59.778  32.715  25.966  1.00  0.00           O  
ATOM   1809  NE2 GLN   116      58.351  32.632  27.554  1.00  0.00           N  
ATOM   1810 HE21 GLN   116      58.107  31.795  27.044  1.00  0.00           H  
ATOM   1811 HE22 GLN   116      57.946  33.028  28.390  1.00  0.00           H  
ATOM   1812  C   GLN   116      62.142  37.530  26.078  1.00  0.00           C  
ATOM   1813  O   GLN   116      63.365  37.404  26.027  1.00  0.00           O  
ATOM   1814  N   SER   117      61.390  38.329  25.319  1.00  0.00           N  
ATOM   1815  H   SER   117      60.407  38.475  25.500  1.00  0.00           H  
ATOM   1816  CA  SER   117      61.971  39.117  24.191  1.00  0.00           C  
ATOM   1817  HA  SER   117      62.937  38.646  24.010  1.00  0.00           H  
ATOM   1818  CB  SER   117      61.176  39.008  22.907  1.00  0.00           C  
ATOM   1819  HB2 SER   117      60.200  39.488  22.979  1.00  0.00           H  
ATOM   1820  HB3 SER   117      61.057  37.934  22.760  1.00  0.00           H  
ATOM   1821  OG  SER   117      61.812  39.573  21.756  1.00  0.00           O  
ATOM   1822  HG  SER   117      61.265  40.306  21.465  1.00  0.00           H  
ATOM   1823  C   SER   117      62.150  40.558  24.517  1.00  0.00           C  
ATOM   1824  O   SER   117      63.310  40.917  24.873  1.00  0.00           O  
ATOM   1825  N   LYS   118      61.185  41.419  24.505  1.00  0.00           N  
ATOM   1826  H   LYS   118      60.248  41.056  24.407  1.00  0.00           H  
ATOM   1827  CA  LYS   118      61.368  42.897  24.672  1.00  0.00           C  
ATOM   1828  HA  LYS   118      62.401  43.172  24.459  1.00  0.00           H  
ATOM   1829  CB  LYS   118      60.437  43.528  23.620  1.00  0.00           C  
ATOM   1830  HB2 LYS   118      59.390  43.273  23.783  1.00  0.00           H  
ATOM   1831  HB3 LYS   118      60.763  43.126  22.660  1.00  0.00           H  
ATOM   1832  CG  LYS   118      60.629  45.057  23.706  1.00  0.00           C  
ATOM   1833  HG2 LYS   118      61.686  45.226  23.908  1.00  0.00           H  
ATOM   1834  HG3 LYS   118      59.925  45.462  24.433  1.00  0.00           H  
ATOM   1835  CD  LYS   118      60.171  45.751  22.369  1.00  0.00           C  
ATOM   1836  HD2 LYS   118      59.120  45.466  22.322  1.00  0.00           H  
ATOM   1837  HD3 LYS   118      60.781  45.334  21.567  1.00  0.00           H  
ATOM   1838  CE  LYS   118      60.416  47.254  22.357  1.00  0.00           C  
ATOM   1839  HE2 LYS   118      61.447  47.444  22.658  1.00  0.00           H  
ATOM   1840  HE3 LYS   118      59.825  47.729  23.140  1.00  0.00           H  
ATOM   1841  NZ  LYS   118      60.135  47.972  21.154  1.00  0.00           N  
ATOM   1842  HZ1 LYS   118      60.909  47.849  20.517  1.00  0.00           H  
ATOM   1843  HZ2 LYS   118      59.262  47.563  20.854  1.00  0.00           H  
ATOM   1844  HZ3 LYS   118      59.976  48.960  21.289  1.00  0.00           H  
ATOM   1845  C   LYS   118      61.058  43.301  26.112  1.00  0.00           C  
ATOM   1846  O   LYS   118      60.040  43.866  26.484  1.00  0.00           O  
ATOM   1847  N   GLN   119      61.998  43.077  27.041  1.00  0.00           N  
ATOM   1848  H   GLN   119      62.877  42.777  26.644  1.00  0.00           H  
ATOM   1849  CA  GLN   119      61.936  43.201  28.509  1.00  0.00           C  
ATOM   1850  HA  GLN   119      61.082  42.641  28.890  1.00  0.00           H  
ATOM   1851  CB  GLN   119      63.103  42.566  29.180  1.00  0.00           C  
ATOM   1852  HB2 GLN   119      62.958  42.582  30.260  1.00  0.00           H  
ATOM   1853  HB3 GLN   119      64.046  43.066  28.959  1.00  0.00           H  
ATOM   1854  CG  GLN   119      63.130  41.036  29.004  1.00  0.00           C  
ATOM   1855  HG2 GLN   119      63.074  40.786  27.945  1.00  0.00           H  
ATOM   1856  HG3 GLN   119      62.232  40.650  29.487  1.00  0.00           H  
ATOM   1857  CD  GLN   119      64.368  40.374  29.505  1.00  0.00           C  
ATOM   1858  OE1 GLN   119      65.427  40.956  29.528  1.00  0.00           O  
ATOM   1859  NE2 GLN   119      64.207  39.181  29.956  1.00  0.00           N  
ATOM   1860 HE21 GLN   119      63.247  38.866  29.930  1.00  0.00           H  
ATOM   1861 HE22 GLN   119      64.946  38.746  30.490  1.00  0.00           H  
ATOM   1862  C   GLN   119      61.653  44.664  29.042  1.00  0.00           C  
ATOM   1863  O   GLN   119      61.726  44.988  30.245  1.00  0.00           O  
ATOM   1864  N   LYS   120      61.173  45.608  28.225  1.00  0.00           N  
ATOM   1865  H   LYS   120      61.134  45.417  27.233  1.00  0.00           H  
ATOM   1866  CA  LYS   120      60.409  46.823  28.712  1.00  0.00           C  
ATOM   1867  HA  LYS   120      61.143  47.409  29.266  1.00  0.00           H  
ATOM   1868  CB  LYS   120      59.938  47.723  27.512  1.00  0.00           C  
ATOM   1869  HB2 LYS   120      59.361  48.510  27.997  1.00  0.00           H  
ATOM   1870  HB3 LYS   120      59.466  47.127  26.731  1.00  0.00           H  
ATOM   1871  CG  LYS   120      61.215  48.327  26.953  1.00  0.00           C  
ATOM   1872  HG2 LYS   120      61.855  47.627  26.416  1.00  0.00           H  
ATOM   1873  HG3 LYS   120      61.813  48.753  27.759  1.00  0.00           H  
ATOM   1874  CD  LYS   120      60.811  49.449  26.028  1.00  0.00           C  
ATOM   1875  HD2 LYS   120      60.272  50.128  26.689  1.00  0.00           H  
ATOM   1876  HD3 LYS   120      60.136  49.127  25.236  1.00  0.00           H  
ATOM   1877  CE  LYS   120      62.043  50.138  25.492  1.00  0.00           C  
ATOM   1878  HE2 LYS   120      62.680  49.405  24.997  1.00  0.00           H  
ATOM   1879  HE3 LYS   120      62.561  50.414  26.410  1.00  0.00           H  
ATOM   1880  NZ  LYS   120      61.779  51.318  24.769  1.00  0.00           N  
ATOM   1881  HZ1 LYS   120      62.579  51.910  24.595  1.00  0.00           H  
ATOM   1882  HZ2 LYS   120      61.412  51.131  23.847  1.00  0.00           H  
ATOM   1883  HZ3 LYS   120      61.167  51.884  25.339  1.00  0.00           H  
ATOM   1884  C   LYS   120      59.316  46.519  29.707  1.00  0.00           C  
ATOM   1885  O   LYS   120      58.340  45.837  29.392  1.00  0.00           O  
ATOM   1886  N   ASN   121      59.410  47.025  30.922  1.00  0.00           N  
ATOM   1887  H   ASN   121      60.229  47.585  31.112  1.00  0.00           H  
ATOM   1888  CA  ASN   121      58.442  47.104  31.990  1.00  0.00           C  
ATOM   1889  HA  ASN   121      57.736  46.303  31.769  1.00  0.00           H  
ATOM   1890  CB  ASN   121      59.081  46.842  33.325  1.00  0.00           C  
ATOM   1891  HB2 ASN   121      58.435  47.237  34.109  1.00  0.00           H  
ATOM   1892  HB3 ASN   121      60.023  47.388  33.351  1.00  0.00           H  
ATOM   1893  CG  ASN   121      59.243  45.372  33.712  1.00  0.00           C  
ATOM   1894  OD1 ASN   121      58.274  44.672  33.940  1.00  0.00           O  
ATOM   1895  ND2 ASN   121      60.473  44.866  33.813  1.00  0.00           N  
ATOM   1896 HD21 ASN   121      60.496  43.958  34.254  1.00  0.00           H  
ATOM   1897 HD22 ASN   121      61.324  45.405  33.891  1.00  0.00           H  
ATOM   1898  C   ASN   121      57.694  48.457  32.005  1.00  0.00           C  
ATOM   1899  O   ASN   121      58.197  49.472  31.491  1.00  0.00           O  
ATOM   1900  N   PHE   122      56.477  48.464  32.588  1.00  0.00           N  
ATOM   1901  H   PHE   122      56.130  47.578  32.925  1.00  0.00           H  
ATOM   1902  CA  PHE   122      55.488  49.512  32.295  1.00  0.00           C  
ATOM   1903  HA  PHE   122      55.962  50.488  32.188  1.00  0.00           H  
ATOM   1904  CB  PHE   122      54.652  49.091  31.040  1.00  0.00           C  
ATOM   1905  HB2 PHE   122      53.747  49.699  31.040  1.00  0.00           H  
ATOM   1906  HB3 PHE   122      54.214  48.094  30.998  1.00  0.00           H  
ATOM   1907  CG  PHE   122      55.517  49.343  29.818  1.00  0.00           C  
ATOM   1908  CD1 PHE   122      56.192  48.265  29.161  1.00  0.00           C  
ATOM   1909  HD1 PHE   122      56.145  47.283  29.607  1.00  0.00           H  
ATOM   1910  CE1 PHE   122      56.815  48.462  27.975  1.00  0.00           C  
ATOM   1911  HE1 PHE   122      57.169  47.630  27.385  1.00  0.00           H  
ATOM   1912  CZ  PHE   122      56.996  49.714  27.447  1.00  0.00           C  
ATOM   1913  HZ  PHE   122      57.607  49.931  26.583  1.00  0.00           H  
ATOM   1914  CE2 PHE   122      56.311  50.824  28.101  1.00  0.00           C  
ATOM   1915  HE2 PHE   122      56.372  51.753  27.553  1.00  0.00           H  
ATOM   1916  CD2 PHE   122      55.578  50.634  29.284  1.00  0.00           C  
ATOM   1917  HD2 PHE   122      55.022  51.476  29.668  1.00  0.00           H  
ATOM   1918  C   PHE   122      54.585  49.538  33.568  1.00  0.00           C  
ATOM   1919  O   PHE   122      53.884  48.562  33.778  1.00  0.00           O  
ATOM   1920  N   LEU   123      54.574  50.649  34.279  1.00  0.00           N  
ATOM   1921  H   LEU   123      55.171  51.432  34.052  1.00  0.00           H  
ATOM   1922  CA  LEU   123      53.771  50.818  35.476  1.00  0.00           C  
ATOM   1923  HA  LEU   123      53.463  49.827  35.811  1.00  0.00           H  
ATOM   1924  CB  LEU   123      54.701  51.461  36.477  1.00  0.00           C  
ATOM   1925  HB2 LEU   123      55.053  52.394  36.035  1.00  0.00           H  
ATOM   1926  HB3 LEU   123      55.588  50.860  36.679  1.00  0.00           H  
ATOM   1927  CG  LEU   123      54.137  51.816  37.900  1.00  0.00           C  
ATOM   1928  HG  LEU   123      53.123  52.216  37.898  1.00  0.00           H  
ATOM   1929  CD1 LEU   123      54.089  50.581  38.769  1.00  0.00           C  
ATOM   1930 HD11 LEU   123      53.294  49.922  38.419  1.00  0.00           H  
ATOM   1931 HD12 LEU   123      55.046  50.067  38.857  1.00  0.00           H  
ATOM   1932 HD13 LEU   123      53.876  50.838  39.806  1.00  0.00           H  
ATOM   1933  CD2 LEU   123      54.784  52.962  38.650  1.00  0.00           C  
ATOM   1934 HD21 LEU   123      54.524  53.974  38.340  1.00  0.00           H  
ATOM   1935 HD22 LEU   123      54.281  52.870  39.613  1.00  0.00           H  
ATOM   1936 HD23 LEU   123      55.818  52.663  38.825  1.00  0.00           H  
ATOM   1937  C   LEU   123      52.477  51.611  35.259  1.00  0.00           C  
ATOM   1938  O   LEU   123      52.470  52.829  35.014  1.00  0.00           O  
ATOM   1939  N   LEU   124      51.405  50.906  35.396  1.00  0.00           N  
ATOM   1940  H   LEU   124      51.508  49.907  35.502  1.00  0.00           H  
ATOM   1941  CA  LEU   124      50.052  51.405  35.188  1.00  0.00           C  
ATOM   1942  HA  LEU   124      50.065  52.169  34.410  1.00  0.00           H  
ATOM   1943  CB  LEU   124      49.104  50.169  34.786  1.00  0.00           C  
ATOM   1944  HB2 LEU   124      48.081  50.542  34.849  1.00  0.00           H  
ATOM   1945  HB3 LEU   124      49.210  49.368  35.519  1.00  0.00           H  
ATOM   1946  CG  LEU   124      49.300  49.579  33.432  1.00  0.00           C  
ATOM   1947  HG  LEU   124      50.353  49.626  33.154  1.00  0.00           H  
ATOM   1948  CD1 LEU   124      49.014  48.071  33.330  1.00  0.00           C  
ATOM   1949 HD11 LEU   124      49.488  47.575  34.177  1.00  0.00           H  
ATOM   1950 HD12 LEU   124      47.938  47.922  33.239  1.00  0.00           H  
ATOM   1951 HD13 LEU   124      49.287  47.636  32.368  1.00  0.00           H  
ATOM   1952  CD2 LEU   124      48.475  50.338  32.303  1.00  0.00           C  
ATOM   1953 HD21 LEU   124      48.905  51.333  32.187  1.00  0.00           H  
ATOM   1954 HD22 LEU   124      48.474  49.749  31.386  1.00  0.00           H  
ATOM   1955 HD23 LEU   124      47.419  50.437  32.550  1.00  0.00           H  
ATOM   1956  C   LEU   124      49.583  51.998  36.507  1.00  0.00           C  
ATOM   1957  O   LEU   124      49.632  51.339  37.505  1.00  0.00           O  
ATOM   1958  N   VAL   125      48.884  53.184  36.520  1.00  0.00           N  
ATOM   1959  H   VAL   125      48.875  53.806  35.725  1.00  0.00           H  
ATOM   1960  CA  VAL   125      48.416  53.762  37.778  1.00  0.00           C  
ATOM   1961  HA  VAL   125      48.470  52.996  38.551  1.00  0.00           H  
ATOM   1962  CB  VAL   125      49.291  55.020  38.208  1.00  0.00           C  
ATOM   1963  HB  VAL   125      49.166  55.897  37.572  1.00  0.00           H  
ATOM   1964  CG1 VAL   125      48.820  55.389  39.601  1.00  0.00           C  
ATOM   1965 HG11 VAL   125      49.526  56.139  39.960  1.00  0.00           H  
ATOM   1966 HG12 VAL   125      47.829  55.838  39.665  1.00  0.00           H  
ATOM   1967 HG13 VAL   125      48.791  54.532  40.273  1.00  0.00           H  
ATOM   1968  CG2 VAL   125      50.835  54.708  38.211  1.00  0.00           C  
ATOM   1969 HG21 VAL   125      51.092  54.603  37.157  1.00  0.00           H  
ATOM   1970 HG22 VAL   125      51.425  55.489  38.692  1.00  0.00           H  
ATOM   1971 HG23 VAL   125      50.968  53.751  38.716  1.00  0.00           H  
ATOM   1972  C   VAL   125      47.005  54.313  37.688  1.00  0.00           C  
ATOM   1973  O   VAL   125      46.696  55.405  37.143  1.00  0.00           O  
ATOM   1974  N   GLY   126      45.974  53.621  38.212  1.00  0.00           N  
ATOM   1975  H   GLY   126      46.184  52.844  38.823  1.00  0.00           H  
ATOM   1976  CA  GLY   126      44.656  54.124  38.392  1.00  0.00           C  
ATOM   1977  HA2 GLY   126      44.060  53.235  38.598  1.00  0.00           H  
ATOM   1978  HA3 GLY   126      44.378  54.612  37.458  1.00  0.00           H  
ATOM   1979  C   GLY   126      44.518  55.035  39.615  1.00  0.00           C  
ATOM   1980  O   GLY   126      44.759  54.728  40.735  1.00  0.00           O  
ATOM   1981  N   THR   127      44.065  56.276  39.273  1.00  0.00           N  
ATOM   1982  H   THR   127      43.948  56.394  38.276  1.00  0.00           H  
ATOM   1983  CA  THR   127      43.645  57.300  40.219  1.00  0.00           C  
ATOM   1984  HA  THR   127      43.960  56.985  41.214  1.00  0.00           H  
ATOM   1985  CB  THR   127      44.411  58.634  40.031  1.00  0.00           C  
ATOM   1986  HB  THR   127      45.466  58.360  40.033  1.00  0.00           H  
ATOM   1987  CG2 THR   127      44.051  59.425  38.773  1.00  0.00           C  
ATOM   1988 HG21 THR   127      44.801  60.210  38.679  1.00  0.00           H  
ATOM   1989 HG22 THR   127      44.310  58.738  37.968  1.00  0.00           H  
ATOM   1990 HG23 THR   127      43.001  59.718  38.790  1.00  0.00           H  
ATOM   1991  OG1 THR   127      44.304  59.521  41.088  1.00  0.00           O  
ATOM   1992  HG1 THR   127      44.670  59.144  41.891  1.00  0.00           H  
ATOM   1993  C   THR   127      42.078  57.521  40.246  1.00  0.00           C  
ATOM   1994  O   THR   127      41.449  57.599  39.194  1.00  0.00           O  
ATOM   1995  N   ALA   128      41.565  57.601  41.444  1.00  0.00           N  
ATOM   1996  H   ALA   128      42.130  57.520  42.278  1.00  0.00           H  
ATOM   1997  CA  ALA   128      40.106  57.647  41.724  1.00  0.00           C  
ATOM   1998  HA  ALA   128      39.780  56.608  41.671  1.00  0.00           H  
ATOM   1999  CB  ALA   128      39.955  58.025  43.215  1.00  0.00           C  
ATOM   2000  HB1 ALA   128      38.920  58.023  43.558  1.00  0.00           H  
ATOM   2001  HB2 ALA   128      40.426  57.301  43.880  1.00  0.00           H  
ATOM   2002  HB3 ALA   128      40.359  59.011  43.445  1.00  0.00           H  
ATOM   2003  C   ALA   128      39.242  58.508  40.804  1.00  0.00           C  
ATOM   2004  O   ALA   128      38.024  58.158  40.652  1.00  0.00           O  
ATOM   2005  N   ASP   129      39.740  59.627  40.218  1.00  0.00           N  
ATOM   2006  H   ASP   129      40.687  59.888  40.453  1.00  0.00           H  
ATOM   2007  CA  ASP   129      39.067  60.573  39.306  1.00  0.00           C  
ATOM   2008  HA  ASP   129      38.135  60.902  39.766  1.00  0.00           H  
ATOM   2009  CB  ASP   129      39.995  61.840  39.332  1.00  0.00           C  
ATOM   2010  HB2 ASP   129      40.957  61.481  38.965  1.00  0.00           H  
ATOM   2011  HB3 ASP   129      39.997  62.159  40.374  1.00  0.00           H  
ATOM   2012  CG  ASP   129      39.550  62.972  38.364  1.00  0.00           C  
ATOM   2013  OD1 ASP   129      38.444  63.481  38.583  1.00  0.00           O  
ATOM   2014  OD2 ASP   129      40.382  63.526  37.607  1.00  0.00           O  
ATOM   2015  C   ASP   129      38.962  59.911  37.874  1.00  0.00           C  
ATOM   2016  O   ASP   129      38.473  60.511  36.915  1.00  0.00           O  
ATOM   2017  N   GLY   130      39.319  58.625  37.790  1.00  0.00           N  
ATOM   2018  H   GLY   130      39.613  58.107  38.606  1.00  0.00           H  
ATOM   2019  CA  GLY   130      39.165  57.758  36.563  1.00  0.00           C  
ATOM   2020  HA2 GLY   130      38.105  57.805  36.314  1.00  0.00           H  
ATOM   2021  HA3 GLY   130      39.220  56.732  36.929  1.00  0.00           H  
ATOM   2022  C   GLY   130      40.143  57.991  35.470  1.00  0.00           C  
ATOM   2023  O   GLY   130      39.756  58.040  34.282  1.00  0.00           O  
ATOM   2024  N   LYS   131      41.394  58.278  35.921  1.00  0.00           N  
ATOM   2025  H   LYS   131      41.618  58.231  36.904  1.00  0.00           H  
ATOM   2026  CA  LYS   131      42.554  58.339  35.032  1.00  0.00           C  
ATOM   2027  HA  LYS   131      42.241  58.402  33.989  1.00  0.00           H  
ATOM   2028  CB  LYS   131      43.287  59.770  35.239  1.00  0.00           C  
ATOM   2029  HB2 LYS   131      44.291  59.640  34.835  1.00  0.00           H  
ATOM   2030  HB3 LYS   131      43.337  59.954  36.312  1.00  0.00           H  
ATOM   2031  CG  LYS   131      42.778  61.013  34.518  1.00  0.00           C  
ATOM   2032  HG2 LYS   131      42.735  60.769  33.456  1.00  0.00           H  
ATOM   2033  HG3 LYS   131      43.408  61.872  34.746  1.00  0.00           H  
ATOM   2034  CD  LYS   131      41.432  61.503  35.073  1.00  0.00           C  
ATOM   2035  HD2 LYS   131      41.649  61.552  36.140  1.00  0.00           H  
ATOM   2036  HD3 LYS   131      40.608  60.818  34.874  1.00  0.00           H  
ATOM   2037  CE  LYS   131      41.082  62.923  34.438  1.00  0.00           C  
ATOM   2038  HE2 LYS   131      41.042  62.829  33.353  1.00  0.00           H  
ATOM   2039  HE3 LYS   131      41.817  63.594  34.883  1.00  0.00           H  
ATOM   2040  NZ  LYS   131      39.794  63.405  34.931  1.00  0.00           N  
ATOM   2041  HZ1 LYS   131      39.932  64.402  34.840  1.00  0.00           H  
ATOM   2042  HZ2 LYS   131      38.996  63.027  34.442  1.00  0.00           H  
ATOM   2043  HZ3 LYS   131      39.747  63.239  35.926  1.00  0.00           H  
ATOM   2044  C   LYS   131      43.552  57.197  35.178  1.00  0.00           C  
ATOM   2045  O   LYS   131      43.898  56.793  36.280  1.00  0.00           O  
ATOM   2046  N   LEU   132      43.874  56.585  34.034  1.00  0.00           N  
ATOM   2047  H   LEU   132      43.436  56.936  33.194  1.00  0.00           H  
ATOM   2048  CA  LEU   132      44.930  55.604  33.913  1.00  0.00           C  
ATOM   2049  HA  LEU   132      45.193  55.142  34.865  1.00  0.00           H  
ATOM   2050  CB  LEU   132      44.391  54.428  33.106  1.00  0.00           C  
ATOM   2051  HB2 LEU   132      44.160  54.743  32.088  1.00  0.00           H  
ATOM   2052  HB3 LEU   132      43.570  53.936  33.627  1.00  0.00           H  
ATOM   2053  CG  LEU   132      45.512  53.368  33.012  1.00  0.00           C  
ATOM   2054  HG  LEU   132      46.388  53.807  32.534  1.00  0.00           H  
ATOM   2055  CD1 LEU   132      46.028  52.684  34.287  1.00  0.00           C  
ATOM   2056 HD11 LEU   132      45.163  52.669  34.950  1.00  0.00           H  
ATOM   2057 HD12 LEU   132      46.512  51.756  33.983  1.00  0.00           H  
ATOM   2058 HD13 LEU   132      46.598  53.488  34.753  1.00  0.00           H  
ATOM   2059  CD2 LEU   132      45.068  52.271  32.112  1.00  0.00           C  
ATOM   2060 HD21 LEU   132      45.954  51.704  31.828  1.00  0.00           H  
ATOM   2061 HD22 LEU   132      44.278  51.695  32.595  1.00  0.00           H  
ATOM   2062 HD23 LEU   132      44.633  52.601  31.169  1.00  0.00           H  
ATOM   2063  C   LEU   132      46.222  56.232  33.411  1.00  0.00           C  
ATOM   2064  O   LEU   132      46.424  56.444  32.215  1.00  0.00           O  
ATOM   2065  N   ALA   133      47.179  56.543  34.304  1.00  0.00           N  
ATOM   2066  H   ALA   133      46.973  56.392  35.281  1.00  0.00           H  
ATOM   2067  CA  ALA   133      48.509  56.996  33.984  1.00  0.00           C  
ATOM   2068  HA  ALA   133      48.484  57.656  33.116  1.00  0.00           H  
ATOM   2069  CB  ALA   133      49.049  57.823  35.161  1.00  0.00           C  
ATOM   2070  HB1 ALA   133      49.939  58.420  34.965  1.00  0.00           H  
ATOM   2071  HB2 ALA   133      48.411  58.698  35.283  1.00  0.00           H  
ATOM   2072  HB3 ALA   133      48.950  57.364  36.145  1.00  0.00           H  
ATOM   2073  C   ALA   133      49.585  55.861  33.615  1.00  0.00           C  
ATOM   2074  O   ALA   133      49.754  54.988  34.519  1.00  0.00           O  
ATOM   2075  N   ILE   134      50.254  55.894  32.483  1.00  0.00           N  
ATOM   2076  H   ILE   134      50.020  56.602  31.801  1.00  0.00           H  
ATOM   2077  CA  ILE   134      51.341  54.984  31.930  1.00  0.00           C  
ATOM   2078  HA  ILE   134      51.222  54.037  32.456  1.00  0.00           H  
ATOM   2079  CB  ILE   134      50.993  54.517  30.503  1.00  0.00           C  
ATOM   2080  HB  ILE   134      50.919  55.398  29.867  1.00  0.00           H  
ATOM   2081  CG2 ILE   134      52.053  53.518  29.875  1.00  0.00           C  
ATOM   2082 HG21 ILE   134      51.879  53.382  28.808  1.00  0.00           H  
ATOM   2083 HG22 ILE   134      53.093  53.794  30.053  1.00  0.00           H  
ATOM   2084 HG23 ILE   134      51.888  52.500  30.227  1.00  0.00           H  
ATOM   2085  CG1 ILE   134      49.616  53.810  30.513  1.00  0.00           C  
ATOM   2086 HG12 ILE   134      48.968  54.231  31.282  1.00  0.00           H  
ATOM   2087 HG13 ILE   134      49.732  52.764  30.795  1.00  0.00           H  
ATOM   2088  CD1 ILE   134      48.924  53.716  29.163  1.00  0.00           C  
ATOM   2089 HD11 ILE   134      49.509  53.247  28.372  1.00  0.00           H  
ATOM   2090 HD12 ILE   134      47.990  53.161  29.244  1.00  0.00           H  
ATOM   2091 HD13 ILE   134      48.796  54.731  28.788  1.00  0.00           H  
ATOM   2092  C   ILE   134      52.751  55.572  32.111  1.00  0.00           C  
ATOM   2093  O   ILE   134      53.129  56.484  31.378  1.00  0.00           O  
ATOM   2094  N   PHE   135      53.547  54.927  32.986  1.00  0.00           N  
ATOM   2095  H   PHE   135      53.107  54.230  33.569  1.00  0.00           H  
ATOM   2096  CA  PHE   135      54.949  55.399  33.357  1.00  0.00           C  
ATOM   2097  HA  PHE   135      55.046  56.333  32.804  1.00  0.00           H  
ATOM   2098  CB  PHE   135      55.244  55.614  34.865  1.00  0.00           C  
ATOM   2099  HB2 PHE   135      56.306  55.774  35.053  1.00  0.00           H  
ATOM   2100  HB3 PHE   135      54.989  54.754  35.484  1.00  0.00           H  
ATOM   2101  CG  PHE   135      54.483  56.718  35.352  1.00  0.00           C  
ATOM   2102  CD1 PHE   135      55.141  58.006  35.623  1.00  0.00           C  
ATOM   2103  HD1 PHE   135      56.136  58.134  35.223  1.00  0.00           H  
ATOM   2104  CE1 PHE   135      54.396  59.082  36.132  1.00  0.00           C  
ATOM   2105  HE1 PHE   135      55.036  59.944  36.244  1.00  0.00           H  
ATOM   2106  CZ  PHE   135      53.087  58.943  36.418  1.00  0.00           C  
ATOM   2107  HZ  PHE   135      52.447  59.746  36.751  1.00  0.00           H  
ATOM   2108  CE2 PHE   135      52.431  57.713  36.180  1.00  0.00           C  
ATOM   2109  HE2 PHE   135      51.389  57.626  36.449  1.00  0.00           H  
ATOM   2110  CD2 PHE   135      53.104  56.626  35.689  1.00  0.00           C  
ATOM   2111  HD2 PHE   135      52.570  55.695  35.564  1.00  0.00           H  
ATOM   2112  C   PHE   135      55.955  54.395  32.723  1.00  0.00           C  
ATOM   2113  O   PHE   135      55.765  53.172  32.813  1.00  0.00           O  
ATOM   2114  N   GLU   136      57.068  54.867  32.151  1.00  0.00           N  
ATOM   2115  H   GLU   136      57.205  55.867  32.119  1.00  0.00           H  
ATOM   2116  CA  GLU   136      58.157  54.040  31.668  1.00  0.00           C  
ATOM   2117  HA  GLU   136      57.728  53.123  31.265  1.00  0.00           H  
ATOM   2118  CB  GLU   136      58.991  54.869  30.672  1.00  0.00           C  
ATOM   2119  HB2 GLU   136      59.144  55.847  31.130  1.00  0.00           H  
ATOM   2120  HB3 GLU   136      58.451  54.955  29.730  1.00  0.00           H  
ATOM   2121  CG  GLU   136      60.244  54.107  30.262  1.00  0.00           C  
ATOM   2122  HG2 GLU   136      59.903  53.145  29.878  1.00  0.00           H  
ATOM   2123  HG3 GLU   136      61.011  54.126  31.037  1.00  0.00           H  
ATOM   2124  CD  GLU   136      61.041  54.941  29.220  1.00  0.00           C  
ATOM   2125  OE1 GLU   136      61.506  54.376  28.211  1.00  0.00           O  
ATOM   2126  OE2 GLU   136      61.172  56.188  29.445  1.00  0.00           O  
ATOM   2127  C   GLU   136      59.031  53.426  32.805  1.00  0.00           C  
ATOM   2128  O   GLU   136      59.480  54.194  33.634  1.00  0.00           O  
ATOM   2129  N   ASP   137      59.411  52.161  32.747  1.00  0.00           N  
ATOM   2130  H   ASP   137      59.106  51.530  32.019  1.00  0.00           H  
ATOM   2131  CA  ASP   137      60.349  51.550  33.719  1.00  0.00           C  
ATOM   2132  HA  ASP   137      59.896  51.466  34.707  1.00  0.00           H  
ATOM   2133  CB  ASP   137      60.705  50.063  33.289  1.00  0.00           C  
ATOM   2134  HB2 ASP   137      59.836  49.409  33.360  1.00  0.00           H  
ATOM   2135  HB3 ASP   137      61.436  49.691  34.007  1.00  0.00           H  
ATOM   2136  CG  ASP   137      61.390  50.032  31.827  1.00  0.00           C  
ATOM   2137  OD1 ASP   137      61.883  48.903  31.532  1.00  0.00           O  
ATOM   2138  OD2 ASP   137      61.546  51.053  31.171  1.00  0.00           O  
ATOM   2139  C   ASP   137      61.632  52.413  34.036  1.00  0.00           C  
ATOM   2140  O   ASP   137      61.918  52.589  35.175  1.00  0.00           O  
ATOM   2141  N   LYS   138      62.319  52.986  33.054  1.00  0.00           N  
ATOM   2142  H   LYS   138      62.088  52.661  32.127  1.00  0.00           H  
ATOM   2143  CA  LYS   138      63.552  53.870  33.229  1.00  0.00           C  
ATOM   2144  HA  LYS   138      64.004  53.368  34.084  1.00  0.00           H  
ATOM   2145  CB  LYS   138      64.440  53.981  31.925  1.00  0.00           C  
ATOM   2146  HB2 LYS   138      65.154  54.680  32.359  1.00  0.00           H  
ATOM   2147  HB3 LYS   138      63.768  54.430  31.194  1.00  0.00           H  
ATOM   2148  CG  LYS   138      65.096  52.699  31.512  1.00  0.00           C  
ATOM   2149  HG2 LYS   138      64.248  52.104  31.173  1.00  0.00           H  
ATOM   2150  HG3 LYS   138      65.541  52.189  32.367  1.00  0.00           H  
ATOM   2151  CD  LYS   138      66.199  52.855  30.502  1.00  0.00           C  
ATOM   2152  HD2 LYS   138      66.964  53.495  30.940  1.00  0.00           H  
ATOM   2153  HD3 LYS   138      65.654  53.400  29.731  1.00  0.00           H  
ATOM   2154  CE  LYS   138      66.854  51.592  29.940  1.00  0.00           C  
ATOM   2155  HE2 LYS   138      66.025  50.905  29.770  1.00  0.00           H  
ATOM   2156  HE3 LYS   138      67.397  51.090  30.740  1.00  0.00           H  
ATOM   2157  NZ  LYS   138      67.640  51.847  28.676  1.00  0.00           N  
ATOM   2158  HZ1 LYS   138      67.142  52.446  28.033  1.00  0.00           H  
ATOM   2159  HZ2 LYS   138      68.439  52.448  28.820  1.00  0.00           H  
ATOM   2160  HZ3 LYS   138      67.921  50.983  28.236  1.00  0.00           H  
ATOM   2161  C   LYS   138      63.212  55.300  33.828  1.00  0.00           C  
ATOM   2162  O   LYS   138      64.049  55.956  34.369  1.00  0.00           O  
ATOM   2163  N   THR   139      61.947  55.699  33.816  1.00  0.00           N  
ATOM   2164  H   THR   139      61.316  55.033  33.394  1.00  0.00           H  
ATOM   2165  CA  THR   139      61.452  56.986  34.504  1.00  0.00           C  
ATOM   2166  HA  THR   139      62.221  57.736  34.321  1.00  0.00           H  
ATOM   2167  CB  THR   139      60.073  57.440  34.095  1.00  0.00           C  
ATOM   2168  HB  THR   139      59.250  56.792  34.396  1.00  0.00           H  
ATOM   2169  CG2 THR   139      59.762  58.787  34.768  1.00  0.00           C  
ATOM   2170 HG21 THR   139      58.900  59.178  34.227  1.00  0.00           H  
ATOM   2171 HG22 THR   139      59.344  58.749  35.774  1.00  0.00           H  
ATOM   2172 HG23 THR   139      60.644  59.409  34.619  1.00  0.00           H  
ATOM   2173  OG1 THR   139      60.133  57.812  32.736  1.00  0.00           O  
ATOM   2174  HG1 THR   139      59.307  57.564  32.314  1.00  0.00           H  
ATOM   2175  C   THR   139      61.377  56.630  35.962  1.00  0.00           C  
ATOM   2176  O   THR   139      62.002  57.211  36.785  1.00  0.00           O  
ATOM   2177  N   VAL   140      60.701  55.496  36.219  1.00  0.00           N  
ATOM   2178  H   VAL   140      60.288  55.038  35.420  1.00  0.00           H  
ATOM   2179  CA  VAL   140      60.628  54.983  37.602  1.00  0.00           C  
ATOM   2180  HA  VAL   140      60.128  55.644  38.309  1.00  0.00           H  
ATOM   2181  CB  VAL   140      59.823  53.678  37.740  1.00  0.00           C  
ATOM   2182  HB  VAL   140      60.343  52.909  37.168  1.00  0.00           H  
ATOM   2183  CG1 VAL   140      59.621  53.338  39.200  1.00  0.00           C  
ATOM   2184 HG11 VAL   140      59.267  54.191  39.779  1.00  0.00           H  
ATOM   2185 HG12 VAL   140      58.759  52.692  39.365  1.00  0.00           H  
ATOM   2186 HG13 VAL   140      60.526  52.854  39.567  1.00  0.00           H  
ATOM   2187  CG2 VAL   140      58.368  53.796  37.222  1.00  0.00           C  
ATOM   2188 HG21 VAL   140      58.317  54.244  36.230  1.00  0.00           H  
ATOM   2189 HG22 VAL   140      57.913  52.823  37.039  1.00  0.00           H  
ATOM   2190 HG23 VAL   140      57.851  54.428  37.944  1.00  0.00           H  
ATOM   2191  C   VAL   140      62.031  54.768  38.180  1.00  0.00           C  
ATOM   2192  O   VAL   140      62.376  55.251  39.241  1.00  0.00           O  
ATOM   2193  N   LYS   141      62.910  54.145  37.488  1.00  0.00           N  
ATOM   2194  H   LYS   141      62.607  53.795  36.590  1.00  0.00           H  
ATOM   2195  CA  LYS   141      64.349  53.998  37.835  1.00  0.00           C  
ATOM   2196  HA  LYS   141      64.359  53.510  38.810  1.00  0.00           H  
ATOM   2197  CB  LYS   141      65.134  53.235  36.769  1.00  0.00           C  
ATOM   2198  HB2 LYS   141      65.046  53.723  35.799  1.00  0.00           H  
ATOM   2199  HB3 LYS   141      64.678  52.246  36.736  1.00  0.00           H  
ATOM   2200  CG  LYS   141      66.645  53.052  37.165  1.00  0.00           C  
ATOM   2201  HG2 LYS   141      66.732  52.475  38.086  1.00  0.00           H  
ATOM   2202  HG3 LYS   141      67.095  54.043  37.219  1.00  0.00           H  
ATOM   2203  CD  LYS   141      67.550  52.317  36.104  1.00  0.00           C  
ATOM   2204  HD2 LYS   141      67.464  52.780  35.121  1.00  0.00           H  
ATOM   2205  HD3 LYS   141      67.212  51.289  35.974  1.00  0.00           H  
ATOM   2206  CE  LYS   141      69.023  52.344  36.399  1.00  0.00           C  
ATOM   2207  HE2 LYS   141      69.533  51.658  35.723  1.00  0.00           H  
ATOM   2208  HE3 LYS   141      69.121  52.049  37.443  1.00  0.00           H  
ATOM   2209  NZ  LYS   141      69.696  53.622  36.265  1.00  0.00           N  
ATOM   2210  HZ1 LYS   141      69.459  54.346  36.928  1.00  0.00           H  
ATOM   2211  HZ2 LYS   141      70.702  53.533  36.231  1.00  0.00           H  
ATOM   2212  HZ3 LYS   141      69.401  54.034  35.391  1.00  0.00           H  
ATOM   2213  C   LYS   141      65.069  55.366  38.118  1.00  0.00           C  
ATOM   2214  O   LYS   141      65.710  55.366  39.188  1.00  0.00           O  
ATOM   2215  N   LEU   142      64.956  56.428  37.298  1.00  0.00           N  
ATOM   2216  H   LEU   142      64.517  56.338  36.393  1.00  0.00           H  
ATOM   2217  CA  LEU   142      65.737  57.639  37.505  1.00  0.00           C  
ATOM   2218  HA  LEU   142      66.751  57.381  37.811  1.00  0.00           H  
ATOM   2219  CB  LEU   142      66.124  58.251  36.122  1.00  0.00           C  
ATOM   2220  HB2 LEU   142      66.561  59.236  36.289  1.00  0.00           H  
ATOM   2221  HB3 LEU   142      65.187  58.264  35.565  1.00  0.00           H  
ATOM   2222  CG  LEU   142      67.160  57.451  35.289  1.00  0.00           C  
ATOM   2223  HG  LEU   142      66.886  56.396  35.294  1.00  0.00           H  
ATOM   2224  CD1 LEU   142      67.193  57.728  33.779  1.00  0.00           C  
ATOM   2225 HD11 LEU   142      67.495  58.743  33.524  1.00  0.00           H  
ATOM   2226 HD12 LEU   142      67.801  57.007  33.232  1.00  0.00           H  
ATOM   2227 HD13 LEU   142      66.155  57.587  33.475  1.00  0.00           H  
ATOM   2228  CD2 LEU   142      68.629  57.579  35.742  1.00  0.00           C  
ATOM   2229 HD21 LEU   142      69.255  56.984  35.076  1.00  0.00           H  
ATOM   2230 HD22 LEU   142      68.813  58.637  35.556  1.00  0.00           H  
ATOM   2231 HD23 LEU   142      68.572  57.337  36.803  1.00  0.00           H  
ATOM   2232  C   LEU   142      64.972  58.630  38.452  1.00  0.00           C  
ATOM   2233  O   LEU   142      64.945  58.443  39.670  1.00  0.00           O  
ATOM   2234  N   LYS   143      64.291  59.656  37.945  1.00  0.00           N  
ATOM   2235  H   LYS   143      64.164  59.683  36.943  1.00  0.00           H  
ATOM   2236  CA  LYS   143      63.782  60.842  38.724  1.00  0.00           C  
ATOM   2237  HA  LYS   143      64.021  60.798  39.787  1.00  0.00           H  
ATOM   2238  CB  LYS   143      64.418  62.058  38.187  1.00  0.00           C  
ATOM   2239  HB2 LYS   143      63.893  62.917  38.605  1.00  0.00           H  
ATOM   2240  HB3 LYS   143      64.272  62.100  37.108  1.00  0.00           H  
ATOM   2241  CG  LYS   143      65.887  62.370  38.703  1.00  0.00           C  
ATOM   2242  HG2 LYS   143      66.479  61.503  38.408  1.00  0.00           H  
ATOM   2243  HG3 LYS   143      65.801  62.398  39.789  1.00  0.00           H  
ATOM   2244  CD  LYS   143      66.351  63.752  38.070  1.00  0.00           C  
ATOM   2245  HD2 LYS   143      65.559  64.493  38.183  1.00  0.00           H  
ATOM   2246  HD3 LYS   143      66.572  63.613  37.012  1.00  0.00           H  
ATOM   2247  CE  LYS   143      67.663  64.201  38.770  1.00  0.00           C  
ATOM   2248  HE2 LYS   143      68.364  63.467  38.371  1.00  0.00           H  
ATOM   2249  HE3 LYS   143      67.596  64.122  39.855  1.00  0.00           H  
ATOM   2250  NZ  LYS   143      68.177  65.531  38.468  1.00  0.00           N  
ATOM   2251  HZ1 LYS   143      68.684  65.499  37.596  1.00  0.00           H  
ATOM   2252  HZ2 LYS   143      67.406  66.157  38.285  1.00  0.00           H  
ATOM   2253  HZ3 LYS   143      68.747  65.933  39.199  1.00  0.00           H  
ATOM   2254  C   LYS   143      62.222  61.016  38.573  1.00  0.00           C  
ATOM   2255  O   LYS   143      61.715  60.568  37.536  1.00  0.00           O  
ATOM   2256  N   GLY   144      61.518  61.601  39.498  1.00  0.00           N  
ATOM   2257  H   GLY   144      62.018  61.843  40.342  1.00  0.00           H  
ATOM   2258  CA  GLY   144      60.115  61.879  39.375  1.00  0.00           C  
ATOM   2259  HA2 GLY   144      59.688  62.250  40.307  1.00  0.00           H  
ATOM   2260  HA3 GLY   144      59.575  60.974  39.097  1.00  0.00           H  
ATOM   2261  C   GLY   144      59.721  62.914  38.237  1.00  0.00           C  
ATOM   2262  O   GLY   144      60.184  64.070  38.241  1.00  0.00           O  
ATOM   2263  N   ALA   145      59.186  62.421  37.121  1.00  0.00           N  
ATOM   2264  H   ALA   145      59.129  61.413  37.149  1.00  0.00           H  
ATOM   2265  CA  ALA   145      58.840  63.047  35.830  1.00  0.00           C  
ATOM   2266  HA  ALA   145      58.736  64.102  36.084  1.00  0.00           H  
ATOM   2267  CB  ALA   145      60.082  62.827  34.995  1.00  0.00           C  
ATOM   2268  HB1 ALA   145      59.965  63.339  34.040  1.00  0.00           H  
ATOM   2269  HB2 ALA   145      60.957  63.240  35.497  1.00  0.00           H  
ATOM   2270  HB3 ALA   145      60.241  61.783  34.723  1.00  0.00           H  
ATOM   2271  C   ALA   145      57.557  62.583  35.099  1.00  0.00           C  
ATOM   2272  O   ALA   145      57.019  61.525  35.525  1.00  0.00           O  
ATOM   2273  N   ALA   146      57.140  63.189  34.022  1.00  0.00           N  
ATOM   2274  H   ALA   146      57.615  64.034  33.737  1.00  0.00           H  
ATOM   2275  CA  ALA   146      55.932  62.898  33.234  1.00  0.00           C  
ATOM   2276  HA  ALA   146      55.113  63.379  33.770  1.00  0.00           H  
ATOM   2277  CB  ALA   146      56.244  63.656  31.998  1.00  0.00           C  
ATOM   2278  HB1 ALA   146      56.182  64.732  32.159  1.00  0.00           H  
ATOM   2279  HB2 ALA   146      57.238  63.407  31.626  1.00  0.00           H  
ATOM   2280  HB3 ALA   146      55.575  63.436  31.166  1.00  0.00           H  
ATOM   2281  C   ALA   146      55.783  61.447  32.835  1.00  0.00           C  
ATOM   2282  O   ALA   146      56.762  60.832  32.431  1.00  0.00           O  
ATOM   2283  N   PRO   147      54.518  60.874  32.976  1.00  0.00           N  
ATOM   2284  CD  PRO   147      53.382  61.506  33.569  1.00  0.00           C  
ATOM   2285  HD2 PRO   147      53.368  62.589  33.448  1.00  0.00           H  
ATOM   2286  HD3 PRO   147      53.461  61.404  34.652  1.00  0.00           H  
ATOM   2287  CG  PRO   147      52.182  60.767  33.098  1.00  0.00           C  
ATOM   2288  HG2 PRO   147      51.325  60.726  33.770  1.00  0.00           H  
ATOM   2289  HG3 PRO   147      51.901  61.175  32.127  1.00  0.00           H  
ATOM   2290  CB  PRO   147      52.681  59.345  32.806  1.00  0.00           C  
ATOM   2291  HB2 PRO   147      52.568  58.892  33.791  1.00  0.00           H  
ATOM   2292  HB3 PRO   147      52.129  58.846  32.010  1.00  0.00           H  
ATOM   2293  CA  PRO   147      54.179  59.569  32.327  1.00  0.00           C  
ATOM   2294  HA  PRO   147      54.881  58.759  32.529  1.00  0.00           H  
ATOM   2295  C   PRO   147      54.126  59.795  30.847  1.00  0.00           C  
ATOM   2296  O   PRO   147      53.936  60.885  30.413  1.00  0.00           O  
ATOM   2297  N   LEU   148      54.257  58.685  30.088  1.00  0.00           N  
ATOM   2298  H   LEU   148      54.207  57.827  30.618  1.00  0.00           H  
ATOM   2299  CA  LEU   148      54.041  58.535  28.671  1.00  0.00           C  
ATOM   2300  HA  LEU   148      54.660  59.253  28.132  1.00  0.00           H  
ATOM   2301  CB  LEU   148      54.247  57.093  28.319  1.00  0.00           C  
ATOM   2302  HB2 LEU   148      53.802  56.935  27.337  1.00  0.00           H  
ATOM   2303  HB3 LEU   148      53.648  56.553  29.053  1.00  0.00           H  
ATOM   2304  CG  LEU   148      55.697  56.633  28.328  1.00  0.00           C  
ATOM   2305  HG  LEU   148      56.166  57.043  29.223  1.00  0.00           H  
ATOM   2306  CD1 LEU   148      55.606  55.053  28.462  1.00  0.00           C  
ATOM   2307 HD11 LEU   148      55.116  54.657  27.573  1.00  0.00           H  
ATOM   2308 HD12 LEU   148      56.637  54.702  28.416  1.00  0.00           H  
ATOM   2309 HD13 LEU   148      55.113  54.684  29.361  1.00  0.00           H  
ATOM   2310  CD2 LEU   148      56.351  57.074  27.091  1.00  0.00           C  
ATOM   2311 HD21 LEU   148      55.836  56.756  26.185  1.00  0.00           H  
ATOM   2312 HD22 LEU   148      56.518  58.147  26.988  1.00  0.00           H  
ATOM   2313 HD23 LEU   148      57.377  56.729  26.960  1.00  0.00           H  
ATOM   2314  C   LEU   148      52.618  58.894  28.271  1.00  0.00           C  
ATOM   2315  O   LEU   148      52.397  59.631  27.277  1.00  0.00           O  
ATOM   2316  N   LYS   149      51.606  58.327  28.888  1.00  0.00           N  
ATOM   2317  H   LYS   149      51.839  57.657  29.607  1.00  0.00           H  
ATOM   2318  CA  LYS   149      50.176  58.561  28.536  1.00  0.00           C  
ATOM   2319  HA  LYS   149      50.061  59.480  27.960  1.00  0.00           H  
ATOM   2320  CB  LYS   149      49.708  57.450  27.753  1.00  0.00           C  
ATOM   2321  HB2 LYS   149      48.620  57.514  27.726  1.00  0.00           H  
ATOM   2322  HB3 LYS   149      49.990  56.514  28.235  1.00  0.00           H  
ATOM   2323  CG  LYS   149      50.285  57.577  26.295  1.00  0.00           C  
ATOM   2324  HG2 LYS   149      51.348  57.410  26.467  1.00  0.00           H  
ATOM   2325  HG3 LYS   149      50.103  58.552  25.844  1.00  0.00           H  
ATOM   2326  CD  LYS   149      49.820  56.349  25.548  1.00  0.00           C  
ATOM   2327  HD2 LYS   149      48.776  56.453  25.254  1.00  0.00           H  
ATOM   2328  HD3 LYS   149      50.063  55.465  26.138  1.00  0.00           H  
ATOM   2329  CE  LYS   149      50.660  56.228  24.245  1.00  0.00           C  
ATOM   2330  HE2 LYS   149      51.713  56.419  24.454  1.00  0.00           H  
ATOM   2331  HE3 LYS   149      50.297  56.876  23.448  1.00  0.00           H  
ATOM   2332  NZ  LYS   149      50.620  54.932  23.648  1.00  0.00           N  
ATOM   2333  HZ1 LYS   149      51.229  54.870  22.844  1.00  0.00           H  
ATOM   2334  HZ2 LYS   149      50.967  54.290  24.347  1.00  0.00           H  
ATOM   2335  HZ3 LYS   149      49.704  54.635  23.344  1.00  0.00           H  
ATOM   2336  C   LYS   149      49.402  58.726  29.892  1.00  0.00           C  
ATOM   2337  O   LYS   149      49.541  57.897  30.742  1.00  0.00           O  
ATOM   2338  N   ILE   150      48.456  59.593  29.897  1.00  0.00           N  
ATOM   2339  H   ILE   150      48.275  60.189  29.102  1.00  0.00           H  
ATOM   2340  CA  ILE   150      47.359  59.579  30.910  1.00  0.00           C  
ATOM   2341  HA  ILE   150      47.458  58.695  31.541  1.00  0.00           H  
ATOM   2342  CB  ILE   150      47.420  60.794  31.838  1.00  0.00           C  
ATOM   2343  HB  ILE   150      47.192  61.674  31.236  1.00  0.00           H  
ATOM   2344  CG2 ILE   150      46.296  60.708  32.918  1.00  0.00           C  
ATOM   2345 HG21 ILE   150      46.482  59.923  33.652  1.00  0.00           H  
ATOM   2346 HG22 ILE   150      46.348  61.634  33.490  1.00  0.00           H  
ATOM   2347 HG23 ILE   150      45.267  60.663  32.563  1.00  0.00           H  
ATOM   2348  CG1 ILE   150      48.809  61.062  32.451  1.00  0.00           C  
ATOM   2349 HG12 ILE   150      49.570  61.128  31.673  1.00  0.00           H  
ATOM   2350 HG13 ILE   150      49.089  60.213  33.075  1.00  0.00           H  
ATOM   2351  CD1 ILE   150      48.788  62.353  33.360  1.00  0.00           C  
ATOM   2352 HD11 ILE   150      48.251  62.237  34.302  1.00  0.00           H  
ATOM   2353 HD12 ILE   150      49.788  62.505  33.766  1.00  0.00           H  
ATOM   2354 HD13 ILE   150      48.371  63.199  32.816  1.00  0.00           H  
ATOM   2355  C   ILE   150      45.931  59.423  30.271  1.00  0.00           C  
ATOM   2356  O   ILE   150      45.349  60.437  29.903  1.00  0.00           O  
ATOM   2357  N   LEU   151      45.390  58.206  30.180  1.00  0.00           N  
ATOM   2358  H   LEU   151      45.918  57.483  30.648  1.00  0.00           H  
ATOM   2359  CA  LEU   151      44.184  57.842  29.467  1.00  0.00           C  
ATOM   2360  HA  LEU   151      44.119  58.502  28.602  1.00  0.00           H  
ATOM   2361  CB  LEU   151      44.302  56.348  28.912  1.00  0.00           C  
ATOM   2362  HB2 LEU   151      43.432  56.225  28.267  1.00  0.00           H  
ATOM   2363  HB3 LEU   151      44.212  55.696  29.781  1.00  0.00           H  
ATOM   2364  CG  LEU   151      45.515  56.140  28.029  1.00  0.00           C  
ATOM   2365  HG  LEU   151      46.387  56.661  28.424  1.00  0.00           H  
ATOM   2366  CD1 LEU   151      45.733  54.605  28.109  1.00  0.00           C  
ATOM   2367 HD11 LEU   151      46.397  54.292  27.304  1.00  0.00           H  
ATOM   2368 HD12 LEU   151      46.105  54.373  29.107  1.00  0.00           H  
ATOM   2369 HD13 LEU   151      44.858  54.084  27.719  1.00  0.00           H  
ATOM   2370  CD2 LEU   151      45.221  56.493  26.565  1.00  0.00           C  
ATOM   2371 HD21 LEU   151      46.156  56.751  26.068  1.00  0.00           H  
ATOM   2372 HD22 LEU   151      44.750  55.642  26.073  1.00  0.00           H  
ATOM   2373 HD23 LEU   151      44.638  57.393  26.365  1.00  0.00           H  
ATOM   2374  C   LEU   151      42.926  57.967  30.341  1.00  0.00           C  
ATOM   2375  O   LEU   151      42.970  57.567  31.499  1.00  0.00           O  
ATOM   2376  N   ASN   152      41.774  58.332  29.715  1.00  0.00           N  
ATOM   2377  H   ASN   152      41.811  58.602  28.742  1.00  0.00           H  
ATOM   2378  CA  ASN   152      40.522  58.467  30.496  1.00  0.00           C  
ATOM   2379  HA  ASN   152      40.766  58.854  31.485  1.00  0.00           H  
ATOM   2380  CB  ASN   152      39.614  59.538  29.752  1.00  0.00           C  
ATOM   2381  HB2 ASN   152      38.730  59.648  30.379  1.00  0.00           H  
ATOM   2382  HB3 ASN   152      39.256  59.147  28.799  1.00  0.00           H  
ATOM   2383  CG  ASN   152      40.208  60.895  29.486  1.00  0.00           C  
ATOM   2384  OD1 ASN   152      41.317  61.261  29.883  1.00  0.00           O  
ATOM   2385  ND2 ASN   152      39.419  61.742  28.926  1.00  0.00           N  
ATOM   2386 HD21 ASN   152      39.747  62.665  28.684  1.00  0.00           H  
ATOM   2387 HD22 ASN   152      38.524  61.398  28.607  1.00  0.00           H  
ATOM   2388  C   ASN   152      39.912  56.975  30.533  1.00  0.00           C  
ATOM   2389  O   ASN   152      39.633  56.411  29.514  1.00  0.00           O  
ATOM   2390  N   ILE   153      39.608  56.547  31.691  1.00  0.00           N  
ATOM   2391  H   ILE   153      39.911  57.007  32.537  1.00  0.00           H  
ATOM   2392  CA  ILE   153      38.937  55.224  32.003  1.00  0.00           C  
ATOM   2393  HA  ILE   153      39.559  54.447  31.558  1.00  0.00           H  
ATOM   2394  CB  ILE   153      39.006  54.987  33.530  1.00  0.00           C  
ATOM   2395  HB  ILE   153      38.586  55.825  34.086  1.00  0.00           H  
ATOM   2396  CG2 ILE   153      38.199  53.676  33.986  1.00  0.00           C  
ATOM   2397 HG21 ILE   153      37.187  53.708  33.583  1.00  0.00           H  
ATOM   2398 HG22 ILE   153      38.629  52.766  33.568  1.00  0.00           H  
ATOM   2399 HG23 ILE   153      38.196  53.558  35.070  1.00  0.00           H  
ATOM   2400  CG1 ILE   153      40.490  54.796  33.898  1.00  0.00           C  
ATOM   2401 HG12 ILE   153      41.025  55.720  33.678  1.00  0.00           H  
ATOM   2402 HG13 ILE   153      40.904  53.987  33.297  1.00  0.00           H  
ATOM   2403  CD1 ILE   153      40.812  54.429  35.352  1.00  0.00           C  
ATOM   2404 HD11 ILE   153      41.879  54.602  35.495  1.00  0.00           H  
ATOM   2405 HD12 ILE   153      40.277  55.126  35.997  1.00  0.00           H  
ATOM   2406 HD13 ILE   153      40.552  53.383  35.512  1.00  0.00           H  
ATOM   2407  C   ILE   153      37.505  54.992  31.508  1.00  0.00           C  
ATOM   2408  O   ILE   153      37.374  53.915  30.815  1.00  0.00           O  
ATOM   2409  N   GLY   154      36.583  55.846  31.806  1.00  0.00           N  
ATOM   2410  H   GLY   154      36.871  56.668  32.317  1.00  0.00           H  
ATOM   2411  CA  GLY   154      35.227  55.825  31.327  1.00  0.00           C  
ATOM   2412  HA2 GLY   154      34.641  55.918  32.242  1.00  0.00           H  
ATOM   2413  HA3 GLY   154      34.884  54.931  30.806  1.00  0.00           H  
ATOM   2414  C   GLY   154      34.919  57.073  30.432  1.00  0.00           C  
ATOM   2415  O   GLY   154      35.773  57.969  30.203  1.00  0.00           O  
ATOM   2416  N   ASN   155      33.739  57.240  29.992  1.00  0.00           N  
ATOM   2417  H   ASN   155      33.040  56.517  30.084  1.00  0.00           H  
ATOM   2418  CA  ASN   155      33.163  58.566  29.533  1.00  0.00           C  
ATOM   2419  HA  ASN   155      33.912  59.145  28.992  1.00  0.00           H  
ATOM   2420  CB  ASN   155      31.915  58.328  28.588  1.00  0.00           C  
ATOM   2421  HB2 ASN   155      31.514  59.256  28.181  1.00  0.00           H  
ATOM   2422  HB3 ASN   155      31.216  57.737  29.179  1.00  0.00           H  
ATOM   2423  CG  ASN   155      32.292  57.563  27.389  1.00  0.00           C  
ATOM   2424  OD1 ASN   155      33.335  57.724  26.749  1.00  0.00           O  
ATOM   2425  ND2 ASN   155      31.340  56.868  26.892  1.00  0.00           N  
ATOM   2426 HD21 ASN   155      31.551  56.368  26.040  1.00  0.00           H  
ATOM   2427 HD22 ASN   155      30.489  56.606  27.369  1.00  0.00           H  
ATOM   2428  C   ASN   155      32.808  59.505  30.701  1.00  0.00           C  
ATOM   2429  O   ASN   155      32.640  60.703  30.394  1.00  0.00           O  
ATOM   2430  N   VAL   156      32.847  59.111  31.945  1.00  0.00           N  
ATOM   2431  H   VAL   156      33.046  58.134  32.103  1.00  0.00           H  
ATOM   2432  CA  VAL   156      32.755  59.906  33.203  1.00  0.00           C  
ATOM   2433  HA  VAL   156      33.101  60.935  33.103  1.00  0.00           H  
ATOM   2434  CB  VAL   156      31.250  60.028  33.557  1.00  0.00           C  
ATOM   2435  HB  VAL   156      30.637  60.267  32.688  1.00  0.00           H  
ATOM   2436  CG1 VAL   156      30.636  58.691  34.090  1.00  0.00           C  
ATOM   2437 HG11 VAL   156      30.921  57.912  33.384  1.00  0.00           H  
ATOM   2438 HG12 VAL   156      31.038  58.394  35.059  1.00  0.00           H  
ATOM   2439 HG13 VAL   156      29.551  58.785  34.132  1.00  0.00           H  
ATOM   2440  CG2 VAL   156      31.086  61.053  34.665  1.00  0.00           C  
ATOM   2441 HG21 VAL   156      31.732  60.832  35.514  1.00  0.00           H  
ATOM   2442 HG22 VAL   156      31.471  61.990  34.264  1.00  0.00           H  
ATOM   2443 HG23 VAL   156      30.021  61.184  34.853  1.00  0.00           H  
ATOM   2444  C   VAL   156      33.593  59.274  34.300  1.00  0.00           C  
ATOM   2445  O   VAL   156      33.964  58.115  34.179  1.00  0.00           O  
ATOM   2446  N   SER   157      34.110  60.055  35.280  1.00  0.00           N  
ATOM   2447  H   SER   157      33.761  60.980  35.489  1.00  0.00           H  
ATOM   2448  CA  SER   157      35.101  59.532  36.228  1.00  0.00           C  
ATOM   2449  HA  SER   157      36.101  59.491  35.796  1.00  0.00           H  
ATOM   2450  CB  SER   157      35.182  60.436  37.453  1.00  0.00           C  
ATOM   2451  HB2 SER   157      36.136  60.332  37.970  1.00  0.00           H  
ATOM   2452  HB3 SER   157      34.348  60.213  38.118  1.00  0.00           H  
ATOM   2453  OG  SER   157      35.188  61.778  37.091  1.00  0.00           O  
ATOM   2454  HG  SER   157      35.332  62.358  37.842  1.00  0.00           H  
ATOM   2455  C   SER   157      34.763  58.156  36.821  1.00  0.00           C  
ATOM   2456  O   SER   157      33.874  57.971  37.588  1.00  0.00           O  
ATOM   2457  N   THR   158      35.530  57.100  36.506  1.00  0.00           N  
ATOM   2458  H   THR   158      36.322  57.284  35.907  1.00  0.00           H  
ATOM   2459  CA  THR   158      35.243  55.690  36.847  1.00  0.00           C  
ATOM   2460  HA  THR   158      34.351  55.643  37.473  1.00  0.00           H  
ATOM   2461  CB  THR   158      35.073  54.927  35.539  1.00  0.00           C  
ATOM   2462  HB  THR   158      35.959  55.128  34.938  1.00  0.00           H  
ATOM   2463  CG2 THR   158      35.057  53.443  35.506  1.00  0.00           C  
ATOM   2464 HG21 THR   158      34.790  53.070  34.518  1.00  0.00           H  
ATOM   2465 HG22 THR   158      36.061  53.139  35.804  1.00  0.00           H  
ATOM   2466 HG23 THR   158      34.304  53.136  36.231  1.00  0.00           H  
ATOM   2467  OG1 THR   158      33.833  55.228  34.895  1.00  0.00           O  
ATOM   2468  HG1 THR   158      33.797  56.186  34.843  1.00  0.00           H  
ATOM   2469  C   THR   158      36.423  55.130  37.586  1.00  0.00           C  
ATOM   2470  O   THR   158      37.465  55.003  36.963  1.00  0.00           O  
ATOM   2471  N   PRO   159      36.294  54.581  38.790  1.00  0.00           N  
ATOM   2472  CD  PRO   159      35.099  54.675  39.631  1.00  0.00           C  
ATOM   2473  HD2 PRO   159      34.273  54.244  39.065  1.00  0.00           H  
ATOM   2474  HD3 PRO   159      34.857  55.728  39.776  1.00  0.00           H  
ATOM   2475  CG  PRO   159      35.389  53.888  40.947  1.00  0.00           C  
ATOM   2476  HG2 PRO   159      34.899  54.284  41.836  1.00  0.00           H  
ATOM   2477  HG3 PRO   159      34.980  52.902  40.727  1.00  0.00           H  
ATOM   2478  CB  PRO   159      36.905  53.783  41.020  1.00  0.00           C  
ATOM   2479  HB2 PRO   159      37.233  54.631  41.621  1.00  0.00           H  
ATOM   2480  HB3 PRO   159      37.249  52.857  41.481  1.00  0.00           H  
ATOM   2481  CA  PRO   159      37.362  53.865  39.575  1.00  0.00           C  
ATOM   2482  HA  PRO   159      38.277  54.453  39.504  1.00  0.00           H  
ATOM   2483  C   PRO   159      37.599  52.446  39.005  1.00  0.00           C  
ATOM   2484  O   PRO   159      36.788  51.486  39.109  1.00  0.00           O  
ATOM   2485  N   LEU   160      38.872  52.301  38.603  1.00  0.00           N  
ATOM   2486  H   LEU   160      39.402  53.156  38.509  1.00  0.00           H  
ATOM   2487  CA  LEU   160      39.535  50.988  38.332  1.00  0.00           C  
ATOM   2488  HA  LEU   160      38.701  50.340  38.060  1.00  0.00           H  
ATOM   2489  CB  LEU   160      40.653  51.176  37.224  1.00  0.00           C  
ATOM   2490  HB2 LEU   160      41.276  51.989  37.595  1.00  0.00           H  
ATOM   2491  HB3 LEU   160      40.231  51.439  36.254  1.00  0.00           H  
ATOM   2492  CG  LEU   160      41.655  49.938  37.095  1.00  0.00           C  
ATOM   2493  HG  LEU   160      42.052  49.461  37.991  1.00  0.00           H  
ATOM   2494  CD1 LEU   160      41.082  48.776  36.304  1.00  0.00           C  
ATOM   2495 HD11 LEU   160      40.826  47.994  37.019  1.00  0.00           H  
ATOM   2496 HD12 LEU   160      40.163  49.000  35.764  1.00  0.00           H  
ATOM   2497 HD13 LEU   160      41.936  48.464  35.703  1.00  0.00           H  
ATOM   2498  CD2 LEU   160      42.953  50.413  36.420  1.00  0.00           C  
ATOM   2499 HD21 LEU   160      42.823  50.637  35.361  1.00  0.00           H  
ATOM   2500 HD22 LEU   160      43.377  51.230  37.004  1.00  0.00           H  
ATOM   2501 HD23 LEU   160      43.721  49.644  36.489  1.00  0.00           H  
ATOM   2502  C   LEU   160      40.170  50.360  39.584  1.00  0.00           C  
ATOM   2503  O   LEU   160      41.016  51.018  40.236  1.00  0.00           O  
ATOM   2504  N   MET   161      39.728  49.188  39.983  1.00  0.00           N  
ATOM   2505  H   MET   161      38.894  48.837  39.533  1.00  0.00           H  
ATOM   2506  CA  MET   161      39.901  48.732  41.389  1.00  0.00           C  
ATOM   2507  HA  MET   161      40.394  49.500  41.985  1.00  0.00           H  
ATOM   2508  CB  MET   161      38.520  48.453  42.048  1.00  0.00           C  
ATOM   2509  HB2 MET   161      38.668  47.981  43.019  1.00  0.00           H  
ATOM   2510  HB3 MET   161      37.961  47.758  41.422  1.00  0.00           H  
ATOM   2511  CG  MET   161      37.734  49.775  42.459  1.00  0.00           C  
ATOM   2512  HG2 MET   161      37.686  50.476  41.626  1.00  0.00           H  
ATOM   2513  HG3 MET   161      38.206  50.347  43.258  1.00  0.00           H  
ATOM   2514  SD  MET   161      36.180  49.405  43.220  1.00  0.00           S  
ATOM   2515  CE  MET   161      36.713  48.624  44.734  1.00  0.00           C  
ATOM   2516  HE1 MET   161      35.930  48.685  45.490  1.00  0.00           H  
ATOM   2517  HE2 MET   161      36.970  47.594  44.485  1.00  0.00           H  
ATOM   2518  HE3 MET   161      37.583  49.099  45.187  1.00  0.00           H  
ATOM   2519  C   MET   161      40.814  47.520  41.519  1.00  0.00           C  
ATOM   2520  O   MET   161      41.447  47.238  42.494  1.00  0.00           O  
ATOM   2521  N   CYS   162      40.746  46.552  40.573  1.00  0.00           N  
ATOM   2522  H   CYS   162      40.054  46.609  39.840  1.00  0.00           H  
ATOM   2523  CA  CYS   162      41.734  45.551  40.408  1.00  0.00           C  
ATOM   2524  HA  CYS   162      42.652  45.925  40.861  1.00  0.00           H  
ATOM   2525  CB  CYS   162      41.274  44.222  41.106  1.00  0.00           C  
ATOM   2526  HB2 CYS   162      41.136  44.354  42.179  1.00  0.00           H  
ATOM   2527  HB3 CYS   162      42.000  43.411  41.176  1.00  0.00           H  
ATOM   2528  SG  CYS   162      39.697  43.717  40.333  1.00  0.00           S  
ATOM   2529  HG  CYS   162      40.340  43.011  39.398  1.00  0.00           H  
ATOM   2530  C   CYS   162      42.027  45.352  38.890  1.00  0.00           C  
ATOM   2531  O   CYS   162      41.223  45.657  38.077  1.00  0.00           O  
ATOM   2532  N   LEU   163      43.198  44.746  38.624  1.00  0.00           N  
ATOM   2533  H   LEU   163      43.875  44.642  39.367  1.00  0.00           H  
ATOM   2534  CA  LEU   163      43.678  44.447  37.250  1.00  0.00           C  
ATOM   2535  HA  LEU   163      42.873  44.037  36.640  1.00  0.00           H  
ATOM   2536  CB  LEU   163      44.216  45.777  36.615  1.00  0.00           C  
ATOM   2537  HB2 LEU   163      45.126  45.954  37.188  1.00  0.00           H  
ATOM   2538  HB3 LEU   163      43.563  46.650  36.643  1.00  0.00           H  
ATOM   2539  CG  LEU   163      44.682  45.585  35.171  1.00  0.00           C  
ATOM   2540  HG  LEU   163      45.297  44.690  35.080  1.00  0.00           H  
ATOM   2541  CD1 LEU   163      43.589  45.468  34.176  1.00  0.00           C  
ATOM   2542 HD11 LEU   163      43.072  46.427  34.159  1.00  0.00           H  
ATOM   2543 HD12 LEU   163      44.086  45.300  33.221  1.00  0.00           H  
ATOM   2544 HD13 LEU   163      42.832  44.701  34.345  1.00  0.00           H  
ATOM   2545  CD2 LEU   163      45.583  46.867  34.689  1.00  0.00           C  
ATOM   2546 HD21 LEU   163      46.399  47.070  35.383  1.00  0.00           H  
ATOM   2547 HD22 LEU   163      45.967  46.690  33.685  1.00  0.00           H  
ATOM   2548 HD23 LEU   163      44.901  47.718  34.682  1.00  0.00           H  
ATOM   2549  C   LEU   163      44.698  43.247  37.344  1.00  0.00           C  
ATOM   2550  O   LEU   163      45.683  43.360  38.121  1.00  0.00           O  
ATOM   2551  N   SER   164      44.526  42.191  36.519  1.00  0.00           N  
ATOM   2552  H   SER   164      43.766  42.065  35.865  1.00  0.00           H  
ATOM   2553  CA  SER   164      45.690  41.211  36.294  1.00  0.00           C  
ATOM   2554  HA  SER   164      46.636  41.752  36.267  1.00  0.00           H  
ATOM   2555  CB  SER   164      45.897  40.231  37.500  1.00  0.00           C  
ATOM   2556  HB2 SER   164      44.994  39.649  37.685  1.00  0.00           H  
ATOM   2557  HB3 SER   164      46.047  40.792  38.422  1.00  0.00           H  
ATOM   2558  OG  SER   164      47.069  39.425  37.450  1.00  0.00           O  
ATOM   2559  HG  SER   164      47.129  38.987  38.302  1.00  0.00           H  
ATOM   2560  C   SER   164      45.717  40.521  34.911  1.00  0.00           C  
ATOM   2561  O   SER   164      44.960  40.819  33.949  1.00  0.00           O  
ATOM   2562  N   GLU   165      46.806  39.767  34.710  1.00  0.00           N  
ATOM   2563  H   GLU   165      47.327  39.521  35.539  1.00  0.00           H  
ATOM   2564  CA  GLU   165      47.155  39.008  33.496  1.00  0.00           C  
ATOM   2565  HA  GLU   165      46.667  39.403  32.605  1.00  0.00           H  
ATOM   2566  CB  GLU   165      48.608  39.108  33.281  1.00  0.00           C  
ATOM   2567  HB2 GLU   165      48.894  40.159  33.325  1.00  0.00           H  
ATOM   2568  HB3 GLU   165      48.837  38.628  32.329  1.00  0.00           H  
ATOM   2569  CG  GLU   165      49.520  38.272  34.202  1.00  0.00           C  
ATOM   2570  HG2 GLU   165      49.288  37.247  33.914  1.00  0.00           H  
ATOM   2571  HG3 GLU   165      49.250  38.417  35.248  1.00  0.00           H  
ATOM   2572  CD  GLU   165      51.011  38.582  33.900  1.00  0.00           C  
ATOM   2573  OE1 GLU   165      51.777  37.660  33.536  1.00  0.00           O  
ATOM   2574  OE2 GLU   165      51.406  39.779  34.019  1.00  0.00           O  
ATOM   2575  C   GLU   165      46.703  37.437  33.597  1.00  0.00           C  
ATOM   2576  O   GLU   165      46.539  36.934  34.687  1.00  0.00           O  
ATOM   2577  N   SER   166      46.489  36.797  32.433  1.00  0.00           N  
ATOM   2578  H   SER   166      46.631  37.319  31.580  1.00  0.00           H  
ATOM   2579  CA  SER   166      45.964  35.454  32.249  1.00  0.00           C  
ATOM   2580  HA  SER   166      45.012  35.331  32.766  1.00  0.00           H  
ATOM   2581  CB  SER   166      45.691  35.082  30.751  1.00  0.00           C  
ATOM   2582  HB2 SER   166      45.189  34.115  30.753  1.00  0.00           H  
ATOM   2583  HB3 SER   166      46.634  34.951  30.220  1.00  0.00           H  
ATOM   2584  OG  SER   166      44.834  36.046  30.185  1.00  0.00           O  
ATOM   2585  HG  SER   166      45.314  36.861  30.021  1.00  0.00           H  
ATOM   2586  C   SER   166      46.955  34.433  32.832  1.00  0.00           C  
ATOM   2587  O   SER   166      48.125  34.627  32.691  1.00  0.00           O  
ATOM   2588  N   THR   167      46.461  33.435  33.560  1.00  0.00           N  
ATOM   2589  H   THR   167      45.458  33.424  33.673  1.00  0.00           H  
ATOM   2590  CA  THR   167      47.296  32.463  34.282  1.00  0.00           C  
ATOM   2591  HA  THR   167      48.080  33.106  34.683  1.00  0.00           H  
ATOM   2592  CB  THR   167      46.506  31.874  35.433  1.00  0.00           C  
ATOM   2593  HB  THR   167      45.664  31.309  35.033  1.00  0.00           H  
ATOM   2594  CG2 THR   167      47.219  30.852  36.260  1.00  0.00           C  
ATOM   2595 HG21 THR   167      48.264  31.116  36.424  1.00  0.00           H  
ATOM   2596 HG22 THR   167      46.624  30.637  37.147  1.00  0.00           H  
ATOM   2597 HG23 THR   167      47.175  29.904  35.723  1.00  0.00           H  
ATOM   2598  OG1 THR   167      45.974  32.798  36.372  1.00  0.00           O  
ATOM   2599  HG1 THR   167      45.270  33.243  35.895  1.00  0.00           H  
ATOM   2600  C   THR   167      47.997  31.457  33.439  1.00  0.00           C  
ATOM   2601  O   THR   167      49.220  31.270  33.591  1.00  0.00           O  
ATOM   2602  N   ASN   168      47.331  30.530  32.663  1.00  0.00           N  
ATOM   2603  H   ASN   168      46.322  30.570  32.700  1.00  0.00           H  
ATOM   2604  CA  ASN   168      47.899  29.542  31.757  1.00  0.00           C  
ATOM   2605  HA  ASN   168      48.799  29.090  32.175  1.00  0.00           H  
ATOM   2606  CB  ASN   168      46.976  28.332  31.484  1.00  0.00           C  
ATOM   2607  HB2 ASN   168      47.540  27.887  30.665  1.00  0.00           H  
ATOM   2608  HB3 ASN   168      46.025  28.649  31.055  1.00  0.00           H  
ATOM   2609  CG  ASN   168      46.723  27.335  32.653  1.00  0.00           C  
ATOM   2610  OD1 ASN   168      47.515  26.459  33.105  1.00  0.00           O  
ATOM   2611  ND2 ASN   168      45.603  27.401  33.272  1.00  0.00           N  
ATOM   2612 HD21 ASN   168      45.015  28.205  33.107  1.00  0.00           H  
ATOM   2613 HD22 ASN   168      45.466  26.899  34.138  1.00  0.00           H  
ATOM   2614  C   ASN   168      48.441  30.185  30.514  1.00  0.00           C  
ATOM   2615  O   ASN   168      49.609  29.980  30.195  1.00  0.00           O  
ATOM   2616  N   SER   169      47.696  30.991  29.760  1.00  0.00           N  
ATOM   2617  H   SER   169      46.699  31.050  29.907  1.00  0.00           H  
ATOM   2618  CA  SER   169      48.065  31.625  28.461  1.00  0.00           C  
ATOM   2619  HA  SER   169      48.181  30.744  27.830  1.00  0.00           H  
ATOM   2620  CB  SER   169      46.940  32.456  28.020  1.00  0.00           C  
ATOM   2621  HB2 SER   169      46.755  33.308  28.674  1.00  0.00           H  
ATOM   2622  HB3 SER   169      45.979  31.945  27.960  1.00  0.00           H  
ATOM   2623  OG  SER   169      47.269  33.033  26.784  1.00  0.00           O  
ATOM   2624  HG  SER   169      47.127  32.293  26.189  1.00  0.00           H  
ATOM   2625  C   SER   169      49.389  32.424  28.555  1.00  0.00           C  
ATOM   2626  O   SER   169      49.668  33.158  29.454  1.00  0.00           O  
ATOM   2627  N   THR   170      50.252  32.082  27.555  1.00  0.00           N  
ATOM   2628  H   THR   170      49.878  31.498  26.820  1.00  0.00           H  
ATOM   2629  CA  THR   170      51.716  32.446  27.576  1.00  0.00           C  
ATOM   2630  HA  THR   170      51.970  32.727  28.598  1.00  0.00           H  
ATOM   2631  CB  THR   170      52.601  31.323  26.984  1.00  0.00           C  
ATOM   2632  HB  THR   170      52.258  31.207  25.956  1.00  0.00           H  
ATOM   2633  CG2 THR   170      54.027  31.530  27.237  1.00  0.00           C  
ATOM   2634 HG21 THR   170      54.217  31.782  28.281  1.00  0.00           H  
ATOM   2635 HG22 THR   170      54.540  30.631  26.896  1.00  0.00           H  
ATOM   2636 HG23 THR   170      54.301  32.354  26.578  1.00  0.00           H  
ATOM   2637  OG1 THR   170      52.338  30.150  27.733  1.00  0.00           O  
ATOM   2638  HG1 THR   170      51.509  29.846  27.358  1.00  0.00           H  
ATOM   2639  C   THR   170      51.892  33.700  26.772  1.00  0.00           C  
ATOM   2640  O   THR   170      52.538  34.686  27.099  1.00  0.00           O  
ATOM   2641  N   GLU   171      51.228  33.803  25.593  1.00  0.00           N  
ATOM   2642  H   GLU   171      50.452  33.218  25.318  1.00  0.00           H  
ATOM   2643  CA  GLU   171      51.396  34.980  24.727  1.00  0.00           C  
ATOM   2644  HA  GLU   171      52.456  35.215  24.824  1.00  0.00           H  
ATOM   2645  CB  GLU   171      51.141  34.522  23.241  1.00  0.00           C  
ATOM   2646  HB2 GLU   171      51.340  35.386  22.606  1.00  0.00           H  
ATOM   2647  HB3 GLU   171      50.113  34.202  23.076  1.00  0.00           H  
ATOM   2648  CG  GLU   171      51.895  33.307  22.630  1.00  0.00           C  
ATOM   2649  HG2 GLU   171      51.672  33.080  21.588  1.00  0.00           H  
ATOM   2650  HG3 GLU   171      51.823  32.420  23.260  1.00  0.00           H  
ATOM   2651  CD  GLU   171      53.429  33.482  22.661  1.00  0.00           C  
ATOM   2652  OE1 GLU   171      54.221  32.515  22.432  1.00  0.00           O  
ATOM   2653  OE2 GLU   171      53.917  34.579  23.063  1.00  0.00           O  
ATOM   2654  C   GLU   171      50.525  36.145  25.098  1.00  0.00           C  
ATOM   2655  O   GLU   171      49.338  36.037  25.474  1.00  0.00           O  
ATOM   2656  N   ARG   172      51.146  37.301  25.124  1.00  0.00           N  
ATOM   2657  H   ARG   172      52.096  37.428  24.803  1.00  0.00           H  
ATOM   2658  CA  ARG   172      50.661  38.436  25.948  1.00  0.00           C  
ATOM   2659  HA  ARG   172      50.220  38.050  26.867  1.00  0.00           H  
ATOM   2660  CB  ARG   172      51.823  39.283  26.587  1.00  0.00           C  
ATOM   2661  HB2 ARG   172      51.535  40.229  27.046  1.00  0.00           H  
ATOM   2662  HB3 ARG   172      52.653  39.440  25.898  1.00  0.00           H  
ATOM   2663  CG  ARG   172      52.517  38.397  27.619  1.00  0.00           C  
ATOM   2664  HG2 ARG   172      52.994  37.538  27.148  1.00  0.00           H  
ATOM   2665  HG3 ARG   172      51.700  38.089  28.272  1.00  0.00           H  
ATOM   2666  CD  ARG   172      53.661  39.123  28.340  1.00  0.00           C  
ATOM   2667  HD2 ARG   172      54.162  39.808  27.656  1.00  0.00           H  
ATOM   2668  HD3 ARG   172      54.382  38.461  28.820  1.00  0.00           H  
ATOM   2669  NE  ARG   172      53.043  39.893  29.395  1.00  0.00           N  
ATOM   2670  HE  ARG   172      53.128  40.893  29.285  1.00  0.00           H  
ATOM   2671  CZ  ARG   172      52.725  39.540  30.617  1.00  0.00           C  
ATOM   2672  NH1 ARG   172      52.607  40.462  31.545  1.00  0.00           N  
ATOM   2673 HH11 ARG   172      52.557  41.439  31.296  1.00  0.00           H  
ATOM   2674 HH12 ARG   172      52.157  40.209  32.414  1.00  0.00           H  
ATOM   2675  NH2 ARG   172      52.509  38.330  31.057  1.00  0.00           N  
ATOM   2676 HH21 ARG   172      52.225  38.096  31.997  1.00  0.00           H  
ATOM   2677 HH22 ARG   172      52.529  37.556  30.408  1.00  0.00           H  
ATOM   2678  C   ARG   172      49.753  39.303  25.112  1.00  0.00           C  
ATOM   2679  O   ARG   172      50.273  40.091  24.373  1.00  0.00           O  
ATOM   2680  N   ASN   173      48.426  39.191  25.244  1.00  0.00           N  
ATOM   2681  H   ASN   173      48.108  38.444  25.846  1.00  0.00           H  
ATOM   2682  CA  ASN   173      47.411  39.852  24.412  1.00  0.00           C  
ATOM   2683  HA  ASN   173      47.845  40.379  23.563  1.00  0.00           H  
ATOM   2684  CB  ASN   173      46.488  38.709  23.820  1.00  0.00           C  
ATOM   2685  HB2 ASN   173      45.776  39.214  23.167  1.00  0.00           H  
ATOM   2686  HB3 ASN   173      45.919  38.189  24.591  1.00  0.00           H  
ATOM   2687  CG  ASN   173      47.172  37.684  22.930  1.00  0.00           C  
ATOM   2688  OD1 ASN   173      46.795  36.518  22.891  1.00  0.00           O  
ATOM   2689  ND2 ASN   173      48.342  37.963  22.358  1.00  0.00           N  
ATOM   2690 HD21 ASN   173      48.872  38.813  22.488  1.00  0.00           H  
ATOM   2691 HD22 ASN   173      48.652  37.323  21.641  1.00  0.00           H  
ATOM   2692  C   ASN   173      46.742  40.945  25.174  1.00  0.00           C  
ATOM   2693  O   ASN   173      46.782  42.169  24.734  1.00  0.00           O  
ATOM   2694  N   VAL   174      45.952  40.599  26.227  1.00  0.00           N  
ATOM   2695  H   VAL   174      46.141  39.698  26.641  1.00  0.00           H  
ATOM   2696  CA  VAL   174      44.917  41.478  26.861  1.00  0.00           C  
ATOM   2697  HA  VAL   174      45.276  42.490  26.672  1.00  0.00           H  
ATOM   2698  CB  VAL   174      43.562  41.309  26.184  1.00  0.00           C  
ATOM   2699  HB  VAL   174      43.410  40.231  26.228  1.00  0.00           H  
ATOM   2700  CG1 VAL   174      42.476  41.956  26.969  1.00  0.00           C  
ATOM   2701 HG11 VAL   174      42.709  43.001  27.175  1.00  0.00           H  
ATOM   2702 HG12 VAL   174      41.592  41.772  26.359  1.00  0.00           H  
ATOM   2703 HG13 VAL   174      42.376  41.493  27.951  1.00  0.00           H  
ATOM   2704  CG2 VAL   174      43.537  41.692  24.672  1.00  0.00           C  
ATOM   2705 HG21 VAL   174      43.728  42.733  24.412  1.00  0.00           H  
ATOM   2706 HG22 VAL   174      44.151  41.000  24.095  1.00  0.00           H  
ATOM   2707 HG23 VAL   174      42.567  41.461  24.229  1.00  0.00           H  
ATOM   2708  C   VAL   174      44.847  41.116  28.312  1.00  0.00           C  
ATOM   2709  O   VAL   174      44.583  39.932  28.707  1.00  0.00           O  
ATOM   2710  N   MET   175      45.036  42.155  29.110  1.00  0.00           N  
ATOM   2711  H   MET   175      45.172  43.089  28.750  1.00  0.00           H  
ATOM   2712  CA  MET   175      44.814  42.217  30.594  1.00  0.00           C  
ATOM   2713  HA  MET   175      45.137  41.238  30.946  1.00  0.00           H  
ATOM   2714  CB  MET   175      45.779  43.232  31.300  1.00  0.00           C  
ATOM   2715  HB2 MET   175      45.476  43.346  32.341  1.00  0.00           H  
ATOM   2716  HB3 MET   175      45.678  44.204  30.818  1.00  0.00           H  
ATOM   2717  CG  MET   175      47.250  42.763  31.053  1.00  0.00           C  
ATOM   2718  HG2 MET   175      47.477  42.486  30.023  1.00  0.00           H  
ATOM   2719  HG3 MET   175      47.403  41.896  31.695  1.00  0.00           H  
ATOM   2720  SD  MET   175      48.533  43.937  31.472  1.00  0.00           S  
ATOM   2721  CE  MET   175      48.684  45.018  30.066  1.00  0.00           C  
ATOM   2722  HE1 MET   175      49.299  44.607  29.266  1.00  0.00           H  
ATOM   2723  HE2 MET   175      47.684  45.277  29.718  1.00  0.00           H  
ATOM   2724  HE3 MET   175      49.136  45.963  30.366  1.00  0.00           H  
ATOM   2725  C   MET   175      43.299  42.457  30.906  1.00  0.00           C  
ATOM   2726  O   MET   175      42.593  43.136  30.215  1.00  0.00           O  
ATOM   2727  N   TRP   176      42.969  41.966  32.113  1.00  0.00           N  
ATOM   2728  H   TRP   176      43.664  41.445  32.628  1.00  0.00           H  
ATOM   2729  CA  TRP   176      41.610  42.010  32.583  1.00  0.00           C  
ATOM   2730  HA  TRP   176      41.072  42.709  31.943  1.00  0.00           H  
ATOM   2731  CB  TRP   176      40.804  40.737  32.293  1.00  0.00           C  
ATOM   2732  HB2 TRP   176      39.881  40.787  32.870  1.00  0.00           H  
ATOM   2733  HB3 TRP   176      41.412  40.055  32.887  1.00  0.00           H  
ATOM   2734  CG  TRP   176      40.701  40.170  30.947  1.00  0.00           C  
ATOM   2735  CD1 TRP   176      41.754  39.651  30.226  1.00  0.00           C  
ATOM   2736  HD1 TRP   176      42.701  39.450  30.705  1.00  0.00           H  
ATOM   2737  NE1 TRP   176      41.466  39.367  28.952  1.00  0.00           N  
ATOM   2738  HE1 TRP   176      42.115  39.003  28.269  1.00  0.00           H  
ATOM   2739  CE2 TRP   176      40.160  39.733  28.677  1.00  0.00           C  
ATOM   2740  CZ2 TRP   176      39.336  39.631  27.545  1.00  0.00           C  
ATOM   2741  HZ2 TRP   176      39.828  39.108  26.738  1.00  0.00           H  
ATOM   2742  CH2 TRP   176      38.034  40.102  27.538  1.00  0.00           C  
ATOM   2743  HH2 TRP   176      37.465  40.060  26.621  1.00  0.00           H  
ATOM   2744  CZ3 TRP   176      37.495  40.732  28.721  1.00  0.00           C  
ATOM   2745  HZ3 TRP   176      36.493  41.130  28.785  1.00  0.00           H  
ATOM   2746  CE3 TRP   176      38.349  40.820  29.876  1.00  0.00           C  
ATOM   2747  HE3 TRP   176      38.082  41.402  30.746  1.00  0.00           H  
ATOM   2748  CD2 TRP   176      39.611  40.281  29.914  1.00  0.00           C  
ATOM   2749  C   TRP   176      41.480  42.477  33.993  1.00  0.00           C  
ATOM   2750  O   TRP   176      42.032  41.917  34.983  1.00  0.00           O  
ATOM   2751  N   GLY   177      40.552  43.447  34.175  1.00  0.00           N  
ATOM   2752  H   GLY   177      39.985  43.500  33.340  1.00  0.00           H  
ATOM   2753  CA  GLY   177      40.326  44.103  35.461  1.00  0.00           C  
ATOM   2754  HA2 GLY   177      40.825  45.068  35.551  1.00  0.00           H  
ATOM   2755  HA3 GLY   177      40.774  43.575  36.303  1.00  0.00           H  
ATOM   2756  C   GLY   177      38.791  44.413  35.766  1.00  0.00           C  
ATOM   2757  O   GLY   177      37.934  43.922  35.084  1.00  0.00           O  
ATOM   2758  N   GLY   178      38.699  45.160  36.832  1.00  0.00           N  
ATOM   2759  H   GLY   178      39.537  45.544  37.246  1.00  0.00           H  
ATOM   2760  CA  GLY   178      37.432  45.508  37.451  1.00  0.00           C  
ATOM   2761  HA2 GLY   178      37.373  45.085  38.454  1.00  0.00           H  
ATOM   2762  HA3 GLY   178      36.611  45.162  36.822  1.00  0.00           H  
ATOM   2763  C   GLY   178      37.234  47.025  37.559  1.00  0.00           C  
ATOM   2764  O   GLY   178      37.830  47.608  38.495  1.00  0.00           O  
ATOM   2765  N   CYS   179      36.506  47.683  36.689  1.00  0.00           N  
ATOM   2766  H   CYS   179      35.999  47.083  36.055  1.00  0.00           H  
ATOM   2767  CA  CYS   179      36.132  49.171  36.821  1.00  0.00           C  
ATOM   2768  HA  CYS   179      36.922  49.764  37.281  1.00  0.00           H  
ATOM   2769  CB  CYS   179      35.813  49.703  35.357  1.00  0.00           C  
ATOM   2770  HB2 CYS   179      35.107  50.525  35.471  1.00  0.00           H  
ATOM   2771  HB3 CYS   179      35.298  48.887  34.850  1.00  0.00           H  
ATOM   2772  SG  CYS   179      37.346  50.265  34.602  1.00  0.00           S  
ATOM   2773  HG  CYS   179      37.555  51.447  35.188  1.00  0.00           H  
ATOM   2774  C   CYS   179      34.926  49.241  37.760  1.00  0.00           C  
ATOM   2775  O   CYS   179      33.757  49.257  37.402  1.00  0.00           O  
ATOM   2776  N   GLY   180      35.181  49.091  39.040  1.00  0.00           N  
ATOM   2777  H   GLY   180      36.109  49.213  39.418  1.00  0.00           H  
ATOM   2778  CA  GLY   180      34.194  49.104  40.016  1.00  0.00           C  
ATOM   2779  HA2 GLY   180      33.448  49.883  39.860  1.00  0.00           H  
ATOM   2780  HA3 GLY   180      34.564  49.213  41.036  1.00  0.00           H  
ATOM   2781  C   GLY   180      33.384  47.819  40.130  1.00  0.00           C  
ATOM   2782  O   GLY   180      33.895  46.836  40.553  1.00  0.00           O  
ATOM   2783  N   THR   181      32.126  47.891  39.672  1.00  0.00           N  
ATOM   2784  H   THR   181      31.888  48.799  39.300  1.00  0.00           H  
ATOM   2785  CA  THR   181      31.339  46.620  39.307  1.00  0.00           C  
ATOM   2786  HA  THR   181      31.513  45.798  40.001  1.00  0.00           H  
ATOM   2787  CB  THR   181      29.787  47.013  39.393  1.00  0.00           C  
ATOM   2788  HB  THR   181      29.502  47.259  40.416  1.00  0.00           H  
ATOM   2789  CG2 THR   181      29.260  48.000  38.344  1.00  0.00           C  
ATOM   2790 HG21 THR   181      29.795  48.926  38.135  1.00  0.00           H  
ATOM   2791 HG22 THR   181      29.247  47.398  37.435  1.00  0.00           H  
ATOM   2792 HG23 THR   181      28.234  48.267  38.600  1.00  0.00           H  
ATOM   2793  OG1 THR   181      29.005  45.831  39.086  1.00  0.00           O  
ATOM   2794  HG1 THR   181      29.255  45.216  39.778  1.00  0.00           H  
ATOM   2795  C   THR   181      31.596  46.012  37.915  1.00  0.00           C  
ATOM   2796  O   THR   181      31.365  44.822  37.752  1.00  0.00           O  
ATOM   2797  N   LYS   182      32.063  46.799  36.938  1.00  0.00           N  
ATOM   2798  H   LYS   182      32.333  47.730  37.220  1.00  0.00           H  
ATOM   2799  CA  LYS   182      32.181  46.518  35.455  1.00  0.00           C  
ATOM   2800  HA  LYS   182      31.261  45.976  35.234  1.00  0.00           H  
ATOM   2801  CB  LYS   182      32.202  47.814  34.668  1.00  0.00           C  
ATOM   2802  HB2 LYS   182      32.615  47.712  33.665  1.00  0.00           H  
ATOM   2803  HB3 LYS   182      32.875  48.504  35.177  1.00  0.00           H  
ATOM   2804  CG  LYS   182      30.860  48.396  34.567  1.00  0.00           C  
ATOM   2805  HG2 LYS   182      30.558  48.668  35.578  1.00  0.00           H  
ATOM   2806  HG3 LYS   182      30.095  47.692  34.239  1.00  0.00           H  
ATOM   2807  CD  LYS   182      30.841  49.653  33.673  1.00  0.00           C  
ATOM   2808  HD2 LYS   182      31.034  49.416  32.626  1.00  0.00           H  
ATOM   2809  HD3 LYS   182      31.482  50.447  34.056  1.00  0.00           H  
ATOM   2810  CE  LYS   182      29.486  50.125  33.599  1.00  0.00           C  
ATOM   2811  HE2 LYS   182      29.010  50.276  34.568  1.00  0.00           H  
ATOM   2812  HE3 LYS   182      28.878  49.440  33.008  1.00  0.00           H  
ATOM   2813  NZ  LYS   182      29.397  51.419  32.917  1.00  0.00           N  
ATOM   2814  HZ1 LYS   182      28.540  51.928  33.078  1.00  0.00           H  
ATOM   2815  HZ2 LYS   182      30.115  52.037  33.267  1.00  0.00           H  
ATOM   2816  HZ3 LYS   182      29.518  51.367  31.916  1.00  0.00           H  
ATOM   2817  C   LYS   182      33.443  45.764  35.158  1.00  0.00           C  
ATOM   2818  O   LYS   182      34.486  45.915  35.765  1.00  0.00           O  
ATOM   2819  N   ILE   183      33.414  44.759  34.204  1.00  0.00           N  
ATOM   2820  H   ILE   183      32.576  44.636  33.654  1.00  0.00           H  
ATOM   2821  CA  ILE   183      34.646  44.042  33.702  1.00  0.00           C  
ATOM   2822  HA  ILE   183      35.246  43.761  34.568  1.00  0.00           H  
ATOM   2823  CB  ILE   183      34.516  42.788  32.942  1.00  0.00           C  
ATOM   2824  HB  ILE   183      33.731  42.891  32.194  1.00  0.00           H  
ATOM   2825  CG2 ILE   183      35.782  42.283  32.208  1.00  0.00           C  
ATOM   2826 HG21 ILE   183      35.465  41.361  31.722  1.00  0.00           H  
ATOM   2827 HG22 ILE   183      36.186  42.997  31.490  1.00  0.00           H  
ATOM   2828 HG23 ILE   183      36.672  42.137  32.820  1.00  0.00           H  
ATOM   2829  CG1 ILE   183      34.069  41.623  33.855  1.00  0.00           C  
ATOM   2830 HG12 ILE   183      33.533  41.973  34.737  1.00  0.00           H  
ATOM   2831 HG13 ILE   183      34.973  41.249  34.334  1.00  0.00           H  
ATOM   2832  CD1 ILE   183      33.281  40.526  33.116  1.00  0.00           C  
ATOM   2833 HD11 ILE   183      32.239  40.839  33.176  1.00  0.00           H  
ATOM   2834 HD12 ILE   183      33.544  40.373  32.069  1.00  0.00           H  
ATOM   2835 HD13 ILE   183      33.288  39.580  33.657  1.00  0.00           H  
ATOM   2836  C   ILE   183      35.476  45.070  32.878  1.00  0.00           C  
ATOM   2837  O   ILE   183      34.832  45.865  32.195  1.00  0.00           O  
ATOM   2838  N   PHE   184      36.809  45.099  32.945  1.00  0.00           N  
ATOM   2839  H   PHE   184      37.310  44.444  33.528  1.00  0.00           H  
ATOM   2840  CA  PHE   184      37.648  46.008  32.129  1.00  0.00           C  
ATOM   2841  HA  PHE   184      37.006  46.566  31.448  1.00  0.00           H  
ATOM   2842  CB  PHE   184      38.132  46.999  33.115  1.00  0.00           C  
ATOM   2843  HB2 PHE   184      38.468  46.438  33.987  1.00  0.00           H  
ATOM   2844  HB3 PHE   184      37.270  47.541  33.504  1.00  0.00           H  
ATOM   2845  CG  PHE   184      39.270  47.943  32.698  1.00  0.00           C  
ATOM   2846  CD1 PHE   184      40.576  47.618  32.990  1.00  0.00           C  
ATOM   2847  HD1 PHE   184      40.847  46.728  33.540  1.00  0.00           H  
ATOM   2848  CE1 PHE   184      41.650  48.460  32.445  1.00  0.00           C  
ATOM   2849  HE1 PHE   184      42.687  48.176  32.555  1.00  0.00           H  
ATOM   2850  CZ  PHE   184      41.381  49.616  31.694  1.00  0.00           C  
ATOM   2851  HZ  PHE   184      42.241  50.242  31.509  1.00  0.00           H  
ATOM   2852  CE2 PHE   184      39.998  49.964  31.528  1.00  0.00           C  
ATOM   2853  HE2 PHE   184      39.737  50.885  31.030  1.00  0.00           H  
ATOM   2854  CD2 PHE   184      39.024  49.090  31.876  1.00  0.00           C  
ATOM   2855  HD2 PHE   184      37.998  49.314  31.622  1.00  0.00           H  
ATOM   2856  C   PHE   184      38.738  45.264  31.289  1.00  0.00           C  
ATOM   2857  O   PHE   184      39.556  44.701  31.948  1.00  0.00           O  
ATOM   2858  N   SER   185      38.777  45.308  29.988  1.00  0.00           N  
ATOM   2859  H   SER   185      38.074  45.849  29.507  1.00  0.00           H  
ATOM   2860  CA  SER   185      39.662  44.615  29.077  1.00  0.00           C  
ATOM   2861  HA  SER   185      40.188  43.843  29.638  1.00  0.00           H  
ATOM   2862  CB  SER   185      38.712  43.979  28.034  1.00  0.00           C  
ATOM   2863  HB2 SER   185      38.185  44.708  27.418  1.00  0.00           H  
ATOM   2864  HB3 SER   185      37.945  43.420  28.570  1.00  0.00           H  
ATOM   2865  OG  SER   185      39.483  43.128  27.134  1.00  0.00           O  
ATOM   2866  HG  SER   185      39.422  42.257  27.532  1.00  0.00           H  
ATOM   2867  C   SER   185      40.643  45.586  28.297  1.00  0.00           C  
ATOM   2868  O   SER   185      40.250  46.574  27.644  1.00  0.00           O  
ATOM   2869  N   PHE   186      41.950  45.409  28.441  1.00  0.00           N  
ATOM   2870  H   PHE   186      42.176  44.568  28.952  1.00  0.00           H  
ATOM   2871  CA  PHE   186      42.972  46.320  28.262  1.00  0.00           C  
ATOM   2872  HA  PHE   186      42.528  47.120  27.670  1.00  0.00           H  
ATOM   2873  CB  PHE   186      43.384  46.881  29.619  1.00  0.00           C  
ATOM   2874  HB2 PHE   186      43.841  46.075  30.193  1.00  0.00           H  
ATOM   2875  HB3 PHE   186      42.541  47.339  30.136  1.00  0.00           H  
ATOM   2876  CG  PHE   186      44.323  48.035  29.533  1.00  0.00           C  
ATOM   2877  CD1 PHE   186      45.731  47.741  29.715  1.00  0.00           C  
ATOM   2878  HD1 PHE   186      45.953  46.736  30.042  1.00  0.00           H  
ATOM   2879  CE1 PHE   186      46.677  48.749  29.575  1.00  0.00           C  
ATOM   2880  HE1 PHE   186      47.744  48.601  29.495  1.00  0.00           H  
ATOM   2881  CZ  PHE   186      46.201  50.038  29.234  1.00  0.00           C  
ATOM   2882  HZ  PHE   186      46.951  50.796  29.059  1.00  0.00           H  
ATOM   2883  CE2 PHE   186      44.847  50.337  29.045  1.00  0.00           C  
ATOM   2884  HE2 PHE   186      44.522  51.340  28.810  1.00  0.00           H  
ATOM   2885  CD2 PHE   186      43.928  49.310  29.154  1.00  0.00           C  
ATOM   2886  HD2 PHE   186      42.871  49.512  29.248  1.00  0.00           H  
ATOM   2887  C   PHE   186      44.200  45.614  27.766  1.00  0.00           C  
ATOM   2888  O   PHE   186      44.814  44.756  28.384  1.00  0.00           O  
ATOM   2889  N   SER   187      44.408  45.892  26.473  1.00  0.00           N  
ATOM   2890  H   SER   187      43.981  46.764  26.193  1.00  0.00           H  
ATOM   2891  CA  SER   187      45.478  45.314  25.700  1.00  0.00           C  
ATOM   2892  HA  SER   187      45.332  44.236  25.643  1.00  0.00           H  
ATOM   2893  CB  SER   187      45.326  45.810  24.194  1.00  0.00           C  
ATOM   2894  HB2 SER   187      45.360  46.895  24.296  1.00  0.00           H  
ATOM   2895  HB3 SER   187      44.343  45.544  23.804  1.00  0.00           H  
ATOM   2896  OG  SER   187      46.240  45.355  23.197  1.00  0.00           O  
ATOM   2897  HG  SER   187      46.010  45.715  22.337  1.00  0.00           H  
ATOM   2898  C   SER   187      46.912  45.626  26.121  1.00  0.00           C  
ATOM   2899  O   SER   187      47.270  46.716  26.578  1.00  0.00           O  
ATOM   2900  N   ASN   188      47.906  44.709  25.824  1.00  0.00           N  
ATOM   2901  H   ASN   188      47.590  43.851  25.395  1.00  0.00           H  
ATOM   2902  CA  ASN   188      49.317  44.786  26.091  1.00  0.00           C  
ATOM   2903  HA  ASN   188      49.299  45.049  27.148  1.00  0.00           H  
ATOM   2904  CB  ASN   188      49.997  43.393  25.894  1.00  0.00           C  
ATOM   2905  HB2 ASN   188      50.092  43.110  24.846  1.00  0.00           H  
ATOM   2906  HB3 ASN   188      49.565  42.555  26.441  1.00  0.00           H  
ATOM   2907  CG  ASN   188      51.415  43.186  26.396  1.00  0.00           C  
ATOM   2908  OD1 ASN   188      51.650  43.423  27.581  1.00  0.00           O  
ATOM   2909  ND2 ASN   188      52.333  42.746  25.604  1.00  0.00           N  
ATOM   2910 HD21 ASN   188      52.036  42.471  24.679  1.00  0.00           H  
ATOM   2911 HD22 ASN   188      53.259  42.549  25.956  1.00  0.00           H  
ATOM   2912  C   ASN   188      50.030  45.894  25.394  1.00  0.00           C  
ATOM   2913  O   ASN   188      50.961  46.479  25.976  1.00  0.00           O  
ATOM   2914  N   ASP   189      49.570  46.361  24.250  1.00  0.00           N  
ATOM   2915  H   ASP   189      48.717  45.937  23.914  1.00  0.00           H  
ATOM   2916  CA  ASP   189      49.948  47.594  23.583  1.00  0.00           C  
ATOM   2917  HA  ASP   189      51.024  47.746  23.677  1.00  0.00           H  
ATOM   2918  CB  ASP   189      49.776  47.395  22.058  1.00  0.00           C  
ATOM   2919  HB2 ASP   189      48.715  47.209  21.891  1.00  0.00           H  
ATOM   2920  HB3 ASP   189      50.378  46.519  21.817  1.00  0.00           H  
ATOM   2921  CG  ASP   189      50.169  48.581  21.133  1.00  0.00           C  
ATOM   2922  OD1 ASP   189      49.985  48.399  19.828  1.00  0.00           O  
ATOM   2923  OD2 ASP   189      50.597  49.690  21.504  1.00  0.00           O  
ATOM   2924  C   ASP   189      49.139  48.825  24.160  1.00  0.00           C  
ATOM   2925  O   ASP   189      48.504  49.550  23.403  1.00  0.00           O  
ATOM   2926  N   PHE   190      49.194  48.909  25.455  1.00  0.00           N  
ATOM   2927  H   PHE   190      49.693  48.201  25.975  1.00  0.00           H  
ATOM   2928  CA  PHE   190      48.453  49.850  26.322  1.00  0.00           C  
ATOM   2929  HA  PHE   190      48.043  49.285  27.159  1.00  0.00           H  
ATOM   2930  CB  PHE   190      49.436  50.867  26.963  1.00  0.00           C  
ATOM   2931  HB2 PHE   190      48.860  51.453  27.678  1.00  0.00           H  
ATOM   2932  HB3 PHE   190      49.770  51.531  26.166  1.00  0.00           H  
ATOM   2933  CG  PHE   190      50.561  50.217  27.679  1.00  0.00           C  
ATOM   2934  CD1 PHE   190      50.375  49.729  28.985  1.00  0.00           C  
ATOM   2935  HD1 PHE   190      49.425  50.059  29.378  1.00  0.00           H  
ATOM   2936  CE1 PHE   190      51.292  48.855  29.618  1.00  0.00           C  
ATOM   2937  HE1 PHE   190      51.203  48.648  30.674  1.00  0.00           H  
ATOM   2938  CZ  PHE   190      52.419  48.458  28.893  1.00  0.00           C  
ATOM   2939  HZ  PHE   190      53.189  47.830  29.316  1.00  0.00           H  
ATOM   2940  CE2 PHE   190      52.730  49.128  27.726  1.00  0.00           C  
ATOM   2941  HE2 PHE   190      53.628  48.918  27.164  1.00  0.00           H  
ATOM   2942  CD2 PHE   190      51.788  49.942  27.086  1.00  0.00           C  
ATOM   2943  HD2 PHE   190      52.037  50.368  26.126  1.00  0.00           H  
ATOM   2944  C   PHE   190      47.155  50.565  25.886  1.00  0.00           C  
ATOM   2945  O   PHE   190      47.039  51.775  25.888  1.00  0.00           O  
ATOM   2946  N   THR   191      46.229  49.831  25.306  1.00  0.00           N  
ATOM   2947  H   THR   191      46.433  48.844  25.242  1.00  0.00           H  
ATOM   2948  CA  THR   191      44.928  50.322  24.715  1.00  0.00           C  
ATOM   2949  HA  THR   191      44.888  51.411  24.701  1.00  0.00           H  
ATOM   2950  CB  THR   191      44.969  49.857  23.274  1.00  0.00           C  
ATOM   2951  HB  THR   191      45.074  48.773  23.320  1.00  0.00           H  
ATOM   2952  CG2 THR   191      43.746  50.259  22.447  1.00  0.00           C  
ATOM   2953 HG21 THR   191      42.893  49.657  22.761  1.00  0.00           H  
ATOM   2954 HG22 THR   191      43.448  51.297  22.589  1.00  0.00           H  
ATOM   2955 HG23 THR   191      43.892  50.037  21.389  1.00  0.00           H  
ATOM   2956  OG1 THR   191      46.082  50.320  22.485  1.00  0.00           O  
ATOM   2957  HG1 THR   191      46.904  50.072  22.916  1.00  0.00           H  
ATOM   2958  C   THR   191      43.686  49.735  25.481  1.00  0.00           C  
ATOM   2959  O   THR   191      43.557  48.545  25.592  1.00  0.00           O  
ATOM   2960  N   ILE   192      42.702  50.589  25.842  1.00  0.00           N  
ATOM   2961  H   ILE   192      42.823  51.472  25.366  1.00  0.00           H  
ATOM   2962  CA  ILE   192      41.392  50.207  26.304  1.00  0.00           C  
ATOM   2963  HA  ILE   192      41.428  49.421  27.059  1.00  0.00           H  
ATOM   2964  CB  ILE   192      40.627  51.387  27.051  1.00  0.00           C  
ATOM   2965  HB  ILE   192      40.284  52.155  26.357  1.00  0.00           H  
ATOM   2966  CG2 ILE   192      39.350  50.886  27.752  1.00  0.00           C  
ATOM   2967 HG21 ILE   192      39.590  50.544  28.758  1.00  0.00           H  
ATOM   2968 HG22 ILE   192      38.612  51.671  27.918  1.00  0.00           H  
ATOM   2969 HG23 ILE   192      38.746  50.087  27.321  1.00  0.00           H  
ATOM   2970  CG1 ILE   192      41.570  52.068  28.117  1.00  0.00           C  
ATOM   2971 HG12 ILE   192      42.570  52.171  27.697  1.00  0.00           H  
ATOM   2972 HG13 ILE   192      41.586  51.431  29.001  1.00  0.00           H  
ATOM   2973  CD1 ILE   192      41.061  53.420  28.548  1.00  0.00           C  
ATOM   2974 HD11 ILE   192      40.031  53.482  28.901  1.00  0.00           H  
ATOM   2975 HD12 ILE   192      41.579  53.921  29.366  1.00  0.00           H  
ATOM   2976 HD13 ILE   192      41.277  54.181  27.798  1.00  0.00           H  
ATOM   2977  C   ILE   192      40.511  49.529  25.223  1.00  0.00           C  
ATOM   2978  O   ILE   192      39.956  50.207  24.333  1.00  0.00           O  
ATOM   2979  N   GLN   193      40.238  48.241  25.254  1.00  0.00           N  
ATOM   2980  H   GLN   193      40.568  47.797  26.099  1.00  0.00           H  
ATOM   2981  CA  GLN   193      39.501  47.466  24.305  1.00  0.00           C  
ATOM   2982  HA  GLN   193      39.557  48.041  23.381  1.00  0.00           H  
ATOM   2983  CB  GLN   193      40.111  46.072  24.003  1.00  0.00           C  
ATOM   2984  HB2 GLN   193      40.201  45.531  24.945  1.00  0.00           H  
ATOM   2985  HB3 GLN   193      41.062  46.320  23.531  1.00  0.00           H  
ATOM   2986  CG  GLN   193      39.321  45.210  22.985  1.00  0.00           C  
ATOM   2987  HG2 GLN   193      39.092  45.852  22.134  1.00  0.00           H  
ATOM   2988  HG3 GLN   193      38.468  44.876  23.577  1.00  0.00           H  
ATOM   2989  CD  GLN   193      40.217  44.081  22.566  1.00  0.00           C  
ATOM   2990  OE1 GLN   193      40.508  43.947  21.454  1.00  0.00           O  
ATOM   2991  NE2 GLN   193      40.529  43.184  23.489  1.00  0.00           N  
ATOM   2992 HE21 GLN   193      40.937  42.327  23.144  1.00  0.00           H  
ATOM   2993 HE22 GLN   193      39.878  43.063  24.251  1.00  0.00           H  
ATOM   2994  C   GLN   193      37.962  47.437  24.517  1.00  0.00           C  
ATOM   2995  O   GLN   193      37.190  47.865  23.674  1.00  0.00           O  
ATOM   2996  N   LYS   194      37.627  46.908  25.742  1.00  0.00           N  
ATOM   2997  H   LYS   194      38.388  46.614  26.338  1.00  0.00           H  
ATOM   2998  CA  LYS   194      36.268  46.975  26.253  1.00  0.00           C  
ATOM   2999  HA  LYS   194      35.803  47.813  25.734  1.00  0.00           H  
ATOM   3000  CB  LYS   194      35.428  45.772  25.918  1.00  0.00           C  
ATOM   3001  HB2 LYS   194      34.576  45.731  26.597  1.00  0.00           H  
ATOM   3002  HB3 LYS   194      36.090  44.920  26.073  1.00  0.00           H  
ATOM   3003  CG  LYS   194      34.873  45.693  24.438  1.00  0.00           C  
ATOM   3004  HG2 LYS   194      35.748  45.512  23.814  1.00  0.00           H  
ATOM   3005  HG3 LYS   194      34.446  46.661  24.176  1.00  0.00           H  
ATOM   3006  CD  LYS   194      33.887  44.539  24.271  1.00  0.00           C  
ATOM   3007  HD2 LYS   194      33.093  44.745  24.988  1.00  0.00           H  
ATOM   3008  HD3 LYS   194      34.438  43.618  24.465  1.00  0.00           H  
ATOM   3009  CE  LYS   194      33.339  44.567  22.894  1.00  0.00           C  
ATOM   3010  HE2 LYS   194      34.157  44.408  22.190  1.00  0.00           H  
ATOM   3011  HE3 LYS   194      32.829  45.487  22.609  1.00  0.00           H  
ATOM   3012  NZ  LYS   194      32.339  43.498  22.582  1.00  0.00           N  
ATOM   3013  HZ1 LYS   194      31.841  43.648  21.717  1.00  0.00           H  
ATOM   3014  HZ2 LYS   194      32.843  42.626  22.511  1.00  0.00           H  
ATOM   3015  HZ3 LYS   194      31.586  43.407  23.249  1.00  0.00           H  
ATOM   3016  C   LYS   194      36.244  47.303  27.815  1.00  0.00           C  
ATOM   3017  O   LYS   194      36.685  46.439  28.574  1.00  0.00           O  
ATOM   3018  N   LEU   195      35.466  48.384  28.221  1.00  0.00           N  
ATOM   3019  H   LEU   195      35.261  49.138  27.581  1.00  0.00           H  
ATOM   3020  CA  LEU   195      34.819  48.553  29.566  1.00  0.00           C  
ATOM   3021  HA  LEU   195      35.409  47.985  30.285  1.00  0.00           H  
ATOM   3022  CB  LEU   195      34.837  50.039  29.970  1.00  0.00           C  
ATOM   3023  HB2 LEU   195      34.521  50.661  29.133  1.00  0.00           H  
ATOM   3024  HB3 LEU   195      35.878  50.232  30.227  1.00  0.00           H  
ATOM   3025  CG  LEU   195      34.000  50.425  31.152  1.00  0.00           C  
ATOM   3026  HG  LEU   195      32.931  50.342  30.954  1.00  0.00           H  
ATOM   3027  CD1 LEU   195      34.291  49.345  32.312  1.00  0.00           C  
ATOM   3028 HD11 LEU   195      33.726  49.623  33.202  1.00  0.00           H  
ATOM   3029 HD12 LEU   195      33.822  48.431  31.948  1.00  0.00           H  
ATOM   3030 HD13 LEU   195      35.339  49.196  32.572  1.00  0.00           H  
ATOM   3031  CD2 LEU   195      34.435  51.755  31.662  1.00  0.00           C  
ATOM   3032 HD21 LEU   195      34.313  52.538  30.914  1.00  0.00           H  
ATOM   3033 HD22 LEU   195      33.891  52.070  32.553  1.00  0.00           H  
ATOM   3034 HD23 LEU   195      35.510  51.685  31.826  1.00  0.00           H  
ATOM   3035  C   LEU   195      33.446  47.921  29.325  1.00  0.00           C  
ATOM   3036  O   LEU   195      32.701  48.534  28.557  1.00  0.00           O  
ATOM   3037  N   ILE   196      33.154  46.712  29.824  1.00  0.00           N  
ATOM   3038  H   ILE   196      33.815  46.348  30.496  1.00  0.00           H  
ATOM   3039  CA  ILE   196      31.757  46.071  29.845  1.00  0.00           C  
ATOM   3040  HA  ILE   196      31.402  46.006  28.816  1.00  0.00           H  
ATOM   3041  CB  ILE   196      31.767  44.632  30.326  1.00  0.00           C  
ATOM   3042  HB  ILE   196      31.993  44.650  31.392  1.00  0.00           H  
ATOM   3043  CG2 ILE   196      30.494  43.761  30.236  1.00  0.00           C  
ATOM   3044 HG21 ILE   196      29.836  44.048  31.056  1.00  0.00           H  
ATOM   3045 HG22 ILE   196      30.079  43.799  29.229  1.00  0.00           H  
ATOM   3046 HG23 ILE   196      30.720  42.698  30.322  1.00  0.00           H  
ATOM   3047  CG1 ILE   196      32.874  43.879  29.626  1.00  0.00           C  
ATOM   3048 HG12 ILE   196      32.985  42.940  30.169  1.00  0.00           H  
ATOM   3049 HG13 ILE   196      33.872  44.317  29.651  1.00  0.00           H  
ATOM   3050  CD1 ILE   196      32.567  43.501  28.147  1.00  0.00           C  
ATOM   3051 HD11 ILE   196      33.392  42.992  27.649  1.00  0.00           H  
ATOM   3052 HD12 ILE   196      31.683  42.879  28.004  1.00  0.00           H  
ATOM   3053 HD13 ILE   196      32.493  44.386  27.515  1.00  0.00           H  
ATOM   3054  C   ILE   196      30.659  46.901  30.539  1.00  0.00           C  
ATOM   3055  O   ILE   196      30.674  47.289  31.699  1.00  0.00           O  
ATOM   3056  N   GLU   197      29.668  47.301  29.723  1.00  0.00           N  
ATOM   3057  H   GLU   197      29.449  46.797  28.876  1.00  0.00           H  
ATOM   3058  CA  GLU   197      28.784  48.449  30.074  1.00  0.00           C  
ATOM   3059  HA  GLU   197      29.219  49.103  30.830  1.00  0.00           H  
ATOM   3060  CB  GLU   197      28.683  49.254  28.710  1.00  0.00           C  
ATOM   3061  HB2 GLU   197      28.240  48.585  27.972  1.00  0.00           H  
ATOM   3062  HB3 GLU   197      29.728  49.322  28.409  1.00  0.00           H  
ATOM   3063  CG  GLU   197      27.962  50.608  28.710  1.00  0.00           C  
ATOM   3064  HG2 GLU   197      26.907  50.340  28.763  1.00  0.00           H  
ATOM   3065  HG3 GLU   197      28.115  50.937  27.682  1.00  0.00           H  
ATOM   3066  CD  GLU   197      28.463  51.676  29.757  1.00  0.00           C  
ATOM   3067  OE1 GLU   197      27.799  52.741  30.033  1.00  0.00           O  
ATOM   3068  OE2 GLU   197      29.645  51.478  30.095  1.00  0.00           O  
ATOM   3069  C   GLU   197      27.344  48.077  30.555  1.00  0.00           C  
ATOM   3070  O   GLU   197      26.797  48.676  31.461  1.00  0.00           O  
ATOM   3071  N   THR   198      26.680  47.143  29.843  1.00  0.00           N  
ATOM   3072  H   THR   198      27.078  46.753  29.001  1.00  0.00           H  
ATOM   3073  CA  THR   198      25.282  46.734  30.035  1.00  0.00           C  
ATOM   3074  HA  THR   198      24.810  47.596  30.505  1.00  0.00           H  
ATOM   3075  CB  THR   198      24.622  46.535  28.666  1.00  0.00           C  
ATOM   3076  HB  THR   198      25.197  45.791  28.115  1.00  0.00           H  
ATOM   3077  CG2 THR   198      23.176  46.160  28.777  1.00  0.00           C  
ATOM   3078 HG21 THR   198      23.061  45.168  29.215  1.00  0.00           H  
ATOM   3079 HG22 THR   198      22.712  46.909  29.418  1.00  0.00           H  
ATOM   3080 HG23 THR   198      22.722  46.130  27.787  1.00  0.00           H  
ATOM   3081  OG1 THR   198      24.694  47.673  27.858  1.00  0.00           O  
ATOM   3082  HG1 THR   198      25.453  47.586  27.277  1.00  0.00           H  
ATOM   3083  C   THR   198      25.104  45.546  30.906  1.00  0.00           C  
ATOM   3084  O   THR   198      25.691  44.504  30.636  1.00  0.00           O  
ATOM   3085  N   ARG   199      24.266  45.598  31.946  1.00  0.00           N  
ATOM   3086  H   ARG   199      23.685  46.414  32.075  1.00  0.00           H  
ATOM   3087  CA  ARG   199      24.075  44.518  32.994  1.00  0.00           C  
ATOM   3088  HA  ARG   199      25.077  44.385  33.402  1.00  0.00           H  
ATOM   3089  CB  ARG   199      23.074  45.036  34.006  1.00  0.00           C  
ATOM   3090  HB2 ARG   199      22.672  44.248  34.642  1.00  0.00           H  
ATOM   3091  HB3 ARG   199      22.262  45.303  33.331  1.00  0.00           H  
ATOM   3092  CG  ARG   199      23.485  46.274  34.751  1.00  0.00           C  
ATOM   3093  HG2 ARG   199      23.815  47.100  34.120  1.00  0.00           H  
ATOM   3094  HG3 ARG   199      24.402  45.935  35.233  1.00  0.00           H  
ATOM   3095  CD  ARG   199      22.463  46.943  35.659  1.00  0.00           C  
ATOM   3096  HD2 ARG   199      21.684  47.424  35.067  1.00  0.00           H  
ATOM   3097  HD3 ARG   199      23.009  47.747  36.153  1.00  0.00           H  
ATOM   3098  NE  ARG   199      21.881  46.080  36.716  1.00  0.00           N  
ATOM   3099  HE  ARG   199      22.371  45.845  37.567  1.00  0.00           H  
ATOM   3100  CZ  ARG   199      20.651  45.616  36.806  1.00  0.00           C  
ATOM   3101  NH1 ARG   199      19.853  45.717  35.801  1.00  0.00           N  
ATOM   3102 HH11 ARG   199      18.957  45.250  35.778  1.00  0.00           H  
ATOM   3103 HH12 ARG   199      20.311  46.075  34.976  1.00  0.00           H  
ATOM   3104  NH2 ARG   199      20.143  45.115  37.895  1.00  0.00           N  
ATOM   3105 HH21 ARG   199      20.718  44.946  38.708  1.00  0.00           H  
ATOM   3106 HH22 ARG   199      19.144  44.971  37.867  1.00  0.00           H  
ATOM   3107  C   ARG   199      23.600  43.124  32.502  1.00  0.00           C  
ATOM   3108  O   ARG   199      22.657  43.060  31.681  1.00  0.00           O  
ATOM   3109  N   THR   200      24.137  41.956  32.973  1.00  0.00           N  
ATOM   3110  H   THR   200      24.940  42.096  33.570  1.00  0.00           H  
ATOM   3111  CA  THR   200      23.770  40.611  32.648  1.00  0.00           C  
ATOM   3112  HA  THR   200      24.085  40.455  31.616  1.00  0.00           H  
ATOM   3113  CB  THR   200      24.412  39.612  33.578  1.00  0.00           C  
ATOM   3114  HB  THR   200      24.183  39.866  34.613  1.00  0.00           H  
ATOM   3115  CG2 THR   200      23.986  38.110  33.534  1.00  0.00           C  
ATOM   3116 HG21 THR   200      24.134  37.663  32.551  1.00  0.00           H  
ATOM   3117 HG22 THR   200      24.527  37.497  34.255  1.00  0.00           H  
ATOM   3118 HG23 THR   200      22.928  38.152  33.792  1.00  0.00           H  
ATOM   3119  OG1 THR   200      25.783  39.686  33.452  1.00  0.00           O  
ATOM   3120  HG1 THR   200      26.194  39.561  34.311  1.00  0.00           H  
ATOM   3121  C   THR   200      22.195  40.395  32.788  1.00  0.00           C  
ATOM   3122  O   THR   200      21.596  40.700  33.817  1.00  0.00           O  
ATOM   3123  N   SER   201      21.566  39.925  31.711  1.00  0.00           N  
ATOM   3124  H   SER   201      22.065  39.715  30.859  1.00  0.00           H  
ATOM   3125  CA  SER   201      20.152  39.790  31.588  1.00  0.00           C  
ATOM   3126  HA  SER   201      19.733  40.776  31.788  1.00  0.00           H  
ATOM   3127  CB  SER   201      19.731  39.479  30.120  1.00  0.00           C  
ATOM   3128  HB2 SER   201      20.090  38.479  29.877  1.00  0.00           H  
ATOM   3129  HB3 SER   201      20.315  40.153  29.494  1.00  0.00           H  
ATOM   3130  OG  SER   201      18.297  39.635  29.930  1.00  0.00           O  
ATOM   3131  HG  SER   201      18.046  39.427  29.027  1.00  0.00           H  
ATOM   3132  C   SER   201      19.587  38.698  32.442  1.00  0.00           C  
ATOM   3133  O   SER   201      20.156  37.562  32.490  1.00  0.00           O  
ATOM   3134  N   GLN   202      18.540  39.025  33.249  1.00  0.00           N  
ATOM   3135  H   GLN   202      18.258  39.994  33.290  1.00  0.00           H  
ATOM   3136  CA  GLN   202      17.772  38.014  33.990  1.00  0.00           C  
ATOM   3137  HA  GLN   202      16.979  38.418  34.619  1.00  0.00           H  
ATOM   3138  CB  GLN   202      17.152  37.036  32.939  1.00  0.00           C  
ATOM   3139  HB2 GLN   202      16.623  36.257  33.488  1.00  0.00           H  
ATOM   3140  HB3 GLN   202      17.939  36.664  32.284  1.00  0.00           H  
ATOM   3141  CG  GLN   202      16.086  37.800  31.996  1.00  0.00           C  
ATOM   3142  HG2 GLN   202      16.467  38.706  31.524  1.00  0.00           H  
ATOM   3143  HG3 GLN   202      15.211  38.206  32.503  1.00  0.00           H  
ATOM   3144  CD  GLN   202      15.693  36.882  30.869  1.00  0.00           C  
ATOM   3145  OE1 GLN   202      15.210  35.775  31.050  1.00  0.00           O  
ATOM   3146  NE2 GLN   202      15.865  37.353  29.633  1.00  0.00           N  
ATOM   3147 HE21 GLN   202      15.678  36.761  28.837  1.00  0.00           H  
ATOM   3148 HE22 GLN   202      16.342  38.241  29.568  1.00  0.00           H  
ATOM   3149  C   GLN   202      18.619  37.233  35.023  1.00  0.00           C  
ATOM   3150  O   GLN   202      18.720  35.952  34.990  1.00  0.00           O  
ATOM   3151  N   LEU   203      19.376  37.970  35.888  1.00  0.00           N  
ATOM   3152  H   LEU   203      19.216  38.968  35.895  1.00  0.00           H  
ATOM   3153  CA  LEU   203      19.962  37.392  37.063  1.00  0.00           C  
ATOM   3154  HA  LEU   203      20.423  36.408  36.967  1.00  0.00           H  
ATOM   3155  CB  LEU   203      21.078  38.229  37.685  1.00  0.00           C  
ATOM   3156  HB2 LEU   203      21.341  37.698  38.600  1.00  0.00           H  
ATOM   3157  HB3 LEU   203      20.768  39.231  37.983  1.00  0.00           H  
ATOM   3158  CG  LEU   203      22.269  38.390  36.725  1.00  0.00           C  
ATOM   3159  HG  LEU   203      22.007  38.808  35.752  1.00  0.00           H  
ATOM   3160  CD1 LEU   203      23.296  39.244  37.397  1.00  0.00           C  
ATOM   3161 HD11 LEU   203      24.179  39.289  36.759  1.00  0.00           H  
ATOM   3162 HD12 LEU   203      22.912  40.225  37.673  1.00  0.00           H  
ATOM   3163 HD13 LEU   203      23.576  38.731  38.318  1.00  0.00           H  
ATOM   3164  CD2 LEU   203      22.962  37.000  36.679  1.00  0.00           C  
ATOM   3165 HD21 LEU   203      24.017  37.046  36.408  1.00  0.00           H  
ATOM   3166 HD22 LEU   203      22.922  36.556  37.674  1.00  0.00           H  
ATOM   3167 HD23 LEU   203      22.420  36.278  36.070  1.00  0.00           H  
ATOM   3168  C   LEU   203      18.904  37.201  38.166  1.00  0.00           C  
ATOM   3169  O   LEU   203      19.060  36.244  38.922  1.00  0.00           O  
ATOM   3170  N   PHE   204      17.887  38.101  38.240  1.00  0.00           N  
ATOM   3171  H   PHE   204      17.809  38.787  37.503  1.00  0.00           H  
ATOM   3172  CA  PHE   204      16.856  38.136  39.318  1.00  0.00           C  
ATOM   3173  HA  PHE   204      16.578  39.189  39.351  1.00  0.00           H  
ATOM   3174  CB  PHE   204      15.764  37.245  38.884  1.00  0.00           C  
ATOM   3175  HB2 PHE   204      14.942  37.178  39.597  1.00  0.00           H  
ATOM   3176  HB3 PHE   204      16.078  36.201  38.897  1.00  0.00           H  
ATOM   3177  CG  PHE   204      15.084  37.641  37.636  1.00  0.00           C  
ATOM   3178  CD1 PHE   204      14.489  38.902  37.371  1.00  0.00           C  
ATOM   3179  HD1 PHE   204      14.521  39.698  38.099  1.00  0.00           H  
ATOM   3180  CE1 PHE   204      13.879  39.117  36.169  1.00  0.00           C  
ATOM   3181  HE1 PHE   204      13.475  40.107  36.018  1.00  0.00           H  
ATOM   3182  CZ  PHE   204      13.724  38.092  35.174  1.00  0.00           C  
ATOM   3183  HZ  PHE   204      13.142  38.280  34.284  1.00  0.00           H  
ATOM   3184  CE2 PHE   204      14.464  36.911  35.350  1.00  0.00           C  
ATOM   3185  HE2 PHE   204      14.522  36.249  34.498  1.00  0.00           H  
ATOM   3186  CD2 PHE   204      15.094  36.766  36.558  1.00  0.00           C  
ATOM   3187  HD2 PHE   204      15.636  35.842  36.693  1.00  0.00           H  
ATOM   3188  C   PHE   204      17.415  37.781  40.762  1.00  0.00           C  
ATOM   3189  O   PHE   204      17.809  38.699  41.501  1.00  0.00           O  
ATOM   3190  N   SER   205      17.549  36.527  41.122  1.00  0.00           N  
ATOM   3191  H   SER   205      17.417  35.911  40.333  1.00  0.00           H  
ATOM   3192  CA  SER   205      18.295  36.099  42.306  1.00  0.00           C  
ATOM   3193  HA  SER   205      17.627  36.341  43.134  1.00  0.00           H  
ATOM   3194  CB  SER   205      18.378  34.657  42.384  1.00  0.00           C  
ATOM   3195  HB2 SER   205      18.908  34.218  43.230  1.00  0.00           H  
ATOM   3196  HB3 SER   205      19.035  34.387  41.557  1.00  0.00           H  
ATOM   3197  OG  SER   205      17.180  33.970  42.102  1.00  0.00           O  
ATOM   3198  HG  SER   205      17.333  33.066  41.820  1.00  0.00           H  
ATOM   3199  C   SER   205      19.687  36.661  42.639  1.00  0.00           C  
ATOM   3200  O   SER   205      20.028  36.618  43.815  1.00  0.00           O  
ATOM   3201  N   TYR   206      20.440  37.217  41.715  1.00  0.00           N  
ATOM   3202  H   TYR   206      20.096  37.187  40.765  1.00  0.00           H  
ATOM   3203  CA  TYR   206      21.789  37.802  41.996  1.00  0.00           C  
ATOM   3204  HA  TYR   206      21.863  37.948  43.074  1.00  0.00           H  
ATOM   3205  CB  TYR   206      22.917  36.813  41.660  1.00  0.00           C  
ATOM   3206  HB2 TYR   206      23.731  37.177  42.288  1.00  0.00           H  
ATOM   3207  HB3 TYR   206      23.117  36.820  40.589  1.00  0.00           H  
ATOM   3208  CG  TYR   206      22.604  35.376  42.127  1.00  0.00           C  
ATOM   3209  CD1 TYR   206      21.754  34.566  41.389  1.00  0.00           C  
ATOM   3210  HD1 TYR   206      21.469  34.861  40.390  1.00  0.00           H  
ATOM   3211  CE1 TYR   206      21.310  33.376  41.958  1.00  0.00           C  
ATOM   3212  HE1 TYR   206      20.643  32.675  41.479  1.00  0.00           H  
ATOM   3213  CZ  TYR   206      21.858  33.002  43.213  1.00  0.00           C  
ATOM   3214  OH  TYR   206      21.736  31.708  43.516  1.00  0.00           O  
ATOM   3215  HH  TYR   206      22.065  31.573  44.408  1.00  0.00           H  
ATOM   3216  CE2 TYR   206      22.659  33.864  43.967  1.00  0.00           C  
ATOM   3217  HE2 TYR   206      23.122  33.602  44.907  1.00  0.00           H  
ATOM   3218  CD2 TYR   206      23.020  35.096  43.481  1.00  0.00           C  
ATOM   3219  HD2 TYR   206      23.566  35.802  44.089  1.00  0.00           H  
ATOM   3220  C   TYR   206      21.945  39.177  41.437  1.00  0.00           C  
ATOM   3221  O   TYR   206      23.069  39.525  41.141  1.00  0.00           O  
ATOM   3222  N   ALA   207      20.861  39.936  41.132  1.00  0.00           N  
ATOM   3223  H   ALA   207      19.932  39.766  41.489  1.00  0.00           H  
ATOM   3224  CA  ALA   207      20.905  41.233  40.451  1.00  0.00           C  
ATOM   3225  HA  ALA   207      21.584  41.076  39.614  1.00  0.00           H  
ATOM   3226  CB  ALA   207      19.518  41.533  39.826  1.00  0.00           C  
ATOM   3227  HB1 ALA   207      19.258  40.688  39.188  1.00  0.00           H  
ATOM   3228  HB2 ALA   207      18.761  41.611  40.605  1.00  0.00           H  
ATOM   3229  HB3 ALA   207      19.708  42.383  39.169  1.00  0.00           H  
ATOM   3230  C   ALA   207      21.472  42.296  41.372  1.00  0.00           C  
ATOM   3231  O   ALA   207      22.559  42.817  41.046  1.00  0.00           O  
ATOM   3232  N   ALA   208      20.918  42.438  42.582  1.00  0.00           N  
ATOM   3233  H   ALA   208      20.076  41.881  42.616  1.00  0.00           H  
ATOM   3234  CA  ALA   208      21.311  43.496  43.491  1.00  0.00           C  
ATOM   3235  HA  ALA   208      21.258  44.460  42.985  1.00  0.00           H  
ATOM   3236  CB  ALA   208      20.431  43.508  44.751  1.00  0.00           C  
ATOM   3237  HB1 ALA   208      19.382  43.364  44.491  1.00  0.00           H  
ATOM   3238  HB2 ALA   208      20.668  42.564  45.242  1.00  0.00           H  
ATOM   3239  HB3 ALA   208      20.540  44.409  45.355  1.00  0.00           H  
ATOM   3240  C   ALA   208      22.747  43.143  44.002  1.00  0.00           C  
ATOM   3241  O   ALA   208      23.458  44.046  44.279  1.00  0.00           O  
ATOM   3242  N   PHE   209      23.070  41.883  44.132  1.00  0.00           N  
ATOM   3243  H   PHE   209      22.334  41.211  44.296  1.00  0.00           H  
ATOM   3244  CA  PHE   209      24.398  41.370  44.260  1.00  0.00           C  
ATOM   3245  HA  PHE   209      24.921  41.865  45.078  1.00  0.00           H  
ATOM   3246  CB  PHE   209      24.347  39.865  44.590  1.00  0.00           C  
ATOM   3247  HB2 PHE   209      25.277  39.323  44.420  1.00  0.00           H  
ATOM   3248  HB3 PHE   209      23.608  39.437  43.912  1.00  0.00           H  
ATOM   3249  CG  PHE   209      23.830  39.516  45.855  1.00  0.00           C  
ATOM   3250  CD1 PHE   209      22.800  38.546  46.016  1.00  0.00           C  
ATOM   3251  HD1 PHE   209      22.331  38.072  45.167  1.00  0.00           H  
ATOM   3252  CE1 PHE   209      22.474  38.128  47.326  1.00  0.00           C  
ATOM   3253  HE1 PHE   209      21.649  37.454  47.501  1.00  0.00           H  
ATOM   3254  CZ  PHE   209      23.055  38.669  48.448  1.00  0.00           C  
ATOM   3255  HZ  PHE   209      22.622  38.443  49.411  1.00  0.00           H  
ATOM   3256  CE2 PHE   209      24.110  39.565  48.240  1.00  0.00           C  
ATOM   3257  HE2 PHE   209      24.635  39.975  49.090  1.00  0.00           H  
ATOM   3258  CD2 PHE   209      24.549  39.926  46.947  1.00  0.00           C  
ATOM   3259  HD2 PHE   209      25.393  40.581  46.788  1.00  0.00           H  
ATOM   3260  C   PHE   209      25.358  41.653  43.105  1.00  0.00           C  
ATOM   3261  O   PHE   209      26.400  42.300  43.344  1.00  0.00           O  
ATOM   3262  N   SER   210      25.102  41.174  41.894  1.00  0.00           N  
ATOM   3263  H   SER   210      24.241  40.648  41.834  1.00  0.00           H  
ATOM   3264  CA  SER   210      26.027  41.357  40.770  1.00  0.00           C  
ATOM   3265  HA  SER   210      26.823  40.646  40.993  1.00  0.00           H  
ATOM   3266  CB  SER   210      25.267  40.912  39.509  1.00  0.00           C  
ATOM   3267  HB2 SER   210      24.442  41.595  39.304  1.00  0.00           H  
ATOM   3268  HB3 SER   210      24.924  39.885  39.631  1.00  0.00           H  
ATOM   3269  OG  SER   210      26.241  40.908  38.447  1.00  0.00           O  
ATOM   3270  HG  SER   210      26.812  40.205  38.766  1.00  0.00           H  
ATOM   3271  C   SER   210      26.533  42.818  40.552  1.00  0.00           C  
ATOM   3272  O   SER   210      27.686  43.153  40.201  1.00  0.00           O  
ATOM   3273  N   ASP   211      25.579  43.695  40.875  1.00  0.00           N  
ATOM   3274  H   ASP   211      24.639  43.406  41.107  1.00  0.00           H  
ATOM   3275  CA  ASP   211      25.636  45.170  40.817  1.00  0.00           C  
ATOM   3276  HA  ASP   211      26.002  45.517  39.851  1.00  0.00           H  
ATOM   3277  CB  ASP   211      24.208  45.692  40.896  1.00  0.00           C  
ATOM   3278  HB2 ASP   211      24.313  46.774  40.984  1.00  0.00           H  
ATOM   3279  HB3 ASP   211      23.754  45.475  41.863  1.00  0.00           H  
ATOM   3280  CG  ASP   211      23.147  45.514  39.821  1.00  0.00           C  
ATOM   3281  OD1 ASP   211      22.013  46.009  40.099  1.00  0.00           O  
ATOM   3282  OD2 ASP   211      23.415  44.972  38.739  1.00  0.00           O  
ATOM   3283  C   ASP   211      26.554  45.748  41.873  1.00  0.00           C  
ATOM   3284  O   ASP   211      26.583  46.984  42.074  1.00  0.00           O  
ATOM   3285  N   SER   212      27.312  44.978  42.636  1.00  0.00           N  
ATOM   3286  H   SER   212      27.430  44.031  42.304  1.00  0.00           H  
ATOM   3287  CA  SER   212      28.279  45.423  43.611  1.00  0.00           C  
ATOM   3288  HA  SER   212      28.046  46.428  43.963  1.00  0.00           H  
ATOM   3289  CB  SER   212      28.280  44.420  44.777  1.00  0.00           C  
ATOM   3290  HB2 SER   212      27.318  44.347  45.285  1.00  0.00           H  
ATOM   3291  HB3 SER   212      29.002  44.708  45.540  1.00  0.00           H  
ATOM   3292  OG  SER   212      28.738  43.224  44.298  1.00  0.00           O  
ATOM   3293  HG  SER   212      27.963  42.972  43.791  1.00  0.00           H  
ATOM   3294  C   SER   212      29.656  45.572  43.026  1.00  0.00           C  
ATOM   3295  O   SER   212      29.887  45.300  41.913  1.00  0.00           O  
ATOM   3296  N   ASN   213      30.542  46.106  43.894  1.00  0.00           N  
ATOM   3297  H   ASN   213      30.172  46.385  44.791  1.00  0.00           H  
ATOM   3298  CA  ASN   213      31.946  46.258  43.623  1.00  0.00           C  
ATOM   3299  HA  ASN   213      32.005  46.696  42.626  1.00  0.00           H  
ATOM   3300  CB  ASN   213      32.576  47.302  44.640  1.00  0.00           C  
ATOM   3301  HB2 ASN   213      33.664  47.293  44.699  1.00  0.00           H  
ATOM   3302  HB3 ASN   213      32.230  47.028  45.636  1.00  0.00           H  
ATOM   3303  CG  ASN   213      32.256  48.723  44.220  1.00  0.00           C  
ATOM   3304  OD1 ASN   213      31.522  48.975  43.246  1.00  0.00           O  
ATOM   3305  ND2 ASN   213      32.795  49.734  44.874  1.00  0.00           N  
ATOM   3306 HD21 ASN   213      32.472  50.668  44.666  1.00  0.00           H  
ATOM   3307 HD22 ASN   213      33.535  49.576  45.543  1.00  0.00           H  
ATOM   3308  C   ASN   213      32.720  44.955  43.597  1.00  0.00           C  
ATOM   3309  O   ASN   213      32.591  43.973  44.344  1.00  0.00           O  
ATOM   3310  N   ILE   214      33.696  44.885  42.709  1.00  0.00           N  
ATOM   3311  H   ILE   214      33.786  45.718  42.145  1.00  0.00           H  
ATOM   3312  CA  ILE   214      34.627  43.805  42.419  1.00  0.00           C  
ATOM   3313  HA  ILE   214      34.100  42.855  42.502  1.00  0.00           H  
ATOM   3314  CB  ILE   214      35.202  43.838  40.984  1.00  0.00           C  
ATOM   3315  HB  ILE   214      35.542  44.849  40.760  1.00  0.00           H  
ATOM   3316  CG2 ILE   214      36.373  42.808  40.842  1.00  0.00           C  
ATOM   3317 HG21 ILE   214      36.778  42.666  39.840  1.00  0.00           H  
ATOM   3318 HG22 ILE   214      37.220  42.946  41.515  1.00  0.00           H  
ATOM   3319 HG23 ILE   214      36.024  41.819  41.140  1.00  0.00           H  
ATOM   3320  CG1 ILE   214      34.112  43.479  39.975  1.00  0.00           C  
ATOM   3321 HG12 ILE   214      33.232  44.122  39.958  1.00  0.00           H  
ATOM   3322 HG13 ILE   214      33.730  42.503  40.275  1.00  0.00           H  
ATOM   3323  CD1 ILE   214      34.567  43.440  38.489  1.00  0.00           C  
ATOM   3324 HD11 ILE   214      34.837  44.453  38.193  1.00  0.00           H  
ATOM   3325 HD12 ILE   214      35.364  42.709  38.347  1.00  0.00           H  
ATOM   3326 HD13 ILE   214      33.765  43.184  37.796  1.00  0.00           H  
ATOM   3327  C   ILE   214      35.722  43.817  43.408  1.00  0.00           C  
ATOM   3328  O   ILE   214      36.420  44.804  43.562  1.00  0.00           O  
ATOM   3329  N   ILE   215      35.946  42.776  44.164  1.00  0.00           N  
ATOM   3330  H   ILE   215      35.171  42.134  44.241  1.00  0.00           H  
ATOM   3331  CA  ILE   215      37.209  42.501  44.863  1.00  0.00           C  
ATOM   3332  HA  ILE   215      37.521  43.451  45.295  1.00  0.00           H  
ATOM   3333  CB  ILE   215      37.007  41.436  46.065  1.00  0.00           C  
ATOM   3334  HB  ILE   215      36.771  40.492  45.573  1.00  0.00           H  
ATOM   3335  CG2 ILE   215      38.378  41.258  46.832  1.00  0.00           C  
ATOM   3336 HG21 ILE   215      39.189  40.723  46.337  1.00  0.00           H  
ATOM   3337 HG22 ILE   215      38.750  42.207  47.217  1.00  0.00           H  
ATOM   3338 HG23 ILE   215      38.253  40.699  47.759  1.00  0.00           H  
ATOM   3339  CG1 ILE   215      35.949  41.895  47.086  1.00  0.00           C  
ATOM   3340 HG12 ILE   215      35.067  42.331  46.616  1.00  0.00           H  
ATOM   3341 HG13 ILE   215      36.318  42.630  47.800  1.00  0.00           H  
ATOM   3342  CD1 ILE   215      35.487  40.629  47.886  1.00  0.00           C  
ATOM   3343 HD11 ILE   215      35.530  39.795  47.185  1.00  0.00           H  
ATOM   3344 HD12 ILE   215      36.138  40.421  48.735  1.00  0.00           H  
ATOM   3345 HD13 ILE   215      34.487  40.759  48.297  1.00  0.00           H  
ATOM   3346  C   ILE   215      38.327  42.187  43.914  1.00  0.00           C  
ATOM   3347  O   ILE   215      39.412  42.780  43.852  1.00  0.00           O  
ATOM   3348  N   THR   216      38.157  41.119  43.101  1.00  0.00           N  
ATOM   3349  H   THR   216      37.357  40.502  43.105  1.00  0.00           H  
ATOM   3350  CA  THR   216      39.151  40.676  42.102  1.00  0.00           C  
ATOM   3351  HA  THR   216      39.689  41.495  41.624  1.00  0.00           H  
ATOM   3352  CB  THR   216      40.300  39.880  42.763  1.00  0.00           C  
ATOM   3353  HB  THR   216      40.660  40.463  43.610  1.00  0.00           H  
ATOM   3354  CG2 THR   216      40.010  38.511  43.307  1.00  0.00           C  
ATOM   3355 HG21 THR   216      39.942  37.861  42.435  1.00  0.00           H  
ATOM   3356 HG22 THR   216      40.860  38.263  43.942  1.00  0.00           H  
ATOM   3357 HG23 THR   216      39.171  38.661  43.987  1.00  0.00           H  
ATOM   3358  OG1 THR   216      41.284  39.689  41.844  1.00  0.00           O  
ATOM   3359  HG1 THR   216      41.966  39.183  42.290  1.00  0.00           H  
ATOM   3360  C   THR   216      38.588  39.943  40.923  1.00  0.00           C  
ATOM   3361  O   THR   216      37.509  39.369  41.003  1.00  0.00           O  
ATOM   3362  N   VAL   217      39.203  40.111  39.776  1.00  0.00           N  
ATOM   3363  H   VAL   217      40.032  40.687  39.813  1.00  0.00           H  
ATOM   3364  CA  VAL   217      39.085  39.337  38.565  1.00  0.00           C  
ATOM   3365  HA  VAL   217      38.257  38.641  38.702  1.00  0.00           H  
ATOM   3366  CB  VAL   217      38.948  40.155  37.240  1.00  0.00           C  
ATOM   3367  HB  VAL   217      39.925  40.555  36.968  1.00  0.00           H  
ATOM   3368  CG1 VAL   217      38.558  39.325  36.074  1.00  0.00           C  
ATOM   3369 HG11 VAL   217      38.696  39.835  35.121  1.00  0.00           H  
ATOM   3370 HG12 VAL   217      39.251  38.487  36.146  1.00  0.00           H  
ATOM   3371 HG13 VAL   217      37.503  39.051  36.080  1.00  0.00           H  
ATOM   3372  CG2 VAL   217      37.984  41.306  37.322  1.00  0.00           C  
ATOM   3373 HG21 VAL   217      37.736  41.625  36.310  1.00  0.00           H  
ATOM   3374 HG22 VAL   217      37.079  41.048  37.872  1.00  0.00           H  
ATOM   3375 HG23 VAL   217      38.452  42.136  37.851  1.00  0.00           H  
ATOM   3376  C   VAL   217      40.312  38.432  38.515  1.00  0.00           C  
ATOM   3377  O   VAL   217      41.419  38.990  38.333  1.00  0.00           O  
ATOM   3378  N   VAL   218      40.125  37.130  38.679  1.00  0.00           N  
ATOM   3379  H   VAL   218      39.175  36.799  38.770  1.00  0.00           H  
ATOM   3380  CA  VAL   218      41.055  36.041  38.340  1.00  0.00           C  
ATOM   3381  HA  VAL   218      42.032  36.346  38.714  1.00  0.00           H  
ATOM   3382  CB  VAL   218      40.825  34.733  39.120  1.00  0.00           C  
ATOM   3383  HB  VAL   218      39.777  34.445  39.037  1.00  0.00           H  
ATOM   3384  CG1 VAL   218      41.540  33.448  38.587  1.00  0.00           C  
ATOM   3385 HG11 VAL   218      41.420  32.721  39.390  1.00  0.00           H  
ATOM   3386 HG12 VAL   218      41.081  33.071  37.673  1.00  0.00           H  
ATOM   3387 HG13 VAL   218      42.568  33.683  38.311  1.00  0.00           H  
ATOM   3388  CG2 VAL   218      41.223  34.810  40.566  1.00  0.00           C  
ATOM   3389 HG21 VAL   218      40.842  33.939  41.098  1.00  0.00           H  
ATOM   3390 HG22 VAL   218      42.299  34.967  40.643  1.00  0.00           H  
ATOM   3391 HG23 VAL   218      40.735  35.644  41.071  1.00  0.00           H  
ATOM   3392  C   VAL   218      41.029  35.746  36.832  1.00  0.00           C  
ATOM   3393  O   VAL   218      39.963  35.484  36.307  1.00  0.00           O  
ATOM   3394  N   VAL   219      42.183  35.825  36.259  1.00  0.00           N  
ATOM   3395  H   VAL   219      43.041  36.037  36.748  1.00  0.00           H  
ATOM   3396  CA  VAL   219      42.317  35.797  34.769  1.00  0.00           C  
ATOM   3397  HA  VAL   219      41.314  35.868  34.348  1.00  0.00           H  
ATOM   3398  CB  VAL   219      43.009  37.013  34.187  1.00  0.00           C  
ATOM   3399  HB  VAL   219      44.075  36.870  34.362  1.00  0.00           H  
ATOM   3400  CG1 VAL   219      42.697  37.243  32.640  1.00  0.00           C  
ATOM   3401 HG11 VAL   219      41.695  37.659  32.533  1.00  0.00           H  
ATOM   3402 HG12 VAL   219      43.493  37.892  32.276  1.00  0.00           H  
ATOM   3403 HG13 VAL   219      42.750  36.295  32.104  1.00  0.00           H  
ATOM   3404  CG2 VAL   219      42.458  38.296  34.878  1.00  0.00           C  
ATOM   3405 HG21 VAL   219      41.372  38.275  34.976  1.00  0.00           H  
ATOM   3406 HG22 VAL   219      42.853  38.361  35.892  1.00  0.00           H  
ATOM   3407 HG23 VAL   219      42.764  39.204  34.360  1.00  0.00           H  
ATOM   3408  C   VAL   219      42.898  34.374  34.374  1.00  0.00           C  
ATOM   3409  O   VAL   219      44.061  34.098  34.561  1.00  0.00           O  
ATOM   3410  N   ASP   220      42.151  33.573  33.619  1.00  0.00           N  
ATOM   3411  H   ASP   220      41.200  33.831  33.397  1.00  0.00           H  
ATOM   3412  CA  ASP   220      42.630  32.410  32.980  1.00  0.00           C  
ATOM   3413  HA  ASP   220      43.667  32.611  32.711  1.00  0.00           H  
ATOM   3414  CB  ASP   220      42.553  31.191  33.840  1.00  0.00           C  
ATOM   3415  HB2 ASP   220      41.531  30.837  33.969  1.00  0.00           H  
ATOM   3416  HB3 ASP   220      42.924  31.329  34.856  1.00  0.00           H  
ATOM   3417  CG  ASP   220      43.393  30.031  33.296  1.00  0.00           C  
ATOM   3418  OD1 ASP   220      44.557  30.132  32.823  1.00  0.00           O  
ATOM   3419  OD2 ASP   220      42.855  28.957  33.425  1.00  0.00           O  
ATOM   3420  C   ASP   220      41.912  32.257  31.624  1.00  0.00           C  
ATOM   3421  O   ASP   220      42.157  33.138  30.769  1.00  0.00           O  
ATOM   3422  N   THR   221      41.083  31.225  31.431  1.00  0.00           N  
ATOM   3423  H   THR   221      40.812  30.625  32.197  1.00  0.00           H  
ATOM   3424  CA  THR   221      40.381  31.003  30.159  1.00  0.00           C  
ATOM   3425  HA  THR   221      40.909  31.510  29.351  1.00  0.00           H  
ATOM   3426  CB  THR   221      40.269  29.523  29.769  1.00  0.00           C  
ATOM   3427  HB  THR   221      39.807  28.953  30.576  1.00  0.00           H  
ATOM   3428  CG2 THR   221      39.526  29.258  28.404  1.00  0.00           C  
ATOM   3429 HG21 THR   221      39.757  30.057  27.699  1.00  0.00           H  
ATOM   3430 HG22 THR   221      39.648  28.227  28.072  1.00  0.00           H  
ATOM   3431 HG23 THR   221      38.457  29.379  28.579  1.00  0.00           H  
ATOM   3432  OG1 THR   221      41.495  28.931  29.608  1.00  0.00           O  
ATOM   3433  HG1 THR   221      41.693  28.281  30.286  1.00  0.00           H  
ATOM   3434  C   THR   221      38.990  31.598  30.234  1.00  0.00           C  
ATOM   3435  O   THR   221      38.686  32.505  29.383  1.00  0.00           O  
ATOM   3436  N   ALA   222      38.149  31.182  31.187  1.00  0.00           N  
ATOM   3437  H   ALA   222      38.368  30.378  31.757  1.00  0.00           H  
ATOM   3438  CA  ALA   222      37.229  32.081  31.789  1.00  0.00           C  
ATOM   3439  HA  ALA   222      36.743  32.670  31.011  1.00  0.00           H  
ATOM   3440  CB  ALA   222      36.185  31.328  32.634  1.00  0.00           C  
ATOM   3441  HB1 ALA   222      35.415  32.025  32.963  1.00  0.00           H  
ATOM   3442  HB2 ALA   222      35.623  30.625  32.019  1.00  0.00           H  
ATOM   3443  HB3 ALA   222      36.635  30.881  33.520  1.00  0.00           H  
ATOM   3444  C   ALA   222      37.803  33.171  32.687  1.00  0.00           C  
ATOM   3445  O   ALA   222      38.916  33.034  33.114  1.00  0.00           O  
ATOM   3446  N   LEU   223      37.057  34.245  33.076  1.00  0.00           N  
ATOM   3447  H   LEU   223      36.163  34.347  32.617  1.00  0.00           H  
ATOM   3448  CA  LEU   223      37.445  35.162  34.164  1.00  0.00           C  
ATOM   3449  HA  LEU   223      38.522  35.108  34.319  1.00  0.00           H  
ATOM   3450  CB  LEU   223      37.077  36.612  33.747  1.00  0.00           C  
ATOM   3451  HB2 LEU   223      37.451  37.339  34.468  1.00  0.00           H  
ATOM   3452  HB3 LEU   223      35.994  36.640  33.864  1.00  0.00           H  
ATOM   3453  CG  LEU   223      37.526  37.158  32.432  1.00  0.00           C  
ATOM   3454  HG  LEU   223      37.159  36.534  31.617  1.00  0.00           H  
ATOM   3455  CD1 LEU   223      37.173  38.597  32.124  1.00  0.00           C  
ATOM   3456 HD11 LEU   223      37.594  39.292  32.850  1.00  0.00           H  
ATOM   3457 HD12 LEU   223      37.539  38.769  31.112  1.00  0.00           H  
ATOM   3458 HD13 LEU   223      36.092  38.669  32.004  1.00  0.00           H  
ATOM   3459  CD2 LEU   223      39.095  37.042  32.453  1.00  0.00           C  
ATOM   3460 HD21 LEU   223      39.274  35.982  32.272  1.00  0.00           H  
ATOM   3461 HD22 LEU   223      39.410  37.491  31.511  1.00  0.00           H  
ATOM   3462 HD23 LEU   223      39.517  37.539  33.327  1.00  0.00           H  
ATOM   3463  C   LEU   223      36.622  34.741  35.429  1.00  0.00           C  
ATOM   3464  O   LEU   223      35.376  34.611  35.362  1.00  0.00           O  
ATOM   3465  N   TYR   224      37.195  34.483  36.611  1.00  0.00           N  
ATOM   3466  H   TYR   224      38.153  34.792  36.689  1.00  0.00           H  
ATOM   3467  CA  TYR   224      36.544  34.224  37.881  1.00  0.00           C  
ATOM   3468  HA  TYR   224      35.500  33.916  37.839  1.00  0.00           H  
ATOM   3469  CB  TYR   224      37.163  32.980  38.537  1.00  0.00           C  
ATOM   3470  HB2 TYR   224      36.632  32.788  39.469  1.00  0.00           H  
ATOM   3471  HB3 TYR   224      38.222  33.068  38.780  1.00  0.00           H  
ATOM   3472  CG  TYR   224      37.018  31.662  37.732  1.00  0.00           C  
ATOM   3473  CD1 TYR   224      36.023  30.690  37.978  1.00  0.00           C  
ATOM   3474  HD1 TYR   224      35.336  30.753  38.810  1.00  0.00           H  
ATOM   3475  CE1 TYR   224      36.083  29.568  37.209  1.00  0.00           C  
ATOM   3476  HE1 TYR   224      35.348  28.805  37.423  1.00  0.00           H  
ATOM   3477  CZ  TYR   224      37.027  29.402  36.160  1.00  0.00           C  
ATOM   3478  OH  TYR   224      36.831  28.358  35.308  1.00  0.00           O  
ATOM   3479  HH  TYR   224      37.413  28.525  34.563  1.00  0.00           H  
ATOM   3480  CE2 TYR   224      38.028  30.312  35.936  1.00  0.00           C  
ATOM   3481  HE2 TYR   224      38.788  30.164  35.183  1.00  0.00           H  
ATOM   3482  CD2 TYR   224      37.938  31.487  36.732  1.00  0.00           C  
ATOM   3483  HD2 TYR   224      38.701  32.245  36.639  1.00  0.00           H  
ATOM   3484  C   TYR   224      36.553  35.531  38.658  1.00  0.00           C  
ATOM   3485  O   TYR   224      37.608  35.962  39.045  1.00  0.00           O  
ATOM   3486  N   ILE   225      35.369  36.024  38.953  1.00  0.00           N  
ATOM   3487  H   ILE   225      34.596  35.453  38.641  1.00  0.00           H  
ATOM   3488  CA  ILE   225      35.086  37.326  39.583  1.00  0.00           C  
ATOM   3489  HA  ILE   225      35.981  37.847  39.924  1.00  0.00           H  
ATOM   3490  CB  ILE   225      34.334  38.295  38.651  1.00  0.00           C  
ATOM   3491  HB  ILE   225      33.294  37.976  38.726  1.00  0.00           H  
ATOM   3492  CG2 ILE   225      34.420  39.679  39.234  1.00  0.00           C  
ATOM   3493 HG21 ILE   225      33.866  39.695  40.172  1.00  0.00           H  
ATOM   3494 HG22 ILE   225      35.481  39.851  39.418  1.00  0.00           H  
ATOM   3495 HG23 ILE   225      34.154  40.476  38.539  1.00  0.00           H  
ATOM   3496  CG1 ILE   225      34.835  38.310  37.221  1.00  0.00           C  
ATOM   3497 HG12 ILE   225      35.889  38.032  37.184  1.00  0.00           H  
ATOM   3498 HG13 ILE   225      34.797  39.327  36.830  1.00  0.00           H  
ATOM   3499  CD1 ILE   225      33.950  37.457  36.277  1.00  0.00           C  
ATOM   3500 HD11 ILE   225      33.999  36.421  36.614  1.00  0.00           H  
ATOM   3501 HD12 ILE   225      32.917  37.806  36.283  1.00  0.00           H  
ATOM   3502 HD13 ILE   225      34.412  37.444  35.290  1.00  0.00           H  
ATOM   3503  C   ILE   225      34.321  37.188  40.848  1.00  0.00           C  
ATOM   3504  O   ILE   225      33.307  36.508  40.909  1.00  0.00           O  
ATOM   3505  N   ALA   226      35.002  37.686  41.886  1.00  0.00           N  
ATOM   3506  H   ALA   226      35.731  38.353  41.679  1.00  0.00           H  
ATOM   3507  CA  ALA   226      34.611  37.740  43.341  1.00  0.00           C  
ATOM   3508  HA  ALA   226      33.701  37.166  43.518  1.00  0.00           H  
ATOM   3509  CB  ALA   226      35.751  37.210  44.276  1.00  0.00           C  
ATOM   3510  HB1 ALA   226      35.714  36.137  44.087  1.00  0.00           H  
ATOM   3511  HB2 ALA   226      36.681  37.772  44.189  1.00  0.00           H  
ATOM   3512  HB3 ALA   226      35.396  37.460  45.276  1.00  0.00           H  
ATOM   3513  C   ALA   226      34.021  39.177  43.639  1.00  0.00           C  
ATOM   3514  O   ALA   226      34.767  40.187  43.280  1.00  0.00           O  
ATOM   3515  N   LYS   227      32.744  39.338  44.028  1.00  0.00           N  
ATOM   3516  H   LYS   227      32.233  38.526  44.345  1.00  0.00           H  
ATOM   3517  CA  LYS   227      32.048  40.597  44.256  1.00  0.00           C  
ATOM   3518  HA  LYS   227      32.780  41.387  44.089  1.00  0.00           H  
ATOM   3519  CB  LYS   227      30.906  40.763  43.250  1.00  0.00           C  
ATOM   3520  HB2 LYS   227      30.137  41.413  43.669  1.00  0.00           H  
ATOM   3521  HB3 LYS   227      30.582  39.745  43.037  1.00  0.00           H  
ATOM   3522  CG  LYS   227      31.450  41.310  41.917  1.00  0.00           C  
ATOM   3523  HG2 LYS   227      32.167  40.592  41.520  1.00  0.00           H  
ATOM   3524  HG3 LYS   227      31.785  42.345  41.987  1.00  0.00           H  
ATOM   3525  CD  LYS   227      30.272  41.203  40.876  1.00  0.00           C  
ATOM   3526  HD2 LYS   227      29.529  41.839  41.358  1.00  0.00           H  
ATOM   3527  HD3 LYS   227      30.063  40.154  40.667  1.00  0.00           H  
ATOM   3528  CE  LYS   227      30.596  41.906  39.576  1.00  0.00           C  
ATOM   3529  HE2 LYS   227      31.494  41.426  39.186  1.00  0.00           H  
ATOM   3530  HE3 LYS   227      30.797  42.977  39.609  1.00  0.00           H  
ATOM   3531  NZ  LYS   227      29.560  41.659  38.543  1.00  0.00           N  
ATOM   3532  HZ1 LYS   227      29.978  41.853  37.645  1.00  0.00           H  
ATOM   3533  HZ2 LYS   227      29.352  40.671  38.522  1.00  0.00           H  
ATOM   3534  HZ3 LYS   227      28.661  42.102  38.672  1.00  0.00           H  
ATOM   3535  C   LYS   227      31.635  40.787  45.715  1.00  0.00           C  
ATOM   3536  O   LYS   227      31.410  39.891  46.464  1.00  0.00           O  
ATOM   3537  N   GLN   228      31.594  42.054  46.165  1.00  0.00           N  
ATOM   3538  H   GLN   228      31.776  42.753  45.460  1.00  0.00           H  
ATOM   3539  CA  GLN   228      31.501  42.451  47.570  1.00  0.00           C  
ATOM   3540  HA  GLN   228      32.323  42.091  48.188  1.00  0.00           H  
ATOM   3541  CB  GLN   228      31.420  43.993  47.613  1.00  0.00           C  
ATOM   3542  HB2 GLN   228      30.993  44.308  48.565  1.00  0.00           H  
ATOM   3543  HB3 GLN   228      30.863  44.257  46.714  1.00  0.00           H  
ATOM   3544  CG  GLN   228      32.809  44.710  47.602  1.00  0.00           C  
ATOM   3545  HG2 GLN   228      32.639  45.784  47.522  1.00  0.00           H  
ATOM   3546  HG3 GLN   228      33.419  44.346  46.775  1.00  0.00           H  
ATOM   3547  CD  GLN   228      33.628  44.504  48.830  1.00  0.00           C  
ATOM   3548  OE1 GLN   228      33.089  44.099  49.852  1.00  0.00           O  
ATOM   3549  NE2 GLN   228      34.879  44.637  48.760  1.00  0.00           N  
ATOM   3550 HE21 GLN   228      35.370  45.154  48.045  1.00  0.00           H  
ATOM   3551 HE22 GLN   228      35.355  44.501  49.640  1.00  0.00           H  
ATOM   3552  C   GLN   228      30.139  42.041  48.178  1.00  0.00           C  
ATOM   3553  O   GLN   228      29.120  42.055  47.511  1.00  0.00           O  
ATOM   3554  N   ASN   229      30.084  41.486  49.451  1.00  0.00           N  
ATOM   3555  H   ASN   229      31.002  41.268  49.812  1.00  0.00           H  
ATOM   3556  CA  ASN   229      28.912  40.850  50.213  1.00  0.00           C  
ATOM   3557  HA  ASN   229      29.304  40.310  51.075  1.00  0.00           H  
ATOM   3558  CB  ASN   229      28.088  42.019  50.860  1.00  0.00           C  
ATOM   3559  HB2 ASN   229      27.173  41.620  51.298  1.00  0.00           H  
ATOM   3560  HB3 ASN   229      27.829  42.775  50.118  1.00  0.00           H  
ATOM   3561  CG  ASN   229      28.655  42.629  52.062  1.00  0.00           C  
ATOM   3562  OD1 ASN   229      29.238  41.948  52.890  1.00  0.00           O  
ATOM   3563  ND2 ASN   229      28.662  43.976  52.219  1.00  0.00           N  
ATOM   3564 HD21 ASN   229      29.234  44.435  52.914  1.00  0.00           H  
ATOM   3565 HD22 ASN   229      28.465  44.624  51.470  1.00  0.00           H  
ATOM   3566  C   ASN   229      28.033  39.806  49.434  1.00  0.00           C  
ATOM   3567  O   ASN   229      27.127  39.209  50.028  1.00  0.00           O  
ATOM   3568  N   SER   230      28.446  39.458  48.168  1.00  0.00           N  
ATOM   3569  H   SER   230      29.208  40.034  47.838  1.00  0.00           H  
ATOM   3570  CA  SER   230      27.942  38.315  47.381  1.00  0.00           C  
ATOM   3571  HA  SER   230      26.853  38.357  47.343  1.00  0.00           H  
ATOM   3572  CB  SER   230      28.250  38.625  45.909  1.00  0.00           C  
ATOM   3573  HB2 SER   230      29.301  38.435  45.691  1.00  0.00           H  
ATOM   3574  HB3 SER   230      27.937  39.658  45.758  1.00  0.00           H  
ATOM   3575  OG  SER   230      27.566  37.846  44.988  1.00  0.00           O  
ATOM   3576  HG  SER   230      27.531  38.231  44.109  1.00  0.00           H  
ATOM   3577  C   SER   230      28.397  36.903  47.646  1.00  0.00           C  
ATOM   3578  O   SER   230      29.601  36.586  47.589  1.00  0.00           O  
ATOM   3579  N   PRO   231      27.492  35.921  47.874  1.00  0.00           N  
ATOM   3580  CD  PRO   231      25.993  36.035  47.535  1.00  0.00           C  
ATOM   3581  HD2 PRO   231      25.899  36.460  46.536  1.00  0.00           H  
ATOM   3582  HD3 PRO   231      25.612  36.726  48.288  1.00  0.00           H  
ATOM   3583  CG  PRO   231      25.367  34.608  47.658  1.00  0.00           C  
ATOM   3584  HG2 PRO   231      24.451  34.572  48.248  1.00  0.00           H  
ATOM   3585  HG3 PRO   231      25.233  34.209  46.653  1.00  0.00           H  
ATOM   3586  CB  PRO   231      26.462  33.778  48.354  1.00  0.00           C  
ATOM   3587  HB2 PRO   231      26.301  33.798  49.431  1.00  0.00           H  
ATOM   3588  HB3 PRO   231      26.482  32.745  48.006  1.00  0.00           H  
ATOM   3589  CA  PRO   231      27.777  34.550  48.133  1.00  0.00           C  
ATOM   3590  HA  PRO   231      28.454  34.517  48.986  1.00  0.00           H  
ATOM   3591  C   PRO   231      28.453  33.826  47.037  1.00  0.00           C  
ATOM   3592  O   PRO   231      28.969  32.691  47.288  1.00  0.00           O  
ATOM   3593  N   VAL   232      28.498  34.265  45.734  1.00  0.00           N  
ATOM   3594  H   VAL   232      27.964  35.094  45.516  1.00  0.00           H  
ATOM   3595  CA  VAL   232      28.838  33.401  44.568  1.00  0.00           C  
ATOM   3596  HA  VAL   232      29.165  32.447  44.982  1.00  0.00           H  
ATOM   3597  CB  VAL   232      27.556  33.047  43.814  1.00  0.00           C  
ATOM   3598  HB  VAL   232      27.867  32.500  42.925  1.00  0.00           H  
ATOM   3599  CG1 VAL   232      26.648  32.040  44.631  1.00  0.00           C  
ATOM   3600 HG11 VAL   232      25.834  31.670  44.007  1.00  0.00           H  
ATOM   3601 HG12 VAL   232      27.259  31.178  44.899  1.00  0.00           H  
ATOM   3602 HG13 VAL   232      26.315  32.638  45.479  1.00  0.00           H  
ATOM   3603  CG2 VAL   232      26.587  34.140  43.283  1.00  0.00           C  
ATOM   3604 HG21 VAL   232      25.668  33.643  42.974  1.00  0.00           H  
ATOM   3605 HG22 VAL   232      26.461  34.825  44.121  1.00  0.00           H  
ATOM   3606 HG23 VAL   232      27.228  34.558  42.507  1.00  0.00           H  
ATOM   3607  C   VAL   232      29.936  34.000  43.726  1.00  0.00           C  
ATOM   3608  O   VAL   232      30.279  35.158  43.993  1.00  0.00           O  
ATOM   3609  N   VAL   233      30.592  33.202  42.856  1.00  0.00           N  
ATOM   3610  H   VAL   233      30.215  32.272  42.739  1.00  0.00           H  
ATOM   3611  CA  VAL   233      31.666  33.548  41.915  1.00  0.00           C  
ATOM   3612  HA  VAL   233      31.906  34.609  41.981  1.00  0.00           H  
ATOM   3613  CB  VAL   233      32.999  32.829  42.085  1.00  0.00           C  
ATOM   3614  HB  VAL   233      32.818  31.766  42.250  1.00  0.00           H  
ATOM   3615  CG1 VAL   233      33.838  32.981  40.866  1.00  0.00           C  
ATOM   3616 HG11 VAL   233      34.878  32.749  41.097  1.00  0.00           H  
ATOM   3617 HG12 VAL   233      33.481  32.317  40.078  1.00  0.00           H  
ATOM   3618 HG13 VAL   233      33.828  33.940  40.349  1.00  0.00           H  
ATOM   3619  CG2 VAL   233      33.721  33.377  43.306  1.00  0.00           C  
ATOM   3620 HG21 VAL   233      33.100  33.289  44.197  1.00  0.00           H  
ATOM   3621 HG22 VAL   233      34.564  32.786  43.663  1.00  0.00           H  
ATOM   3622 HG23 VAL   233      33.932  34.432  43.128  1.00  0.00           H  
ATOM   3623  C   VAL   233      31.049  33.504  40.521  1.00  0.00           C  
ATOM   3624  O   VAL   233      30.579  32.465  40.059  1.00  0.00           O  
ATOM   3625  N   GLU   234      31.014  34.688  39.837  1.00  0.00           N  
ATOM   3626  H   GLU   234      31.625  35.401  40.210  1.00  0.00           H  
ATOM   3627  CA  GLU   234      30.608  34.867  38.414  1.00  0.00           C  
ATOM   3628  HA  GLU   234      29.678  34.362  38.155  1.00  0.00           H  
ATOM   3629  CB  GLU   234      30.392  36.334  38.196  1.00  0.00           C  
ATOM   3630  HB2 GLU   234      30.515  36.611  37.149  1.00  0.00           H  
ATOM   3631  HB3 GLU   234      31.059  36.922  38.825  1.00  0.00           H  
ATOM   3632  CG  GLU   234      28.946  36.786  38.712  1.00  0.00           C  
ATOM   3633  HG2 GLU   234      28.913  36.369  39.719  1.00  0.00           H  
ATOM   3634  HG3 GLU   234      28.272  36.181  38.105  1.00  0.00           H  
ATOM   3635  CD  GLU   234      28.567  38.265  38.607  1.00  0.00           C  
ATOM   3636  OE1 GLU   234      29.145  38.946  37.699  1.00  0.00           O  
ATOM   3637  OE2 GLU   234      27.731  38.822  39.305  1.00  0.00           O  
ATOM   3638  C   GLU   234      31.745  34.429  37.580  1.00  0.00           C  
ATOM   3639  O   GLU   234      32.911  34.596  37.923  1.00  0.00           O  
ATOM   3640  N   VAL   235      31.418  33.706  36.502  1.00  0.00           N  
ATOM   3641  H   VAL   235      30.472  33.377  36.369  1.00  0.00           H  
ATOM   3642  CA  VAL   235      32.363  33.038  35.602  1.00  0.00           C  
ATOM   3643  HA  VAL   235      33.355  33.277  35.988  1.00  0.00           H  
ATOM   3644  CB  VAL   235      32.300  31.512  35.742  1.00  0.00           C  
ATOM   3645  HB  VAL   235      31.389  31.086  35.323  1.00  0.00           H  
ATOM   3646  CG1 VAL   235      33.516  30.947  34.999  1.00  0.00           C  
ATOM   3647 HG11 VAL   235      33.609  29.870  35.138  1.00  0.00           H  
ATOM   3648 HG12 VAL   235      33.335  31.049  33.929  1.00  0.00           H  
ATOM   3649 HG13 VAL   235      34.447  31.468  35.226  1.00  0.00           H  
ATOM   3650  CG2 VAL   235      32.445  31.025  37.129  1.00  0.00           C  
ATOM   3651 HG21 VAL   235      31.633  31.310  37.798  1.00  0.00           H  
ATOM   3652 HG22 VAL   235      32.393  29.945  37.270  1.00  0.00           H  
ATOM   3653 HG23 VAL   235      33.354  31.372  37.621  1.00  0.00           H  
ATOM   3654  C   VAL   235      32.137  33.446  34.220  1.00  0.00           C  
ATOM   3655  O   VAL   235      31.120  33.090  33.672  1.00  0.00           O  
ATOM   3656  N   TRP   236      32.921  34.374  33.622  1.00  0.00           N  
ATOM   3657  H   TRP   236      33.842  34.553  33.996  1.00  0.00           H  
ATOM   3658  CA  TRP   236      32.540  35.029  32.356  1.00  0.00           C  
ATOM   3659  HA  TRP   236      31.556  34.712  32.011  1.00  0.00           H  
ATOM   3660  CB  TRP   236      32.159  36.498  32.613  1.00  0.00           C  
ATOM   3661  HB2 TRP   236      32.973  36.950  33.180  1.00  0.00           H  
ATOM   3662  HB3 TRP   236      31.290  36.353  33.255  1.00  0.00           H  
ATOM   3663  CG  TRP   236      31.701  37.399  31.538  1.00  0.00           C  
ATOM   3664  CD1 TRP   236      30.464  37.831  31.323  1.00  0.00           C  
ATOM   3665  HD1 TRP   236      29.555  37.526  31.821  1.00  0.00           H  
ATOM   3666  NE1 TRP   236      30.498  38.561  30.107  1.00  0.00           N  
ATOM   3667  HE1 TRP   236      29.708  38.845  29.545  1.00  0.00           H  
ATOM   3668  CE2 TRP   236      31.802  38.887  29.672  1.00  0.00           C  
ATOM   3669  CZ2 TRP   236      32.302  39.575  28.598  1.00  0.00           C  
ATOM   3670  HZ2 TRP   236      31.746  40.261  27.975  1.00  0.00           H  
ATOM   3671  CH2 TRP   236      33.667  39.678  28.458  1.00  0.00           C  
ATOM   3672  HH2 TRP   236      34.197  40.202  27.676  1.00  0.00           H  
ATOM   3673  CZ3 TRP   236      34.478  38.969  29.404  1.00  0.00           C  
ATOM   3674  HZ3 TRP   236      35.556  38.970  29.332  1.00  0.00           H  
ATOM   3675  CE3 TRP   236      33.954  38.177  30.384  1.00  0.00           C  
ATOM   3676  HE3 TRP   236      34.639  37.584  30.973  1.00  0.00           H  
ATOM   3677  CD2 TRP   236      32.548  38.213  30.585  1.00  0.00           C  
ATOM   3678  C   TRP   236      33.630  34.861  31.273  1.00  0.00           C  
ATOM   3679  O   TRP   236      34.776  35.171  31.511  1.00  0.00           O  
ATOM   3680  N   ASP   237      33.336  34.054  30.227  1.00  0.00           N  
ATOM   3681  H   ASP   237      32.351  33.994  30.009  1.00  0.00           H  
ATOM   3682  CA  ASP   237      34.283  33.504  29.247  1.00  0.00           C  
ATOM   3683  HA  ASP   237      35.088  33.002  29.784  1.00  0.00           H  
ATOM   3684  CB  ASP   237      33.672  32.354  28.465  1.00  0.00           C  
ATOM   3685  HB2 ASP   237      32.650  32.547  28.140  1.00  0.00           H  
ATOM   3686  HB3 ASP   237      33.657  31.518  29.164  1.00  0.00           H  
ATOM   3687  CG  ASP   237      34.559  31.940  27.328  1.00  0.00           C  
ATOM   3688  OD1 ASP   237      34.214  32.182  26.166  1.00  0.00           O  
ATOM   3689  OD2 ASP   237      35.599  31.261  27.593  1.00  0.00           O  
ATOM   3690  C   ASP   237      34.753  34.569  28.276  1.00  0.00           C  
ATOM   3691  O   ASP   237      33.974  34.974  27.386  1.00  0.00           O  
ATOM   3692  N   LYS   238      35.992  35.013  28.485  1.00  0.00           N  
ATOM   3693  H   LYS   238      36.535  34.618  29.240  1.00  0.00           H  
ATOM   3694  CA  LYS   238      36.737  36.051  27.691  1.00  0.00           C  
ATOM   3695  HA  LYS   238      36.506  37.037  28.095  1.00  0.00           H  
ATOM   3696  CB  LYS   238      38.218  35.871  27.576  1.00  0.00           C  
ATOM   3697  HB2 LYS   238      38.717  36.703  27.079  1.00  0.00           H  
ATOM   3698  HB3 LYS   238      38.596  34.970  27.094  1.00  0.00           H  
ATOM   3699  CG  LYS   238      38.755  35.931  29.066  1.00  0.00           C  
ATOM   3700  HG2 LYS   238      38.293  35.182  29.709  1.00  0.00           H  
ATOM   3701  HG3 LYS   238      38.406  36.887  29.457  1.00  0.00           H  
ATOM   3702  CD  LYS   238      40.292  35.837  29.167  1.00  0.00           C  
ATOM   3703  HD2 LYS   238      40.465  35.669  30.230  1.00  0.00           H  
ATOM   3704  HD3 LYS   238      40.589  36.832  28.835  1.00  0.00           H  
ATOM   3705  CE  LYS   238      41.073  34.855  28.312  1.00  0.00           C  
ATOM   3706  HE2 LYS   238      40.865  35.311  27.344  1.00  0.00           H  
ATOM   3707  HE3 LYS   238      40.544  33.903  28.284  1.00  0.00           H  
ATOM   3708  NZ  LYS   238      42.500  34.764  28.659  1.00  0.00           N  
ATOM   3709  HZ1 LYS   238      42.919  35.674  28.527  1.00  0.00           H  
ATOM   3710  HZ2 LYS   238      42.600  34.545  29.640  1.00  0.00           H  
ATOM   3711  HZ3 LYS   238      43.070  34.064  28.204  1.00  0.00           H  
ATOM   3712  C   LYS   238      36.284  36.135  26.216  1.00  0.00           C  
ATOM   3713  O   LYS   238      36.080  37.293  25.768  1.00  0.00           O  
ATOM   3714  N   LYS   239      36.345  35.061  25.390  1.00  0.00           N  
ATOM   3715  H   LYS   239      36.914  34.322  25.776  1.00  0.00           H  
ATOM   3716  CA  LYS   239      36.234  35.012  23.874  1.00  0.00           C  
ATOM   3717  HA  LYS   239      36.687  35.931  23.502  1.00  0.00           H  
ATOM   3718  CB  LYS   239      37.047  33.803  23.356  1.00  0.00           C  
ATOM   3719  HB2 LYS   239      36.814  32.905  23.928  1.00  0.00           H  
ATOM   3720  HB3 LYS   239      38.089  33.998  23.608  1.00  0.00           H  
ATOM   3721  CG  LYS   239      36.907  33.407  21.872  1.00  0.00           C  
ATOM   3722  HG2 LYS   239      35.886  33.117  21.620  1.00  0.00           H  
ATOM   3723  HG3 LYS   239      37.620  32.588  21.775  1.00  0.00           H  
ATOM   3724  CD  LYS   239      37.348  34.465  20.908  1.00  0.00           C  
ATOM   3725  HD2 LYS   239      38.435  34.512  20.976  1.00  0.00           H  
ATOM   3726  HD3 LYS   239      36.835  35.400  21.134  1.00  0.00           H  
ATOM   3727  CE  LYS   239      37.110  34.265  19.342  1.00  0.00           C  
ATOM   3728  HE2 LYS   239      36.021  34.236  19.302  1.00  0.00           H  
ATOM   3729  HE3 LYS   239      37.477  33.255  19.158  1.00  0.00           H  
ATOM   3730  NZ  LYS   239      37.661  35.301  18.470  1.00  0.00           N  
ATOM   3731  HZ1 LYS   239      38.264  34.819  17.818  1.00  0.00           H  
ATOM   3732  HZ2 LYS   239      36.897  35.708  17.951  1.00  0.00           H  
ATOM   3733  HZ3 LYS   239      38.213  35.990  18.960  1.00  0.00           H  
ATOM   3734  C   LYS   239      34.780  34.944  23.332  1.00  0.00           C  
ATOM   3735  O   LYS   239      34.446  35.498  22.279  1.00  0.00           O  
ATOM   3736  N   THR   240      33.859  34.251  24.073  1.00  0.00           N  
ATOM   3737  H   THR   240      34.180  33.855  24.945  1.00  0.00           H  
ATOM   3738  CA  THR   240      32.367  34.363  23.874  1.00  0.00           C  
ATOM   3739  HA  THR   240      32.108  34.317  22.816  1.00  0.00           H  
ATOM   3740  CB  THR   240      31.587  33.076  24.427  1.00  0.00           C  
ATOM   3741  HB  THR   240      30.513  33.112  24.245  1.00  0.00           H  
ATOM   3742  CG2 THR   240      32.088  31.927  23.684  1.00  0.00           C  
ATOM   3743 HG21 THR   240      31.347  31.153  23.881  1.00  0.00           H  
ATOM   3744 HG22 THR   240      32.143  32.131  22.615  1.00  0.00           H  
ATOM   3745 HG23 THR   240      33.011  31.511  24.090  1.00  0.00           H  
ATOM   3746  OG1 THR   240      31.737  32.946  25.799  1.00  0.00           O  
ATOM   3747  HG1 THR   240      32.667  32.731  25.908  1.00  0.00           H  
ATOM   3748  C   THR   240      31.846  35.733  24.425  1.00  0.00           C  
ATOM   3749  O   THR   240      30.830  36.287  23.946  1.00  0.00           O  
ATOM   3750  N   GLU   241      32.505  36.364  25.388  1.00  0.00           N  
ATOM   3751  H   GLU   241      33.274  35.820  25.753  1.00  0.00           H  
ATOM   3752  CA  GLU   241      31.943  37.525  26.175  1.00  0.00           C  
ATOM   3753  HA  GLU   241      32.598  37.598  27.043  1.00  0.00           H  
ATOM   3754  CB  GLU   241      31.972  38.747  25.267  1.00  0.00           C  
ATOM   3755  HB2 GLU   241      31.686  39.568  25.924  1.00  0.00           H  
ATOM   3756  HB3 GLU   241      31.235  38.657  24.469  1.00  0.00           H  
ATOM   3757  CG  GLU   241      33.343  38.998  24.658  1.00  0.00           C  
ATOM   3758  HG2 GLU   241      33.621  38.204  23.965  1.00  0.00           H  
ATOM   3759  HG3 GLU   241      34.146  39.170  25.375  1.00  0.00           H  
ATOM   3760  CD  GLU   241      33.385  40.232  23.752  1.00  0.00           C  
ATOM   3761  OE1 GLU   241      32.443  40.975  23.719  1.00  0.00           O  
ATOM   3762  OE2 GLU   241      34.336  40.291  22.904  1.00  0.00           O  
ATOM   3763  C   GLU   241      30.576  37.168  26.795  1.00  0.00           C  
ATOM   3764  O   GLU   241      29.780  38.076  27.015  1.00  0.00           O  
ATOM   3765  N   LYS   242      30.389  35.920  27.210  1.00  0.00           N  
ATOM   3766  H   LYS   242      31.065  35.204  26.984  1.00  0.00           H  
ATOM   3767  CA  LYS   242      29.141  35.459  27.864  1.00  0.00           C  
ATOM   3768  HA  LYS   242      28.451  36.301  27.908  1.00  0.00           H  
ATOM   3769  CB  LYS   242      28.364  34.427  27.166  1.00  0.00           C  
ATOM   3770  HB2 LYS   242      27.514  34.227  27.818  1.00  0.00           H  
ATOM   3771  HB3 LYS   242      28.939  33.524  26.963  1.00  0.00           H  
ATOM   3772  CG  LYS   242      27.848  34.948  25.838  1.00  0.00           C  
ATOM   3773  HG2 LYS   242      28.517  35.516  25.193  1.00  0.00           H  
ATOM   3774  HG3 LYS   242      26.978  35.568  26.051  1.00  0.00           H  
ATOM   3775  CD  LYS   242      27.266  33.925  24.853  1.00  0.00           C  
ATOM   3776  HD2 LYS   242      26.573  33.287  25.402  1.00  0.00           H  
ATOM   3777  HD3 LYS   242      28.007  33.201  24.515  1.00  0.00           H  
ATOM   3778  CE  LYS   242      26.468  34.538  23.719  1.00  0.00           C  
ATOM   3779  HE2 LYS   242      26.052  33.817  23.016  1.00  0.00           H  
ATOM   3780  HE3 LYS   242      27.086  35.232  23.149  1.00  0.00           H  
ATOM   3781  NZ  LYS   242      25.411  35.483  24.163  1.00  0.00           N  
ATOM   3782  HZ1 LYS   242      24.775  35.006  24.785  1.00  0.00           H  
ATOM   3783  HZ2 LYS   242      25.696  36.360  24.576  1.00  0.00           H  
ATOM   3784  HZ3 LYS   242      24.854  35.764  23.368  1.00  0.00           H  
ATOM   3785  C   LYS   242      29.423  34.949  29.278  1.00  0.00           C  
ATOM   3786  O   LYS   242      30.429  34.348  29.540  1.00  0.00           O  
ATOM   3787  N   LEU   243      28.548  35.318  30.227  1.00  0.00           N  
ATOM   3788  H   LEU   243      27.796  35.908  29.901  1.00  0.00           H  
ATOM   3789  CA  LEU   243      28.505  34.698  31.552  1.00  0.00           C  
ATOM   3790  HA  LEU   243      29.534  34.756  31.908  1.00  0.00           H  
ATOM   3791  CB  LEU   243      27.504  35.533  32.499  1.00  0.00           C  
ATOM   3792  HB2 LEU   243      26.482  35.533  32.121  1.00  0.00           H  
ATOM   3793  HB3 LEU   243      27.693  36.606  32.535  1.00  0.00           H  
ATOM   3794  CG  LEU   243      27.585  34.851  33.875  1.00  0.00           C  
ATOM   3795  HG  LEU   243      27.904  33.812  33.789  1.00  0.00           H  
ATOM   3796  CD1 LEU   243      28.698  35.519  34.713  1.00  0.00           C  
ATOM   3797 HD11 LEU   243      29.711  35.430  34.322  1.00  0.00           H  
ATOM   3798 HD12 LEU   243      28.326  36.504  34.997  1.00  0.00           H  
ATOM   3799 HD13 LEU   243      28.938  34.918  35.590  1.00  0.00           H  
ATOM   3800  CD2 LEU   243      26.323  35.037  34.708  1.00  0.00           C  
ATOM   3801 HD21 LEU   243      25.972  36.059  34.849  1.00  0.00           H  
ATOM   3802 HD22 LEU   243      25.509  34.511  34.209  1.00  0.00           H  
ATOM   3803 HD23 LEU   243      26.466  34.514  35.653  1.00  0.00           H  
ATOM   3804  C   LEU   243      28.145  33.222  31.409  1.00  0.00           C  
ATOM   3805  O   LEU   243      27.077  32.867  30.958  1.00  0.00           O  
ATOM   3806  N   CYS   244      29.165  32.359  31.522  1.00  0.00           N  
ATOM   3807  H   CYS   244      30.112  32.610  31.768  1.00  0.00           H  
ATOM   3808  CA  CYS   244      29.268  30.977  31.174  1.00  0.00           C  
ATOM   3809  HA  CYS   244      28.317  30.655  30.749  1.00  0.00           H  
ATOM   3810  CB  CYS   244      30.445  30.614  30.236  1.00  0.00           C  
ATOM   3811  HB2 CYS   244      30.553  31.276  29.376  1.00  0.00           H  
ATOM   3812  HB3 CYS   244      30.284  29.588  29.907  1.00  0.00           H  
ATOM   3813  SG  CYS   244      32.065  30.730  31.167  1.00  0.00           S  
ATOM   3814  HG  CYS   244      32.164  32.060  31.088  1.00  0.00           H  
ATOM   3815  C   CYS   244      29.220  30.028  32.468  1.00  0.00           C  
ATOM   3816  O   CYS   244      29.109  28.752  32.367  1.00  0.00           O  
ATOM   3817  N   GLY   245      29.351  30.601  33.668  1.00  0.00           N  
ATOM   3818  H   GLY   245      29.394  31.610  33.676  1.00  0.00           H  
ATOM   3819  CA  GLY   245      29.154  29.925  34.967  1.00  0.00           C  
ATOM   3820  HA2 GLY   245      30.036  29.377  35.298  1.00  0.00           H  
ATOM   3821  HA3 GLY   245      28.389  29.159  34.843  1.00  0.00           H  
ATOM   3822  C   GLY   245      28.719  30.797  36.116  1.00  0.00           C  
ATOM   3823  O   GLY   245      29.004  32.001  36.189  1.00  0.00           O  
ATOM   3824  N   LEU   246      27.956  30.280  37.074  1.00  0.00           N  
ATOM   3825  H   LEU   246      27.702  29.339  36.809  1.00  0.00           H  
ATOM   3826  CA  LEU   246      27.694  30.846  38.385  1.00  0.00           C  
ATOM   3827  HA  LEU   246      28.400  31.670  38.486  1.00  0.00           H  
ATOM   3828  CB  LEU   246      26.267  31.351  38.319  1.00  0.00           C  
ATOM   3829  HB2 LEU   246      25.529  30.551  38.392  1.00  0.00           H  
ATOM   3830  HB3 LEU   246      26.127  31.912  37.395  1.00  0.00           H  
ATOM   3831  CG  LEU   246      25.886  32.405  39.387  1.00  0.00           C  
ATOM   3832  HG  LEU   246      25.711  31.855  40.311  1.00  0.00           H  
ATOM   3833  CD1 LEU   246      26.839  33.560  39.581  1.00  0.00           C  
ATOM   3834 HD11 LEU   246      26.447  34.461  40.053  1.00  0.00           H  
ATOM   3835 HD12 LEU   246      27.690  33.291  40.206  1.00  0.00           H  
ATOM   3836 HD13 LEU   246      27.148  33.873  38.584  1.00  0.00           H  
ATOM   3837  CD2 LEU   246      24.464  32.927  38.976  1.00  0.00           C  
ATOM   3838 HD21 LEU   246      24.007  33.275  39.903  1.00  0.00           H  
ATOM   3839 HD22 LEU   246      24.525  33.666  38.177  1.00  0.00           H  
ATOM   3840 HD23 LEU   246      23.940  32.050  38.598  1.00  0.00           H  
ATOM   3841  C   LEU   246      28.008  29.858  39.537  1.00  0.00           C  
ATOM   3842  O   LEU   246      27.234  29.005  39.926  1.00  0.00           O  
ATOM   3843  N   ILE   247      29.133  30.063  40.129  1.00  0.00           N  
ATOM   3844  H   ILE   247      29.711  30.853  39.879  1.00  0.00           H  
ATOM   3845  CA  ILE   247      29.578  29.062  41.217  1.00  0.00           C  
ATOM   3846  HA  ILE   247      29.147  28.090  40.975  1.00  0.00           H  
ATOM   3847  CB  ILE   247      31.131  29.013  41.343  1.00  0.00           C  
ATOM   3848  HB  ILE   247      31.575  29.982  41.570  1.00  0.00           H  
ATOM   3849  CG2 ILE   247      31.522  28.095  42.515  1.00  0.00           C  
ATOM   3850 HG21 ILE   247      32.603  28.107  42.660  1.00  0.00           H  
ATOM   3851 HG22 ILE   247      31.249  28.530  43.476  1.00  0.00           H  
ATOM   3852 HG23 ILE   247      31.292  27.050  42.310  1.00  0.00           H  
ATOM   3853  CG1 ILE   247      31.655  28.508  39.985  1.00  0.00           C  
ATOM   3854 HG12 ILE   247      31.547  29.307  39.252  1.00  0.00           H  
ATOM   3855 HG13 ILE   247      31.174  27.589  39.648  1.00  0.00           H  
ATOM   3856  CD1 ILE   247      33.134  28.207  39.864  1.00  0.00           C  
ATOM   3857 HD11 ILE   247      33.380  27.349  40.490  1.00  0.00           H  
ATOM   3858 HD12 ILE   247      33.267  27.924  38.820  1.00  0.00           H  
ATOM   3859 HD13 ILE   247      33.729  29.083  40.124  1.00  0.00           H  
ATOM   3860  C   ILE   247      28.926  29.406  42.571  1.00  0.00           C  
ATOM   3861  O   ILE   247      29.238  30.389  43.227  1.00  0.00           O  
ATOM   3862  N   ASP   248      27.883  28.571  42.936  1.00  0.00           N  
ATOM   3863  H   ASP   248      27.441  28.063  42.183  1.00  0.00           H  
ATOM   3864  CA  ASP   248      27.539  28.238  44.327  1.00  0.00           C  
ATOM   3865  HA  ASP   248      27.275  29.129  44.899  1.00  0.00           H  
ATOM   3866  CB  ASP   248      26.215  27.488  44.200  1.00  0.00           C  
ATOM   3867  HB2 ASP   248      26.340  26.611  43.565  1.00  0.00           H  
ATOM   3868  HB3 ASP   248      25.592  28.113  43.560  1.00  0.00           H  
ATOM   3869  CG  ASP   248      25.322  27.227  45.495  1.00  0.00           C  
ATOM   3870  OD1 ASP   248      24.151  26.891  45.361  1.00  0.00           O  
ATOM   3871  OD2 ASP   248      25.822  27.397  46.642  1.00  0.00           O  
ATOM   3872  C   ASP   248      28.716  27.586  45.039  1.00  0.00           C  
ATOM   3873  O   ASP   248      29.087  26.512  44.663  1.00  0.00           O  
ATOM   3874  N   CYS   249      29.238  28.125  46.194  1.00  0.00           N  
ATOM   3875  H   CYS   249      28.966  29.093  46.291  1.00  0.00           H  
ATOM   3876  CA  CYS   249      30.315  27.693  47.076  1.00  0.00           C  
ATOM   3877  HA  CYS   249      30.988  27.059  46.500  1.00  0.00           H  
ATOM   3878  CB  CYS   249      31.107  28.973  47.489  1.00  0.00           C  
ATOM   3879  HB2 CYS   249      32.018  28.695  48.020  1.00  0.00           H  
ATOM   3880  HB3 CYS   249      30.467  29.585  48.124  1.00  0.00           H  
ATOM   3881  SG  CYS   249      31.427  30.123  46.084  1.00  0.00           S  
ATOM   3882  HG  CYS   249      30.126  30.213  45.795  1.00  0.00           H  
ATOM   3883  C   CYS   249      29.805  27.077  48.372  1.00  0.00           C  
ATOM   3884  O   CYS   249      30.309  26.077  48.818  1.00  0.00           O  
ATOM   3885  N   VAL   250      28.701  27.616  48.891  1.00  0.00           N  
ATOM   3886  H   VAL   250      28.449  28.469  48.414  1.00  0.00           H  
ATOM   3887  CA  VAL   250      27.805  27.085  49.970  1.00  0.00           C  
ATOM   3888  HA  VAL   250      28.326  26.975  50.921  1.00  0.00           H  
ATOM   3889  CB  VAL   250      26.648  28.162  50.282  1.00  0.00           C  
ATOM   3890  HB  VAL   250      26.232  28.418  49.308  1.00  0.00           H  
ATOM   3891  CG1 VAL   250      25.637  27.612  51.138  1.00  0.00           C  
ATOM   3892 HG11 VAL   250      25.008  28.340  51.651  1.00  0.00           H  
ATOM   3893 HG12 VAL   250      24.878  27.067  50.577  1.00  0.00           H  
ATOM   3894 HG13 VAL   250      26.087  27.012  51.929  1.00  0.00           H  
ATOM   3895  CG2 VAL   250      27.239  29.432  50.892  1.00  0.00           C  
ATOM   3896 HG21 VAL   250      27.792  29.426  51.831  1.00  0.00           H  
ATOM   3897 HG22 VAL   250      27.932  29.906  50.197  1.00  0.00           H  
ATOM   3898 HG23 VAL   250      26.491  30.224  50.937  1.00  0.00           H  
ATOM   3899  C   VAL   250      27.209  25.732  49.617  1.00  0.00           C  
ATOM   3900  O   VAL   250      26.861  24.956  50.538  1.00  0.00           O  
ATOM   3901  N   HIE   251      26.952  25.415  48.336  1.00  0.00           N  
ATOM   3902  H   HIE   251      26.941  26.098  47.592  1.00  0.00           H  
ATOM   3903  CA  HIE   251      26.801  24.028  47.896  1.00  0.00           C  
ATOM   3904  HA  HIE   251      25.896  23.598  48.326  1.00  0.00           H  
ATOM   3905  CB  HIE   251      26.747  23.844  46.375  1.00  0.00           C  
ATOM   3906  HB2 HIE   251      27.405  24.513  45.821  1.00  0.00           H  
ATOM   3907  HB3 HIE   251      25.812  24.158  45.912  1.00  0.00           H  
ATOM   3908  CG  HIE   251      27.011  22.386  45.942  1.00  0.00           C  
ATOM   3909  ND1 HIE   251      26.261  21.298  46.342  1.00  0.00           N  
ATOM   3910  CE1 HIE   251      26.755  20.226  45.773  1.00  0.00           C  
ATOM   3911  HE1 HIE   251      26.342  19.229  45.777  1.00  0.00           H  
ATOM   3912  NE2 HIE   251      27.855  20.584  45.034  1.00  0.00           N  
ATOM   3913  HE2 HIE   251      28.324  19.982  44.373  1.00  0.00           H  
ATOM   3914  CD2 HIE   251      28.018  21.912  45.125  1.00  0.00           C  
ATOM   3915  HD2 HIE   251      28.760  22.552  44.671  1.00  0.00           H  
ATOM   3916  C   HIE   251      27.910  23.181  48.506  1.00  0.00           C  
ATOM   3917  O   HIE   251      27.554  22.359  49.352  1.00  0.00           O  
ATOM   3918  N   PHE   252      29.185  23.384  48.299  1.00  0.00           N  
ATOM   3919  H   PHE   252      29.400  24.205  47.750  1.00  0.00           H  
ATOM   3920  CA  PHE   252      30.331  22.572  48.616  1.00  0.00           C  
ATOM   3921  HA  PHE   252      30.153  21.512  48.436  1.00  0.00           H  
ATOM   3922  CB  PHE   252      31.527  23.006  47.845  1.00  0.00           C  
ATOM   3923  HB2 PHE   252      32.424  22.490  48.186  1.00  0.00           H  
ATOM   3924  HB3 PHE   252      31.697  24.072  47.993  1.00  0.00           H  
ATOM   3925  CG  PHE   252      31.426  22.758  46.349  1.00  0.00           C  
ATOM   3926  CD1 PHE   252      31.451  21.468  45.768  1.00  0.00           C  
ATOM   3927  HD1 PHE   252      31.365  20.570  46.362  1.00  0.00           H  
ATOM   3928  CE1 PHE   252      31.480  21.404  44.362  1.00  0.00           C  
ATOM   3929  HE1 PHE   252      31.422  20.433  43.893  1.00  0.00           H  
ATOM   3930  CZ  PHE   252      31.452  22.470  43.556  1.00  0.00           C  
ATOM   3931  HZ  PHE   252      31.465  22.248  42.499  1.00  0.00           H  
ATOM   3932  CE2 PHE   252      31.326  23.729  44.080  1.00  0.00           C  
ATOM   3933  HE2 PHE   252      31.423  24.591  43.437  1.00  0.00           H  
ATOM   3934  CD2 PHE   252      31.342  23.872  45.476  1.00  0.00           C  
ATOM   3935  HD2 PHE   252      31.379  24.844  45.944  1.00  0.00           H  
ATOM   3936  C   PHE   252      30.624  22.561  50.149  1.00  0.00           C  
ATOM   3937  O   PHE   252      30.766  21.485  50.700  1.00  0.00           O  
ATOM   3938  N   LEU   253      30.628  23.649  50.846  1.00  0.00           N  
ATOM   3939  H   LEU   253      30.547  24.488  50.290  1.00  0.00           H  
ATOM   3940  CA  LEU   253      30.508  23.773  52.300  1.00  0.00           C  
ATOM   3941  HA  LEU   253      31.435  23.386  52.722  1.00  0.00           H  
ATOM   3942  CB  LEU   253      30.140  25.217  52.767  1.00  0.00           C  
ATOM   3943  HB2 LEU   253      30.300  25.269  53.844  1.00  0.00           H  
ATOM   3944  HB3 LEU   253      29.119  25.550  52.581  1.00  0.00           H  
ATOM   3945  CG  LEU   253      31.091  26.278  52.405  1.00  0.00           C  
ATOM   3946  HG  LEU   253      31.087  26.410  51.323  1.00  0.00           H  
ATOM   3947  CD1 LEU   253      30.600  27.530  53.135  1.00  0.00           C  
ATOM   3948 HD11 LEU   253      31.215  28.357  52.781  1.00  0.00           H  
ATOM   3949 HD12 LEU   253      29.565  27.761  52.880  1.00  0.00           H  
ATOM   3950 HD13 LEU   253      30.875  27.611  54.186  1.00  0.00           H  
ATOM   3951  CD2 LEU   253      32.565  26.118  52.677  1.00  0.00           C  
ATOM   3952 HD21 LEU   253      33.132  27.040  52.810  1.00  0.00           H  
ATOM   3953 HD22 LEU   253      32.648  25.516  53.582  1.00  0.00           H  
ATOM   3954 HD23 LEU   253      33.058  25.476  51.947  1.00  0.00           H  
ATOM   3955  C   LEU   253      29.401  22.841  52.931  1.00  0.00           C  
ATOM   3956  O   LEU   253      29.576  22.361  54.011  1.00  0.00           O  
ATOM   3957  N   ARG   254      28.230  22.831  52.224  1.00  0.00           N  
ATOM   3958  H   ARG   254      28.228  23.269  51.314  1.00  0.00           H  
ATOM   3959  CA  ARG   254      27.089  22.005  52.737  1.00  0.00           C  
ATOM   3960  HA  ARG   254      26.944  22.044  53.816  1.00  0.00           H  
ATOM   3961  CB  ARG   254      25.809  22.589  52.119  1.00  0.00           C  
ATOM   3962  HB2 ARG   254      25.768  22.342  51.059  1.00  0.00           H  
ATOM   3963  HB3 ARG   254      25.836  23.672  52.237  1.00  0.00           H  
ATOM   3964  CG  ARG   254      24.494  22.023  52.762  1.00  0.00           C  
ATOM   3965  HG2 ARG   254      24.397  20.981  52.456  1.00  0.00           H  
ATOM   3966  HG3 ARG   254      24.493  22.100  53.849  1.00  0.00           H  
ATOM   3967  CD  ARG   254      23.292  22.839  52.181  1.00  0.00           C  
ATOM   3968  HD2 ARG   254      23.228  23.873  52.519  1.00  0.00           H  
ATOM   3969  HD3 ARG   254      22.382  22.318  52.480  1.00  0.00           H  
ATOM   3970  NE  ARG   254      23.267  22.857  50.747  1.00  0.00           N  
ATOM   3971  HE  ARG   254      23.390  21.968  50.283  1.00  0.00           H  
ATOM   3972  CZ  ARG   254      23.069  23.850  49.878  1.00  0.00           C  
ATOM   3973  NH1 ARG   254      22.964  25.090  50.268  1.00  0.00           N  
ATOM   3974 HH11 ARG   254      22.810  25.293  51.246  1.00  0.00           H  
ATOM   3975 HH12 ARG   254      22.991  25.842  49.595  1.00  0.00           H  
ATOM   3976  NH2 ARG   254      23.135  23.587  48.619  1.00  0.00           N  
ATOM   3977 HH21 ARG   254      22.942  24.296  47.926  1.00  0.00           H  
ATOM   3978 HH22 ARG   254      23.311  22.630  48.349  1.00  0.00           H  
ATOM   3979  C   ARG   254      27.120  20.520  52.392  1.00  0.00           C  
ATOM   3980  O   ARG   254      27.189  19.708  53.301  1.00  0.00           O  
ATOM   3981  N   GLU   255      27.401  20.248  51.134  1.00  0.00           N  
ATOM   3982  H   GLU   255      27.334  21.005  50.469  1.00  0.00           H  
ATOM   3983  CA  GLU   255      27.736  18.941  50.612  1.00  0.00           C  
ATOM   3984  HA  GLU   255      26.779  18.421  50.566  1.00  0.00           H  
ATOM   3985  CB  GLU   255      28.225  19.025  49.139  1.00  0.00           C  
ATOM   3986  HB2 GLU   255      29.290  19.222  49.257  1.00  0.00           H  
ATOM   3987  HB3 GLU   255      27.664  19.773  48.579  1.00  0.00           H  
ATOM   3988  CG  GLU   255      28.286  17.683  48.327  1.00  0.00           C  
ATOM   3989  HG2 GLU   255      28.722  16.868  48.904  1.00  0.00           H  
ATOM   3990  HG3 GLU   255      28.888  17.892  47.443  1.00  0.00           H  
ATOM   3991  CD  GLU   255      26.865  17.215  47.821  1.00  0.00           C  
ATOM   3992  OE1 GLU   255      26.738  16.476  46.824  1.00  0.00           O  
ATOM   3993  OE2 GLU   255      25.968  17.552  48.555  1.00  0.00           O  
ATOM   3994  C   GLU   255      28.756  18.119  51.445  1.00  0.00           C  
ATOM   3995  O   GLU   255      28.510  16.962  51.763  1.00  0.00           O  
ATOM   3996  N   VAL   256      29.875  18.733  51.801  1.00  0.00           N  
ATOM   3997  H   VAL   256      29.974  19.662  51.418  1.00  0.00           H  
ATOM   3998  CA  VAL   256      30.903  18.130  52.665  1.00  0.00           C  
ATOM   3999  HA  VAL   256      30.846  17.082  52.371  1.00  0.00           H  
ATOM   4000  CB  VAL   256      32.372  18.546  52.341  1.00  0.00           C  
ATOM   4001  HB  VAL   256      33.002  17.744  52.725  1.00  0.00           H  
ATOM   4002  CG1 VAL   256      32.740  18.688  50.829  1.00  0.00           C  
ATOM   4003 HG11 VAL   256      32.128  19.422  50.305  1.00  0.00           H  
ATOM   4004 HG12 VAL   256      33.790  18.959  50.720  1.00  0.00           H  
ATOM   4005 HG13 VAL   256      32.638  17.734  50.311  1.00  0.00           H  
ATOM   4006  CG2 VAL   256      32.824  19.811  53.079  1.00  0.00           C  
ATOM   4007 HG21 VAL   256      33.910  19.833  53.179  1.00  0.00           H  
ATOM   4008 HG22 VAL   256      32.593  20.531  52.295  1.00  0.00           H  
ATOM   4009 HG23 VAL   256      32.411  20.061  54.056  1.00  0.00           H  
ATOM   4010  C   VAL   256      30.656  17.962  54.164  1.00  0.00           C  
ATOM   4011  O   VAL   256      31.239  17.039  54.774  1.00  0.00           O  
ATOM   4012  N   MET   257      29.799  18.883  54.736  1.00  0.00           N  
ATOM   4013  H   MET   257      29.639  19.683  54.140  1.00  0.00           H  
ATOM   4014  CA  MET   257      29.522  18.780  56.168  1.00  0.00           C  
ATOM   4015  HA  MET   257      30.219  18.077  56.624  1.00  0.00           H  
ATOM   4016  CB  MET   257      29.595  20.105  57.003  1.00  0.00           C  
ATOM   4017  HB2 MET   257      28.669  20.641  56.794  1.00  0.00           H  
ATOM   4018  HB3 MET   257      29.437  19.873  58.056  1.00  0.00           H  
ATOM   4019  CG  MET   257      30.825  20.984  56.842  1.00  0.00           C  
ATOM   4020  HG2 MET   257      30.949  21.273  55.799  1.00  0.00           H  
ATOM   4021  HG3 MET   257      30.892  21.922  57.393  1.00  0.00           H  
ATOM   4022  SD  MET   257      32.328  20.221  57.325  1.00  0.00           S  
ATOM   4023  CE  MET   257      32.072  20.257  59.177  1.00  0.00           C  
ATOM   4024  HE1 MET   257      31.291  20.993  59.363  1.00  0.00           H  
ATOM   4025  HE2 MET   257      31.863  19.261  59.568  1.00  0.00           H  
ATOM   4026  HE3 MET   257      32.960  20.583  59.720  1.00  0.00           H  
ATOM   4027  C   MET   257      28.083  18.134  56.424  1.00  0.00           C  
ATOM   4028  O   MET   257      27.353  18.461  57.374  1.00  0.00           O  
ATOM   4029  N   VAL   258      27.762  17.152  55.516  1.00  0.00           N  
ATOM   4030  H   VAL   258      28.401  16.869  54.786  1.00  0.00           H  
ATOM   4031  CA  VAL   258      26.431  16.445  55.720  1.00  0.00           C  
ATOM   4032  HA  VAL   258      25.710  17.234  55.510  1.00  0.00           H  
ATOM   4033  CB  VAL   258      26.179  15.488  54.580  1.00  0.00           C  
ATOM   4034  HB  VAL   258      26.663  15.962  53.727  1.00  0.00           H  
ATOM   4035  CG1 VAL   258      26.993  14.234  54.906  1.00  0.00           C  
ATOM   4036 HG11 VAL   258      26.981  13.570  54.041  1.00  0.00           H  
ATOM   4037 HG12 VAL   258      28.014  14.553  55.114  1.00  0.00           H  
ATOM   4038 HG13 VAL   258      26.538  13.625  55.687  1.00  0.00           H  
ATOM   4039  CG2 VAL   258      24.748  15.149  54.281  1.00  0.00           C  
ATOM   4040 HG21 VAL   258      24.652  14.559  53.370  1.00  0.00           H  
ATOM   4041 HG22 VAL   258      24.472  14.594  55.178  1.00  0.00           H  
ATOM   4042 HG23 VAL   258      24.122  16.028  54.130  1.00  0.00           H  
ATOM   4043  C   VAL   258      26.114  15.994  57.132  1.00  0.00           C  
ATOM   4044  O   VAL   258      25.033  16.256  57.586  1.00  0.00           O  
ATOM   4045  N   LYS   259      27.038  15.217  57.760  1.00  0.00           N  
ATOM   4046  H   LYS   259      27.961  15.195  57.350  1.00  0.00           H  
ATOM   4047  CA  LYS   259      26.782  14.759  59.170  1.00  0.00           C  
ATOM   4048  HA  LYS   259      25.895  14.128  59.143  1.00  0.00           H  
ATOM   4049  CB  LYS   259      27.879  13.897  59.732  1.00  0.00           C  
ATOM   4050  HB2 LYS   259      28.611  14.616  60.101  1.00  0.00           H  
ATOM   4051  HB3 LYS   259      28.461  13.462  58.920  1.00  0.00           H  
ATOM   4052  CG  LYS   259      27.513  12.816  60.769  1.00  0.00           C  
ATOM   4053  HG2 LYS   259      26.719  12.206  60.337  1.00  0.00           H  
ATOM   4054  HG3 LYS   259      27.168  13.286  61.690  1.00  0.00           H  
ATOM   4055  CD  LYS   259      28.629  11.904  61.331  1.00  0.00           C  
ATOM   4056  HD2 LYS   259      29.400  12.459  61.865  1.00  0.00           H  
ATOM   4057  HD3 LYS   259      29.151  11.390  60.523  1.00  0.00           H  
ATOM   4058  CE  LYS   259      28.134  10.843  62.360  1.00  0.00           C  
ATOM   4059  HE2 LYS   259      27.220  10.377  61.991  1.00  0.00           H  
ATOM   4060  HE3 LYS   259      27.856  11.265  63.326  1.00  0.00           H  
ATOM   4061  NZ  LYS   259      29.222   9.869  62.690  1.00  0.00           N  
ATOM   4062  HZ1 LYS   259      28.901   9.121  63.288  1.00  0.00           H  
ATOM   4063  HZ2 LYS   259      29.602   9.613  61.790  1.00  0.00           H  
ATOM   4064  HZ3 LYS   259      29.976  10.362  63.146  1.00  0.00           H  
ATOM   4065  C   LYS   259      26.343  15.904  60.198  1.00  0.00           C  
ATOM   4066  O   LYS   259      25.386  15.797  60.967  1.00  0.00           O  
ATOM   4067  N   GLU   260      27.011  17.073  60.228  1.00  0.00           N  
ATOM   4068  H   GLU   260      27.749  17.233  59.556  1.00  0.00           H  
ATOM   4069  CA  GLU   260      26.553  18.257  60.953  1.00  0.00           C  
ATOM   4070  HA  GLU   260      26.336  18.167  62.017  1.00  0.00           H  
ATOM   4071  CB  GLU   260      27.661  19.350  60.941  1.00  0.00           C  
ATOM   4072  HB2 GLU   260      27.261  20.328  61.210  1.00  0.00           H  
ATOM   4073  HB3 GLU   260      27.950  19.386  59.890  1.00  0.00           H  
ATOM   4074  CG  GLU   260      28.902  19.036  61.741  1.00  0.00           C  
ATOM   4075  HG2 GLU   260      29.797  19.350  61.203  1.00  0.00           H  
ATOM   4076  HG3 GLU   260      28.822  17.971  61.957  1.00  0.00           H  
ATOM   4077  CD  GLU   260      28.804  19.844  63.114  1.00  0.00           C  
ATOM   4078  OE1 GLU   260      27.849  19.922  63.907  1.00  0.00           O  
ATOM   4079  OE2 GLU   260      29.905  20.443  63.459  1.00  0.00           O  
ATOM   4080  C   GLU   260      25.193  18.804  60.437  1.00  0.00           C  
ATOM   4081  O   GLU   260      24.425  19.282  61.324  1.00  0.00           O  
ATOM   4082  N   ASN   261      24.883  18.728  59.164  1.00  0.00           N  
ATOM   4083  H   ASN   261      25.585  18.340  58.550  1.00  0.00           H  
ATOM   4084  CA  ASN   261      23.661  19.345  58.586  1.00  0.00           C  
ATOM   4085  HA  ASN   261      23.366  20.224  59.159  1.00  0.00           H  
ATOM   4086  CB  ASN   261      23.798  19.664  57.075  1.00  0.00           C  
ATOM   4087  HB2 ASN   261      22.799  19.869  56.692  1.00  0.00           H  
ATOM   4088  HB3 ASN   261      24.120  18.782  56.522  1.00  0.00           H  
ATOM   4089  CG  ASN   261      24.610  20.811  56.691  1.00  0.00           C  
ATOM   4090  OD1 ASN   261      24.082  21.844  56.174  1.00  0.00           O  
ATOM   4091  ND2 ASN   261      25.895  20.870  57.000  1.00  0.00           N  
ATOM   4092 HD21 ASN   261      26.382  21.731  56.795  1.00  0.00           H  
ATOM   4093 HD22 ASN   261      26.326  20.030  57.358  1.00  0.00           H  
ATOM   4094  C   ASN   261      22.486  18.406  58.974  1.00  0.00           C  
ATOM   4095  O   ASN   261      21.494  18.785  59.482  1.00  0.00           O  
ATOM   4096  N   LYS   262      22.633  17.034  58.847  1.00  0.00           N  
ATOM   4097  H   LYS   262      23.444  16.723  58.332  1.00  0.00           H  
ATOM   4098  CA  LYS   262      21.645  16.057  59.276  1.00  0.00           C  
ATOM   4099  HA  LYS   262      20.764  16.118  58.638  1.00  0.00           H  
ATOM   4100  CB  LYS   262      22.277  14.585  59.060  1.00  0.00           C  
ATOM   4101  HB2 LYS   262      21.660  13.903  59.645  1.00  0.00           H  
ATOM   4102  HB3 LYS   262      23.222  14.543  59.602  1.00  0.00           H  
ATOM   4103  CG  LYS   262      22.224  14.165  57.580  1.00  0.00           C  
ATOM   4104  HG2 LYS   262      22.458  15.017  56.941  1.00  0.00           H  
ATOM   4105  HG3 LYS   262      21.178  13.956  57.353  1.00  0.00           H  
ATOM   4106  CD  LYS   262      23.018  12.851  57.216  1.00  0.00           C  
ATOM   4107  HD2 LYS   262      24.072  13.126  57.240  1.00  0.00           H  
ATOM   4108  HD3 LYS   262      22.746  12.569  56.199  1.00  0.00           H  
ATOM   4109  CE  LYS   262      22.787  11.687  58.222  1.00  0.00           C  
ATOM   4110  HE2 LYS   262      22.999  12.034  59.233  1.00  0.00           H  
ATOM   4111  HE3 LYS   262      23.317  10.805  57.861  1.00  0.00           H  
ATOM   4112  NZ  LYS   262      21.378  11.310  58.159  1.00  0.00           N  
ATOM   4113  HZ1 LYS   262      21.119  10.644  58.873  1.00  0.00           H  
ATOM   4114  HZ2 LYS   262      20.768  12.102  58.304  1.00  0.00           H  
ATOM   4115  HZ3 LYS   262      21.096  10.994  57.242  1.00  0.00           H  
ATOM   4116  C   LYS   262      21.297  16.334  60.789  1.00  0.00           C  
ATOM   4117  O   LYS   262      20.102  16.624  61.035  1.00  0.00           O  
ATOM   4118  N   GLU   263      22.337  16.500  61.651  1.00  0.00           N  
ATOM   4119  H   GLU   263      23.284  16.476  61.301  1.00  0.00           H  
ATOM   4120  CA  GLU   263      22.069  16.873  63.048  1.00  0.00           C  
ATOM   4121  HA  GLU   263      21.292  16.167  63.341  1.00  0.00           H  
ATOM   4122  CB  GLU   263      23.381  16.831  63.927  1.00  0.00           C  
ATOM   4123  HB2 GLU   263      23.490  17.883  64.188  1.00  0.00           H  
ATOM   4124  HB3 GLU   263      24.239  16.519  63.331  1.00  0.00           H  
ATOM   4125  CG  GLU   263      23.277  16.028  65.224  1.00  0.00           C  
ATOM   4126  HG2 GLU   263      22.382  16.315  65.776  1.00  0.00           H  
ATOM   4127  HG3 GLU   263      24.164  16.139  65.848  1.00  0.00           H  
ATOM   4128  CD  GLU   263      23.155  14.564  64.945  1.00  0.00           C  
ATOM   4129  OE1 GLU   263      22.608  14.062  63.976  1.00  0.00           O  
ATOM   4130  OE2 GLU   263      23.629  13.761  65.822  1.00  0.00           O  
ATOM   4131  C   GLU   263      21.308  18.200  63.211  1.00  0.00           C  
ATOM   4132  O   GLU   263      20.393  18.276  63.985  1.00  0.00           O  
ATOM   4133  N   SER   264      21.659  19.274  62.426  1.00  0.00           N  
ATOM   4134  H   SER   264      22.501  19.231  61.870  1.00  0.00           H  
ATOM   4135  CA  SER   264      21.074  20.575  62.482  1.00  0.00           C  
ATOM   4136  HA  SER   264      19.984  20.566  62.447  1.00  0.00           H  
ATOM   4137  CB  SER   264      21.390  21.326  63.798  1.00  0.00           C  
ATOM   4138  HB2 SER   264      22.480  21.316  63.773  1.00  0.00           H  
ATOM   4139  HB3 SER   264      21.112  20.705  64.650  1.00  0.00           H  
ATOM   4140  OG  SER   264      20.792  22.555  63.939  1.00  0.00           O  
ATOM   4141  HG  SER   264      19.929  22.395  64.328  1.00  0.00           H  
ATOM   4142  C   SER   264      21.500  21.553  61.251  1.00  0.00           C  
ATOM   4143  O   SER   264      22.552  22.157  61.274  1.00  0.00           O  
ATOM   4144  N   LYS   265      20.583  21.624  60.277  1.00  0.00           N  
ATOM   4145  H   LYS   265      19.873  20.907  60.318  1.00  0.00           H  
ATOM   4146  CA  LYS   265      20.521  22.609  59.294  1.00  0.00           C  
ATOM   4147  HA  LYS   265      21.486  22.548  58.791  1.00  0.00           H  
ATOM   4148  CB  LYS   265      19.381  22.352  58.320  1.00  0.00           C  
ATOM   4149  HB2 LYS   265      19.440  23.187  57.622  1.00  0.00           H  
ATOM   4150  HB3 LYS   265      18.496  22.343  58.957  1.00  0.00           H  
ATOM   4151  CG  LYS   265      19.373  21.079  57.515  1.00  0.00           C  
ATOM   4152  HG2 LYS   265      19.142  20.189  58.099  1.00  0.00           H  
ATOM   4153  HG3 LYS   265      20.327  21.123  56.990  1.00  0.00           H  
ATOM   4154  CD  LYS   265      18.321  21.253  56.430  1.00  0.00           C  
ATOM   4155  HD2 LYS   265      18.543  22.107  55.791  1.00  0.00           H  
ATOM   4156  HD3 LYS   265      17.335  21.423  56.863  1.00  0.00           H  
ATOM   4157  CE  LYS   265      18.298  19.957  55.625  1.00  0.00           C  
ATOM   4158  HE2 LYS   265      18.125  19.059  56.217  1.00  0.00           H  
ATOM   4159  HE3 LYS   265      19.212  19.739  55.072  1.00  0.00           H  
ATOM   4160  NZ  LYS   265      17.195  20.169  54.612  1.00  0.00           N  
ATOM   4161  HZ1 LYS   265      16.749  19.322  54.290  1.00  0.00           H  
ATOM   4162  HZ2 LYS   265      16.500  20.691  55.127  1.00  0.00           H  
ATOM   4163  HZ3 LYS   265      17.399  20.752  53.812  1.00  0.00           H  
ATOM   4164  C   LYS   265      20.552  24.065  59.862  1.00  0.00           C  
ATOM   4165  O   LYS   265      21.000  24.922  59.103  1.00  0.00           O  
ATOM   4166  N   HIE   266      20.134  24.276  61.072  1.00  0.00           N  
ATOM   4167  H   HIE   266      19.737  23.512  61.599  1.00  0.00           H  
ATOM   4168  CA  HIE   266      19.983  25.579  61.668  1.00  0.00           C  
ATOM   4169  HA  HIE   266      19.753  26.342  60.924  1.00  0.00           H  
ATOM   4170  CB  HIE   266      18.774  25.496  62.653  1.00  0.00           C  
ATOM   4171  HB2 HIE   266      18.945  24.624  63.285  1.00  0.00           H  
ATOM   4172  HB3 HIE   266      17.867  25.280  62.088  1.00  0.00           H  
ATOM   4173  CG  HIE   266      18.462  26.713  63.439  1.00  0.00           C  
ATOM   4174  ND1 HIE   266      19.105  26.908  64.665  1.00  0.00           N  
ATOM   4175  CE1 HIE   266      19.033  28.283  64.890  1.00  0.00           C  
ATOM   4176  HE1 HIE   266      19.336  28.791  65.793  1.00  0.00           H  
ATOM   4177  NE2 HIE   266      18.489  28.871  63.840  1.00  0.00           N  
ATOM   4178  HE2 HIE   266      18.326  29.861  63.718  1.00  0.00           H  
ATOM   4179  CD2 HIE   266      18.150  27.901  62.942  1.00  0.00           C  
ATOM   4180  HD2 HIE   266      17.877  28.095  61.915  1.00  0.00           H  
ATOM   4181  C   HIE   266      21.267  26.026  62.349  1.00  0.00           C  
ATOM   4182  O   HIE   266      21.652  27.157  62.132  1.00  0.00           O  
ATOM   4183  N   LYS   267      21.898  25.207  63.194  1.00  0.00           N  
ATOM   4184  H   LYS   267      21.367  24.367  63.373  1.00  0.00           H  
ATOM   4185  CA  LYS   267      23.257  25.414  63.653  1.00  0.00           C  
ATOM   4186  HA  LYS   267      23.148  26.227  64.371  1.00  0.00           H  
ATOM   4187  CB  LYS   267      23.783  24.182  64.319  1.00  0.00           C  
ATOM   4188  HB2 LYS   267      23.642  23.387  63.588  1.00  0.00           H  
ATOM   4189  HB3 LYS   267      23.184  23.868  65.174  1.00  0.00           H  
ATOM   4190  CG  LYS   267      25.277  24.321  64.716  1.00  0.00           C  
ATOM   4191  HG2 LYS   267      25.354  25.041  65.530  1.00  0.00           H  
ATOM   4192  HG3 LYS   267      25.821  24.738  63.868  1.00  0.00           H  
ATOM   4193  CD  LYS   267      26.034  23.001  65.057  1.00  0.00           C  
ATOM   4194  HD2 LYS   267      26.060  22.387  64.157  1.00  0.00           H  
ATOM   4195  HD3 LYS   267      25.503  22.472  65.848  1.00  0.00           H  
ATOM   4196  CE  LYS   267      27.476  23.211  65.484  1.00  0.00           C  
ATOM   4197  HE2 LYS   267      27.479  23.658  66.477  1.00  0.00           H  
ATOM   4198  HE3 LYS   267      28.039  23.919  64.876  1.00  0.00           H  
ATOM   4199  NZ  LYS   267      28.131  21.911  65.637  1.00  0.00           N  
ATOM   4200  HZ1 LYS   267      27.612  21.492  66.395  1.00  0.00           H  
ATOM   4201  HZ2 LYS   267      28.164  21.342  64.803  1.00  0.00           H  
ATOM   4202  HZ3 LYS   267      29.093  22.127  65.858  1.00  0.00           H  
ATOM   4203  C   LYS   267      24.151  25.900  62.484  1.00  0.00           C  
ATOM   4204  O   LYS   267      24.746  27.007  62.551  1.00  0.00           O  
ATOM   4205  N   MET   268      24.210  25.045  61.448  1.00  0.00           N  
ATOM   4206  H   MET   268      23.672  24.192  61.503  1.00  0.00           H  
ATOM   4207  CA  MET   268      24.994  25.288  60.235  1.00  0.00           C  
ATOM   4208  HA  MET   268      25.956  25.697  60.542  1.00  0.00           H  
ATOM   4209  CB  MET   268      25.299  24.004  59.388  1.00  0.00           C  
ATOM   4210  HB2 MET   268      25.993  24.258  58.587  1.00  0.00           H  
ATOM   4211  HB3 MET   268      24.408  23.710  58.833  1.00  0.00           H  
ATOM   4212  CG  MET   268      25.759  22.807  60.194  1.00  0.00           C  
ATOM   4213  HG2 MET   268      25.921  21.926  59.573  1.00  0.00           H  
ATOM   4214  HG3 MET   268      24.895  22.666  60.843  1.00  0.00           H  
ATOM   4215  SD  MET   268      27.255  23.171  61.291  1.00  0.00           S  
ATOM   4216  CE  MET   268      28.506  23.096  59.955  1.00  0.00           C  
ATOM   4217  HE1 MET   268      29.420  23.675  60.084  1.00  0.00           H  
ATOM   4218  HE2 MET   268      28.854  22.168  59.500  1.00  0.00           H  
ATOM   4219  HE3 MET   268      28.020  23.661  59.159  1.00  0.00           H  
ATOM   4220  C   MET   268      24.326  26.440  59.345  1.00  0.00           C  
ATOM   4221  O   MET   268      23.739  26.125  58.262  1.00  0.00           O  
ATOM   4222  N   SER   269      24.513  27.761  59.702  1.00  0.00           N  
ATOM   4223  H   SER   269      24.976  27.924  60.584  1.00  0.00           H  
ATOM   4224  CA  SER   269      24.089  28.967  58.847  1.00  0.00           C  
ATOM   4225  HA  SER   269      23.423  28.619  58.058  1.00  0.00           H  
ATOM   4226  CB  SER   269      23.154  29.926  59.669  1.00  0.00           C  
ATOM   4227  HB2 SER   269      23.827  30.243  60.466  1.00  0.00           H  
ATOM   4228  HB3 SER   269      22.263  29.482  60.113  1.00  0.00           H  
ATOM   4229  OG  SER   269      22.701  30.948  58.771  1.00  0.00           O  
ATOM   4230  HG  SER   269      22.948  31.802  59.134  1.00  0.00           H  
ATOM   4231  C   SER   269      25.219  29.595  58.008  1.00  0.00           C  
ATOM   4232  O   SER   269      25.973  30.506  58.311  1.00  0.00           O  
ATOM   4233  N   TYR   270      25.235  29.172  56.739  1.00  0.00           N  
ATOM   4234  H   TYR   270      24.622  28.401  56.516  1.00  0.00           H  
ATOM   4235  CA  TYR   270      26.196  29.528  55.704  1.00  0.00           C  
ATOM   4236  HA  TYR   270      27.153  29.540  56.226  1.00  0.00           H  
ATOM   4237  CB  TYR   270      26.229  28.437  54.664  1.00  0.00           C  
ATOM   4238  HB2 TYR   270      27.032  28.750  53.996  1.00  0.00           H  
ATOM   4239  HB3 TYR   270      25.219  28.494  54.258  1.00  0.00           H  
ATOM   4240  CG  TYR   270      26.559  27.019  55.121  1.00  0.00           C  
ATOM   4241  CD1 TYR   270      25.671  25.914  54.883  1.00  0.00           C  
ATOM   4242  HD1 TYR   270      24.709  26.041  54.408  1.00  0.00           H  
ATOM   4243  CE1 TYR   270      26.082  24.566  55.188  1.00  0.00           C  
ATOM   4244  HE1 TYR   270      25.479  23.756  54.807  1.00  0.00           H  
ATOM   4245  CZ  TYR   270      27.291  24.324  55.900  1.00  0.00           C  
ATOM   4246  OH  TYR   270      27.823  23.075  55.971  1.00  0.00           O  
ATOM   4247  HH  TYR   270      28.525  22.901  55.340  1.00  0.00           H  
ATOM   4248  CE2 TYR   270      28.099  25.419  56.258  1.00  0.00           C  
ATOM   4249  HE2 TYR   270      29.037  25.285  56.777  1.00  0.00           H  
ATOM   4250  CD2 TYR   270      27.809  26.709  55.814  1.00  0.00           C  
ATOM   4251  HD2 TYR   270      28.468  27.539  56.020  1.00  0.00           H  
ATOM   4252  C   TYR   270      25.975  30.951  55.068  1.00  0.00           C  
ATOM   4253  O   TYR   270      24.897  31.236  54.565  1.00  0.00           O  
ATOM   4254  N   SER   271      26.911  31.874  55.205  1.00  0.00           N  
ATOM   4255  H   SER   271      27.820  31.568  55.521  1.00  0.00           H  
ATOM   4256  CA  SER   271      26.779  33.167  54.521  1.00  0.00           C  
ATOM   4257  HA  SER   271      25.754  33.509  54.381  1.00  0.00           H  
ATOM   4258  CB  SER   271      27.461  34.303  55.212  1.00  0.00           C  
ATOM   4259  HB2 SER   271      27.082  34.593  56.192  1.00  0.00           H  
ATOM   4260  HB3 SER   271      27.210  35.201  54.646  1.00  0.00           H  
ATOM   4261  OG  SER   271      28.881  34.105  55.332  1.00  0.00           O  
ATOM   4262  HG  SER   271      29.042  33.783  56.222  1.00  0.00           H  
ATOM   4263  C   SER   271      27.422  33.146  53.044  1.00  0.00           C  
ATOM   4264  O   SER   271      26.921  33.837  52.089  1.00  0.00           O  
ATOM   4265  N   GLY   272      28.524  32.433  52.828  1.00  0.00           N  
ATOM   4266  H   GLY   272      28.912  31.922  53.608  1.00  0.00           H  
ATOM   4267  CA  GLY   272      29.221  32.393  51.575  1.00  0.00           C  
ATOM   4268  HA2 GLY   272      28.442  32.268  50.823  1.00  0.00           H  
ATOM   4269  HA3 GLY   272      29.905  31.543  51.586  1.00  0.00           H  
ATOM   4270  C   GLY   272      30.107  33.605  51.241  1.00  0.00           C  
ATOM   4271  O   GLY   272      31.258  33.348  50.825  1.00  0.00           O  
ATOM   4272  N   ARG   273      29.551  34.881  51.347  1.00  0.00           N  
ATOM   4273  H   ARG   273      28.549  34.919  51.472  1.00  0.00           H  
ATOM   4274  CA  ARG   273      30.249  36.176  51.116  1.00  0.00           C  
ATOM   4275  HA  ARG   273      29.869  36.458  50.133  1.00  0.00           H  
ATOM   4276  CB  ARG   273      29.831  37.131  52.198  1.00  0.00           C  
ATOM   4277  HB2 ARG   273      30.226  38.116  51.948  1.00  0.00           H  
ATOM   4278  HB3 ARG   273      30.451  36.864  53.053  1.00  0.00           H  
ATOM   4279  CG  ARG   273      28.332  37.193  52.573  1.00  0.00           C  
ATOM   4280  HG2 ARG   273      28.142  36.263  53.111  1.00  0.00           H  
ATOM   4281  HG3 ARG   273      27.642  37.299  51.736  1.00  0.00           H  
ATOM   4282  CD  ARG   273      28.180  38.373  53.549  1.00  0.00           C  
ATOM   4283  HD2 ARG   273      28.549  39.337  53.200  1.00  0.00           H  
ATOM   4284  HD3 ARG   273      28.718  38.155  54.471  1.00  0.00           H  
ATOM   4285  NE  ARG   273      26.823  38.469  54.036  1.00  0.00           N  
ATOM   4286  HE  ARG   273      26.198  37.702  53.836  1.00  0.00           H  
ATOM   4287  CZ  ARG   273      26.201  39.645  54.415  1.00  0.00           C  
ATOM   4288  NH1 ARG   273      24.963  39.700  54.692  1.00  0.00           N  
ATOM   4289 HH11 ARG   273      24.320  38.929  54.803  1.00  0.00           H  
ATOM   4290 HH12 ARG   273      24.493  40.534  55.015  1.00  0.00           H  
ATOM   4291  NH2 ARG   273      26.819  40.774  54.487  1.00  0.00           N  
ATOM   4292 HH21 ARG   273      26.201  41.570  54.561  1.00  0.00           H  
ATOM   4293 HH22 ARG   273      27.809  40.831  54.298  1.00  0.00           H  
ATOM   4294  C   ARG   273      31.737  36.104  50.899  1.00  0.00           C  
ATOM   4295  O   ARG   273      32.538  36.221  51.810  1.00  0.00           O  
ATOM   4296  N   VAL   274      32.137  35.993  49.581  1.00  0.00           N  
ATOM   4297  H   VAL   274      31.486  36.014  48.809  1.00  0.00           H  
ATOM   4298  CA  VAL   274      33.497  35.565  49.233  1.00  0.00           C  
ATOM   4299  HA  VAL   274      33.689  34.762  49.944  1.00  0.00           H  
ATOM   4300  CB  VAL   274      33.654  34.983  47.830  1.00  0.00           C  
ATOM   4301  HB  VAL   274      33.144  35.642  47.128  1.00  0.00           H  
ATOM   4302  CG1 VAL   274      35.111  34.896  47.335  1.00  0.00           C  
ATOM   4303 HG11 VAL   274      35.191  34.299  46.426  1.00  0.00           H  
ATOM   4304 HG12 VAL   274      35.413  35.914  47.088  1.00  0.00           H  
ATOM   4305 HG13 VAL   274      35.772  34.394  48.041  1.00  0.00           H  
ATOM   4306  CG2 VAL   274      33.074  33.587  47.834  1.00  0.00           C  
ATOM   4307 HG21 VAL   274      33.562  32.949  48.572  1.00  0.00           H  
ATOM   4308 HG22 VAL   274      32.002  33.589  48.030  1.00  0.00           H  
ATOM   4309 HG23 VAL   274      33.181  33.056  46.888  1.00  0.00           H  
ATOM   4310  C   VAL   274      34.551  36.708  49.337  1.00  0.00           C  
ATOM   4311  O   VAL   274      34.472  37.740  48.672  1.00  0.00           O  
ATOM   4312  N   LYS   275      35.508  36.528  50.316  1.00  0.00           N  
ATOM   4313  H   LYS   275      35.743  35.606  50.654  1.00  0.00           H  
ATOM   4314  CA  LYS   275      36.463  37.614  50.724  1.00  0.00           C  
ATOM   4315  HA  LYS   275      36.044  38.620  50.745  1.00  0.00           H  
ATOM   4316  CB  LYS   275      36.922  37.414  52.206  1.00  0.00           C  
ATOM   4317  HB2 LYS   275      37.789  38.049  52.392  1.00  0.00           H  
ATOM   4318  HB3 LYS   275      37.196  36.362  52.273  1.00  0.00           H  
ATOM   4319  CG  LYS   275      35.703  37.680  53.153  1.00  0.00           C  
ATOM   4320  HG2 LYS   275      35.878  37.165  54.097  1.00  0.00           H  
ATOM   4321  HG3 LYS   275      34.850  37.161  52.715  1.00  0.00           H  
ATOM   4322  CD  LYS   275      35.229  39.152  53.456  1.00  0.00           C  
ATOM   4323  HD2 LYS   275      34.856  39.578  52.525  1.00  0.00           H  
ATOM   4324  HD3 LYS   275      36.057  39.802  53.735  1.00  0.00           H  
ATOM   4325  CE  LYS   275      34.166  39.139  54.589  1.00  0.00           C  
ATOM   4326  HE2 LYS   275      33.997  40.120  55.033  1.00  0.00           H  
ATOM   4327  HE3 LYS   275      34.748  38.538  55.287  1.00  0.00           H  
ATOM   4328  NZ  LYS   275      32.924  38.504  54.099  1.00  0.00           N  
ATOM   4329  HZ1 LYS   275      32.266  39.226  53.843  1.00  0.00           H  
ATOM   4330  HZ2 LYS   275      32.990  37.933  53.268  1.00  0.00           H  
ATOM   4331  HZ3 LYS   275      32.505  37.991  54.862  1.00  0.00           H  
ATOM   4332  C   LYS   275      37.633  37.817  49.862  1.00  0.00           C  
ATOM   4333  O   LYS   275      38.191  38.868  49.857  1.00  0.00           O  
ATOM   4334  N   THR   276      38.048  36.811  49.137  1.00  0.00           N  
ATOM   4335  H   THR   276      37.460  35.990  49.163  1.00  0.00           H  
ATOM   4336  CA  THR   276      39.256  36.829  48.279  1.00  0.00           C  
ATOM   4337  HA  THR   276      39.193  37.696  47.621  1.00  0.00           H  
ATOM   4338  CB  THR   276      40.555  36.948  49.099  1.00  0.00           C  
ATOM   4339  HB  THR   276      40.720  37.968  49.447  1.00  0.00           H  
ATOM   4340  CG2 THR   276      40.642  36.063  50.388  1.00  0.00           C  
ATOM   4341 HG21 THR   276      41.636  36.023  50.833  1.00  0.00           H  
ATOM   4342 HG22 THR   276      40.058  36.447  51.224  1.00  0.00           H  
ATOM   4343 HG23 THR   276      40.169  35.102  50.185  1.00  0.00           H  
ATOM   4344  OG1 THR   276      41.716  36.610  48.383  1.00  0.00           O  
ATOM   4345  HG1 THR   276      41.860  37.285  47.716  1.00  0.00           H  
ATOM   4346  C   THR   276      39.311  35.530  47.385  1.00  0.00           C  
ATOM   4347  O   THR   276      38.862  34.468  47.759  1.00  0.00           O  
ATOM   4348  N   LEU   277      39.944  35.601  46.274  1.00  0.00           N  
ATOM   4349  H   LEU   277      40.358  36.459  45.939  1.00  0.00           H  
ATOM   4350  CA  LEU   277      40.057  34.578  45.262  1.00  0.00           C  
ATOM   4351  HA  LEU   277      39.843  33.627  45.751  1.00  0.00           H  
ATOM   4352  CB  LEU   277      38.914  35.018  44.364  1.00  0.00           C  
ATOM   4353  HB2 LEU   277      39.089  35.931  43.795  1.00  0.00           H  
ATOM   4354  HB3 LEU   277      38.053  35.263  44.986  1.00  0.00           H  
ATOM   4355  CG  LEU   277      38.416  33.956  43.331  1.00  0.00           C  
ATOM   4356  HG  LEU   277      39.264  33.389  42.948  1.00  0.00           H  
ATOM   4357  CD1 LEU   277      37.413  33.058  44.085  1.00  0.00           C  
ATOM   4358 HD11 LEU   277      36.530  33.638  44.354  1.00  0.00           H  
ATOM   4359 HD12 LEU   277      37.072  32.293  43.387  1.00  0.00           H  
ATOM   4360 HD13 LEU   277      37.892  32.577  44.938  1.00  0.00           H  
ATOM   4361  CD2 LEU   277      37.640  34.611  42.190  1.00  0.00           C  
ATOM   4362 HD21 LEU   277      38.259  35.233  41.543  1.00  0.00           H  
ATOM   4363 HD22 LEU   277      37.400  33.768  41.543  1.00  0.00           H  
ATOM   4364 HD23 LEU   277      36.705  35.077  42.500  1.00  0.00           H  
ATOM   4365  C   LEU   277      41.374  34.628  44.435  1.00  0.00           C  
ATOM   4366  O   LEU   277      41.990  35.672  44.104  1.00  0.00           O  
ATOM   4367  N   CYS   278      41.856  33.390  44.148  1.00  0.00           N  
ATOM   4368  H   CYS   278      41.341  32.571  44.440  1.00  0.00           H  
ATOM   4369  CA  CYS   278      43.138  33.144  43.517  1.00  0.00           C  
ATOM   4370  HA  CYS   278      43.420  33.996  42.899  1.00  0.00           H  
ATOM   4371  CB  CYS   278      44.229  33.191  44.638  1.00  0.00           C  
ATOM   4372  HB2 CYS   278      43.949  32.348  45.271  1.00  0.00           H  
ATOM   4373  HB3 CYS   278      44.113  34.074  45.266  1.00  0.00           H  
ATOM   4374  SG  CYS   278      45.938  32.913  44.094  1.00  0.00           S  
ATOM   4375  HG  CYS   278      46.333  34.150  43.780  1.00  0.00           H  
ATOM   4376  C   CYS   278      43.263  31.782  42.890  1.00  0.00           C  
ATOM   4377  O   CYS   278      42.774  30.736  43.385  1.00  0.00           O  
ATOM   4378  N   LEU   279      43.874  31.723  41.650  1.00  0.00           N  
ATOM   4379  H   LEU   279      44.281  32.558  41.252  1.00  0.00           H  
ATOM   4380  CA  LEU   279      44.063  30.483  40.820  1.00  0.00           C  
ATOM   4381  HA  LEU   279      43.322  29.742  41.120  1.00  0.00           H  
ATOM   4382  CB  LEU   279      43.774  30.719  39.289  1.00  0.00           C  
ATOM   4383  HB2 LEU   279      44.117  31.707  38.983  1.00  0.00           H  
ATOM   4384  HB3 LEU   279      42.687  30.797  39.274  1.00  0.00           H  
ATOM   4385  CG  LEU   279      44.115  29.513  38.441  1.00  0.00           C  
ATOM   4386  HG  LEU   279      45.195  29.361  38.424  1.00  0.00           H  
ATOM   4387  CD1 LEU   279      43.441  28.242  39.067  1.00  0.00           C  
ATOM   4388 HD11 LEU   279      43.461  27.508  38.262  1.00  0.00           H  
ATOM   4389 HD12 LEU   279      44.026  27.823  39.885  1.00  0.00           H  
ATOM   4390 HD13 LEU   279      42.427  28.574  39.288  1.00  0.00           H  
ATOM   4391  CD2 LEU   279      43.541  29.651  36.989  1.00  0.00           C  
ATOM   4392 HD21 LEU   279      43.412  28.654  36.567  1.00  0.00           H  
ATOM   4393 HD22 LEU   279      42.505  29.990  37.005  1.00  0.00           H  
ATOM   4394 HD23 LEU   279      44.199  30.335  36.453  1.00  0.00           H  
ATOM   4395  C   LEU   279      45.477  30.042  41.048  1.00  0.00           C  
ATOM   4396  O   LEU   279      46.357  30.620  40.364  1.00  0.00           O  
ATOM   4397  N   GLN   280      45.654  29.226  42.071  1.00  0.00           N  
ATOM   4398  H   GLN   280      44.781  28.810  42.365  1.00  0.00           H  
ATOM   4399  CA  GLN   280      46.934  28.726  42.491  1.00  0.00           C  
ATOM   4400  HA  GLN   280      47.636  29.560  42.498  1.00  0.00           H  
ATOM   4401  CB  GLN   280      46.782  28.089  43.898  1.00  0.00           C  
ATOM   4402  HB2 GLN   280      45.909  27.437  43.922  1.00  0.00           H  
ATOM   4403  HB3 GLN   280      46.514  28.849  44.632  1.00  0.00           H  
ATOM   4404  CG  GLN   280      47.945  27.179  44.328  1.00  0.00           C  
ATOM   4405  HG2 GLN   280      47.869  26.290  43.702  1.00  0.00           H  
ATOM   4406  HG3 GLN   280      47.847  26.901  45.377  1.00  0.00           H  
ATOM   4407  CD  GLN   280      49.339  27.766  44.192  1.00  0.00           C  
ATOM   4408  OE1 GLN   280      49.484  28.972  43.942  1.00  0.00           O  
ATOM   4409  NE2 GLN   280      50.367  27.001  44.135  1.00  0.00           N  
ATOM   4410 HE21 GLN   280      50.237  26.006  44.250  1.00  0.00           H  
ATOM   4411 HE22 GLN   280      51.286  27.416  44.076  1.00  0.00           H  
ATOM   4412  C   GLN   280      47.421  27.782  41.403  1.00  0.00           C  
ATOM   4413  O   GLN   280      46.656  26.837  41.099  1.00  0.00           O  
ATOM   4414  N   LYS   281      48.564  28.182  40.793  1.00  0.00           N  
ATOM   4415  H   LYS   281      48.998  29.023  41.144  1.00  0.00           H  
ATOM   4416  CA  LYS   281      49.411  27.541  39.703  1.00  0.00           C  
ATOM   4417  HA  LYS   281      50.114  28.308  39.378  1.00  0.00           H  
ATOM   4418  CB  LYS   281      50.164  26.372  40.228  1.00  0.00           C  
ATOM   4419  HB2 LYS   281      49.711  25.421  39.946  1.00  0.00           H  
ATOM   4420  HB3 LYS   281      50.305  26.445  41.306  1.00  0.00           H  
ATOM   4421  CG  LYS   281      51.557  26.382  39.633  1.00  0.00           C  
ATOM   4422  HG2 LYS   281      51.929  27.403  39.546  1.00  0.00           H  
ATOM   4423  HG3 LYS   281      51.509  25.878  38.668  1.00  0.00           H  
ATOM   4424  CD  LYS   281      52.638  25.565  40.446  1.00  0.00           C  
ATOM   4425  HD2 LYS   281      52.264  24.547  40.546  1.00  0.00           H  
ATOM   4426  HD3 LYS   281      52.721  26.029  41.429  1.00  0.00           H  
ATOM   4427  CE  LYS   281      54.034  25.691  39.769  1.00  0.00           C  
ATOM   4428  HE2 LYS   281      54.403  26.715  39.712  1.00  0.00           H  
ATOM   4429  HE3 LYS   281      53.950  25.211  38.794  1.00  0.00           H  
ATOM   4430  NZ  LYS   281      54.949  24.871  40.525  1.00  0.00           N  
ATOM   4431  HZ1 LYS   281      54.591  23.934  40.642  1.00  0.00           H  
ATOM   4432  HZ2 LYS   281      55.852  24.841  40.074  1.00  0.00           H  
ATOM   4433  HZ3 LYS   281      55.324  25.293  41.363  1.00  0.00           H  
ATOM   4434  C   LYS   281      48.583  27.366  38.438  1.00  0.00           C  
ATOM   4435  O   LYS   281      48.726  28.234  37.582  1.00  0.00           O  
ATOM   4436  N   ASN   282      47.713  26.327  38.213  1.00  0.00           N  
ATOM   4437  H   ASN   282      47.616  25.719  39.013  1.00  0.00           H  
ATOM   4438  CA  ASN   282      47.018  26.098  36.989  1.00  0.00           C  
ATOM   4439  HA  ASN   282      47.193  27.027  36.446  1.00  0.00           H  
ATOM   4440  CB  ASN   282      47.684  24.958  36.293  1.00  0.00           C  
ATOM   4441  HB2 ASN   282      47.183  24.833  35.333  1.00  0.00           H  
ATOM   4442  HB3 ASN   282      47.584  24.061  36.904  1.00  0.00           H  
ATOM   4443  CG  ASN   282      49.136  25.192  36.054  1.00  0.00           C  
ATOM   4444  OD1 ASN   282      49.925  24.625  36.796  1.00  0.00           O  
ATOM   4445  ND2 ASN   282      49.565  26.040  35.125  1.00  0.00           N  
ATOM   4446 HD21 ASN   282      50.557  26.175  34.993  1.00  0.00           H  
ATOM   4447 HD22 ASN   282      48.920  26.373  34.423  1.00  0.00           H  
ATOM   4448  C   ASN   282      45.533  25.910  37.096  1.00  0.00           C  
ATOM   4449  O   ASN   282      44.734  26.423  36.339  1.00  0.00           O  
ATOM   4450  N   THR   283      45.165  24.975  37.973  1.00  0.00           N  
ATOM   4451  H   THR   283      45.962  24.612  38.476  1.00  0.00           H  
ATOM   4452  CA  THR   283      43.817  24.497  38.131  1.00  0.00           C  
ATOM   4453  HA  THR   283      43.082  25.110  37.609  1.00  0.00           H  
ATOM   4454  CB  THR   283      43.669  23.082  37.485  1.00  0.00           C  
ATOM   4455  HB  THR   283      42.588  22.943  37.476  1.00  0.00           H  
ATOM   4456  CG2 THR   283      44.093  22.973  35.985  1.00  0.00           C  
ATOM   4457 HG21 THR   283      43.716  22.032  35.585  1.00  0.00           H  
ATOM   4458 HG22 THR   283      43.765  23.811  35.369  1.00  0.00           H  
ATOM   4459 HG23 THR   283      45.169  22.811  36.036  1.00  0.00           H  
ATOM   4460  OG1 THR   283      44.221  22.088  38.283  1.00  0.00           O  
ATOM   4461  HG1 THR   283      43.471  21.586  38.610  1.00  0.00           H  
ATOM   4462  C   THR   283      43.286  24.685  39.526  1.00  0.00           C  
ATOM   4463  O   THR   283      42.058  24.528  39.665  1.00  0.00           O  
ATOM   4464  N   ALA   284      44.044  25.097  40.603  1.00  0.00           N  
ATOM   4465  H   ALA   284      45.039  25.262  40.545  1.00  0.00           H  
ATOM   4466  CA  ALA   284      43.485  25.051  41.928  1.00  0.00           C  
ATOM   4467  HA  ALA   284      42.625  24.381  41.905  1.00  0.00           H  
ATOM   4468  CB  ALA   284      44.518  24.561  42.932  1.00  0.00           C  
ATOM   4469  HB1 ALA   284      45.371  25.226  43.072  1.00  0.00           H  
ATOM   4470  HB2 ALA   284      44.061  24.491  43.919  1.00  0.00           H  
ATOM   4471  HB3 ALA   284      44.904  23.612  42.559  1.00  0.00           H  
ATOM   4472  C   ALA   284      42.901  26.457  42.254  1.00  0.00           C  
ATOM   4473  O   ALA   284      43.623  27.295  42.823  1.00  0.00           O  
ATOM   4474  N   LEU   285      41.656  26.731  41.918  1.00  0.00           N  
ATOM   4475  H   LEU   285      41.123  25.992  41.483  1.00  0.00           H  
ATOM   4476  CA  LEU   285      40.922  27.908  42.386  1.00  0.00           C  
ATOM   4477  HA  LEU   285      41.563  28.780  42.254  1.00  0.00           H  
ATOM   4478  CB  LEU   285      39.752  28.074  41.485  1.00  0.00           C  
ATOM   4479  HB2 LEU   285      39.168  27.158  41.576  1.00  0.00           H  
ATOM   4480  HB3 LEU   285      40.105  28.040  40.454  1.00  0.00           H  
ATOM   4481  CG  LEU   285      38.914  29.442  41.632  1.00  0.00           C  
ATOM   4482  HG  LEU   285      38.549  29.556  42.653  1.00  0.00           H  
ATOM   4483  CD1 LEU   285      39.679  30.750  41.199  1.00  0.00           C  
ATOM   4484 HD11 LEU   285      40.463  31.024  41.904  1.00  0.00           H  
ATOM   4485 HD12 LEU   285      40.083  30.604  40.197  1.00  0.00           H  
ATOM   4486 HD13 LEU   285      38.894  31.504  41.242  1.00  0.00           H  
ATOM   4487  CD2 LEU   285      37.691  29.268  40.728  1.00  0.00           C  
ATOM   4488 HD21 LEU   285      38.034  29.000  39.728  1.00  0.00           H  
ATOM   4489 HD22 LEU   285      37.001  28.494  41.064  1.00  0.00           H  
ATOM   4490 HD23 LEU   285      37.057  30.153  40.669  1.00  0.00           H  
ATOM   4491  C   LEU   285      40.575  27.866  43.836  1.00  0.00           C  
ATOM   4492  O   LEU   285      39.515  27.255  44.248  1.00  0.00           O  
ATOM   4493  N   TRP   286      41.405  28.618  44.696  1.00  0.00           N  
ATOM   4494  H   TRP   286      42.199  29.116  44.319  1.00  0.00           H  
ATOM   4495  CA  TRP   286      40.976  28.854  46.074  1.00  0.00           C  
ATOM   4496  HA  TRP   286      40.596  27.973  46.592  1.00  0.00           H  
ATOM   4497  CB  TRP   286      42.206  29.255  46.940  1.00  0.00           C  
ATOM   4498  HB2 TRP   286      41.933  29.593  47.940  1.00  0.00           H  
ATOM   4499  HB3 TRP   286      42.547  30.222  46.570  1.00  0.00           H  
ATOM   4500  CG  TRP   286      43.313  28.308  47.216  1.00  0.00           C  
ATOM   4501  CD1 TRP   286      43.797  27.466  46.384  1.00  0.00           C  
ATOM   4502  HD1 TRP   286      43.638  27.464  45.316  1.00  0.00           H  
ATOM   4503  NE1 TRP   286      44.755  26.704  46.966  1.00  0.00           N  
ATOM   4504  HE1 TRP   286      45.205  25.938  46.485  1.00  0.00           H  
ATOM   4505  CE2 TRP   286      44.837  26.988  48.340  1.00  0.00           C  
ATOM   4506  CZ2 TRP   286      45.518  26.348  49.408  1.00  0.00           C  
ATOM   4507  HZ2 TRP   286      46.165  25.505  49.214  1.00  0.00           H  
ATOM   4508  CH2 TRP   286      45.311  26.880  50.701  1.00  0.00           C  
ATOM   4509  HH2 TRP   286      45.804  26.429  51.549  1.00  0.00           H  
ATOM   4510  CZ3 TRP   286      44.589  28.093  50.889  1.00  0.00           C  
ATOM   4511  HZ3 TRP   286      44.681  28.541  51.867  1.00  0.00           H  
ATOM   4512  CE3 TRP   286      43.851  28.675  49.804  1.00  0.00           C  
ATOM   4513  HE3 TRP   286      43.220  29.545  49.910  1.00  0.00           H  
ATOM   4514  CD2 TRP   286      43.935  28.055  48.515  1.00  0.00           C  
ATOM   4515  C   TRP   286      40.000  29.979  46.254  1.00  0.00           C  
ATOM   4516  O   TRP   286      40.220  31.091  45.710  1.00  0.00           O  
ATOM   4517  N   ILE   287      38.897  29.649  46.988  1.00  0.00           N  
ATOM   4518  H   ILE   287      38.874  28.687  47.292  1.00  0.00           H  
ATOM   4519  CA  ILE   287      37.754  30.529  47.328  1.00  0.00           C  
ATOM   4520  HA  ILE   287      37.802  31.498  46.831  1.00  0.00           H  
ATOM   4521  CB  ILE   287      36.517  29.835  46.646  1.00  0.00           C  
ATOM   4522  HB  ILE   287      36.613  28.787  46.929  1.00  0.00           H  
ATOM   4523  CG2 ILE   287      35.208  30.528  47.112  1.00  0.00           C  
ATOM   4524 HG21 ILE   287      34.327  30.161  46.585  1.00  0.00           H  
ATOM   4525 HG22 ILE   287      35.042  30.217  48.143  1.00  0.00           H  
ATOM   4526 HG23 ILE   287      35.432  31.592  47.041  1.00  0.00           H  
ATOM   4527  CG1 ILE   287      36.567  29.934  45.124  1.00  0.00           C  
ATOM   4528 HG12 ILE   287      37.564  30.236  44.803  1.00  0.00           H  
ATOM   4529 HG13 ILE   287      35.866  30.705  44.801  1.00  0.00           H  
ATOM   4530  CD1 ILE   287      36.089  28.656  44.476  1.00  0.00           C  
ATOM   4531 HD11 ILE   287      35.197  28.259  44.962  1.00  0.00           H  
ATOM   4532 HD12 ILE   287      35.822  29.004  43.478  1.00  0.00           H  
ATOM   4533 HD13 ILE   287      36.970  28.016  44.518  1.00  0.00           H  
ATOM   4534  C   ILE   287      37.524  30.740  48.836  1.00  0.00           C  
ATOM   4535  O   ILE   287      37.081  29.898  49.642  1.00  0.00           O  
ATOM   4536  N   GLY   288      38.059  31.903  49.299  1.00  0.00           N  
ATOM   4537  H   GLY   288      38.226  32.655  48.645  1.00  0.00           H  
ATOM   4538  CA  GLY   288      37.896  32.408  50.760  1.00  0.00           C  
ATOM   4539  HA2 GLY   288      38.537  33.263  50.980  1.00  0.00           H  
ATOM   4540  HA3 GLY   288      38.095  31.575  51.434  1.00  0.00           H  
ATOM   4541  C   GLY   288      36.424  32.766  51.050  1.00  0.00           C  
ATOM   4542  O   GLY   288      36.074  33.858  50.594  1.00  0.00           O  
ATOM   4543  N   THR   289      35.642  31.923  51.715  1.00  0.00           N  
ATOM   4544  H   THR   289      36.043  31.079  52.098  1.00  0.00           H  
ATOM   4545  CA  THR   289      34.310  32.244  52.158  1.00  0.00           C  
ATOM   4546  HA  THR   289      33.979  32.960  51.405  1.00  0.00           H  
ATOM   4547  CB  THR   289      33.289  31.048  51.912  1.00  0.00           C  
ATOM   4548  HB  THR   289      32.280  31.446  52.025  1.00  0.00           H  
ATOM   4549  CG2 THR   289      33.284  30.362  50.574  1.00  0.00           C  
ATOM   4550 HG21 THR   289      34.321  30.124  50.335  1.00  0.00           H  
ATOM   4551 HG22 THR   289      32.581  29.534  50.665  1.00  0.00           H  
ATOM   4552 HG23 THR   289      32.786  30.902  49.769  1.00  0.00           H  
ATOM   4553  OG1 THR   289      33.376  30.142  53.012  1.00  0.00           O  
ATOM   4554  HG1 THR   289      34.149  29.600  52.839  1.00  0.00           H  
ATOM   4555  C   THR   289      34.110  32.849  53.563  1.00  0.00           C  
ATOM   4556  O   THR   289      34.674  32.358  54.578  1.00  0.00           O  
ATOM   4557  N   GLY   290      33.203  33.843  53.683  1.00  0.00           N  
ATOM   4558  H   GLY   290      32.860  34.207  52.805  1.00  0.00           H  
ATOM   4559  CA  GLY   290      32.551  34.268  54.990  1.00  0.00           C  
ATOM   4560  HA2 GLY   290      32.273  33.346  55.500  1.00  0.00           H  
ATOM   4561  HA3 GLY   290      31.707  34.922  54.773  1.00  0.00           H  
ATOM   4562  C   GLY   290      33.539  35.036  55.948  1.00  0.00           C  
ATOM   4563  O   GLY   290      34.121  36.070  55.568  1.00  0.00           O  
ATOM   4564  N   GLY   291      33.769  34.447  57.148  1.00  0.00           N  
ATOM   4565  H   GLY   291      33.279  33.595  57.379  1.00  0.00           H  
ATOM   4566  CA  GLY   291      34.983  34.636  57.833  1.00  0.00           C  
ATOM   4567  HA2 GLY   291      34.867  34.071  58.758  1.00  0.00           H  
ATOM   4568  HA3 GLY   291      35.047  35.686  58.118  1.00  0.00           H  
ATOM   4569  C   GLY   291      36.226  34.119  57.115  1.00  0.00           C  
ATOM   4570  O   GLY   291      37.005  34.879  56.528  1.00  0.00           O  
ATOM   4571  N   GLY   292      36.406  32.853  57.269  1.00  0.00           N  
ATOM   4572  H   GLY   292      35.935  32.399  58.039  1.00  0.00           H  
ATOM   4573  CA  GLY   292      37.300  32.063  56.401  1.00  0.00           C  
ATOM   4574  HA2 GLY   292      38.364  32.220  56.578  1.00  0.00           H  
ATOM   4575  HA3 GLY   292      37.048  32.368  55.385  1.00  0.00           H  
ATOM   4576  C   GLY   292      36.998  30.569  56.507  1.00  0.00           C  
ATOM   4577  O   GLY   292      37.745  29.855  57.152  1.00  0.00           O  
ATOM   4578  N   HIE   293      35.993  30.095  55.744  1.00  0.00           N  
ATOM   4579  H   HIE   293      35.569  30.763  55.116  1.00  0.00           H  
ATOM   4580  CA  HIE   293      36.001  28.650  55.264  1.00  0.00           C  
ATOM   4581  HA  HIE   293      36.747  28.115  55.851  1.00  0.00           H  
ATOM   4582  CB  HIE   293      34.712  27.919  55.514  1.00  0.00           C  
ATOM   4583  HB2 HIE   293      34.795  26.834  55.584  1.00  0.00           H  
ATOM   4584  HB3 HIE   293      34.066  28.177  54.675  1.00  0.00           H  
ATOM   4585  CG  HIE   293      33.894  28.269  56.758  1.00  0.00           C  
ATOM   4586  ND1 HIE   293      32.514  28.045  56.846  1.00  0.00           N  
ATOM   4587  CE1 HIE   293      32.264  28.424  58.149  1.00  0.00           C  
ATOM   4588  HE1 HIE   293      31.289  28.491  58.608  1.00  0.00           H  
ATOM   4589  NE2 HIE   293      33.343  28.805  58.874  1.00  0.00           N  
ATOM   4590  HE2 HIE   293      33.242  29.014  59.856  1.00  0.00           H  
ATOM   4591  CD2 HIE   293      34.434  28.711  58.015  1.00  0.00           C  
ATOM   4592  HD2 HIE   293      35.481  28.902  58.196  1.00  0.00           H  
ATOM   4593  C   HIE   293      36.483  28.633  53.853  1.00  0.00           C  
ATOM   4594  O   HIE   293      35.689  28.895  52.940  1.00  0.00           O  
ATOM   4595  N   ILE   294      37.760  28.121  53.526  1.00  0.00           N  
ATOM   4596  H   ILE   294      38.174  27.552  54.251  1.00  0.00           H  
ATOM   4597  CA  ILE   294      38.314  28.152  52.172  1.00  0.00           C  
ATOM   4598  HA  ILE   294      37.819  29.036  51.770  1.00  0.00           H  
ATOM   4599  CB  ILE   294      39.841  28.486  52.378  1.00  0.00           C  
ATOM   4600  HB  ILE   294      40.096  27.582  52.931  1.00  0.00           H  
ATOM   4601  CG2 ILE   294      40.480  28.357  51.044  1.00  0.00           C  
ATOM   4602 HG21 ILE   294      40.337  27.377  50.590  1.00  0.00           H  
ATOM   4603 HG22 ILE   294      40.106  29.139  50.384  1.00  0.00           H  
ATOM   4604 HG23 ILE   294      41.553  28.505  51.161  1.00  0.00           H  
ATOM   4605  CG1 ILE   294      40.238  29.641  53.159  1.00  0.00           C  
ATOM   4606 HG12 ILE   294      39.596  29.821  54.022  1.00  0.00           H  
ATOM   4607 HG13 ILE   294      39.920  30.491  52.555  1.00  0.00           H  
ATOM   4608  CD1 ILE   294      41.654  29.695  53.780  1.00  0.00           C  
ATOM   4609 HD11 ILE   294      42.362  29.810  52.959  1.00  0.00           H  
ATOM   4610 HD12 ILE   294      41.777  30.577  54.408  1.00  0.00           H  
ATOM   4611 HD13 ILE   294      41.954  28.869  54.425  1.00  0.00           H  
ATOM   4612  C   ILE   294      37.919  26.893  51.315  1.00  0.00           C  
ATOM   4613  O   ILE   294      38.320  25.733  51.570  1.00  0.00           O  
ATOM   4614  N   LEU   295      37.083  27.058  50.309  1.00  0.00           N  
ATOM   4615  H   LEU   295      36.750  27.998  50.150  1.00  0.00           H  
ATOM   4616  CA  LEU   295      36.858  26.062  49.215  1.00  0.00           C  
ATOM   4617  HA  LEU   295      36.739  25.098  49.710  1.00  0.00           H  
ATOM   4618  CB  LEU   295      35.479  26.393  48.605  1.00  0.00           C  
ATOM   4619  HB2 LEU   295      35.525  27.467  48.425  1.00  0.00           H  
ATOM   4620  HB3 LEU   295      34.724  26.275  49.382  1.00  0.00           H  
ATOM   4621  CG  LEU   295      35.005  25.595  47.306  1.00  0.00           C  
ATOM   4622  HG  LEU   295      35.681  25.849  46.490  1.00  0.00           H  
ATOM   4623  CD1 LEU   295      34.885  24.092  47.510  1.00  0.00           C  
ATOM   4624 HD11 LEU   295      34.382  23.908  48.459  1.00  0.00           H  
ATOM   4625 HD12 LEU   295      34.304  23.635  46.709  1.00  0.00           H  
ATOM   4626 HD13 LEU   295      35.861  23.609  47.464  1.00  0.00           H  
ATOM   4627  CD2 LEU   295      33.681  26.141  46.787  1.00  0.00           C  
ATOM   4628 HD21 LEU   295      33.352  25.774  45.815  1.00  0.00           H  
ATOM   4629 HD22 LEU   295      32.950  25.831  47.534  1.00  0.00           H  
ATOM   4630 HD23 LEU   295      33.743  27.226  46.872  1.00  0.00           H  
ATOM   4631  C   LEU   295      37.986  26.022  48.126  1.00  0.00           C  
ATOM   4632  O   LEU   295      38.304  26.972  47.467  1.00  0.00           O  
ATOM   4633  N   LEU   296      38.444  24.787  47.894  1.00  0.00           N  
ATOM   4634  H   LEU   296      38.085  23.986  48.393  1.00  0.00           H  
ATOM   4635  CA  LEU   296      39.244  24.536  46.682  1.00  0.00           C  
ATOM   4636  HA  LEU   296      39.567  25.431  46.151  1.00  0.00           H  
ATOM   4637  CB  LEU   296      40.593  23.780  47.044  1.00  0.00           C  
ATOM   4638  HB2 LEU   296      41.062  23.447  46.118  1.00  0.00           H  
ATOM   4639  HB3 LEU   296      40.230  22.849  47.479  1.00  0.00           H  
ATOM   4640  CG  LEU   296      41.698  24.362  47.935  1.00  0.00           C  
ATOM   4641  HG  LEU   296      41.977  25.347  47.560  1.00  0.00           H  
ATOM   4642  CD1 LEU   296      41.272  24.583  49.390  1.00  0.00           C  
ATOM   4643 HD11 LEU   296      40.651  25.478  49.401  1.00  0.00           H  
ATOM   4644 HD12 LEU   296      40.892  23.695  49.895  1.00  0.00           H  
ATOM   4645 HD13 LEU   296      42.110  24.941  49.989  1.00  0.00           H  
ATOM   4646  CD2 LEU   296      42.990  23.507  47.938  1.00  0.00           C  
ATOM   4647 HD21 LEU   296      43.313  23.260  46.927  1.00  0.00           H  
ATOM   4648 HD22 LEU   296      43.770  24.089  48.430  1.00  0.00           H  
ATOM   4649 HD23 LEU   296      42.711  22.506  48.269  1.00  0.00           H  
ATOM   4650  C   LEU   296      38.601  23.767  45.514  1.00  0.00           C  
ATOM   4651  O   LEU   296      38.262  22.573  45.641  1.00  0.00           O  
ATOM   4652  N   LEU   297      38.550  24.438  44.351  1.00  0.00           N  
ATOM   4653  H   LEU   297      38.945  25.365  44.273  1.00  0.00           H  
ATOM   4654  CA  LEU   297      38.111  23.824  43.133  1.00  0.00           C  
ATOM   4655  HA  LEU   297      37.675  22.852  43.364  1.00  0.00           H  
ATOM   4656  CB  LEU   297      37.055  24.655  42.461  1.00  0.00           C  
ATOM   4657  HB2 LEU   297      36.965  24.218  41.467  1.00  0.00           H  
ATOM   4658  HB3 LEU   297      37.374  25.675  42.247  1.00  0.00           H  
ATOM   4659  CG  LEU   297      35.674  24.684  43.260  1.00  0.00           C  
ATOM   4660  HG  LEU   297      35.718  25.234  44.200  1.00  0.00           H  
ATOM   4661  CD1 LEU   297      34.546  25.392  42.391  1.00  0.00           C  
ATOM   4662 HD11 LEU   297      33.721  25.610  43.069  1.00  0.00           H  
ATOM   4663 HD12 LEU   297      34.982  26.325  42.035  1.00  0.00           H  
ATOM   4664 HD13 LEU   297      34.130  24.708  41.651  1.00  0.00           H  
ATOM   4665  CD2 LEU   297      35.143  23.443  43.884  1.00  0.00           C  
ATOM   4666 HD21 LEU   297      34.783  22.766  43.109  1.00  0.00           H  
ATOM   4667 HD22 LEU   297      35.942  22.998  44.478  1.00  0.00           H  
ATOM   4668 HD23 LEU   297      34.274  23.653  44.508  1.00  0.00           H  
ATOM   4669  C   LEU   297      39.182  23.440  42.133  1.00  0.00           C  
ATOM   4670  O   LEU   297      40.188  24.167  41.960  1.00  0.00           O  
ATOM   4671  N   ASP   298      38.967  22.305  41.463  1.00  0.00           N  
ATOM   4672  H   ASP   298      38.135  21.792  41.719  1.00  0.00           H  
ATOM   4673  CA  ASP   298      39.727  22.061  40.296  1.00  0.00           C  
ATOM   4674  HA  ASP   298      40.659  22.608  40.437  1.00  0.00           H  
ATOM   4675  CB  ASP   298      39.960  20.524  40.146  1.00  0.00           C  
ATOM   4676  HB2 ASP   298      39.044  19.975  39.931  1.00  0.00           H  
ATOM   4677  HB3 ASP   298      40.373  20.132  41.076  1.00  0.00           H  
ATOM   4678  CG  ASP   298      40.953  20.170  39.162  1.00  0.00           C  
ATOM   4679  OD1 ASP   298      40.972  19.024  38.705  1.00  0.00           O  
ATOM   4680  OD2 ASP   298      41.948  20.969  38.931  1.00  0.00           O  
ATOM   4681  C   ASP   298      39.077  22.580  38.989  1.00  0.00           C  
ATOM   4682  O   ASP   298      37.906  22.374  38.741  1.00  0.00           O  
ATOM   4683  N   LEU   299      39.812  23.256  38.117  1.00  0.00           N  
ATOM   4684  H   LEU   299      40.681  23.599  38.501  1.00  0.00           H  
ATOM   4685  CA  LEU   299      39.337  23.661  36.805  1.00  0.00           C  
ATOM   4686  HA  LEU   299      38.257  23.792  36.863  1.00  0.00           H  
ATOM   4687  CB  LEU   299      39.927  25.089  36.670  1.00  0.00           C  
ATOM   4688  HB2 LEU   299      39.548  25.475  35.724  1.00  0.00           H  
ATOM   4689  HB3 LEU   299      41.001  25.113  36.484  1.00  0.00           H  
ATOM   4690  CG  LEU   299      39.643  26.229  37.734  1.00  0.00           C  
ATOM   4691  HG  LEU   299      40.192  26.112  38.668  1.00  0.00           H  
ATOM   4692  CD1 LEU   299      40.098  27.589  37.230  1.00  0.00           C  
ATOM   4693 HD11 LEU   299      41.184  27.567  37.144  1.00  0.00           H  
ATOM   4694 HD12 LEU   299      39.579  27.810  36.297  1.00  0.00           H  
ATOM   4695 HD13 LEU   299      39.699  28.219  38.025  1.00  0.00           H  
ATOM   4696  CD2 LEU   299      38.071  26.243  38.061  1.00  0.00           C  
ATOM   4697 HD21 LEU   299      37.865  26.984  38.834  1.00  0.00           H  
ATOM   4698 HD22 LEU   299      37.594  26.406  37.095  1.00  0.00           H  
ATOM   4699 HD23 LEU   299      37.863  25.226  38.391  1.00  0.00           H  
ATOM   4700  C   LEU   299      39.745  22.717  35.689  1.00  0.00           C  
ATOM   4701  O   LEU   299      40.331  23.185  34.693  1.00  0.00           O  
ATOM   4702  N   SER   300      39.520  21.408  35.808  1.00  0.00           N  
ATOM   4703  H   SER   300      39.072  21.090  36.656  1.00  0.00           H  
ATOM   4704  CA  SER   300      39.975  20.434  34.773  1.00  0.00           C  
ATOM   4705  HA  SER   300      39.743  20.832  33.785  1.00  0.00           H  
ATOM   4706  CB  SER   300      41.527  20.283  34.934  1.00  0.00           C  
ATOM   4707  HB2 SER   300      41.921  20.139  35.940  1.00  0.00           H  
ATOM   4708  HB3 SER   300      41.987  21.188  34.537  1.00  0.00           H  
ATOM   4709  OG  SER   300      41.925  19.221  34.120  1.00  0.00           O  
ATOM   4710  HG  SER   300      42.731  19.403  33.630  1.00  0.00           H  
ATOM   4711  C   SER   300      39.276  19.065  34.889  1.00  0.00           C  
ATOM   4712  O   SER   300      38.642  18.499  33.909  1.00  0.00           O  
ATOM   4713  N   THR   301      39.426  18.294  36.000  1.00  0.00           N  
ATOM   4714  H   THR   301      39.904  18.699  36.793  1.00  0.00           H  
ATOM   4715  CA  THR   301      38.761  17.015  36.228  1.00  0.00           C  
ATOM   4716  HA  THR   301      38.036  16.875  35.426  1.00  0.00           H  
ATOM   4717  CB  THR   301      39.732  15.837  36.219  1.00  0.00           C  
ATOM   4718  HB  THR   301      39.430  14.960  36.791  1.00  0.00           H  
ATOM   4719  CG2 THR   301      40.142  15.441  34.758  1.00  0.00           C  
ATOM   4720 HG21 THR   301      40.583  16.331  34.309  1.00  0.00           H  
ATOM   4721 HG22 THR   301      40.688  14.497  34.780  1.00  0.00           H  
ATOM   4722 HG23 THR   301      39.311  15.177  34.105  1.00  0.00           H  
ATOM   4723  OG1 THR   301      40.925  16.181  36.799  1.00  0.00           O  
ATOM   4724  HG1 THR   301      41.596  15.514  36.635  1.00  0.00           H  
ATOM   4725  C   THR   301      38.089  16.888  37.596  1.00  0.00           C  
ATOM   4726  O   THR   301      36.908  16.533  37.699  1.00  0.00           O  
ATOM   4727  N   ARG   302      38.879  17.009  38.699  1.00  0.00           N  
ATOM   4728  H   ARG   302      39.845  17.204  38.478  1.00  0.00           H  
ATOM   4729  CA  ARG   302      38.553  16.724  40.122  1.00  0.00           C  
ATOM   4730  HA  ARG   302      38.369  15.650  40.142  1.00  0.00           H  
ATOM   4731  CB  ARG   302      39.810  16.996  41.071  1.00  0.00           C  
ATOM   4732  HB2 ARG   302      39.497  16.794  42.095  1.00  0.00           H  
ATOM   4733  HB3 ARG   302      40.032  18.057  41.182  1.00  0.00           H  
ATOM   4734  CG  ARG   302      41.079  16.246  40.791  1.00  0.00           C  
ATOM   4735  HG2 ARG   302      41.232  16.343  39.716  1.00  0.00           H  
ATOM   4736  HG3 ARG   302      40.973  15.177  40.976  1.00  0.00           H  
ATOM   4737  CD  ARG   302      42.287  16.966  41.516  1.00  0.00           C  
ATOM   4738  HD2 ARG   302      43.097  16.237  41.507  1.00  0.00           H  
ATOM   4739  HD3 ARG   302      41.815  17.236  42.461  1.00  0.00           H  
ATOM   4740  NE  ARG   302      42.729  18.155  40.769  1.00  0.00           N  
ATOM   4741  HE  ARG   302      42.234  18.570  39.993  1.00  0.00           H  
ATOM   4742  CZ  ARG   302      43.850  18.848  41.074  1.00  0.00           C  
ATOM   4743  NH1 ARG   302      44.775  18.467  41.924  1.00  0.00           N  
ATOM   4744 HH11 ARG   302      45.655  18.959  41.991  1.00  0.00           H  
ATOM   4745 HH12 ARG   302      44.689  17.569  42.379  1.00  0.00           H  
ATOM   4746  NH2 ARG   302      44.110  20.034  40.624  1.00  0.00           N  
ATOM   4747 HH21 ARG   302      43.428  20.465  40.017  1.00  0.00           H  
ATOM   4748 HH22 ARG   302      44.885  20.506  41.069  1.00  0.00           H  
ATOM   4749  C   ARG   302      37.235  17.359  40.640  1.00  0.00           C  
ATOM   4750  O   ARG   302      36.680  16.841  41.565  1.00  0.00           O  
ATOM   4751  N   ARG   303      36.792  18.486  40.044  1.00  0.00           N  
ATOM   4752  H   ARG   303      37.534  18.791  39.431  1.00  0.00           H  
ATOM   4753  CA  ARG   303      35.696  19.396  40.456  1.00  0.00           C  
ATOM   4754  HA  ARG   303      35.704  20.284  39.824  1.00  0.00           H  
ATOM   4755  CB  ARG   303      34.259  18.795  40.192  1.00  0.00           C  
ATOM   4756  HB2 ARG   303      33.527  19.540  40.503  1.00  0.00           H  
ATOM   4757  HB3 ARG   303      34.079  17.884  40.763  1.00  0.00           H  
ATOM   4758  CG  ARG   303      33.926  18.552  38.650  1.00  0.00           C  
ATOM   4759  HG2 ARG   303      34.621  17.884  38.141  1.00  0.00           H  
ATOM   4760  HG3 ARG   303      33.950  19.540  38.192  1.00  0.00           H  
ATOM   4761  CD  ARG   303      32.558  18.063  38.455  1.00  0.00           C  
ATOM   4762  HD2 ARG   303      32.264  17.317  39.193  1.00  0.00           H  
ATOM   4763  HD3 ARG   303      32.633  17.645  37.451  1.00  0.00           H  
ATOM   4764  NE  ARG   303      31.507  19.109  38.415  1.00  0.00           N  
ATOM   4765  HE  ARG   303      31.647  19.986  38.897  1.00  0.00           H  
ATOM   4766  CZ  ARG   303      30.377  19.077  37.720  1.00  0.00           C  
ATOM   4767  NH1 ARG   303      29.549  20.058  37.767  1.00  0.00           N  
ATOM   4768 HH11 ARG   303      29.606  20.777  38.474  1.00  0.00           H  
ATOM   4769 HH12 ARG   303      28.711  20.026  37.204  1.00  0.00           H  
ATOM   4770  NH2 ARG   303      30.030  18.190  36.885  1.00  0.00           N  
ATOM   4771 HH21 ARG   303      29.174  18.257  36.353  1.00  0.00           H  
ATOM   4772 HH22 ARG   303      30.556  17.342  36.731  1.00  0.00           H  
ATOM   4773  C   ARG   303      35.881  19.899  41.894  1.00  0.00           C  
ATOM   4774  O   ARG   303      36.592  20.830  41.953  1.00  0.00           O  
ATOM   4775  N   LEU   304      35.361  19.254  42.971  1.00  0.00           N  
ATOM   4776  H   LEU   304      34.822  18.438  42.718  1.00  0.00           H  
ATOM   4777  CA  LEU   304      35.624  19.572  44.367  1.00  0.00           C  
ATOM   4778  HA  LEU   304      35.835  20.635  44.486  1.00  0.00           H  
ATOM   4779  CB  LEU   304      34.522  19.133  45.231  1.00  0.00           C  
ATOM   4780  HB2 LEU   304      34.365  18.127  44.842  1.00  0.00           H  
ATOM   4781  HB3 LEU   304      33.619  19.703  45.015  1.00  0.00           H  
ATOM   4782  CG  LEU   304      34.809  19.136  46.736  1.00  0.00           C  
ATOM   4783  HG  LEU   304      35.665  18.522  47.017  1.00  0.00           H  
ATOM   4784  CD1 LEU   304      35.060  20.578  47.305  1.00  0.00           C  
ATOM   4785 HD11 LEU   304      36.132  20.699  47.464  1.00  0.00           H  
ATOM   4786 HD12 LEU   304      34.521  21.399  46.833  1.00  0.00           H  
ATOM   4787 HD13 LEU   304      34.716  20.510  48.337  1.00  0.00           H  
ATOM   4788  CD2 LEU   304      33.575  18.488  47.419  1.00  0.00           C  
ATOM   4789 HD21 LEU   304      32.731  19.174  47.494  1.00  0.00           H  
ATOM   4790 HD22 LEU   304      33.275  17.548  46.955  1.00  0.00           H  
ATOM   4791 HD23 LEU   304      33.930  18.193  48.406  1.00  0.00           H  
ATOM   4792  C   LEU   304      36.918  18.775  44.751  1.00  0.00           C  
ATOM   4793  O   LEU   304      36.971  17.504  44.815  1.00  0.00           O  
ATOM   4794  N   ILE   305      37.956  19.527  45.162  1.00  0.00           N  
ATOM   4795  H   ILE   305      38.002  20.517  44.971  1.00  0.00           H  
ATOM   4796  CA  ILE   305      39.244  18.976  45.716  1.00  0.00           C  
ATOM   4797  HA  ILE   305      39.380  17.999  45.254  1.00  0.00           H  
ATOM   4798  CB  ILE   305      40.454  19.817  45.464  1.00  0.00           C  
ATOM   4799  HB  ILE   305      40.396  20.785  45.961  1.00  0.00           H  
ATOM   4800  CG2 ILE   305      41.672  19.023  46.006  1.00  0.00           C  
ATOM   4801 HG21 ILE   305      41.542  17.954  45.838  1.00  0.00           H  
ATOM   4802 HG22 ILE   305      42.499  19.334  45.367  1.00  0.00           H  
ATOM   4803 HG23 ILE   305      41.884  19.109  47.072  1.00  0.00           H  
ATOM   4804  CG1 ILE   305      40.671  20.187  43.937  1.00  0.00           C  
ATOM   4805 HG12 ILE   305      39.733  20.479  43.466  1.00  0.00           H  
ATOM   4806 HG13 ILE   305      41.079  19.266  43.522  1.00  0.00           H  
ATOM   4807  CD1 ILE   305      41.612  21.383  43.798  1.00  0.00           C  
ATOM   4808 HD11 ILE   305      42.323  21.257  44.615  1.00  0.00           H  
ATOM   4809 HD12 ILE   305      42.196  21.457  42.881  1.00  0.00           H  
ATOM   4810 HD13 ILE   305      41.010  22.242  44.095  1.00  0.00           H  
ATOM   4811  C   ILE   305      39.080  18.777  47.247  1.00  0.00           C  
ATOM   4812  O   ILE   305      39.281  17.652  47.726  1.00  0.00           O  
ATOM   4813  N   ARG   306      38.925  19.984  47.968  1.00  0.00           N  
ATOM   4814  H   ARG   306      38.781  20.806  47.399  1.00  0.00           H  
ATOM   4815  CA  ARG   306      38.699  20.009  49.444  1.00  0.00           C  
ATOM   4816  HA  ARG   306      38.052  19.187  49.747  1.00  0.00           H  
ATOM   4817  CB  ARG   306      40.129  19.800  49.994  1.00  0.00           C  
ATOM   4818  HB2 ARG   306      40.648  20.748  49.852  1.00  0.00           H  
ATOM   4819  HB3 ARG   306      40.635  19.132  49.296  1.00  0.00           H  
ATOM   4820  CG  ARG   306      40.274  19.372  51.460  1.00  0.00           C  
ATOM   4821  HG2 ARG   306      40.011  18.318  51.554  1.00  0.00           H  
ATOM   4822  HG3 ARG   306      39.625  19.973  52.098  1.00  0.00           H  
ATOM   4823  CD  ARG   306      41.720  19.551  51.900  1.00  0.00           C  
ATOM   4824  HD2 ARG   306      41.900  20.621  51.794  1.00  0.00           H  
ATOM   4825  HD3 ARG   306      42.454  18.947  51.366  1.00  0.00           H  
ATOM   4826  NE  ARG   306      41.934  19.165  53.287  1.00  0.00           N  
ATOM   4827  HE  ARG   306      42.045  19.918  53.951  1.00  0.00           H  
ATOM   4828  CZ  ARG   306      42.023  17.972  53.745  1.00  0.00           C  
ATOM   4829  NH1 ARG   306      42.118  16.941  52.910  1.00  0.00           N  
ATOM   4830 HH11 ARG   306      42.572  17.086  52.020  1.00  0.00           H  
ATOM   4831 HH12 ARG   306      42.334  16.042  53.316  1.00  0.00           H  
ATOM   4832  NH2 ARG   306      41.920  17.809  55.056  1.00  0.00           N  
ATOM   4833 HH21 ARG   306      41.867  16.893  55.477  1.00  0.00           H  
ATOM   4834 HH22 ARG   306      41.662  18.582  55.653  1.00  0.00           H  
ATOM   4835  C   ARG   306      38.110  21.327  49.921  1.00  0.00           C  
ATOM   4836  O   ARG   306      38.457  22.368  49.356  1.00  0.00           O  
ATOM   4837  N   VAL   307      37.279  21.315  50.976  1.00  0.00           N  
ATOM   4838  H   VAL   307      36.974  20.379  51.203  1.00  0.00           H  
ATOM   4839  CA  VAL   307      36.977  22.476  51.751  1.00  0.00           C  
ATOM   4840  HA  VAL   307      37.163  23.337  51.110  1.00  0.00           H  
ATOM   4841  CB  VAL   307      35.422  22.452  52.068  1.00  0.00           C  
ATOM   4842  HB  VAL   307      35.178  21.488  52.514  1.00  0.00           H  
ATOM   4843  CG1 VAL   307      34.929  23.487  53.054  1.00  0.00           C  
ATOM   4844 HG11 VAL   307      35.465  24.417  52.866  1.00  0.00           H  
ATOM   4845 HG12 VAL   307      33.864  23.670  52.911  1.00  0.00           H  
ATOM   4846 HG13 VAL   307      35.117  23.222  54.094  1.00  0.00           H  
ATOM   4847  CG2 VAL   307      34.493  22.580  50.775  1.00  0.00           C  
ATOM   4848 HG21 VAL   307      33.461  22.278  50.955  1.00  0.00           H  
ATOM   4849 HG22 VAL   307      34.550  23.611  50.428  1.00  0.00           H  
ATOM   4850 HG23 VAL   307      34.975  21.925  50.049  1.00  0.00           H  
ATOM   4851  C   VAL   307      37.757  22.462  53.058  1.00  0.00           C  
ATOM   4852  O   VAL   307      37.722  21.546  53.789  1.00  0.00           O  
ATOM   4853  N   ILE   308      38.507  23.526  53.269  1.00  0.00           N  
ATOM   4854  H   ILE   308      38.442  24.287  52.609  1.00  0.00           H  
ATOM   4855  CA  ILE   308      39.187  23.777  54.595  1.00  0.00           C  
ATOM   4856  HA  ILE   308      39.556  22.825  54.979  1.00  0.00           H  
ATOM   4857  CB  ILE   308      40.545  24.618  54.358  1.00  0.00           C  
ATOM   4858  HB  ILE   308      40.156  25.577  54.016  1.00  0.00           H  
ATOM   4859  CG2 ILE   308      41.297  24.877  55.669  1.00  0.00           C  
ATOM   4860 HG21 ILE   308      41.761  23.985  56.088  1.00  0.00           H  
ATOM   4861 HG22 ILE   308      42.139  25.549  55.506  1.00  0.00           H  
ATOM   4862 HG23 ILE   308      40.706  25.476  56.362  1.00  0.00           H  
ATOM   4863  CG1 ILE   308      41.517  24.017  53.260  1.00  0.00           C  
ATOM   4864 HG12 ILE   308      41.019  23.779  52.321  1.00  0.00           H  
ATOM   4865 HG13 ILE   308      41.979  23.139  53.711  1.00  0.00           H  
ATOM   4866  CD1 ILE   308      42.627  25.105  52.900  1.00  0.00           C  
ATOM   4867 HD11 ILE   308      43.148  25.493  53.775  1.00  0.00           H  
ATOM   4868 HD12 ILE   308      43.340  24.625  52.230  1.00  0.00           H  
ATOM   4869 HD13 ILE   308      42.078  25.854  52.330  1.00  0.00           H  
ATOM   4870  C   ILE   308      38.313  24.492  55.645  1.00  0.00           C  
ATOM   4871  O   ILE   308      37.934  25.644  55.419  1.00  0.00           O  
ATOM   4872  N   TYR   309      37.885  23.718  56.683  1.00  0.00           N  
ATOM   4873  H   TYR   309      38.044  22.727  56.567  1.00  0.00           H  
ATOM   4874  CA  TYR   309      36.968  24.159  57.698  1.00  0.00           C  
ATOM   4875  HA  TYR   309      36.361  24.969  57.295  1.00  0.00           H  
ATOM   4876  CB  TYR   309      35.996  23.030  57.996  1.00  0.00           C  
ATOM   4877  HB2 TYR   309      36.431  22.257  58.630  1.00  0.00           H  
ATOM   4878  HB3 TYR   309      35.711  22.595  57.038  1.00  0.00           H  
ATOM   4879  CG  TYR   309      34.891  23.538  58.792  1.00  0.00           C  
ATOM   4880  CD1 TYR   309      33.929  24.361  58.237  1.00  0.00           C  
ATOM   4881  HD1 TYR   309      33.912  24.660  57.200  1.00  0.00           H  
ATOM   4882  CE1 TYR   309      32.860  24.750  59.085  1.00  0.00           C  
ATOM   4883  HE1 TYR   309      32.098  25.420  58.713  1.00  0.00           H  
ATOM   4884  CZ  TYR   309      32.802  24.372  60.462  1.00  0.00           C  
ATOM   4885  OH  TYR   309      31.721  24.673  61.249  1.00  0.00           O  
ATOM   4886  HH  TYR   309      31.642  24.005  61.935  1.00  0.00           H  
ATOM   4887  CE2 TYR   309      33.719  23.450  60.949  1.00  0.00           C  
ATOM   4888  HE2 TYR   309      33.621  23.167  61.986  1.00  0.00           H  
ATOM   4889  CD2 TYR   309      34.761  23.027  60.090  1.00  0.00           C  
ATOM   4890  HD2 TYR   309      35.499  22.347  60.490  1.00  0.00           H  
ATOM   4891  C   TYR   309      37.597  24.710  59.033  1.00  0.00           C  
ATOM   4892  O   TYR   309      37.400  25.856  59.442  1.00  0.00           O  
ATOM   4893  N   ASN   310      38.479  23.898  59.629  1.00  0.00           N  
ATOM   4894  H   ASN   310      38.621  22.979  59.237  1.00  0.00           H  
ATOM   4895  CA  ASN   310      39.423  24.244  60.705  1.00  0.00           C  
ATOM   4896  HA  ASN   310      38.977  25.048  61.290  1.00  0.00           H  
ATOM   4897  CB  ASN   310      39.624  23.052  61.647  1.00  0.00           C  
ATOM   4898  HB2 ASN   310      40.169  22.296  61.083  1.00  0.00           H  
ATOM   4899  HB3 ASN   310      38.680  22.570  61.900  1.00  0.00           H  
ATOM   4900  CG  ASN   310      40.342  23.521  62.894  1.00  0.00           C  
ATOM   4901  OD1 ASN   310      41.519  23.431  63.002  1.00  0.00           O  
ATOM   4902  ND2 ASN   310      39.684  24.073  63.880  1.00  0.00           N  
ATOM   4903 HD21 ASN   310      38.674  24.098  63.864  1.00  0.00           H  
ATOM   4904 HD22 ASN   310      40.244  24.423  64.644  1.00  0.00           H  
ATOM   4905  C   ASN   310      40.783  24.819  60.243  1.00  0.00           C  
ATOM   4906  O   ASN   310      41.722  24.061  60.042  1.00  0.00           O  
ATOM   4907  N   PHE   311      41.025  26.101  60.199  1.00  0.00           N  
ATOM   4908  H   PHE   311      40.203  26.662  60.374  1.00  0.00           H  
ATOM   4909  CA  PHE   311      42.321  26.765  59.990  1.00  0.00           C  
ATOM   4910  HA  PHE   311      43.046  26.227  60.600  1.00  0.00           H  
ATOM   4911  CB  PHE   311      42.640  26.618  58.487  1.00  0.00           C  
ATOM   4912  HB2 PHE   311      41.782  26.810  57.842  1.00  0.00           H  
ATOM   4913  HB3 PHE   311      42.939  25.583  58.318  1.00  0.00           H  
ATOM   4914  CG  PHE   311      43.810  27.449  57.908  1.00  0.00           C  
ATOM   4915  CD1 PHE   311      44.973  27.809  58.600  1.00  0.00           C  
ATOM   4916  HD1 PHE   311      45.152  27.372  59.572  1.00  0.00           H  
ATOM   4917  CE1 PHE   311      46.035  28.475  58.023  1.00  0.00           C  
ATOM   4918  HE1 PHE   311      46.974  28.778  58.463  1.00  0.00           H  
ATOM   4919  CZ  PHE   311      45.814  29.125  56.757  1.00  0.00           C  
ATOM   4920  HZ  PHE   311      46.572  29.806  56.401  1.00  0.00           H  
ATOM   4921  CE2 PHE   311      44.692  28.726  56.028  1.00  0.00           C  
ATOM   4922  HE2 PHE   311      44.516  29.153  55.053  1.00  0.00           H  
ATOM   4923  CD2 PHE   311      43.686  27.926  56.618  1.00  0.00           C  
ATOM   4924  HD2 PHE   311      42.686  27.773  56.240  1.00  0.00           H  
ATOM   4925  C   PHE   311      42.314  28.264  60.362  1.00  0.00           C  
ATOM   4926  O   PHE   311      42.947  28.696  61.348  1.00  0.00           O  
ATOM   4927  N   CYS   312      41.577  29.078  59.563  1.00  0.00           N  
ATOM   4928  H   CYS   312      41.007  28.510  58.953  1.00  0.00           H  
ATOM   4929  CA  CYS   312      41.716  30.549  59.485  1.00  0.00           C  
ATOM   4930  HA  CYS   312      42.361  30.818  60.321  1.00  0.00           H  
ATOM   4931  CB  CYS   312      42.464  31.134  58.258  1.00  0.00           C  
ATOM   4932  HB2 CYS   312      41.824  30.914  57.403  1.00  0.00           H  
ATOM   4933  HB3 CYS   312      43.342  30.502  58.127  1.00  0.00           H  
ATOM   4934  SG  CYS   312      42.821  32.864  58.491  1.00  0.00           S  
ATOM   4935  HG  CYS   312      43.993  32.853  59.131  1.00  0.00           H  
ATOM   4936  C   CYS   312      40.408  31.365  59.841  1.00  0.00           C  
ATOM   4937  O   CYS   312      39.506  31.386  58.997  1.00  0.00           O
[truncated: 57,708 more chars]
