# Supplementary material for: Cache: Utilizing ultra-large library screening in Rosetta to identify novel binders of the WD-repeat domain of Leucine-Rich Repeat Kinase 2
Source: J Cheminform. 2025 Sep 25;17:145. doi: 10.1186/s13321-025-01084-3 (PMC12465524; doi:10.1186/s13321-025-01084-3)
Supplement: Supplementary file 1 — Supplementary material 1. Files S: All clustered PDB structures and clustering information from the MDsimulation. [file 13321_2025_1084_MOESM1_ESM.zip › rep.c1.pdb]

CRYST1   90.505   81.587   89.637  90.00  90.00  90.00               1
ATOM      1  N   THR     1      54.522  23.634  54.384  1.00  0.00           N  
ATOM      2  H1  THR     1      54.043  23.497  53.505  1.00  0.00           H  
ATOM      3  H2  THR     1      54.390  22.765  54.882  1.00  0.00           H  
ATOM      4  H3  THR     1      55.510  23.701  54.185  1.00  0.00           H  
ATOM      5  CA  THR     1      53.842  24.714  55.133  1.00  0.00           C  
ATOM      6  HA  THR     1      53.431  25.425  54.417  1.00  0.00           H  
ATOM      7  CB  THR     1      52.644  24.180  55.895  1.00  0.00           C  
ATOM      8  HB  THR     1      52.088  23.562  55.190  1.00  0.00           H  
ATOM      9  CG2 THR     1      52.883  23.340  57.195  1.00  0.00           C  
ATOM     10 HG21 THR     1      51.849  23.133  57.475  1.00  0.00           H  
ATOM     11 HG22 THR     1      53.450  22.415  57.094  1.00  0.00           H  
ATOM     12 HG23 THR     1      53.437  23.903  57.946  1.00  0.00           H  
ATOM     13  OG1 THR     1      51.760  25.183  56.244  1.00  0.00           O  
ATOM     14  HG1 THR     1      51.469  25.669  55.469  1.00  0.00           H  
ATOM     15  C   THR     1      54.787  25.426  56.081  1.00  0.00           C  
ATOM     16  O   THR     1      55.723  24.703  56.589  1.00  0.00           O  
ATOM     17  N   ARG     2      54.397  26.645  56.636  1.00  0.00           N  
ATOM     18  H   ARG     2      53.501  26.950  56.285  1.00  0.00           H  
ATOM     19  CA  ARG     2      55.143  27.407  57.604  1.00  0.00           C  
ATOM     20  HA  ARG     2      55.498  26.729  58.381  1.00  0.00           H  
ATOM     21  CB  ARG     2      56.443  27.979  56.905  1.00  0.00           C  
ATOM     22  HB2 ARG     2      56.063  28.658  56.141  1.00  0.00           H  
ATOM     23  HB3 ARG     2      56.922  27.205  56.306  1.00  0.00           H  
ATOM     24  CG  ARG     2      57.528  28.585  57.666  1.00  0.00           C  
ATOM     25  HG2 ARG     2      57.691  27.812  58.417  1.00  0.00           H  
ATOM     26  HG3 ARG     2      57.106  29.383  58.278  1.00  0.00           H  
ATOM     27  CD  ARG     2      58.686  29.000  56.884  1.00  0.00           C  
ATOM     28  HD2 ARG     2      58.368  29.636  56.058  1.00  0.00           H  
ATOM     29  HD3 ARG     2      59.082  28.033  56.570  1.00  0.00           H  
ATOM     30  NE  ARG     2      59.616  29.645  57.788  1.00  0.00           N  
ATOM     31  HE  ARG     2      59.354  29.757  58.757  1.00  0.00           H  
ATOM     32  CZ  ARG     2      60.845  29.875  57.503  1.00  0.00           C  
ATOM     33  NH1 ARG     2      61.429  29.559  56.374  1.00  0.00           N  
ATOM     34 HH11 ARG     2      62.330  29.135  56.539  1.00  0.00           H  
ATOM     35 HH12 ARG     2      60.739  29.258  55.701  1.00  0.00           H  
ATOM     36  NH2 ARG     2      61.758  30.286  58.320  1.00  0.00           N  
ATOM     37 HH21 ARG     2      61.501  30.339  59.295  1.00  0.00           H  
ATOM     38 HH22 ARG     2      62.696  30.467  57.993  1.00  0.00           H  
ATOM     39  C   ARG     2      54.166  28.485  58.169  1.00  0.00           C  
ATOM     40  O   ARG     2      53.684  29.323  57.350  1.00  0.00           O  
ATOM     41  N   ARG     3      53.964  28.518  59.476  1.00  0.00           N  
ATOM     42  H   ARG     3      54.339  27.771  60.042  1.00  0.00           H  
ATOM     43  CA  ARG     3      53.441  29.666  60.169  1.00  0.00           C  
ATOM     44  HA  ARG     3      52.878  30.221  59.419  1.00  0.00           H  
ATOM     45  CB  ARG     3      52.550  29.286  61.403  1.00  0.00           C  
ATOM     46  HB2 ARG     3      53.151  28.762  62.146  1.00  0.00           H  
ATOM     47  HB3 ARG     3      51.748  28.620  61.086  1.00  0.00           H  
ATOM     48  CG  ARG     3      51.840  30.513  61.968  1.00  0.00           C  
ATOM     49  HG2 ARG     3      51.221  30.962  61.191  1.00  0.00           H  
ATOM     50  HG3 ARG     3      52.595  31.266  62.191  1.00  0.00           H  
ATOM     51  CD  ARG     3      51.008  30.089  63.181  1.00  0.00           C  
ATOM     52  HD2 ARG     3      50.478  29.151  63.016  1.00  0.00           H  
ATOM     53  HD3 ARG     3      50.273  30.873  63.360  1.00  0.00           H  
ATOM     54  NE  ARG     3      51.940  29.847  64.338  1.00  0.00           N  
ATOM     55  HE  ARG     3      52.905  29.659  64.104  1.00  0.00           H  
ATOM     56  CZ  ARG     3      51.732  29.982  65.651  1.00  0.00           C  
ATOM     57  NH1 ARG     3      50.626  30.271  66.107  1.00  0.00           N  
ATOM     58 HH11 ARG     3      49.903  30.358  65.407  1.00  0.00           H  
ATOM     59 HH12 ARG     3      50.390  30.412  67.079  1.00  0.00           H  
ATOM     60  NH2 ARG     3      52.641  29.820  66.502  1.00  0.00           N  
ATOM     61 HH21 ARG     3      52.494  29.824  67.501  1.00  0.00           H  
ATOM     62 HH22 ARG     3      53.564  29.746  66.100  1.00  0.00           H  
ATOM     63  C   ARG     3      54.441  30.743  60.566  1.00  0.00           C  
ATOM     64  O   ARG     3      55.499  30.274  61.050  1.00  0.00           O  
ATOM     65  N   ILE     4      54.159  32.007  60.465  1.00  0.00           N  
ATOM     66  H   ILE     4      53.216  32.270  60.219  1.00  0.00           H  
ATOM     67  CA  ILE     4      54.993  33.242  60.612  1.00  0.00           C  
ATOM     68  HA  ILE     4      55.810  32.989  61.289  1.00  0.00           H  
ATOM     69  CB  ILE     4      55.685  33.661  59.265  1.00  0.00           C  
ATOM     70  HB  ILE     4      54.943  33.806  58.481  1.00  0.00           H  
ATOM     71  CG2 ILE     4      56.385  35.029  59.453  1.00  0.00           C  
ATOM     72 HG21 ILE     4      56.295  35.516  58.482  1.00  0.00           H  
ATOM     73 HG22 ILE     4      55.911  35.620  60.236  1.00  0.00           H  
ATOM     74 HG23 ILE     4      57.439  34.833  59.648  1.00  0.00           H  
ATOM     75  CG1 ILE     4      56.685  32.661  58.687  1.00  0.00           C  
ATOM     76 HG12 ILE     4      56.232  31.671  58.644  1.00  0.00           H  
ATOM     77 HG13 ILE     4      57.603  32.670  59.274  1.00  0.00           H  
ATOM     78  CD1 ILE     4      57.204  32.902  57.214  1.00  0.00           C  
ATOM     79 HD11 ILE     4      58.027  32.197  57.097  1.00  0.00           H  
ATOM     80 HD12 ILE     4      56.414  32.789  56.472  1.00  0.00           H  
ATOM     81 HD13 ILE     4      57.721  33.859  57.291  1.00  0.00           H  
ATOM     82  C   ILE     4      53.976  34.253  61.259  1.00  0.00           C  
ATOM     83  O   ILE     4      53.116  34.804  60.524  1.00  0.00           O  
ATOM     84  N   LEU     5      53.916  34.359  62.560  1.00  0.00           N  
ATOM     85  H   LEU     5      54.649  33.905  63.086  1.00  0.00           H  
ATOM     86  CA  LEU     5      53.205  35.468  63.164  1.00  0.00           C  
ATOM     87  HA  LEU     5      52.249  35.427  62.642  1.00  0.00           H  
ATOM     88  CB  LEU     5      52.897  35.212  64.651  1.00  0.00           C  
ATOM     89  HB2 LEU     5      52.508  36.151  65.045  1.00  0.00           H  
ATOM     90  HB3 LEU     5      53.790  35.037  65.250  1.00  0.00           H  
ATOM     91  CG  LEU     5      51.933  34.067  65.003  1.00  0.00           C  
ATOM     92  HG  LEU     5      52.174  33.209  64.375  1.00  0.00           H  
ATOM     93  CD1 LEU     5      52.100  33.663  66.502  1.00  0.00           C  
ATOM     94 HD11 LEU     5      51.362  32.906  66.765  1.00  0.00           H  
ATOM     95 HD12 LEU     5      53.166  33.437  66.536  1.00  0.00           H  
ATOM     96 HD13 LEU     5      51.830  34.459  67.197  1.00  0.00           H  
ATOM     97  CD2 LEU     5      50.448  34.428  64.777  1.00  0.00           C  
ATOM     98 HD21 LEU     5      49.813  33.627  65.155  1.00  0.00           H  
ATOM     99 HD22 LEU     5      50.285  35.405  65.233  1.00  0.00           H  
ATOM    100 HD23 LEU     5      50.258  34.639  63.725  1.00  0.00           H  
ATOM    101  C   LEU     5      54.020  36.680  63.010  1.00  0.00           C  
ATOM    102  O   LEU     5      55.279  36.584  63.137  1.00  0.00           O  
ATOM    103  N   LEU     6      53.487  37.853  62.774  1.00  0.00           N  
ATOM    104  H   LEU     6      52.486  37.921  62.885  1.00  0.00           H  
ATOM    105  CA  LEU     6      54.168  39.091  62.553  1.00  0.00           C  
ATOM    106  HA  LEU     6      55.236  39.016  62.348  1.00  0.00           H  
ATOM    107  CB  LEU     6      53.586  39.904  61.348  1.00  0.00           C  
ATOM    108  HB2 LEU     6      54.064  40.883  61.382  1.00  0.00           H  
ATOM    109  HB3 LEU     6      52.528  40.137  61.470  1.00  0.00           H  
ATOM    110  CG  LEU     6      53.835  39.368  59.979  1.00  0.00           C  
ATOM    111  HG  LEU     6      53.615  38.301  59.978  1.00  0.00           H  
ATOM    112  CD1 LEU     6      52.891  39.911  58.944  1.00  0.00           C  
ATOM    113 HD11 LEU     6      53.043  40.987  59.034  1.00  0.00           H  
ATOM    114 HD12 LEU     6      53.127  39.449  57.986  1.00  0.00           H  
ATOM    115 HD13 LEU     6      51.852  39.733  59.223  1.00  0.00           H  
ATOM    116  CD2 LEU     6      55.292  39.554  59.568  1.00  0.00           C  
ATOM    117 HD21 LEU     6      55.417  39.213  58.541  1.00  0.00           H  
ATOM    118 HD22 LEU     6      55.485  40.626  59.610  1.00  0.00           H  
ATOM    119 HD23 LEU     6      55.909  38.931  60.216  1.00  0.00           H  
ATOM    120  C   LEU     6      54.134  40.008  63.808  1.00  0.00           C  
ATOM    121  O   LEU     6      53.080  40.139  64.402  1.00  0.00           O  
ATOM    122  N   PRO     7      55.248  40.585  64.351  1.00  0.00           N  
ATOM    123  CD  PRO     7      56.503  40.387  63.753  1.00  0.00           C  
ATOM    124  HD2 PRO     7      56.753  40.814  62.782  1.00  0.00           H  
ATOM    125  HD3 PRO     7      56.652  39.309  63.823  1.00  0.00           H  
ATOM    126  CG  PRO     7      57.493  40.894  64.834  1.00  0.00           C  
ATOM    127  HG2 PRO     7      57.777  40.024  65.426  1.00  0.00           H  
ATOM    128  HG3 PRO     7      58.398  41.287  64.369  1.00  0.00           H  
ATOM    129  CB  PRO     7      56.717  41.916  65.634  1.00  0.00           C  
ATOM    130  HB2 PRO     7      57.123  42.096  66.629  1.00  0.00           H  
ATOM    131  HB3 PRO     7      56.587  42.844  65.077  1.00  0.00           H  
ATOM    132  CA  PRO     7      55.340  41.243  65.652  1.00  0.00           C  
ATOM    133  HA  PRO     7      55.416  40.405  66.344  1.00  0.00           H  
ATOM    134  C   PRO     7      54.165  42.171  66.090  1.00  0.00           C  
ATOM    135  O   PRO     7      53.909  43.237  65.556  1.00  0.00           O  
ATOM    136  N   LYS     8      53.518  41.696  67.156  1.00  0.00           N  
ATOM    137  H   LYS     8      53.627  40.706  67.325  1.00  0.00           H  
ATOM    138  CA  LYS     8      52.639  42.443  68.143  1.00  0.00           C  
ATOM    139  HA  LYS     8      52.603  41.652  68.892  1.00  0.00           H  
ATOM    140  CB  LYS     8      53.494  43.651  68.652  1.00  0.00           C  
ATOM    141  HB2 LYS     8      52.920  44.138  69.440  1.00  0.00           H  
ATOM    142  HB3 LYS     8      53.642  44.397  67.870  1.00  0.00           H  
ATOM    143  CG  LYS     8      54.821  43.346  69.283  1.00  0.00           C  
ATOM    144  HG2 LYS     8      55.472  42.827  68.580  1.00  0.00           H  
ATOM    145  HG3 LYS     8      54.769  42.645  70.116  1.00  0.00           H  
ATOM    146  CD  LYS     8      55.547  44.559  69.816  1.00  0.00           C  
ATOM    147  HD2 LYS     8      54.834  45.043  70.483  1.00  0.00           H  
ATOM    148  HD3 LYS     8      55.919  45.261  69.070  1.00  0.00           H  
ATOM    149  CE  LYS     8      56.676  44.235  70.790  1.00  0.00           C  
ATOM    150  HE2 LYS     8      57.316  43.441  70.406  1.00  0.00           H  
ATOM    151  HE3 LYS     8      56.324  44.023  71.800  1.00  0.00           H  
ATOM    152  NZ  LYS     8      57.585  45.481  70.930  1.00  0.00           N  
ATOM    153  HZ1 LYS     8      58.396  45.371  71.521  1.00  0.00           H  
ATOM    154  HZ2 LYS     8      57.935  45.834  70.050  1.00  0.00           H  
ATOM    155  HZ3 LYS     8      56.989  46.232  71.247  1.00  0.00           H  
ATOM    156  C   LYS     8      51.279  42.733  67.422  1.00  0.00           C  
ATOM    157  O   LYS     8      50.759  41.954  66.653  1.00  0.00           O  
ATOM    158  N   ASN     9      50.700  43.915  67.768  1.00  0.00           N  
ATOM    159  H   ASN     9      51.266  44.522  68.343  1.00  0.00           H  
ATOM    160  CA  ASN     9      49.406  44.377  67.228  1.00  0.00           C  
ATOM    161  HA  ASN     9      48.788  43.526  66.941  1.00  0.00           H  
ATOM    162  CB  ASN     9      48.706  45.315  68.287  1.00  0.00           C  
ATOM    163  HB2 ASN     9      49.500  46.025  68.517  1.00  0.00           H  
ATOM    164  HB3 ASN     9      48.530  44.726  69.187  1.00  0.00           H  
ATOM    165  CG  ASN     9      47.612  46.153  67.860  1.00  0.00           C  
ATOM    166  OD1 ASN     9      47.265  47.218  68.353  1.00  0.00           O  
ATOM    167  ND2 ASN     9      46.971  45.670  66.804  1.00  0.00           N  
ATOM    168 HD21 ASN     9      46.230  46.188  66.355  1.00  0.00           H  
ATOM    169 HD22 ASN     9      47.075  44.730  66.450  1.00  0.00           H  
ATOM    170  C   ASN     9      49.768  45.098  65.944  1.00  0.00           C  
ATOM    171  O   ASN     9      50.205  46.255  65.994  1.00  0.00           O  
ATOM    172  N   VAL    10      49.466  44.540  64.782  1.00  0.00           N  
ATOM    173  H   VAL    10      49.025  43.636  64.694  1.00  0.00           H  
ATOM    174  CA  VAL    10      49.881  45.000  63.507  1.00  0.00           C  
ATOM    175  HA  VAL    10      50.005  46.083  63.508  1.00  0.00           H  
ATOM    176  CB  VAL    10      51.387  44.552  63.253  1.00  0.00           C  
ATOM    177  HB  VAL    10      52.060  45.032  63.963  1.00  0.00           H  
ATOM    178  CG1 VAL    10      51.524  42.967  63.387  1.00  0.00           C  
ATOM    179 HG11 VAL    10      52.497  42.630  63.028  1.00  0.00           H  
ATOM    180 HG12 VAL    10      51.486  42.649  64.429  1.00  0.00           H  
ATOM    181 HG13 VAL    10      50.679  42.408  62.985  1.00  0.00           H  
ATOM    182  CG2 VAL    10      51.912  45.020  61.855  1.00  0.00           C  
ATOM    183 HG21 VAL    10      51.898  46.106  61.760  1.00  0.00           H  
ATOM    184 HG22 VAL    10      52.968  44.748  61.859  1.00  0.00           H  
ATOM    185 HG23 VAL    10      51.511  44.514  60.976  1.00  0.00           H  
ATOM    186  C   VAL    10      48.798  44.630  62.442  1.00  0.00           C  
ATOM    187  O   VAL    10      48.382  43.503  62.396  1.00  0.00           O  
ATOM    188  N   ILE    11      48.416  45.630  61.596  1.00  0.00           N  
ATOM    189  H   ILE    11      48.894  46.518  61.661  1.00  0.00           H  
ATOM    190  CA  ILE    11      47.480  45.341  60.447  1.00  0.00           C  
ATOM    191  HA  ILE    11      47.041  44.347  60.529  1.00  0.00           H  
ATOM    192  CB  ILE    11      46.260  46.348  60.614  1.00  0.00           C  
ATOM    193  HB  ILE    11      46.658  47.360  60.539  1.00  0.00           H  
ATOM    194  CG2 ILE    11      45.341  46.103  59.408  1.00  0.00           C  
ATOM    195 HG21 ILE    11      45.183  45.036  59.252  1.00  0.00           H  
ATOM    196 HG22 ILE    11      44.401  46.605  59.635  1.00  0.00           H  
ATOM    197 HG23 ILE    11      45.849  46.497  58.528  1.00  0.00           H  
ATOM    198  CG1 ILE    11      45.463  45.911  61.936  1.00  0.00           C  
ATOM    199 HG12 ILE    11      46.108  45.355  62.616  1.00  0.00           H  
ATOM    200 HG13 ILE    11      44.694  45.207  61.617  1.00  0.00           H  
ATOM    201  CD1 ILE    11      44.808  47.010  62.714  1.00  0.00           C  
ATOM    202 HD11 ILE    11      45.567  47.679  63.118  1.00  0.00           H  
ATOM    203 HD12 ILE    11      44.180  47.618  62.062  1.00  0.00           H  
ATOM    204 HD13 ILE    11      44.327  46.487  63.540  1.00  0.00           H  
ATOM    205  C   ILE    11      48.281  45.531  59.189  1.00  0.00           C  
ATOM    206  O   ILE    11      48.587  46.654  58.824  1.00  0.00           O  
ATOM    207  N   VAL    12      48.670  44.430  58.523  1.00  0.00           N  
ATOM    208  H   VAL    12      48.388  43.539  58.907  1.00  0.00           H  
ATOM    209  CA  VAL    12      49.343  44.499  57.240  1.00  0.00           C  
ATOM    210  HA  VAL    12      49.892  45.439  57.286  1.00  0.00           H  
ATOM    211  CB  VAL    12      50.335  43.286  57.081  1.00  0.00           C  
ATOM    212  HB  VAL    12      49.801  42.353  57.260  1.00  0.00           H  
ATOM    213  CG1 VAL    12      50.887  43.369  55.571  1.00  0.00           C  
ATOM    214 HG11 VAL    12      50.157  43.425  54.763  1.00  0.00           H  
ATOM    215 HG12 VAL    12      51.487  44.279  55.567  1.00  0.00           H  
ATOM    216 HG13 VAL    12      51.585  42.553  55.381  1.00  0.00           H  
ATOM    217  CG2 VAL    12      51.375  43.427  58.216  1.00  0.00           C  
ATOM    218 HG21 VAL    12      52.298  42.915  57.945  1.00  0.00           H  
ATOM    219 HG22 VAL    12      51.761  44.433  58.377  1.00  0.00           H  
ATOM    220 HG23 VAL    12      51.009  43.168  59.209  1.00  0.00           H  
ATOM    221  C   VAL    12      48.384  44.671  56.084  1.00  0.00           C  
ATOM    222  O   VAL    12      47.665  43.713  55.800  1.00  0.00           O  
ATOM    223  N   GLU    13      48.268  45.847  55.510  1.00  0.00           N  
ATOM    224  H   GLU    13      48.983  46.523  55.737  1.00  0.00           H  
ATOM    225  CA  GLU    13      47.309  46.230  54.431  1.00  0.00           C  
ATOM    226  HA  GLU    13      46.303  46.024  54.797  1.00  0.00           H  
ATOM    227  CB  GLU    13      47.473  47.725  54.196  1.00  0.00           C  
ATOM    228  HB2 GLU    13      47.047  48.100  53.265  1.00  0.00           H  
ATOM    229  HB3 GLU    13      48.498  48.082  54.096  1.00  0.00           H  
ATOM    230  CG  GLU    13      46.898  48.549  55.302  1.00  0.00           C  
ATOM    231  HG2 GLU    13      47.095  49.586  55.031  1.00  0.00           H  
ATOM    232  HG3 GLU    13      47.411  48.234  56.211  1.00  0.00           H  
ATOM    233  CD  GLU    13      45.403  48.222  55.483  1.00  0.00           C  
ATOM    234  OE1 GLU    13      44.729  48.100  54.445  1.00  0.00           O  
ATOM    235  OE2 GLU    13      44.952  48.215  56.641  1.00  0.00           O  
ATOM    236  C   GLU    13      47.557  45.498  53.087  1.00  0.00           C  
ATOM    237  O   GLU    13      46.647  44.985  52.369  1.00  0.00           O  
ATOM    238  N   CYS    14      48.795  45.426  52.640  1.00  0.00           N  
ATOM    239  H   CYS    14      49.443  45.780  53.329  1.00  0.00           H  
ATOM    240  CA  CYS    14      49.241  44.908  51.355  1.00  0.00           C  
ATOM    241  HA  CYS    14      48.565  44.128  51.004  1.00  0.00           H  
ATOM    242  CB  CYS    14      49.261  45.972  50.247  1.00  0.00           C  
ATOM    243  HB2 CYS    14      49.671  46.932  50.560  1.00  0.00           H  
ATOM    244  HB3 CYS    14      48.229  46.315  50.304  1.00  0.00           H  
ATOM    245  SG  CYS    14      49.869  45.408  48.662  1.00  0.00           S  
ATOM    246  HG  CYS    14      49.095  44.327  48.523  1.00  0.00           H  
ATOM    247  C   CYS    14      50.549  44.275  51.485  1.00  0.00           C  
ATOM    248  O   CYS    14      51.312  44.610  52.397  1.00  0.00           O  
ATOM    249  N   MET    15      50.865  43.273  50.622  1.00  0.00           N  
ATOM    250  H   MET    15      50.242  43.161  49.836  1.00  0.00           H  
ATOM    251  CA  MET    15      51.857  42.227  50.695  1.00  0.00           C  
ATOM    252  HA  MET    15      52.737  42.522  51.266  1.00  0.00           H  
ATOM    253  CB  MET    15      51.141  41.085  51.409  1.00  0.00           C  
ATOM    254  HB2 MET    15      50.159  40.946  50.956  1.00  0.00           H  
ATOM    255  HB3 MET    15      50.932  41.304  52.456  1.00  0.00           H  
ATOM    256  CG  MET    15      51.875  39.740  51.474  1.00  0.00           C  
ATOM    257  HG2 MET    15      52.785  39.828  52.068  1.00  0.00           H  
ATOM    258  HG3 MET    15      52.222  39.429  50.488  1.00  0.00           H  
ATOM    259  SD  MET    15      50.887  38.411  52.308  1.00  0.00           S  
ATOM    260  CE  MET    15      50.133  37.813  50.798  1.00  0.00           C  
ATOM    261  HE1 MET    15      50.667  37.007  50.295  1.00  0.00           H  
ATOM    262  HE2 MET    15      49.200  37.294  51.017  1.00  0.00           H  
ATOM    263  HE3 MET    15      49.904  38.598  50.076  1.00  0.00           H  
ATOM    264  C   MET    15      52.442  41.853  49.376  1.00  0.00           C  
ATOM    265  O   MET    15      51.671  41.371  48.523  1.00  0.00           O  
ATOM    266  N   VAL    16      53.677  42.177  49.073  1.00  0.00           N  
ATOM    267  H   VAL    16      54.237  42.744  49.693  1.00  0.00           H  
ATOM    268  CA  VAL    16      54.249  41.883  47.811  1.00  0.00           C  
ATOM    269  HA  VAL    16      53.618  41.146  47.316  1.00  0.00           H  
ATOM    270  CB  VAL    16      54.338  43.140  46.956  1.00  0.00           C  
ATOM    271  HB  VAL    16      54.793  43.904  47.587  1.00  0.00           H  
ATOM    272  CG1 VAL    16      55.195  43.022  45.676  1.00  0.00           C  
ATOM    273 HG11 VAL    16      54.877  42.153  45.101  1.00  0.00           H  
ATOM    274 HG12 VAL    16      55.122  43.974  45.149  1.00  0.00           H  
ATOM    275 HG13 VAL    16      56.238  42.835  45.930  1.00  0.00           H  
ATOM    276  CG2 VAL    16      52.968  43.575  46.492  1.00  0.00           C  
ATOM    277 HG21 VAL    16      53.019  44.519  45.948  1.00  0.00           H  
ATOM    278 HG22 VAL    16      52.389  42.918  45.843  1.00  0.00           H  
ATOM    279 HG23 VAL    16      52.407  43.763  47.407  1.00  0.00           H  
ATOM    280  C   VAL    16      55.609  41.086  48.028  1.00  0.00           C  
ATOM    281  O   VAL    16      56.519  41.515  48.689  1.00  0.00           O  
ATOM    282  N   ALA    17      55.855  40.056  47.247  1.00  0.00           N  
ATOM    283  H   ALA    17      55.079  39.718  46.696  1.00  0.00           H  
ATOM    284  CA  ALA    17      57.104  39.306  47.131  1.00  0.00           C  
ATOM    285  HA  ALA    17      57.628  39.427  48.080  1.00  0.00           H  
ATOM    286  CB  ALA    17      56.613  37.884  47.015  1.00  0.00           C  
ATOM    287  HB1 ALA    17      57.395  37.209  47.361  1.00  0.00           H  
ATOM    288  HB2 ALA    17      55.731  37.595  47.588  1.00  0.00           H  
ATOM    289  HB3 ALA    17      56.405  37.707  45.959  1.00  0.00           H  
ATOM    290  C   ALA    17      58.026  39.781  46.098  1.00  0.00           C  
ATOM    291  O   ALA    17      57.721  40.503  45.149  1.00  0.00           O  
ATOM    292  N   THR    18      59.250  39.299  46.230  1.00  0.00           N  
ATOM    293  H   THR    18      59.392  38.670  47.008  1.00  0.00           H  
ATOM    294  CA  THR    18      60.389  39.583  45.377  1.00  0.00           C  
ATOM    295  HA  THR    18      60.166  40.516  44.859  1.00  0.00           H  
ATOM    296  CB  THR    18      61.664  39.820  46.246  1.00  0.00           C  
ATOM    297  HB  THR    18      61.738  38.931  46.872  1.00  0.00           H  
ATOM    298  CG2 THR    18      62.977  39.886  45.500  1.00  0.00           C  
ATOM    299 HG21 THR    18      62.905  40.475  44.585  1.00  0.00           H  
ATOM    300 HG22 THR    18      63.748  40.260  46.173  1.00  0.00           H  
ATOM    301 HG23 THR    18      63.207  38.846  45.270  1.00  0.00           H  
ATOM    302  OG1 THR    18      61.672  40.886  47.089  1.00  0.00           O  
ATOM    303  HG1 THR    18      61.287  40.739  47.956  1.00  0.00           H  
ATOM    304  C   THR    18      60.541  38.392  44.430  1.00  0.00           C  
ATOM    305  O   THR    18      60.855  37.203  44.782  1.00  0.00           O  
ATOM    306  N   HIE    19      60.294  38.739  43.184  1.00  0.00           N  
ATOM    307  H   HIE    19      60.136  39.718  42.992  1.00  0.00           H  
ATOM    308  CA  HIE    19      60.544  37.863  42.001  1.00  0.00           C  
ATOM    309  HA  HIE    19      59.940  36.993  42.258  1.00  0.00           H  
ATOM    310  CB  HIE    19      60.034  38.536  40.657  1.00  0.00           C  
ATOM    311  HB2 HIE    19      60.827  38.947  40.032  1.00  0.00           H  
ATOM    312  HB3 HIE    19      59.273  39.291  40.856  1.00  0.00           H  
ATOM    313  CG  HIE    19      59.517  37.392  39.866  1.00  0.00           C  
ATOM    314  ND1 HIE    19      60.303  36.519  39.067  1.00  0.00           N  
ATOM    315  CE1 HIE    19      59.388  35.687  38.458  1.00  0.00           C  
ATOM    316  HE1 HIE    19      59.616  34.785  37.911  1.00  0.00           H  
ATOM    317  NE2 HIE    19      58.131  35.999  38.830  1.00  0.00           N  
ATOM    318  HE2 HIE    19      57.295  35.543  38.493  1.00  0.00           H  
ATOM    319  CD2 HIE    19      58.142  37.041  39.778  1.00  0.00           C  
ATOM    320  HD2 HIE    19      57.328  37.526  40.295  1.00  0.00           H  
ATOM    321  C   HIE    19      61.997  37.479  41.870  1.00  0.00           C  
ATOM    322  O   HIE    19      62.406  36.329  41.667  1.00  0.00           O  
ATOM    323  N   HIE    20      62.925  38.489  41.707  1.00  0.00           N  
ATOM    324  H   HIE    20      62.628  39.359  42.125  1.00  0.00           H  
ATOM    325  CA  HIE    20      64.317  38.244  41.177  1.00  0.00           C  
ATOM    326  HA  HIE    20      64.313  37.733  40.214  1.00  0.00           H  
ATOM    327  CB  HIE    20      65.004  39.639  40.820  1.00  0.00           C  
ATOM    328  HB2 HIE    20      64.908  40.149  41.779  1.00  0.00           H  
ATOM    329  HB3 HIE    20      64.508  40.189  40.020  1.00  0.00           H  
ATOM    330  CG  HIE    20      66.429  39.551  40.424  1.00  0.00           C  
ATOM    331  ND1 HIE    20      67.441  39.385  41.313  1.00  0.00           N  
ATOM    332  CE1 HIE    20      68.540  39.045  40.593  1.00  0.00           C  
ATOM    333  HE1 HIE    20      69.472  38.713  41.025  1.00  0.00           H  
ATOM    334  NE2 HIE    20      68.152  38.837  39.310  1.00  0.00           N  
ATOM    335  HE2 HIE    20      68.799  38.611  38.568  1.00  0.00           H  
ATOM    336  CD2 HIE    20      66.865  39.215  39.158  1.00  0.00           C  
ATOM    337  HD2 HIE    20      66.239  39.044  38.296  1.00  0.00           H  
ATOM    338  C   HIE    20      65.172  37.235  42.047  1.00  0.00           C  
ATOM    339  O   HIE    20      66.002  36.514  41.526  1.00  0.00           O  
ATOM    340  N   ASN    21      65.046  37.490  43.409  1.00  0.00           N  
ATOM    341  H   ASN    21      64.465  38.230  43.776  1.00  0.00           H  
ATOM    342  CA  ASN    21      65.731  36.677  44.391  1.00  0.00           C  
ATOM    343  HA  ASN    21      66.803  36.751  44.210  1.00  0.00           H  
ATOM    344  CB  ASN    21      65.449  37.164  45.852  1.00  0.00           C  
ATOM    345  HB2 ASN    21      64.426  36.934  46.150  1.00  0.00           H  
ATOM    346  HB3 ASN    21      65.669  38.230  45.917  1.00  0.00           H  
ATOM    347  CG  ASN    21      66.418  36.425  46.797  1.00  0.00           C  
ATOM    348  OD1 ASN    21      66.765  35.264  46.614  1.00  0.00           O  
ATOM    349  ND2 ASN    21      66.945  37.063  47.789  1.00  0.00           N  
ATOM    350 HD21 ASN    21      67.700  36.757  48.386  1.00  0.00           H  
ATOM    351 HD22 ASN    21      66.727  38.049  47.793  1.00  0.00           H  
ATOM    352  C   ASN    21      65.392  35.151  44.198  1.00  0.00           C  
ATOM    353  O   ASN    21      64.358  34.689  44.525  1.00  0.00           O  
ATOM    354  N   SER    22      66.358  34.494  43.703  1.00  0.00           N  
ATOM    355  H   SER    22      67.180  34.977  43.369  1.00  0.00           H  
ATOM    356  CA  SER    22      66.255  33.034  43.474  1.00  0.00           C  
ATOM    357  HA  SER    22      65.329  32.834  42.933  1.00  0.00           H  
ATOM    358  CB  SER    22      67.571  32.594  42.748  1.00  0.00           C  
ATOM    359  HB2 SER    22      67.735  33.177  41.841  1.00  0.00           H  
ATOM    360  HB3 SER    22      67.588  31.515  42.599  1.00  0.00           H  
ATOM    361  OG  SER    22      68.711  32.914  43.545  1.00  0.00           O  
ATOM    362  HG  SER    22      68.760  33.865  43.664  1.00  0.00           H  
ATOM    363  C   SER    22      66.210  32.098  44.691  1.00  0.00           C  
ATOM    364  O   SER    22      65.825  30.948  44.487  1.00  0.00           O  
ATOM    365  N   ARG    23      66.505  32.573  45.906  1.00  0.00           N  
ATOM    366  H   ARG    23      66.727  33.559  45.915  1.00  0.00           H  
ATOM    367  CA  ARG    23      66.651  31.738  47.126  1.00  0.00           C  
ATOM    368  HA  ARG    23      66.435  30.683  46.954  1.00  0.00           H  
ATOM    369  CB  ARG    23      68.103  31.828  47.564  1.00  0.00           C  
ATOM    370  HB2 ARG    23      68.152  31.393  48.562  1.00  0.00           H  
ATOM    371  HB3 ARG    23      68.350  32.889  47.608  1.00  0.00           H  
ATOM    372  CG  ARG    23      69.049  31.022  46.721  1.00  0.00           C  
ATOM    373  HG2 ARG    23      69.011  31.306  45.669  1.00  0.00           H  
ATOM    374  HG3 ARG    23      68.857  29.964  46.900  1.00  0.00           H  
ATOM    375  CD  ARG    23      70.533  31.263  47.182  1.00  0.00           C  
ATOM    376  HD2 ARG    23      71.060  30.379  46.823  1.00  0.00           H  
ATOM    377  HD3 ARG    23      70.651  31.444  48.250  1.00  0.00           H  
ATOM    378  NE  ARG    23      71.065  32.466  46.536  1.00  0.00           N  
ATOM    379  HE  ARG    23      71.213  33.164  47.252  1.00  0.00           H  
ATOM    380  CZ  ARG    23      71.678  32.563  45.398  1.00  0.00           C  
ATOM    381  NH1 ARG    23      71.895  31.636  44.459  1.00  0.00           N  
ATOM    382 HH11 ARG    23      71.556  30.709  44.673  1.00  0.00           H  
ATOM    383 HH12 ARG    23      72.561  31.715  43.704  1.00  0.00           H  
ATOM    384  NH2 ARG    23      72.098  33.730  45.016  1.00  0.00           N  
ATOM    385 HH21 ARG    23      72.657  33.865  44.185  1.00  0.00           H  
ATOM    386 HH22 ARG    23      71.769  34.570  45.471  1.00  0.00           H  
ATOM    387  C   ARG    23      65.741  32.166  48.246  1.00  0.00           C  
ATOM    388  O   ARG    23      65.182  31.292  48.934  1.00  0.00           O  
ATOM    389  N   ASN    24      65.488  33.400  48.423  1.00  0.00           N  
ATOM    390  H   ASN    24      65.908  34.029  47.754  1.00  0.00           H  
ATOM    391  CA  ASN    24      64.576  33.940  49.408  1.00  0.00           C  
ATOM    392  HA  ASN    24      63.989  33.210  49.966  1.00  0.00           H  
ATOM    393  CB  ASN    24      65.489  34.718  50.485  1.00  0.00           C  
ATOM    394  HB2 ASN    24      65.993  35.477  49.887  1.00  0.00           H  
ATOM    395  HB3 ASN    24      66.229  33.960  50.742  1.00  0.00           H  
ATOM    396  CG  ASN    24      64.785  35.148  51.751  1.00  0.00           C  
ATOM    397  OD1 ASN    24      63.656  35.340  51.968  1.00  0.00           O  
ATOM    398  ND2 ASN    24      65.569  35.385  52.802  1.00  0.00           N  
ATOM    399 HD21 ASN    24      65.133  35.473  53.709  1.00  0.00           H  
ATOM    400 HD22 ASN    24      66.548  35.147  52.738  1.00  0.00           H  
ATOM    401  C   ASN    24      63.419  34.755  48.838  1.00  0.00           C  
ATOM    402  O   ASN    24      63.475  35.390  47.774  1.00  0.00           O  
ATOM    403  N   ALA    25      62.237  34.534  49.426  1.00  0.00           N  
ATOM    404  H   ALA    25      62.168  33.868  50.182  1.00  0.00           H  
ATOM    405  CA  ALA    25      61.003  35.160  48.918  1.00  0.00           C  
ATOM    406  HA  ALA    25      60.903  34.883  47.869  1.00  0.00           H  
ATOM    407  CB  ALA    25      59.800  34.538  49.736  1.00  0.00           C  
ATOM    408  HB1 ALA    25      59.932  34.665  50.810  1.00  0.00           H  
ATOM    409  HB2 ALA    25      58.880  35.091  49.550  1.00  0.00           H  
ATOM    410  HB3 ALA    25      59.656  33.467  49.590  1.00  0.00           H  
ATOM    411  C   ALA    25      60.982  36.655  49.203  1.00  0.00           C  
ATOM    412  O   ALA    25      60.178  37.413  48.549  1.00  0.00           O  
ATOM    413  N   SER    26      61.589  37.162  50.260  1.00  0.00           N  
ATOM    414  H   SER    26      62.166  36.548  50.817  1.00  0.00           H  
ATOM    415  CA  SER    26      61.844  38.575  50.545  1.00  0.00           C  
ATOM    416  HA  SER    26      62.246  38.759  51.541  1.00  0.00           H  
ATOM    417  CB  SER    26      62.973  38.997  49.543  1.00  0.00           C  
ATOM    418  HB2 SER    26      63.306  40.015  49.741  1.00  0.00           H  
ATOM    419  HB3 SER    26      62.624  38.948  48.511  1.00  0.00           H  
ATOM    420  OG  SER    26      64.133  38.218  49.679  1.00  0.00           O  
ATOM    421  HG  SER    26      64.010  37.384  49.220  1.00  0.00           H  
ATOM    422  C   SER    26      60.577  39.413  50.473  1.00  0.00           C  
ATOM    423  O   SER    26      60.420  40.061  49.404  1.00  0.00           O  
ATOM    424  N   ILE    27      59.723  39.540  51.475  1.00  0.00           N  
ATOM    425  H   ILE    27      60.133  39.186  52.327  1.00  0.00           H  
ATOM    426  CA  ILE    27      58.330  40.035  51.358  1.00  0.00           C  
ATOM    427  HA  ILE    27      58.172  40.272  50.305  1.00  0.00           H  
ATOM    428  CB  ILE    27      57.347  38.955  51.824  1.00  0.00           C  
ATOM    429  HB  ILE    27      57.556  38.569  52.822  1.00  0.00           H  
ATOM    430  CG2 ILE    27      55.910  39.539  51.682  1.00  0.00           C  
ATOM    431 HG21 ILE    27      55.710  39.900  50.673  1.00  0.00           H  
ATOM    432 HG22 ILE    27      55.095  38.906  52.033  1.00  0.00           H  
ATOM    433 HG23 ILE    27      55.764  40.460  52.247  1.00  0.00           H  
ATOM    434  CG1 ILE    27      57.558  37.728  50.891  1.00  0.00           C  
ATOM    435 HG12 ILE    27      58.573  37.366  51.055  1.00  0.00           H  
ATOM    436 HG13 ILE    27      57.413  37.943  49.833  1.00  0.00           H  
ATOM    437  CD1 ILE    27      56.622  36.633  51.121  1.00  0.00           C  
ATOM    438 HD11 ILE    27      55.648  36.718  50.639  1.00  0.00           H  
ATOM    439 HD12 ILE    27      57.037  35.692  50.759  1.00  0.00           H  
ATOM    440 HD13 ILE    27      56.497  36.649  52.204  1.00  0.00           H  
ATOM    441  C   ILE    27      58.290  41.437  52.067  1.00  0.00           C  
ATOM    442  O   ILE    27      58.458  41.546  53.250  1.00  0.00           O  
ATOM    443  N   TRP    28      57.934  42.365  51.271  1.00  0.00           N  
ATOM    444  H   TRP    28      57.788  42.043  50.325  1.00  0.00           H  
ATOM    445  CA  TRP    28      57.646  43.751  51.722  1.00  0.00           C  
ATOM    446  HA  TRP    28      58.344  44.125  52.471  1.00  0.00           H  
ATOM    447  CB  TRP    28      57.871  44.737  50.537  1.00  0.00           C  
ATOM    448  HB2 TRP    28      57.461  45.705  50.825  1.00  0.00           H  
ATOM    449  HB3 TRP    28      57.416  44.320  49.639  1.00  0.00           H  
ATOM    450  CG  TRP    28      59.259  44.776  50.034  1.00  0.00           C  
ATOM    451  CD1 TRP    28      59.839  44.098  48.928  1.00  0.00           C  
ATOM    452  HD1 TRP    28      59.185  43.418  48.402  1.00  0.00           H  
ATOM    453  NE1 TRP    28      61.110  44.419  48.705  1.00  0.00           N  
ATOM    454  HE1 TRP    28      61.688  43.998  47.993  1.00  0.00           H  
ATOM    455  CE2 TRP    28      61.643  45.121  49.826  1.00  0.00           C  
ATOM    456  CZ2 TRP    28      62.883  45.695  50.162  1.00  0.00           C  
ATOM    457  HZ2 TRP    28      63.695  45.488  49.480  1.00  0.00           H  
ATOM    458  CH2 TRP    28      63.008  46.545  51.224  1.00  0.00           C  
ATOM    459  HH2 TRP    28      63.930  47.060  51.449  1.00  0.00           H  
ATOM    460  CZ3 TRP    28      61.913  46.785  52.090  1.00  0.00           C  
ATOM    461  HZ3 TRP    28      61.877  47.390  52.984  1.00  0.00           H  
ATOM    462  CE3 TRP    28      60.669  46.218  51.705  1.00  0.00           C  
ATOM    463  HE3 TRP    28      59.868  46.303  52.424  1.00  0.00           H  
ATOM    464  CD2 TRP    28      60.461  45.454  50.532  1.00  0.00           C  
ATOM    465  C   TRP    28      56.217  43.794  52.233  1.00  0.00           C  
ATOM    466  O   TRP    28      55.306  43.653  51.452  1.00  0.00           O  
ATOM    467  N   LEU    29      55.932  44.202  53.533  1.00  0.00           N  
ATOM    468  H   LEU    29      56.635  44.693  54.067  1.00  0.00           H  
ATOM    469  CA  LEU    29      54.605  44.335  54.225  1.00  0.00           C  
ATOM    470  HA  LEU    29      53.746  44.000  53.644  1.00  0.00           H  
ATOM    471  CB  LEU    29      54.749  43.480  55.507  1.00  0.00           C  
ATOM    472  HB2 LEU    29      53.801  43.643  56.018  1.00  0.00           H  
ATOM    473  HB3 LEU    29      55.508  43.897  56.170  1.00  0.00           H  
ATOM    474  CG  LEU    29      55.086  41.999  55.229  1.00  0.00           C  
ATOM    475  HG  LEU    29      55.955  41.966  54.572  1.00  0.00           H  
ATOM    476  CD1 LEU    29      55.406  41.344  56.504  1.00  0.00           C  
ATOM    477 HD11 LEU    29      55.755  40.324  56.345  1.00  0.00           H  
ATOM    478 HD12 LEU    29      56.237  41.848  56.996  1.00  0.00           H  
ATOM    479 HD13 LEU    29      54.531  41.405  57.151  1.00  0.00           H  
ATOM    480  CD2 LEU    29      53.969  41.210  54.520  1.00  0.00           C  
ATOM    481 HD21 LEU    29      54.307  40.188  54.349  1.00  0.00           H  
ATOM    482 HD22 LEU    29      53.122  41.087  55.195  1.00  0.00           H  
ATOM    483 HD23 LEU    29      53.665  41.767  53.634  1.00  0.00           H  
ATOM    484  C   LEU    29      54.312  45.726  54.637  1.00  0.00           C  
ATOM    485  O   LEU    29      55.182  46.449  55.170  1.00  0.00           O  
ATOM    486  N   GLY    30      53.097  46.209  54.310  1.00  0.00           N  
ATOM    487  H   GLY    30      52.582  45.517  53.784  1.00  0.00           H  
ATOM    488  CA  GLY    30      52.582  47.599  54.410  1.00  0.00           C  
ATOM    489  HA2 GLY    30      51.965  47.891  53.561  1.00  0.00           H  
ATOM    490  HA3 GLY    30      53.442  48.266  54.346  1.00  0.00           H  
ATOM    491  C   GLY    30      51.845  47.562  55.722  1.00  0.00           C  
ATOM    492  O   GLY    30      50.763  47.056  55.774  1.00  0.00           O  
ATOM    493  N   CYS    31      52.452  48.208  56.770  1.00  0.00           N  
ATOM    494  H   CYS    31      53.383  48.577  56.636  1.00  0.00           H  
ATOM    495  CA  CYS    31      52.073  47.954  58.137  1.00  0.00           C  
ATOM    496  HA  CYS    31      51.509  47.023  58.177  1.00  0.00           H  
ATOM    497  CB  CYS    31      53.378  47.810  58.954  1.00  0.00           C  
ATOM    498  HB2 CYS    31      53.048  47.699  59.987  1.00  0.00           H  
ATOM    499  HB3 CYS    31      53.999  48.701  58.858  1.00  0.00           H  
ATOM    500  SG  CYS    31      54.231  46.347  58.325  1.00  0.00           S  
ATOM    501  HG  CYS    31      54.841  46.992  57.327  1.00  0.00           H  
ATOM    502  C   CYS    31      51.141  49.084  58.663  1.00  0.00           C  
ATOM    503  O   CYS    31      51.663  50.041  59.246  1.00  0.00           O  
ATOM    504  N   GLY    32      49.877  49.042  58.295  1.00  0.00           N  
ATOM    505  H   GLY    32      49.455  48.184  57.970  1.00  0.00           H  
ATOM    506  CA  GLY    32      48.984  50.259  58.183  1.00  0.00           C  
ATOM    507  HA2 GLY    32      48.614  50.492  57.185  1.00  0.00           H  
ATOM    508  HA3 GLY    32      49.567  51.172  58.308  1.00  0.00           H  
ATOM    509  C   GLY    32      47.943  50.231  59.375  1.00  0.00           C  
ATOM    510  O   GLY    32      46.902  50.894  59.198  1.00  0.00           O  
ATOM    511  N   HIE    33      48.253  49.633  60.526  1.00  0.00           N  
ATOM    512  H   HIE    33      49.051  49.018  60.597  1.00  0.00           H  
ATOM    513  CA  HIE    33      47.646  49.975  61.782  1.00  0.00           C  
ATOM    514  HA  HIE    33      46.593  50.019  61.504  1.00  0.00           H  
ATOM    515  CB  HIE    33      47.988  48.899  62.801  1.00  0.00           C  
ATOM    516  HB2 HIE    33      47.706  47.890  62.501  1.00  0.00           H  
ATOM    517  HB3 HIE    33      47.556  49.145  63.771  1.00  0.00           H  
ATOM    518  CG  HIE    33      49.527  48.827  63.058  1.00  0.00           C  
ATOM    519  ND1 HIE    33      50.546  48.494  62.176  1.00  0.00           N  
ATOM    520  CE1 HIE    33      51.713  48.356  62.921  1.00  0.00           C  
ATOM    521  HE1 HIE    33      52.699  48.012  62.645  1.00  0.00           H  
ATOM    522  NE2 HIE    33      51.403  48.628  64.242  1.00  0.00           N  
ATOM    523  HE2 HIE    33      52.084  48.531  64.982  1.00  0.00           H  
ATOM    524  CD2 HIE    33      49.984  48.837  64.361  1.00  0.00           C  
ATOM    525  HD2 HIE    33      49.470  48.930  65.306  1.00  0.00           H  
ATOM    526  C   HIE    33      47.985  51.390  62.298  1.00  0.00           C  
ATOM    527  O   HIE    33      46.977  52.131  62.421  1.00  0.00           O  
ATOM    528  N   THR    34      49.248  51.736  62.522  1.00  0.00           N  
ATOM    529  H   THR    34      49.900  50.994  62.311  1.00  0.00           H  
ATOM    530  CA  THR    34      49.698  53.094  62.820  1.00  0.00           C  
ATOM    531  HA  THR    34      49.088  53.511  63.620  1.00  0.00           H  
ATOM    532  CB  THR    34      51.191  53.163  63.176  1.00  0.00           C  
ATOM    533  HB  THR    34      51.265  52.386  63.937  1.00  0.00           H  
ATOM    534  CG2 THR    34      52.144  52.773  62.110  1.00  0.00           C  
ATOM    535 HG21 THR    34      53.178  53.078  62.269  1.00  0.00           H  
ATOM    536 HG22 THR    34      52.038  51.736  61.792  1.00  0.00           H  
ATOM    537 HG23 THR    34      51.990  53.318  61.178  1.00  0.00           H  
ATOM    538  OG1 THR    34      51.608  54.377  63.872  1.00  0.00           O  
ATOM    539  HG1 THR    34      52.423  54.128  64.315  1.00  0.00           H  
ATOM    540  C   THR    34      49.396  54.138  61.718  1.00  0.00           C  
ATOM    541  O   THR    34      49.315  53.790  60.506  1.00  0.00           O  
ATOM    542  N   ASP    35      49.073  55.359  62.124  1.00  0.00           N  
ATOM    543  H   ASP    35      49.139  55.552  63.113  1.00  0.00           H  
ATOM    544  CA  ASP    35      49.013  56.444  61.154  1.00  0.00           C  
ATOM    545  HA  ASP    35      48.220  56.270  60.427  1.00  0.00           H  
ATOM    546  CB  ASP    35      48.452  57.685  61.929  1.00  0.00           C  
ATOM    547  HB2 ASP    35      49.186  58.103  62.618  1.00  0.00           H  
ATOM    548  HB3 ASP    35      47.601  57.369  62.533  1.00  0.00           H  
ATOM    549  CG  ASP    35      47.936  58.813  61.018  1.00  0.00           C  
ATOM    550  OD1 ASP    35      47.979  59.972  61.502  1.00  0.00           O  
ATOM    551  OD2 ASP    35      47.360  58.495  59.904  1.00  0.00           O  
ATOM    552  C   ASP    35      50.327  56.917  60.382  1.00  0.00           C  
ATOM    553  O   ASP    35      50.254  57.525  59.385  1.00  0.00           O  
ATOM    554  N   ARG    36      51.486  56.399  60.911  1.00  0.00           N  
ATOM    555  H   ARG    36      51.354  55.733  61.659  1.00  0.00           H  
ATOM    556  CA  ARG    36      52.777  56.680  60.336  1.00  0.00           C  
ATOM    557  HA  ARG    36      52.769  57.586  59.730  1.00  0.00           H  
ATOM    558  CB  ARG    36      53.765  56.749  61.497  1.00  0.00           C  
ATOM    559  HB2 ARG    36      54.815  56.713  61.208  1.00  0.00           H  
ATOM    560  HB3 ARG    36      53.540  55.882  62.118  1.00  0.00           H  
ATOM    561  CG  ARG    36      53.761  57.936  62.438  1.00  0.00           C  
ATOM    562  HG2 ARG    36      54.117  57.599  63.412  1.00  0.00           H  
ATOM    563  HG3 ARG    36      52.713  58.143  62.655  1.00  0.00           H  
ATOM    564  CD  ARG    36      54.510  59.148  61.985  1.00  0.00           C  
ATOM    565  HD2 ARG    36      54.663  59.810  62.838  1.00  0.00           H  
ATOM    566  HD3 ARG    36      53.910  59.563  61.175  1.00  0.00           H  
ATOM    567  NE  ARG    36      55.929  58.879  61.601  1.00  0.00           N  
ATOM    568  HE  ARG    36      56.564  58.716  62.369  1.00  0.00           H  
ATOM    569  CZ  ARG    36      56.513  58.767  60.406  1.00  0.00           C  
ATOM    570  NH1 ARG    36      56.043  58.778  59.233  1.00  0.00           N  
ATOM    571 HH11 ARG    36      56.561  58.633  58.378  1.00  0.00           H  
ATOM    572 HH12 ARG    36      55.040  58.850  59.136  1.00  0.00           H  
ATOM    573  NH2 ARG    36      57.795  58.777  60.340  1.00  0.00           N  
ATOM    574 HH21 ARG    36      58.348  58.730  61.183  1.00  0.00           H  
ATOM    575 HH22 ARG    36      58.339  59.129  59.566  1.00  0.00           H  
ATOM    576  C   ARG    36      53.177  55.689  59.250  1.00  0.00           C  
ATOM    577  O   ARG    36      53.102  54.479  59.415  1.00  0.00           O  
ATOM    578  N   GLY    37      53.772  56.118  58.128  1.00  0.00           N  
ATOM    579  H   GLY    37      53.967  57.108  58.176  1.00  0.00           H  
ATOM    580  CA  GLY    37      54.262  55.297  56.974  1.00  0.00           C  
ATOM    581  HA2 GLY    37      54.619  55.978  56.201  1.00  0.00           H  
ATOM    582  HA3 GLY    37      53.324  54.841  56.658  1.00  0.00           H  
ATOM    583  C   GLY    37      55.304  54.152  57.201  1.00  0.00           C  
ATOM    584  O   GLY    37      56.431  54.228  56.689  1.00  0.00           O  
ATOM    585  N   GLN    38      54.874  53.029  57.791  1.00  0.00           N  
ATOM    586  H   GLN    38      53.917  53.016  58.114  1.00  0.00           H  
ATOM    587  CA  GLN    38      55.625  51.877  58.239  1.00  0.00           C  
ATOM    588  HA  GLN    38      56.664  52.157  58.411  1.00  0.00           H  
ATOM    589  CB  GLN    38      55.096  51.456  59.662  1.00  0.00           C  
ATOM    590  HB2 GLN    38      55.102  52.326  60.318  1.00  0.00           H  
ATOM    591  HB3 GLN    38      54.114  50.995  59.561  1.00  0.00           H  
ATOM    592  CG  GLN    38      56.091  50.505  60.312  1.00  0.00           C  
ATOM    593  HG2 GLN    38      55.919  49.585  59.753  1.00  0.00           H  
ATOM    594  HG3 GLN    38      57.163  50.702  60.342  1.00  0.00           H  
ATOM    595  CD  GLN    38      55.433  50.109  61.687  1.00  0.00           C  
ATOM    596  OE1 GLN    38      54.743  49.141  61.837  1.00  0.00           O  
ATOM    597  NE2 GLN    38      55.590  50.894  62.704  1.00  0.00           N  
ATOM    598 HE21 GLN    38      56.053  51.774  62.525  1.00  0.00           H  
ATOM    599 HE22 GLN    38      55.376  50.550  63.629  1.00  0.00           H  
ATOM    600  C   GLN    38      55.804  50.749  57.216  1.00  0.00           C  
ATOM    601  O   GLN    38      54.927  49.897  56.968  1.00  0.00           O  
ATOM    602  N   LEU    39      57.013  50.689  56.519  1.00  0.00           N  
ATOM    603  H   LEU    39      57.707  51.314  56.904  1.00  0.00           H  
ATOM    604  CA  LEU    39      57.310  49.687  55.559  1.00  0.00           C  
ATOM    605  HA  LEU    39      56.441  49.240  55.076  1.00  0.00           H  
ATOM    606  CB  LEU    39      58.069  50.360  54.346  1.00  0.00           C  
ATOM    607  HB2 LEU    39      59.029  50.789  54.633  1.00  0.00           H  
ATOM    608  HB3 LEU    39      57.531  51.248  54.015  1.00  0.00           H  
ATOM    609  CG  LEU    39      58.233  49.447  53.159  1.00  0.00           C  
ATOM    610  HG  LEU    39      58.673  48.529  53.547  1.00  0.00           H  
ATOM    611  CD1 LEU    39      56.912  49.076  52.559  1.00  0.00           C  
ATOM    612 HD11 LEU    39      56.340  49.984  52.368  1.00  0.00           H  
ATOM    613 HD12 LEU    39      57.091  48.587  51.602  1.00  0.00           H  
ATOM    614 HD13 LEU    39      56.450  48.302  53.171  1.00  0.00           H  
ATOM    615  CD2 LEU    39      59.181  50.100  52.228  1.00  0.00           C  
ATOM    616 HD21 LEU    39      58.647  50.977  51.861  1.00  0.00           H  
ATOM    617 HD22 LEU    39      60.130  50.356  52.699  1.00  0.00           H  
ATOM    618 HD23 LEU    39      59.321  49.416  51.391  1.00  0.00           H  
ATOM    619  C   LEU    39      58.168  48.592  56.242  1.00  0.00           C  
ATOM    620  O   LEU    39      59.270  48.833  56.681  1.00  0.00           O  
ATOM    621  N   SER    40      57.621  47.418  56.481  1.00  0.00           N  
ATOM    622  H   SER    40      56.799  47.201  55.936  1.00  0.00           H  
ATOM    623  CA  SER    40      58.333  46.297  57.036  1.00  0.00           C  
ATOM    624  HA  SER    40      59.264  46.610  57.507  1.00  0.00           H  
ATOM    625  CB  SER    40      57.519  45.595  58.139  1.00  0.00           C  
ATOM    626  HB2 SER    40      58.226  44.900  58.594  1.00  0.00           H  
ATOM    627  HB3 SER    40      56.658  45.025  57.791  1.00  0.00           H  
ATOM    628  OG  SER    40      57.173  46.685  58.978  1.00  0.00           O  
ATOM    629  HG  SER    40      56.338  46.369  59.329  1.00  0.00           H  
ATOM    630  C   SER    40      58.742  45.281  55.924  1.00  0.00           C  
ATOM    631  O   SER    40      57.912  44.745  55.243  1.00  0.00           O  
ATOM    632  N   PHE    41      60.009  44.977  56.001  1.00  0.00           N  
ATOM    633  H   PHE    41      60.548  45.466  56.701  1.00  0.00           H  
ATOM    634  CA  PHE    41      60.635  43.950  55.334  1.00  0.00           C  
ATOM    635  HA  PHE    41      60.059  43.769  54.426  1.00  0.00           H  
ATOM    636  CB  PHE    41      62.115  44.302  54.991  1.00  0.00           C  
ATOM    637  HB2 PHE    41      62.666  44.420  55.924  1.00  0.00           H  
ATOM    638  HB3 PHE    41      62.071  45.248  54.452  1.00  0.00           H  
ATOM    639  CG  PHE    41      62.894  43.301  54.256  1.00  0.00           C  
ATOM    640  CD1 PHE    41      63.630  42.341  54.888  1.00  0.00           C  
ATOM    641  HD1 PHE    41      63.672  42.331  55.968  1.00  0.00           H  
ATOM    642  CE1 PHE    41      64.244  41.240  54.162  1.00  0.00           C  
ATOM    643  HE1 PHE    41      64.799  40.551  54.782  1.00  0.00           H  
ATOM    644  CZ  PHE    41      64.250  41.249  52.796  1.00  0.00           C  
ATOM    645  HZ  PHE    41      64.737  40.438  52.276  1.00  0.00           H  
ATOM    646  CE2 PHE    41      63.383  42.182  52.154  1.00  0.00           C  
ATOM    647  HE2 PHE    41      63.243  42.097  51.087  1.00  0.00           H  
ATOM    648  CD2 PHE    41      62.642  43.133  52.855  1.00  0.00           C  
ATOM    649  HD2 PHE    41      62.054  43.898  52.371  1.00  0.00           H  
ATOM    650  C   PHE    41      60.677  42.633  56.166  1.00  0.00           C  
ATOM    651  O   PHE    41      60.961  42.652  57.404  1.00  0.00           O  
ATOM    652  N   LEU    42      60.322  41.560  55.492  1.00  0.00           N  
ATOM    653  H   LEU    42      59.947  41.641  54.558  1.00  0.00           H  
ATOM    654  CA  LEU    42      60.431  40.183  56.005  1.00  0.00           C  
ATOM    655  HA  LEU    42      60.880  40.164  56.998  1.00  0.00           H  
ATOM    656  CB  LEU    42      58.942  39.615  56.117  1.00  0.00           C  
ATOM    657  HB2 LEU    42      58.477  39.732  55.138  1.00  0.00           H  
ATOM    658  HB3 LEU    42      58.469  40.315  56.805  1.00  0.00           H  
ATOM    659  CG  LEU    42      58.883  38.188  56.667  1.00  0.00           C  
ATOM    660  HG  LEU    42      59.661  37.515  56.306  1.00  0.00           H  
ATOM    661  CD1 LEU    42      58.892  38.218  58.212  1.00  0.00           C  
ATOM    662 HD11 LEU    42      58.396  39.124  58.561  1.00  0.00           H  
ATOM    663 HD12 LEU    42      58.556  37.278  58.649  1.00  0.00           H  
ATOM    664 HD13 LEU    42      59.946  38.258  58.489  1.00  0.00           H  
ATOM    665  CD2 LEU    42      57.514  37.535  56.239  1.00  0.00           C  
ATOM    666 HD21 LEU    42      56.713  38.046  56.772  1.00  0.00           H  
ATOM    667 HD22 LEU    42      57.482  37.726  55.166  1.00  0.00           H  
ATOM    668 HD23 LEU    42      57.528  36.496  56.570  1.00  0.00           H  
ATOM    669  C   LEU    42      61.352  39.404  55.037  1.00  0.00           C  
ATOM    670  O   LEU    42      61.000  39.057  53.908  1.00  0.00           O  
ATOM    671  N   ASP    43      62.511  38.987  55.609  1.00  0.00           N  
ATOM    672  H   ASP    43      62.735  39.302  56.542  1.00  0.00           H  
ATOM    673  CA  ASP    43      63.292  37.816  55.269  1.00  0.00           C  
ATOM    674  HA  ASP    43      63.477  37.727  54.199  1.00  0.00           H  
ATOM    675  CB  ASP    43      64.580  37.836  56.024  1.00  0.00           C  
ATOM    676  HB2 ASP    43      64.454  38.121  57.068  1.00  0.00           H  
ATOM    677  HB3 ASP    43      65.126  38.697  55.637  1.00  0.00           H  
ATOM    678  CG  ASP    43      65.464  36.573  55.913  1.00  0.00           C  
ATOM    679  OD1 ASP    43      66.622  36.474  56.305  1.00  0.00           O  
ATOM    680  OD2 ASP    43      64.909  35.517  55.469  1.00  0.00           O  
ATOM    681  C   ASP    43      62.428  36.631  55.736  1.00  0.00           C  
ATOM    682  O   ASP    43      62.413  36.264  56.932  1.00  0.00           O  
ATOM    683  N   LEU    44      61.685  36.111  54.749  1.00  0.00           N  
ATOM    684  H   LEU    44      61.673  36.441  53.795  1.00  0.00           H  
ATOM    685  CA  LEU    44      60.929  34.932  54.925  1.00  0.00           C  
ATOM    686  HA  LEU    44      60.296  35.199  55.771  1.00  0.00           H  
ATOM    687  CB  LEU    44      60.080  34.594  53.621  1.00  0.00           C  
ATOM    688  HB2 LEU    44      60.740  34.365  52.784  1.00  0.00           H  
ATOM    689  HB3 LEU    44      59.588  35.476  53.210  1.00  0.00           H  
ATOM    690  CG  LEU    44      59.061  33.451  53.793  1.00  0.00           C  
ATOM    691  HG  LEU    44      58.611  33.537  54.782  1.00  0.00           H  
ATOM    692  CD1 LEU    44      57.913  33.569  52.756  1.00  0.00           C  
ATOM    693 HD11 LEU    44      58.307  33.286  51.780  1.00  0.00           H  
ATOM    694 HD12 LEU    44      57.178  32.792  52.965  1.00  0.00           H  
ATOM    695 HD13 LEU    44      57.439  34.546  52.846  1.00  0.00           H  
ATOM    696  CD2 LEU    44      59.580  32.024  53.595  1.00  0.00           C  
ATOM    697 HD21 LEU    44      59.949  31.709  52.619  1.00  0.00           H  
ATOM    698 HD22 LEU    44      60.413  31.884  54.283  1.00  0.00           H  
ATOM    699 HD23 LEU    44      58.780  31.385  53.969  1.00  0.00           H  
ATOM    700  C   LEU    44      61.776  33.721  55.425  1.00  0.00           C  
ATOM    701  O   LEU    44      61.427  33.195  56.440  1.00  0.00           O  
ATOM    702  N   ASN    45      62.848  33.293  54.737  1.00  0.00           N  
ATOM    703  H   ASN    45      63.064  33.777  53.878  1.00  0.00           H  
ATOM    704  CA  ASN    45      63.753  32.152  55.096  1.00  0.00           C  
ATOM    705  HA  ASN    45      63.320  31.192  54.816  1.00  0.00           H  
ATOM    706  CB  ASN    45      64.910  32.086  54.041  1.00  0.00           C  
ATOM    707  HB2 ASN    45      65.540  31.284  54.427  1.00  0.00           H  
ATOM    708  HB3 ASN    45      65.479  33.015  54.075  1.00  0.00           H  
ATOM    709  CG  ASN    45      64.476  31.794  52.560  1.00  0.00           C  
ATOM    710  OD1 ASN    45      63.356  32.043  52.145  1.00  0.00           O  
ATOM    711  ND2 ASN    45      65.392  31.261  51.750  1.00  0.00           N  
ATOM    712 HD21 ASN    45      65.041  31.072  50.822  1.00  0.00           H  
ATOM    713 HD22 ASN    45      66.328  31.058  52.070  1.00  0.00           H  
ATOM    714  C   ASN    45      64.312  31.990  56.528  1.00  0.00           C  
ATOM    715  O   ASN    45      64.105  30.938  57.077  1.00  0.00           O  
ATOM    716  N   THR    46      64.811  33.183  57.020  1.00  0.00           N  
ATOM    717  H   THR    46      64.833  33.952  56.366  1.00  0.00           H  
ATOM    718  CA  THR    46      65.280  33.341  58.398  1.00  0.00           C  
ATOM    719  HA  THR    46      65.631  32.393  58.807  1.00  0.00           H  
ATOM    720  CB  THR    46      66.489  34.254  58.420  1.00  0.00           C  
ATOM    721  HB  THR    46      66.166  35.295  58.434  1.00  0.00           H  
ATOM    722  CG2 THR    46      67.459  33.963  59.587  1.00  0.00           C  
ATOM    723 HG21 THR    46      68.378  34.519  59.400  1.00  0.00           H  
ATOM    724 HG22 THR    46      67.030  34.297  60.532  1.00  0.00           H  
ATOM    725 HG23 THR    46      67.622  32.889  59.670  1.00  0.00           H  
ATOM    726  OG1 THR    46      67.256  34.066  57.249  1.00  0.00           O  
ATOM    727  HG1 THR    46      67.074  34.879  56.771  1.00  0.00           H  
ATOM    728  C   THR    46      64.219  33.938  59.370  1.00  0.00           C  
ATOM    729  O   THR    46      64.534  34.321  60.498  1.00  0.00           O  
ATOM    730  N   GLU    47      62.941  34.077  58.961  1.00  0.00           N  
ATOM    731  H   GLU    47      62.746  33.616  58.084  1.00  0.00           H  
ATOM    732  CA  GLU    47      61.830  34.695  59.696  1.00  0.00           C  
ATOM    733  HA  GLU    47      61.153  34.983  58.893  1.00  0.00           H  
ATOM    734  CB  GLU    47      60.984  33.574  60.474  1.00  0.00           C  
ATOM    735  HB2 GLU    47      60.615  32.767  59.841  1.00  0.00           H  
ATOM    736  HB3 GLU    47      60.041  33.904  60.910  1.00  0.00           H  
ATOM    737  CG  GLU    47      61.737  32.795  61.603  1.00  0.00           C  
ATOM    738  HG2 GLU    47      61.799  33.393  62.513  1.00  0.00           H  
ATOM    739  HG3 GLU    47      62.729  32.462  61.299  1.00  0.00           H  
ATOM    740  CD  GLU    47      60.989  31.461  61.811  1.00  0.00           C  
ATOM    741  OE1 GLU    47      59.976  31.395  62.551  1.00  0.00           O  
ATOM    742  OE2 GLU    47      61.163  30.485  60.967  1.00  0.00           O  
ATOM    743  C   GLU    47      62.270  35.975  60.535  1.00  0.00           C  
ATOM    744  O   GLU    47      62.023  36.115  61.722  1.00  0.00           O  
ATOM    745  N   GLY    48      62.896  36.857  59.710  1.00  0.00           N  
ATOM    746  H   GLY    48      62.876  36.670  58.718  1.00  0.00           H  
ATOM    747  CA  GLY    48      63.703  38.082  60.117  1.00  0.00           C  
ATOM    748  HA2 GLY    48      64.639  38.132  59.560  1.00  0.00           H  
ATOM    749  HA3 GLY    48      63.886  38.182  61.187  1.00  0.00           H  
ATOM    750  C   GLY    48      62.851  39.268  59.705  1.00  0.00           C  
ATOM    751  O   GLY    48      62.802  39.589  58.514  1.00  0.00           O  
ATOM    752  N   TYR    49      62.211  39.854  60.671  1.00  0.00           N  
ATOM    753  H   TYR    49      62.417  39.563  61.616  1.00  0.00           H  
ATOM    754  CA  TYR    49      61.383  41.098  60.496  1.00  0.00           C  
ATOM    755  HA  TYR    49      61.068  41.100  59.452  1.00  0.00           H  
ATOM    756  CB  TYR    49      60.161  40.956  61.411  1.00  0.00           C  
ATOM    757  HB2 TYR    49      60.635  40.955  62.392  1.00  0.00           H  
ATOM    758  HB3 TYR    49      59.649  39.999  61.318  1.00  0.00           H  
ATOM    759  CG  TYR    49      59.044  42.080  61.305  1.00  0.00           C  
ATOM    760  CD1 TYR    49      58.898  43.108  62.198  1.00  0.00           C  
ATOM    761  HD1 TYR    49      59.593  43.157  63.023  1.00  0.00           H  
ATOM    762  CE1 TYR    49      57.781  44.013  62.067  1.00  0.00           C  
ATOM    763  HE1 TYR    49      57.621  44.815  62.772  1.00  0.00           H  
ATOM    764  CZ  TYR    49      56.876  43.890  61.064  1.00  0.00           C  
ATOM    765  OH  TYR    49      55.888  44.868  60.962  1.00  0.00           O  
ATOM    766  HH  TYR    49      55.894  45.469  61.710  1.00  0.00           H  
ATOM    767  CE2 TYR    49      57.091  42.869  60.066  1.00  0.00           C  
ATOM    768  HE2 TYR    49      56.385  42.725  59.262  1.00  0.00           H  
ATOM    769  CD2 TYR    49      58.173  41.973  60.196  1.00  0.00           C  
ATOM    770  HD2 TYR    49      58.258  41.231  59.415  1.00  0.00           H  
ATOM    771  C   TYR    49      62.097  42.408  60.858  1.00  0.00           C  
ATOM    772  O   TYR    49      62.713  42.630  61.871  1.00  0.00           O  
ATOM    773  N   THR    50      62.100  43.422  59.918  1.00  0.00           N  
ATOM    774  H   THR    50      61.387  43.332  59.209  1.00  0.00           H  
ATOM    775  CA  THR    50      62.684  44.813  60.110  1.00  0.00           C  
ATOM    776  HA  THR    50      62.855  45.148  61.133  1.00  0.00           H  
ATOM    777  CB  THR    50      64.108  44.844  59.388  1.00  0.00           C  
ATOM    778  HB  THR    50      64.313  45.901  59.215  1.00  0.00           H  
ATOM    779  CG2 THR    50      65.204  44.084  60.095  1.00  0.00           C  
ATOM    780 HG21 THR    50      65.198  44.429  61.128  1.00  0.00           H  
ATOM    781 HG22 THR    50      65.132  43.002  59.979  1.00  0.00           H  
ATOM    782 HG23 THR    50      66.188  44.233  59.649  1.00  0.00           H  
ATOM    783  OG1 THR    50      64.071  44.399  58.145  1.00  0.00           O  
ATOM    784  HG1 THR    50      63.241  44.680  57.752  1.00  0.00           H  
ATOM    785  C   THR    50      61.788  45.869  59.640  1.00  0.00           C  
ATOM    786  O   THR    50      61.363  45.859  58.463  1.00  0.00           O  
ATOM    787  N   SER    51      61.397  46.811  60.450  1.00  0.00           N  
ATOM    788  H   SER    51      62.041  47.002  61.205  1.00  0.00           H  
ATOM    789  CA  SER    51      60.337  47.806  60.310  1.00  0.00           C  
ATOM    790  HA  SER    51      59.927  47.740  59.302  1.00  0.00           H  
ATOM    791  CB  SER    51      59.194  47.496  61.300  1.00  0.00           C  
ATOM    792  HB2 SER    51      59.558  47.641  62.318  1.00  0.00           H  
ATOM    793  HB3 SER    51      58.968  46.444  61.124  1.00  0.00           H  
ATOM    794  OG  SER    51      58.241  48.413  60.987  1.00  0.00           O  
ATOM    795  HG  SER    51      57.718  47.902  60.364  1.00  0.00           H  
ATOM    796  C   SER    51      60.958  49.188  60.305  1.00  0.00           C  
ATOM    797  O   SER    51      61.711  49.577  61.244  1.00  0.00           O  
ATOM    798  N   GLU    52      60.786  49.955  59.195  1.00  0.00           N  
ATOM    799  H   GLU    52      60.291  49.602  58.388  1.00  0.00           H  
ATOM    800  CA  GLU    52      61.245  51.405  59.130  1.00  0.00           C  
ATOM    801  HA  GLU    52      61.511  51.811  60.106  1.00  0.00           H  
ATOM    802  CB  GLU    52      62.567  51.543  58.290  1.00  0.00           C  
ATOM    803  HB2 GLU    52      62.473  50.937  57.389  1.00  0.00           H  
ATOM    804  HB3 GLU    52      63.357  51.110  58.905  1.00  0.00           H  
ATOM    805  CG  GLU    52      63.017  53.003  57.906  1.00  0.00           C  
ATOM    806  HG2 GLU    52      62.270  53.362  57.198  1.00  0.00           H  
ATOM    807  HG3 GLU    52      63.888  52.859  57.266  1.00  0.00           H  
ATOM    808  CD  GLU    52      63.278  54.056  58.942  1.00  0.00           C  
ATOM    809  OE1 GLU    52      62.906  53.815  60.136  1.00  0.00           O  
ATOM    810  OE2 GLU    52      64.067  55.007  58.597  1.00  0.00           O  
ATOM    811  C   GLU    52      60.142  52.350  58.561  1.00  0.00           C  
ATOM    812  O   GLU    52      59.397  51.947  57.625  1.00  0.00           O  
ATOM    813  N   GLU    53      59.945  53.542  59.164  1.00  0.00           N  
ATOM    814  H   GLU    53      60.629  53.786  59.865  1.00  0.00           H  
ATOM    815  CA  GLU    53      59.000  54.597  58.688  1.00  0.00           C  
ATOM    816  HA  GLU    53      58.182  54.062  58.205  1.00  0.00           H  
ATOM    817  CB  GLU    53      58.343  55.496  59.878  1.00  0.00           C  
ATOM    818  HB2 GLU    53      57.754  56.251  59.357  1.00  0.00           H  
ATOM    819  HB3 GLU    53      59.142  56.059  60.361  1.00  0.00           H  
ATOM    820  CG  GLU    53      57.535  54.869  60.932  1.00  0.00           C  
ATOM    821  HG2 GLU    53      56.852  54.248  60.352  1.00  0.00           H  
ATOM    822  HG3 GLU    53      56.949  55.615  61.470  1.00  0.00           H  
ATOM    823  CD  GLU    53      58.328  53.947  61.886  1.00  0.00           C  
ATOM    824  OE1 GLU    53      57.737  53.007  62.434  1.00  0.00           O  
ATOM    825  OE2 GLU    53      59.520  54.093  62.131  1.00  0.00           O  
ATOM    826  C   GLU    53      59.569  55.503  57.553  1.00  0.00           C  
ATOM    827  O   GLU    53      59.808  56.714  57.720  1.00  0.00           O  
ATOM    828  N   VAL    54      59.781  54.904  56.382  1.00  0.00           N  
ATOM    829  H   VAL    54      59.549  53.922  56.348  1.00  0.00           H  
ATOM    830  CA  VAL    54      60.190  55.553  55.110  1.00  0.00           C  
ATOM    831  HA  VAL    54      61.182  55.973  55.278  1.00  0.00           H  
ATOM    832  CB  VAL    54      60.246  54.525  53.959  1.00  0.00           C  
ATOM    833  HB  VAL    54      60.439  55.104  53.057  1.00  0.00           H  
ATOM    834  CG1 VAL    54      61.345  53.423  54.122  1.00  0.00           C  
ATOM    835 HG11 VAL    54      60.973  52.703  54.851  1.00  0.00           H  
ATOM    836 HG12 VAL    54      61.512  52.867  53.198  1.00  0.00           H  
ATOM    837 HG13 VAL    54      62.243  53.898  54.516  1.00  0.00           H  
ATOM    838  CG2 VAL    54      58.908  53.893  53.706  1.00  0.00           C  
ATOM    839 HG21 VAL    54      58.344  53.657  54.608  1.00  0.00           H  
ATOM    840 HG22 VAL    54      58.240  54.562  53.163  1.00  0.00           H  
ATOM    841 HG23 VAL    54      59.022  52.905  53.260  1.00  0.00           H  
ATOM    842  C   VAL    54      59.370  56.801  54.746  1.00  0.00           C  
ATOM    843  O   VAL    54      59.944  57.866  54.377  1.00  0.00           O  
ATOM    844  N   ALA    55      58.095  56.675  54.948  1.00  0.00           N  
ATOM    845  H   ALA    55      57.654  55.957  55.505  1.00  0.00           H  
ATOM    846  CA  ALA    55      57.085  57.604  54.511  1.00  0.00           C  
ATOM    847  HA  ALA    55      57.636  58.369  53.964  1.00  0.00           H  
ATOM    848  CB  ALA    55      56.199  56.877  53.451  1.00  0.00           C  
ATOM    849  HB1 ALA    55      56.838  56.473  52.666  1.00  0.00           H  
ATOM    850  HB2 ALA    55      55.558  56.055  53.770  1.00  0.00           H  
ATOM    851  HB3 ALA    55      55.541  57.597  52.965  1.00  0.00           H  
ATOM    852  C   ALA    55      56.313  58.344  55.603  1.00  0.00           C  
ATOM    853  O   ALA    55      56.381  57.911  56.784  1.00  0.00           O  
ATOM    854  N   ASP    56      55.767  59.465  55.323  1.00  0.00           N  
ATOM    855  H   ASP    56      55.832  59.701  54.343  1.00  0.00           H  
ATOM    856  CA  ASP    56      55.025  60.354  56.253  1.00  0.00           C  
ATOM    857  HA  ASP    56      55.724  60.595  57.054  1.00  0.00           H  
ATOM    858  CB  ASP    56      54.635  61.681  55.517  1.00  0.00           C  
ATOM    859  HB2 ASP    56      54.024  61.454  54.643  1.00  0.00           H  
ATOM    860  HB3 ASP    56      55.534  62.224  55.224  1.00  0.00           H  
ATOM    861  CG  ASP    56      53.731  62.662  56.318  1.00  0.00           C  
ATOM    862  OD1 ASP    56      53.574  62.576  57.542  1.00  0.00           O  
ATOM    863  OD2 ASP    56      53.156  63.516  55.662  1.00  0.00           O  
ATOM    864  C   ASP    56      53.740  59.613  56.773  1.00  0.00           C  
ATOM    865  O   ASP    56      53.660  59.138  57.941  1.00  0.00           O  
ATOM    866  N   SER    57      52.873  59.266  55.757  1.00  0.00           N  
ATOM    867  H   SER    57      53.271  59.440  54.845  1.00  0.00           H  
ATOM    868  CA  SER    57      51.481  58.757  55.981  1.00  0.00           C  
ATOM    869  HA  SER    57      51.116  59.034  56.970  1.00  0.00           H  
ATOM    870  CB  SER    57      50.581  59.492  55.049  1.00  0.00           C  
ATOM    871  HB2 SER    57      50.811  59.249  54.011  1.00  0.00           H  
ATOM    872  HB3 SER    57      50.621  60.565  55.235  1.00  0.00           H  
ATOM    873  OG  SER    57      49.236  59.081  55.164  1.00  0.00           O  
ATOM    874  HG  SER    57      49.006  59.262  56.079  1.00  0.00           H  
ATOM    875  C   SER    57      51.397  57.260  55.911  1.00  0.00           C  
ATOM    876  O   SER    57      52.125  56.635  55.106  1.00  0.00           O  
ATOM    877  N   ARG    58      50.424  56.660  56.647  1.00  0.00           N  
ATOM    878  H   ARG    58      49.964  57.385  57.180  1.00  0.00           H  
ATOM    879  CA  ARG    58      50.020  55.306  56.663  1.00  0.00           C  
ATOM    880  HA  ARG    58      50.658  54.750  57.350  1.00  0.00           H  
ATOM    881  CB  ARG    58      48.581  55.231  57.363  1.00  0.00           C  
ATOM    882  HB2 ARG    58      47.972  55.965  56.836  1.00  0.00           H  
ATOM    883  HB3 ARG    58      48.637  55.525  58.411  1.00  0.00           H  
ATOM    884  CG  ARG    58      48.020  53.759  57.207  1.00  0.00           C  
ATOM    885  HG2 ARG    58      48.578  53.059  57.829  1.00  0.00           H  
ATOM    886  HG3 ARG    58      48.057  53.443  56.164  1.00  0.00           H  
ATOM    887  CD  ARG    58      46.492  53.587  57.605  1.00  0.00           C  
ATOM    888  HD2 ARG    58      46.106  52.620  57.284  1.00  0.00           H  
ATOM    889  HD3 ARG    58      45.840  54.335  57.155  1.00  0.00           H  
ATOM    890  NE  ARG    58      46.277  53.628  59.054  1.00  0.00           N  
ATOM    891  HE  ARG    58      46.493  52.785  59.567  1.00  0.00           H  
ATOM    892  CZ  ARG    58      45.853  54.646  59.726  1.00  0.00           C  
ATOM    893  NH1 ARG    58      45.535  55.863  59.335  1.00  0.00           N  
ATOM    894 HH11 ARG    58      45.503  55.984  58.333  1.00  0.00           H  
ATOM    895 HH12 ARG    58      45.397  56.596  60.016  1.00  0.00           H  
ATOM    896  NH2 ARG    58      45.885  54.497  61.017  1.00  0.00           N  
ATOM    897 HH21 ARG    58      45.611  55.251  61.631  1.00  0.00           H  
ATOM    898 HH22 ARG    58      46.360  53.692  61.401  1.00  0.00           H  
ATOM    899  C   ARG    58      50.203  54.710  55.272  1.00  0.00           C  
ATOM    900  O   ARG    58      49.662  55.232  54.332  1.00  0.00           O  
ATOM    901  N   ILE    59      50.889  53.572  55.152  1.00  0.00           N  
ATOM    902  H   ILE    59      51.157  53.118  56.013  1.00  0.00           H  
ATOM    903  CA  ILE    59      51.130  52.922  53.881  1.00  0.00           C  
ATOM    904  HA  ILE    59      51.102  53.536  52.981  1.00  0.00           H  
ATOM    905  CB  ILE    59      52.449  52.073  54.004  1.00  0.00           C  
ATOM    906  HB  ILE    59      52.517  51.715  55.032  1.00  0.00           H  
ATOM    907  CG2 ILE    59      52.479  50.918  53.009  1.00  0.00           C  
ATOM    908 HG21 ILE    59      53.445  50.416  52.953  1.00  0.00           H  
ATOM    909 HG22 ILE    59      51.717  50.164  53.205  1.00  0.00           H  
ATOM    910 HG23 ILE    59      52.188  51.313  52.036  1.00  0.00           H  
ATOM    911  CG1 ILE    59      53.514  53.109  53.582  1.00  0.00           C  
ATOM    912 HG12 ILE    59      53.411  53.932  54.289  1.00  0.00           H  
ATOM    913 HG13 ILE    59      53.275  53.462  52.579  1.00  0.00           H  
ATOM    914  CD1 ILE    59      54.919  52.575  53.663  1.00  0.00           C  
ATOM    915 HD11 ILE    59      55.669  53.365  53.670  1.00  0.00           H  
ATOM    916 HD12 ILE    59      55.096  52.174  54.661  1.00  0.00           H  
ATOM    917 HD13 ILE    59      55.070  51.809  52.902  1.00  0.00           H  
ATOM    918  C   ILE    59      49.930  51.976  53.595  1.00  0.00           C  
ATOM    919  O   ILE    59      49.565  51.084  54.369  1.00  0.00           O  
ATOM    920  N   LEU    60      49.401  52.056  52.394  1.00  0.00           N  
ATOM    921  H   LEU    60      49.694  52.657  51.637  1.00  0.00           H  
ATOM    922  CA  LEU    60      48.299  51.148  51.960  1.00  0.00           C  
ATOM    923  HA  LEU    60      47.976  50.535  52.802  1.00  0.00           H  
ATOM    924  CB  LEU    60      47.058  51.998  51.558  1.00  0.00           C  
ATOM    925  HB2 LEU    60      46.365  51.213  51.254  1.00  0.00           H  
ATOM    926  HB3 LEU    60      47.318  52.516  50.635  1.00  0.00           H  
ATOM    927  CG  LEU    60      46.316  52.806  52.628  1.00  0.00           C  
ATOM    928  HG  LEU    60      46.990  53.601  52.943  1.00  0.00           H  
ATOM    929  CD1 LEU    60      45.053  53.527  52.015  1.00  0.00           C  
ATOM    930 HD11 LEU    60      44.208  52.876  51.790  1.00  0.00           H  
ATOM    931 HD12 LEU    60      44.757  54.300  52.724  1.00  0.00           H  
ATOM    932 HD13 LEU    60      45.232  54.067  51.086  1.00  0.00           H  
ATOM    933  CD2 LEU    60      45.892  52.081  53.953  1.00  0.00           C  
ATOM    934 HD21 LEU    60      45.199  51.364  53.512  1.00  0.00           H  
ATOM    935 HD22 LEU    60      46.792  51.645  54.385  1.00  0.00           H  
ATOM    936 HD23 LEU    60      45.411  52.688  54.721  1.00  0.00           H  
ATOM    937  C   LEU    60      48.659  50.229  50.878  1.00  0.00           C  
ATOM    938  O   LEU    60      48.211  49.110  50.851  1.00  0.00           O  
ATOM    939  N   CYS    61      49.387  50.716  49.859  1.00  0.00           N  
ATOM    940  H   CYS    61      49.863  51.606  49.893  1.00  0.00           H  
ATOM    941  CA  CYS    61      49.481  50.183  48.460  1.00  0.00           C  
ATOM    942  HA  CYS    61      48.912  49.255  48.520  1.00  0.00           H  
ATOM    943  CB  CYS    61      48.649  51.151  47.620  1.00  0.00           C  
ATOM    944  HB2 CYS    61      48.687  50.834  46.578  1.00  0.00           H  
ATOM    945  HB3 CYS    61      49.049  52.163  47.688  1.00  0.00           H  
ATOM    946  SG  CYS    61      46.894  51.082  48.043  1.00  0.00           S  
ATOM    947  HG  CYS    61      46.641  50.013  47.281  1.00  0.00           H  
ATOM    948  C   CYS    61      50.920  49.960  48.079  1.00  0.00           C  
ATOM    949  O   CYS    61      51.732  50.878  48.127  1.00  0.00           O  
ATOM    950  N   LEU    62      51.343  48.742  47.591  1.00  0.00           N  
ATOM    951  H   LEU    62      50.702  48.053  47.222  1.00  0.00           H  
ATOM    952  CA  LEU    62      52.688  48.274  47.214  1.00  0.00           C  
ATOM    953  HA  LEU    62      53.312  49.155  47.365  1.00  0.00           H  
ATOM    954  CB  LEU    62      53.203  47.236  48.126  1.00  0.00           C  
ATOM    955  HB2 LEU    62      54.229  46.987  47.857  1.00  0.00           H  
ATOM    956  HB3 LEU    62      52.673  46.311  47.897  1.00  0.00           H  
ATOM    957  CG  LEU    62      53.081  47.476  49.675  1.00  0.00           C  
ATOM    958  HG  LEU    62      52.049  47.533  50.021  1.00  0.00           H  
ATOM    959  CD1 LEU    62      53.666  46.235  50.287  1.00  0.00           C  
ATOM    960 HD11 LEU    62      54.747  46.234  50.147  1.00  0.00           H  
ATOM    961 HD12 LEU    62      53.395  46.278  51.342  1.00  0.00           H  
ATOM    962 HD13 LEU    62      53.299  45.243  50.026  1.00  0.00           H  
ATOM    963  CD2 LEU    62      53.864  48.671  50.182  1.00  0.00           C  
ATOM    964 HD21 LEU    62      53.679  48.700  51.255  1.00  0.00           H  
ATOM    965 HD22 LEU    62      54.922  48.623  49.923  1.00  0.00           H  
ATOM    966 HD23 LEU    62      53.657  49.624  49.696  1.00  0.00           H  
ATOM    967  C   LEU    62      52.772  47.878  45.729  1.00  0.00           C  
ATOM    968  O   LEU    62      52.043  46.982  45.248  1.00  0.00           O  
ATOM    969  N   ALA    63      53.650  48.527  45.047  1.00  0.00           N  
ATOM    970  H   ALA    63      54.106  49.305  45.502  1.00  0.00           H  
ATOM    971  CA  ALA    63      54.167  48.071  43.690  1.00  0.00           C  
ATOM    972  HA  ALA    63      53.731  47.108  43.423  1.00  0.00           H  
ATOM    973  CB  ALA    63      53.803  49.109  42.661  1.00  0.00           C  
ATOM    974  HB1 ALA    63      52.763  49.434  42.620  1.00  0.00           H  
ATOM    975  HB2 ALA    63      54.345  49.986  43.013  1.00  0.00           H  
ATOM    976  HB3 ALA    63      54.060  48.853  41.633  1.00  0.00           H  
ATOM    977  C   ALA    63      55.707  47.888  43.729  1.00  0.00           C  
ATOM    978  O   ALA    63      56.460  48.867  43.983  1.00  0.00           O  
ATOM    979  N   LEU    64      56.283  46.714  43.363  1.00  0.00           N  
ATOM    980  H   LEU    64      55.657  46.009  42.999  1.00  0.00           H  
ATOM    981  CA  LEU    64      57.711  46.498  43.204  1.00  0.00           C  
ATOM    982  HA  LEU    64      58.164  47.322  43.756  1.00  0.00           H  
ATOM    983  CB  LEU    64      58.051  45.204  43.897  1.00  0.00           C  
ATOM    984  HB2 LEU    64      57.456  44.394  43.476  1.00  0.00           H  
ATOM    985  HB3 LEU    64      57.770  45.190  44.950  1.00  0.00           H  
ATOM    986  CG  LEU    64      59.512  44.724  43.875  1.00  0.00           C  
ATOM    987  HG  LEU    64      59.884  44.468  42.883  1.00  0.00           H  
ATOM    988  CD1 LEU    64      60.442  45.763  44.534  1.00  0.00           C  
ATOM    989 HD11 LEU    64      59.968  46.070  45.467  1.00  0.00           H  
ATOM    990 HD12 LEU    64      61.393  45.291  44.781  1.00  0.00           H  
ATOM    991 HD13 LEU    64      60.578  46.662  43.933  1.00  0.00           H  
ATOM    992  CD2 LEU    64      59.769  43.485  44.720  1.00  0.00           C  
ATOM    993 HD21 LEU    64      58.960  42.767  44.584  1.00  0.00           H  
ATOM    994 HD22 LEU    64      60.787  43.102  44.786  1.00  0.00           H  
ATOM    995 HD23 LEU    64      59.623  43.838  45.740  1.00  0.00           H  
ATOM    996  C   LEU    64      58.126  46.517  41.732  1.00  0.00           C  
ATOM    997  O   LEU    64      57.862  45.567  41.000  1.00  0.00           O  
ATOM    998  N   VAL    65      58.857  47.575  41.280  1.00  0.00           N  
ATOM    999  H   VAL    65      59.140  48.259  41.966  1.00  0.00           H  
ATOM   1000  CA  VAL    65      59.404  47.686  39.871  1.00  0.00           C  
ATOM   1001  HA  VAL    65      58.835  47.017  39.226  1.00  0.00           H  
ATOM   1002  CB  VAL    65      59.055  49.129  39.467  1.00  0.00           C  
ATOM   1003  HB  VAL    65      59.598  49.780  40.153  1.00  0.00           H  
ATOM   1004  CG1 VAL    65      59.638  49.590  38.097  1.00  0.00           C  
ATOM   1005 HG11 VAL    65      59.292  50.555  37.726  1.00  0.00           H  
ATOM   1006 HG12 VAL    65      60.706  49.726  38.269  1.00  0.00           H  
ATOM   1007 HG13 VAL    65      59.390  48.897  37.293  1.00  0.00           H  
ATOM   1008  CG2 VAL    65      57.536  49.278  39.442  1.00  0.00           C  
ATOM   1009 HG21 VAL    65      57.114  49.145  40.438  1.00  0.00           H  
ATOM   1010 HG22 VAL    65      57.375  50.336  39.235  1.00  0.00           H  
ATOM   1011 HG23 VAL    65      57.105  48.725  38.608  1.00  0.00           H  
ATOM   1012  C   VAL    65      60.962  47.445  39.749  1.00  0.00           C  
ATOM   1013  O   VAL    65      61.841  48.214  40.204  1.00  0.00           O  
ATOM   1014  N   HIE    66      61.226  46.250  39.306  1.00  0.00           N  
ATOM   1015  H   HIE    66      60.444  45.613  39.337  1.00  0.00           H  
ATOM   1016  CA  HIE    66      62.536  45.613  39.107  1.00  0.00           C  
ATOM   1017  HA  HIE    66      63.182  46.149  39.802  1.00  0.00           H  
ATOM   1018  CB  HIE    66      62.369  44.146  39.434  1.00  0.00           C  
ATOM   1019  HB2 HIE    66      61.469  43.689  39.024  1.00  0.00           H  
ATOM   1020  HB3 HIE    66      62.368  43.987  40.513  1.00  0.00           H  
ATOM   1021  CG  HIE    66      63.507  43.348  38.940  1.00  0.00           C  
ATOM   1022  ND1 HIE    66      63.510  42.413  37.815  1.00  0.00           N  
ATOM   1023  CE1 HIE    66      64.766  42.037  37.736  1.00  0.00           C  
ATOM   1024  HE1 HIE    66      65.075  41.384  36.933  1.00  0.00           H  
ATOM   1025  NE2 HIE    66      65.547  42.608  38.654  1.00  0.00           N  
ATOM   1026  HE2 HIE    66      66.545  42.461  38.705  1.00  0.00           H  
ATOM   1027  CD2 HIE    66      64.764  43.386  39.433  1.00  0.00           C  
ATOM   1028  HD2 HIE    66      65.058  43.930  40.319  1.00  0.00           H  
ATOM   1029  C   HIE    66      63.091  45.967  37.707  1.00  0.00           C  
ATOM   1030  O   HIE    66      62.331  46.165  36.738  1.00  0.00           O  
ATOM   1031  N   LEU    67      64.430  45.972  37.595  1.00  0.00           N  
ATOM   1032  H   LEU    67      64.868  45.672  38.454  1.00  0.00           H  
ATOM   1033  CA  LEU    67      65.215  46.137  36.391  1.00  0.00           C  
ATOM   1034  HA  LEU    67      64.589  46.284  35.511  1.00  0.00           H  
ATOM   1035  CB  LEU    67      65.920  47.460  36.438  1.00  0.00           C  
ATOM   1036  HB2 LEU    67      66.549  47.580  35.556  1.00  0.00           H  
ATOM   1037  HB3 LEU    67      66.627  47.599  37.256  1.00  0.00           H  
ATOM   1038  CG  LEU    67      64.997  48.741  36.544  1.00  0.00           C  
ATOM   1039  HG  LEU    67      64.002  48.365  36.306  1.00  0.00           H  
ATOM   1040  CD1 LEU    67      64.926  49.172  37.995  1.00  0.00           C  
ATOM   1041 HD11 LEU    67      65.749  49.845  38.237  1.00  0.00           H  
ATOM   1042 HD12 LEU    67      64.072  49.819  38.194  1.00  0.00           H  
ATOM   1043 HD13 LEU    67      64.886  48.343  38.701  1.00  0.00           H  
ATOM   1044  CD2 LEU    67      65.418  49.853  35.640  1.00  0.00           C  
ATOM   1045 HD21 LEU    67      66.297  50.418  35.949  1.00  0.00           H  
ATOM   1046 HD22 LEU    67      65.376  49.523  34.602  1.00  0.00           H  
ATOM   1047 HD23 LEU    67      64.658  50.633  35.689  1.00  0.00           H  
ATOM   1048  C   LEU    67      66.097  44.920  36.200  1.00  0.00           C  
ATOM   1049  O   LEU    67      67.131  44.793  36.842  1.00  0.00           O  
ATOM   1050  N   PRO    68      65.634  43.932  35.414  1.00  0.00           N  
ATOM   1051  CD  PRO    68      64.400  44.002  34.617  1.00  0.00           C  
ATOM   1052  HD2 PRO    68      64.516  44.779  33.862  1.00  0.00           H  
ATOM   1053  HD3 PRO    68      63.591  44.090  35.341  1.00  0.00           H  
ATOM   1054  CG  PRO    68      64.224  42.682  33.970  1.00  0.00           C  
ATOM   1055  HG2 PRO    68      63.972  41.890  34.676  1.00  0.00           H  
ATOM   1056  HG3 PRO    68      63.547  42.816  33.126  1.00  0.00           H  
ATOM   1057  CB  PRO    68      65.731  42.253  33.655  1.00  0.00           C  
ATOM   1058  HB2 PRO    68      65.813  41.167  33.612  1.00  0.00           H  
ATOM   1059  HB3 PRO    68      66.049  42.624  32.680  1.00  0.00           H  
ATOM   1060  CA  PRO    68      66.521  42.868  34.784  1.00  0.00           C  
ATOM   1061  HA  PRO    68      66.668  42.115  35.558  1.00  0.00           H  
ATOM   1062  C   PRO    68      67.814  43.468  34.290  1.00  0.00           C  
ATOM   1063  O   PRO    68      67.760  44.555  33.754  1.00  0.00           O  
ATOM   1064  N   VAL    69      68.919  42.692  34.354  1.00  0.00           N  
ATOM   1065  H   VAL    69      68.812  41.796  34.808  1.00  0.00           H  
ATOM   1066  CA  VAL    69      70.224  42.854  33.696  1.00  0.00           C  
ATOM   1067  HA  VAL    69      70.818  41.985  33.976  1.00  0.00           H  
ATOM   1068  CB  VAL    69      70.021  42.704  32.145  1.00  0.00           C  
ATOM   1069  HB  VAL    69      69.210  43.345  31.800  1.00  0.00           H  
ATOM   1070  CG1 VAL    69      71.309  42.931  31.293  1.00  0.00           C  
ATOM   1071 HG11 VAL    69      71.133  42.831  30.222  1.00  0.00           H  
ATOM   1072 HG12 VAL    69      71.664  43.933  31.536  1.00  0.00           H  
ATOM   1073 HG13 VAL    69      72.070  42.219  31.612  1.00  0.00           H  
ATOM   1074  CG2 VAL    69      69.678  41.234  31.803  1.00  0.00           C  
ATOM   1075 HG21 VAL    69      70.381  40.422  31.990  1.00  0.00           H  
ATOM   1076 HG22 VAL    69      68.773  40.873  32.294  1.00  0.00           H  
ATOM   1077 HG23 VAL    69      69.439  41.164  30.742  1.00  0.00           H  
ATOM   1078  C   VAL    69      71.040  44.105  34.190  1.00  0.00           C  
ATOM   1079  O   VAL    69      72.180  43.897  34.573  1.00  0.00           O  
ATOM   1080  N   GLU    70      70.386  45.254  34.354  1.00  0.00           N  
ATOM   1081  H   GLU    70      69.451  45.224  33.972  1.00  0.00           H  
ATOM   1082  CA  GLU    70      70.882  46.395  35.231  1.00  0.00           C  
ATOM   1083  HA  GLU    70      71.810  46.821  34.852  1.00  0.00           H  
ATOM   1084  CB  GLU    70      69.806  47.467  35.049  1.00  0.00           C  
ATOM   1085  HB2 GLU    70      68.860  46.940  35.171  1.00  0.00           H  
ATOM   1086  HB3 GLU    70      70.005  47.762  34.018  1.00  0.00           H  
ATOM   1087  CG  GLU    70      69.953  48.634  36.033  1.00  0.00           C  
ATOM   1088  HG2 GLU    70      71.034  48.770  36.028  1.00  0.00           H  
ATOM   1089  HG3 GLU    70      69.502  48.281  36.961  1.00  0.00           H  
ATOM   1090  CD  GLU    70      69.286  49.919  35.570  1.00  0.00           C  
ATOM   1091  OE1 GLU    70      69.072  50.233  34.353  1.00  0.00           O  
ATOM   1092  OE2 GLU    70      69.007  50.735  36.448  1.00  0.00           O  
ATOM   1093  C   GLU    70      71.066  45.959  36.648  1.00  0.00           C  
ATOM   1094  O   GLU    70      72.042  46.324  37.218  1.00  0.00           O  
ATOM   1095  N   LYS    71      70.146  45.230  37.267  1.00  0.00           N  
ATOM   1096  H   LYS    71      69.330  45.018  36.710  1.00  0.00           H  
ATOM   1097  CA  LYS    71      70.091  44.677  38.634  1.00  0.00           C  
ATOM   1098  HA  LYS    71      69.219  44.034  38.751  1.00  0.00           H  
ATOM   1099  CB  LYS    71      71.288  43.751  39.021  1.00  0.00           C  
ATOM   1100  HB2 LYS    71      71.154  43.493  40.071  1.00  0.00           H  
ATOM   1101  HB3 LYS    71      72.264  44.221  38.906  1.00  0.00           H  
ATOM   1102  CG  LYS    71      71.391  42.544  38.172  1.00  0.00           C  
ATOM   1103  HG2 LYS    71      71.591  42.827  37.138  1.00  0.00           H  
ATOM   1104  HG3 LYS    71      70.417  42.059  38.239  1.00  0.00           H  
ATOM   1105  CD  LYS    71      72.448  41.576  38.723  1.00  0.00           C  
ATOM   1106  HD2 LYS    71      72.129  41.166  39.681  1.00  0.00           H  
ATOM   1107  HD3 LYS    71      73.417  42.074  38.753  1.00  0.00           H  
ATOM   1108  CE  LYS    71      72.494  40.352  37.830  1.00  0.00           C  
ATOM   1109  HE2 LYS    71      72.597  40.664  36.790  1.00  0.00           H  
ATOM   1110  HE3 LYS    71      71.574  39.781  37.947  1.00  0.00           H  
ATOM   1111  NZ  LYS    71      73.627  39.433  38.177  1.00  0.00           N  
ATOM   1112  HZ1 LYS    71      73.377  38.472  37.988  1.00  0.00           H  
ATOM   1113  HZ2 LYS    71      74.498  39.587  37.690  1.00  0.00           H  
ATOM   1114  HZ3 LYS    71      73.769  39.342  39.173  1.00  0.00           H  
ATOM   1115  C   LYS    71      69.892  45.769  39.660  1.00  0.00           C  
ATOM   1116  O   LYS    71      70.808  46.341  40.221  1.00  0.00           O  
ATOM   1117  N   GLU    72      68.660  46.194  39.790  1.00  0.00           N  
ATOM   1118  H   GLU    72      67.970  45.639  39.305  1.00  0.00           H  
ATOM   1119  CA  GLU    72      68.136  47.335  40.490  1.00  0.00           C  
ATOM   1120  HA  GLU    72      68.559  47.390  41.493  1.00  0.00           H  
ATOM   1121  CB  GLU    72      68.398  48.635  39.714  1.00  0.00           C  
ATOM   1122  HB2 GLU    72      67.796  48.583  38.806  1.00  0.00           H  
ATOM   1123  HB3 GLU    72      69.437  48.594  39.388  1.00  0.00           H  
ATOM   1124  CG  GLU    72      68.121  49.930  40.380  1.00  0.00           C  
ATOM   1125  HG2 GLU    72      67.272  49.830  41.056  1.00  0.00           H  
ATOM   1126  HG3 GLU    72      67.682  50.571  39.616  1.00  0.00           H  
ATOM   1127  CD  GLU    72      69.261  50.521  41.175  1.00  0.00           C  
ATOM   1128  OE1 GLU    72      69.413  50.134  42.361  1.00  0.00           O  
ATOM   1129  OE2 GLU    72      69.926  51.451  40.611  1.00  0.00           O  
ATOM   1130  C   GLU    72      66.641  47.077  40.666  1.00  0.00           C  
ATOM   1131  O   GLU    72      65.964  46.410  39.862  1.00  0.00           O  
ATOM   1132  N   SER    73      65.995  47.602  41.727  1.00  0.00           N  
ATOM   1133  H   SER    73      66.562  48.062  42.426  1.00  0.00           H  
ATOM   1134  CA  SER    73      64.613  47.268  42.023  1.00  0.00           C  
ATOM   1135  HA  SER    73      64.063  47.470  41.103  1.00  0.00           H  
ATOM   1136  CB  SER    73      64.508  45.812  42.531  1.00  0.00           C  
ATOM   1137  HB2 SER    73      65.078  45.715  43.455  1.00  0.00           H  
ATOM   1138  HB3 SER    73      64.750  45.195  41.666  1.00  0.00           H  
ATOM   1139  OG  SER    73      63.100  45.639  42.870  1.00  0.00           O  
ATOM   1140  HG  SER    73      63.252  44.720  43.105  1.00  0.00           H  
ATOM   1141  C   SER    73      63.956  48.256  43.034  1.00  0.00           C  
ATOM   1142  O   SER    73      64.529  48.486  44.108  1.00  0.00           O  
ATOM   1143  N   TRP    74      62.727  48.795  42.790  1.00  0.00           N  
ATOM   1144  H   TRP    74      62.320  48.525  41.905  1.00  0.00           H  
ATOM   1145  CA  TRP    74      62.210  49.976  43.467  1.00  0.00           C  
ATOM   1146  HA  TRP    74      62.891  50.195  44.289  1.00  0.00           H  
ATOM   1147  CB  TRP    74      62.235  51.183  42.566  1.00  0.00           C  
ATOM   1148  HB2 TRP    74      62.068  52.050  43.205  1.00  0.00           H  
ATOM   1149  HB3 TRP    74      61.464  51.051  41.807  1.00  0.00           H  
ATOM   1150  CG  TRP    74      63.499  51.475  41.790  1.00  0.00           C  
ATOM   1151  CD1 TRP    74      63.874  50.914  40.600  1.00  0.00           C  
ATOM   1152  HD1 TRP    74      63.304  50.145  40.101  1.00  0.00           H  
ATOM   1153  NE1 TRP    74      65.027  51.556  40.174  1.00  0.00           N  
ATOM   1154  HE1 TRP    74      65.529  51.275  39.344  1.00  0.00           H  
ATOM   1155  CE2 TRP    74      65.482  52.496  41.118  1.00  0.00           C  
ATOM   1156  CZ2 TRP    74      66.596  53.335  41.183  1.00  0.00           C  
ATOM   1157  HZ2 TRP    74      67.334  53.250  40.400  1.00  0.00           H  
ATOM   1158  CH2 TRP    74      66.732  54.226  42.300  1.00  0.00           C  
ATOM   1159  HH2 TRP    74      67.550  54.930  42.258  1.00  0.00           H  
ATOM   1160  CZ3 TRP    74      65.808  54.238  43.344  1.00  0.00           C  
ATOM   1161  HZ3 TRP    74      65.970  54.969  44.122  1.00  0.00           H  
ATOM   1162  CE3 TRP    74      64.645  53.408  43.176  1.00  0.00           C  
ATOM   1163  HE3 TRP    74      63.925  53.541  43.969  1.00  0.00           H  
ATOM   1164  CD2 TRP    74      64.445  52.475  42.148  1.00  0.00           C  
ATOM   1165  C   TRP    74      60.787  49.671  44.021  1.00  0.00           C  
ATOM   1166  O   TRP    74      59.909  49.501  43.152  1.00  0.00           O  
ATOM   1167  N   ILE    75      60.577  49.650  45.325  1.00  0.00           N  
ATOM   1168  H   ILE    75      61.429  49.656  45.867  1.00  0.00           H  
ATOM   1169  CA  ILE    75      59.373  49.400  46.091  1.00  0.00           C  
ATOM   1170  HA  ILE    75      58.712  48.824  45.443  1.00  0.00           H  
ATOM   1171  CB  ILE    75      59.560  48.615  47.367  1.00  0.00           C  
ATOM   1172  HB  ILE    75      60.084  47.742  46.980  1.00  0.00           H  
ATOM   1173  CG2 ILE    75      60.444  49.231  48.342  1.00  0.00           C  
ATOM   1174 HG21 ILE    75      61.327  49.562  47.794  1.00  0.00           H  
ATOM   1175 HG22 ILE    75      59.918  50.026  48.870  1.00  0.00           H  
ATOM   1176 HG23 ILE    75      60.762  48.538  49.121  1.00  0.00           H  
ATOM   1177  CG1 ILE    75      58.275  48.185  47.982  1.00  0.00           C  
ATOM   1178 HG12 ILE    75      57.712  48.998  48.440  1.00  0.00           H  
ATOM   1179 HG13 ILE    75      58.390  47.570  48.875  1.00  0.00           H  
ATOM   1180  CD1 ILE    75      57.419  47.364  47.100  1.00  0.00           C  
ATOM   1181 HD11 ILE    75      56.587  47.009  47.708  1.00  0.00           H  
ATOM   1182 HD12 ILE    75      57.017  47.902  46.241  1.00  0.00           H  
ATOM   1183 HD13 ILE    75      58.109  46.598  46.745  1.00  0.00           H  
ATOM   1184  C   ILE    75      58.565  50.717  46.184  1.00  0.00           C  
ATOM   1185  O   ILE    75      58.830  51.470  47.131  1.00  0.00           O  
ATOM   1186  N   VAL    76      57.670  51.107  45.194  1.00  0.00           N  
ATOM   1187  H   VAL    76      57.473  50.548  44.376  1.00  0.00           H  
ATOM   1188  CA  VAL    76      56.892  52.373  45.225  1.00  0.00           C  
ATOM   1189  HA  VAL    76      57.582  53.188  45.444  1.00  0.00           H  
ATOM   1190  CB  VAL    76      56.425  52.612  43.796  1.00  0.00           C  
ATOM   1191  HB  VAL    76      55.697  51.849  43.519  1.00  0.00           H  
ATOM   1192  CG1 VAL    76      55.591  53.946  43.808  1.00  0.00           C  
ATOM   1193 HG11 VAL    76      56.208  54.823  44.001  1.00  0.00           H  
ATOM   1194 HG12 VAL    76      55.165  54.048  42.810  1.00  0.00           H  
ATOM   1195 HG13 VAL    76      54.890  53.849  44.637  1.00  0.00           H  
ATOM   1196  CG2 VAL    76      57.449  52.787  42.712  1.00  0.00           C  
ATOM   1197 HG21 VAL    76      58.148  51.952  42.686  1.00  0.00           H  
ATOM   1198 HG22 VAL    76      57.023  52.968  41.725  1.00  0.00           H  
ATOM   1199 HG23 VAL    76      58.091  53.531  43.184  1.00  0.00           H  
ATOM   1200  C   VAL    76      55.822  52.116  46.395  1.00  0.00           C  
ATOM   1201  O   VAL    76      54.938  51.257  46.246  1.00  0.00           O  
ATOM   1202  N   SER    77      55.926  52.830  47.502  1.00  0.00           N  
ATOM   1203  H   SER    77      56.604  53.575  47.582  1.00  0.00           H  
ATOM   1204  CA  SER    77      54.910  52.714  48.576  1.00  0.00           C  
ATOM   1205  HA  SER    77      54.501  51.704  48.563  1.00  0.00           H  
ATOM   1206  CB  SER    77      55.617  52.938  49.928  1.00  0.00           C  
ATOM   1207  HB2 SER    77      54.797  53.141  50.617  1.00  0.00           H  
ATOM   1208  HB3 SER    77      56.327  53.765  49.952  1.00  0.00           H  
ATOM   1209  OG  SER    77      56.211  51.715  50.412  1.00  0.00           O  
ATOM   1210  HG  SER    77      57.006  51.627  49.880  1.00  0.00           H  
ATOM   1211  C   SER    77      53.940  53.872  48.403  1.00  0.00           C  
ATOM   1212  O   SER    77      54.198  55.041  48.700  1.00  0.00           O  
ATOM   1213  N   GLY    78      52.737  53.543  47.901  1.00  0.00           N  
ATOM   1214  H   GLY    78      52.625  52.541  47.839  1.00  0.00           H  
ATOM   1215  CA  GLY    78      51.548  54.392  47.933  1.00  0.00           C  
ATOM   1216  HA2 GLY    78      50.786  53.891  47.336  1.00  0.00           H  
ATOM   1217  HA3 GLY    78      51.635  55.402  47.532  1.00  0.00           H  
ATOM   1218  C   GLY    78      50.959  54.509  49.398  1.00  0.00           C  
ATOM   1219  O   GLY    78      50.664  53.510  50.096  1.00  0.00           O  
ATOM   1220  N   THR    79      50.841  55.754  49.862  1.00  0.00           N  
ATOM   1221  H   THR    79      51.209  56.507  49.298  1.00  0.00           H  
ATOM   1222  CA  THR    79      50.332  56.090  51.200  1.00  0.00           C  
ATOM   1223  HA  THR    79      50.439  55.205  51.828  1.00  0.00           H  
ATOM   1224  CB  THR    79      51.237  57.204  51.774  1.00  0.00           C  
ATOM   1225  HB  THR    79      51.070  57.340  52.843  1.00  0.00           H  
ATOM   1226  CG2 THR    79      52.784  56.957  51.697  1.00  0.00           C  
ATOM   1227 HG21 THR    79      53.201  56.932  50.690  1.00  0.00           H  
ATOM   1228 HG22 THR    79      53.365  57.686  52.262  1.00  0.00           H  
ATOM   1229 HG23 THR    79      53.046  55.970  52.076  1.00  0.00           H  
ATOM   1230  OG1 THR    79      50.885  58.423  51.187  1.00  0.00           O  
ATOM   1231  HG1 THR    79      51.387  59.070  51.688  1.00  0.00           H  
ATOM   1232  C   THR    79      48.907  56.582  51.209  1.00  0.00           C  
ATOM   1233  O   THR    79      48.349  56.823  50.150  1.00  0.00           O  
ATOM   1234  N   GLN    80      48.277  56.573  52.330  1.00  0.00           N  
ATOM   1235  H   GLN    80      48.828  56.233  53.106  1.00  0.00           H  
ATOM   1236  CA  GLN    80      46.852  56.902  52.506  1.00  0.00           C  
ATOM   1237  HA  GLN    80      46.284  56.178  51.921  1.00  0.00           H  
ATOM   1238  CB  GLN    80      46.554  56.663  54.076  1.00  0.00           C  
ATOM   1239  HB2 GLN    80      47.261  57.314  54.590  1.00  0.00           H  
ATOM   1240  HB3 GLN    80      46.682  55.623  54.376  1.00  0.00           H  
ATOM   1241  CG  GLN    80      45.127  57.178  54.416  1.00  0.00           C  
ATOM   1242  HG2 GLN    80      44.369  56.840  53.709  1.00  0.00           H  
ATOM   1243  HG3 GLN    80      45.047  58.263  54.353  1.00  0.00           H  
ATOM   1244  CD  GLN    80      44.677  56.681  55.869  1.00  0.00           C  
ATOM   1245  OE1 GLN    80      45.224  57.230  56.831  1.00  0.00           O  
ATOM   1246  NE2 GLN    80      43.785  55.729  55.931  1.00  0.00           N  
ATOM   1247 HE21 GLN    80      43.551  55.399  56.856  1.00  0.00           H  
ATOM   1248 HE22 GLN    80      43.351  55.347  55.103  1.00  0.00           H  
ATOM   1249  C   GLN    80      46.657  58.372  52.085  1.00  0.00           C  
ATOM   1250  O   GLN    80      45.689  58.650  51.386  1.00  0.00           O  
ATOM   1251  N   SER    81      47.474  59.370  52.530  1.00  0.00           N  
ATOM   1252  H   SER    81      47.928  59.199  53.416  1.00  0.00           H  
ATOM   1253  CA  SER    81      47.538  60.687  51.879  1.00  0.00           C  
ATOM   1254  HA  SER    81      46.652  61.260  52.150  1.00  0.00           H  
ATOM   1255  CB  SER    81      48.818  61.542  52.298  1.00  0.00           C  
ATOM   1256  HB2 SER    81      48.758  62.396  51.623  1.00  0.00           H  
ATOM   1257  HB3 SER    81      49.720  60.954  52.130  1.00  0.00           H  
ATOM   1258  OG  SER    81      48.786  61.878  53.681  1.00  0.00           O  
ATOM   1259  HG  SER    81      47.902  61.993  54.038  1.00  0.00           H  
ATOM   1260  C   SER    81      47.496  60.606  50.335  1.00  0.00           C  
ATOM   1261  O   SER    81      46.709  61.300  49.707  1.00  0.00           O  
ATOM   1262  N   GLY    82      48.374  59.715  49.769  1.00  0.00           N  
ATOM   1263  H   GLY    82      48.994  59.172  50.353  1.00  0.00           H  
ATOM   1264  CA  GLY    82      48.608  59.621  48.315  1.00  0.00           C  
ATOM   1265  HA2 GLY    82      47.887  60.304  47.866  1.00  0.00           H  
ATOM   1266  HA3 GLY    82      48.250  58.645  47.988  1.00  0.00           H  
ATOM   1267  C   GLY    82      50.018  59.834  47.670  1.00  0.00           C  
ATOM   1268  O   GLY    82      50.110  60.027  46.458  1.00  0.00           O  
ATOM   1269  N   THR    83      51.040  60.005  48.484  1.00  0.00           N  
ATOM   1270  H   THR    83      50.850  59.862  49.466  1.00  0.00           H  
ATOM   1271  CA  THR    83      52.488  60.175  48.041  1.00  0.00           C  
ATOM   1272  HA  THR    83      52.563  60.978  47.307  1.00  0.00           H  
ATOM   1273  CB  THR    83      53.320  60.524  49.289  1.00  0.00           C  
ATOM   1274  HB  THR    83      53.262  59.724  50.026  1.00  0.00           H  
ATOM   1275  CG2 THR    83      54.860  60.647  48.986  1.00  0.00           C  
ATOM   1276 HG21 THR    83      55.394  59.704  48.872  1.00  0.00           H  
ATOM   1277 HG22 THR    83      55.044  61.218  48.075  1.00  0.00           H  
ATOM   1278 HG23 THR    83      55.348  61.148  49.821  1.00  0.00           H  
ATOM   1279  OG1 THR    83      52.910  61.741  49.750  1.00  0.00           O  
ATOM   1280  HG1 THR    83      51.961  61.722  49.894  1.00  0.00           H  
ATOM   1281  C   THR    83      53.016  58.835  47.450  1.00  0.00           C  
ATOM   1282  O   THR    83      52.866  57.818  48.155  1.00  0.00           O  
ATOM   1283  N   LEU    84      53.388  58.830  46.192  1.00  0.00           N  
ATOM   1284  H   LEU    84      53.296  59.694  45.679  1.00  0.00           H  
ATOM   1285  CA  LEU    84      54.107  57.576  45.685  1.00  0.00           C  
ATOM   1286  HA  LEU    84      53.873  56.664  46.235  1.00  0.00           H  
ATOM   1287  CB  LEU    84      53.661  57.491  44.214  1.00  0.00           C  
ATOM   1288  HB2 LEU    84      54.214  56.616  43.874  1.00  0.00           H  
ATOM   1289  HB3 LEU    84      54.109  58.330  43.682  1.00  0.00           H  
ATOM   1290  CG  LEU    84      52.126  57.489  43.805  1.00  0.00           C  
ATOM   1291  HG  LEU    84      51.748  58.504  43.927  1.00  0.00           H  
ATOM   1292  CD1 LEU    84      52.014  57.096  42.336  1.00  0.00           C  
ATOM   1293 HD11 LEU    84      50.984  57.230  42.006  1.00  0.00           H  
ATOM   1294 HD12 LEU    84      52.686  57.617  41.653  1.00  0.00           H  
ATOM   1295 HD13 LEU    84      52.105  56.010  42.312  1.00  0.00           H  
ATOM   1296  CD2 LEU    84      51.157  56.546  44.546  1.00  0.00           C  
ATOM   1297 HD21 LEU    84      50.201  56.692  44.042  1.00  0.00           H  
ATOM   1298 HD22 LEU    84      51.514  55.520  44.463  1.00  0.00           H  
ATOM   1299 HD23 LEU    84      50.981  56.746  45.603  1.00  0.00           H  
ATOM   1300  C   LEU    84      55.621  57.722  45.915  1.00  0.00           C  
ATOM   1301  O   LEU    84      56.265  58.282  45.017  1.00  0.00           O  
ATOM   1302  N   LEU    85      56.142  57.252  47.106  1.00  0.00           N  
ATOM   1303  H   LEU    85      55.579  56.671  47.712  1.00  0.00           H  
ATOM   1304  CA  LEU    85      57.586  57.274  47.418  1.00  0.00           C  
ATOM   1305  HA  LEU    85      58.016  58.126  46.892  1.00  0.00           H  
ATOM   1306  CB  LEU    85      57.703  57.289  48.912  1.00  0.00           C  
ATOM   1307  HB2 LEU    85      57.222  56.380  49.274  1.00  0.00           H  
ATOM   1308  HB3 LEU    85      56.961  58.015  49.243  1.00  0.00           H  
ATOM   1309  CG  LEU    85      59.117  57.416  49.531  1.00  0.00           C  
ATOM   1310  HG  LEU    85      59.551  56.490  49.153  1.00  0.00           H  
ATOM   1311  CD1 LEU    85      59.893  58.573  49.038  1.00  0.00           C  
ATOM   1312 HD11 LEU    85      59.296  59.439  48.752  1.00  0.00           H  
ATOM   1313 HD12 LEU    85      60.468  59.046  49.835  1.00  0.00           H  
ATOM   1314 HD13 LEU    85      60.457  58.251  48.163  1.00  0.00           H  
ATOM   1315  CD2 LEU    85      59.193  57.396  51.024  1.00  0.00           C  
ATOM   1316 HD21 LEU    85      60.214  57.284  51.390  1.00  0.00           H  
ATOM   1317 HD22 LEU    85      58.896  58.328  51.504  1.00  0.00           H  
ATOM   1318 HD23 LEU    85      58.567  56.594  51.415  1.00  0.00           H  
ATOM   1319  C   LEU    85      58.290  56.056  46.873  1.00  0.00           C  
ATOM   1320  O   LEU    85      57.972  54.877  47.165  1.00  0.00           O  
ATOM   1321  N   VAL    86      59.312  56.340  46.060  1.00  0.00           N  
ATOM   1322  H   VAL    86      59.588  57.299  45.903  1.00  0.00           H  
ATOM   1323  CA  VAL    86      60.056  55.370  45.270  1.00  0.00           C  
ATOM   1324  HA  VAL    86      59.446  54.493  45.054  1.00  0.00           H  
ATOM   1325  CB  VAL    86      60.615  55.894  43.937  1.00  0.00           C  
ATOM   1326  HB  VAL    86      61.207  56.806  44.009  1.00  0.00           H  
ATOM   1327  CG1 VAL    86      61.332  54.842  43.077  1.00  0.00           C  
ATOM   1328 HG11 VAL    86      62.326  54.735  43.512  1.00  0.00           H  
ATOM   1329 HG12 VAL    86      60.822  53.886  43.191  1.00  0.00           H  
ATOM   1330 HG13 VAL    86      61.276  55.180  42.042  1.00  0.00           H  
ATOM   1331  CG2 VAL    86      59.419  56.358  43.162  1.00  0.00           C  
ATOM   1332 HG21 VAL    86      59.820  57.008  42.384  1.00  0.00           H  
ATOM   1333 HG22 VAL    86      58.883  55.573  42.629  1.00  0.00           H  
ATOM   1334 HG23 VAL    86      58.671  56.923  43.718  1.00  0.00           H  
ATOM   1335  C   VAL    86      61.242  54.958  46.089  1.00  0.00           C  
ATOM   1336  O   VAL    86      62.289  55.615  46.143  1.00  0.00           O  
ATOM   1337  N   ILE    87      61.167  53.764  46.800  1.00  0.00           N  
ATOM   1338  H   ILE    87      60.310  53.256  46.967  1.00  0.00           H  
ATOM   1339  CA  ILE    87      62.190  53.402  47.776  1.00  0.00           C  
ATOM   1340  HA  ILE    87      62.806  54.244  48.092  1.00  0.00           H  
ATOM   1341  CB  ILE    87      61.495  52.900  49.053  1.00  0.00           C  
ATOM   1342  HB  ILE    87      60.905  52.038  48.741  1.00  0.00           H  
ATOM   1343  CG2 ILE    87      62.516  52.219  49.977  1.00  0.00           C  
ATOM   1344 HG21 ILE    87      62.033  51.768  50.844  1.00  0.00           H  
ATOM   1345 HG22 ILE    87      62.860  51.343  49.426  1.00  0.00           H  
ATOM   1346 HG23 ILE    87      63.324  52.897  50.251  1.00  0.00           H  
ATOM   1347  CG1 ILE    87      60.689  53.941  49.846  1.00  0.00           C  
ATOM   1348 HG12 ILE    87      60.872  54.889  49.340  1.00  0.00           H  
ATOM   1349 HG13 ILE    87      61.015  53.804  50.877  1.00  0.00           H  
ATOM   1350  CD1 ILE    87      59.207  53.670  49.851  1.00  0.00           C  
ATOM   1351 HD11 ILE    87      59.057  52.736  50.394  1.00  0.00           H  
ATOM   1352 HD12 ILE    87      58.628  54.523  50.204  1.00  0.00           H  
ATOM   1353 HD13 ILE    87      58.814  53.394  48.873  1.00  0.00           H  
ATOM   1354  C   ILE    87      63.050  52.296  47.080  1.00  0.00           C  
ATOM   1355  O   ILE    87      62.580  51.292  46.468  1.00  0.00           O  
ATOM   1356  N   ASN    88      64.343  52.544  47.144  1.00  0.00           N  
ATOM   1357  H   ASN    88      64.673  53.460  47.411  1.00  0.00           H  
ATOM   1358  CA  ASN    88      65.305  51.489  46.691  1.00  0.00           C  
ATOM   1359  HA  ASN    88      65.019  51.066  45.728  1.00  0.00           H  
ATOM   1360  CB  ASN    88      66.679  52.122  46.386  1.00  0.00           C  
ATOM   1361  HB2 ASN    88      67.159  52.574  47.253  1.00  0.00           H  
ATOM   1362  HB3 ASN    88      66.429  53.038  45.851  1.00  0.00           H  
ATOM   1363  CG  ASN    88      67.560  51.227  45.575  1.00  0.00           C  
ATOM   1364  OD1 ASN    88      67.739  50.047  45.849  1.00  0.00           O  
ATOM   1365  ND2 ASN    88      68.157  51.617  44.392  1.00  0.00           N  
ATOM   1366 HD21 ASN    88      68.738  50.953  43.900  1.00  0.00           H  
ATOM   1367 HD22 ASN    88      67.678  52.322  43.850  1.00  0.00           H  
ATOM   1368  C   ASN    88      65.393  50.278  47.643  1.00  0.00           C  
ATOM   1369  O   ASN    88      65.600  50.467  48.854  1.00  0.00           O  
ATOM   1370  N   THR    89      65.179  49.086  47.091  1.00  0.00           N  
ATOM   1371  H   THR    89      65.044  48.955  46.099  1.00  0.00           H  
ATOM   1372  CA  THR    89      65.126  47.870  47.913  1.00  0.00           C  
ATOM   1373  HA  THR    89      64.420  47.963  48.738  1.00  0.00           H  
ATOM   1374  CB  THR    89      64.605  46.671  47.001  1.00  0.00           C  
ATOM   1375  HB  THR    89      64.740  45.780  47.614  1.00  0.00           H  
ATOM   1376  CG2 THR    89      63.237  46.840  46.487  1.00  0.00           C  
ATOM   1377 HG21 THR    89      62.521  46.423  47.195  1.00  0.00           H  
ATOM   1378 HG22 THR    89      62.920  47.859  46.267  1.00  0.00           H  
ATOM   1379 HG23 THR    89      63.164  46.182  45.622  1.00  0.00           H  
ATOM   1380  OG1 THR    89      65.435  46.477  45.851  1.00  0.00           O  
ATOM   1381  HG1 THR    89      65.097  47.042  45.153  1.00  0.00           H  
ATOM   1382  C   THR    89      66.416  47.531  48.618  1.00  0.00           C  
ATOM   1383  O   THR    89      66.363  46.882  49.646  1.00  0.00           O  
ATOM   1384  N   GLU    90      67.559  48.033  48.077  1.00  0.00           N  
ATOM   1385  H   GLU    90      67.313  48.577  47.263  1.00  0.00           H  
ATOM   1386  CA  GLU    90      68.966  47.894  48.553  1.00  0.00           C  
ATOM   1387  HA  GLU    90      69.070  47.059  49.247  1.00  0.00           H  
ATOM   1388  CB  GLU    90      69.834  47.725  47.279  1.00  0.00           C  
ATOM   1389  HB2 GLU    90      70.870  47.681  47.615  1.00  0.00           H  
ATOM   1390  HB3 GLU    90      69.686  48.550  46.582  1.00  0.00           H  
ATOM   1391  CG  GLU    90      69.431  46.463  46.471  1.00  0.00           C  
ATOM   1392  HG2 GLU    90      70.118  46.413  45.626  1.00  0.00           H  
ATOM   1393  HG3 GLU    90      68.455  46.653  46.026  1.00  0.00           H  
ATOM   1394  CD  GLU    90      69.450  45.146  47.330  1.00  0.00           C  
ATOM   1395  OE1 GLU    90      70.248  45.020  48.291  1.00  0.00           O  
ATOM   1396  OE2 GLU    90      68.817  44.201  46.868  1.00  0.00           O  
ATOM   1397  C   GLU    90      69.416  49.230  49.267  1.00  0.00           C  
ATOM   1398  O   GLU    90      69.717  49.318  50.439  1.00  0.00           O  
ATOM   1399  N   ASP    91      69.522  50.308  48.532  1.00  0.00           N  
ATOM   1400  H   ASP    91      69.218  50.256  47.570  1.00  0.00           H  
ATOM   1401  CA  ASP    91      70.320  51.457  48.865  1.00  0.00           C  
ATOM   1402  HA  ASP    91      71.182  51.124  49.444  1.00  0.00           H  
ATOM   1403  CB  ASP    91      70.795  52.033  47.481  1.00  0.00           C  
ATOM   1404  HB2 ASP    91      71.257  53.005  47.653  1.00  0.00           H  
ATOM   1405  HB3 ASP    91      69.895  52.227  46.897  1.00  0.00           H  
ATOM   1406  CG  ASP    91      71.381  51.069  46.566  1.00  0.00           C  
ATOM   1407  OD1 ASP    91      71.910  50.036  47.027  1.00  0.00           O  
ATOM   1408  OD2 ASP    91      71.539  51.399  45.383  1.00  0.00           O  
ATOM   1409  C   ASP    91      69.536  52.488  49.736  1.00  0.00           C  
ATOM   1410  O   ASP    91      68.694  53.168  49.235  1.00  0.00           O  
ATOM   1411  N   GLY    92      69.691  52.417  51.023  1.00  0.00           N  
ATOM   1412  H   GLY    92      70.202  51.647  51.430  1.00  0.00           H  
ATOM   1413  CA  GLY    92      69.220  53.274  52.053  1.00  0.00           C  
ATOM   1414  HA2 GLY    92      69.841  53.112  52.934  1.00  0.00           H  
ATOM   1415  HA3 GLY    92      68.260  52.895  52.404  1.00  0.00           H  
ATOM   1416  C   GLY    92      68.810  54.762  51.839  1.00  0.00           C  
ATOM   1417  O   GLY    92      67.554  55.074  51.859  1.00  0.00           O  
ATOM   1418  N   LYS    93      69.720  55.560  51.325  1.00  0.00           N  
ATOM   1419  H   LYS    93      70.646  55.183  51.179  1.00  0.00           H  
ATOM   1420  CA  LYS    93      69.579  56.940  50.934  1.00  0.00           C  
ATOM   1421  HA  LYS    93      69.272  57.401  51.873  1.00  0.00           H  
ATOM   1422  CB  LYS    93      70.963  57.594  50.729  1.00  0.00           C  
ATOM   1423  HB2 LYS    93      71.527  57.593  51.662  1.00  0.00           H  
ATOM   1424  HB3 LYS    93      70.809  58.652  50.515  1.00  0.00           H  
ATOM   1425  CG  LYS    93      71.778  56.968  49.653  1.00  0.00           C  
ATOM   1426  HG2 LYS    93      71.278  57.045  48.687  1.00  0.00           H  
ATOM   1427  HG3 LYS    93      71.922  55.915  49.894  1.00  0.00           H  
ATOM   1428  CD  LYS    93      73.032  57.656  49.537  1.00  0.00           C  
ATOM   1429  HD2 LYS    93      73.496  57.790  50.514  1.00  0.00           H  
ATOM   1430  HD3 LYS    93      72.865  58.654  49.130  1.00  0.00           H  
ATOM   1431  CE  LYS    93      74.128  56.893  48.686  1.00  0.00           C  
ATOM   1432  HE2 LYS    93      73.788  56.858  47.651  1.00  0.00           H  
ATOM   1433  HE3 LYS    93      74.258  55.878  49.061  1.00  0.00           H  
ATOM   1434  NZ  LYS    93      75.341  57.639  48.779  1.00  0.00           N  
ATOM   1435  HZ1 LYS    93      75.665  57.939  49.687  1.00  0.00           H  
ATOM   1436  HZ2 LYS    93      76.081  57.042  48.437  1.00  0.00           H  
ATOM   1437  HZ3 LYS    93      75.419  58.510  48.274  1.00  0.00           H  
ATOM   1438  C   LYS    93      68.735  57.279  49.679  1.00  0.00           C  
ATOM   1439  O   LYS    93      68.027  58.303  49.644  1.00  0.00           O  
ATOM   1440  N   LYS    94      68.741  56.335  48.759  1.00  0.00           N  
ATOM   1441  H   LYS    94      69.380  55.569  48.920  1.00  0.00           H  
ATOM   1442  CA  LYS    94      68.031  56.489  47.432  1.00  0.00           C  
ATOM   1443  HA  LYS    94      68.064  57.509  47.049  1.00  0.00           H  
ATOM   1444  CB  LYS    94      68.493  55.423  46.445  1.00  0.00           C  
ATOM   1445  HB2 LYS    94      67.976  55.412  45.485  1.00  0.00           H  
ATOM   1446  HB3 LYS    94      68.575  54.414  46.848  1.00  0.00           H  
ATOM   1447  CG  LYS    94      69.955  55.767  46.077  1.00  0.00           C  
ATOM   1448  HG2 LYS    94      70.557  55.444  46.926  1.00  0.00           H  
ATOM   1449  HG3 LYS    94      70.039  56.840  45.902  1.00  0.00           H  
ATOM   1450  CD  LYS    94      70.390  55.112  44.765  1.00  0.00           C  
ATOM   1451  HD2 LYS    94      69.673  55.422  44.005  1.00  0.00           H  
ATOM   1452  HD3 LYS    94      70.288  54.026  44.765  1.00  0.00           H  
ATOM   1453  CE  LYS    94      71.832  55.612  44.384  1.00  0.00           C  
ATOM   1454  HE2 LYS    94      72.484  55.219  45.164  1.00  0.00           H  
ATOM   1455  HE3 LYS    94      71.885  56.701  44.405  1.00  0.00           H  
ATOM   1456  NZ  LYS    94      72.246  55.227  42.985  1.00  0.00           N  
ATOM   1457  HZ1 LYS    94      73.238  55.412  43.038  1.00  0.00           H  
ATOM   1458  HZ2 LYS    94      72.074  54.238  42.877  1.00  0.00           H  
ATOM   1459  HZ3 LYS    94      71.750  55.713  42.252  1.00  0.00           H  
ATOM   1460  C   LYS    94      66.485  56.294  47.578  1.00  0.00           C  
ATOM   1461  O   LYS    94      65.887  55.245  47.587  1.00  0.00           O  
ATOM   1462  N   ARG    95      65.810  57.429  47.895  1.00  0.00           N  
ATOM   1463  H   ARG    95      66.354  58.279  47.893  1.00  0.00           H  
ATOM   1464  CA  ARG    95      64.377  57.558  48.171  1.00  0.00           C  
ATOM   1465  HA  ARG    95      63.882  56.705  47.707  1.00  0.00           H  
ATOM   1466  CB  ARG    95      64.040  57.441  49.662  1.00  0.00           C  
ATOM   1467  HB2 ARG    95      63.000  57.620  49.935  1.00  0.00           H  
ATOM   1468  HB3 ARG    95      64.557  58.227  50.213  1.00  0.00           H  
ATOM   1469  CG  ARG    95      64.446  56.080  50.246  1.00  0.00           C  
ATOM   1470  HG2 ARG    95      65.528  55.956  50.270  1.00  0.00           H  
ATOM   1471  HG3 ARG    95      63.882  55.348  49.667  1.00  0.00           H  
ATOM   1472  CD  ARG    95      64.061  55.819  51.683  1.00  0.00           C  
ATOM   1473  HD2 ARG    95      62.971  55.827  51.660  1.00  0.00           H  
ATOM   1474  HD3 ARG    95      64.526  56.601  52.282  1.00  0.00           H  
ATOM   1475  NE  ARG    95      64.435  54.457  52.159  1.00  0.00           N  
ATOM   1476  HE  ARG    95      64.680  53.771  51.459  1.00  0.00           H  
ATOM   1477  CZ  ARG    95      64.851  54.019  53.329  1.00  0.00           C  
ATOM   1478  NH1 ARG    95      64.783  54.828  54.345  1.00  0.00           N  
ATOM   1479 HH11 ARG    95      64.364  55.732  54.182  1.00  0.00           H  
ATOM   1480 HH12 ARG    95      65.265  54.663  55.217  1.00  0.00           H  
ATOM   1481  NH2 ARG    95      65.505  52.890  53.470  1.00  0.00           N  
ATOM   1482 HH21 ARG    95      66.148  52.781  54.241  1.00  0.00           H  
ATOM   1483 HH22 ARG    95      65.614  52.345  52.627  1.00  0.00           H  
ATOM   1484  C   ARG    95      63.834  58.874  47.613  1.00  0.00           C  
ATOM   1485  O   ARG    95      64.212  59.900  48.121  1.00  0.00           O  
ATOM   1486  N   HIE    96      62.888  58.904  46.691  1.00  0.00           N  
ATOM   1487  H   HIE    96      62.583  58.016  46.318  1.00  0.00           H  
ATOM   1488  CA  HIE    96      62.235  60.103  46.068  1.00  0.00           C  
ATOM   1489  HA  HIE    96      62.283  60.932  46.773  1.00  0.00           H  
ATOM   1490  CB  HIE    96      62.942  60.572  44.773  1.00  0.00           C  
ATOM   1491  HB2 HIE    96      63.838  61.080  45.130  1.00  0.00           H  
ATOM   1492  HB3 HIE    96      62.352  61.336  44.267  1.00  0.00           H  
ATOM   1493  CG  HIE    96      63.175  59.432  43.721  1.00  0.00           C  
ATOM   1494  ND1 HIE    96      64.170  58.426  43.975  1.00  0.00           N  
ATOM   1495  CE1 HIE    96      64.048  57.507  42.958  1.00  0.00           C  
ATOM   1496  HE1 HIE    96      64.749  56.734  42.680  1.00  0.00           H  
ATOM   1497  NE2 HIE    96      63.107  58.022  42.097  1.00  0.00           N  
ATOM   1498  HE2 HIE    96      62.907  57.595  41.204  1.00  0.00           H  
ATOM   1499  CD2 HIE    96      62.619  59.227  42.519  1.00  0.00           C  
ATOM   1500  HD2 HIE    96      61.765  59.749  42.113  1.00  0.00           H  
ATOM   1501  C   HIE    96      60.740  59.813  45.834  1.00  0.00           C  
ATOM   1502  O   HIE    96      60.330  58.768  45.472  1.00  0.00           O  
ATOM   1503  N   THR    97      59.906  60.841  45.991  1.00  0.00           N  
ATOM   1504  H   THR    97      60.265  61.740  46.277  1.00  0.00           H  
ATOM   1505  CA  THR    97      58.500  60.915  45.597  1.00  0.00           C  
ATOM   1506  HA  THR    97      58.028  60.047  46.057  1.00  0.00           H  
ATOM   1507  CB  THR    97      57.855  62.266  46.064  1.00  0.00           C  
ATOM   1508  HB  THR    97      58.398  63.094  45.609  1.00  0.00           H  
ATOM   1509  CG2 THR    97      56.405  62.257  45.593  1.00  0.00           C  
ATOM   1510 HG21 THR    97      55.838  61.471  46.092  1.00  0.00           H  
ATOM   1511 HG22 THR    97      55.939  63.229  45.756  1.00  0.00           H  
ATOM   1512 HG23 THR    97      56.260  62.156  44.517  1.00  0.00           H  
ATOM   1513  OG1 THR    97      57.763  62.393  47.491  1.00  0.00           O  
ATOM   1514  HG1 THR    97      58.606  62.168  47.892  1.00  0.00           H  
ATOM   1515  C   THR    97      58.598  60.951  44.053  1.00  0.00           C  
ATOM   1516  O   THR    97      59.341  61.698  43.443  1.00  0.00           O  
ATOM   1517  N   LEU    98      57.763  60.154  43.313  1.00  0.00           N  
ATOM   1518  H   LEU    98      57.158  59.555  43.855  1.00  0.00           H  
ATOM   1519  CA  LEU    98      57.455  60.297  41.889  1.00  0.00           C  
ATOM   1520  HA  LEU    98      58.350  60.589  41.340  1.00  0.00           H  
ATOM   1521  CB  LEU    98      57.041  58.906  41.437  1.00  0.00           C  
ATOM   1522  HB2 LEU    98      56.342  58.514  42.175  1.00  0.00           H  
ATOM   1523  HB3 LEU    98      57.925  58.275  41.527  1.00  0.00           H  
ATOM   1524  CG  LEU    98      56.332  58.850  40.084  1.00  0.00           C  
ATOM   1525  HG  LEU    98      55.465  59.501  39.966  1.00  0.00           H  
ATOM   1526  CD1 LEU    98      57.241  59.197  38.814  1.00  0.00           C  
ATOM   1527 HD11 LEU    98      56.730  59.097  37.856  1.00  0.00           H  
ATOM   1528 HD12 LEU    98      57.828  60.115  38.818  1.00  0.00           H  
ATOM   1529 HD13 LEU    98      57.939  58.374  38.666  1.00  0.00           H  
ATOM   1530  CD2 LEU    98      55.806  57.409  39.820  1.00  0.00           C  
ATOM   1531 HD21 LEU    98      54.798  57.271  40.210  1.00  0.00           H  
ATOM   1532 HD22 LEU    98      55.792  57.225  38.746  1.00  0.00           H  
ATOM   1533 HD23 LEU    98      56.581  56.850  40.346  1.00  0.00           H  
ATOM   1534  C   LEU    98      56.357  61.390  41.795  1.00  0.00           C  
ATOM   1535  O   LEU    98      56.614  62.435  41.252  1.00  0.00           O  
ATOM   1536  N   GLU    99      55.181  61.122  42.294  1.00  0.00           N  
ATOM   1537  H   GLU    99      55.204  60.252  42.806  1.00  0.00           H  
ATOM   1538  CA  GLU    99      53.935  61.802  42.091  1.00  0.00           C  
ATOM   1539  HA  GLU    99      54.196  62.819  41.797  1.00  0.00           H  
ATOM   1540  CB  GLU    99      53.201  61.136  40.937  1.00  0.00           C  
ATOM   1541  HB2 GLU    99      53.191  60.098  41.270  1.00  0.00           H  
ATOM   1542  HB3 GLU    99      53.832  61.126  40.048  1.00  0.00           H  
ATOM   1543  CG  GLU    99      51.829  61.680  40.532  1.00  0.00           C  
ATOM   1544  HG2 GLU    99      51.071  61.542  41.303  1.00  0.00           H  
ATOM   1545  HG3 GLU    99      51.505  61.187  39.615  1.00  0.00           H  
ATOM   1546  CD  GLU    99      51.834  63.179  40.259  1.00  0.00           C  
ATOM   1547  OE1 GLU    99      52.131  63.907  41.245  1.00  0.00           O  
ATOM   1548  OE2 GLU    99      51.618  63.632  39.173  1.00  0.00           O  
ATOM   1549  C   GLU    99      53.090  61.854  43.372  1.00  0.00           C  
ATOM   1550  O   GLU    99      53.209  60.927  44.183  1.00  0.00           O  
ATOM   1551  N   LYS   100      52.390  62.944  43.619  1.00  0.00           N  
ATOM   1552  H   LYS   100      52.386  63.558  42.817  1.00  0.00           H  
ATOM   1553  CA  LYS   100      51.478  63.016  44.658  1.00  0.00           C  
ATOM   1554  HA  LYS   100      51.532  62.269  45.450  1.00  0.00           H  
ATOM   1555  CB  LYS   100      51.640  64.473  45.332  1.00  0.00           C  
ATOM   1556  HB2 LYS   100      50.773  64.809  45.901  1.00  0.00           H  
ATOM   1557  HB3 LYS   100      51.696  65.174  44.499  1.00  0.00           H  
ATOM   1558  CG  LYS   100      52.871  64.527  46.171  1.00  0.00           C  
ATOM   1559  HG2 LYS   100      53.692  64.548  45.455  1.00  0.00           H  
ATOM   1560  HG3 LYS   100      52.932  63.582  46.710  1.00  0.00           H  
ATOM   1561  CD  LYS   100      52.936  65.777  47.028  1.00  0.00           C  
ATOM   1562  HD2 LYS   100      52.249  65.710  47.871  1.00  0.00           H  
ATOM   1563  HD3 LYS   100      52.820  66.659  46.398  1.00  0.00           H  
ATOM   1564  CE  LYS   100      54.372  65.884  47.707  1.00  0.00           C  
ATOM   1565  HE2 LYS   100      55.070  66.103  46.898  1.00  0.00           H  
ATOM   1566  HE3 LYS   100      54.628  64.870  48.016  1.00  0.00           H  
ATOM   1567  NZ  LYS   100      54.398  66.891  48.742  1.00  0.00           N  
ATOM   1568  HZ1 LYS   100      55.338  66.964  49.104  1.00  0.00           H  
ATOM   1569  HZ2 LYS   100      53.956  67.735  48.407  1.00  0.00           H  
ATOM   1570  HZ3 LYS   100      53.764  66.504  49.427  1.00  0.00           H  
ATOM   1571  C   LYS   100      49.994  62.994  44.106  1.00  0.00           C  
ATOM   1572  O   LYS   100      49.466  63.910  43.519  1.00  0.00           O  
ATOM   1573  N   MET   101      49.346  61.831  44.336  1.00  0.00           N  
ATOM   1574  H   MET   101      49.830  61.204  44.963  1.00  0.00           H  
ATOM   1575  CA  MET   101      48.084  61.430  43.705  1.00  0.00           C  
ATOM   1576  HA  MET   101      47.994  61.876  42.715  1.00  0.00           H  
ATOM   1577  CB  MET   101      48.001  59.882  43.493  1.00  0.00           C  
ATOM   1578  HB2 MET   101      46.974  59.607  43.250  1.00  0.00           H  
ATOM   1579  HB3 MET   101      48.034  59.272  44.395  1.00  0.00           H  
ATOM   1580  CG  MET   101      49.049  59.430  42.402  1.00  0.00           C  
ATOM   1581  HG2 MET   101      48.959  58.346  42.324  1.00  0.00           H  
ATOM   1582  HG3 MET   101      50.015  59.728  42.809  1.00  0.00           H  
ATOM   1583  SD  MET   101      48.864  60.201  40.778  1.00  0.00           S  
ATOM   1584  CE  MET   101      47.265  59.665  40.095  1.00  0.00           C  
ATOM   1585  HE1 MET   101      47.189  60.061  39.082  1.00  0.00           H  
ATOM   1586  HE2 MET   101      47.326  58.577  40.102  1.00  0.00           H  
ATOM   1587  HE3 MET   101      46.421  59.949  40.726  1.00  0.00           H  
ATOM   1588  C   MET   101      46.898  61.992  44.482  1.00  0.00           C  
ATOM   1589  O   MET   101      46.633  61.585  45.628  1.00  0.00           O  
ATOM   1590  N   THR   102      46.206  62.977  43.909  1.00  0.00           N  
ATOM   1591  H   THR   102      46.480  63.258  42.979  1.00  0.00           H  
ATOM   1592  CA  THR   102      45.370  64.016  44.593  1.00  0.00           C  
ATOM   1593  HA  THR   102      45.808  64.198  45.575  1.00  0.00           H  
ATOM   1594  CB  THR   102      45.213  65.298  43.875  1.00  0.00           C  
ATOM   1595  HB  THR   102      44.335  65.761  44.325  1.00  0.00           H  
ATOM   1596  CG2 THR   102      46.390  66.311  44.022  1.00  0.00           C  
ATOM   1597 HG21 THR   102      46.169  67.175  43.394  1.00  0.00           H  
ATOM   1598 HG22 THR   102      46.489  66.541  45.083  1.00  0.00           H  
ATOM   1599 HG23 THR   102      47.310  65.838  43.680  1.00  0.00           H  
ATOM   1600  OG1 THR   102      44.952  65.277  42.524  1.00  0.00           O  
ATOM   1601  HG1 THR   102      45.788  64.887  42.256  1.00  0.00           H  
ATOM   1602  C   THR   102      44.028  63.274  44.792  1.00  0.00           C  
ATOM   1603  O   THR   102      43.612  63.124  45.961  1.00  0.00           O  
ATOM   1604  N   ASP   103      43.359  62.796  43.690  1.00  0.00           N  
ATOM   1605  H   ASP   103      43.791  62.821  42.778  1.00  0.00           H  
ATOM   1606  CA  ASP   103      42.343  61.805  43.732  1.00  0.00           C  
ATOM   1607  HA  ASP   103      41.502  62.167  44.324  1.00  0.00           H  
ATOM   1608  CB  ASP   103      41.693  61.730  42.308  1.00  0.00           C  
ATOM   1609  HB2 ASP   103      40.842  61.049  42.350  1.00  0.00           H  
ATOM   1610  HB3 ASP   103      42.475  61.284  41.695  1.00  0.00           H  
ATOM   1611  CG  ASP   103      41.256  63.097  41.771  1.00  0.00           C  
ATOM   1612  OD1 ASP   103      40.208  63.645  42.345  1.00  0.00           O  
ATOM   1613  OD2 ASP   103      41.785  63.635  40.822  1.00  0.00           O  
ATOM   1614  C   ASP   103      42.825  60.456  44.172  1.00  0.00           C  
ATOM   1615  O   ASP   103      44.032  60.123  43.978  1.00  0.00           O  
ATOM   1616  N   SER   104      42.030  59.558  44.712  1.00  0.00           N  
ATOM   1617  H   SER   104      41.054  59.742  44.897  1.00  0.00           H  
ATOM   1618  CA  SER   104      42.484  58.307  45.334  1.00  0.00           C  
ATOM   1619  HA  SER   104      43.405  58.581  45.848  1.00  0.00           H  
ATOM   1620  CB  SER   104      41.394  57.808  46.274  1.00  0.00           C  
ATOM   1621  HB2 SER   104      40.620  57.581  45.540  1.00  0.00           H  
ATOM   1622  HB3 SER   104      41.103  58.562  47.006  1.00  0.00           H  
ATOM   1623  OG  SER   104      41.721  56.530  46.815  1.00  0.00           O  
ATOM   1624  HG  SER   104      42.353  56.643  47.530  1.00  0.00           H  
ATOM   1625  C   SER   104      42.850  57.282  44.269  1.00  0.00           C  
ATOM   1626  O   SER   104      42.075  57.060  43.341  1.00  0.00           O  
ATOM   1627  N   VAL   105      44.075  56.703  44.373  1.00  0.00           N  
ATOM   1628  H   VAL   105      44.636  57.211  45.041  1.00  0.00           H  
ATOM   1629  CA  VAL   105      44.735  55.600  43.633  1.00  0.00           C  
ATOM   1630  HA  VAL   105      44.614  55.860  42.581  1.00  0.00           H  
ATOM   1631  CB  VAL   105      46.278  55.498  43.882  1.00  0.00           C  
ATOM   1632  HB  VAL   105      46.367  55.258  44.942  1.00  0.00           H  
ATOM   1633  CG1 VAL   105      46.929  54.395  43.096  1.00  0.00           C  
ATOM   1634 HG11 VAL   105      46.471  53.440  43.354  1.00  0.00           H  
ATOM   1635 HG12 VAL   105      46.690  54.435  42.033  1.00  0.00           H  
ATOM   1636 HG13 VAL   105      48.014  54.499  43.076  1.00  0.00           H  
ATOM   1637  CG2 VAL   105      46.999  56.832  43.656  1.00  0.00           C  
ATOM   1638 HG21 VAL   105      46.830  57.118  42.618  1.00  0.00           H  
ATOM   1639 HG22 VAL   105      46.676  57.566  44.394  1.00  0.00           H  
ATOM   1640 HG23 VAL   105      48.070  56.668  43.775  1.00  0.00           H  
ATOM   1641  C   VAL   105      44.127  54.236  43.929  1.00  0.00           C  
ATOM   1642  O   VAL   105      44.214  53.669  45.020  1.00  0.00           O  
ATOM   1643  N   THR   106      43.322  53.714  43.018  1.00  0.00           N  
ATOM   1644  H   THR   106      43.067  54.200  42.170  1.00  0.00           H  
ATOM   1645  CA  THR   106      42.585  52.453  43.070  1.00  0.00           C  
ATOM   1646  HA  THR   106      42.317  52.267  44.110  1.00  0.00           H  
ATOM   1647  CB  THR   106      41.300  52.516  42.167  1.00  0.00           C  
ATOM   1648  HB  THR   106      40.756  51.572  42.153  1.00  0.00           H  
ATOM   1649  CG2 THR   106      40.236  53.456  42.788  1.00  0.00           C  
ATOM   1650 HG21 THR   106      39.916  54.211  42.070  1.00  0.00           H  
ATOM   1651 HG22 THR   106      39.439  52.869  43.243  1.00  0.00           H  
ATOM   1652 HG23 THR   106      40.646  53.980  43.652  1.00  0.00           H  
ATOM   1653  OG1 THR   106      41.600  53.012  40.861  1.00  0.00           O  
ATOM   1654  HG1 THR   106      41.632  52.298  40.221  1.00  0.00           H  
ATOM   1655  C   THR   106      43.401  51.211  42.580  1.00  0.00           C  
ATOM   1656  O   THR   106      43.181  50.079  42.947  1.00  0.00           O  
ATOM   1657  N   CYS   107      44.378  51.374  41.633  1.00  0.00           N  
ATOM   1658  H   CYS   107      44.855  52.260  41.552  1.00  0.00           H  
ATOM   1659  CA  CYS   107      45.126  50.301  41.095  1.00  0.00           C  
ATOM   1660  HA  CYS   107      45.154  49.477  41.807  1.00  0.00           H  
ATOM   1661  CB  CYS   107      44.337  49.744  39.920  1.00  0.00           C  
ATOM   1662  HB2 CYS   107      44.376  50.439  39.081  1.00  0.00           H  
ATOM   1663  HB3 CYS   107      43.312  49.642  40.275  1.00  0.00           H  
ATOM   1664  SG  CYS   107      45.034  48.208  39.238  1.00  0.00           S  
ATOM   1665  HG  CYS   107      44.887  47.520  40.374  1.00  0.00           H  
ATOM   1666  C   CYS   107      46.641  50.607  40.770  1.00  0.00           C  
ATOM   1667  O   CYS   107      46.906  51.257  39.743  1.00  0.00           O  
ATOM   1668  N   LEU   108      47.582  50.328  41.602  1.00  0.00           N  
ATOM   1669  H   LEU   108      47.295  49.867  42.454  1.00  0.00           H  
ATOM   1670  CA  LEU   108      49.012  50.653  41.654  1.00  0.00           C  
ATOM   1671  HA  LEU   108      49.282  51.408  40.916  1.00  0.00           H  
ATOM   1672  CB  LEU   108      49.351  51.150  43.126  1.00  0.00           C  
ATOM   1673  HB2 LEU   108      49.347  50.414  43.930  1.00  0.00           H  
ATOM   1674  HB3 LEU   108      48.574  51.891  43.311  1.00  0.00           H  
ATOM   1675  CG  LEU   108      50.719  51.815  43.346  1.00  0.00           C  
ATOM   1676  HG  LEU   108      51.309  50.962  43.010  1.00  0.00           H  
ATOM   1677  CD1 LEU   108      51.027  53.033  42.529  1.00  0.00           C  
ATOM   1678 HD11 LEU   108      50.504  53.881  42.970  1.00  0.00           H  
ATOM   1679 HD12 LEU   108      52.081  53.279  42.654  1.00  0.00           H  
ATOM   1680 HD13 LEU   108      50.823  52.785  41.487  1.00  0.00           H  
ATOM   1681  CD2 LEU   108      50.916  52.095  44.875  1.00  0.00           C  
ATOM   1682 HD21 LEU   108      50.070  52.680  45.238  1.00  0.00           H  
ATOM   1683 HD22 LEU   108      50.932  51.081  45.274  1.00  0.00           H  
ATOM   1684 HD23 LEU   108      51.885  52.566  45.040  1.00  0.00           H  
ATOM   1685  C   LEU   108      49.730  49.302  41.295  1.00  0.00           C  
ATOM   1686  O   LEU   108      49.954  48.486  42.127  1.00  0.00           O  
ATOM   1687  N   TYR   109      49.813  49.094  39.972  1.00  0.00           N  
ATOM   1688  H   TYR   109      49.495  49.844  39.375  1.00  0.00           H  
ATOM   1689  CA  TYR   109      49.886  47.809  39.290  1.00  0.00           C  
ATOM   1690  HA  TYR   109      50.122  47.070  40.057  1.00  0.00           H  
ATOM   1691  CB  TYR   109      48.490  47.412  38.639  1.00  0.00           C  
ATOM   1692  HB2 TYR   109      48.271  48.099  37.821  1.00  0.00           H  
ATOM   1693  HB3 TYR   109      47.681  47.549  39.356  1.00  0.00           H  
ATOM   1694  CG  TYR   109      48.367  45.998  38.210  1.00  0.00           C  
ATOM   1695  CD1 TYR   109      48.724  45.580  36.871  1.00  0.00           C  
ATOM   1696  HD1 TYR   109      49.157  46.302  36.195  1.00  0.00           H  
ATOM   1697  CE1 TYR   109      48.648  44.180  36.560  1.00  0.00           C  
ATOM   1698  HE1 TYR   109      48.830  43.849  35.548  1.00  0.00           H  
ATOM   1699  CZ  TYR   109      48.332  43.194  37.518  1.00  0.00           C  
ATOM   1700  OH  TYR   109      48.362  41.825  37.220  1.00  0.00           O  
ATOM   1701  HH  TYR   109      47.879  41.252  37.819  1.00  0.00           H  
ATOM   1702  CE2 TYR   109      47.908  43.685  38.804  1.00  0.00           C  
ATOM   1703  HE2 TYR   109      47.605  42.959  39.544  1.00  0.00           H  
ATOM   1704  CD2 TYR   109      48.018  45.034  39.136  1.00  0.00           C  
ATOM   1705  HD2 TYR   109      47.885  45.282  40.178  1.00  0.00           H  
ATOM   1706  C   TYR   109      51.039  47.673  38.337  1.00  0.00           C  
ATOM   1707  O   TYR   109      51.183  48.547  37.500  1.00  0.00           O  
ATOM   1708  N   CYS   110      51.776  46.608  38.355  1.00  0.00           N  
ATOM   1709  H   CYS   110      51.664  45.918  39.084  1.00  0.00           H  
ATOM   1710  CA  CYS   110      53.092  46.435  37.661  1.00  0.00           C  
ATOM   1711  HA  CYS   110      53.377  47.415  37.276  1.00  0.00           H  
ATOM   1712  CB  CYS   110      54.037  45.939  38.710  1.00  0.00           C  
ATOM   1713  HB2 CYS   110      53.742  44.919  38.956  1.00  0.00           H  
ATOM   1714  HB3 CYS   110      53.914  46.538  39.612  1.00  0.00           H  
ATOM   1715  SG  CYS   110      55.710  46.025  38.071  1.00  0.00           S  
ATOM   1716  HG  CYS   110      55.350  45.325  36.991  1.00  0.00           H  
ATOM   1717  C   CYS   110      53.004  45.494  36.465  1.00  0.00           C  
ATOM   1718  O   CYS   110      52.805  44.278  36.591  1.00  0.00           O  
ATOM   1719  N   ASN   111      53.081  46.038  35.221  1.00  0.00           N  
ATOM   1720  H   ASN   111      53.474  46.968  35.193  1.00  0.00           H  
ATOM   1721  CA  ASN   111      52.736  45.403  34.021  1.00  0.00           C  
ATOM   1722  HA  ASN   111      52.138  44.500  34.139  1.00  0.00           H  
ATOM   1723  CB  ASN   111      51.877  46.436  33.286  1.00  0.00           C  
ATOM   1724  HB2 ASN   111      52.230  47.458  33.425  1.00  0.00           H  
ATOM   1725  HB3 ASN   111      50.916  46.365  33.797  1.00  0.00           H  
ATOM   1726  CG  ASN   111      51.737  46.311  31.802  1.00  0.00           C  
ATOM   1727  OD1 ASN   111      52.163  47.090  31.016  1.00  0.00           O  
ATOM   1728  ND2 ASN   111      50.952  45.332  31.377  1.00  0.00           N  
ATOM   1729 HD21 ASN   111      50.741  45.123  30.412  1.00  0.00           H  
ATOM   1730 HD22 ASN   111      50.457  44.737  32.027  1.00  0.00           H  
ATOM   1731  C   ASN   111      54.058  45.172  33.244  1.00  0.00           C  
ATOM   1732  O   ASN   111      55.019  45.922  33.471  1.00  0.00           O  
ATOM   1733  N   SER   112      54.039  44.180  32.245  1.00  0.00           N  
ATOM   1734  H   SER   112      53.222  43.586  32.229  1.00  0.00           H  
ATOM   1735  CA  SER   112      55.144  43.846  31.307  1.00  0.00           C  
ATOM   1736  HA  SER   112      55.522  44.773  30.875  1.00  0.00           H  
ATOM   1737  CB  SER   112      56.397  43.272  32.000  1.00  0.00           C  
ATOM   1738  HB2 SER   112      56.095  42.287  32.355  1.00  0.00           H  
ATOM   1739  HB3 SER   112      56.805  43.887  32.802  1.00  0.00           H  
ATOM   1740  OG  SER   112      57.437  43.156  30.957  1.00  0.00           O  
ATOM   1741  HG  SER   112      57.937  43.972  30.888  1.00  0.00           H  
ATOM   1742  C   SER   112      54.610  42.916  30.103  1.00  0.00           C  
ATOM   1743  O   SER   112      54.087  41.784  30.335  1.00  0.00           O  
ATOM   1744  N   PHE   113      54.624  43.487  28.873  1.00  0.00           N  
ATOM   1745  H   PHE   113      55.069  44.391  28.805  1.00  0.00           H  
ATOM   1746  CA  PHE   113      54.009  42.881  27.631  1.00  0.00           C  
ATOM   1747  HA  PHE   113      53.216  42.188  27.914  1.00  0.00           H  
ATOM   1748  CB  PHE   113      53.357  44.009  26.838  1.00  0.00           C  
ATOM   1749  HB2 PHE   113      53.162  43.518  25.885  1.00  0.00           H  
ATOM   1750  HB3 PHE   113      54.034  44.858  26.736  1.00  0.00           H  
ATOM   1751  CG  PHE   113      52.072  44.617  27.312  1.00  0.00           C  
ATOM   1752  CD1 PHE   113      50.844  43.867  27.102  1.00  0.00           C  
ATOM   1753  HD1 PHE   113      50.839  42.936  26.556  1.00  0.00           H  
ATOM   1754  CE1 PHE   113      49.603  44.498  27.361  1.00  0.00           C  
ATOM   1755  HE1 PHE   113      48.690  43.978  27.113  1.00  0.00           H  
ATOM   1756  CZ  PHE   113      49.536  45.788  27.868  1.00  0.00           C  
ATOM   1757  HZ  PHE   113      48.612  46.239  28.201  1.00  0.00           H  
ATOM   1758  CE2 PHE   113      50.726  46.486  28.181  1.00  0.00           C  
ATOM   1759  HE2 PHE   113      50.637  47.495  28.555  1.00  0.00           H  
ATOM   1760  CD2 PHE   113      52.028  45.849  27.930  1.00  0.00           C  
ATOM   1761  HD2 PHE   113      52.944  46.323  28.249  1.00  0.00           H  
ATOM   1762  C   PHE   113      55.101  42.082  26.863  1.00  0.00           C  
ATOM   1763  O   PHE   113      55.572  42.502  25.817  1.00  0.00           O  
ATOM   1764  N   SER   114      55.483  40.979  27.382  1.00  0.00           N  
ATOM   1765  H   SER   114      54.955  40.675  28.187  1.00  0.00           H  
ATOM   1766  CA  SER   114      56.820  40.424  27.328  1.00  0.00           C  
ATOM   1767  HA  SER   114      57.419  41.110  27.927  1.00  0.00           H  
ATOM   1768  CB  SER   114      56.998  39.082  28.150  1.00  0.00           C  
ATOM   1769  HB2 SER   114      58.066  38.885  28.244  1.00  0.00           H  
ATOM   1770  HB3 SER   114      56.536  38.188  27.730  1.00  0.00           H  
ATOM   1771  OG  SER   114      56.363  39.268  29.448  1.00  0.00           O  
ATOM   1772  HG  SER   114      56.970  39.431  30.174  1.00  0.00           H  
ATOM   1773  C   SER   114      57.446  40.280  25.887  1.00  0.00           C  
ATOM   1774  O   SER   114      58.625  40.756  25.731  1.00  0.00           O  
ATOM   1775  N   LYS   115      56.775  39.582  24.993  1.00  0.00           N  
ATOM   1776  H   LYS   115      55.888  39.180  25.259  1.00  0.00           H  
ATOM   1777  CA  LYS   115      57.066  39.531  23.554  1.00  0.00           C  
ATOM   1778  HA  LYS   115      57.974  38.977  23.320  1.00  0.00           H  
ATOM   1779  CB  LYS   115      55.930  38.904  22.739  1.00  0.00           C  
ATOM   1780  HB2 LYS   115      55.102  39.592  22.571  1.00  0.00           H  
ATOM   1781  HB3 LYS   115      55.502  38.054  23.270  1.00  0.00           H  
ATOM   1782  CG  LYS   115      56.300  38.273  21.396  1.00  0.00           C  
ATOM   1783  HG2 LYS   115      57.103  37.548  21.533  1.00  0.00           H  
ATOM   1784  HG3 LYS   115      56.599  39.015  20.656  1.00  0.00           H  
ATOM   1785  CD  LYS   115      55.133  37.459  20.715  1.00  0.00           C  
ATOM   1786  HD2 LYS   115      55.227  37.503  19.630  1.00  0.00           H  
ATOM   1787  HD3 LYS   115      54.219  37.939  21.065  1.00  0.00           H  
ATOM   1788  CE  LYS   115      55.166  35.974  21.234  1.00  0.00           C  
ATOM   1789  HE2 LYS   115      55.035  36.093  22.310  1.00  0.00           H  
ATOM   1790  HE3 LYS   115      56.138  35.511  21.067  1.00  0.00           H  
ATOM   1791  NZ  LYS   115      54.006  35.217  20.704  1.00  0.00           N  
ATOM   1792  HZ1 LYS   115      53.138  35.482  21.149  1.00  0.00           H  
ATOM   1793  HZ2 LYS   115      53.867  35.389  19.719  1.00  0.00           H  
ATOM   1794  HZ3 LYS   115      53.987  34.255  21.014  1.00  0.00           H  
ATOM   1795  C   LYS   115      57.405  40.932  22.884  1.00  0.00           C  
ATOM   1796  O   LYS   115      58.320  40.929  22.093  1.00  0.00           O  
ATOM   1797  N   GLN   116      56.725  42.014  23.221  1.00  0.00           N  
ATOM   1798  H   GLN   116      56.063  41.919  23.978  1.00  0.00           H  
ATOM   1799  CA  GLN   116      57.069  43.385  22.912  1.00  0.00           C  
ATOM   1800  HA  GLN   116      57.414  43.449  21.880  1.00  0.00           H  
ATOM   1801  CB  GLN   116      55.750  44.183  22.957  1.00  0.00           C  
ATOM   1802  HB2 GLN   116      55.963  45.251  22.966  1.00  0.00           H  
ATOM   1803  HB3 GLN   116      55.356  44.055  23.966  1.00  0.00           H  
ATOM   1804  CG  GLN   116      54.800  43.839  21.785  1.00  0.00           C  
ATOM   1805  HG2 GLN   116      55.223  43.714  20.788  1.00  0.00           H  
ATOM   1806  HG3 GLN   116      54.040  44.620  21.771  1.00  0.00           H  
ATOM   1807  CD  GLN   116      53.990  42.514  22.012  1.00  0.00           C  
ATOM   1808  OE1 GLN   116      53.979  41.933  23.087  1.00  0.00           O  
ATOM   1809  NE2 GLN   116      53.146  42.212  21.045  1.00  0.00           N  
ATOM   1810 HE21 GLN   116      52.716  41.300  21.083  1.00  0.00           H  
ATOM   1811 HE22 GLN   116      53.131  42.735  20.181  1.00  0.00           H  
ATOM   1812  C   GLN   116      58.104  43.996  23.849  1.00  0.00           C  
ATOM   1813  O   GLN   116      59.116  44.533  23.380  1.00  0.00           O  
ATOM   1814  N   SER   117      57.904  43.813  25.127  1.00  0.00           N  
ATOM   1815  H   SER   117      56.999  43.554  25.494  1.00  0.00           H  
ATOM   1816  CA  SER   117      58.799  44.381  26.130  1.00  0.00           C  
ATOM   1817  HA  SER   117      59.122  45.358  25.772  1.00  0.00           H  
ATOM   1818  CB  SER   117      57.914  44.802  27.362  1.00  0.00           C  
ATOM   1819  HB2 SER   117      58.454  45.208  28.218  1.00  0.00           H  
ATOM   1820  HB3 SER   117      57.460  43.851  27.640  1.00  0.00           H  
ATOM   1821  OG  SER   117      56.874  45.635  26.927  1.00  0.00           O  
ATOM   1822  HG  SER   117      57.270  46.387  26.479  1.00  0.00           H  
ATOM   1823  C   SER   117      60.095  43.683  26.498  1.00  0.00           C  
ATOM   1824  O   SER   117      60.076  42.902  27.468  1.00  0.00           O  
ATOM   1825  N   LYS   118      61.190  43.807  25.712  1.00  0.00           N  
ATOM   1826  H   LYS   118      61.167  44.321  24.843  1.00  0.00           H  
ATOM   1827  CA  LYS   118      62.418  43.131  26.098  1.00  0.00           C  
ATOM   1828  HA  LYS   118      62.265  42.111  26.452  1.00  0.00           H  
ATOM   1829  CB  LYS   118      63.450  43.247  24.940  1.00  0.00           C  
ATOM   1830  HB2 LYS   118      63.577  44.322  24.809  1.00  0.00           H  
ATOM   1831  HB3 LYS   118      63.101  42.835  23.994  1.00  0.00           H  
ATOM   1832  CG  LYS   118      64.762  42.568  25.256  1.00  0.00           C  
ATOM   1833  HG2 LYS   118      64.624  41.501  25.426  1.00  0.00           H  
ATOM   1834  HG3 LYS   118      65.157  42.816  26.241  1.00  0.00           H  
ATOM   1835  CD  LYS   118      65.808  42.729  24.145  1.00  0.00           C  
ATOM   1836  HD2 LYS   118      65.957  43.747  23.785  1.00  0.00           H  
ATOM   1837  HD3 LYS   118      65.479  42.297  23.200  1.00  0.00           H  
ATOM   1838  CE  LYS   118      67.194  42.192  24.661  1.00  0.00           C  
ATOM   1839  HE2 LYS   118      66.919  41.198  25.015  1.00  0.00           H  
ATOM   1840  HE3 LYS   118      67.526  42.675  25.579  1.00  0.00           H  
ATOM   1841  NZ  LYS   118      68.165  42.260  23.559  1.00  0.00           N  
ATOM   1842  HZ1 LYS   118      68.911  41.654  23.870  1.00  0.00           H  
ATOM   1843  HZ2 LYS   118      67.747  41.874  22.726  1.00  0.00           H  
ATOM   1844  HZ3 LYS   118      68.460  43.226  23.538  1.00  0.00           H  
ATOM   1845  C   LYS   118      62.974  43.780  27.367  1.00  0.00           C  
ATOM   1846  O   LYS   118      63.540  44.851  27.343  1.00  0.00           O  
ATOM   1847  N   GLN   119      62.952  43.053  28.518  1.00  0.00           N  
ATOM   1848  H   GLN   119      62.435  42.185  28.525  1.00  0.00           H  
ATOM   1849  CA  GLN   119      63.399  43.572  29.819  1.00  0.00           C  
ATOM   1850  HA  GLN   119      62.992  42.939  30.607  1.00  0.00           H  
ATOM   1851  CB  GLN   119      64.999  43.467  29.932  1.00  0.00           C  
ATOM   1852  HB2 GLN   119      65.266  43.778  30.942  1.00  0.00           H  
ATOM   1853  HB3 GLN   119      65.267  44.177  29.150  1.00  0.00           H  
ATOM   1854  CG  GLN   119      65.659  42.157  29.456  1.00  0.00           C  
ATOM   1855  HG2 GLN   119      66.717  42.307  29.670  1.00  0.00           H  
ATOM   1856  HG3 GLN   119      65.637  42.074  28.370  1.00  0.00           H  
ATOM   1857  CD  GLN   119      65.283  40.825  30.154  1.00  0.00           C  
ATOM   1858  OE1 GLN   119      64.337  40.787  30.901  1.00  0.00           O  
ATOM   1859  NE2 GLN   119      65.904  39.757  29.913  1.00  0.00           N  
ATOM   1860 HE21 GLN   119      66.648  39.689  29.234  1.00  0.00           H  
ATOM   1861 HE22 GLN   119      65.632  38.960  30.471  1.00  0.00           H  
ATOM   1862  C   GLN   119      62.817  44.981  30.180  1.00  0.00           C  
ATOM   1863  O   GLN   119      63.672  45.868  30.453  1.00  0.00           O  
ATOM   1864  N   LYS   120      61.469  45.235  30.049  1.00  0.00           N  
ATOM   1865  H   LYS   120      60.885  44.458  29.776  1.00  0.00           H  
ATOM   1866  CA  LYS   120      60.882  46.598  30.259  1.00  0.00           C  
ATOM   1867  HA  LYS   120      61.622  47.194  30.793  1.00  0.00           H  
ATOM   1868  CB  LYS   120      60.764  47.119  28.848  1.00  0.00           C  
ATOM   1869  HB2 LYS   120      60.471  46.355  28.128  1.00  0.00           H  
ATOM   1870  HB3 LYS   120      61.764  47.373  28.495  1.00  0.00           H  
ATOM   1871  CG  LYS   120      59.808  48.196  28.613  1.00  0.00           C  
ATOM   1872  HG2 LYS   120      58.737  48.062  28.767  1.00  0.00           H  
ATOM   1873  HG3 LYS   120      59.838  48.469  27.558  1.00  0.00           H  
ATOM   1874  CD  LYS   120      60.040  49.550  29.346  1.00  0.00           C  
ATOM   1875  HD2 LYS   120      60.150  49.246  30.387  1.00  0.00           H  
ATOM   1876  HD3 LYS   120      59.256  50.252  29.065  1.00  0.00           H  
ATOM   1877  CE  LYS   120      61.397  50.148  28.945  1.00  0.00           C  
ATOM   1878  HE2 LYS   120      61.437  50.376  27.880  1.00  0.00           H  
ATOM   1879  HE3 LYS   120      62.053  49.317  29.204  1.00  0.00           H  
ATOM   1880  NZ  LYS   120      61.763  51.321  29.705  1.00  0.00           N  
ATOM   1881  HZ1 LYS   120      62.661  51.665  29.396  1.00  0.00           H  
ATOM   1882  HZ2 LYS   120      61.136  52.090  29.513  1.00  0.00           H  
ATOM   1883  HZ3 LYS   120      61.850  51.144  30.696  1.00  0.00           H  
ATOM   1884  C   LYS   120      59.546  46.441  31.013  1.00  0.00           C  
ATOM   1885  O   LYS   120      58.786  45.545  30.611  1.00  0.00           O  
ATOM   1886  N   ASN   121      59.380  47.179  32.093  1.00  0.00           N  
ATOM   1887  H   ASN   121      60.017  47.962  32.099  1.00  0.00           H  
ATOM   1888  CA  ASN   121      58.330  47.126  33.030  1.00  0.00           C  
ATOM   1889  HA  ASN   121      57.565  46.362  32.892  1.00  0.00           H  
ATOM   1890  CB  ASN   121      58.933  46.748  34.419  1.00  0.00           C  
ATOM   1891  HB2 ASN   121      58.326  47.104  35.251  1.00  0.00           H  
ATOM   1892  HB3 ASN   121      59.886  47.262  34.547  1.00  0.00           H  
ATOM   1893  CG  ASN   121      59.160  45.290  34.704  1.00  0.00           C  
ATOM   1894  OD1 ASN   121      58.278  44.556  35.055  1.00  0.00           O  
ATOM   1895  ND2 ASN   121      60.368  44.782  34.628  1.00  0.00           N  
ATOM   1896 HD21 ASN   121      60.473  43.996  35.254  1.00  0.00           H  
ATOM   1897 HD22 ASN   121      61.161  45.342  34.351  1.00  0.00           H  
ATOM   1898  C   ASN   121      57.467  48.490  33.069  1.00  0.00           C  
ATOM   1899  O   ASN   121      58.099  49.555  33.076  1.00  0.00           O  
ATOM   1900  N   PHE   122      56.195  48.461  33.157  1.00  0.00           N  
ATOM   1901  H   PHE   122      55.680  47.595  33.090  1.00  0.00           H  
ATOM   1902  CA  PHE   122      55.394  49.682  33.427  1.00  0.00           C  
ATOM   1903  HA  PHE   122      56.048  50.553  33.389  1.00  0.00           H  
ATOM   1904  CB  PHE   122      54.358  49.819  32.221  1.00  0.00           C  
ATOM   1905  HB2 PHE   122      53.953  50.828  32.299  1.00  0.00           H  
ATOM   1906  HB3 PHE   122      53.589  49.054  32.335  1.00  0.00           H  
ATOM   1907  CG  PHE   122      54.937  49.729  30.854  1.00  0.00           C  
ATOM   1908  CD1 PHE   122      54.932  48.508  30.141  1.00  0.00           C  
ATOM   1909  HD1 PHE   122      54.358  47.678  30.525  1.00  0.00           H  
ATOM   1910  CE1 PHE   122      55.528  48.454  28.891  1.00  0.00           C  
ATOM   1911  HE1 PHE   122      55.778  47.508  28.434  1.00  0.00           H  
ATOM   1912  CZ  PHE   122      56.080  49.557  28.223  1.00  0.00           C  
ATOM   1913  HZ  PHE   122      56.485  49.474  27.226  1.00  0.00           H  
ATOM   1914  CE2 PHE   122      56.019  50.804  28.945  1.00  0.00           C  
ATOM   1915  HE2 PHE   122      56.341  51.713  28.459  1.00  0.00           H  
ATOM   1916  CD2 PHE   122      55.464  50.903  30.217  1.00  0.00           C  
ATOM   1917  HD2 PHE   122      55.410  51.885  30.663  1.00  0.00           H  
ATOM   1918  C   PHE   122      54.646  49.639  34.787  1.00  0.00           C  
ATOM   1919  O   PHE   122      54.141  48.580  35.197  1.00  0.00           O  
ATOM   1920  N   LEU   123      54.653  50.790  35.390  1.00  0.00           N  
ATOM   1921  H   LEU   123      55.145  51.562  34.962  1.00  0.00           H  
ATOM   1922  CA  LEU   123      53.847  51.133  36.620  1.00  0.00           C  
ATOM   1923  HA  LEU   123      53.504  50.188  37.040  1.00  0.00           H  
ATOM   1924  CB  LEU   123      54.645  51.951  37.667  1.00  0.00           C  
ATOM   1925  HB2 LEU   123      54.959  52.882  37.195  1.00  0.00           H  
ATOM   1926  HB3 LEU   123      55.550  51.362  37.810  1.00  0.00           H  
ATOM   1927  CG  LEU   123      53.941  52.290  39.006  1.00  0.00           C  
ATOM   1928  HG  LEU   123      53.136  52.995  38.796  1.00  0.00           H  
ATOM   1929  CD1 LEU   123      53.319  51.036  39.664  1.00  0.00           C  
ATOM   1930 HD11 LEU   123      54.120  50.302  39.746  1.00  0.00           H  
ATOM   1931 HD12 LEU   123      52.998  51.200  40.693  1.00  0.00           H  
ATOM   1932 HD13 LEU   123      52.426  50.708  39.131  1.00  0.00           H  
ATOM   1933  CD2 LEU   123      54.883  52.827  40.120  1.00  0.00           C  
ATOM   1934 HD21 LEU   123      55.731  52.146  40.058  1.00  0.00           H  
ATOM   1935 HD22 LEU   123      55.270  53.809  39.846  1.00  0.00           H  
ATOM   1936 HD23 LEU   123      54.449  52.790  41.120  1.00  0.00           H  
ATOM   1937  C   LEU   123      52.516  51.805  36.240  1.00  0.00           C  
ATOM   1938  O   LEU   123      52.533  53.015  35.796  1.00  0.00           O  
ATOM   1939  N   LEU   124      51.490  51.042  36.041  1.00  0.00           N  
ATOM   1940  H   LEU   124      51.485  50.074  36.330  1.00  0.00           H  
ATOM   1941  CA  LEU   124      50.086  51.518  35.735  1.00  0.00           C  
ATOM   1942  HA  LEU   124      50.112  52.312  34.988  1.00  0.00           H  
ATOM   1943  CB  LEU   124      49.184  50.415  35.224  1.00  0.00           C  
ATOM   1944  HB2 LEU   124      48.136  50.603  35.459  1.00  0.00           H  
ATOM   1945  HB3 LEU   124      49.441  49.519  35.790  1.00  0.00           H  
ATOM   1946  CG  LEU   124      49.175  50.080  33.689  1.00  0.00           C  
ATOM   1947  HG  LEU   124      48.731  50.854  33.062  1.00  0.00           H  
ATOM   1948  CD1 LEU   124      50.621  49.774  33.191  1.00  0.00           C  
ATOM   1949 HD11 LEU   124      50.501  49.084  32.355  1.00  0.00           H  
ATOM   1950 HD12 LEU   124      51.125  50.722  33.005  1.00  0.00           H  
ATOM   1951 HD13 LEU   124      51.251  49.312  33.951  1.00  0.00           H  
ATOM   1952  CD2 LEU   124      48.356  48.770  33.398  1.00  0.00           C  
ATOM   1953 HD21 LEU   124      47.367  48.985  33.801  1.00  0.00           H  
ATOM   1954 HD22 LEU   124      48.200  48.791  32.320  1.00  0.00           H  
ATOM   1955 HD23 LEU   124      48.853  47.947  33.913  1.00  0.00           H  
ATOM   1956  C   LEU   124      49.532  52.100  37.032  1.00  0.00           C  
ATOM   1957  O   LEU   124      49.672  51.539  38.166  1.00  0.00           O  
ATOM   1958  N   VAL   125      48.755  53.135  36.885  1.00  0.00           N  
ATOM   1959  H   VAL   125      48.526  53.246  35.907  1.00  0.00           H  
ATOM   1960  CA  VAL   125      48.121  53.932  37.896  1.00  0.00           C  
ATOM   1961  HA  VAL   125      48.106  53.272  38.764  1.00  0.00           H  
ATOM   1962  CB  VAL   125      48.890  55.173  38.409  1.00  0.00           C  
ATOM   1963  HB  VAL   125      48.817  55.981  37.682  1.00  0.00           H  
ATOM   1964  CG1 VAL   125      48.258  55.875  39.652  1.00  0.00           C  
ATOM   1965 HG11 VAL   125      48.277  55.164  40.478  1.00  0.00           H  
ATOM   1966 HG12 VAL   125      48.806  56.748  40.007  1.00  0.00           H  
ATOM   1967 HG13 VAL   125      47.188  56.052  39.540  1.00  0.00           H  
ATOM   1968  CG2 VAL   125      50.373  54.788  38.740  1.00  0.00           C  
ATOM   1969 HG21 VAL   125      50.904  55.704  38.998  1.00  0.00           H  
ATOM   1970 HG22 VAL   125      50.398  54.064  39.555  1.00  0.00           H  
ATOM   1971 HG23 VAL   125      50.760  54.401  37.797  1.00  0.00           H  
ATOM   1972  C   VAL   125      46.653  54.204  37.680  1.00  0.00           C  
ATOM   1973  O   VAL   125      46.250  55.304  37.102  1.00  0.00           O  
ATOM   1974  N   GLY   126      45.819  53.244  38.027  1.00  0.00           N  
ATOM   1975  H   GLY   126      46.244  52.432  38.451  1.00  0.00           H  
ATOM   1976  CA  GLY   126      44.360  53.530  38.176  1.00  0.00           C  
ATOM   1977  HA2 GLY   126      43.824  52.602  38.370  1.00  0.00           H  
ATOM   1978  HA3 GLY   126      43.986  53.873  37.211  1.00  0.00           H  
ATOM   1979  C   GLY   126      43.925  54.498  39.236  1.00  0.00           C  
ATOM   1980  O   GLY   126      44.391  54.325  40.382  1.00  0.00           O  
ATOM   1981  N   THR   127      43.011  55.417  38.972  1.00  0.00           N  
ATOM   1982  H   THR   127      42.824  55.628  38.002  1.00  0.00           H  
ATOM   1983  CA  THR   127      42.402  56.356  39.996  1.00  0.00           C  
ATOM   1984  HA  THR   127      42.736  56.075  40.995  1.00  0.00           H  
ATOM   1985  CB  THR   127      42.795  57.840  39.667  1.00  0.00           C  
ATOM   1986  HB  THR   127      42.009  58.493  40.045  1.00  0.00           H  
ATOM   1987  CG2 THR   127      44.146  58.238  40.121  1.00  0.00           C  
ATOM   1988 HG21 THR   127      44.364  58.117  41.182  1.00  0.00           H  
ATOM   1989 HG22 THR   127      44.839  57.576  39.601  1.00  0.00           H  
ATOM   1990 HG23 THR   127      44.424  59.261  39.867  1.00  0.00           H  
ATOM   1991  OG1 THR   127      42.840  57.982  38.251  1.00  0.00           O  
ATOM   1992  HG1 THR   127      41.948  58.229  37.996  1.00  0.00           H  
ATOM   1993  C   THR   127      40.819  56.301  40.060  1.00  0.00           C  
ATOM   1994  O   THR   127      40.150  56.081  39.038  1.00  0.00           O  
ATOM   1995  N   ALA   128      40.260  56.589  41.239  1.00  0.00           N  
ATOM   1996  H   ALA   128      40.869  56.930  41.969  1.00  0.00           H  
ATOM   1997  CA  ALA   128      38.803  56.533  41.552  1.00  0.00           C  
ATOM   1998  HA  ALA   128      38.451  55.513  41.398  1.00  0.00           H  
ATOM   1999  CB  ALA   128      38.571  56.798  43.065  1.00  0.00           C  
ATOM   2000  HB1 ALA   128      37.496  56.701  43.219  1.00  0.00           H  
ATOM   2001  HB2 ALA   128      38.876  55.983  43.722  1.00  0.00           H  
ATOM   2002  HB3 ALA   128      38.872  57.759  43.483  1.00  0.00           H  
ATOM   2003  C   ALA   128      37.897  57.514  40.794  1.00  0.00           C  
ATOM   2004  O   ALA   128      36.658  57.466  40.714  1.00  0.00           O  
ATOM   2005  N   ASP   129      38.519  58.295  39.936  1.00  0.00           N  
ATOM   2006  H   ASP   129      39.525  58.347  39.874  1.00  0.00           H  
ATOM   2007  CA  ASP   129      37.811  59.224  39.015  1.00  0.00           C  
ATOM   2008  HA  ASP   129      36.908  59.656  39.444  1.00  0.00           H  
ATOM   2009  CB  ASP   129      38.676  60.446  38.657  1.00  0.00           C  
ATOM   2010  HB2 ASP   129      38.925  61.023  39.548  1.00  0.00           H  
ATOM   2011  HB3 ASP   129      37.971  61.114  38.162  1.00  0.00           H  
ATOM   2012  CG  ASP   129      39.950  60.247  37.873  1.00  0.00           C  
ATOM   2013  OD1 ASP   129      40.530  59.113  37.836  1.00  0.00           O  
ATOM   2014  OD2 ASP   129      40.389  61.257  37.202  1.00  0.00           O  
ATOM   2015  C   ASP   129      37.313  58.512  37.702  1.00  0.00           C  
ATOM   2016  O   ASP   129      36.543  58.987  36.892  1.00  0.00           O  
ATOM   2017  N   GLY   130      37.956  57.390  37.408  1.00  0.00           N  
ATOM   2018  H   GLY   130      38.590  57.002  38.092  1.00  0.00           H  
ATOM   2019  CA  GLY   130      37.907  56.554  36.208  1.00  0.00           C  
ATOM   2020  HA2 GLY   130      36.914  56.614  35.761  1.00  0.00           H  
ATOM   2021  HA3 GLY   130      38.082  55.551  36.598  1.00  0.00           H  
ATOM   2022  C   GLY   130      38.942  56.812  35.175  1.00  0.00           C  
ATOM   2023  O   GLY   130      38.743  56.520  33.946  1.00  0.00           O  
ATOM   2024  N   LYS   131      40.157  57.307  35.510  1.00  0.00           N  
ATOM   2025  H   LYS   131      40.264  57.605  36.469  1.00  0.00           H  
ATOM   2026  CA  LYS   131      41.396  57.335  34.664  1.00  0.00           C  
ATOM   2027  HA  LYS   131      41.034  57.153  33.652  1.00  0.00           H  
ATOM   2028  CB  LYS   131      42.134  58.756  34.576  1.00  0.00           C  
ATOM   2029  HB2 LYS   131      42.982  58.767  33.891  1.00  0.00           H  
ATOM   2030  HB3 LYS   131      42.481  58.857  35.604  1.00  0.00           H  
ATOM   2031  CG  LYS   131      41.143  59.876  34.212  1.00  0.00           C  
ATOM   2032  HG2 LYS   131      40.419  60.088  34.999  1.00  0.00           H  
ATOM   2033  HG3 LYS   131      40.726  59.568  33.253  1.00  0.00           H  
ATOM   2034  CD  LYS   131      41.788  61.225  33.965  1.00  0.00           C  
ATOM   2035  HD2 LYS   131      42.450  61.048  33.117  1.00  0.00           H  
ATOM   2036  HD3 LYS   131      42.384  61.545  34.820  1.00  0.00           H  
ATOM   2037  CE  LYS   131      40.787  62.321  33.612  1.00  0.00           C  
ATOM   2038  HE2 LYS   131      40.088  61.904  32.887  1.00  0.00           H  
ATOM   2039  HE3 LYS   131      41.294  63.161  33.138  1.00  0.00           H  
ATOM   2040  NZ  LYS   131      39.983  62.837  34.715  1.00  0.00           N  
ATOM   2041  HZ1 LYS   131      39.382  63.587  34.405  1.00  0.00           H  
ATOM   2042  HZ2 LYS   131      39.528  62.040  35.136  1.00  0.00           H  
ATOM   2043  HZ3 LYS   131      40.504  63.246  35.478  1.00  0.00           H  
ATOM   2044  C   LYS   131      42.383  56.265  34.974  1.00  0.00           C  
ATOM   2045  O   LYS   131      42.502  55.796  36.108  1.00  0.00           O  
ATOM   2046  N   LEU   132      43.104  55.755  34.008  1.00  0.00           N  
ATOM   2047  H   LEU   132      42.941  56.057  33.059  1.00  0.00           H  
ATOM   2048  CA  LEU   132      44.287  54.816  34.127  1.00  0.00           C  
ATOM   2049  HA  LEU   132      44.460  54.593  35.180  1.00  0.00           H  
ATOM   2050  CB  LEU   132      43.957  53.390  33.548  1.00  0.00           C  
ATOM   2051  HB2 LEU   132      43.320  53.586  32.686  1.00  0.00           H  
ATOM   2052  HB3 LEU   132      43.328  52.805  34.219  1.00  0.00           H  
ATOM   2053  CG  LEU   132      45.194  52.546  33.130  1.00  0.00           C  
ATOM   2054  HG  LEU   132      45.850  53.185  32.539  1.00  0.00           H  
ATOM   2055  CD1 LEU   132      45.834  52.219  34.472  1.00  0.00           C  
ATOM   2056 HD11 LEU   132      46.641  51.507  34.301  1.00  0.00           H  
ATOM   2057 HD12 LEU   132      46.328  53.104  34.873  1.00  0.00           H  
ATOM   2058 HD13 LEU   132      45.141  51.773  35.186  1.00  0.00           H  
ATOM   2059  CD2 LEU   132      44.896  51.313  32.343  1.00  0.00           C  
ATOM   2060 HD21 LEU   132      44.023  50.817  32.768  1.00  0.00           H  
ATOM   2061 HD22 LEU   132      44.573  51.695  31.375  1.00  0.00           H  
ATOM   2062 HD23 LEU   132      45.694  50.571  32.304  1.00  0.00           H  
ATOM   2063  C   LEU   132      45.452  55.491  33.529  1.00  0.00           C  
ATOM   2064  O   LEU   132      45.524  55.695  32.332  1.00  0.00           O  
ATOM   2065  N   ALA   133      46.501  55.756  34.325  1.00  0.00           N  
ATOM   2066  H   ALA   133      46.411  55.590  35.317  1.00  0.00           H  
ATOM   2067  CA  ALA   133      47.825  56.258  33.897  1.00  0.00           C  
ATOM   2068  HA  ALA   133      47.807  56.668  32.888  1.00  0.00           H  
ATOM   2069  CB  ALA   133      48.270  57.373  34.930  1.00  0.00           C  
ATOM   2070  HB1 ALA   133      47.582  58.210  34.811  1.00  0.00           H  
ATOM   2071  HB2 ALA   133      48.111  57.059  35.962  1.00  0.00           H  
ATOM   2072  HB3 ALA   133      49.277  57.699  34.669  1.00  0.00           H  
ATOM   2073  C   ALA   133      48.836  55.095  33.744  1.00  0.00           C  
ATOM   2074  O   ALA   133      48.621  54.065  34.369  1.00  0.00           O  
ATOM   2075  N   ILE   134      49.997  55.309  33.137  1.00  0.00           N  
ATOM   2076  H   ILE   134      50.114  56.255  32.803  1.00  0.00           H  
ATOM   2077  CA  ILE   134      51.069  54.421  32.785  1.00  0.00           C  
ATOM   2078  HA  ILE   134      51.146  53.535  33.415  1.00  0.00           H  
ATOM   2079  CB  ILE   134      51.035  53.860  31.323  1.00  0.00           C  
ATOM   2080  HB  ILE   134      50.890  54.747  30.707  1.00  0.00           H  
ATOM   2081  CG2 ILE   134      52.114  52.954  30.768  1.00  0.00           C  
ATOM   2082 HG21 ILE   134      53.101  53.332  31.035  1.00  0.00           H  
ATOM   2083 HG22 ILE   134      51.981  51.924  31.098  1.00  0.00           H  
ATOM   2084 HG23 ILE   134      51.956  52.925  29.690  1.00  0.00           H  
ATOM   2085  CG1 ILE   134      49.644  53.101  31.124  1.00  0.00           C  
ATOM   2086 HG12 ILE   134      48.980  53.100  31.988  1.00  0.00           H  
ATOM   2087 HG13 ILE   134      49.811  52.056  30.862  1.00  0.00           H  
ATOM   2088  CD1 ILE   134      48.784  53.719  30.055  1.00  0.00           C  
ATOM   2089 HD11 ILE   134      49.292  53.658  29.093  1.00  0.00           H  
ATOM   2090 HD12 ILE   134      47.797  53.267  29.954  1.00  0.00           H  
ATOM   2091 HD13 ILE   134      48.699  54.792  30.226  1.00  0.00           H  
ATOM   2092  C   ILE   134      52.313  55.202  32.847  1.00  0.00           C  
ATOM   2093  O   ILE   134      52.501  56.211  32.128  1.00  0.00           O  
ATOM   2094  N   PHE   135      53.329  54.771  33.641  1.00  0.00           N  
ATOM   2095  H   PHE   135      53.022  54.060  34.290  1.00  0.00           H  
ATOM   2096  CA  PHE   135      54.641  55.251  33.823  1.00  0.00           C  
ATOM   2097  HA  PHE   135      54.849  56.089  33.158  1.00  0.00           H  
ATOM   2098  CB  PHE   135      54.700  55.850  35.251  1.00  0.00           C  
ATOM   2099  HB2 PHE   135      55.734  56.190  35.314  1.00  0.00           H  
ATOM   2100  HB3 PHE   135      54.532  55.101  36.025  1.00  0.00           H  
ATOM   2101  CG  PHE   135      53.698  56.957  35.630  1.00  0.00           C  
ATOM   2102  CD1 PHE   135      54.214  58.269  35.744  1.00  0.00           C  
ATOM   2103  HD1 PHE   135      55.276  58.425  35.618  1.00  0.00           H  
ATOM   2104  CE1 PHE   135      53.486  59.330  36.361  1.00  0.00           C  
ATOM   2105  HE1 PHE   135      53.797  60.363  36.389  1.00  0.00           H  
ATOM   2106  CZ  PHE   135      52.139  58.983  36.805  1.00  0.00           C  
ATOM   2107  HZ  PHE   135      51.652  59.799  37.317  1.00  0.00           H  
ATOM   2108  CE2 PHE   135      51.640  57.686  36.666  1.00  0.00           C  
ATOM   2109  HE2 PHE   135      50.635  57.523  37.028  1.00  0.00           H  
ATOM   2110  CD2 PHE   135      52.362  56.698  36.097  1.00  0.00           C  
ATOM   2111  HD2 PHE   135      52.129  55.644  36.132  1.00  0.00           H  
ATOM   2112  C   PHE   135      55.657  54.171  33.605  1.00  0.00           C  
ATOM   2113  O   PHE   135      55.450  53.040  34.013  1.00  0.00           O  
ATOM   2114  N   GLU   136      56.781  54.423  32.916  1.00  0.00           N  
ATOM   2115  H   GLU   136      56.852  55.293  32.408  1.00  0.00           H  
ATOM   2116  CA  GLU   136      57.856  53.408  32.675  1.00  0.00           C  
ATOM   2117  HA  GLU   136      57.477  52.401  32.500  1.00  0.00           H  
ATOM   2118  CB  GLU   136      58.750  53.762  31.458  1.00  0.00           C  
ATOM   2119  HB2 GLU   136      59.477  52.953  31.374  1.00  0.00           H  
ATOM   2120  HB3 GLU   136      59.344  54.662  31.611  1.00  0.00           H  
ATOM   2121  CG  GLU   136      58.054  53.855  30.138  1.00  0.00           C  
ATOM   2122  HG2 GLU   136      57.276  54.616  30.194  1.00  0.00           H  
ATOM   2123  HG3 GLU   136      57.521  52.910  30.037  1.00  0.00           H  
ATOM   2124  CD  GLU   136      59.069  54.084  28.982  1.00  0.00           C  
ATOM   2125  OE1 GLU   136      58.911  55.081  28.253  1.00  0.00           O  
ATOM   2126  OE2 GLU   136      60.044  53.330  28.814  1.00  0.00           O  
ATOM   2127  C   GLU   136      58.745  53.094  33.880  1.00  0.00           C  
ATOM   2128  O   GLU   136      58.889  53.857  34.856  1.00  0.00           O  
ATOM   2129  N   ASP   137      59.415  51.943  33.906  1.00  0.00           N  
ATOM   2130  H   ASP   137      59.361  51.318  33.115  1.00  0.00           H  
ATOM   2131  CA  ASP   137      60.449  51.573  34.876  1.00  0.00           C  
ATOM   2132  HA  ASP   137      59.847  51.521  35.783  1.00  0.00           H  
ATOM   2133  CB  ASP   137      60.942  50.165  34.554  1.00  0.00           C  
ATOM   2134  HB2 ASP   137      60.110  49.488  34.748  1.00  0.00           H  
ATOM   2135  HB3 ASP   137      61.676  49.871  35.304  1.00  0.00           H  
ATOM   2136  CG  ASP   137      61.504  49.868  33.152  1.00  0.00           C  
ATOM   2137  OD1 ASP   137      61.583  50.747  32.291  1.00  0.00           O  
ATOM   2138  OD2 ASP   137      61.729  48.651  32.829  1.00  0.00           O  
ATOM   2139  C   ASP   137      61.583  52.573  34.891  1.00  0.00           C  
ATOM   2140  O   ASP   137      61.983  53.022  35.949  1.00  0.00           O  
ATOM   2141  N   LYS   138      61.888  53.103  33.766  1.00  0.00           N  
ATOM   2142  H   LYS   138      61.503  52.709  32.920  1.00  0.00           H  
ATOM   2143  CA  LYS   138      62.803  54.261  33.600  1.00  0.00           C  
ATOM   2144  HA  LYS   138      63.725  53.919  34.070  1.00  0.00           H  
ATOM   2145  CB  LYS   138      63.028  54.586  32.117  1.00  0.00           C  
ATOM   2146  HB2 LYS   138      62.164  55.048  31.639  1.00  0.00           H  
ATOM   2147  HB3 LYS   138      63.250  53.732  31.477  1.00  0.00           H  
ATOM   2148  CG  LYS   138      64.241  55.566  32.091  1.00  0.00           C  
ATOM   2149  HG2 LYS   138      65.116  55.074  32.517  1.00  0.00           H  
ATOM   2150  HG3 LYS   138      63.833  56.468  32.548  1.00  0.00           H  
ATOM   2151  CD  LYS   138      64.561  55.807  30.618  1.00  0.00           C  
ATOM   2152  HD2 LYS   138      64.748  56.876  30.514  1.00  0.00           H  
ATOM   2153  HD3 LYS   138      63.621  55.696  30.078  1.00  0.00           H  
ATOM   2154  CE  LYS   138      65.637  55.037  29.882  1.00  0.00           C  
ATOM   2155  HE2 LYS   138      65.417  54.921  28.820  1.00  0.00           H  
ATOM   2156  HE3 LYS   138      65.601  53.991  30.188  1.00  0.00           H  
ATOM   2157  NZ  LYS   138      66.975  55.585  30.096  1.00  0.00           N  
ATOM   2158  HZ1 LYS   138      67.679  55.066  29.592  1.00  0.00           H  
ATOM   2159  HZ2 LYS   138      67.067  56.500  29.679  1.00  0.00           H  
ATOM   2160  HZ3 LYS   138      67.287  55.606  31.057  1.00  0.00           H  
ATOM   2161  C   LYS   138      62.370  55.509  34.447  1.00  0.00           C  
ATOM   2162  O   LYS   138      63.172  56.012  35.302  1.00  0.00           O  
ATOM   2163  N   THR   139      61.080  55.902  34.306  1.00  0.00           N  
ATOM   2164  H   THR   139      60.601  55.542  33.493  1.00  0.00           H  
ATOM   2165  CA  THR   139      60.330  56.988  35.022  1.00  0.00           C  
ATOM   2166  HA  THR   139      60.816  57.958  34.917  1.00  0.00           H  
ATOM   2167  CB  THR   139      58.890  57.057  34.440  1.00  0.00           C  
ATOM   2168  HB  THR   139      58.345  56.185  34.803  1.00  0.00           H  
ATOM   2169  CG2 THR   139      58.091  58.313  34.865  1.00  0.00           C  
ATOM   2170 HG21 THR   139      57.694  58.269  35.879  1.00  0.00           H  
ATOM   2171 HG22 THR   139      58.718  59.194  34.728  1.00  0.00           H  
ATOM   2172 HG23 THR   139      57.220  58.263  34.211  1.00  0.00           H  
ATOM   2173  OG1 THR   139      59.040  57.017  33.038  1.00  0.00           O  
ATOM   2174  HG1 THR   139      58.153  57.138  32.690  1.00  0.00           H  
ATOM   2175  C   THR   139      60.250  56.796  36.566  1.00  0.00           C  
ATOM   2176  O   THR   139      60.237  57.845  37.259  1.00  0.00           O  
ATOM   2177  N   VAL   140      60.029  55.526  37.097  1.00  0.00           N  
ATOM   2178  H   VAL   140      59.817  54.758  36.476  1.00  0.00           H  
ATOM   2179  CA  VAL   140      60.046  55.160  38.523  1.00  0.00           C  
ATOM   2180  HA  VAL   140      59.350  55.805  39.059  1.00  0.00           H  
ATOM   2181  CB  VAL   140      59.634  53.611  38.770  1.00  0.00           C  
ATOM   2182  HB  VAL   140      60.192  52.933  38.124  1.00  0.00           H  
ATOM   2183  CG1 VAL   140      59.830  53.293  40.224  1.00  0.00           C  
ATOM   2184 HG11 VAL   140      59.578  54.062  40.954  1.00  0.00           H  
ATOM   2185 HG12 VAL   140      59.291  52.372  40.444  1.00  0.00           H  
ATOM   2186 HG13 VAL   140      60.908  53.197  40.355  1.00  0.00           H  
ATOM   2187  CG2 VAL   140      58.134  53.569  38.441  1.00  0.00           C  
ATOM   2188 HG21 VAL   140      57.633  54.330  39.038  1.00  0.00           H  
ATOM   2189 HG22 VAL   140      57.996  53.674  37.365  1.00  0.00           H  
ATOM   2190 HG23 VAL   140      57.834  52.563  38.735  1.00  0.00           H  
ATOM   2191  C   VAL   140      61.473  55.417  39.133  1.00  0.00           C  
ATOM   2192  O   VAL   140      61.524  56.304  39.977  1.00  0.00           O  
ATOM   2193  N   LYS   141      62.510  54.811  38.541  1.00  0.00           N  
ATOM   2194  H   LYS   141      62.355  54.081  37.861  1.00  0.00           H  
ATOM   2195  CA  LYS   141      63.990  55.072  38.644  1.00  0.00           C  
ATOM   2196  HA  LYS   141      64.342  54.693  39.604  1.00  0.00           H  
ATOM   2197  CB  LYS   141      64.610  54.126  37.579  1.00  0.00           C  
ATOM   2198  HB2 LYS   141      64.145  54.317  36.612  1.00  0.00           H  
ATOM   2199  HB3 LYS   141      64.321  53.102  37.815  1.00  0.00           H  
ATOM   2200  CG  LYS   141      66.160  54.249  37.449  1.00  0.00           C  
ATOM   2201  HG2 LYS   141      66.727  53.862  38.296  1.00  0.00           H  
ATOM   2202  HG3 LYS   141      66.472  55.289  37.349  1.00  0.00           H  
ATOM   2203  CD  LYS   141      66.653  53.322  36.262  1.00  0.00           C  
ATOM   2204  HD2 LYS   141      65.806  53.276  35.577  1.00  0.00           H  
ATOM   2205  HD3 LYS   141      66.701  52.324  36.697  1.00  0.00           H  
ATOM   2206  CE  LYS   141      67.855  53.828  35.506  1.00  0.00           C  
ATOM   2207  HE2 LYS   141      68.768  53.754  36.098  1.00  0.00           H  
ATOM   2208  HE3 LYS   141      67.739  54.838  35.112  1.00  0.00           H  
ATOM   2209  NZ  LYS   141      68.086  52.906  34.347  1.00  0.00           N  
ATOM   2210  HZ1 LYS   141      67.281  52.741  33.761  1.00  0.00           H  
ATOM   2211  HZ2 LYS   141      68.706  53.307  33.658  1.00  0.00           H  
ATOM   2212  HZ3 LYS   141      68.397  51.987  34.628  1.00  0.00           H  
ATOM   2213  C   LYS   141      64.334  56.568  38.707  1.00  0.00           C  
ATOM   2214  O   LYS   141      64.896  56.989  39.693  1.00  0.00           O  
ATOM   2215  N   LEU   142      63.989  57.306  37.655  1.00  0.00           N  
ATOM   2216  H   LEU   142      63.530  56.976  36.818  1.00  0.00           H  
ATOM   2217  CA  LEU   142      64.226  58.800  37.444  1.00  0.00           C  
ATOM   2218  HA  LEU   142      65.128  58.984  38.028  1.00  0.00           H  
ATOM   2219  CB  LEU   142      64.489  59.044  36.056  1.00  0.00           C  
ATOM   2220  HB2 LEU   142      64.655  60.114  35.934  1.00  0.00           H  
ATOM   2221  HB3 LEU   142      63.658  58.836  35.381  1.00  0.00           H  
ATOM   2222  CG  LEU   142      65.737  58.310  35.454  1.00  0.00           C  
ATOM   2223  HG  LEU   142      65.582  57.245  35.626  1.00  0.00           H  
ATOM   2224  CD1 LEU   142      65.690  58.576  33.941  1.00  0.00           C  
ATOM   2225 HD11 LEU   142      64.715  58.510  33.457  1.00  0.00           H  
ATOM   2226 HD12 LEU   142      66.209  59.525  33.804  1.00  0.00           H  
ATOM   2227 HD13 LEU   142      66.423  58.019  33.357  1.00  0.00           H  
ATOM   2228  CD2 LEU   142      67.097  58.703  36.066  1.00  0.00           C  
ATOM   2229 HD21 LEU   142      67.822  58.200  35.427  1.00  0.00           H  
ATOM   2230 HD22 LEU   142      67.181  59.786  35.976  1.00  0.00           H  
ATOM   2231 HD23 LEU   142      67.292  58.484  37.116  1.00  0.00           H  
ATOM   2232  C   LEU   142      63.134  59.767  37.981  1.00  0.00           C  
ATOM   2233  O   LEU   142      62.082  59.892  37.364  1.00  0.00           O  
ATOM   2234  N   LYS   143      63.449  60.550  39.006  1.00  0.00           N  
ATOM   2235  H   LYS   143      64.395  60.477  39.352  1.00  0.00           H  
ATOM   2236  CA  LYS   143      62.729  61.636  39.716  1.00  0.00           C  
ATOM   2237  HA  LYS   143      61.912  61.133  40.233  1.00  0.00           H  
ATOM   2238  CB  LYS   143      63.637  62.264  40.807  1.00  0.00           C  
ATOM   2239  HB2 LYS   143      64.558  62.673  40.390  1.00  0.00           H  
ATOM   2240  HB3 LYS   143      64.047  61.556  41.527  1.00  0.00           H  
ATOM   2241  CG  LYS   143      63.046  63.419  41.638  1.00  0.00           C  
ATOM   2242  HG2 LYS   143      62.209  62.999  42.197  1.00  0.00           H  
ATOM   2243  HG3 LYS   143      62.780  64.291  41.040  1.00  0.00           H  
ATOM   2244  CD  LYS   143      63.899  63.848  42.830  1.00  0.00           C  
ATOM   2245  HD2 LYS   143      64.682  64.499  42.441  1.00  0.00           H  
ATOM   2246  HD3 LYS   143      64.275  63.062  43.484  1.00  0.00           H  
ATOM   2247  CE  LYS   143      63.096  64.736  43.760  1.00  0.00           C  
ATOM   2248  HE2 LYS   143      62.332  64.121  44.236  1.00  0.00           H  
ATOM   2249  HE3 LYS   143      62.624  65.446  43.081  1.00  0.00           H  
ATOM   2250  NZ  LYS   143      63.931  65.433  44.791  1.00  0.00           N  
ATOM   2251  HZ1 LYS   143      63.357  66.002  45.397  1.00  0.00           H  
ATOM   2252  HZ2 LYS   143      64.368  64.732  45.372  1.00  0.00           H  
ATOM   2253  HZ3 LYS   143      64.601  66.020  44.314  1.00  0.00           H  
ATOM   2254  C   LYS   143      62.106  62.618  38.789  1.00  0.00           C  
ATOM   2255  O   LYS   143      62.783  63.647  38.521  1.00  0.00           O  
ATOM   2256  N   GLY   144      60.868  62.312  38.397  1.00  0.00           N  
ATOM   2257  H   GLY   144      60.482  61.426  38.691  1.00  0.00           H  
ATOM   2258  CA  GLY   144      59.973  63.273  37.662  1.00  0.00           C  
ATOM   2259  HA2 GLY   144      60.500  63.608  36.768  1.00  0.00           H  
ATOM   2260  HA3 GLY   144      59.638  64.092  38.298  1.00  0.00           H  
ATOM   2261  C   GLY   144      58.707  62.582  37.124  1.00  0.00           C  
ATOM   2262  O   GLY   144      58.774  61.520  36.535  1.00  0.00           O  
ATOM   2263  N   ALA   145      57.504  63.187  37.400  1.00  0.00           N  
ATOM   2264  H   ALA   145      57.670  63.975  38.009  1.00  0.00           H  
ATOM   2265  CA  ALA   145      56.108  62.890  37.205  1.00  0.00           C  
ATOM   2266  HA  ALA   145      55.923  61.869  37.538  1.00  0.00           H  
ATOM   2267  CB  ALA   145      55.404  63.861  38.099  1.00  0.00           C  
ATOM   2268  HB1 ALA   145      55.931  63.758  39.048  1.00  0.00           H  
ATOM   2269  HB2 ALA   145      55.427  64.901  37.773  1.00  0.00           H  
ATOM   2270  HB3 ALA   145      54.374  63.508  38.131  1.00  0.00           H  
ATOM   2271  C   ALA   145      55.809  63.028  35.646  1.00  0.00           C  
ATOM   2272  O   ALA   145      55.006  63.873  35.201  1.00  0.00           O  
ATOM   2273  N   ALA   146      56.290  62.134  34.834  1.00  0.00           N  
ATOM   2274  H   ALA   146      56.798  61.331  35.175  1.00  0.00           H  
ATOM   2275  CA  ALA   146      56.126  62.126  33.328  1.00  0.00           C  
ATOM   2276  HA  ALA   146      55.591  62.990  32.934  1.00  0.00           H  
ATOM   2277  CB  ALA   146      57.531  62.266  32.754  1.00  0.00           C  
ATOM   2278  HB1 ALA   146      58.191  61.571  33.272  1.00  0.00           H  
ATOM   2279  HB2 ALA   146      57.416  62.228  31.671  1.00  0.00           H  
ATOM   2280  HB3 ALA   146      57.860  63.292  32.919  1.00  0.00           H  
ATOM   2281  C   ALA   146      55.430  60.872  32.775  1.00  0.00           C  
ATOM   2282  O   ALA   146      56.049  59.879  32.504  1.00  0.00           O  
ATOM   2283  N   PRO   147      54.132  60.924  32.602  1.00  0.00           N  
ATOM   2284  CD  PRO   147      53.230  61.981  32.941  1.00  0.00           C  
ATOM   2285  HD2 PRO   147      53.471  62.895  32.398  1.00  0.00           H  
ATOM   2286  HD3 PRO   147      53.270  62.289  33.986  1.00  0.00           H  
ATOM   2287  CG  PRO   147      51.842  61.508  32.553  1.00  0.00           C  
ATOM   2288  HG2 PRO   147      51.097  61.905  33.243  1.00  0.00           H  
ATOM   2289  HG3 PRO   147      51.668  61.830  31.527  1.00  0.00           H  
ATOM   2290  CB  PRO   147      51.991  60.014  32.710  1.00  0.00           C  
ATOM   2291  HB2 PRO   147      51.891  59.757  33.764  1.00  0.00           H  
ATOM   2292  HB3 PRO   147      51.108  59.557  32.263  1.00  0.00           H  
ATOM   2293  CA  PRO   147      53.422  59.667  32.239  1.00  0.00           C  
ATOM   2294  HA  PRO   147      53.826  58.883  32.879  1.00  0.00           H  
ATOM   2295  C   PRO   147      53.516  59.355  30.695  1.00  0.00           C  
ATOM   2296  O   PRO   147      53.167  60.120  29.782  1.00  0.00           O  
ATOM   2297  N   LEU   148      54.009  58.158  30.379  1.00  0.00           N  
ATOM   2298  H   LEU   148      54.316  57.617  31.175  1.00  0.00           H  
ATOM   2299  CA  LEU   148      53.900  57.587  28.998  1.00  0.00           C  
ATOM   2300  HA  LEU   148      54.539  58.214  28.377  1.00  0.00           H  
ATOM   2301  CB  LEU   148      54.284  56.103  29.046  1.00  0.00           C  
ATOM   2302  HB2 LEU   148      53.431  55.515  29.384  1.00  0.00           H  
ATOM   2303  HB3 LEU   148      55.153  55.993  29.694  1.00  0.00           H  
ATOM   2304  CG  LEU   148      54.625  55.457  27.659  1.00  0.00           C  
ATOM   2305  HG  LEU   148      55.385  56.063  27.165  1.00  0.00           H  
ATOM   2306  CD1 LEU   148      55.079  54.036  27.861  1.00  0.00           C  
ATOM   2307 HD11 LEU   148      55.457  53.548  26.963  1.00  0.00           H  
ATOM   2308 HD12 LEU   148      55.894  54.054  28.584  1.00  0.00           H  
ATOM   2309 HD13 LEU   148      54.268  53.408  28.230  1.00  0.00           H  
ATOM   2310  CD2 LEU   148      53.442  55.416  26.618  1.00  0.00           C  
ATOM   2311 HD21 LEU   148      53.176  56.433  26.332  1.00  0.00           H  
ATOM   2312 HD22 LEU   148      53.768  54.829  25.760  1.00  0.00           H  
ATOM   2313 HD23 LEU   148      52.625  55.004  27.210  1.00  0.00           H  
ATOM   2314  C   LEU   148      52.484  57.849  28.409  1.00  0.00           C  
ATOM   2315  O   LEU   148      52.295  58.435  27.377  1.00  0.00           O  
ATOM   2316  N   LYS   149      51.460  57.378  29.110  1.00  0.00           N  
ATOM   2317  H   LYS   149      51.652  56.884  29.970  1.00  0.00           H  
ATOM   2318  CA  LYS   149      50.052  57.731  28.889  1.00  0.00           C  
ATOM   2319  HA  LYS   149      50.167  58.683  28.371  1.00  0.00           H  
ATOM   2320  CB  LYS   149      49.402  56.769  27.923  1.00  0.00           C  
ATOM   2321  HB2 LYS   149      48.317  56.857  27.989  1.00  0.00           H  
ATOM   2322  HB3 LYS   149      49.558  55.774  28.338  1.00  0.00           H  
ATOM   2323  CG  LYS   149      49.939  56.702  26.411  1.00  0.00           C  
ATOM   2324  HG2 LYS   149      49.489  55.793  26.010  1.00  0.00           H  
ATOM   2325  HG3 LYS   149      50.958  56.321  26.349  1.00  0.00           H  
ATOM   2326  CD  LYS   149      49.739  57.933  25.559  1.00  0.00           C  
ATOM   2327  HD2 LYS   149      50.070  58.930  25.848  1.00  0.00           H  
ATOM   2328  HD3 LYS   149      48.650  57.966  25.554  1.00  0.00           H  
ATOM   2329  CE  LYS   149      50.149  57.552  24.115  1.00  0.00           C  
ATOM   2330  HE2 LYS   149      49.935  56.497  23.944  1.00  0.00           H  
ATOM   2331  HE3 LYS   149      51.224  57.701  24.017  1.00  0.00           H  
ATOM   2332  NZ  LYS   149      49.567  58.407  23.136  1.00  0.00           N  
ATOM   2333  HZ1 LYS   149      48.578  58.205  23.153  1.00  0.00           H  
ATOM   2334  HZ2 LYS   149      49.761  59.363  23.397  1.00  0.00           H  
ATOM   2335  HZ3 LYS   149      50.022  58.224  22.252  1.00  0.00           H  
ATOM   2336  C   LYS   149      49.207  57.951  30.135  1.00  0.00           C  
ATOM   2337  O   LYS   149      49.472  57.395  31.190  1.00  0.00           O  
ATOM   2338  N   ILE   150      48.204  58.698  29.982  1.00  0.00           N  
ATOM   2339  H   ILE   150      47.988  58.911  29.019  1.00  0.00           H  
ATOM   2340  CA  ILE   150      46.976  58.751  30.853  1.00  0.00           C  
ATOM   2341  HA  ILE   150      46.943  57.912  31.547  1.00  0.00           H  
ATOM   2342  CB  ILE   150      46.813  60.051  31.683  1.00  0.00           C  
ATOM   2343  HB  ILE   150      46.589  60.864  30.993  1.00  0.00           H  
ATOM   2344  CG2 ILE   150      45.536  59.879  32.511  1.00  0.00           C  
ATOM   2345 HG21 ILE   150      45.572  58.936  33.058  1.00  0.00           H  
ATOM   2346 HG22 ILE   150      45.414  60.682  33.238  1.00  0.00           H  
ATOM   2347 HG23 ILE   150      44.607  59.815  31.945  1.00  0.00           H  
ATOM   2348  CG1 ILE   150      48.098  60.244  32.429  1.00  0.00           C  
ATOM   2349 HG12 ILE   150      48.910  60.566  31.777  1.00  0.00           H  
ATOM   2350 HG13 ILE   150      48.308  59.309  32.947  1.00  0.00           H  
ATOM   2351  CD1 ILE   150      48.081  61.316  33.520  1.00  0.00           C  
ATOM   2352 HD11 ILE   150      47.339  60.945  34.227  1.00  0.00           H  
ATOM   2353 HD12 ILE   150      49.054  61.215  34.000  1.00  0.00           H  
ATOM   2354 HD13 ILE   150      47.815  62.300  33.133  1.00  0.00           H  
ATOM   2355  C   ILE   150      45.769  58.467  29.928  1.00  0.00           C  
ATOM   2356  O   ILE   150      45.782  58.912  28.744  1.00  0.00           O  
ATOM   2357  N   LEU   151      44.823  57.439  30.247  1.00  0.00           N  
ATOM   2358  H   LEU   151      45.094  56.822  30.998  1.00  0.00           H  
ATOM   2359  CA  LEU   151      43.672  57.074  29.466  1.00  0.00           C  
ATOM   2360  HA  LEU   151      43.507  57.708  28.594  1.00  0.00           H  
ATOM   2361  CB  LEU   151      43.878  55.686  28.886  1.00  0.00           C  
ATOM   2362  HB2 LEU   151      42.970  55.441  28.336  1.00  0.00           H  
ATOM   2363  HB3 LEU   151      43.945  54.942  29.679  1.00  0.00           H  
ATOM   2364  CG  LEU   151      45.094  55.439  28.008  1.00  0.00           C  
ATOM   2365  HG  LEU   151      46.013  55.858  28.417  1.00  0.00           H  
ATOM   2366  CD1 LEU   151      45.400  54.004  27.780  1.00  0.00           C  
ATOM   2367 HD11 LEU   151      45.482  53.406  28.687  1.00  0.00           H  
ATOM   2368 HD12 LEU   151      44.606  53.503  27.227  1.00  0.00           H  
ATOM   2369 HD13 LEU   151      46.349  53.747  27.309  1.00  0.00           H  
ATOM   2370  CD2 LEU   151      44.880  56.039  26.617  1.00  0.00           C  
ATOM   2371 HD21 LEU   151      45.839  56.413  26.257  1.00  0.00           H  
ATOM   2372 HD22 LEU   151      44.481  55.294  25.929  1.00  0.00           H  
ATOM   2373 HD23 LEU   151      44.185  56.874  26.706  1.00  0.00           H  
ATOM   2374  C   LEU   151      42.434  57.178  30.464  1.00  0.00           C  
ATOM   2375  O   LEU   151      42.334  56.302  31.348  1.00  0.00           O  
ATOM   2376  N   ASN   152      41.498  58.102  30.193  1.00  0.00           N  
ATOM   2377  H   ASN   152      41.682  58.796  29.483  1.00  0.00           H  
ATOM   2378  CA  ASN   152      40.096  58.099  30.722  1.00  0.00           C  
ATOM   2379  HA  ASN   152      40.205  57.935  31.795  1.00  0.00           H  
ATOM   2380  CB  ASN   152      39.336  59.418  30.521  1.00  0.00           C  
ATOM   2381  HB2 ASN   152      39.092  59.639  29.482  1.00  0.00           H  
ATOM   2382  HB3 ASN   152      40.033  60.242  30.680  1.00  0.00           H  
ATOM   2383  CG  ASN   152      38.096  59.653  31.333  1.00  0.00           C  
ATOM   2384  OD1 ASN   152      38.124  59.448  32.502  1.00  0.00           O  
ATOM   2385  ND2 ASN   152      36.970  59.834  30.717  1.00  0.00           N  
ATOM   2386 HD21 ASN   152      36.213  59.692  31.371  1.00  0.00           H  
ATOM   2387 HD22 ASN   152      36.854  59.744  29.717  1.00  0.00           H  
ATOM   2388  C   ASN   152      39.269  56.975  30.104  1.00  0.00           C  
ATOM   2389  O   ASN   152      39.059  56.870  28.854  1.00  0.00           O  
ATOM   2390  N   ILE   153      38.684  56.133  30.960  1.00  0.00           N  
ATOM   2391  H   ILE   153      39.064  56.120  31.896  1.00  0.00           H  
ATOM   2392  CA  ILE   153      38.014  54.936  30.505  1.00  0.00           C  
ATOM   2393  HA  ILE   153      38.555  54.363  29.752  1.00  0.00           H  
ATOM   2394  CB  ILE   153      38.001  53.937  31.719  1.00  0.00           C  
ATOM   2395  HB  ILE   153      37.291  54.313  32.455  1.00  0.00           H  
ATOM   2396  CG2 ILE   153      37.370  52.615  31.253  1.00  0.00           C  
ATOM   2397 HG21 ILE   153      37.946  52.308  30.380  1.00  0.00           H  
ATOM   2398 HG22 ILE   153      37.291  51.925  32.093  1.00  0.00           H  
ATOM   2399 HG23 ILE   153      36.333  52.748  30.944  1.00  0.00           H  
ATOM   2400  CG1 ILE   153      39.388  53.731  32.336  1.00  0.00           C  
ATOM   2401 HG12 ILE   153      39.873  54.622  32.733  1.00  0.00           H  
ATOM   2402 HG13 ILE   153      39.979  53.410  31.478  1.00  0.00           H  
ATOM   2403  CD1 ILE   153      39.647  52.674  33.299  1.00  0.00           C  
ATOM   2404 HD11 ILE   153      39.122  51.746  33.069  1.00  0.00           H  
ATOM   2405 HD12 ILE   153      40.717  52.591  33.487  1.00  0.00           H  
ATOM   2406 HD13 ILE   153      39.168  53.014  34.217  1.00  0.00           H  
ATOM   2407  C   ILE   153      36.638  55.212  29.951  1.00  0.00           C  
ATOM   2408  O   ILE   153      35.634  55.271  30.668  1.00  0.00           O  
ATOM   2409  N   GLY   154      36.611  55.246  28.597  1.00  0.00           N  
ATOM   2410  H   GLY   154      37.533  55.313  28.189  1.00  0.00           H  
ATOM   2411  CA  GLY   154      35.500  55.278  27.697  1.00  0.00           C  
ATOM   2412  HA2 GLY   154      34.887  54.399  27.896  1.00  0.00           H  
ATOM   2413  HA3 GLY   154      35.828  55.221  26.659  1.00  0.00           H  
ATOM   2414  C   GLY   154      34.519  56.457  27.963  1.00  0.00           C  
ATOM   2415  O   GLY   154      34.891  57.578  28.271  1.00  0.00           O  
ATOM   2416  N   ASN   155      33.250  56.180  27.766  1.00  0.00           N  
ATOM   2417  H   ASN   155      32.991  55.204  27.757  1.00  0.00           H  
ATOM   2418  CA  ASN   155      32.149  57.164  27.799  1.00  0.00           C  
ATOM   2419  HA  ASN   155      32.472  58.011  27.194  1.00  0.00           H  
ATOM   2420  CB  ASN   155      30.933  56.440  27.154  1.00  0.00           C  
ATOM   2421  HB2 ASN   155      30.020  57.035  27.166  1.00  0.00           H  
ATOM   2422  HB3 ASN   155      30.679  55.573  27.764  1.00  0.00           H  
ATOM   2423  CG  ASN   155      31.238  55.804  25.728  1.00  0.00           C  
ATOM   2424  OD1 ASN   155      31.590  56.499  24.790  1.00  0.00           O  
ATOM   2425  ND2 ASN   155      30.988  54.520  25.494  1.00  0.00           N  
ATOM   2426 HD21 ASN   155      31.161  54.013  24.638  1.00  0.00           H  
ATOM   2427 HD22 ASN   155      30.532  54.044  26.258  1.00  0.00           H  
ATOM   2428  C   ASN   155      31.839  57.880  29.160  1.00  0.00           C  
ATOM   2429  O   ASN   155      31.490  59.030  29.271  1.00  0.00           O  
ATOM   2430  N   VAL   156      31.822  57.047  30.186  1.00  0.00           N  
ATOM   2431  H   VAL   156      32.076  56.102  29.936  1.00  0.00           H  
ATOM   2432  CA  VAL   156      31.289  57.254  31.506  1.00  0.00           C  
ATOM   2433  HA  VAL   156      30.853  58.253  31.507  1.00  0.00           H  
ATOM   2434  CB  VAL   156      30.203  56.238  31.839  1.00  0.00           C  
ATOM   2435  HB  VAL   156      29.958  56.325  32.898  1.00  0.00           H  
ATOM   2436  CG1 VAL   156      28.885  56.472  31.101  1.00  0.00           C  
ATOM   2437 HG11 VAL   156      28.066  55.766  31.235  1.00  0.00           H  
ATOM   2438 HG12 VAL   156      28.462  57.442  31.363  1.00  0.00           H  
ATOM   2439 HG13 VAL   156      29.102  56.462  30.033  1.00  0.00           H  
ATOM   2440  CG2 VAL   156      30.637  54.811  31.732  1.00  0.00           C  
ATOM   2441 HG21 VAL   156      31.616  54.783  32.211  1.00  0.00           H  
ATOM   2442 HG22 VAL   156      30.006  54.128  32.301  1.00  0.00           H  
ATOM   2443 HG23 VAL   156      30.741  54.580  30.672  1.00  0.00           H  
ATOM   2444  C   VAL   156      32.442  57.348  32.572  1.00  0.00           C  
ATOM   2445  O   VAL   156      32.081  57.708  33.707  1.00  0.00           O  
ATOM   2446  N   SER   157      33.689  57.023  32.352  1.00  0.00           N  
ATOM   2447  H   SER   157      33.966  56.578  31.489  1.00  0.00           H  
ATOM   2448  CA  SER   157      34.776  57.093  33.330  1.00  0.00           C  
ATOM   2449  HA  SER   157      35.764  56.823  32.956  1.00  0.00           H  
ATOM   2450  CB  SER   157      34.892  58.597  33.756  1.00  0.00           C  
ATOM   2451  HB2 SER   157      35.840  58.778  34.263  1.00  0.00           H  
ATOM   2452  HB3 SER   157      34.175  58.764  34.560  1.00  0.00           H  
ATOM   2453  OG  SER   157      34.776  59.568  32.780  1.00  0.00           O  
ATOM   2454  HG  SER   157      33.950  60.000  33.012  1.00  0.00           H  
ATOM   2455  C   SER   157      34.623  56.086  34.479  1.00  0.00           C  
ATOM   2456  O   SER   157      34.319  56.561  35.588  1.00  0.00           O  
ATOM   2457  N   THR   158      34.723  54.806  34.170  1.00  0.00           N  
ATOM   2458  H   THR   158      35.054  54.521  33.260  1.00  0.00           H  
ATOM   2459  CA  THR   158      34.552  53.802  35.177  1.00  0.00           C  
ATOM   2460  HA  THR   158      33.920  54.201  35.971  1.00  0.00           H  
ATOM   2461  CB  THR   158      33.933  52.450  34.594  1.00  0.00           C  
ATOM   2462  HB  THR   158      34.649  51.749  34.165  1.00  0.00           H  
ATOM   2463  CG2 THR   158      33.421  51.688  35.823  1.00  0.00           C  
ATOM   2464 HG21 THR   158      32.953  50.709  35.713  1.00  0.00           H  
ATOM   2465 HG22 THR   158      34.269  51.518  36.485  1.00  0.00           H  
ATOM   2466 HG23 THR   158      32.738  52.318  36.394  1.00  0.00           H  
ATOM   2467  OG1 THR   158      32.710  52.465  33.782  1.00  0.00           O  
ATOM   2468  HG1 THR   158      33.038  52.790  32.940  1.00  0.00           H  
ATOM   2469  C   THR   158      35.920  53.494  35.816  1.00  0.00           C  
ATOM   2470  O   THR   158      36.816  53.155  35.021  1.00  0.00           O  
ATOM   2471  N   PRO   159      36.103  53.601  37.184  1.00  0.00           N  
ATOM   2472  CD  PRO   159      35.074  53.921  38.111  1.00  0.00           C  
ATOM   2473  HD2 PRO   159      34.149  53.438  37.797  1.00  0.00           H  
ATOM   2474  HD3 PRO   159      35.118  55.010  38.085  1.00  0.00           H  
ATOM   2475  CG  PRO   159      35.502  53.535  39.545  1.00  0.00           C  
ATOM   2476  HG2 PRO   159      35.047  54.254  40.227  1.00  0.00           H  
ATOM   2477  HG3 PRO   159      35.085  52.563  39.811  1.00  0.00           H  
ATOM   2478  CB  PRO   159      36.961  53.798  39.440  1.00  0.00           C  
ATOM   2479  HB2 PRO   159      37.112  54.876  39.496  1.00  0.00           H  
ATOM   2480  HB3 PRO   159      37.545  53.410  40.274  1.00  0.00           H  
ATOM   2481  CA  PRO   159      37.354  53.400  37.992  1.00  0.00           C  
ATOM   2482  HA  PRO   159      38.061  54.143  37.623  1.00  0.00           H  
ATOM   2483  C   PRO   159      37.885  51.940  37.884  1.00  0.00           C  
ATOM   2484  O   PRO   159      37.090  50.972  38.130  1.00  0.00           O  
ATOM   2485  N   LEU   160      39.142  51.760  37.601  1.00  0.00           N  
ATOM   2486  H   LEU   160      39.604  52.635  37.398  1.00  0.00           H  
ATOM   2487  CA  LEU   160      39.932  50.519  37.559  1.00  0.00           C  
ATOM   2488  HA  LEU   160      39.281  49.663  37.382  1.00  0.00           H  
ATOM   2489  CB  LEU   160      40.931  50.641  36.464  1.00  0.00           C  
ATOM   2490  HB2 LEU   160      41.559  51.448  36.841  1.00  0.00           H  
ATOM   2491  HB3 LEU   160      40.389  50.955  35.572  1.00  0.00           H  
ATOM   2492  CG  LEU   160      41.866  49.465  36.175  1.00  0.00           C  
ATOM   2493  HG  LEU   160      42.454  49.240  37.065  1.00  0.00           H  
ATOM   2494  CD1 LEU   160      41.215  48.080  35.935  1.00  0.00           C  
ATOM   2495 HD11 LEU   160      40.427  48.250  35.202  1.00  0.00           H  
ATOM   2496 HD12 LEU   160      41.926  47.352  35.546  1.00  0.00           H  
ATOM   2497 HD13 LEU   160      40.770  47.712  36.859  1.00  0.00           H  
ATOM   2498  CD2 LEU   160      42.735  49.760  34.839  1.00  0.00           C  
ATOM   2499 HD21 LEU   160      42.078  49.694  33.972  1.00  0.00           H  
ATOM   2500 HD22 LEU   160      43.331  50.637  35.093  1.00  0.00           H  
ATOM   2501 HD23 LEU   160      43.438  48.941  34.690  1.00  0.00           H  
ATOM   2502  C   LEU   160      40.496  50.280  38.956  1.00  0.00           C  
ATOM   2503  O   LEU   160      41.462  50.823  39.378  1.00  0.00           O  
ATOM   2504  N   MET   161      39.829  49.311  39.594  1.00  0.00           N  
ATOM   2505  H   MET   161      38.873  49.135  39.320  1.00  0.00           H  
ATOM   2506  CA  MET   161      40.375  48.621  40.846  1.00  0.00           C  
ATOM   2507  HA  MET   161      41.087  49.280  41.343  1.00  0.00           H  
ATOM   2508  CB  MET   161      39.262  48.396  41.918  1.00  0.00           C  
ATOM   2509  HB2 MET   161      39.625  47.754  42.721  1.00  0.00           H  
ATOM   2510  HB3 MET   161      38.479  47.932  41.318  1.00  0.00           H  
ATOM   2511  CG  MET   161      38.651  49.687  42.475  1.00  0.00           C  
ATOM   2512  HG2 MET   161      38.883  50.541  41.839  1.00  0.00           H  
ATOM   2513  HG3 MET   161      39.126  49.901  43.432  1.00  0.00           H  
ATOM   2514  SD  MET   161      36.837  49.724  42.895  1.00  0.00           S  
ATOM   2515  CE  MET   161      36.183  50.360  41.244  1.00  0.00           C  
ATOM   2516  HE1 MET   161      35.184  49.978  41.034  1.00  0.00           H  
ATOM   2517  HE2 MET   161      36.084  51.439  41.361  1.00  0.00           H  
ATOM   2518  HE3 MET   161      36.741  49.958  40.398  1.00  0.00           H  
ATOM   2519  C   MET   161      41.141  47.313  40.512  1.00  0.00           C  
ATOM   2520  O   MET   161      42.199  47.029  41.155  1.00  0.00           O  
ATOM   2521  N   CYS   162      40.721  46.514  39.480  1.00  0.00           N  
ATOM   2522  H   CYS   162      39.882  46.709  38.953  1.00  0.00           H  
ATOM   2523  CA  CYS   162      41.366  45.234  39.342  1.00  0.00           C  
ATOM   2524  HA  CYS   162      41.996  44.886  40.161  1.00  0.00           H  
ATOM   2525  CB  CYS   162      40.223  44.047  39.390  1.00  0.00           C  
ATOM   2526  HB2 CYS   162      40.811  43.159  39.620  1.00  0.00           H  
ATOM   2527  HB3 CYS   162      39.740  44.068  38.413  1.00  0.00           H  
ATOM   2528  SG  CYS   162      38.944  44.348  40.662  1.00  0.00           S  
ATOM   2529  HG  CYS   162      38.481  45.557  40.333  1.00  0.00           H  
ATOM   2530  C   CYS   162      42.082  44.979  37.986  1.00  0.00           C  
ATOM   2531  O   CYS   162      41.539  45.043  36.924  1.00  0.00           O  
ATOM   2532  N   LEU   163      43.389  44.633  38.043  1.00  0.00           N  
ATOM   2533  H   LEU   163      43.731  44.637  38.993  1.00  0.00           H  
ATOM   2534  CA  LEU   163      44.024  43.938  37.000  1.00  0.00           C  
ATOM   2535  HA  LEU   163      43.369  43.718  36.157  1.00  0.00           H  
ATOM   2536  CB  LEU   163      45.275  44.763  36.509  1.00  0.00           C  
ATOM   2537  HB2 LEU   163      45.819  44.199  35.752  1.00  0.00           H  
ATOM   2538  HB3 LEU   163      45.887  44.892  37.402  1.00  0.00           H  
ATOM   2539  CG  LEU   163      44.868  46.046  35.863  1.00  0.00           C  
ATOM   2540  HG  LEU   163      44.108  46.606  36.408  1.00  0.00           H  
ATOM   2541  CD1 LEU   163      46.018  47.003  35.711  1.00  0.00           C  
ATOM   2542 HD11 LEU   163      45.556  47.820  35.157  1.00  0.00           H  
ATOM   2543 HD12 LEU   163      46.428  47.348  36.660  1.00  0.00           H  
ATOM   2544 HD13 LEU   163      46.797  46.576  35.079  1.00  0.00           H  
ATOM   2545  CD2 LEU   163      44.262  45.848  34.462  1.00  0.00           C  
ATOM   2546 HD21 LEU   163      43.321  45.309  34.579  1.00  0.00           H  
ATOM   2547 HD22 LEU   163      44.121  46.786  33.925  1.00  0.00           H  
ATOM   2548 HD23 LEU   163      44.959  45.317  33.814  1.00  0.00           H  
ATOM   2549  C   LEU   163      44.391  42.491  37.469  1.00  0.00           C  
ATOM   2550  O   LEU   163      44.426  42.176  38.685  1.00  0.00           O  
ATOM   2551  N   SER   164      44.540  41.608  36.461  1.00  0.00           N  
ATOM   2552  H   SER   164      44.415  42.006  35.541  1.00  0.00           H  
ATOM   2553  CA  SER   164      44.590  40.086  36.562  1.00  0.00           C  
ATOM   2554  HA  SER   164      44.605  39.655  37.563  1.00  0.00           H  
ATOM   2555  CB  SER   164      43.235  39.487  36.098  1.00  0.00           C  
ATOM   2556  HB2 SER   164      43.053  39.510  35.024  1.00  0.00           H  
ATOM   2557  HB3 SER   164      42.452  40.021  36.636  1.00  0.00           H  
ATOM   2558  OG  SER   164      43.199  38.125  36.422  1.00  0.00           O  
ATOM   2559  HG  SER   164      42.651  38.059  37.208  1.00  0.00           H  
ATOM   2560  C   SER   164      45.640  39.424  35.734  1.00  0.00           C  
ATOM   2561  O   SER   164      45.789  39.872  34.586  1.00  0.00           O  
ATOM   2562  N   GLU   165      46.432  38.421  36.185  1.00  0.00           N  
ATOM   2563  H   GLU   165      46.226  38.239  37.157  1.00  0.00           H  
ATOM   2564  CA  GLU   165      47.608  37.901  35.408  1.00  0.00           C  
ATOM   2565  HA  GLU   165      48.105  38.824  35.110  1.00  0.00           H  
ATOM   2566  CB  GLU   165      48.373  37.017  36.312  1.00  0.00           C  
ATOM   2567  HB2 GLU   165      47.811  36.108  36.528  1.00  0.00           H  
ATOM   2568  HB3 GLU   165      48.671  37.514  37.235  1.00  0.00           H  
ATOM   2569  CG  GLU   165      49.734  36.477  35.684  1.00  0.00           C  
ATOM   2570  HG2 GLU   165      49.540  36.011  34.718  1.00  0.00           H  
ATOM   2571  HG3 GLU   165      50.135  35.678  36.308  1.00  0.00           H  
ATOM   2572  CD  GLU   165      50.787  37.632  35.507  1.00  0.00           C  
ATOM   2573  OE1 GLU   165      51.982  37.346  35.370  1.00  0.00           O  
ATOM   2574  OE2 GLU   165      50.494  38.857  35.298  1.00  0.00           O  
ATOM   2575  C   GLU   165      47.146  37.180  34.153  1.00  0.00           C  
ATOM   2576  O   GLU   165      46.474  36.171  34.188  1.00  0.00           O  
ATOM   2577  N   SER   166      47.613  37.661  32.989  1.00  0.00           N  
ATOM   2578  H   SER   166      48.266  38.427  33.079  1.00  0.00           H  
ATOM   2579  CA  SER   166      47.221  37.285  31.668  1.00  0.00           C  
ATOM   2580  HA  SER   166      47.243  36.202  31.792  1.00  0.00           H  
ATOM   2581  CB  SER   166      45.739  37.828  31.418  1.00  0.00           C  
ATOM   2582  HB2 SER   166      45.204  37.291  32.201  1.00  0.00           H  
ATOM   2583  HB3 SER   166      45.326  37.595  30.437  1.00  0.00           H  
ATOM   2584  OG  SER   166      45.517  39.244  31.735  1.00  0.00           O  
ATOM   2585  HG  SER   166      45.476  39.444  32.673  1.00  0.00           H  
ATOM   2586  C   SER   166      48.262  37.708  30.699  1.00  0.00           C  
ATOM   2587  O   SER   166      49.292  37.048  30.689  1.00  0.00           O  
ATOM   2588  N   THR   167      48.097  38.806  29.912  1.00  0.00           N  
ATOM   2589  H   THR   167      47.216  39.293  30.004  1.00  0.00           H  
ATOM   2590  CA  THR   167      49.054  39.396  28.911  1.00  0.00           C  
ATOM   2591  HA  THR   167      48.506  40.223  28.460  1.00  0.00           H  
ATOM   2592  CB  THR   167      50.300  39.948  29.524  1.00  0.00           C  
ATOM   2593  HB  THR   167      50.884  39.165  30.008  1.00  0.00           H  
ATOM   2594  CG2 THR   167      51.419  40.505  28.588  1.00  0.00           C  
ATOM   2595 HG21 THR   167      51.174  41.486  28.180  1.00  0.00           H  
ATOM   2596 HG22 THR   167      52.247  40.637  29.285  1.00  0.00           H  
ATOM   2597 HG23 THR   167      51.633  39.761  27.820  1.00  0.00           H  
ATOM   2598  OG1 THR   167      49.921  40.868  30.472  1.00  0.00           O  
ATOM   2599  HG1 THR   167      49.464  40.366  31.151  1.00  0.00           H  
ATOM   2600  C   THR   167      49.335  38.431  27.713  1.00  0.00           C  
ATOM   2601  O   THR   167      48.884  38.625  26.595  1.00  0.00           O  
ATOM   2602  N   ASN   168      50.080  37.376  28.002  1.00  0.00           N  
ATOM   2603  H   ASN   168      50.310  37.231  28.974  1.00  0.00           H  
ATOM   2604  CA  ASN   168      50.779  36.435  27.081  1.00  0.00           C  
ATOM   2605  HA  ASN   168      51.368  37.060  26.409  1.00  0.00           H  
ATOM   2606  CB  ASN   168      51.687  35.510  27.940  1.00  0.00           C  
ATOM   2607  HB2 ASN   168      51.065  34.755  28.420  1.00  0.00           H  
ATOM   2608  HB3 ASN   168      52.325  36.036  28.649  1.00  0.00           H  
ATOM   2609  CG  ASN   168      52.556  34.664  27.041  1.00  0.00           C  
ATOM   2610  OD1 ASN   168      52.692  34.896  25.849  1.00  0.00           O  
ATOM   2611  ND2 ASN   168      53.156  33.747  27.689  1.00  0.00           N  
ATOM   2612 HD21 ASN   168      52.798  33.623  28.625  1.00  0.00           H  
ATOM   2613 HD22 ASN   168      53.886  33.184  27.277  1.00  0.00           H  
ATOM   2614  C   ASN   168      49.730  35.661  26.226  1.00  0.00           C  
ATOM   2615  O   ASN   168      48.950  34.871  26.778  1.00  0.00           O  
ATOM   2616  N   SER   169      49.644  35.928  24.924  1.00  0.00           N  
ATOM   2617  H   SER   169      50.167  36.732  24.606  1.00  0.00           H  
ATOM   2618  CA  SER   169      48.525  35.464  24.107  1.00  0.00           C  
ATOM   2619  HA  SER   169      48.182  34.490  24.456  1.00  0.00           H  
ATOM   2620  CB  SER   169      47.342  36.489  24.191  1.00  0.00           C  
ATOM   2621  HB2 SER   169      47.503  37.313  23.496  1.00  0.00           H  
ATOM   2622  HB3 SER   169      47.211  36.757  25.240  1.00  0.00           H  
ATOM   2623  OG  SER   169      46.117  35.760  23.713  1.00  0.00           O  
ATOM   2624  HG  SER   169      46.251  35.419  22.826  1.00  0.00           H  
ATOM   2625  C   SER   169      48.994  35.368  22.635  1.00  0.00           C  
ATOM   2626  O   SER   169      49.552  36.312  22.144  1.00  0.00           O  
ATOM   2627  N   THR   170      48.915  34.189  22.020  1.00  0.00           N  
ATOM   2628  H   THR   170      48.320  33.489  22.439  1.00  0.00           H  
ATOM   2629  CA  THR   170      49.588  33.921  20.704  1.00  0.00           C  
ATOM   2630  HA  THR   170      50.659  34.005  20.888  1.00  0.00           H  
ATOM   2631  CB  THR   170      49.247  32.595  20.133  1.00  0.00           C  
ATOM   2632  HB  THR   170      49.472  32.690  19.070  1.00  0.00           H  
ATOM   2633  CG2 THR   170      50.117  31.476  20.783  1.00  0.00           C  
ATOM   2634 HG21 THR   170      49.877  31.535  21.845  1.00  0.00           H  
ATOM   2635 HG22 THR   170      49.817  30.601  20.205  1.00  0.00           H  
ATOM   2636 HG23 THR   170      51.171  31.612  20.541  1.00  0.00           H  
ATOM   2637  OG1 THR   170      47.918  32.368  20.352  1.00  0.00           O  
ATOM   2638  HG1 THR   170      47.626  32.425  19.440  1.00  0.00           H  
ATOM   2639  C   THR   170      49.343  34.916  19.617  1.00  0.00           C  
ATOM   2640  O   THR   170      50.345  35.536  19.049  1.00  0.00           O  
ATOM   2641  N   GLU   171      48.126  35.333  19.275  1.00  0.00           N  
ATOM   2642  H   GLU   171      47.435  35.162  19.991  1.00  0.00           H  
ATOM   2643  CA  GLU   171      47.901  36.338  18.237  1.00  0.00           C  
ATOM   2644  HA  GLU   171      48.654  36.137  17.475  1.00  0.00           H  
ATOM   2645  CB  GLU   171      46.521  36.202  17.601  1.00  0.00           C  
ATOM   2646  HB2 GLU   171      46.309  36.973  16.861  1.00  0.00           H  
ATOM   2647  HB3 GLU   171      45.747  36.275  18.365  1.00  0.00           H  
ATOM   2648  CG  GLU   171      46.502  34.861  16.876  1.00  0.00           C  
ATOM   2649  HG2 GLU   171      47.443  34.619  16.383  1.00  0.00           H  
ATOM   2650  HG3 GLU   171      45.721  34.975  16.124  1.00  0.00           H  
ATOM   2651  CD  GLU   171      46.149  33.663  17.750  1.00  0.00           C  
ATOM   2652  OE1 GLU   171      45.134  33.793  18.482  1.00  0.00           O  
ATOM   2653  OE2 GLU   171      46.849  32.583  17.631  1.00  0.00           O  
ATOM   2654  C   GLU   171      48.067  37.818  18.670  1.00  0.00           C  
ATOM   2655  O   GLU   171      48.651  38.577  17.904  1.00  0.00           O  
ATOM   2656  N   ARG   172      47.562  38.280  19.789  1.00  0.00           N  
ATOM   2657  H   ARG   172      47.053  37.661  20.404  1.00  0.00           H  
ATOM   2658  CA  ARG   172      47.674  39.680  20.276  1.00  0.00           C  
ATOM   2659  HA  ARG   172      48.532  40.200  19.850  1.00  0.00           H  
ATOM   2660  CB  ARG   172      46.483  40.550  19.801  1.00  0.00           C  
ATOM   2661  HB2 ARG   172      45.621  40.082  20.277  1.00  0.00           H  
ATOM   2662  HB3 ARG   172      46.412  40.384  18.726  1.00  0.00           H  
ATOM   2663  CG  ARG   172      46.538  41.979  20.182  1.00  0.00           C  
ATOM   2664  HG2 ARG   172      47.229  42.393  19.448  1.00  0.00           H  
ATOM   2665  HG3 ARG   172      46.948  42.151  21.177  1.00  0.00           H  
ATOM   2666  CD  ARG   172      45.162  42.608  20.072  1.00  0.00           C  
ATOM   2667  HD2 ARG   172      44.541  42.405  20.945  1.00  0.00           H  
ATOM   2668  HD3 ARG   172      44.626  42.143  19.245  1.00  0.00           H  
ATOM   2669  NE  ARG   172      45.288  44.051  19.838  1.00  0.00           N  
ATOM   2670  HE  ARG   172      46.039  44.530  20.315  1.00  0.00           H  
ATOM   2671  CZ  ARG   172      44.411  44.759  19.222  1.00  0.00           C  
ATOM   2672  NH1 ARG   172      44.584  46.069  18.957  1.00  0.00           N  
ATOM   2673 HH11 ARG   172      45.512  46.431  19.126  1.00  0.00           H  
ATOM   2674 HH12 ARG   172      43.791  46.569  18.580  1.00  0.00           H  
ATOM   2675  NH2 ARG   172      43.308  44.287  18.671  1.00  0.00           N  
ATOM   2676 HH21 ARG   172      42.737  44.909  18.116  1.00  0.00           H  
ATOM   2677 HH22 ARG   172      42.916  43.454  19.085  1.00  0.00           H  
ATOM   2678  C   ARG   172      47.680  39.711  21.781  1.00  0.00           C  
ATOM   2679  O   ARG   172      46.662  39.378  22.471  1.00  0.00           O  
ATOM   2680  N   ASN   173      48.731  40.190  22.408  1.00  0.00           N  
ATOM   2681  H   ASN   173      49.484  40.385  21.764  1.00  0.00           H  
ATOM   2682  CA  ASN   173      48.910  40.454  23.848  1.00  0.00           C  
ATOM   2683  HA  ASN   173      48.809  39.499  24.363  1.00  0.00           H  
ATOM   2684  CB  ASN   173      50.392  40.739  24.163  1.00  0.00           C  
ATOM   2685  HB2 ASN   173      50.563  41.173  25.148  1.00  0.00           H  
ATOM   2686  HB3 ASN   173      50.663  41.534  23.467  1.00  0.00           H  
ATOM   2687  CG  ASN   173      51.331  39.498  24.223  1.00  0.00           C  
ATOM   2688  OD1 ASN   173      50.848  38.398  24.282  1.00  0.00           O  
ATOM   2689  ND2 ASN   173      52.627  39.673  24.351  1.00  0.00           N  
ATOM   2690 HD21 ASN   173      53.045  40.571  24.151  1.00  0.00           H  
ATOM   2691 HD22 ASN   173      53.196  38.928  24.726  1.00  0.00           H  
ATOM   2692  C   ASN   173      47.801  41.472  24.481  1.00  0.00           C  
ATOM   2693  O   ASN   173      47.784  42.675  24.316  1.00  0.00           O  
ATOM   2694  N   VAL   174      46.926  40.957  25.288  1.00  0.00           N  
ATOM   2695  H   VAL   174      46.847  39.959  25.418  1.00  0.00           H  
ATOM   2696  CA  VAL   174      45.817  41.662  25.948  1.00  0.00           C  
ATOM   2697  HA  VAL   174      45.959  42.743  25.930  1.00  0.00           H  
ATOM   2698  CB  VAL   174      44.461  41.263  25.372  1.00  0.00           C  
ATOM   2699  HB  VAL   174      44.468  40.179  25.483  1.00  0.00           H  
ATOM   2700  CG1 VAL   174      43.278  41.802  26.156  1.00  0.00           C  
ATOM   2701 HG11 VAL   174      43.077  42.793  25.748  1.00  0.00           H  
ATOM   2702 HG12 VAL   174      42.443  41.131  25.955  1.00  0.00           H  
ATOM   2703 HG13 VAL   174      43.454  41.904  27.227  1.00  0.00           H  
ATOM   2704  CG2 VAL   174      44.297  41.717  23.924  1.00  0.00           C  
ATOM   2705 HG21 VAL   174      43.442  41.265  23.422  1.00  0.00           H  
ATOM   2706 HG22 VAL   174      44.011  42.769  23.918  1.00  0.00           H  
ATOM   2707 HG23 VAL   174      45.223  41.604  23.360  1.00  0.00           H  
ATOM   2708  C   VAL   174      45.929  41.264  27.421  1.00  0.00           C  
ATOM   2709  O   VAL   174      46.227  40.170  27.892  1.00  0.00           O  
ATOM   2710  N   MET   175      45.594  42.344  28.220  1.00  0.00           N  
ATOM   2711  H   MET   175      45.596  43.236  27.746  1.00  0.00           H  
ATOM   2712  CA  MET   175      45.656  42.261  29.650  1.00  0.00           C  
ATOM   2713  HA  MET   175      45.881  41.253  29.999  1.00  0.00           H  
ATOM   2714  CB  MET   175      46.683  43.236  30.230  1.00  0.00           C  
ATOM   2715  HB2 MET   175      46.635  44.222  29.766  1.00  0.00           H  
ATOM   2716  HB3 MET   175      47.597  42.701  29.971  1.00  0.00           H  
ATOM   2717  CG  MET   175      46.656  43.384  31.787  1.00  0.00           C  
ATOM   2718  HG2 MET   175      46.953  42.440  32.244  1.00  0.00           H  
ATOM   2719  HG3 MET   175      45.634  43.578  32.112  1.00  0.00           H  
ATOM   2720  SD  MET   175      47.587  44.801  32.627  1.00  0.00           S  
ATOM   2721  CE  MET   175      46.793  46.090  31.712  1.00  0.00           C  
ATOM   2722  HE1 MET   175      47.273  46.140  30.734  1.00  0.00           H  
ATOM   2723  HE2 MET   175      45.723  45.901  31.630  1.00  0.00           H  
ATOM   2724  HE3 MET   175      46.951  47.018  32.261  1.00  0.00           H  
ATOM   2725  C   MET   175      44.279  42.630  30.169  1.00  0.00           C  
ATOM   2726  O   MET   175      43.770  43.748  29.920  1.00  0.00           O  
ATOM   2727  N   TRP   176      43.689  41.694  30.889  1.00  0.00           N  
ATOM   2728  H   TRP   176      44.278  40.875  30.934  1.00  0.00           H  
ATOM   2729  CA  TRP   176      42.336  41.713  31.442  1.00  0.00           C  
ATOM   2730  HA  TRP   176      41.707  42.308  30.780  1.00  0.00           H  
ATOM   2731  CB  TRP   176      41.792  40.327  31.323  1.00  0.00           C  
ATOM   2732  HB2 TRP   176      40.843  40.284  31.856  1.00  0.00           H  
ATOM   2733  HB3 TRP   176      42.491  39.707  31.885  1.00  0.00           H  
ATOM   2734  CG  TRP   176      41.650  39.925  29.876  1.00  0.00           C  
ATOM   2735  CD1 TRP   176      42.671  39.309  29.166  1.00  0.00           C  
ATOM   2736  HD1 TRP   176      43.676  39.031  29.447  1.00  0.00           H  
ATOM   2737  NE1 TRP   176      42.172  39.127  27.846  1.00  0.00           N  
ATOM   2738  HE1 TRP   176      42.746  38.602  27.201  1.00  0.00           H  
ATOM   2739  CE2 TRP   176      40.875  39.481  27.723  1.00  0.00           C  
ATOM   2740  CZ2 TRP   176      39.998  39.662  26.641  1.00  0.00           C  
ATOM   2741  HZ2 TRP   176      40.278  39.115  25.753  1.00  0.00           H  
ATOM   2742  CH2 TRP   176      38.785  40.337  26.738  1.00  0.00           C  
ATOM   2743  HH2 TRP   176      38.188  40.395  25.839  1.00  0.00           H  
ATOM   2744  CZ3 TRP   176      38.389  40.858  27.990  1.00  0.00           C  
ATOM   2745  HZ3 TRP   176      37.402  41.296  28.014  1.00  0.00           H  
ATOM   2746  CE3 TRP   176      39.258  40.657  29.169  1.00  0.00           C  
ATOM   2747  HE3 TRP   176      38.914  41.132  30.076  1.00  0.00           H  
ATOM   2748  CD2 TRP   176      40.564  40.121  28.996  1.00  0.00           C  
ATOM   2749  C   TRP   176      42.305  42.330  32.899  1.00  0.00           C  
ATOM   2750  O   TRP   176      43.235  42.256  33.730  1.00  0.00           O  
ATOM   2751  N   GLY   177      41.119  42.893  33.174  1.00  0.00           N  
ATOM   2752  H   GLY   177      40.452  42.990  32.421  1.00  0.00           H  
ATOM   2753  CA  GLY   177      40.801  43.333  34.524  1.00  0.00           C  
ATOM   2754  HA2 GLY   177      41.419  44.219  34.671  1.00  0.00           H  
ATOM   2755  HA3 GLY   177      41.118  42.592  35.258  1.00  0.00           H  
ATOM   2756  C   GLY   177      39.321  43.620  34.812  1.00  0.00           C  
ATOM   2757  O   GLY   177      38.395  43.122  34.166  1.00  0.00           O  
ATOM   2758  N   GLY   178      39.058  44.601  35.736  1.00  0.00           N  
ATOM   2759  H   GLY   178      39.828  45.006  36.248  1.00  0.00           H  
ATOM   2760  CA  GLY   178      37.755  45.003  36.225  1.00  0.00           C  
ATOM   2761  HA2 GLY   178      37.475  44.380  37.075  1.00  0.00           H  
ATOM   2762  HA3 GLY   178      37.041  44.766  35.437  1.00  0.00           H  
ATOM   2763  C   GLY   178      37.692  46.478  36.629  1.00  0.00           C  
ATOM   2764  O   GLY   178      38.524  46.977  37.379  1.00  0.00           O  
ATOM   2765  N   CYS   179      36.639  47.165  36.221  1.00  0.00           N  
ATOM   2766  H   CYS   179      35.857  46.739  35.743  1.00  0.00           H  
ATOM   2767  CA  CYS   179      36.441  48.569  36.455  1.00  0.00           C  
ATOM   2768  HA  CYS   179      37.055  48.800  37.326  1.00  0.00           H  
ATOM   2769  CB  CYS   179      36.996  49.499  35.240  1.00  0.00           C  
ATOM   2770  HB2 CYS   179      38.035  49.216  35.071  1.00  0.00           H  
ATOM   2771  HB3 CYS   179      36.847  50.525  35.574  1.00  0.00           H  
ATOM   2772  SG  CYS   179      36.342  49.271  33.534  1.00  0.00           S  
ATOM   2773  HG  CYS   179      35.247  48.589  33.880  1.00  0.00           H  
ATOM   2774  C   CYS   179      34.963  48.661  36.856  1.00  0.00           C  
ATOM   2775  O   CYS   179      34.117  48.427  36.005  1.00  0.00           O  
ATOM   2776  N   GLY   180      34.632  48.896  38.167  1.00  0.00           N  
ATOM   2777  H   GLY   180      35.369  49.024  38.845  1.00  0.00           H  
ATOM   2778  CA  GLY   180      33.260  49.010  38.726  1.00  0.00           C  
ATOM   2779  HA2 GLY   180      32.687  49.799  38.239  1.00  0.00           H  
ATOM   2780  HA3 GLY   180      33.244  49.063  39.814  1.00  0.00           H  
ATOM   2781  C   GLY   180      32.587  47.654  38.449  1.00  0.00           C  
ATOM   2782  O   GLY   180      33.041  46.544  38.808  1.00  0.00           O  
ATOM   2783  N   THR   181      31.528  47.584  37.686  1.00  0.00           N  
ATOM   2784  H   THR   181      31.206  48.502  37.414  1.00  0.00           H  
ATOM   2785  CA  THR   181      30.803  46.404  37.288  1.00  0.00           C  
ATOM   2786  HA  THR   181      31.097  45.533  37.872  1.00  0.00           H  
ATOM   2787  CB  THR   181      29.271  46.631  37.408  1.00  0.00           C  
ATOM   2788  HB  THR   181      28.857  45.642  37.209  1.00  0.00           H  
ATOM   2789  CG2 THR   181      28.841  46.997  38.839  1.00  0.00           C  
ATOM   2790 HG21 THR   181      27.839  46.663  39.110  1.00  0.00           H  
ATOM   2791 HG22 THR   181      29.508  46.418  39.477  1.00  0.00           H  
ATOM   2792 HG23 THR   181      29.026  48.066  38.945  1.00  0.00           H  
ATOM   2793  OG1 THR   181      28.690  47.520  36.449  1.00  0.00           O  
ATOM   2794  HG1 THR   181      28.561  46.982  35.664  1.00  0.00           H  
ATOM   2795  C   THR   181      31.130  45.963  35.796  1.00  0.00           C  
ATOM   2796  O   THR   181      30.587  44.987  35.250  1.00  0.00           O  
ATOM   2797  N   LYS   182      32.172  46.471  35.177  1.00  0.00           N  
ATOM   2798  H   LYS   182      32.730  47.218  35.564  1.00  0.00           H  
ATOM   2799  CA  LYS   182      32.470  46.214  33.758  1.00  0.00           C  
ATOM   2800  HA  LYS   182      31.834  45.486  33.255  1.00  0.00           H  
ATOM   2801  CB  LYS   182      32.493  47.573  33.077  1.00  0.00           C  
ATOM   2802  HB2 LYS   182      33.088  47.331  32.196  1.00  0.00           H  
ATOM   2803  HB3 LYS   182      33.050  48.343  33.611  1.00  0.00           H  
ATOM   2804  CG  LYS   182      31.132  48.133  32.623  1.00  0.00           C  
ATOM   2805  HG2 LYS   182      30.466  48.328  33.463  1.00  0.00           H  
ATOM   2806  HG3 LYS   182      30.676  47.317  32.062  1.00  0.00           H  
ATOM   2807  CD  LYS   182      31.376  49.484  31.889  1.00  0.00           C  
ATOM   2808  HD2 LYS   182      32.159  49.213  31.181  1.00  0.00           H  
ATOM   2809  HD3 LYS   182      31.758  50.163  32.650  1.00  0.00           H  
ATOM   2810  CE  LYS   182      30.147  49.990  31.119  1.00  0.00           C  
ATOM   2811  HE2 LYS   182      29.826  49.283  30.354  1.00  0.00           H  
ATOM   2812  HE3 LYS   182      30.448  50.911  30.620  1.00  0.00           H  
ATOM   2813  NZ  LYS   182      29.059  50.276  32.113  1.00  0.00           N  
ATOM   2814  HZ1 LYS   182      28.238  50.587  31.613  1.00  0.00           H  
ATOM   2815  HZ2 LYS   182      28.915  49.476  32.712  1.00  0.00           H  
ATOM   2816  HZ3 LYS   182      29.347  51.021  32.732  1.00  0.00           H  
ATOM   2817  C   LYS   182      33.902  45.507  33.713  1.00  0.00           C  
ATOM   2818  O   LYS   182      34.816  45.805  34.495  1.00  0.00           O  
ATOM   2819  N   ILE   183      34.081  44.550  32.799  1.00  0.00           N  
ATOM   2820  H   ILE   183      33.283  44.237  32.264  1.00  0.00           H  
ATOM   2821  CA  ILE   183      35.315  43.851  32.511  1.00  0.00           C  
ATOM   2822  HA  ILE   183      35.793  43.480  33.417  1.00  0.00           H  
ATOM   2823  CB  ILE   183      35.083  42.499  31.727  1.00  0.00           C  
ATOM   2824  HB  ILE   183      34.363  42.723  30.940  1.00  0.00           H  
ATOM   2825  CG2 ILE   183      36.359  41.834  31.283  1.00  0.00           C  
ATOM   2826 HG21 ILE   183      36.912  41.484  32.155  1.00  0.00           H  
ATOM   2827 HG22 ILE   183      36.075  41.072  30.557  1.00  0.00           H  
ATOM   2828 HG23 ILE   183      36.973  42.517  30.697  1.00  0.00           H  
ATOM   2829  CG1 ILE   183      34.359  41.486  32.684  1.00  0.00           C  
ATOM   2830 HG12 ILE   183      33.654  42.069  33.277  1.00  0.00           H  
ATOM   2831 HG13 ILE   183      35.047  40.896  33.290  1.00  0.00           H  
ATOM   2832  CD1 ILE   183      33.450  40.480  31.926  1.00  0.00           C  
ATOM   2833 HD11 ILE   183      33.937  39.906  31.137  1.00  0.00           H  
ATOM   2834 HD12 ILE   183      33.032  39.751  32.620  1.00  0.00           H  
ATOM   2835 HD13 ILE   183      32.633  41.002  31.428  1.00  0.00           H  
ATOM   2836  C   ILE   183      36.279  44.811  31.703  1.00  0.00           C  
ATOM   2837  O   ILE   183      35.907  45.186  30.618  1.00  0.00           O  
ATOM   2838  N   PHE   184      37.433  45.154  32.211  1.00  0.00           N  
ATOM   2839  H   PHE   184      37.704  44.681  33.061  1.00  0.00           H  
ATOM   2840  CA  PHE   184      38.539  45.936  31.652  1.00  0.00           C  
ATOM   2841  HA  PHE   184      38.089  46.619  30.932  1.00  0.00           H  
ATOM   2842  CB  PHE   184      39.288  46.644  32.814  1.00  0.00           C  
ATOM   2843  HB2 PHE   184      39.927  45.942  33.349  1.00  0.00           H  
ATOM   2844  HB3 PHE   184      38.517  47.101  33.434  1.00  0.00           H  
ATOM   2845  CG  PHE   184      40.283  47.654  32.181  1.00  0.00           C  
ATOM   2846  CD1 PHE   184      39.811  48.877  31.532  1.00  0.00           C  
ATOM   2847  HD1 PHE   184      38.754  49.075  31.627  1.00  0.00           H  
ATOM   2848  CE1 PHE   184      40.708  49.814  31.060  1.00  0.00           C  
ATOM   2849  HE1 PHE   184      40.449  50.804  30.716  1.00  0.00           H  
ATOM   2850  CZ  PHE   184      42.041  49.604  31.146  1.00  0.00           C  
ATOM   2851  HZ  PHE   184      42.708  50.251  30.597  1.00  0.00           H  
ATOM   2852  CE2 PHE   184      42.550  48.393  31.678  1.00  0.00           C  
ATOM   2853  HE2 PHE   184      43.614  48.226  31.749  1.00  0.00           H  
ATOM   2854  CD2 PHE   184      41.661  47.408  32.260  1.00  0.00           C  
ATOM   2855  HD2 PHE   184      42.024  46.512  32.742  1.00  0.00           H  
ATOM   2856  C   PHE   184      39.437  45.055  30.730  1.00  0.00           C  
ATOM   2857  O   PHE   184      39.594  43.894  31.027  1.00  0.00           O  
ATOM   2858  N   SER   185      39.699  45.569  29.540  1.00  0.00           N  
ATOM   2859  H   SER   185      39.543  46.518  29.231  1.00  0.00           H  
ATOM   2860  CA  SER   185      40.523  44.777  28.584  1.00  0.00           C  
ATOM   2861  HA  SER   185      41.197  44.054  29.044  1.00  0.00           H  
ATOM   2862  CB  SER   185      39.582  44.113  27.705  1.00  0.00           C  
ATOM   2863  HB2 SER   185      39.009  44.862  27.158  1.00  0.00           H  
ATOM   2864  HB3 SER   185      38.890  43.541  28.323  1.00  0.00           H  
ATOM   2865  OG  SER   185      40.224  43.239  26.827  1.00  0.00           O  
ATOM   2866  HG  SER   185      39.825  42.375  26.948  1.00  0.00           H  
ATOM   2867  C   SER   185      41.366  45.726  27.786  1.00  0.00           C  
ATOM   2868  O   SER   185      40.795  46.689  27.126  1.00  0.00           O  
ATOM   2869  N   PHE   186      42.707  45.472  27.745  1.00  0.00           N  
ATOM   2870  H   PHE   186      43.129  44.775  28.343  1.00  0.00           H  
ATOM   2871  CA  PHE   186      43.581  46.426  27.154  1.00  0.00           C  
ATOM   2872  HA  PHE   186      43.009  46.997  26.422  1.00  0.00           H  
ATOM   2873  CB  PHE   186      44.035  47.309  28.369  1.00  0.00           C  
ATOM   2874  HB2 PHE   186      44.528  46.682  29.113  1.00  0.00           H  
ATOM   2875  HB3 PHE   186      43.199  47.834  28.831  1.00  0.00           H  
ATOM   2876  CG  PHE   186      44.963  48.473  28.005  1.00  0.00           C  
ATOM   2877  CD1 PHE   186      44.609  49.532  27.181  1.00  0.00           C  
ATOM   2878  HD1 PHE   186      43.661  49.527  26.663  1.00  0.00           H  
ATOM   2879  CE1 PHE   186      45.458  50.652  27.043  1.00  0.00           C  
ATOM   2880  HE1 PHE   186      45.167  51.479  26.412  1.00  0.00           H  
ATOM   2881  CZ  PHE   186      46.812  50.671  27.551  1.00  0.00           C  
ATOM   2882  HZ  PHE   186      47.516  51.486  27.470  1.00  0.00           H  
ATOM   2883  CE2 PHE   186      47.194  49.465  28.147  1.00  0.00           C  
ATOM   2884  HE2 PHE   186      48.195  49.486  28.553  1.00  0.00           H  
ATOM   2885  CD2 PHE   186      46.311  48.399  28.442  1.00  0.00           C  
ATOM   2886  HD2 PHE   186      46.592  47.490  28.954  1.00  0.00           H  
ATOM   2887  C   PHE   186      44.700  45.775  26.473  1.00  0.00           C  
ATOM   2888  O   PHE   186      45.417  44.971  27.085  1.00  0.00           O  
ATOM   2889  N   SER   187      44.968  46.079  25.174  1.00  0.00           N  
ATOM   2890  H   SER   187      44.360  46.784  24.783  1.00  0.00           H  
ATOM   2891  CA  SER   187      46.038  45.447  24.290  1.00  0.00           C  
ATOM   2892  HA  SER   187      46.269  44.434  24.619  1.00  0.00           H  
ATOM   2893  CB  SER   187      45.357  45.367  22.951  1.00  0.00           C  
ATOM   2894  HB2 SER   187      44.338  45.009  23.093  1.00  0.00           H  
ATOM   2895  HB3 SER   187      45.869  44.685  22.273  1.00  0.00           H  
ATOM   2896  OG  SER   187      45.170  46.585  22.374  1.00  0.00           O  
ATOM   2897  HG  SER   187      45.905  46.667  21.763  1.00  0.00           H  
ATOM   2898  C   SER   187      47.380  46.140  24.316  1.00  0.00           C  
ATOM   2899  O   SER   187      47.414  47.379  24.546  1.00  0.00           O  
ATOM   2900  N   ASN   188      48.337  45.407  23.697  1.00  0.00           N  
ATOM   2901  H   ASN   188      48.063  44.439  23.612  1.00  0.00           H  
ATOM   2902  CA  ASN   188      49.807  45.770  23.738  1.00  0.00           C  
ATOM   2903  HA  ASN   188      50.078  45.857  24.790  1.00  0.00           H  
ATOM   2904  CB  ASN   188      50.656  44.569  23.077  1.00  0.00           C  
ATOM   2905  HB2 ASN   188      50.563  43.695  23.723  1.00  0.00           H  
ATOM   2906  HB3 ASN   188      51.702  44.788  22.860  1.00  0.00           H  
ATOM   2907  CG  ASN   188      50.139  44.118  21.699  1.00  0.00           C  
ATOM   2908  OD1 ASN   188      49.317  43.237  21.569  1.00  0.00           O  
ATOM   2909  ND2 ASN   188      50.594  44.866  20.720  1.00  0.00           N  
ATOM   2910 HD21 ASN   188      51.323  45.544  20.890  1.00  0.00           H  
ATOM   2911 HD22 ASN   188      50.312  44.672  19.770  1.00  0.00           H  
ATOM   2912  C   ASN   188      50.061  46.995  22.898  1.00  0.00           C  
ATOM   2913  O   ASN   188      51.044  47.704  23.219  1.00  0.00           O  
ATOM   2914  N   ASP   189      49.285  47.358  21.885  1.00  0.00           N  
ATOM   2915  H   ASP   189      48.633  46.674  21.529  1.00  0.00           H  
ATOM   2916  CA  ASP   189      49.270  48.577  21.081  1.00  0.00           C  
ATOM   2917  HA  ASP   189      50.286  48.957  20.977  1.00  0.00           H  
ATOM   2918  CB  ASP   189      48.893  48.186  19.627  1.00  0.00           C  
ATOM   2919  HB2 ASP   189      49.661  47.541  19.200  1.00  0.00           H  
ATOM   2920  HB3 ASP   189      48.930  49.077  19.001  1.00  0.00           H  
ATOM   2921  CG  ASP   189      47.463  47.579  19.438  1.00  0.00           C  
ATOM   2922  OD1 ASP   189      47.001  47.733  18.338  1.00  0.00           O  
ATOM   2923  OD2 ASP   189      46.982  46.891  20.345  1.00  0.00           O  
ATOM   2924  C   ASP   189      48.235  49.713  21.606  1.00  0.00           C  
ATOM   2925  O   ASP   189      47.590  50.515  20.878  1.00  0.00           O  
ATOM   2926  N   PHE   190      48.088  49.682  22.956  1.00  0.00           N  
ATOM   2927  H   PHE   190      48.446  48.867  23.434  1.00  0.00           H  
ATOM   2928  CA  PHE   190      47.345  50.450  23.940  1.00  0.00           C  
ATOM   2929  HA  PHE   190      47.176  49.898  24.865  1.00  0.00           H  
ATOM   2930  CB  PHE   190      48.208  51.693  24.304  1.00  0.00           C  
ATOM   2931  HB2 PHE   190      47.689  52.201  25.116  1.00  0.00           H  
ATOM   2932  HB3 PHE   190      48.205  52.442  23.513  1.00  0.00           H  
ATOM   2933  CG  PHE   190      49.575  51.526  24.744  1.00  0.00           C  
ATOM   2934  CD1 PHE   190      50.010  50.579  25.722  1.00  0.00           C  
ATOM   2935  HD1 PHE   190      49.416  49.753  26.087  1.00  0.00           H  
ATOM   2936  CE1 PHE   190      51.308  50.593  26.117  1.00  0.00           C  
ATOM   2937  HE1 PHE   190      51.532  49.858  26.876  1.00  0.00           H  
ATOM   2938  CZ  PHE   190      52.193  51.615  25.769  1.00  0.00           C  
ATOM   2939  HZ  PHE   190      53.187  51.515  26.178  1.00  0.00           H  
ATOM   2940  CE2 PHE   190      51.816  52.584  24.879  1.00  0.00           C  
ATOM   2941  HE2 PHE   190      52.375  53.480  24.654  1.00  0.00           H  
ATOM   2942  CD2 PHE   190      50.481  52.581  24.414  1.00  0.00           C  
ATOM   2943  HD2 PHE   190      50.239  53.351  23.696  1.00  0.00           H  
ATOM   2944  C   PHE   190      45.869  50.775  23.550  1.00  0.00           C  
ATOM   2945  O   PHE   190      45.304  51.836  23.887  1.00  0.00           O  
ATOM   2946  N   THR   191      45.090  49.833  23.013  1.00  0.00           N  
ATOM   2947  H   THR   191      45.560  48.968  22.786  1.00  0.00           H  
ATOM   2948  CA  THR   191      43.651  49.971  22.812  1.00  0.00           C  
ATOM   2949  HA  THR   191      43.393  51.024  22.694  1.00  0.00           H  
ATOM   2950  CB  THR   191      43.201  49.373  21.539  1.00  0.00           C  
ATOM   2951  HB  THR   191      42.207  49.802  21.419  1.00  0.00           H  
ATOM   2952  CG2 THR   191      44.166  49.600  20.364  1.00  0.00           C  
ATOM   2953 HG21 THR   191      45.174  49.268  20.613  1.00  0.00           H  
ATOM   2954 HG22 THR   191      43.877  49.156  19.412  1.00  0.00           H  
ATOM   2955 HG23 THR   191      44.292  50.681  20.294  1.00  0.00           H  
ATOM   2956  OG1 THR   191      42.917  48.011  21.605  1.00  0.00           O  
ATOM   2957  HG1 THR   191      43.772  47.673  21.883  1.00  0.00           H  
ATOM   2958  C   THR   191      42.770  49.498  23.936  1.00  0.00           C  
ATOM   2959  O   THR   191      42.926  48.358  24.460  1.00  0.00           O  
ATOM   2960  N   ILE   192      41.844  50.290  24.527  1.00  0.00           N  
ATOM   2961  H   ILE   192      41.722  51.180  24.067  1.00  0.00           H  
ATOM   2962  CA  ILE   192      40.873  49.903  25.625  1.00  0.00           C  
ATOM   2963  HA  ILE   192      41.314  49.150  26.279  1.00  0.00           H  
ATOM   2964  CB  ILE   192      40.443  51.043  26.568  1.00  0.00           C  
ATOM   2965  HB  ILE   192      40.121  51.938  26.034  1.00  0.00           H  
ATOM   2966  CG2 ILE   192      39.403  50.481  27.610  1.00  0.00           C  
ATOM   2967 HG21 ILE   192      39.849  49.594  28.059  1.00  0.00           H  
ATOM   2968 HG22 ILE   192      39.144  51.186  28.400  1.00  0.00           H  
ATOM   2969 HG23 ILE   192      38.439  50.302  27.134  1.00  0.00           H  
ATOM   2970  CG1 ILE   192      41.644  51.463  27.450  1.00  0.00           C  
ATOM   2971 HG12 ILE   192      42.606  51.567  26.949  1.00  0.00           H  
ATOM   2972 HG13 ILE   192      41.770  50.808  28.312  1.00  0.00           H  
ATOM   2973  CD1 ILE   192      41.408  52.854  27.993  1.00  0.00           C  
ATOM   2974 HD11 ILE   192      40.563  53.123  28.626  1.00  0.00           H  
ATOM   2975 HD12 ILE   192      42.315  53.155  28.517  1.00  0.00           H  
ATOM   2976 HD13 ILE   192      41.366  53.643  27.242  1.00  0.00           H  
ATOM   2977  C   ILE   192      39.698  49.311  24.821  1.00  0.00           C  
ATOM   2978  O   ILE   192      39.002  49.874  23.939  1.00  0.00           O  
ATOM   2979  N   GLN   193      39.552  47.942  24.931  1.00  0.00           N  
ATOM   2980  H   GLN   193      40.171  47.443  25.553  1.00  0.00           H  
ATOM   2981  CA  GLN   193      38.556  47.226  24.219  1.00  0.00           C  
ATOM   2982  HA  GLN   193      38.450  47.501  23.170  1.00  0.00           H  
ATOM   2983  CB  GLN   193      38.865  45.704  24.272  1.00  0.00           C  
ATOM   2984  HB2 GLN   193      38.243  45.136  23.581  1.00  0.00           H  
ATOM   2985  HB3 GLN   193      38.573  45.304  25.243  1.00  0.00           H  
ATOM   2986  CG  GLN   193      40.340  45.498  23.908  1.00  0.00           C  
ATOM   2987  HG2 GLN   193      40.931  45.452  24.823  1.00  0.00           H  
ATOM   2988  HG3 GLN   193      40.695  46.306  23.269  1.00  0.00           H  
ATOM   2989  CD  GLN   193      40.717  44.134  23.244  1.00  0.00           C  
ATOM   2990  OE1 GLN   193      40.883  44.071  22.012  1.00  0.00           O  
ATOM   2991  NE2 GLN   193      40.704  43.031  23.907  1.00  0.00           N  
ATOM   2992 HE21 GLN   193      40.636  42.177  23.372  1.00  0.00           H  
ATOM   2993 HE22 GLN   193      40.517  43.028  24.900  1.00  0.00           H  
ATOM   2994  C   GLN   193      37.172  47.487  24.837  1.00  0.00           C  
ATOM   2995  O   GLN   193      37.036  48.182  25.831  1.00  0.00           O  
ATOM   2996  N   LYS   194      36.073  46.937  24.189  1.00  0.00           N  
ATOM   2997  H   LYS   194      36.204  46.519  23.278  1.00  0.00           H  
ATOM   2998  CA  LYS   194      34.690  47.019  24.694  1.00  0.00           C  
ATOM   2999  HA  LYS   194      34.420  48.075  24.719  1.00  0.00           H  
ATOM   3000  CB  LYS   194      33.767  46.214  23.845  1.00  0.00           C  
ATOM   3001  HB2 LYS   194      34.186  45.219  23.692  1.00  0.00           H  
ATOM   3002  HB3 LYS   194      33.769  46.623  22.835  1.00  0.00           H  
ATOM   3003  CG  LYS   194      32.313  46.096  24.272  1.00  0.00           C  
ATOM   3004  HG2 LYS   194      31.901  47.073  24.526  1.00  0.00           H  
ATOM   3005  HG3 LYS   194      32.252  45.478  25.167  1.00  0.00           H  
ATOM   3006  CD  LYS   194      31.385  45.526  23.155  1.00  0.00           C  
ATOM   3007  HD2 LYS   194      31.666  46.188  22.337  1.00  0.00           H  
ATOM   3008  HD3 LYS   194      30.346  45.603  23.476  1.00  0.00           H  
ATOM   3009  CE  LYS   194      31.803  44.088  22.853  1.00  0.00           C  
ATOM   3010  HE2 LYS   194      31.752  43.481  23.757  1.00  0.00           H  
ATOM   3011  HE3 LYS   194      32.869  44.140  22.633  1.00  0.00           H  
ATOM   3012  NZ  LYS   194      31.054  43.424  21.753  1.00  0.00           N  
ATOM   3013  HZ1 LYS   194      31.210  43.956  20.908  1.00  0.00           H  
ATOM   3014  HZ2 LYS   194      31.410  42.506  21.528  1.00  0.00           H  
ATOM   3015  HZ3 LYS   194      30.127  43.150  22.046  1.00  0.00           H  
ATOM   3016  C   LYS   194      34.512  46.477  26.123  1.00  0.00           C  
ATOM   3017  O   LYS   194      35.027  45.467  26.458  1.00  0.00           O  
ATOM   3018  N   LEU   195      33.877  47.213  27.008  1.00  0.00           N  
ATOM   3019  H   LEU   195      33.400  48.043  26.686  1.00  0.00           H  
ATOM   3020  CA  LEU   195      33.841  46.810  28.445  1.00  0.00           C  
ATOM   3021  HA  LEU   195      34.702  46.245  28.802  1.00  0.00           H  
ATOM   3022  CB  LEU   195      33.959  48.206  29.125  1.00  0.00           C  
ATOM   3023  HB2 LEU   195      33.865  47.991  30.189  1.00  0.00           H  
ATOM   3024  HB3 LEU   195      33.166  48.890  28.823  1.00  0.00           H  
ATOM   3025  CG  LEU   195      35.301  49.000  29.002  1.00  0.00           C  
ATOM   3026  HG  LEU   195      35.480  49.087  27.931  1.00  0.00           H  
ATOM   3027  CD1 LEU   195      35.214  50.509  29.422  1.00  0.00           C  
ATOM   3028 HD11 LEU   195      34.928  50.617  30.469  1.00  0.00           H  
ATOM   3029 HD12 LEU   195      36.103  51.085  29.166  1.00  0.00           H  
ATOM   3030 HD13 LEU   195      34.428  50.940  28.801  1.00  0.00           H  
ATOM   3031  CD2 LEU   195      36.570  48.360  29.548  1.00  0.00           C  
ATOM   3032 HD21 LEU   195      36.832  47.445  29.016  1.00  0.00           H  
ATOM   3033 HD22 LEU   195      37.461  48.986  29.491  1.00  0.00           H  
ATOM   3034 HD23 LEU   195      36.364  48.227  30.610  1.00  0.00           H  
ATOM   3035  C   LEU   195      32.593  46.026  28.763  1.00  0.00           C  
ATOM   3036  O   LEU   195      31.506  46.565  29.020  1.00  0.00           O  
ATOM   3037  N   ILE   196      32.754  44.696  28.869  1.00  0.00           N  
ATOM   3038  H   ILE   196      33.682  44.374  28.635  1.00  0.00           H  
ATOM   3039  CA  ILE   196      31.623  43.765  29.015  1.00  0.00           C  
ATOM   3040  HA  ILE   196      30.880  43.960  28.242  1.00  0.00           H  
ATOM   3041  CB  ILE   196      32.115  42.334  28.957  1.00  0.00           C  
ATOM   3042  HB  ILE   196      32.948  42.361  29.659  1.00  0.00           H  
ATOM   3043  CG2 ILE   196      31.097  41.238  29.320  1.00  0.00           C  
ATOM   3044 HG21 ILE   196      30.343  41.209  28.533  1.00  0.00           H  
ATOM   3045 HG22 ILE   196      31.564  40.255  29.375  1.00  0.00           H  
ATOM   3046 HG23 ILE   196      30.684  41.490  30.297  1.00  0.00           H  
ATOM   3047  CG1 ILE   196      32.510  41.947  27.492  1.00  0.00           C  
ATOM   3048 HG12 ILE   196      33.063  42.798  27.096  1.00  0.00           H  
ATOM   3049 HG13 ILE   196      31.646  41.933  26.828  1.00  0.00           H  
ATOM   3050  CD1 ILE   196      33.417  40.789  27.501  1.00  0.00           C  
ATOM   3051 HD11 ILE   196      33.861  40.607  26.522  1.00  0.00           H  
ATOM   3052 HD12 ILE   196      34.262  40.901  28.181  1.00  0.00           H  
ATOM   3053 HD13 ILE   196      32.953  39.809  27.601  1.00  0.00           H  
ATOM   3054  C   ILE   196      30.916  43.983  30.392  1.00  0.00           C  
ATOM   3055  O   ILE   196      31.570  43.789  31.463  1.00  0.00           O  
ATOM   3056  N   GLU   197      29.701  44.435  30.422  1.00  0.00           N  
ATOM   3057  H   GLU   197      29.242  44.393  29.523  1.00  0.00           H  
ATOM   3058  CA  GLU   197      28.912  44.880  31.542  1.00  0.00           C  
ATOM   3059  HA  GLU   197      29.471  45.336  32.359  1.00  0.00           H  
ATOM   3060  CB  GLU   197      27.904  45.960  31.017  1.00  0.00           C  
ATOM   3061  HB2 GLU   197      27.391  45.485  30.180  1.00  0.00           H  
ATOM   3062  HB3 GLU   197      28.429  46.860  30.697  1.00  0.00           H  
ATOM   3063  CG  GLU   197      26.980  46.435  32.072  1.00  0.00           C  
ATOM   3064  HG2 GLU   197      26.421  45.566  32.421  1.00  0.00           H  
ATOM   3065  HG3 GLU   197      26.344  47.253  31.735  1.00  0.00           H  
ATOM   3066  CD  GLU   197      27.745  46.893  33.300  1.00  0.00           C  
ATOM   3067  OE1 GLU   197      27.875  48.128  33.305  1.00  0.00           O  
ATOM   3068  OE2 GLU   197      28.161  46.149  34.210  1.00  0.00           O  
ATOM   3069  C   GLU   197      28.313  43.657  32.227  1.00  0.00           C  
ATOM   3070  O   GLU   197      27.470  42.874  31.712  1.00  0.00           O  
ATOM   3071  N   THR   198      28.883  43.329  33.388  1.00  0.00           N  
ATOM   3072  H   THR   198      29.539  43.976  33.801  1.00  0.00           H  
ATOM   3073  CA  THR   198      28.497  42.082  34.201  1.00  0.00           C  
ATOM   3074  HA  THR   198      28.200  41.235  33.582  1.00  0.00           H  
ATOM   3075  CB  THR   198      29.612  41.579  35.111  1.00  0.00           C  
ATOM   3076  HB  THR   198      29.241  40.608  35.440  1.00  0.00           H  
ATOM   3077  CG2 THR   198      30.993  41.359  34.510  1.00  0.00           C  
ATOM   3078 HG21 THR   198      30.993  40.620  33.708  1.00  0.00           H  
ATOM   3079 HG22 THR   198      31.458  42.327  34.328  1.00  0.00           H  
ATOM   3080 HG23 THR   198      31.565  40.830  35.272  1.00  0.00           H  
ATOM   3081  OG1 THR   198      29.731  42.433  36.235  1.00  0.00           O  
ATOM   3082  HG1 THR   198      30.130  43.269  35.984  1.00  0.00           H  
ATOM   3083  C   THR   198      27.173  42.196  35.016  1.00  0.00           C  
ATOM   3084  O   THR   198      26.773  41.136  35.552  1.00  0.00           O  
ATOM   3085  N   ARG   199      26.524  43.347  35.038  1.00  0.00           N  
ATOM   3086  H   ARG   199      26.948  44.096  34.509  1.00  0.00           H  
ATOM   3087  CA  ARG   199      25.277  43.646  35.690  1.00  0.00           C  
ATOM   3088  HA  ARG   199      25.457  43.461  36.749  1.00  0.00           H  
ATOM   3089  CB  ARG   199      24.938  45.196  35.604  1.00  0.00           C  
ATOM   3090  HB2 ARG   199      23.854  45.253  35.705  1.00  0.00           H  
ATOM   3091  HB3 ARG   199      25.153  45.519  34.585  1.00  0.00           H  
ATOM   3092  CG  ARG   199      25.636  46.110  36.620  1.00  0.00           C  
ATOM   3093  HG2 ARG   199      26.665  45.771  36.738  1.00  0.00           H  
ATOM   3094  HG3 ARG   199      25.230  45.861  37.601  1.00  0.00           H  
ATOM   3095  CD  ARG   199      25.532  47.673  36.236  1.00  0.00           C  
ATOM   3096  HD2 ARG   199      24.503  47.895  35.951  1.00  0.00           H  
ATOM   3097  HD3 ARG   199      26.264  47.802  35.440  1.00  0.00           H  
ATOM   3098  NE  ARG   199      25.880  48.480  37.382  1.00  0.00           N  
ATOM   3099  HE  ARG   199      25.658  47.973  38.226  1.00  0.00           H  
ATOM   3100  CZ  ARG   199      26.465  49.612  37.394  1.00  0.00           C  
ATOM   3101  NH1 ARG   199      26.461  50.427  36.346  1.00  0.00           N  
ATOM   3102 HH11 ARG   199      26.668  51.405  36.492  1.00  0.00           H  
ATOM   3103 HH12 ARG   199      26.223  50.113  35.416  1.00  0.00           H  
ATOM   3104  NH2 ARG   199      27.015  50.056  38.492  1.00  0.00           N  
ATOM   3105 HH21 ARG   199      27.100  49.398  39.254  1.00  0.00           H  
ATOM   3106 HH22 ARG   199      27.377  50.998  38.469  1.00  0.00           H  
ATOM   3107  C   ARG   199      24.054  42.763  35.310  1.00  0.00           C  
ATOM   3108  O   ARG   199      23.054  42.711  35.972  1.00  0.00           O  
ATOM   3109  N   THR   200      24.126  42.058  34.136  1.00  0.00           N  
ATOM   3110  H   THR   200      24.957  42.231  33.589  1.00  0.00           H  
ATOM   3111  CA  THR   200      22.960  41.446  33.464  1.00  0.00           C  
ATOM   3112  HA  THR   200      22.355  41.120  34.310  1.00  0.00           H  
ATOM   3113  CB  THR   200      22.110  42.496  32.795  1.00  0.00           C  
ATOM   3114  HB  THR   200      22.102  43.408  33.391  1.00  0.00           H  
ATOM   3115  CG2 THR   200      22.662  43.078  31.491  1.00  0.00           C  
ATOM   3116 HG21 THR   200      23.688  43.430  31.604  1.00  0.00           H  
ATOM   3117 HG22 THR   200      22.714  42.263  30.770  1.00  0.00           H  
ATOM   3118 HG23 THR   200      22.013  43.891  31.166  1.00  0.00           H  
ATOM   3119  OG1 THR   200      20.789  41.978  32.624  1.00  0.00           O  
ATOM   3120  HG1 THR   200      20.341  42.004  33.473  1.00  0.00           H  
ATOM   3121  C   THR   200      23.225  40.223  32.635  1.00  0.00           C  
ATOM   3122  O   THR   200      24.246  40.174  31.884  1.00  0.00           O  
ATOM   3123  N   SER   201      22.383  39.174  32.736  1.00  0.00           N  
ATOM   3124  H   SER   201      21.575  39.392  33.302  1.00  0.00           H  
ATOM   3125  CA  SER   201      22.436  38.000  31.892  1.00  0.00           C  
ATOM   3126  HA  SER   201      22.739  38.276  30.882  1.00  0.00           H  
ATOM   3127  CB  SER   201      23.475  37.099  32.497  1.00  0.00           C  
ATOM   3128  HB2 SER   201      23.213  36.623  33.442  1.00  0.00           H  
ATOM   3129  HB3 SER   201      24.431  37.607  32.626  1.00  0.00           H  
ATOM   3130  OG  SER   201      23.694  36.014  31.657  1.00  0.00           O  
ATOM   3131  HG  SER   201      24.369  36.365  31.072  1.00  0.00           H  
ATOM   3132  C   SER   201      21.131  37.117  31.924  1.00  0.00           C  
ATOM   3133  O   SER   201      20.317  37.142  32.850  1.00  0.00           O  
ATOM   3134  N   GLN   202      20.817  36.480  30.717  1.00  0.00           N  
ATOM   3135  H   GLN   202      21.531  36.529  30.004  1.00  0.00           H  
ATOM   3136  CA  GLN   202      19.777  35.601  30.521  1.00  0.00           C  
ATOM   3137  HA  GLN   202      18.897  36.089  30.940  1.00  0.00           H  
ATOM   3138  CB  GLN   202      19.553  35.074  29.065  1.00  0.00           C  
ATOM   3139  HB2 GLN   202      18.939  34.176  29.003  1.00  0.00           H  
ATOM   3140  HB3 GLN   202      20.500  34.752  28.631  1.00  0.00           H  
ATOM   3141  CG  GLN   202      18.901  36.064  28.104  1.00  0.00           C  
ATOM   3142  HG2 GLN   202      18.810  35.583  27.130  1.00  0.00           H  
ATOM   3143  HG3 GLN   202      19.452  36.996  27.974  1.00  0.00           H  
ATOM   3144  CD  GLN   202      17.540  36.393  28.613  1.00  0.00           C  
ATOM   3145  OE1 GLN   202      16.611  35.626  28.878  1.00  0.00           O  
ATOM   3146  NE2 GLN   202      17.352  37.704  28.883  1.00  0.00           N  
ATOM   3147 HE21 GLN   202      16.453  37.903  29.299  1.00  0.00           H  
ATOM   3148 HE22 GLN   202      18.064  38.392  28.684  1.00  0.00           H  
ATOM   3149  C   GLN   202      19.910  34.412  31.448  1.00  0.00           C  
ATOM   3150  O   GLN   202      18.933  33.638  31.573  1.00  0.00           O  
ATOM   3151  N   LEU   203      21.138  34.089  32.022  1.00  0.00           N  
ATOM   3152  H   LEU   203      21.934  34.640  31.733  1.00  0.00           H  
ATOM   3153  CA  LEU   203      21.254  33.197  33.178  1.00  0.00           C  
ATOM   3154  HA  LEU   203      20.567  32.353  33.244  1.00  0.00           H  
ATOM   3155  CB  LEU   203      22.690  32.560  33.021  1.00  0.00           C  
ATOM   3156  HB2 LEU   203      23.422  33.361  32.915  1.00  0.00           H  
ATOM   3157  HB3 LEU   203      22.846  31.986  32.108  1.00  0.00           H  
ATOM   3158  CG  LEU   203      23.301  31.744  34.191  1.00  0.00           C  
ATOM   3159  HG  LEU   203      23.463  32.382  35.060  1.00  0.00           H  
ATOM   3160  CD1 LEU   203      22.478  30.544  34.708  1.00  0.00           C  
ATOM   3161 HD11 LEU   203      21.590  30.953  35.190  1.00  0.00           H  
ATOM   3162 HD12 LEU   203      22.138  29.814  33.973  1.00  0.00           H  
ATOM   3163 HD13 LEU   203      22.923  30.074  35.585  1.00  0.00           H  
ATOM   3164  CD2 LEU   203      24.664  31.267  33.756  1.00  0.00           C  
ATOM   3165 HD21 LEU   203      25.164  30.725  34.558  1.00  0.00           H  
ATOM   3166 HD22 LEU   203      24.608  30.591  32.902  1.00  0.00           H  
ATOM   3167 HD23 LEU   203      25.176  32.108  33.289  1.00  0.00           H  
ATOM   3168  C   LEU   203      21.154  34.032  34.450  1.00  0.00           C  
ATOM   3169  O   LEU   203      22.098  34.657  34.913  1.00  0.00           O  
ATOM   3170  N   PHE   204      19.967  34.144  34.958  1.00  0.00           N  
ATOM   3171  H   PHE   204      19.176  33.804  34.431  1.00  0.00           H  
ATOM   3172  CA  PHE   204      19.583  34.973  36.147  1.00  0.00           C  
ATOM   3173  HA  PHE   204      19.822  36.019  35.956  1.00  0.00           H  
ATOM   3174  CB  PHE   204      18.054  34.886  36.430  1.00  0.00           C  
ATOM   3175  HB2 PHE   204      17.839  35.621  37.206  1.00  0.00           H  
ATOM   3176  HB3 PHE   204      17.788  33.880  36.752  1.00  0.00           H  
ATOM   3177  CG  PHE   204      17.209  35.303  35.199  1.00  0.00           C  
ATOM   3178  CD1 PHE   204      16.478  34.402  34.421  1.00  0.00           C  
ATOM   3179  HD1 PHE   204      16.470  33.364  34.719  1.00  0.00           H  
ATOM   3180  CE1 PHE   204      15.989  34.820  33.181  1.00  0.00           C  
ATOM   3181  HE1 PHE   204      15.552  34.076  32.532  1.00  0.00           H  
ATOM   3182  CZ  PHE   204      16.085  36.149  32.754  1.00  0.00           C  
ATOM   3183  HZ  PHE   204      15.571  36.604  31.921  1.00  0.00           H  
ATOM   3184  CE2 PHE   204      16.728  37.017  33.610  1.00  0.00           C  
ATOM   3185  HE2 PHE   204      16.706  38.041  33.268  1.00  0.00           H  
ATOM   3186  CD2 PHE   204      17.408  36.637  34.804  1.00  0.00           C  
ATOM   3187  HD2 PHE   204      17.978  37.324  35.411  1.00  0.00           H  
ATOM   3188  C   PHE   204      20.401  34.549  37.381  1.00  0.00           C  
ATOM   3189  O   PHE   204      20.180  33.516  38.011  1.00  0.00           O  
ATOM   3190  N   SER   205      21.287  35.508  37.913  1.00  0.00           N  
ATOM   3191  H   SER   205      21.438  36.337  37.356  1.00  0.00           H  
ATOM   3192  CA  SER   205      21.857  35.452  39.254  1.00  0.00           C  
ATOM   3193  HA  SER   205      21.795  34.498  39.776  1.00  0.00           H  
ATOM   3194  CB  SER   205      23.382  35.804  39.279  1.00  0.00           C  
ATOM   3195  HB2 SER   205      23.431  36.874  39.080  1.00  0.00           H  
ATOM   3196  HB3 SER   205      23.867  35.163  38.542  1.00  0.00           H  
ATOM   3197  OG  SER   205      23.889  35.547  40.509  1.00  0.00           O  
ATOM   3198  HG  SER   205      24.759  35.916  40.681  1.00  0.00           H  
ATOM   3199  C   SER   205      21.138  36.475  40.248  1.00  0.00           C  
ATOM   3200  O   SER   205      20.579  37.461  39.722  1.00  0.00           O  
ATOM   3201  N   TYR   206      21.055  36.204  41.499  1.00  0.00           N  
ATOM   3202  H   TYR   206      21.603  35.423  41.830  1.00  0.00           H  
ATOM   3203  CA  TYR   206      20.364  36.992  42.538  1.00  0.00           C  
ATOM   3204  HA  TYR   206      19.287  36.950  42.375  1.00  0.00           H  
ATOM   3205  CB  TYR   206      20.662  36.465  43.944  1.00  0.00           C  
ATOM   3206  HB2 TYR   206      21.750  36.506  43.976  1.00  0.00           H  
ATOM   3207  HB3 TYR   206      20.372  35.417  43.863  1.00  0.00           H  
ATOM   3208  CG  TYR   206      19.981  37.133  45.068  1.00  0.00           C  
ATOM   3209  CD1 TYR   206      20.690  38.067  45.791  1.00  0.00           C  
ATOM   3210  HD1 TYR   206      21.759  38.149  45.666  1.00  0.00           H  
ATOM   3211  CE1 TYR   206      20.028  38.787  46.799  1.00  0.00           C  
ATOM   3212  HE1 TYR   206      20.633  39.449  47.401  1.00  0.00           H  
ATOM   3213  CZ  TYR   206      18.682  38.567  47.124  1.00  0.00           C  
ATOM   3214  OH  TYR   206      18.087  39.261  48.139  1.00  0.00           O  
ATOM   3215  HH  TYR   206      17.238  39.568  47.812  1.00  0.00           H  
ATOM   3216  CE2 TYR   206      17.983  37.630  46.380  1.00  0.00           C  
ATOM   3217  HE2 TYR   206      16.916  37.558  46.534  1.00  0.00           H  
ATOM   3218  CD2 TYR   206      18.645  36.855  45.464  1.00  0.00           C  
ATOM   3219  HD2 TYR   206      17.972  36.226  44.900  1.00  0.00           H  
ATOM   3220  C   TYR   206      20.766  38.543  42.460  1.00  0.00           C  
ATOM   3221  O   TYR   206      21.964  38.902  42.557  1.00  0.00           O  
ATOM   3222  N   ALA   207      19.693  39.342  42.364  1.00  0.00           N  
ATOM   3223  H   ALA   207      18.743  39.013  42.264  1.00  0.00           H  
ATOM   3224  CA  ALA   207      19.735  40.821  42.211  1.00  0.00           C  
ATOM   3225  HA  ALA   207      19.745  41.020  41.140  1.00  0.00           H  
ATOM   3226  CB  ALA   207      18.457  41.494  42.773  1.00  0.00           C  
ATOM   3227  HB1 ALA   207      17.714  41.436  41.978  1.00  0.00           H  
ATOM   3228  HB2 ALA   207      18.270  41.052  43.752  1.00  0.00           H  
ATOM   3229  HB3 ALA   207      18.628  42.560  42.924  1.00  0.00           H  
ATOM   3230  C   ALA   207      20.943  41.486  42.854  1.00  0.00           C  
ATOM   3231  O   ALA   207      21.918  41.818  42.139  1.00  0.00           O  
ATOM   3232  N   ALA   208      20.968  41.666  44.182  1.00  0.00           N  
ATOM   3233  H   ALA   208      20.112  41.407  44.651  1.00  0.00           H  
ATOM   3234  CA  ALA   208      22.109  42.240  44.862  1.00  0.00           C  
ATOM   3235  HA  ALA   208      22.230  43.246  44.460  1.00  0.00           H  
ATOM   3236  CB  ALA   208      21.785  42.380  46.322  1.00  0.00           C  
ATOM   3237  HB1 ALA   208      20.867  42.957  46.434  1.00  0.00           H  
ATOM   3238  HB2 ALA   208      21.623  41.376  46.716  1.00  0.00           H  
ATOM   3239  HB3 ALA   208      22.537  42.983  46.831  1.00  0.00           H  
ATOM   3240  C   ALA   208      23.483  41.627  44.775  1.00  0.00           C  
ATOM   3241  O   ALA   208      24.490  42.342  44.793  1.00  0.00           O  
ATOM   3242  N   PHE   209      23.617  40.327  44.597  1.00  0.00           N  
ATOM   3243  H   PHE   209      22.851  39.675  44.686  1.00  0.00           H  
ATOM   3244  CA  PHE   209      24.898  39.762  44.122  1.00  0.00           C  
ATOM   3245  HA  PHE   209      25.675  40.149  44.782  1.00  0.00           H  
ATOM   3246  CB  PHE   209      24.849  38.236  44.204  1.00  0.00           C  
ATOM   3247  HB2 PHE   209      25.726  37.750  43.776  1.00  0.00           H  
ATOM   3248  HB3 PHE   209      24.087  37.871  43.515  1.00  0.00           H  
ATOM   3249  CG  PHE   209      24.634  37.594  45.563  1.00  0.00           C  
ATOM   3250  CD1 PHE   209      23.906  36.328  45.726  1.00  0.00           C  
ATOM   3251  HD1 PHE   209      23.569  35.822  44.834  1.00  0.00           H  
ATOM   3252  CE1 PHE   209      23.786  35.739  47.003  1.00  0.00           C  
ATOM   3253  HE1 PHE   209      23.398  34.734  47.078  1.00  0.00           H  
ATOM   3254  CZ  PHE   209      24.037  36.424  48.164  1.00  0.00           C  
ATOM   3255  HZ  PHE   209      23.937  36.048  49.171  1.00  0.00           H  
ATOM   3256  CE2 PHE   209      24.747  37.646  47.980  1.00  0.00           C  
ATOM   3257  HE2 PHE   209      25.026  38.280  48.809  1.00  0.00           H  
ATOM   3258  CD2 PHE   209      25.025  38.241  46.683  1.00  0.00           C  
ATOM   3259  HD2 PHE   209      25.643  39.125  46.628  1.00  0.00           H  
ATOM   3260  C   PHE   209      25.241  40.209  42.751  1.00  0.00           C  
ATOM   3261  O   PHE   209      26.392  40.495  42.540  1.00  0.00           O  
ATOM   3262  N   SER   210      24.307  40.222  41.790  1.00  0.00           N  
ATOM   3263  H   SER   210      23.396  39.854  42.023  1.00  0.00           H  
ATOM   3264  CA  SER   210      24.544  40.428  40.380  1.00  0.00           C  
ATOM   3265  HA  SER   210      25.286  39.660  40.160  1.00  0.00           H  
ATOM   3266  CB  SER   210      23.430  39.952  39.528  1.00  0.00           C  
ATOM   3267  HB2 SER   210      23.001  38.991  39.810  1.00  0.00           H  
ATOM   3268  HB3 SER   210      23.740  39.935  38.483  1.00  0.00           H  
ATOM   3269  OG  SER   210      22.326  40.787  39.561  1.00  0.00           O  
ATOM   3270  HG  SER   210      22.028  40.842  40.472  1.00  0.00           H  
ATOM   3271  C   SER   210      25.137  41.787  40.072  1.00  0.00           C  
ATOM   3272  O   SER   210      26.241  41.949  39.643  1.00  0.00           O  
ATOM   3273  N   ASP   211      24.360  42.842  40.318  1.00  0.00           N  
ATOM   3274  H   ASP   211      23.561  42.568  40.870  1.00  0.00           H  
ATOM   3275  CA  ASP   211      24.808  44.282  40.279  1.00  0.00           C  
ATOM   3276  HA  ASP   211      25.437  44.480  39.411  1.00  0.00           H  
ATOM   3277  CB  ASP   211      23.574  45.195  40.203  1.00  0.00           C  
ATOM   3278  HB2 ASP   211      23.016  45.038  41.126  1.00  0.00           H  
ATOM   3279  HB3 ASP   211      23.062  44.783  39.333  1.00  0.00           H  
ATOM   3280  CG  ASP   211      23.789  46.670  39.939  1.00  0.00           C  
ATOM   3281  OD1 ASP   211      24.948  47.134  40.061  1.00  0.00           O  
ATOM   3282  OD2 ASP   211      22.761  47.418  39.725  1.00  0.00           O  
ATOM   3283  C   ASP   211      25.628  44.644  41.547  1.00  0.00           C  
ATOM   3284  O   ASP   211      25.100  45.156  42.535  1.00  0.00           O  
ATOM   3285  N   SER   212      26.990  44.450  41.410  1.00  0.00           N  
ATOM   3286  H   SER   212      27.365  44.075  40.551  1.00  0.00           H  
ATOM   3287  CA  SER   212      27.917  44.753  42.495  1.00  0.00           C  
ATOM   3288  HA  SER   212      27.566  45.617  43.059  1.00  0.00           H  
ATOM   3289  CB  SER   212      27.818  43.569  43.475  1.00  0.00           C  
ATOM   3290  HB2 SER   212      28.346  42.694  43.096  1.00  0.00           H  
ATOM   3291  HB3 SER   212      26.755  43.428  43.668  1.00  0.00           H  
ATOM   3292  OG  SER   212      28.405  43.958  44.673  1.00  0.00           O  
ATOM   3293  HG  SER   212      28.427  43.187  45.245  1.00  0.00           H  
ATOM   3294  C   SER   212      29.269  44.952  41.851  1.00  0.00           C  
ATOM   3295  O   SER   212      29.668  44.410  40.786  1.00  0.00           O  
ATOM   3296  N   ASN   213      30.077  45.732  42.518  1.00  0.00           N  
ATOM   3297  H   ASN   213      29.575  46.062  43.330  1.00  0.00           H  
ATOM   3298  CA  ASN   213      31.431  46.100  42.175  1.00  0.00           C  
ATOM   3299  HA  ASN   213      31.275  46.447  41.153  1.00  0.00           H  
ATOM   3300  CB  ASN   213      31.898  47.279  43.074  1.00  0.00           C  
ATOM   3301  HB2 ASN   213      31.707  46.874  44.067  1.00  0.00           H  
ATOM   3302  HB3 ASN   213      31.238  48.100  42.794  1.00  0.00           H  
ATOM   3303  CG  ASN   213      33.354  47.597  42.857  1.00  0.00           C  
ATOM   3304  OD1 ASN   213      33.941  47.492  41.756  1.00  0.00           O  
ATOM   3305  ND2 ASN   213      34.053  48.066  43.844  1.00  0.00           N  
ATOM   3306 HD21 ASN   213      35.041  48.249  43.741  1.00  0.00           H  
ATOM   3307 HD22 ASN   213      33.537  48.085  44.712  1.00  0.00           H  
ATOM   3308  C   ASN   213      32.268  44.824  42.171  1.00  0.00           C  
ATOM   3309  O   ASN   213      32.109  43.891  42.999  1.00  0.00           O  
ATOM   3310  N   ILE   214      33.231  44.745  41.191  1.00  0.00           N  
ATOM   3311  H   ILE   214      33.255  45.573  40.613  1.00  0.00           H  
ATOM   3312  CA  ILE   214      34.207  43.656  40.896  1.00  0.00           C  
ATOM   3313  HA  ILE   214      33.759  42.716  41.217  1.00  0.00           H  
ATOM   3314  CB  ILE   214      34.506  43.637  39.325  1.00  0.00           C  
ATOM   3315  HB  ILE   214      34.808  44.637  39.012  1.00  0.00           H  
ATOM   3316  CG2 ILE   214      35.777  42.748  39.089  1.00  0.00           C  
ATOM   3317 HG21 ILE   214      35.799  41.934  39.814  1.00  0.00           H  
ATOM   3318 HG22 ILE   214      35.873  42.379  38.067  1.00  0.00           H  
ATOM   3319 HG23 ILE   214      36.700  43.314  39.217  1.00  0.00           H  
ATOM   3320  CG1 ILE   214      33.289  43.231  38.429  1.00  0.00           C  
ATOM   3321 HG12 ILE   214      32.456  43.792  38.852  1.00  0.00           H  
ATOM   3322 HG13 ILE   214      33.086  42.164  38.521  1.00  0.00           H  
ATOM   3323  CD1 ILE   214      33.513  43.587  36.979  1.00  0.00           C  
ATOM   3324 HD11 ILE   214      33.499  44.677  36.994  1.00  0.00           H  
ATOM   3325 HD12 ILE   214      34.413  43.110  36.590  1.00  0.00           H  
ATOM   3326 HD13 ILE   214      32.572  43.333  36.490  1.00  0.00           H  
ATOM   3327  C   ILE   214      35.437  43.903  41.721  1.00  0.00           C  
ATOM   3328  O   ILE   214      36.090  44.978  41.694  1.00  0.00           O  
ATOM   3329  N   ILE   215      35.634  42.982  42.653  1.00  0.00           N  
ATOM   3330  H   ILE   215      35.052  42.157  42.637  1.00  0.00           H  
ATOM   3331  CA  ILE   215      36.654  43.034  43.659  1.00  0.00           C  
ATOM   3332  HA  ILE   215      36.963  44.062  43.847  1.00  0.00           H  
ATOM   3333  CB  ILE   215      36.187  42.548  45.030  1.00  0.00           C  
ATOM   3334  HB  ILE   215      37.095  42.652  45.623  1.00  0.00           H  
ATOM   3335  CG2 ILE   215      35.030  43.494  45.462  1.00  0.00           C  
ATOM   3336 HG21 ILE   215      35.551  44.450  45.511  1.00  0.00           H  
ATOM   3337 HG22 ILE   215      34.128  43.504  44.851  1.00  0.00           H  
ATOM   3338 HG23 ILE   215      34.732  43.281  46.488  1.00  0.00           H  
ATOM   3339  CG1 ILE   215      35.591  41.148  45.075  1.00  0.00           C  
ATOM   3340 HG12 ILE   215      36.085  40.396  44.461  1.00  0.00           H  
ATOM   3341 HG13 ILE   215      34.588  41.212  44.655  1.00  0.00           H  
ATOM   3342  CD1 ILE   215      35.580  40.531  46.467  1.00  0.00           C  
ATOM   3343 HD11 ILE   215      35.256  39.493  46.398  1.00  0.00           H  
ATOM   3344 HD12 ILE   215      36.513  40.624  47.023  1.00  0.00           H  
ATOM   3345 HD13 ILE   215      34.684  40.956  46.919  1.00  0.00           H  
ATOM   3346  C   ILE   215      37.933  42.176  43.347  1.00  0.00           C  
ATOM   3347  O   ILE   215      39.118  42.535  43.767  1.00  0.00           O  
ATOM   3348  N   THR   216      37.850  41.081  42.589  1.00  0.00           N  
ATOM   3349  H   THR   216      36.937  40.963  42.173  1.00  0.00           H  
ATOM   3350  CA  THR   216      38.934  40.162  42.076  1.00  0.00           C  
ATOM   3351  HA  THR   216      39.797  40.801  41.890  1.00  0.00           H  
ATOM   3352  CB  THR   216      39.408  39.172  43.160  1.00  0.00           C  
ATOM   3353  HB  THR   216      38.599  38.551  43.545  1.00  0.00           H  
ATOM   3354  CG2 THR   216      40.596  38.335  42.681  1.00  0.00           C  
ATOM   3355 HG21 THR   216      40.998  37.736  43.499  1.00  0.00           H  
ATOM   3356 HG22 THR   216      40.326  37.607  41.916  1.00  0.00           H  
ATOM   3357 HG23 THR   216      41.427  38.992  42.425  1.00  0.00           H  
ATOM   3358  OG1 THR   216      39.853  39.879  44.229  1.00  0.00           O  
ATOM   3359  HG1 THR   216      39.854  40.828  44.086  1.00  0.00           H  
ATOM   3360  C   THR   216      38.465  39.479  40.854  1.00  0.00           C  
ATOM   3361  O   THR   216      37.380  38.895  40.799  1.00  0.00           O  
ATOM   3362  N   VAL   217      39.400  39.468  39.843  1.00  0.00           N  
ATOM   3363  H   VAL   217      40.289  39.860  40.120  1.00  0.00           H  
ATOM   3364  CA  VAL   217      39.245  38.688  38.608  1.00  0.00           C  
ATOM   3365  HA  VAL   217      38.311  38.145  38.461  1.00  0.00           H  
ATOM   3366  CB  VAL   217      39.304  39.627  37.409  1.00  0.00           C  
ATOM   3367  HB  VAL   217      40.314  40.033  37.369  1.00  0.00           H  
ATOM   3368  CG1 VAL   217      39.177  38.841  36.100  1.00  0.00           C  
ATOM   3369 HG11 VAL   217      40.109  38.381  35.772  1.00  0.00           H  
ATOM   3370 HG12 VAL   217      38.394  38.084  36.159  1.00  0.00           H  
ATOM   3371 HG13 VAL   217      38.968  39.497  35.255  1.00  0.00           H  
ATOM   3372  CG2 VAL   217      38.365  40.801  37.541  1.00  0.00           C  
ATOM   3373 HG21 VAL   217      37.526  40.417  38.121  1.00  0.00           H  
ATOM   3374 HG22 VAL   217      38.760  41.642  38.112  1.00  0.00           H  
ATOM   3375 HG23 VAL   217      37.909  41.071  36.588  1.00  0.00           H  
ATOM   3376  C   VAL   217      40.405  37.742  38.511  1.00  0.00           C  
ATOM   3377  O   VAL   217      41.588  38.210  38.594  1.00  0.00           O  
ATOM   3378  N   VAL   218      40.187  36.468  38.278  1.00  0.00           N  
ATOM   3379  H   VAL   218      39.220  36.176  38.284  1.00  0.00           H  
ATOM   3380  CA  VAL   218      41.166  35.398  37.980  1.00  0.00           C  
ATOM   3381  HA  VAL   218      42.197  35.696  38.172  1.00  0.00           H  
ATOM   3382  CB  VAL   218      40.888  34.198  38.947  1.00  0.00           C  
ATOM   3383  HB  VAL   218      39.805  34.072  38.963  1.00  0.00           H  
ATOM   3384  CG1 VAL   218      41.523  32.947  38.441  1.00  0.00           C  
ATOM   3385 HG11 VAL   218      42.609  33.027  38.482  1.00  0.00           H  
ATOM   3386 HG12 VAL   218      41.239  32.261  39.240  1.00  0.00           H  
ATOM   3387 HG13 VAL   218      40.989  32.643  37.541  1.00  0.00           H  
ATOM   3388  CG2 VAL   218      41.343  34.531  40.342  1.00  0.00           C  
ATOM   3389 HG21 VAL   218      40.798  35.361  40.792  1.00  0.00           H  
ATOM   3390 HG22 VAL   218      41.330  33.688  41.033  1.00  0.00           H  
ATOM   3391 HG23 VAL   218      42.358  34.925  40.288  1.00  0.00           H  
ATOM   3392  C   VAL   218      40.940  35.052  36.535  1.00  0.00           C  
ATOM   3393  O   VAL   218      39.741  35.202  36.113  1.00  0.00           O  
ATOM   3394  N   VAL   219      41.943  34.627  35.729  1.00  0.00           N  
ATOM   3395  H   VAL   219      42.851  34.489  36.149  1.00  0.00           H  
ATOM   3396  CA  VAL   219      41.721  34.278  34.330  1.00  0.00           C  
ATOM   3397  HA  VAL   219      40.670  34.407  34.073  1.00  0.00           H  
ATOM   3398  CB  VAL   219      42.565  35.158  33.347  1.00  0.00           C  
ATOM   3399  HB  VAL   219      43.574  35.151  33.761  1.00  0.00           H  
ATOM   3400  CG1 VAL   219      42.637  34.814  31.833  1.00  0.00           C  
ATOM   3401 HG11 VAL   219      43.400  35.480  31.430  1.00  0.00           H  
ATOM   3402 HG12 VAL   219      42.961  33.776  31.763  1.00  0.00           H  
ATOM   3403 HG13 VAL   219      41.674  34.869  31.326  1.00  0.00           H  
ATOM   3404  CG2 VAL   219      42.146  36.594  33.481  1.00  0.00           C  
ATOM   3405 HG21 VAL   219      41.993  36.995  34.483  1.00  0.00           H  
ATOM   3406 HG22 VAL   219      42.806  37.242  32.903  1.00  0.00           H  
ATOM   3407 HG23 VAL   219      41.194  36.706  32.962  1.00  0.00           H  
ATOM   3408  C   VAL   219      42.078  32.846  34.031  1.00  0.00           C  
ATOM   3409  O   VAL   219      43.173  32.382  34.301  1.00  0.00           O  
ATOM   3410  N   ASP   220      41.083  32.111  33.529  1.00  0.00           N  
ATOM   3411  H   ASP   220      40.145  32.457  33.386  1.00  0.00           H  
ATOM   3412  CA  ASP   220      41.300  30.734  33.021  1.00  0.00           C  
ATOM   3413  HA  ASP   220      42.324  30.449  33.260  1.00  0.00           H  
ATOM   3414  CB  ASP   220      40.311  29.766  33.626  1.00  0.00           C  
ATOM   3415  HB2 ASP   220      39.327  30.191  33.428  1.00  0.00           H  
ATOM   3416  HB3 ASP   220      40.429  29.743  34.710  1.00  0.00           H  
ATOM   3417  CG  ASP   220      40.441  28.331  33.092  1.00  0.00           C  
ATOM   3418  OD1 ASP   220      39.445  27.549  33.135  1.00  0.00           O  
ATOM   3419  OD2 ASP   220      41.494  27.926  32.600  1.00  0.00           O  
ATOM   3420  C   ASP   220      41.267  30.785  31.434  1.00  0.00           C  
ATOM   3421  O   ASP   220      42.239  31.257  30.750  1.00  0.00           O  
ATOM   3422  N   THR   221      40.137  30.500  30.791  1.00  0.00           N  
ATOM   3423  H   THR   221      39.318  30.130  31.253  1.00  0.00           H  
ATOM   3424  CA  THR   221      39.787  30.936  29.422  1.00  0.00           C  
ATOM   3425  HA  THR   221      40.687  31.364  28.978  1.00  0.00           H  
ATOM   3426  CB  THR   221      39.375  29.795  28.606  1.00  0.00           C  
ATOM   3427  HB  THR   221      38.648  29.161  29.113  1.00  0.00           H  
ATOM   3428  CG2 THR   221      38.720  30.347  27.341  1.00  0.00           C  
ATOM   3429 HG21 THR   221      39.345  31.123  26.898  1.00  0.00           H  
ATOM   3430 HG22 THR   221      38.624  29.529  26.627  1.00  0.00           H  
ATOM   3431 HG23 THR   221      37.732  30.746  27.569  1.00  0.00           H  
ATOM   3432  OG1 THR   221      40.492  28.963  28.217  1.00  0.00           O  
ATOM   3433  HG1 THR   221      40.664  28.391  28.969  1.00  0.00           H  
ATOM   3434  C   THR   221      38.724  31.975  29.777  1.00  0.00           C  
ATOM   3435  O   THR   221      38.905  33.175  29.478  1.00  0.00           O  
ATOM   3436  N   ALA   222      37.579  31.603  30.318  1.00  0.00           N  
ATOM   3437  H   ALA   222      37.515  30.628  30.577  1.00  0.00           H  
ATOM   3438  CA  ALA   222      36.607  32.532  30.983  1.00  0.00           C  
ATOM   3439  HA  ALA   222      36.425  33.346  30.281  1.00  0.00           H  
ATOM   3440  CB  ALA   222      35.379  31.763  31.267  1.00  0.00           C  
ATOM   3441  HB1 ALA   222      34.899  31.340  30.384  1.00  0.00           H  
ATOM   3442  HB2 ALA   222      35.614  31.044  32.051  1.00  0.00           H  
ATOM   3443  HB3 ALA   222      34.659  32.455  31.704  1.00  0.00           H  
ATOM   3444  C   ALA   222      37.211  33.275  32.213  1.00  0.00           C  
ATOM   3445  O   ALA   222      38.269  32.835  32.730  1.00  0.00           O  
ATOM   3446  N   LEU   223      36.673  34.464  32.511  1.00  0.00           N  
ATOM   3447  H   LEU   223      36.010  34.816  31.835  1.00  0.00           H  
ATOM   3448  CA  LEU   223      37.155  35.375  33.569  1.00  0.00           C  
ATOM   3449  HA  LEU   223      38.226  35.240  33.719  1.00  0.00           H  
ATOM   3450  CB  LEU   223      36.801  36.853  33.122  1.00  0.00           C  
ATOM   3451  HB2 LEU   223      37.197  37.538  33.872  1.00  0.00           H  
ATOM   3452  HB3 LEU   223      35.740  36.980  32.910  1.00  0.00           H  
ATOM   3453  CG  LEU   223      37.475  37.253  31.789  1.00  0.00           C  
ATOM   3454  HG  LEU   223      37.140  36.543  31.033  1.00  0.00           H  
ATOM   3455  CD1 LEU   223      37.051  38.645  31.303  1.00  0.00           C  
ATOM   3456 HD11 LEU   223      37.065  39.344  32.139  1.00  0.00           H  
ATOM   3457 HD12 LEU   223      37.694  38.981  30.489  1.00  0.00           H  
ATOM   3458 HD13 LEU   223      36.089  38.514  30.809  1.00  0.00           H  
ATOM   3459  CD2 LEU   223      39.013  37.245  31.839  1.00  0.00           C  
ATOM   3460 HD21 LEU   223      39.459  37.474  30.871  1.00  0.00           H  
ATOM   3461 HD22 LEU   223      39.318  38.054  32.503  1.00  0.00           H  
ATOM   3462 HD23 LEU   223      39.272  36.216  32.086  1.00  0.00           H  
ATOM   3463  C   LEU   223      36.394  34.945  34.840  1.00  0.00           C  
ATOM   3464  O   LEU   223      35.154  34.859  34.790  1.00  0.00           O  
ATOM   3465  N   TYR   224      37.083  34.533  35.907  1.00  0.00           N  
ATOM   3466  H   TYR   224      38.086  34.651  35.887  1.00  0.00           H  
ATOM   3467  CA  TYR   224      36.566  34.075  37.154  1.00  0.00           C  
ATOM   3468  HA  TYR   224      35.594  33.667  36.877  1.00  0.00           H  
ATOM   3469  CB  TYR   224      37.368  32.916  37.677  1.00  0.00           C  
ATOM   3470  HB2 TYR   224      37.312  32.856  38.764  1.00  0.00           H  
ATOM   3471  HB3 TYR   224      38.407  33.082  37.392  1.00  0.00           H  
ATOM   3472  CG  TYR   224      36.794  31.584  37.097  1.00  0.00           C  
ATOM   3473  CD1 TYR   224      36.259  30.678  38.052  1.00  0.00           C  
ATOM   3474  HD1 TYR   224      36.027  31.014  39.052  1.00  0.00           H  
ATOM   3475  CE1 TYR   224      35.747  29.461  37.666  1.00  0.00           C  
ATOM   3476  HE1 TYR   224      35.320  28.855  38.452  1.00  0.00           H  
ATOM   3477  CZ  TYR   224      35.857  29.057  36.304  1.00  0.00           C  
ATOM   3478  OH  TYR   224      35.361  27.911  35.878  1.00  0.00           O  
ATOM   3479  HH  TYR   224      36.114  27.561  35.395  1.00  0.00           H  
ATOM   3480  CE2 TYR   224      36.583  29.901  35.395  1.00  0.00           C  
ATOM   3481  HE2 TYR   224      36.614  29.524  34.383  1.00  0.00           H  
ATOM   3482  CD2 TYR   224      36.978  31.170  35.754  1.00  0.00           C  
ATOM   3483  HD2 TYR   224      37.484  31.797  35.035  1.00  0.00           H  
ATOM   3484  C   TYR   224      36.338  35.240  38.083  1.00  0.00           C  
ATOM   3485  O   TYR   224      37.251  35.716  38.760  1.00  0.00           O  
ATOM   3486  N   ILE   225      35.145  35.815  38.054  1.00  0.00           N  
ATOM   3487  H   ILE   225      34.496  35.513  37.341  1.00  0.00           H  
ATOM   3488  CA  ILE   225      34.767  37.115  38.675  1.00  0.00           C  
ATOM   3489  HA  ILE   225      35.768  37.532  38.786  1.00  0.00           H  
ATOM   3490  CB  ILE   225      33.968  38.017  37.630  1.00  0.00           C  
ATOM   3491  HB  ILE   225      33.060  37.450  37.420  1.00  0.00           H  
ATOM   3492  CG2 ILE   225      33.540  39.334  38.277  1.00  0.00           C  
ATOM   3493 HG21 ILE   225      33.196  39.124  39.290  1.00  0.00           H  
ATOM   3494 HG22 ILE   225      34.465  39.879  38.462  1.00  0.00           H  
ATOM   3495 HG23 ILE   225      32.773  39.927  37.779  1.00  0.00           H  
ATOM   3496  CG1 ILE   225      34.859  38.135  36.390  1.00  0.00           C  
ATOM   3497 HG12 ILE   225      34.974  37.173  35.889  1.00  0.00           H  
ATOM   3498 HG13 ILE   225      35.789  38.537  36.792  1.00  0.00           H  
ATOM   3499  CD1 ILE   225      34.375  39.116  35.246  1.00  0.00           C  
ATOM   3500 HD11 ILE   225      34.652  40.147  35.466  1.00  0.00           H  
ATOM   3501 HD12 ILE   225      35.058  38.930  34.417  1.00  0.00           H  
ATOM   3502 HD13 ILE   225      33.318  38.939  35.049  1.00  0.00           H  
ATOM   3503  C   ILE   225      34.138  37.019  40.068  1.00  0.00           C  
ATOM   3504  O   ILE   225      32.998  36.596  40.220  1.00  0.00           O  
ATOM   3505  N   ALA   226      34.858  37.682  41.022  1.00  0.00           N  
ATOM   3506  H   ALA   226      35.830  37.920  40.886  1.00  0.00           H  
ATOM   3507  CA  ALA   226      34.291  37.878  42.390  1.00  0.00           C  
ATOM   3508  HA  ALA   226      33.513  37.116  42.442  1.00  0.00           H  
ATOM   3509  CB  ALA   226      35.449  37.571  43.375  1.00  0.00           C  
ATOM   3510  HB1 ALA   226      35.489  36.482  43.400  1.00  0.00           H  
ATOM   3511  HB2 ALA   226      36.403  38.069  43.202  1.00  0.00           H  
ATOM   3512  HB3 ALA   226      35.167  37.715  44.418  1.00  0.00           H  
ATOM   3513  C   ALA   226      33.740  39.322  42.552  1.00  0.00           C  
ATOM   3514  O   ALA   226      34.393  40.261  42.119  1.00  0.00           O  
ATOM   3515  N   LYS   227      32.632  39.527  43.242  1.00  0.00           N  
ATOM   3516  H   LYS   227      32.305  38.702  43.724  1.00  0.00           H  
ATOM   3517  CA  LYS   227      32.048  40.826  43.595  1.00  0.00           C  
ATOM   3518  HA  LYS   227      32.691  41.626  43.228  1.00  0.00           H  
ATOM   3519  CB  LYS   227      30.700  40.990  42.911  1.00  0.00           C  
ATOM   3520  HB2 LYS   227      30.236  41.909  43.269  1.00  0.00           H  
ATOM   3521  HB3 LYS   227      30.092  40.124  43.170  1.00  0.00           H  
ATOM   3522  CG  LYS   227      30.924  41.054  41.404  1.00  0.00           C  
ATOM   3523  HG2 LYS   227      31.413  40.113  41.150  1.00  0.00           H  
ATOM   3524  HG3 LYS   227      31.503  41.939  41.142  1.00  0.00           H  
ATOM   3525  CD  LYS   227      29.608  41.024  40.630  1.00  0.00           C  
ATOM   3526  HD2 LYS   227      29.098  41.972  40.798  1.00  0.00           H  
ATOM   3527  HD3 LYS   227      28.894  40.252  40.919  1.00  0.00           H  
ATOM   3528  CE  LYS   227      29.859  40.894  39.130  1.00  0.00           C  
ATOM   3529  HE2 LYS   227      30.346  39.956  38.862  1.00  0.00           H  
ATOM   3530  HE3 LYS   227      30.443  41.760  38.817  1.00  0.00           H  
ATOM   3531  NZ  LYS   227      28.598  41.005  38.424  1.00  0.00           N  
ATOM   3532  HZ1 LYS   227      27.864  41.476  38.933  1.00  0.00           H  
ATOM   3533  HZ2 LYS   227      28.790  41.477  37.552  1.00  0.00           H  
ATOM   3534  HZ3 LYS   227      28.460  40.026  38.217  1.00  0.00           H  
ATOM   3535  C   LYS   227      31.892  41.129  45.129  1.00  0.00           C  
ATOM   3536  O   LYS   227      31.861  40.251  46.022  1.00  0.00           O  
ATOM   3537  N   GLN   228      31.754  42.409  45.430  1.00  0.00           N  
ATOM   3538  H   GLN   228      31.934  43.066  44.684  1.00  0.00           H  
ATOM   3539  CA  GLN   228      31.476  42.988  46.773  1.00  0.00           C  
ATOM   3540  HA  GLN   228      32.397  42.909  47.352  1.00  0.00           H  
ATOM   3541  CB  GLN   228      31.118  44.479  46.639  1.00  0.00           C  
ATOM   3542  HB2 GLN   228      30.754  44.755  47.628  1.00  0.00           H  
ATOM   3543  HB3 GLN   228      30.312  44.642  45.924  1.00  0.00           H  
ATOM   3544  CG  GLN   228      32.334  45.400  46.314  1.00  0.00           C  
ATOM   3545  HG2 GLN   228      32.760  45.233  45.325  1.00  0.00           H  
ATOM   3546  HG3 GLN   228      33.040  45.064  47.073  1.00  0.00           H  
ATOM   3547  CD  GLN   228      32.141  46.908  46.649  1.00  0.00           C  
ATOM   3548  OE1 GLN   228      33.060  47.660  46.421  1.00  0.00           O  
ATOM   3549  NE2 GLN   228      30.989  47.378  47.032  1.00  0.00           N  
ATOM   3550 HE21 GLN   228      30.240  46.704  47.094  1.00  0.00           H  
ATOM   3551 HE22 GLN   228      30.618  48.313  46.935  1.00  0.00           H  
ATOM   3552  C   GLN   228      30.212  42.275  47.419  1.00  0.00           C  
ATOM   3553  O   GLN   228      29.111  42.370  46.898  1.00  0.00           O  
ATOM   3554  N   ASN   229      30.446  41.624  48.575  1.00  0.00           N  
ATOM   3555  H   ASN   229      31.389  41.711  48.926  1.00  0.00           H  
ATOM   3556  CA  ASN   229      29.595  41.001  49.451  1.00  0.00           C  
ATOM   3557  HA  ASN   229      30.103  40.359  50.171  1.00  0.00           H  
ATOM   3558  CB  ASN   229      28.843  42.154  50.201  1.00  0.00           C  
ATOM   3559  HB2 ASN   229      27.963  41.850  50.768  1.00  0.00           H  
ATOM   3560  HB3 ASN   229      28.492  42.965  49.564  1.00  0.00           H  
ATOM   3561  CG  ASN   229      29.722  42.725  51.249  1.00  0.00           C  
ATOM   3562  OD1 ASN   229      30.366  42.021  51.987  1.00  0.00           O  
ATOM   3563  ND2 ASN   229      29.907  43.992  51.275  1.00  0.00           N  
ATOM   3564 HD21 ASN   229      30.488  44.392  51.998  1.00  0.00           H  
ATOM   3565 HD22 ASN   229      29.431  44.512  50.552  1.00  0.00           H  
ATOM   3566  C   ASN   229      28.694  39.944  48.718  1.00  0.00           C  
ATOM   3567  O   ASN   229      27.499  40.035  48.826  1.00  0.00           O  
ATOM   3568  N   SER   230      29.358  39.035  48.051  1.00  0.00           N  
ATOM   3569  H   SER   230      30.360  38.982  47.935  1.00  0.00           H  
ATOM   3570  CA  SER   230      28.722  37.906  47.285  1.00  0.00           C  
ATOM   3571  HA  SER   230      27.705  37.846  47.671  1.00  0.00           H  
ATOM   3572  CB  SER   230      28.437  38.436  45.894  1.00  0.00           C  
ATOM   3573  HB2 SER   230      29.311  38.842  45.384  1.00  0.00           H  
ATOM   3574  HB3 SER   230      27.701  39.239  45.873  1.00  0.00           H  
ATOM   3575  OG  SER   230      28.048  37.258  45.195  1.00  0.00           O  
ATOM   3576  HG  SER   230      28.223  37.394  44.261  1.00  0.00           H  
ATOM   3577  C   SER   230      29.397  36.578  47.351  1.00  0.00           C  
ATOM   3578  O   SER   230      30.658  36.573  47.196  1.00  0.00           O  
ATOM   3579  N   PRO   231      28.684  35.475  47.658  1.00  0.00           N  
ATOM   3580  CD  PRO   231      27.283  35.410  47.901  1.00  0.00           C  
ATOM   3581  HD2 PRO   231      26.923  35.777  46.939  1.00  0.00           H  
ATOM   3582  HD3 PRO   231      27.048  35.933  48.828  1.00  0.00           H  
ATOM   3583  CG  PRO   231      27.000  33.918  48.109  1.00  0.00           C  
ATOM   3584  HG2 PRO   231      26.290  33.871  48.935  1.00  0.00           H  
ATOM   3585  HG3 PRO   231      26.653  33.409  47.210  1.00  0.00           H  
ATOM   3586  CB  PRO   231      28.358  33.267  48.593  1.00  0.00           C  
ATOM   3587  HB2 PRO   231      28.340  33.495  49.658  1.00  0.00           H  
ATOM   3588  HB3 PRO   231      28.385  32.223  48.280  1.00  0.00           H  
ATOM   3589  CA  PRO   231      29.307  34.124  47.727  1.00  0.00           C  
ATOM   3590  HA  PRO   231      30.255  34.184  48.261  1.00  0.00           H  
ATOM   3591  C   PRO   231      29.566  33.474  46.370  1.00  0.00           C  
ATOM   3592  O   PRO   231      30.067  32.293  46.207  1.00  0.00           O  
ATOM   3593  N   VAL   232      29.184  34.097  45.228  1.00  0.00           N  
ATOM   3594  H   VAL   232      28.881  35.056  45.326  1.00  0.00           H  
ATOM   3595  CA  VAL   232      29.056  33.461  43.898  1.00  0.00           C  
ATOM   3596  HA  VAL   232      29.143  32.377  43.960  1.00  0.00           H  
ATOM   3597  CB  VAL   232      27.685  33.811  43.246  1.00  0.00           C  
ATOM   3598  HB  VAL   232      27.582  34.894  43.173  1.00  0.00           H  
ATOM   3599  CG1 VAL   232      27.612  33.364  41.768  1.00  0.00           C  
ATOM   3600 HG11 VAL   232      28.502  33.532  41.162  1.00  0.00           H  
ATOM   3601 HG12 VAL   232      27.439  32.290  41.699  1.00  0.00           H  
ATOM   3602 HG13 VAL   232      26.784  33.922  41.330  1.00  0.00           H  
ATOM   3603  CG2 VAL   232      26.555  33.283  44.119  1.00  0.00           C  
ATOM   3604 HG21 VAL   232      25.646  33.326  43.520  1.00  0.00           H  
ATOM   3605 HG22 VAL   232      26.732  32.288  44.527  1.00  0.00           H  
ATOM   3606 HG23 VAL   232      26.320  34.061  44.846  1.00  0.00           H  
ATOM   3607  C   VAL   232      30.177  34.066  43.039  1.00  0.00           C  
ATOM   3608  O   VAL   232      30.130  35.308  42.923  1.00  0.00           O  
ATOM   3609  N   VAL   233      31.097  33.356  42.472  1.00  0.00           N  
ATOM   3610  H   VAL   233      31.079  32.371  42.694  1.00  0.00           H  
ATOM   3611  CA  VAL   233      31.992  33.725  41.448  1.00  0.00           C  
ATOM   3612  HA  VAL   233      32.217  34.787  41.544  1.00  0.00           H  
ATOM   3613  CB  VAL   233      33.395  33.044  41.685  1.00  0.00           C  
ATOM   3614  HB  VAL   233      33.347  31.963  41.817  1.00  0.00           H  
ATOM   3615  CG1 VAL   233      34.307  33.249  40.420  1.00  0.00           C  
ATOM   3616 HG11 VAL   233      33.793  33.014  39.488  1.00  0.00           H  
ATOM   3617 HG12 VAL   233      34.629  34.289  40.373  1.00  0.00           H  
ATOM   3618 HG13 VAL   233      35.257  32.725  40.531  1.00  0.00           H  
ATOM   3619  CG2 VAL   233      34.090  33.508  42.930  1.00  0.00           C  
ATOM   3620 HG21 VAL   233      34.086  34.590  43.062  1.00  0.00           H  
ATOM   3621 HG22 VAL   233      33.594  33.237  43.862  1.00  0.00           H  
ATOM   3622 HG23 VAL   233      35.094  33.082  42.954  1.00  0.00           H  
ATOM   3623  C   VAL   233      31.379  33.530  40.078  1.00  0.00           C  
ATOM   3624  O   VAL   233      30.892  32.444  39.718  1.00  0.00           O  
ATOM   3625  N   GLU   234      31.275  34.643  39.305  1.00  0.00           N  
ATOM   3626  H   GLU   234      31.699  35.481  39.677  1.00  0.00           H  
ATOM   3627  CA  GLU   234      30.841  34.666  37.874  1.00  0.00           C  
ATOM   3628  HA  GLU   234      29.981  33.998  37.828  1.00  0.00           H  
ATOM   3629  CB  GLU   234      30.246  36.064  37.595  1.00  0.00           C  
ATOM   3630  HB2 GLU   234      29.936  36.010  36.551  1.00  0.00           H  
ATOM   3631  HB3 GLU   234      31.059  36.786  37.663  1.00  0.00           H  
ATOM   3632  CG  GLU   234      28.984  36.419  38.439  1.00  0.00           C  
ATOM   3633  HG2 GLU   234      29.257  36.406  39.494  1.00  0.00           H  
ATOM   3634  HG3 GLU   234      28.192  35.677  38.336  1.00  0.00           H  
ATOM   3635  CD  GLU   234      28.369  37.772  38.114  1.00  0.00           C  
ATOM   3636  OE1 GLU   234      28.969  38.605  37.355  1.00  0.00           O  
ATOM   3637  OE2 GLU   234      27.356  38.165  38.679  1.00  0.00           O  
ATOM   3638  C   GLU   234      31.874  34.376  36.793  1.00  0.00           C  
ATOM   3639  O   GLU   234      32.875  35.047  36.747  1.00  0.00           O  
ATOM   3640  N   VAL   235      31.510  33.352  36.046  1.00  0.00           N  
ATOM   3641  H   VAL   235      30.766  32.786  36.428  1.00  0.00           H  
ATOM   3642  CA  VAL   235      32.402  32.841  35.002  1.00  0.00           C  
ATOM   3643  HA  VAL   235      33.448  33.114  35.142  1.00  0.00           H  
ATOM   3644  CB  VAL   235      32.391  31.263  35.132  1.00  0.00           C  
ATOM   3645  HB  VAL   235      31.451  30.776  34.871  1.00  0.00           H  
ATOM   3646  CG1 VAL   235      33.252  30.624  34.042  1.00  0.00           C  
ATOM   3647 HG11 VAL   235      32.758  30.643  33.071  1.00  0.00           H  
ATOM   3648 HG12 VAL   235      34.180  31.164  33.855  1.00  0.00           H  
ATOM   3649 HG13 VAL   235      33.689  29.646  34.248  1.00  0.00           H  
ATOM   3650  CG2 VAL   235      32.642  30.711  36.546  1.00  0.00           C  
ATOM   3651 HG21 VAL   235      31.842  31.012  37.223  1.00  0.00           H  
ATOM   3652 HG22 VAL   235      32.677  29.641  36.343  1.00  0.00           H  
ATOM   3653 HG23 VAL   235      33.600  31.063  36.927  1.00  0.00           H  
ATOM   3654  C   VAL   235      32.163  33.365  33.533  1.00  0.00           C  
ATOM   3655  O   VAL   235      31.411  32.684  32.842  1.00  0.00           O  
ATOM   3656  N   TRP   236      32.768  34.455  33.167  1.00  0.00           N  
ATOM   3657  H   TRP   236      33.505  34.825  33.751  1.00  0.00           H  
ATOM   3658  CA  TRP   236      32.530  35.341  31.971  1.00  0.00           C  
ATOM   3659  HA  TRP   236      31.529  35.153  31.584  1.00  0.00           H  
ATOM   3660  CB  TRP   236      32.651  36.757  32.323  1.00  0.00           C  
ATOM   3661  HB2 TRP   236      32.915  37.330  31.434  1.00  0.00           H  
ATOM   3662  HB3 TRP   236      33.532  36.963  32.930  1.00  0.00           H  
ATOM   3663  CG  TRP   236      31.511  37.330  32.984  1.00  0.00           C  
ATOM   3664  CD1 TRP   236      31.250  37.351  34.287  1.00  0.00           C  
ATOM   3665  HD1 TRP   236      31.983  36.979  34.988  1.00  0.00           H  
ATOM   3666  NE1 TRP   236      30.075  38.005  34.644  1.00  0.00           N  
ATOM   3667  HE1 TRP   236      29.743  38.147  35.587  1.00  0.00           H  
ATOM   3668  CE2 TRP   236      29.447  38.253  33.478  1.00  0.00           C  
ATOM   3669  CZ2 TRP   236      28.173  38.815  33.207  1.00  0.00           C  
ATOM   3670  HZ2 TRP   236      27.419  39.016  33.954  1.00  0.00           H  
ATOM   3671  CH2 TRP   236      27.777  39.135  31.871  1.00  0.00           C  
ATOM   3672  HH2 TRP   236      26.856  39.684  31.746  1.00  0.00           H  
ATOM   3673  CZ3 TRP   236      28.610  38.854  30.773  1.00  0.00           C  
ATOM   3674  HZ3 TRP   236      28.352  39.235  29.796  1.00  0.00           H  
ATOM   3675  CE3 TRP   236      29.840  38.134  31.047  1.00  0.00           C  
ATOM   3676  HE3 TRP   236      30.525  37.865  30.256  1.00  0.00           H  
ATOM   3677  CD2 TRP   236      30.336  37.955  32.384  1.00  0.00           C  
ATOM   3678  C   TRP   236      33.436  34.978  30.821  1.00  0.00           C  
ATOM   3679  O   TRP   236      34.557  35.404  30.724  1.00  0.00           O  
ATOM   3680  N   ASP   237      32.917  34.133  29.892  1.00  0.00           N  
ATOM   3681  H   ASP   237      31.949  33.845  29.860  1.00  0.00           H  
ATOM   3682  CA  ASP   237      33.615  33.889  28.633  1.00  0.00           C  
ATOM   3683  HA  ASP   237      34.645  33.579  28.809  1.00  0.00           H  
ATOM   3684  CB  ASP   237      32.886  32.753  27.911  1.00  0.00           C  
ATOM   3685  HB2 ASP   237      31.857  33.099  27.813  1.00  0.00           H  
ATOM   3686  HB3 ASP   237      32.949  31.968  28.665  1.00  0.00           H  
ATOM   3687  CG  ASP   237      33.514  32.471  26.485  1.00  0.00           C  
ATOM   3688  OD1 ASP   237      34.219  33.290  25.832  1.00  0.00           O  
ATOM   3689  OD2 ASP   237      33.148  31.357  25.941  1.00  0.00           O  
ATOM   3690  C   ASP   237      33.622  35.203  27.752  1.00  0.00           C  
ATOM   3691  O   ASP   237      32.664  35.615  27.088  1.00  0.00           O  
ATOM   3692  N   LYS   238      34.783  35.800  27.832  1.00  0.00           N  
ATOM   3693  H   LYS   238      35.534  35.232  28.198  1.00  0.00           H  
ATOM   3694  CA  LYS   238      35.128  37.082  27.133  1.00  0.00           C  
ATOM   3695  HA  LYS   238      34.373  37.807  27.439  1.00  0.00           H  
ATOM   3696  CB  LYS   238      36.576  37.539  27.363  1.00  0.00           C  
ATOM   3697  HB2 LYS   238      36.691  37.761  28.424  1.00  0.00           H  
ATOM   3698  HB3 LYS   238      36.657  38.428  26.736  1.00  0.00           H  
ATOM   3699  CG  LYS   238      37.708  36.586  26.902  1.00  0.00           C  
ATOM   3700  HG2 LYS   238      38.233  37.112  26.105  1.00  0.00           H  
ATOM   3701  HG3 LYS   238      37.280  35.665  26.505  1.00  0.00           H  
ATOM   3702  CD  LYS   238      38.716  36.240  27.993  1.00  0.00           C  
ATOM   3703  HD2 LYS   238      38.283  35.619  28.778  1.00  0.00           H  
ATOM   3704  HD3 LYS   238      38.980  37.211  28.412  1.00  0.00           H  
ATOM   3705  CE  LYS   238      39.975  35.682  27.352  1.00  0.00           C  
ATOM   3706  HE2 LYS   238      40.786  35.732  28.078  1.00  0.00           H  
ATOM   3707  HE3 LYS   238      40.191  36.293  26.475  1.00  0.00           H  
ATOM   3708  NZ  LYS   238      39.853  34.297  26.851  1.00  0.00           N  
ATOM   3709  HZ1 LYS   238      40.783  33.985  26.610  1.00  0.00           H  
ATOM   3710  HZ2 LYS   238      39.758  33.697  27.658  1.00  0.00           H  
ATOM   3711  HZ3 LYS   238      39.166  34.215  26.116  1.00  0.00           H  
ATOM   3712  C   LYS   238      34.777  36.924  25.599  1.00  0.00           C  
ATOM   3713  O   LYS   238      34.322  37.815  24.943  1.00  0.00           O  
ATOM   3714  N   LYS   239      35.203  35.849  24.859  1.00  0.00           N  
ATOM   3715  H   LYS   239      35.555  35.078  25.408  1.00  0.00           H  
ATOM   3716  CA  LYS   239      35.024  35.537  23.423  1.00  0.00           C  
ATOM   3717  HA  LYS   239      35.595  36.332  22.944  1.00  0.00           H  
ATOM   3718  CB  LYS   239      35.811  34.158  23.019  1.00  0.00           C  
ATOM   3719  HB2 LYS   239      35.387  33.249  23.446  1.00  0.00           H  
ATOM   3720  HB3 LYS   239      36.835  34.282  23.371  1.00  0.00           H  
ATOM   3721  CG  LYS   239      35.920  34.022  21.516  1.00  0.00           C  
ATOM   3722  HG2 LYS   239      36.695  33.268  21.380  1.00  0.00           H  
ATOM   3723  HG3 LYS   239      36.187  34.984  21.078  1.00  0.00           H  
ATOM   3724  CD  LYS   239      34.595  33.585  20.830  1.00  0.00           C  
ATOM   3725  HD2 LYS   239      34.079  34.505  20.558  1.00  0.00           H  
ATOM   3726  HD3 LYS   239      33.870  33.226  21.560  1.00  0.00           H  
ATOM   3727  CE  LYS   239      34.619  32.653  19.637  1.00  0.00           C  
ATOM   3728  HE2 LYS   239      35.233  33.124  18.869  1.00  0.00           H  
ATOM   3729  HE3 LYS   239      33.662  32.593  19.118  1.00  0.00           H  
ATOM   3730  NZ  LYS   239      35.051  31.306  20.002  1.00  0.00           N  
ATOM   3731  HZ1 LYS   239      35.769  31.390  20.707  1.00  0.00           H  
ATOM   3732  HZ2 LYS   239      34.299  30.648  20.152  1.00  0.00           H  
ATOM   3733  HZ3 LYS   239      35.375  30.810  19.185  1.00  0.00           H  
ATOM   3734  C   LYS   239      33.523  35.616  23.016  1.00  0.00           C  
ATOM   3735  O   LYS   239      33.114  36.362  22.143  1.00  0.00           O  
ATOM   3736  N   THR   240      32.719  34.912  23.802  1.00  0.00           N  
ATOM   3737  H   THR   240      33.293  34.491  24.518  1.00  0.00           H  
ATOM   3738  CA  THR   240      31.221  34.778  23.752  1.00  0.00           C  
ATOM   3739  HA  THR   240      30.974  34.823  22.691  1.00  0.00           H  
ATOM   3740  CB  THR   240      30.814  33.356  24.307  1.00  0.00           C  
ATOM   3741  HB  THR   240      30.950  33.311  25.387  1.00  0.00           H  
ATOM   3742  CG2 THR   240      29.380  32.957  23.983  1.00  0.00           C  
ATOM   3743 HG21 THR   240      29.152  32.887  22.920  1.00  0.00           H  
ATOM   3744 HG22 THR   240      29.108  32.041  24.507  1.00  0.00           H  
ATOM   3745 HG23 THR   240      28.715  33.738  24.351  1.00  0.00           H  
ATOM   3746  OG1 THR   240      31.492  32.327  23.701  1.00  0.00           O  
ATOM   3747  HG1 THR   240      32.174  32.015  24.300  1.00  0.00           H  
ATOM   3748  C   THR   240      30.390  35.947  24.273  1.00  0.00           C  
ATOM   3749  O   THR   240      29.402  36.274  23.647  1.00  0.00           O  
ATOM   3750  N   GLU   241      30.913  36.690  25.219  1.00  0.00           N  
ATOM   3751  H   GLU   241      31.836  36.438  25.543  1.00  0.00           H  
ATOM   3752  CA  GLU   241      30.231  37.850  25.892  1.00  0.00           C  
ATOM   3753  HA  GLU   241      30.763  38.401  26.668  1.00  0.00           H  
ATOM   3754  CB  GLU   241      29.844  38.889  24.863  1.00  0.00           C  
ATOM   3755  HB2 GLU   241      29.551  39.759  25.451  1.00  0.00           H  
ATOM   3756  HB3 GLU   241      29.006  38.624  24.219  1.00  0.00           H  
ATOM   3757  CG  GLU   241      30.980  39.292  23.806  1.00  0.00           C  
ATOM   3758  HG2 GLU   241      31.078  38.382  23.215  1.00  0.00           H  
ATOM   3759  HG3 GLU   241      31.961  39.269  24.280  1.00  0.00           H  
ATOM   3760  CD  GLU   241      30.879  40.584  22.995  1.00  0.00           C  
ATOM   3761  OE1 GLU   241      31.925  41.101  22.529  1.00  0.00           O  
ATOM   3762  OE2 GLU   241      29.788  41.106  22.712  1.00  0.00           O  
ATOM   3763  C   GLU   241      28.970  37.226  26.587  1.00  0.00           C  
ATOM   3764  O   GLU   241      27.845  37.670  26.414  1.00  0.00           O  
ATOM   3765  N   LYS   242      29.280  36.248  27.469  1.00  0.00           N  
ATOM   3766  H   LYS   242      30.226  35.894  27.457  1.00  0.00           H  
ATOM   3767  CA  LYS   242      28.357  35.268  28.086  1.00  0.00           C  
ATOM   3768  HA  LYS   242      27.367  35.720  28.141  1.00  0.00           H  
ATOM   3769  CB  LYS   242      28.257  34.038  27.191  1.00  0.00           C  
ATOM   3770  HB2 LYS   242      29.236  33.559  27.159  1.00  0.00           H  
ATOM   3771  HB3 LYS   242      27.894  34.370  26.218  1.00  0.00           H  
ATOM   3772  CG  LYS   242      27.153  33.103  27.724  1.00  0.00           C  
ATOM   3773  HG2 LYS   242      26.157  33.541  27.794  1.00  0.00           H  
ATOM   3774  HG3 LYS   242      27.429  32.957  28.768  1.00  0.00           H  
ATOM   3775  CD  LYS   242      27.261  31.729  26.983  1.00  0.00           C  
ATOM   3776  HD2 LYS   242      28.234  31.240  27.004  1.00  0.00           H  
ATOM   3777  HD3 LYS   242      26.899  31.849  25.962  1.00  0.00           H  
ATOM   3778  CE  LYS   242      26.169  30.854  27.536  1.00  0.00           C  
ATOM   3779  HE2 LYS   242      25.175  31.301  27.537  1.00  0.00           H  
ATOM   3780  HE3 LYS   242      26.421  30.791  28.594  1.00  0.00           H  
ATOM   3781  NZ  LYS   242      26.038  29.527  26.848  1.00  0.00           N  
ATOM   3782  HZ1 LYS   242      25.242  28.938  27.048  1.00  0.00           H  
ATOM   3783  HZ2 LYS   242      26.150  29.681  25.856  1.00  0.00           H  
ATOM   3784  HZ3 LYS   242      26.795  28.886  27.037  1.00  0.00           H  
ATOM   3785  C   LYS   242      28.721  34.795  29.424  1.00  0.00           C  
ATOM   3786  O   LYS   242      29.710  34.191  29.621  1.00  0.00           O  
ATOM   3787  N   LEU   243      27.958  35.213  30.411  1.00  0.00           N  
ATOM   3788  H   LEU   243      27.114  35.671  30.098  1.00  0.00           H  
ATOM   3789  CA  LEU   243      28.068  34.645  31.751  1.00  0.00           C  
ATOM   3790  HA  LEU   243      29.094  34.789  32.092  1.00  0.00           H  
ATOM   3791  CB  LEU   243      27.140  35.378  32.585  1.00  0.00           C  
ATOM   3792  HB2 LEU   243      26.179  35.433  32.073  1.00  0.00           H  
ATOM   3793  HB3 LEU   243      27.529  36.384  32.738  1.00  0.00           H  
ATOM   3794  CG  LEU   243      26.935  34.796  34.026  1.00  0.00           C  
ATOM   3795  HG  LEU   243      26.435  33.827  34.025  1.00  0.00           H  
ATOM   3796  CD1 LEU   243      28.315  34.755  34.791  1.00  0.00           C  
ATOM   3797 HD11 LEU   243      28.923  35.609  34.491  1.00  0.00           H  
ATOM   3798 HD12 LEU   243      28.086  34.663  35.853  1.00  0.00           H  
ATOM   3799 HD13 LEU   243      28.866  33.890  34.421  1.00  0.00           H  
ATOM   3800  CD2 LEU   243      26.109  35.822  34.841  1.00  0.00           C  
ATOM   3801 HD21 LEU   243      26.074  35.562  35.899  1.00  0.00           H  
ATOM   3802 HD22 LEU   243      26.605  36.775  34.658  1.00  0.00           H  
ATOM   3803 HD23 LEU   243      25.124  35.943  34.389  1.00  0.00           H  
ATOM   3804  C   LEU   243      27.690  33.115  31.656  1.00  0.00           C  
ATOM   3805  O   LEU   243      26.558  32.803  31.356  1.00  0.00           O  
ATOM   3806  N   CYS   244      28.695  32.282  31.796  1.00  0.00           N  
ATOM   3807  H   CYS   244      29.566  32.565  32.222  1.00  0.00           H  
ATOM   3808  CA  CYS   244      28.553  30.805  31.586  1.00  0.00           C  
ATOM   3809  HA  CYS   244      27.702  30.514  30.970  1.00  0.00           H  
ATOM   3810  CB  CYS   244      29.834  30.375  30.897  1.00  0.00           C  
ATOM   3811  HB2 CYS   244      29.906  29.298  30.747  1.00  0.00           H  
ATOM   3812  HB3 CYS   244      30.652  30.609  31.579  1.00  0.00           H  
ATOM   3813  SG  CYS   244      30.172  31.221  29.348  1.00  0.00           S  
ATOM   3814  HG  CYS   244      30.499  32.410  29.861  1.00  0.00           H  
ATOM   3815  C   CYS   244      28.314  29.955  32.815  1.00  0.00           C  
ATOM   3816  O   CYS   244      27.561  28.995  32.787  1.00  0.00           O  
ATOM   3817  N   GLY   245      28.948  30.364  33.906  1.00  0.00           N  
ATOM   3818  H   GLY   245      29.617  31.117  33.835  1.00  0.00           H  
ATOM   3819  CA  GLY   245      28.939  29.673  35.190  1.00  0.00           C  
ATOM   3820  HA2 GLY   245      29.821  29.064  35.386  1.00  0.00           H  
ATOM   3821  HA3 GLY   245      28.072  29.015  35.249  1.00  0.00           H  
ATOM   3822  C   GLY   245      28.828  30.573  36.459  1.00  0.00           C  
ATOM   3823  O   GLY   245      29.181  31.735  36.468  1.00  0.00           O  
ATOM   3824  N   LEU   246      28.313  29.978  37.551  1.00  0.00           N  
ATOM   3825  H   LEU   246      28.007  29.017  37.488  1.00  0.00           H  
ATOM   3826  CA  LEU   246      28.080  30.667  38.852  1.00  0.00           C  
ATOM   3827  HA  LEU   246      28.669  31.565  39.037  1.00  0.00           H  
ATOM   3828  CB  LEU   246      26.601  31.051  38.970  1.00  0.00           C  
ATOM   3829  HB2 LEU   246      26.489  31.290  40.028  1.00  0.00           H  
ATOM   3830  HB3 LEU   246      26.077  30.146  38.665  1.00  0.00           H  
ATOM   3831  CG  LEU   246      26.045  32.164  38.040  1.00  0.00           C  
ATOM   3832  HG  LEU   246      26.358  31.953  37.017  1.00  0.00           H  
ATOM   3833  CD1 LEU   246      24.480  32.073  38.151  1.00  0.00           C  
ATOM   3834 HD11 LEU   246      24.137  32.614  37.269  1.00  0.00           H  
ATOM   3835 HD12 LEU   246      24.196  31.022  38.192  1.00  0.00           H  
ATOM   3836 HD13 LEU   246      24.116  32.527  39.072  1.00  0.00           H  
ATOM   3837  CD2 LEU   246      26.465  33.572  38.302  1.00  0.00           C  
ATOM   3838 HD21 LEU   246      27.538  33.660  38.473  1.00  0.00           H  
ATOM   3839 HD22 LEU   246      26.129  34.077  37.396  1.00  0.00           H  
ATOM   3840 HD23 LEU   246      26.097  33.929  39.264  1.00  0.00           H  
ATOM   3841  C   LEU   246      28.559  29.662  39.946  1.00  0.00           C  
ATOM   3842  O   LEU   246      27.901  28.734  40.355  1.00  0.00           O  
ATOM   3843  N   ILE   247      29.838  29.757  40.395  1.00  0.00           N  
ATOM   3844  H   ILE   247      30.439  30.487  40.039  1.00  0.00           H  
ATOM   3845  CA  ILE   247      30.484  29.130  41.587  1.00  0.00           C  
ATOM   3846  HA  ILE   247      30.110  28.115  41.450  1.00  0.00           H  
ATOM   3847  CB  ILE   247      32.039  29.124  41.473  1.00  0.00           C  
ATOM   3848  HB  ILE   247      32.306  30.124  41.132  1.00  0.00           H  
ATOM   3849  CG2 ILE   247      32.722  28.968  42.838  1.00  0.00           C  
ATOM   3850 HG21 ILE   247      33.803  28.937  42.702  1.00  0.00           H  
ATOM   3851 HG22 ILE   247      32.544  29.861  43.438  1.00  0.00           H  
ATOM   3852 HG23 ILE   247      32.337  28.109  43.389  1.00  0.00           H  
ATOM   3853  CG1 ILE   247      32.616  27.974  40.581  1.00  0.00           C  
ATOM   3854 HG12 ILE   247      32.178  27.057  40.976  1.00  0.00           H  
ATOM   3855 HG13 ILE   247      33.702  27.932  40.659  1.00  0.00           H  
ATOM   3856  CD1 ILE   247      32.266  27.900  39.155  1.00  0.00           C  
ATOM   3857 HD11 ILE   247      32.759  27.085  38.625  1.00  0.00           H  
ATOM   3858 HD12 ILE   247      31.186  27.786  39.068  1.00  0.00           H  
ATOM   3859 HD13 ILE   247      32.503  28.805  38.595  1.00  0.00           H  
ATOM   3860  C   ILE   247      29.887  29.661  42.788  1.00  0.00           C  
ATOM   3861  O   ILE   247      30.329  30.708  43.304  1.00  0.00           O  
ATOM   3862  N   ASP   248      28.800  29.061  43.263  1.00  0.00           N  
ATOM   3863  H   ASP   248      28.583  28.210  42.763  1.00  0.00           H  
ATOM   3864  CA  ASP   248      28.061  29.367  44.526  1.00  0.00           C  
ATOM   3865  HA  ASP   248      28.060  30.453  44.623  1.00  0.00           H  
ATOM   3866  CB  ASP   248      26.658  28.857  44.363  1.00  0.00           C  
ATOM   3867  HB2 ASP   248      26.626  27.874  43.892  1.00  0.00           H  
ATOM   3868  HB3 ASP   248      26.143  29.524  43.672  1.00  0.00           H  
ATOM   3869  CG  ASP   248      25.745  29.018  45.596  1.00  0.00           C  
ATOM   3870  OD1 ASP   248      24.616  28.480  45.627  1.00  0.00           O  
ATOM   3871  OD2 ASP   248      26.084  29.805  46.533  1.00  0.00           O  
ATOM   3872  C   ASP   248      28.733  28.784  45.799  1.00  0.00           C  
ATOM   3873  O   ASP   248      28.626  27.521  45.967  1.00  0.00           O  
ATOM   3874  N   CYS   249      29.268  29.582  46.668  1.00  0.00           N  
ATOM   3875  H   CYS   249      29.488  30.511  46.336  1.00  0.00           H  
ATOM   3876  CA  CYS   249      30.089  29.028  47.764  1.00  0.00           C  
ATOM   3877  HA  CYS   249      30.729  28.254  47.341  1.00  0.00           H  
ATOM   3878  CB  CYS   249      31.060  29.960  48.418  1.00  0.00           C  
ATOM   3879  HB2 CYS   249      31.583  29.692  49.336  1.00  0.00           H  
ATOM   3880  HB3 CYS   249      30.552  30.901  48.632  1.00  0.00           H  
ATOM   3881  SG  CYS   249      32.283  30.243  47.059  1.00  0.00           S  
ATOM   3882  HG  CYS   249      31.577  30.884  46.124  1.00  0.00           H  
ATOM   3883  C   CYS   249      29.264  28.316  48.803  1.00  0.00           C  
ATOM   3884  O   CYS   249      29.592  27.237  49.194  1.00  0.00           O  
ATOM   3885  N   VAL   250      28.237  29.034  49.218  1.00  0.00           N  
ATOM   3886  H   VAL   250      27.918  29.783  48.620  1.00  0.00           H  
ATOM   3887  CA  VAL   250      27.177  28.671  50.130  1.00  0.00           C  
ATOM   3888  HA  VAL   250      27.525  28.566  51.157  1.00  0.00           H  
ATOM   3889  CB  VAL   250      26.083  29.796  50.311  1.00  0.00           C  
ATOM   3890  HB  VAL   250      25.493  30.057  49.433  1.00  0.00           H  
ATOM   3891  CG1 VAL   250      24.906  29.342  51.155  1.00  0.00           C  
ATOM   3892 HG11 VAL   250      24.220  30.167  51.346  1.00  0.00           H  
ATOM   3893 HG12 VAL   250      24.295  28.701  50.519  1.00  0.00           H  
ATOM   3894 HG13 VAL   250      25.228  28.807  52.048  1.00  0.00           H  
ATOM   3895  CG2 VAL   250      26.617  31.063  51.013  1.00  0.00           C  
ATOM   3896 HG21 VAL   250      26.915  30.772  52.021  1.00  0.00           H  
ATOM   3897 HG22 VAL   250      27.437  31.457  50.412  1.00  0.00           H  
ATOM   3898 HG23 VAL   250      25.842  31.816  51.152  1.00  0.00           H  
ATOM   3899  C   VAL   250      26.560  27.300  49.730  1.00  0.00           C  
ATOM   3900  O   VAL   250      26.355  26.461  50.588  1.00  0.00           O  
ATOM   3901  N   HIE   251      26.360  26.984  48.459  1.00  0.00           N  
ATOM   3902  H   HIE   251      26.794  27.573  47.763  1.00  0.00           H  
ATOM   3903  CA  HIE   251      26.171  25.542  48.034  1.00  0.00           C  
ATOM   3904  HA  HIE   251      25.197  25.198  48.382  1.00  0.00           H  
ATOM   3905  CB  HIE   251      26.010  25.535  46.521  1.00  0.00           C  
ATOM   3906  HB2 HIE   251      26.835  26.073  46.054  1.00  0.00           H  
ATOM   3907  HB3 HIE   251      25.099  26.053  46.219  1.00  0.00           H  
ATOM   3908  CG  HIE   251      26.037  24.088  46.005  1.00  0.00           C  
ATOM   3909  ND1 HIE   251      24.969  23.202  46.278  1.00  0.00           N  
ATOM   3910  CE1 HIE   251      25.278  22.040  45.667  1.00  0.00           C  
ATOM   3911  HE1 HIE   251      24.602  21.202  45.578  1.00  0.00           H  
ATOM   3912  NE2 HIE   251      26.575  22.093  45.181  1.00  0.00           N  
ATOM   3913  HE2 HIE   251      26.968  21.388  44.575  1.00  0.00           H  
ATOM   3914  CD2 HIE   251      27.039  23.431  45.440  1.00  0.00           C  
ATOM   3915  HD2 HIE   251      28.036  23.757  45.182  1.00  0.00           H  
ATOM   3916  C   HIE   251      27.121  24.545  48.618  1.00  0.00           C  
ATOM   3917  O   HIE   251      26.652  23.615  49.265  1.00  0.00           O  
ATOM   3918  N   PHE   252      28.432  24.546  48.161  1.00  0.00           N  
ATOM   3919  H   PHE   252      28.703  25.347  47.609  1.00  0.00           H  
ATOM   3920  CA  PHE   252      29.490  23.655  48.561  1.00  0.00           C  
ATOM   3921  HA  PHE   252      29.167  22.632  48.369  1.00  0.00           H  
ATOM   3922  CB  PHE   252      30.749  24.058  47.883  1.00  0.00           C  
ATOM   3923  HB2 PHE   252      31.524  23.506  48.415  1.00  0.00           H  
ATOM   3924  HB3 PHE   252      30.858  25.117  48.118  1.00  0.00           H  
ATOM   3925  CG  PHE   252      30.755  23.661  46.436  1.00  0.00           C  
ATOM   3926  CD1 PHE   252      30.541  22.321  46.122  1.00  0.00           C  
ATOM   3927  HD1 PHE   252      30.428  21.557  46.876  1.00  0.00           H  
ATOM   3928  CE1 PHE   252      30.373  21.932  44.755  1.00  0.00           C  
ATOM   3929  HE1 PHE   252      30.185  20.911  44.456  1.00  0.00           H  
ATOM   3930  CZ  PHE   252      30.465  22.887  43.738  1.00  0.00           C  
ATOM   3931  HZ  PHE   252      30.437  22.637  42.688  1.00  0.00           H  
ATOM   3932  CE2 PHE   252      30.563  24.266  44.087  1.00  0.00           C  
ATOM   3933  HE2 PHE   252      30.532  24.992  43.289  1.00  0.00           H  
ATOM   3934  CD2 PHE   252      30.655  24.617  45.381  1.00  0.00           C  
ATOM   3935  HD2 PHE   252      30.673  25.678  45.583  1.00  0.00           H  
ATOM   3936  C   PHE   252      29.584  23.742  50.118  1.00  0.00           C  
ATOM   3937  O   PHE   252      29.712  22.623  50.717  1.00  0.00           O  
ATOM   3938  N   LEU   253      29.626  24.955  50.794  1.00  0.00           N  
ATOM   3939  H   LEU   253      29.694  25.779  50.214  1.00  0.00           H  
ATOM   3940  CA  LEU   253      29.643  25.077  52.218  1.00  0.00           C  
ATOM   3941  HA  LEU   253      30.609  24.832  52.661  1.00  0.00           H  
ATOM   3942  CB  LEU   253      29.470  26.570  52.520  1.00  0.00           C  
ATOM   3943  HB2 LEU   253      29.178  26.790  53.547  1.00  0.00           H  
ATOM   3944  HB3 LEU   253      28.725  26.948  51.820  1.00  0.00           H  
ATOM   3945  CG  LEU   253      30.820  27.418  52.311  1.00  0.00           C  
ATOM   3946  HG  LEU   253      31.432  27.069  51.479  1.00  0.00           H  
ATOM   3947  CD1 LEU   253      30.666  28.935  52.267  1.00  0.00           C  
ATOM   3948 HD11 LEU   253      30.198  29.389  53.140  1.00  0.00           H  
ATOM   3949 HD12 LEU   253      31.655  29.377  52.145  1.00  0.00           H  
ATOM   3950 HD13 LEU   253      30.041  29.199  51.414  1.00  0.00           H  
ATOM   3951  CD2 LEU   253      31.660  27.138  53.576  1.00  0.00           C  
ATOM   3952 HD21 LEU   253      32.597  27.662  53.387  1.00  0.00           H  
ATOM   3953 HD22 LEU   253      31.189  27.514  54.484  1.00  0.00           H  
ATOM   3954 HD23 LEU   253      31.892  26.073  53.599  1.00  0.00           H  
ATOM   3955  C   LEU   253      28.521  24.202  52.839  1.00  0.00           C  
ATOM   3956  O   LEU   253      28.753  23.484  53.795  1.00  0.00           O  
ATOM   3957  N   ARG   254      27.313  24.254  52.246  1.00  0.00           N  
ATOM   3958  H   ARG   254      27.291  24.628  51.308  1.00  0.00           H  
ATOM   3959  CA  ARG   254      26.192  23.366  52.678  1.00  0.00           C  
ATOM   3960  HA  ARG   254      26.130  23.515  53.756  1.00  0.00           H  
ATOM   3961  CB  ARG   254      24.827  23.948  52.158  1.00  0.00           C  
ATOM   3962  HB2 ARG   254      24.905  23.737  51.092  1.00  0.00           H  
ATOM   3963  HB3 ARG   254      24.734  25.029  52.264  1.00  0.00           H  
ATOM   3964  CG  ARG   254      23.468  23.351  52.476  1.00  0.00           C  
ATOM   3965  HG2 ARG   254      23.526  22.377  51.990  1.00  0.00           H  
ATOM   3966  HG3 ARG   254      23.232  23.192  53.528  1.00  0.00           H  
ATOM   3967  CD  ARG   254      22.186  24.132  51.939  1.00  0.00           C  
ATOM   3968  HD2 ARG   254      22.127  25.158  52.302  1.00  0.00           H  
ATOM   3969  HD3 ARG   254      21.304  23.521  52.134  1.00  0.00           H  
ATOM   3970  NE  ARG   254      22.304  24.148  50.467  1.00  0.00           N  
ATOM   3971  HE  ARG   254      22.383  23.267  49.981  1.00  0.00           H  
ATOM   3972  CZ  ARG   254      22.510  25.274  49.789  1.00  0.00           C  
ATOM   3973  NH1 ARG   254      23.051  26.347  50.311  1.00  0.00           N  
ATOM   3974 HH11 ARG   254      23.348  26.348  51.276  1.00  0.00           H  
ATOM   3975 HH12 ARG   254      23.159  27.206  49.789  1.00  0.00           H  
ATOM   3976  NH2 ARG   254      22.236  25.345  48.557  1.00  0.00           N  
ATOM   3977 HH21 ARG   254      22.412  26.212  48.070  1.00  0.00           H  
ATOM   3978 HH22 ARG   254      21.647  24.566  48.301  1.00  0.00           H  
ATOM   3979  C   ARG   254      26.244  21.920  52.412  1.00  0.00           C  
ATOM   3980  O   ARG   254      26.211  21.134  53.336  1.00  0.00           O  
ATOM   3981  N   GLU   255      26.445  21.602  51.101  1.00  0.00           N  
ATOM   3982  H   GLU   255      26.416  22.372  50.448  1.00  0.00           H  
ATOM   3983  CA  GLU   255      26.536  20.311  50.549  1.00  0.00           C  
ATOM   3984  HA  GLU   255      25.505  19.968  50.636  1.00  0.00           H  
ATOM   3985  CB  GLU   255      27.035  20.323  49.141  1.00  0.00           C  
ATOM   3986  HB2 GLU   255      28.078  20.639  49.141  1.00  0.00           H  
ATOM   3987  HB3 GLU   255      26.500  21.097  48.591  1.00  0.00           H  
ATOM   3988  CG  GLU   255      26.880  18.955  48.419  1.00  0.00           C  
ATOM   3989  HG2 GLU   255      26.844  18.141  49.144  1.00  0.00           H  
ATOM   3990  HG3 GLU   255      27.721  18.684  47.780  1.00  0.00           H  
ATOM   3991  CD  GLU   255      25.512  18.853  47.774  1.00  0.00           C  
ATOM   3992  OE1 GLU   255      24.515  19.230  48.454  1.00  0.00           O  
ATOM   3993  OE2 GLU   255      25.429  18.384  46.632  1.00  0.00           O  
ATOM   3994  C   GLU   255      27.341  19.284  51.460  1.00  0.00           C  
ATOM   3995  O   GLU   255      26.929  18.172  51.727  1.00  0.00           O  
ATOM   3996  N   VAL   256      28.484  19.759  51.917  1.00  0.00           N  
ATOM   3997  H   VAL   256      28.767  20.676  51.601  1.00  0.00           H  
ATOM   3998  CA  VAL   256      29.416  19.032  52.765  1.00  0.00           C  
ATOM   3999  HA  VAL   256      29.413  18.002  52.409  1.00  0.00           H  
ATOM   4000  CB  VAL   256      30.825  19.659  52.584  1.00  0.00           C  
ATOM   4001  HB  VAL   256      30.705  20.741  52.628  1.00  0.00           H  
ATOM   4002  CG1 VAL   256      31.880  19.190  53.586  1.00  0.00           C  
ATOM   4003 HG11 VAL   256      31.547  19.550  54.559  1.00  0.00           H  
ATOM   4004 HG12 VAL   256      31.903  18.101  53.539  1.00  0.00           H  
ATOM   4005 HG13 VAL   256      32.846  19.611  53.308  1.00  0.00           H  
ATOM   4006  CG2 VAL   256      31.361  19.327  51.190  1.00  0.00           C  
ATOM   4007 HG21 VAL   256      32.423  19.565  51.141  1.00  0.00           H  
ATOM   4008 HG22 VAL   256      31.354  18.260  50.966  1.00  0.00           H  
ATOM   4009 HG23 VAL   256      30.725  19.881  50.500  1.00  0.00           H  
ATOM   4010  C   VAL   256      29.007  18.932  54.191  1.00  0.00           C  
ATOM   4011  O   VAL   256      29.084  17.920  54.872  1.00  0.00           O  
ATOM   4012  N   MET   257      28.516  20.023  54.776  1.00  0.00           N  
ATOM   4013  H   MET   257      28.269  20.850  54.251  1.00  0.00           H  
ATOM   4014  CA  MET   257      27.935  20.004  56.129  1.00  0.00           C  
ATOM   4015  HA  MET   257      28.703  19.697  56.840  1.00  0.00           H  
ATOM   4016  CB  MET   257      27.661  21.530  56.426  1.00  0.00           C  
ATOM   4017  HB2 MET   257      28.576  22.119  56.481  1.00  0.00           H  
ATOM   4018  HB3 MET   257      27.060  22.118  55.733  1.00  0.00           H  
ATOM   4019  CG  MET   257      26.912  21.645  57.778  1.00  0.00           C  
ATOM   4020  HG2 MET   257      27.406  21.033  58.533  1.00  0.00           H  
ATOM   4021  HG3 MET   257      27.055  22.682  58.082  1.00  0.00           H  
ATOM   4022  SD  MET   257      25.130  21.345  57.632  1.00  0.00           S  
ATOM   4023  CE  MET   257      24.606  22.699  56.457  1.00  0.00           C  
ATOM   4024  HE1 MET   257      24.814  22.495  55.407  1.00  0.00           H  
ATOM   4025  HE2 MET   257      23.565  22.799  56.766  1.00  0.00           H  
ATOM   4026  HE3 MET   257      25.114  23.617  56.753  1.00  0.00           H  
ATOM   4027  C   MET   257      26.716  19.066  56.247  1.00  0.00           C  
ATOM   4028  O   MET   257      26.519  18.470  57.301  1.00  0.00           O  
ATOM   4029  N   VAL   258      25.923  18.910  55.127  1.00  0.00           N  
ATOM   4030  H   VAL   258      26.203  19.559  54.406  1.00  0.00           H  
ATOM   4031  CA  VAL   258      24.694  18.148  55.093  1.00  0.00           C  
ATOM   4032  HA  VAL   258      24.226  18.387  56.048  1.00  0.00           H  
ATOM   4033  CB  VAL   258      23.709  18.486  53.911  1.00  0.00           C  
ATOM   4034  HB  VAL   258      24.260  18.471  52.971  1.00  0.00           H  
ATOM   4035  CG1 VAL   258      22.562  17.525  53.821  1.00  0.00           C  
ATOM   4036 HG11 VAL   258      21.823  17.760  53.055  1.00  0.00           H  
ATOM   4037 HG12 VAL   258      22.818  16.494  53.578  1.00  0.00           H  
ATOM   4038 HG13 VAL   258      22.018  17.474  54.765  1.00  0.00           H  
ATOM   4039  CG2 VAL   258      23.170  19.938  53.881  1.00  0.00           C  
ATOM   4040 HG21 VAL   258      23.993  20.605  54.138  1.00  0.00           H  
ATOM   4041 HG22 VAL   258      22.824  20.217  52.886  1.00  0.00           H  
ATOM   4042 HG23 VAL   258      22.372  20.072  54.611  1.00  0.00           H  
ATOM   4043  C   VAL   258      25.072  16.685  55.187  1.00  0.00           C  
ATOM   4044  O   VAL   258      24.468  15.884  55.972  1.00  0.00           O  
ATOM   4045  N   LYS   259      26.108  16.289  54.433  1.00  0.00           N  
ATOM   4046  H   LYS   259      26.586  16.936  53.824  1.00  0.00           H  
ATOM   4047  CA  LYS   259      26.773  14.974  54.563  1.00  0.00           C  
ATOM   4048  HA  LYS   259      26.181  14.205  54.066  1.00  0.00           H  
ATOM   4049  CB  LYS   259      27.991  14.863  53.673  1.00  0.00           C  
ATOM   4050  HB2 LYS   259      28.743  15.601  53.952  1.00  0.00           H  
ATOM   4051  HB3 LYS   259      27.693  14.994  52.633  1.00  0.00           H  
ATOM   4052  CG  LYS   259      28.608  13.446  53.766  1.00  0.00           C  
ATOM   4053  HG2 LYS   259      27.947  12.586  53.656  1.00  0.00           H  
ATOM   4054  HG3 LYS   259      29.209  13.335  54.669  1.00  0.00           H  
ATOM   4055  CD  LYS   259      29.669  13.326  52.673  1.00  0.00           C  
ATOM   4056  HD2 LYS   259      30.445  14.091  52.647  1.00  0.00           H  
ATOM   4057  HD3 LYS   259      29.156  13.415  51.715  1.00  0.00           H  
ATOM   4058  CE  LYS   259      30.251  11.880  52.687  1.00  0.00           C  
ATOM   4059  HE2 LYS   259      30.608  11.697  51.673  1.00  0.00           H  
ATOM   4060  HE3 LYS   259      29.367  11.241  52.702  1.00  0.00           H  
ATOM   4061  NZ  LYS   259      31.362  11.718  53.596  1.00  0.00           N  
ATOM   4062  HZ1 LYS   259      31.946  10.939  53.326  1.00  0.00           H  
ATOM   4063  HZ2 LYS   259      32.033  12.466  53.489  1.00  0.00           H  
ATOM   4064  HZ3 LYS   259      31.070  11.610  54.557  1.00  0.00           H  
ATOM   4065  C   LYS   259      26.927  14.591  56.033  1.00  0.00           C  
ATOM   4066  O   LYS   259      26.472  13.516  56.485  1.00  0.00           O  
ATOM   4067  N   GLU   260      27.524  15.529  56.835  1.00  0.00           N  
ATOM   4068  H   GLU   260      27.784  16.438  56.481  1.00  0.00           H  
ATOM   4069  CA  GLU   260      27.510  15.423  58.297  1.00  0.00           C  
ATOM   4070  HA  GLU   260      27.979  14.458  58.487  1.00  0.00           H  
ATOM   4071  CB  GLU   260      28.461  16.524  58.988  1.00  0.00           C  
ATOM   4072  HB2 GLU   260      28.176  17.573  58.899  1.00  0.00           H  
ATOM   4073  HB3 GLU   260      29.314  16.229  58.377  1.00  0.00           H  
ATOM   4074  CG  GLU   260      28.743  16.345  60.511  1.00  0.00           C  
ATOM   4075  HG2 GLU   260      27.903  16.510  61.186  1.00  0.00           H  
ATOM   4076  HG3 GLU   260      29.516  17.038  60.844  1.00  0.00           H  
ATOM   4077  CD  GLU   260      29.243  14.874  60.984  1.00  0.00           C  
ATOM   4078  OE1 GLU   260      29.204  14.590  62.169  1.00  0.00           O  
ATOM   4079  OE2 GLU   260      29.875  14.210  60.144  1.00  0.00           O  
ATOM   4080  C   GLU   260      26.153  15.373  59.017  1.00  0.00           C  
ATOM   4081  O   GLU   260      25.826  14.439  59.754  1.00  0.00           O  
ATOM   4082  N   ASN   261      25.387  16.450  58.896  1.00  0.00           N  
ATOM   4083  H   ASN   261      25.651  17.235  58.317  1.00  0.00           H  
ATOM   4084  CA  ASN   261      24.239  16.778  59.673  1.00  0.00           C  
ATOM   4085  HA  ASN   261      24.389  16.351  60.665  1.00  0.00           H  
ATOM   4086  CB  ASN   261      24.201  18.339  59.766  1.00  0.00           C  
ATOM   4087  HB2 ASN   261      23.247  18.711  60.139  1.00  0.00           H  
ATOM   4088  HB3 ASN   261      24.274  18.878  58.821  1.00  0.00           H  
ATOM   4089  CG  ASN   261      25.324  18.962  60.572  1.00  0.00           C  
ATOM   4090  OD1 ASN   261      25.140  19.158  61.733  1.00  0.00           O  
ATOM   4091  ND2 ASN   261      26.550  19.135  60.098  1.00  0.00           N  
ATOM   4092 HD21 ASN   261      27.248  19.469  60.748  1.00  0.00           H  
ATOM   4093 HD22 ASN   261      26.728  19.063  59.107  1.00  0.00           H  
ATOM   4094  C   ASN   261      22.949  16.249  59.014  1.00  0.00           C  
ATOM   4095  O   ASN   261      22.113  17.071  58.542  1.00  0.00           O  
ATOM   4096  N   LYS   262      22.725  14.950  59.047  1.00  0.00           N  
ATOM   4097  H   LYS   262      23.372  14.413  59.607  1.00  0.00           H  
ATOM   4098  CA  LYS   262      21.584  14.255  58.423  1.00  0.00           C  
ATOM   4099  HA  LYS   262      21.522  14.561  57.379  1.00  0.00           H  
ATOM   4100  CB  LYS   262      21.795  12.773  58.611  1.00  0.00           C  
ATOM   4101  HB2 LYS   262      20.949  12.331  58.085  1.00  0.00           H  
ATOM   4102  HB3 LYS   262      21.808  12.575  59.683  1.00  0.00           H  
ATOM   4103  CG  LYS   262      23.051  11.941  58.240  1.00  0.00           C  
ATOM   4104  HG2 LYS   262      23.876  12.126  58.928  1.00  0.00           H  
ATOM   4105  HG3 LYS   262      23.370  12.232  57.239  1.00  0.00           H  
ATOM   4106  CD  LYS   262      22.773  10.400  58.215  1.00  0.00           C  
ATOM   4107  HD2 LYS   262      21.973  10.183  57.507  1.00  0.00           H  
ATOM   4108  HD3 LYS   262      22.451  10.182  59.233  1.00  0.00           H  
ATOM   4109  CE  LYS   262      24.069   9.716  57.874  1.00  0.00           C  
ATOM   4110  HE2 LYS   262      24.785  10.062  58.620  1.00  0.00           H  
ATOM   4111  HE3 LYS   262      24.359  10.045  56.876  1.00  0.00           H  
ATOM   4112  NZ  LYS   262      24.028   8.237  57.880  1.00  0.00           N  
ATOM   4113  HZ1 LYS   262      23.847   7.848  58.794  1.00  0.00           H  
ATOM   4114  HZ2 LYS   262      23.273   7.944  57.277  1.00  0.00           H  
ATOM   4115  HZ3 LYS   262      24.901   7.819  57.589  1.00  0.00           H  
ATOM   4116  C   LYS   262      20.255  14.763  58.997  1.00  0.00           C  
ATOM   4117  O   LYS   262      19.362  15.183  58.280  1.00  0.00           O  
ATOM   4118  N   GLU   263      20.019  14.558  60.248  1.00  0.00           N  
ATOM   4119  H   GLU   263      20.862  14.391  60.779  1.00  0.00           H  
ATOM   4120  CA  GLU   263      18.743  14.837  61.037  1.00  0.00           C  
ATOM   4121  HA  GLU   263      18.249  15.686  60.566  1.00  0.00           H  
ATOM   4122  CB  GLU   263      17.829  13.542  60.919  1.00  0.00           C  
ATOM   4123  HB2 GLU   263      18.262  12.798  61.588  1.00  0.00           H  
ATOM   4124  HB3 GLU   263      17.935  13.305  59.861  1.00  0.00           H  
ATOM   4125  CG  GLU   263      16.258  13.662  61.195  1.00  0.00           C  
ATOM   4126  HG2 GLU   263      16.047  13.726  62.263  1.00  0.00           H  
ATOM   4127  HG3 GLU   263      15.799  12.759  60.794  1.00  0.00           H  
ATOM   4128  CD  GLU   263      15.646  14.897  60.512  1.00  0.00           C  
ATOM   4129  OE1 GLU   263      14.751  15.483  61.150  1.00  0.00           O  
ATOM   4130  OE2 GLU   263      15.900  15.233  59.318  1.00  0.00           O  
ATOM   4131  C   GLU   263      19.027  15.402  62.474  1.00  0.00           C  
ATOM   4132  O   GLU   263      18.792  16.562  62.818  1.00  0.00           O  
ATOM   4133  N   SER   264      19.623  14.515  63.298  1.00  0.00           N  
ATOM   4134  H   SER   264      20.053  13.717  62.853  1.00  0.00           H  
ATOM   4135  CA  SER   264      19.864  14.888  64.684  1.00  0.00           C  
ATOM   4136  HA  SER   264      18.906  15.293  65.011  1.00  0.00           H  
ATOM   4137  CB  SER   264      20.284  13.631  65.444  1.00  0.00           C  
ATOM   4138  HB2 SER   264      21.243  13.236  65.110  1.00  0.00           H  
ATOM   4139  HB3 SER   264      19.569  12.817  65.322  1.00  0.00           H  
ATOM   4140  OG  SER   264      20.374  13.973  66.822  1.00  0.00           O  
ATOM   4141  HG  SER   264      20.195  13.177  67.328  1.00  0.00           H  
ATOM   4142  C   SER   264      20.851  16.043  64.811  1.00  0.00           C  
ATOM   4143  O   SER   264      20.527  17.069  65.456  1.00  0.00           O  
ATOM   4144  N   LYS   265      22.046  15.943  64.165  1.00  0.00           N  
ATOM   4145  H   LYS   265      22.304  15.083  63.702  1.00  0.00           H  
ATOM   4146  CA  LYS   265      23.053  17.030  64.216  1.00  0.00           C  
ATOM   4147  HA  LYS   265      23.269  17.389  65.222  1.00  0.00           H  
ATOM   4148  CB  LYS   265      24.425  16.518  63.590  1.00  0.00           C  
ATOM   4149  HB2 LYS   265      25.067  17.297  63.180  1.00  0.00           H  
ATOM   4150  HB3 LYS   265      24.161  15.912  62.723  1.00  0.00           H  
ATOM   4151  CG  LYS   265      25.116  15.704  64.620  1.00  0.00           C  
ATOM   4152  HG2 LYS   265      24.516  14.876  64.996  1.00  0.00           H  
ATOM   4153  HG3 LYS   265      25.196  16.382  65.470  1.00  0.00           H  
ATOM   4154  CD  LYS   265      26.472  15.240  64.113  1.00  0.00           C  
ATOM   4155  HD2 LYS   265      26.903  16.011  63.474  1.00  0.00           H  
ATOM   4156  HD3 LYS   265      26.303  14.353  63.503  1.00  0.00           H  
ATOM   4157  CE  LYS   265      27.438  15.024  65.271  1.00  0.00           C  
ATOM   4158  HE2 LYS   265      27.455  14.005  65.658  1.00  0.00           H  
ATOM   4159  HE3 LYS   265      27.110  15.603  66.135  1.00  0.00           H  
ATOM   4160  NZ  LYS   265      28.823  15.513  64.882  1.00  0.00           N  
ATOM   4161  HZ1 LYS   265      29.506  15.258  65.582  1.00  0.00           H  
ATOM   4162  HZ2 LYS   265      29.135  14.903  64.140  1.00  0.00           H  
ATOM   4163  HZ3 LYS   265      28.911  16.481  64.609  1.00  0.00           H  
ATOM   4164  C   LYS   265      22.558  18.266  63.357  1.00  0.00           C  
ATOM   4165  O   LYS   265      22.202  18.117  62.226  1.00  0.00           O  
ATOM   4166  N   HIE   266      22.644  19.523  63.936  1.00  0.00           N  
ATOM   4167  H   HIE   266      23.086  19.624  64.839  1.00  0.00           H  
ATOM   4168  CA  HIE   266      21.945  20.709  63.431  1.00  0.00           C  
ATOM   4169  HA  HIE   266      21.001  20.382  62.994  1.00  0.00           H  
ATOM   4170  CB  HIE   266      21.595  21.629  64.622  1.00  0.00           C  
ATOM   4171  HB2 HIE   266      22.547  21.820  65.117  1.00  0.00           H  
ATOM   4172  HB3 HIE   266      20.900  21.047  65.228  1.00  0.00           H  
ATOM   4173  CG  HIE   266      20.918  22.955  64.302  1.00  0.00           C  
ATOM   4174  ND1 HIE   266      21.599  24.157  63.993  1.00  0.00           N  
ATOM   4175  CE1 HIE   266      20.646  25.022  63.624  1.00  0.00           C  
ATOM   4176  HE1 HIE   266      20.742  26.003  63.184  1.00  0.00           H  
ATOM   4177  NE2 HIE   266      19.422  24.451  63.695  1.00  0.00           N  
ATOM   4178  HE2 HIE   266      18.548  24.916  63.495  1.00  0.00           H  
ATOM   4179  CD2 HIE   266      19.596  23.110  64.036  1.00  0.00           C  
ATOM   4180  HD2 HIE   266      18.792  22.402  64.172  1.00  0.00           H  
ATOM   4181  C   HIE   266      22.739  21.446  62.342  1.00  0.00           C  
ATOM   4182  O   HIE   266      23.867  21.852  62.594  1.00  0.00           O  
ATOM   4183  N   LYS   267      22.086  21.473  61.128  1.00  0.00           N  
ATOM   4184  H   LYS   267      21.081  21.460  61.224  1.00  0.00           H  
ATOM   4185  CA  LYS   267      22.681  22.095  59.904  1.00  0.00           C  
ATOM   4186  HA  LYS   267      23.622  21.605  59.652  1.00  0.00           H  
ATOM   4187  CB  LYS   267      21.661  21.932  58.752  1.00  0.00           C  
ATOM   4188  HB2 LYS   267      21.910  22.580  57.912  1.00  0.00           H  
ATOM   4189  HB3 LYS   267      20.675  22.195  59.136  1.00  0.00           H  
ATOM   4190  CG  LYS   267      21.535  20.480  58.216  1.00  0.00           C  
ATOM   4191  HG2 LYS   267      21.486  19.751  59.025  1.00  0.00           H  
ATOM   4192  HG3 LYS   267      22.417  20.294  57.602  1.00  0.00           H  
ATOM   4193  CD  LYS   267      20.391  20.442  57.184  1.00  0.00           C  
ATOM   4194  HD2 LYS   267      20.448  21.229  56.432  1.00  0.00           H  
ATOM   4195  HD3 LYS   267      19.431  20.726  57.615  1.00  0.00           H  
ATOM   4196  CE  LYS   267      20.242  19.068  56.499  1.00  0.00           C  
ATOM   4197  HE2 LYS   267      21.173  18.691  56.076  1.00  0.00           H  
ATOM   4198  HE3 LYS   267      19.457  19.222  55.759  1.00  0.00           H  
ATOM   4199  NZ  LYS   267      19.755  17.980  57.444  1.00  0.00           N  
ATOM   4200  HZ1 LYS   267      18.986  18.269  58.031  1.00  0.00           H  
ATOM   4201  HZ2 LYS   267      19.324  17.179  57.005  1.00  0.00           H  
ATOM   4202  HZ3 LYS   267      20.521  17.679  58.028  1.00  0.00           H  
ATOM   4203  C   LYS   267      23.021  23.592  60.130  1.00  0.00           C  
ATOM   4204  O   LYS   267      22.153  24.347  60.519  1.00  0.00           O  
ATOM   4205  N   MET   268      24.303  23.898  59.882  1.00  0.00           N  
ATOM   4206  H   MET   268      24.930  23.157  59.603  1.00  0.00           H  
ATOM   4207  CA  MET   268      24.837  25.280  60.065  1.00  0.00           C  
ATOM   4208  HA  MET   268      24.622  25.593  61.086  1.00  0.00           H  
ATOM   4209  CB  MET   268      26.386  25.197  59.971  1.00  0.00           C  
ATOM   4210  HB2 MET   268      26.665  24.669  59.059  1.00  0.00           H  
ATOM   4211  HB3 MET   268      26.798  24.624  60.802  1.00  0.00           H  
ATOM   4212  CG  MET   268      27.208  26.502  59.985  1.00  0.00           C  
ATOM   4213  HG2 MET   268      26.979  27.143  59.133  1.00  0.00           H  
ATOM   4214  HG3 MET   268      28.248  26.176  59.957  1.00  0.00           H  
ATOM   4215  SD  MET   268      26.939  27.516  61.461  1.00  0.00           S  
ATOM   4216  CE  MET   268      27.603  26.402  62.813  1.00  0.00           C  
ATOM   4217  HE1 MET   268      27.575  27.087  63.660  1.00  0.00           H  
ATOM   4218  HE2 MET   268      26.945  25.553  63.003  1.00  0.00           H  
ATOM   4219  HE3 MET   268      28.648  26.234  62.551  1.00  0.00           H  
ATOM   4220  C   MET   268      24.300  26.298  58.991  1.00  0.00           C  
ATOM   4221  O   MET   268      23.971  25.842  57.857  1.00  0.00           O  
ATOM   4222  N   SER   269      24.295  27.578  59.275  1.00  0.00           N  
ATOM   4223  H   SER   269      24.564  27.851  60.209  1.00  0.00           H  
ATOM   4224  CA  SER   269      24.116  28.625  58.213  1.00  0.00           C  
ATOM   4225  HA  SER   269      23.604  28.272  57.317  1.00  0.00           H  
ATOM   4226  CB  SER   269      23.139  29.674  58.600  1.00  0.00           C  
ATOM   4227  HB2 SER   269      23.341  30.000  59.621  1.00  0.00           H  
ATOM   4228  HB3 SER   269      22.191  29.151  58.727  1.00  0.00           H  
ATOM   4229  OG  SER   269      23.128  30.784  57.694  1.00  0.00           O  
ATOM   4230  HG  SER   269      22.214  30.935  57.444  1.00  0.00           H  
ATOM   4231  C   SER   269      25.376  29.338  57.825  1.00  0.00           C  
ATOM   4232  O   SER   269      26.200  29.528  58.717  1.00  0.00           O  
ATOM   4233  N   TYR   270      25.577  29.590  56.473  1.00  0.00           N  
ATOM   4234  H   TYR   270      24.802  29.419  55.849  1.00  0.00           H  
ATOM   4235  CA  TYR   270      26.863  30.047  55.938  1.00  0.00           C  
ATOM   4236  HA  TYR   270      27.522  30.401  56.731  1.00  0.00           H  
ATOM   4237  CB  TYR   270      27.635  28.995  55.146  1.00  0.00           C  
ATOM   4238  HB2 TYR   270      28.551  29.368  54.687  1.00  0.00           H  
ATOM   4239  HB3 TYR   270      27.087  28.708  54.248  1.00  0.00           H  
ATOM   4240  CG  TYR   270      28.019  27.725  55.928  1.00  0.00           C  
ATOM   4241  CD1 TYR   270      29.134  27.789  56.905  1.00  0.00           C  
ATOM   4242  HD1 TYR   270      29.570  28.738  57.179  1.00  0.00           H  
ATOM   4243  CE1 TYR   270      29.635  26.621  57.470  1.00  0.00           C  
ATOM   4244  HE1 TYR   270      30.571  26.625  58.007  1.00  0.00           H  
ATOM   4245  CZ  TYR   270      29.025  25.399  57.138  1.00  0.00           C  
ATOM   4246  OH  TYR   270      29.354  24.277  57.834  1.00  0.00           O  
ATOM   4247  HH  TYR   270      29.599  24.512  58.731  1.00  0.00           H  
ATOM   4248  CE2 TYR   270      27.928  25.288  56.249  1.00  0.00           C  
ATOM   4249  HE2 TYR   270      27.423  24.342  56.124  1.00  0.00           H  
ATOM   4250  CD2 TYR   270      27.482  26.487  55.561  1.00  0.00           C  
ATOM   4251  HD2 TYR   270      26.765  26.535  54.755  1.00  0.00           H  
ATOM   4252  C   TYR   270      26.634  31.410  55.214  1.00  0.00           C  
ATOM   4253  O   TYR   270      25.818  31.483  54.267  1.00  0.00           O  
ATOM   4254  N   SER   271      27.488  32.348  55.595  1.00  0.00           N  
ATOM   4255  H   SER   271      28.220  32.171  56.267  1.00  0.00           H  
ATOM   4256  CA  SER   271      27.721  33.646  54.864  1.00  0.00           C  
ATOM   4257  HA  SER   271      26.794  34.191  54.687  1.00  0.00           H  
ATOM   4258  CB  SER   271      28.611  34.571  55.785  1.00  0.00           C  
ATOM   4259  HB2 SER   271      28.166  34.579  56.780  1.00  0.00           H  
ATOM   4260  HB3 SER   271      28.955  35.511  55.353  1.00  0.00           H  
ATOM   4261  OG  SER   271      29.929  33.973  55.919  1.00  0.00           O  
ATOM   4262  HG  SER   271      30.079  33.732  56.836  1.00  0.00           H  
ATOM   4263  C   SER   271      28.154  33.438  53.385  1.00  0.00           C  
ATOM   4264  O   SER   271      27.653  33.980  52.429  1.00  0.00           O  
ATOM   4265  N   GLY   272      29.246  32.700  53.326  1.00  0.00           N  
ATOM   4266  H   GLY   272      29.531  32.323  54.219  1.00  0.00           H  
ATOM   4267  CA  GLY   272      29.995  32.320  52.075  1.00  0.00           C  
ATOM   4268  HA2 GLY   272      29.286  31.779  51.448  1.00  0.00           H  
ATOM   4269  HA3 GLY   272      30.813  31.657  52.356  1.00  0.00           H  
ATOM   4270  C   GLY   272      30.594  33.467  51.286  1.00  0.00           C  
ATOM   4271  O   GLY   272      31.139  33.278  50.244  1.00  0.00           O  
ATOM   4272  N   ARG   273      30.562  34.728  51.788  1.00  0.00           N  
ATOM   4273  H   ARG   273      30.256  34.790  52.748  1.00  0.00           H  
ATOM   4274  CA  ARG   273      30.978  35.968  51.058  1.00  0.00           C  
ATOM   4275  HA  ARG   273      30.508  36.115  50.086  1.00  0.00           H  
ATOM   4276  CB  ARG   273      30.785  37.087  51.986  1.00  0.00           C  
ATOM   4277  HB2 ARG   273      31.123  38.040  51.578  1.00  0.00           H  
ATOM   4278  HB3 ARG   273      31.346  36.905  52.903  1.00  0.00           H  
ATOM   4279  CG  ARG   273      29.327  37.415  52.497  1.00  0.00           C  
ATOM   4280  HG2 ARG   273      28.944  36.622  53.139  1.00  0.00           H  
ATOM   4281  HG3 ARG   273      28.629  37.423  51.660  1.00  0.00           H  
ATOM   4282  CD  ARG   273      29.349  38.771  53.273  1.00  0.00           C  
ATOM   4283  HD2 ARG   273      29.936  39.483  52.693  1.00  0.00           H  
ATOM   4284  HD3 ARG   273      29.705  38.529  54.274  1.00  0.00           H  
ATOM   4285  NE  ARG   273      27.986  39.214  53.522  1.00  0.00           N  
ATOM   4286  HE  ARG   273      27.224  38.578  53.339  1.00  0.00           H  
ATOM   4287  CZ  ARG   273      27.650  40.336  54.072  1.00  0.00           C  
ATOM   4288  NH1 ARG   273      26.376  40.576  54.434  1.00  0.00           N  
ATOM   4289 HH11 ARG   273      25.697  39.831  54.495  1.00  0.00           H  
ATOM   4290 HH12 ARG   273      26.056  41.524  54.573  1.00  0.00           H  
ATOM   4291  NH2 ARG   273      28.549  41.268  54.341  1.00  0.00           N  
ATOM   4292 HH21 ARG   273      28.356  42.116  54.854  1.00  0.00           H  
ATOM   4293 HH22 ARG   273      29.477  41.185  53.949  1.00  0.00           H  
ATOM   4294  C   ARG   273      32.512  35.844  50.628  1.00  0.00           C  
ATOM   4295  O   ARG   273      33.287  35.684  51.583  1.00  0.00           O  
ATOM   4296  N   VAL   274      32.949  35.782  49.384  1.00  0.00           N  
ATOM   4297  H   VAL   274      32.293  35.879  48.622  1.00  0.00           H  
ATOM   4298  CA  VAL   274      34.317  35.485  49.004  1.00  0.00           C  
ATOM   4299  HA  VAL   274      34.716  34.735  49.687  1.00  0.00           H  
ATOM   4300  CB  VAL   274      34.451  34.961  47.521  1.00  0.00           C  
ATOM   4301  HB  VAL   274      34.309  35.791  46.829  1.00  0.00           H  
ATOM   4302  CG1 VAL   274      35.822  34.366  47.332  1.00  0.00           C  
ATOM   4303 HG11 VAL   274      36.618  35.109  47.283  1.00  0.00           H  
ATOM   4304 HG12 VAL   274      36.091  33.729  48.174  1.00  0.00           H  
ATOM   4305 HG13 VAL   274      35.974  33.806  46.409  1.00  0.00           H  
ATOM   4306  CG2 VAL   274      33.402  33.886  47.239  1.00  0.00           C  
ATOM   4307 HG21 VAL   274      33.645  32.913  47.665  1.00  0.00           H  
ATOM   4308 HG22 VAL   274      32.362  34.135  47.450  1.00  0.00           H  
ATOM   4309 HG23 VAL   274      33.357  33.837  46.151  1.00  0.00           H  
ATOM   4310  C   VAL   274      35.211  36.762  49.172  1.00  0.00           C  
ATOM   4311  O   VAL   274      34.889  37.804  48.699  1.00  0.00           O  
ATOM   4312  N   LYS   275      36.275  36.585  49.993  1.00  0.00           N  
ATOM   4313  H   LYS   275      36.357  35.728  50.521  1.00  0.00           H  
ATOM   4314  CA  LYS   275      37.195  37.697  50.442  1.00  0.00           C  
ATOM   4315  HA  LYS   275      36.653  38.638  50.537  1.00  0.00           H  
ATOM   4316  CB  LYS   275      37.864  37.343  51.787  1.00  0.00           C  
ATOM   4317  HB2 LYS   275      38.381  38.246  52.113  1.00  0.00           H  
ATOM   4318  HB3 LYS   275      38.654  36.619  51.590  1.00  0.00           H  
ATOM   4319  CG  LYS   275      36.924  36.962  52.913  1.00  0.00           C  
ATOM   4320  HG2 LYS   275      37.494  37.008  53.840  1.00  0.00           H  
ATOM   4321  HG3 LYS   275      36.537  35.962  52.717  1.00  0.00           H  
ATOM   4322  CD  LYS   275      35.775  37.935  53.051  1.00  0.00           C  
ATOM   4323  HD2 LYS   275      35.448  38.128  52.030  1.00  0.00           H  
ATOM   4324  HD3 LYS   275      36.198  38.856  53.451  1.00  0.00           H  
ATOM   4325  CE  LYS   275      34.562  37.507  53.863  1.00  0.00           C  
ATOM   4326  HE2 LYS   275      34.756  37.256  54.905  1.00  0.00           H  
ATOM   4327  HE3 LYS   275      34.091  36.661  53.361  1.00  0.00           H  
ATOM   4328  NZ  LYS   275      33.648  38.696  53.816  1.00  0.00           N  
ATOM   4329  HZ1 LYS   275      32.862  38.550  54.434  1.00  0.00           H  
ATOM   4330  HZ2 LYS   275      34.136  39.518  54.142  1.00  0.00           H  
ATOM   4331  HZ3 LYS   275      33.251  38.947  52.922  1.00  0.00           H  
ATOM   4332  C   LYS   275      38.131  37.900  49.244  1.00  0.00           C  
ATOM   4333  O   LYS   275      38.396  38.975  48.796  1.00  0.00           O  
ATOM   4334  N   THR   276      38.614  36.735  48.767  1.00  0.00           N  
ATOM   4335  H   THR   276      38.246  35.878  49.154  1.00  0.00           H  
ATOM   4336  CA  THR   276      39.763  36.499  47.959  1.00  0.00           C  
ATOM   4337  HA  THR   276      39.748  37.193  47.118  1.00  0.00           H  
ATOM   4338  CB  THR   276      41.150  36.902  48.692  1.00  0.00           C  
ATOM   4339  HB  THR   276      41.064  37.974  48.872  1.00  0.00           H  
ATOM   4340  CG2 THR   276      41.452  36.210  50.044  1.00  0.00           C  
ATOM   4341 HG21 THR   276      41.343  35.126  50.024  1.00  0.00           H  
ATOM   4342 HG22 THR   276      42.465  36.353  50.420  1.00  0.00           H  
ATOM   4343 HG23 THR   276      40.693  36.551  50.748  1.00  0.00           H  
ATOM   4344  OG1 THR   276      42.256  36.539  47.867  1.00  0.00           O  
ATOM   4345  HG1 THR   276      42.281  37.204  47.174  1.00  0.00           H  
ATOM   4346  C   THR   276      39.782  35.080  47.369  1.00  0.00           C  
ATOM   4347  O   THR   276      39.314  34.155  47.960  1.00  0.00           O  
ATOM   4348  N   LEU   277      40.203  34.961  46.097  1.00  0.00           N  
ATOM   4349  H   LEU   277      40.436  35.850  45.676  1.00  0.00           H  
ATOM   4350  CA  LEU   277      40.309  33.782  45.310  1.00  0.00           C  
ATOM   4351  HA  LEU   277      40.221  32.976  46.038  1.00  0.00           H  
ATOM   4352  CB  LEU   277      38.996  33.591  44.519  1.00  0.00           C  
ATOM   4353  HB2 LEU   277      38.124  33.879  45.106  1.00  0.00           H  
ATOM   4354  HB3 LEU   277      38.932  32.512  44.384  1.00  0.00           H  
ATOM   4355  CG  LEU   277      38.881  34.439  43.247  1.00  0.00           C  
ATOM   4356  HG  LEU   277      39.866  34.486  42.783  1.00  0.00           H  
ATOM   4357  CD1 LEU   277      37.879  33.849  42.244  1.00  0.00           C  
ATOM   4358 HD11 LEU   277      37.928  32.760  42.244  1.00  0.00           H  
ATOM   4359 HD12 LEU   277      36.881  34.262  42.392  1.00  0.00           H  
ATOM   4360 HD13 LEU   277      38.175  34.104  41.226  1.00  0.00           H  
ATOM   4361  CD2 LEU   277      38.327  35.799  43.626  1.00  0.00           C  
ATOM   4362 HD21 LEU   277      37.335  35.644  44.049  1.00  0.00           H  
ATOM   4363 HD22 LEU   277      38.939  36.322  44.360  1.00  0.00           H  
ATOM   4364 HD23 LEU   277      38.363  36.387  42.709  1.00  0.00           H  
ATOM   4365  C   LEU   277      41.575  33.597  44.491  1.00  0.00           C  
ATOM   4366  O   LEU   277      42.122  34.572  43.928  1.00  0.00           O  
ATOM   4367  N   CYS   278      42.176  32.427  44.486  1.00  0.00           N  
ATOM   4368  H   CYS   278      41.618  31.689  44.890  1.00  0.00           H  
ATOM   4369  CA  CYS   278      43.466  32.077  43.940  1.00  0.00           C  
ATOM   4370  HA  CYS   278      43.738  32.953  43.352  1.00  0.00           H  
ATOM   4371  CB  CYS   278      44.435  32.096  45.128  1.00  0.00           C  
ATOM   4372  HB2 CYS   278      43.956  31.837  46.073  1.00  0.00           H  
ATOM   4373  HB3 CYS   278      44.719  33.089  45.477  1.00  0.00           H  
ATOM   4374  SG  CYS   278      45.955  31.059  45.097  1.00  0.00           S  
ATOM   4375  HG  CYS   278      45.679  30.163  46.049  1.00  0.00           H  
ATOM   4376  C   CYS   278      43.535  30.789  43.146  1.00  0.00           C  
ATOM   4377  O   CYS   278      43.403  29.721  43.669  1.00  0.00           O  
ATOM   4378  N   LEU   279      43.917  30.828  41.885  1.00  0.00           N  
ATOM   4379  H   LEU   279      44.124  31.718  41.456  1.00  0.00           H  
ATOM   4380  CA  LEU   279      44.164  29.641  40.975  1.00  0.00           C  
ATOM   4381  HA  LEU   279      43.559  28.767  41.220  1.00  0.00           H  
ATOM   4382  CB  LEU   279      43.690  30.154  39.596  1.00  0.00           C  
ATOM   4383  HB2 LEU   279      43.983  31.186  39.404  1.00  0.00           H  
ATOM   4384  HB3 LEU   279      42.612  30.283  39.696  1.00  0.00           H  
ATOM   4385  CG  LEU   279      43.801  29.129  38.320  1.00  0.00           C  
ATOM   4386  HG  LEU   279      44.839  29.186  37.992  1.00  0.00           H  
ATOM   4387  CD1 LEU   279      43.421  27.673  38.493  1.00  0.00           C  
ATOM   4388 HD11 LEU   279      43.459  27.082  37.578  1.00  0.00           H  
ATOM   4389 HD12 LEU   279      44.111  27.168  39.169  1.00  0.00           H  
ATOM   4390 HD13 LEU   279      42.396  27.540  38.838  1.00  0.00           H  
ATOM   4391  CD2 LEU   279      42.856  29.595  37.203  1.00  0.00           C  
ATOM   4392 HD21 LEU   279      41.869  29.810  37.612  1.00  0.00           H  
ATOM   4393 HD22 LEU   279      43.255  30.584  36.978  1.00  0.00           H  
ATOM   4394 HD23 LEU   279      42.748  28.815  36.449  1.00  0.00           H  
ATOM   4395  C   LEU   279      45.662  29.362  41.018  1.00  0.00           C  
ATOM   4396  O   LEU   279      46.468  30.093  40.488  1.00  0.00           O  
ATOM   4397  N   GLN   280      46.115  28.306  41.691  1.00  0.00           N  
ATOM   4398  H   GLN   280      45.431  27.608  41.947  1.00  0.00           H  
ATOM   4399  CA  GLN   280      47.539  27.944  41.831  1.00  0.00           C  
ATOM   4400  HA  GLN   280      48.053  28.903  41.899  1.00  0.00           H  
ATOM   4401  CB  GLN   280      47.665  27.242  43.151  1.00  0.00           C  
ATOM   4402  HB2 GLN   280      48.235  26.314  43.181  1.00  0.00           H  
ATOM   4403  HB3 GLN   280      46.687  27.019  43.578  1.00  0.00           H  
ATOM   4404  CG  GLN   280      48.187  28.180  44.243  1.00  0.00           C  
ATOM   4405  HG2 GLN   280      47.836  27.845  45.219  1.00  0.00           H  
ATOM   4406  HG3 GLN   280      47.817  29.189  44.058  1.00  0.00           H  
ATOM   4407  CD  GLN   280      49.678  28.028  44.536  1.00  0.00           C  
ATOM   4408  OE1 GLN   280      50.425  29.023  44.546  1.00  0.00           O  
ATOM   4409  NE2 GLN   280      50.121  26.826  44.812  1.00  0.00           N  
ATOM   4410 HE21 GLN   280      49.426  26.102  44.924  1.00  0.00           H  
ATOM   4411 HE22 GLN   280      51.094  26.563  44.744  1.00  0.00           H  
ATOM   4412  C   GLN   280      48.157  27.191  40.634  1.00  0.00           C  
ATOM   4413  O   GLN   280      48.363  25.954  40.659  1.00  0.00           O  
ATOM   4414  N   LYS   281      48.328  27.943  39.616  1.00  0.00           N  
ATOM   4415  H   LYS   281      48.057  28.907  39.745  1.00  0.00           H  
ATOM   4416  CA  LYS   281      48.926  27.573  38.297  1.00  0.00           C  
ATOM   4417  HA  LYS   281      49.150  28.564  37.902  1.00  0.00           H  
ATOM   4418  CB  LYS   281      50.264  26.801  38.387  1.00  0.00           C  
ATOM   4419  HB2 LYS   281      50.245  25.734  38.612  1.00  0.00           H  
ATOM   4420  HB3 LYS   281      50.914  27.365  39.056  1.00  0.00           H  
ATOM   4421  CG  LYS   281      51.073  26.948  37.066  1.00  0.00           C  
ATOM   4422  HG2 LYS   281      51.443  27.969  36.971  1.00  0.00           H  
ATOM   4423  HG3 LYS   281      50.502  26.683  36.177  1.00  0.00           H  
ATOM   4424  CD  LYS   281      52.310  26.037  37.249  1.00  0.00           C  
ATOM   4425  HD2 LYS   281      52.917  26.267  38.124  1.00  0.00           H  
ATOM   4426  HD3 LYS   281      53.107  26.242  36.534  1.00  0.00           H  
ATOM   4427  CE  LYS   281      52.033  24.517  37.152  1.00  0.00           C  
ATOM   4428  HE2 LYS   281      51.354  24.314  36.323  1.00  0.00           H  
ATOM   4429  HE3 LYS   281      51.490  24.170  38.031  1.00  0.00           H  
ATOM   4430  NZ  LYS   281      53.256  23.661  36.981  1.00  0.00           N  
ATOM   4431  HZ1 LYS   281      54.013  23.819  37.630  1.00  0.00           H  
ATOM   4432  HZ2 LYS   281      52.977  22.693  36.907  1.00  0.00           H  
ATOM   4433  HZ3 LYS   281      53.766  23.989  36.174  1.00  0.00           H  
ATOM   4434  C   LYS   281      47.912  26.846  37.400  1.00  0.00           C  
ATOM   4435  O   LYS   281      47.064  27.373  36.692  1.00  0.00           O  
ATOM   4436  N   ASN   282      47.846  25.513  37.592  1.00  0.00           N  
ATOM   4437  H   ASN   282      48.365  25.049  38.324  1.00  0.00           H  
ATOM   4438  CA  ASN   282      46.904  24.629  36.965  1.00  0.00           C  
ATOM   4439  HA  ASN   282      46.425  25.108  36.110  1.00  0.00           H  
ATOM   4440  CB  ASN   282      47.673  23.377  36.444  1.00  0.00           C  
ATOM   4441  HB2 ASN   282      46.990  22.614  36.070  1.00  0.00           H  
ATOM   4442  HB3 ASN   282      48.158  22.852  37.267  1.00  0.00           H  
ATOM   4443  CG  ASN   282      48.696  23.649  35.386  1.00  0.00           C  
ATOM   4444  OD1 ASN   282      48.587  24.614  34.700  1.00  0.00           O  
ATOM   4445  ND2 ASN   282      49.533  22.680  35.080  1.00  0.00           N  
ATOM   4446 HD21 ASN   282      49.971  22.810  34.180  1.00  0.00           H  
ATOM   4447 HD22 ASN   282      49.493  21.763  35.500  1.00  0.00           H  
ATOM   4448  C   ASN   282      45.692  24.255  37.840  1.00  0.00           C  
ATOM   4449  O   ASN   282      45.923  23.757  38.963  1.00  0.00           O  
ATOM   4450  N   THR   283      44.458  24.483  37.448  1.00  0.00           N  
ATOM   4451  H   THR   283      44.310  25.053  36.628  1.00  0.00           H  
ATOM   4452  CA  THR   283      43.198  23.751  37.753  1.00  0.00           C  
ATOM   4453  HA  THR   283      42.455  24.049  37.014  1.00  0.00           H  
ATOM   4454  CB  THR   283      43.443  22.286  37.478  1.00  0.00           C  
ATOM   4455  HB  THR   283      43.987  21.843  38.313  1.00  0.00           H  
ATOM   4456  CG2 THR   283      42.028  21.657  37.304  1.00  0.00           C  
ATOM   4457 HG21 THR   283      41.515  21.639  38.266  1.00  0.00           H  
ATOM   4458 HG22 THR   283      41.310  22.254  36.741  1.00  0.00           H  
ATOM   4459 HG23 THR   283      42.133  20.621  36.981  1.00  0.00           H  
ATOM   4460  OG1 THR   283      44.030  21.972  36.262  1.00  0.00           O  
ATOM   4461  HG1 THR   283      43.279  21.895  35.670  1.00  0.00           H  
ATOM   4462  C   THR   283      42.578  24.032  39.171  1.00  0.00           C  
ATOM   4463  O   THR   283      41.371  23.884  39.496  1.00  0.00           O  
ATOM   4464  N   ALA   284      43.461  24.265  40.143  1.00  0.00           N  
ATOM   4465  H   ALA   284      44.448  24.285  39.930  1.00  0.00           H  
ATOM   4466  CA  ALA   284      43.175  24.167  41.566  1.00  0.00           C  
ATOM   4467  HA  ALA   284      42.445  23.389  41.786  1.00  0.00           H  
ATOM   4468  CB  ALA   284      44.338  23.538  42.342  1.00  0.00           C  
ATOM   4469  HB1 ALA   284      44.379  22.516  41.965  1.00  0.00           H  
ATOM   4470  HB2 ALA   284      45.232  24.143  42.195  1.00  0.00           H  
ATOM   4471  HB3 ALA   284      44.096  23.477  43.404  1.00  0.00           H  
ATOM   4472  C   ALA   284      42.782  25.620  42.022  1.00  0.00           C  
ATOM   4473  O   ALA   284      43.639  26.535  42.168  1.00  0.00           O  
ATOM   4474  N   LEU   285      41.438  25.834  42.213  1.00  0.00           N  
ATOM   4475  H   LEU   285      40.843  25.019  42.259  1.00  0.00           H  
ATOM   4476  CA  LEU   285      40.969  27.150  42.638  1.00  0.00           C  
ATOM   4477  HA  LEU   285      41.647  27.911  42.251  1.00  0.00           H  
ATOM   4478  CB  LEU   285      39.690  27.477  41.866  1.00  0.00           C  
ATOM   4479  HB2 LEU   285      38.941  26.742  42.158  1.00  0.00           H  
ATOM   4480  HB3 LEU   285      39.897  27.280  40.814  1.00  0.00           H  
ATOM   4481  CG  LEU   285      39.028  28.794  42.138  1.00  0.00           C  
ATOM   4482  HG  LEU   285      38.746  28.780  43.191  1.00  0.00           H  
ATOM   4483  CD1 LEU   285      39.958  30.058  41.879  1.00  0.00           C  
ATOM   4484 HD11 LEU   285      39.503  31.032  42.058  1.00  0.00           H  
ATOM   4485 HD12 LEU   285      40.698  29.931  42.669  1.00  0.00           H  
ATOM   4486 HD13 LEU   285      40.460  30.029  40.912  1.00  0.00           H  
ATOM   4487  CD2 LEU   285      37.793  29.145  41.319  1.00  0.00           C  
ATOM   4488 HD21 LEU   285      37.218  29.940  41.792  1.00  0.00           H  
ATOM   4489 HD22 LEU   285      38.018  29.454  40.298  1.00  0.00           H  
ATOM   4490 HD23 LEU   285      37.128  28.282  41.321  1.00  0.00           H  
ATOM   4491  C   LEU   285      40.748  27.205  44.156  1.00  0.00           C  
ATOM   4492  O   LEU   285      39.962  26.419  44.697  1.00  0.00           O  
ATOM   4493  N   TRP   286      41.445  28.146  44.775  1.00  0.00           N  
ATOM   4494  H   TRP   286      42.078  28.638  44.160  1.00  0.00           H  
ATOM   4495  CA  TRP   286      41.282  28.344  46.234  1.00  0.00           C  
ATOM   4496  HA  TRP   286      41.050  27.438  46.794  1.00  0.00           H  
ATOM   4497  CB  TRP   286      42.694  28.696  46.760  1.00  0.00           C  
ATOM   4498  HB2 TRP   286      42.682  29.107  47.770  1.00  0.00           H  
ATOM   4499  HB3 TRP   286      43.068  29.469  46.089  1.00  0.00           H  
ATOM   4500  CG  TRP   286      43.640  27.515  46.686  1.00  0.00           C  
ATOM   4501  CD1 TRP   286      44.578  27.358  45.728  1.00  0.00           C  
ATOM   4502  HD1 TRP   286      44.522  27.800  44.745  1.00  0.00           H  
ATOM   4503  NE1 TRP   286      45.219  26.161  45.990  1.00  0.00           N  
ATOM   4504  HE1 TRP   286      45.954  25.794  45.402  1.00  0.00           H  
ATOM   4505  CE2 TRP   286      44.815  25.569  47.187  1.00  0.00           C  
ATOM   4506  CZ2 TRP   286      45.133  24.378  47.930  1.00  0.00           C  
ATOM   4507  HZ2 TRP   286      45.999  23.819  47.610  1.00  0.00           H  
ATOM   4508  CH2 TRP   286      44.399  24.020  49.030  1.00  0.00           C  
ATOM   4509  HH2 TRP   286      44.711  23.232  49.701  1.00  0.00           H  
ATOM   4510  CZ3 TRP   286      43.268  24.794  49.434  1.00  0.00           C  
ATOM   4511  HZ3 TRP   286      42.603  24.550  50.249  1.00  0.00           H  
ATOM   4512  CE3 TRP   286      43.026  25.929  48.771  1.00  0.00           C  
ATOM   4513  HE3 TRP   286      42.141  26.508  48.988  1.00  0.00           H  
ATOM   4514  CD2 TRP   286      43.756  26.373  47.579  1.00  0.00           C  
ATOM   4515  C   TRP   286      40.323  29.494  46.529  1.00  0.00           C  
ATOM   4516  O   TRP   286      40.371  30.496  45.820  1.00  0.00           O  
ATOM   4517  N   ILE   287      39.424  29.409  47.518  1.00  0.00           N  
ATOM   4518  H   ILE   287      39.255  28.517  47.960  1.00  0.00           H  
ATOM   4519  CA  ILE   287      38.386  30.442  47.742  1.00  0.00           C  
ATOM   4520  HA  ILE   287      38.726  31.359  47.259  1.00  0.00           H  
ATOM   4521  CB  ILE   287      37.078  29.957  47.066  1.00  0.00           C  
ATOM   4522  HB  ILE   287      36.707  29.115  47.650  1.00  0.00           H  
ATOM   4523  CG2 ILE   287      36.064  31.088  47.067  1.00  0.00           C  
ATOM   4524 HG21 ILE   287      35.924  31.340  48.118  1.00  0.00           H  
ATOM   4525 HG22 ILE   287      36.464  31.873  46.425  1.00  0.00           H  
ATOM   4526 HG23 ILE   287      35.150  30.676  46.639  1.00  0.00           H  
ATOM   4527  CG1 ILE   287      37.255  29.459  45.598  1.00  0.00           C  
ATOM   4528 HG12 ILE   287      37.832  28.535  45.590  1.00  0.00           H  
ATOM   4529 HG13 ILE   287      37.875  30.105  44.977  1.00  0.00           H  
ATOM   4530  CD1 ILE   287      36.033  29.176  44.762  1.00  0.00           C  
ATOM   4531 HD11 ILE   287      35.371  30.014  44.547  1.00  0.00           H  
ATOM   4532 HD12 ILE   287      36.187  28.544  43.887  1.00  0.00           H  
ATOM   4533 HD13 ILE   287      35.358  28.702  45.475  1.00  0.00           H  
ATOM   4534  C   ILE   287      38.187  30.636  49.292  1.00  0.00           C  
ATOM   4535  O   ILE   287      37.814  29.778  50.032  1.00  0.00           O  
ATOM   4536  N   GLY   288      38.463  31.856  49.725  1.00  0.00           N  
ATOM   4537  H   GLY   288      38.577  32.558  49.008  1.00  0.00           H  
ATOM   4538  CA  GLY   288      38.501  32.344  51.098  1.00  0.00           C  
ATOM   4539  HA2 GLY   288      39.228  33.131  51.294  1.00  0.00           H  
ATOM   4540  HA3 GLY   288      38.864  31.580  51.785  1.00  0.00           H  
ATOM   4541  C   GLY   288      37.229  32.935  51.509  1.00  0.00           C  
ATOM   4542  O   GLY   288      36.952  34.098  51.077  1.00  0.00           O  
ATOM   4543  N   THR   289      36.276  32.319  52.201  1.00  0.00           N  
ATOM   4544  H   THR   289      36.526  31.420  52.586  1.00  0.00           H  
ATOM   4545  CA  THR   289      34.934  32.891  52.536  1.00  0.00           C  
ATOM   4546  HA  THR   289      34.706  33.776  51.941  1.00  0.00           H  
ATOM   4547  CB  THR   289      33.805  31.874  52.090  1.00  0.00           C  
ATOM   4548  HB  THR   289      32.850  32.397  52.132  1.00  0.00           H  
ATOM   4549  CG2 THR   289      34.049  31.516  50.615  1.00  0.00           C  
ATOM   4550 HG21 THR   289      34.655  30.630  50.424  1.00  0.00           H  
ATOM   4551 HG22 THR   289      33.112  31.450  50.062  1.00  0.00           H  
ATOM   4552 HG23 THR   289      34.433  32.413  50.131  1.00  0.00           H  
ATOM   4553  OG1 THR   289      33.803  30.791  52.828  1.00  0.00           O  
ATOM   4554  HG1 THR   289      34.632  30.399  52.543  1.00  0.00           H  
ATOM   4555  C   THR   289      34.750  33.237  54.031  1.00  0.00           C  
ATOM   4556  O   THR   289      35.543  32.792  54.818  1.00  0.00           O  
ATOM   4557  N   GLY   290      33.686  34.056  54.251  1.00  0.00           N  
ATOM   4558  H   GLY   290      33.328  34.489  53.412  1.00  0.00           H  
ATOM   4559  CA  GLY   290      33.057  34.498  55.511  1.00  0.00           C  
ATOM   4560  HA2 GLY   290      32.060  34.894  55.316  1.00  0.00           H  
ATOM   4561  HA3 GLY   290      33.727  35.286  55.856  1.00  0.00           H  
ATOM   4562  C   GLY   290      32.948  33.465  56.659  1.00  0.00           C  
ATOM   4563  O   GLY   290      32.727  32.278  56.409  1.00  0.00           O  
ATOM   4564  N   GLY   291      33.087  33.993  57.913  1.00  0.00           N  
ATOM   4565  H   GLY   291      33.111  34.986  58.092  1.00  0.00           H  
ATOM   4566  CA  GLY   291      33.123  33.173  59.158  1.00  0.00           C  
ATOM   4567  HA2 GLY   291      32.399  32.359  59.203  1.00  0.00           H  
ATOM   4568  HA3 GLY   291      33.001  33.722  60.092  1.00  0.00           H  
ATOM   4569  C   GLY   291      34.415  32.408  59.318  1.00  0.00           C  
ATOM   4570  O   GLY   291      35.020  32.313  60.423  1.00  0.00           O  
ATOM   4571  N   GLY   292      35.005  31.806  58.255  1.00  0.00           N  
ATOM   4572  H   GLY   292      34.486  31.750  57.390  1.00  0.00           H  
ATOM   4573  CA  GLY   292      36.500  31.575  58.152  1.00  0.00           C  
ATOM   4574  HA2 GLY   292      37.068  31.661  59.078  1.00  0.00           H  
ATOM   4575  HA3 GLY   292      36.876  32.339  57.472  1.00  0.00           H  
ATOM   4576  C   GLY   292      36.732  30.222  57.540  1.00  0.00           C  
ATOM   4577  O   GLY   292      37.252  29.348  58.281  1.00  0.00           O  
ATOM   4578  N   HIE   293      36.282  29.938  56.267  1.00  0.00           N  
ATOM   4579  H   HIE   293      36.122  30.729  55.660  1.00  0.00           H  
ATOM   4580  CA  HIE   293      36.259  28.630  55.586  1.00  0.00           C  
ATOM   4581  HA  HIE   293      36.922  27.986  56.163  1.00  0.00           H  
ATOM   4582  CB  HIE   293      34.839  28.032  55.363  1.00  0.00           C  
ATOM   4583  HB2 HIE   293      34.876  27.041  54.911  1.00  0.00           H  
ATOM   4584  HB3 HIE   293      34.301  28.632  54.628  1.00  0.00           H  
ATOM   4585  CG  HIE   293      34.035  28.094  56.641  1.00  0.00           C  
ATOM   4586  ND1 HIE   293      34.576  27.795  57.902  1.00  0.00           N  
ATOM   4587  CE1 HIE   293      33.776  28.389  58.786  1.00  0.00           C  
ATOM   4588  HE1 HIE   293      34.027  28.396  59.837  1.00  0.00           H  
ATOM   4589  NE2 HIE   293      32.708  28.988  58.237  1.00  0.00           N  
ATOM   4590  HE2 HIE   293      32.072  29.566  58.767  1.00  0.00           H  
ATOM   4591  CD2 HIE   293      32.902  28.825  56.859  1.00  0.00           C  
ATOM   4592  HD2 HIE   293      32.267  29.270  56.107  1.00  0.00           H  
ATOM   4593  C   HIE   293      36.868  28.832  54.166  1.00  0.00           C  
ATOM   4594  O   HIE   293      36.251  29.403  53.335  1.00  0.00           O  
ATOM   4595  N   ILE   294      38.061  28.248  53.930  1.00  0.00           N  
ATOM   4596  H   ILE   294      38.564  27.859  54.714  1.00  0.00           H  
ATOM   4597  CA  ILE   294      38.728  28.139  52.675  1.00  0.00           C  
ATOM   4598  HA  ILE   294      38.446  28.942  51.994  1.00  0.00           H  
ATOM   4599  CB  ILE   294      40.212  28.223  52.718  1.00  0.00           C  
ATOM   4600  HB  ILE   294      40.552  27.563  53.517  1.00  0.00           H  
ATOM   4601  CG2 ILE   294      40.967  27.807  51.378  1.00  0.00           C  
ATOM   4602 HG21 ILE   294      40.864  26.727  51.267  1.00  0.00           H  
ATOM   4603 HG22 ILE   294      40.618  28.333  50.490  1.00  0.00           H  
ATOM   4604 HG23 ILE   294      42.014  28.042  51.572  1.00  0.00           H  
ATOM   4605  CG1 ILE   294      40.622  29.676  53.092  1.00  0.00           C  
ATOM   4606 HG12 ILE   294      40.023  30.072  53.912  1.00  0.00           H  
ATOM   4607 HG13 ILE   294      40.496  30.286  52.198  1.00  0.00           H  
ATOM   4608  CD1 ILE   294      42.092  29.816  53.498  1.00  0.00           C  
ATOM   4609 HD11 ILE   294      42.453  30.715  53.999  1.00  0.00           H  
ATOM   4610 HD12 ILE   294      42.277  28.931  54.107  1.00  0.00           H  
ATOM   4611 HD13 ILE   294      42.790  29.765  52.662  1.00  0.00           H  
ATOM   4612  C   ILE   294      38.274  26.855  51.932  1.00  0.00           C  
ATOM   4613  O   ILE   294      38.373  25.766  52.540  1.00  0.00           O  
ATOM   4614  N   LEU   295      37.740  26.978  50.713  1.00  0.00           N  
ATOM   4615  H   LEU   295      37.724  27.905  50.313  1.00  0.00           H  
ATOM   4616  CA  LEU   295      37.289  25.866  49.830  1.00  0.00           C  
ATOM   4617  HA  LEU   295      37.161  24.935  50.383  1.00  0.00           H  
ATOM   4618  CB  LEU   295      35.978  26.199  48.989  1.00  0.00           C  
ATOM   4619  HB2 LEU   295      35.668  25.298  48.458  1.00  0.00           H  
ATOM   4620  HB3 LEU   295      36.173  26.953  48.227  1.00  0.00           H  
ATOM   4621  CG  LEU   295      34.798  26.649  49.868  1.00  0.00           C  
ATOM   4622  HG  LEU   295      34.747  26.136  50.829  1.00  0.00           H  
ATOM   4623  CD1 LEU   295      34.681  28.131  50.180  1.00  0.00           C  
ATOM   4624 HD11 LEU   295      34.682  28.811  49.328  1.00  0.00           H  
ATOM   4625 HD12 LEU   295      33.812  28.455  50.753  1.00  0.00           H  
ATOM   4626 HD13 LEU   295      35.566  28.380  50.765  1.00  0.00           H  
ATOM   4627  CD2 LEU   295      33.504  26.287  49.134  1.00  0.00           C  
ATOM   4628 HD21 LEU   295      33.539  26.915  48.243  1.00  0.00           H  
ATOM   4629 HD22 LEU   295      33.323  25.231  48.934  1.00  0.00           H  
ATOM   4630 HD23 LEU   295      32.787  26.740  49.819  1.00  0.00           H  
ATOM   4631  C   LEU   295      38.365  25.523  48.827  1.00  0.00           C  
ATOM   4632  O   LEU   295      38.752  26.479  48.063  1.00  0.00           O  
ATOM   4633  N   LEU   296      38.829  24.305  48.571  1.00  0.00           N  
ATOM   4634  H   LEU   296      38.362  23.617  49.144  1.00  0.00           H  
ATOM   4635  CA  LEU   296      39.429  23.899  47.351  1.00  0.00           C  
ATOM   4636  HA  LEU   296      39.806  24.831  46.932  1.00  0.00           H  
ATOM   4637  CB  LEU   296      40.638  23.006  47.630  1.00  0.00           C  
ATOM   4638  HB2 LEU   296      40.231  22.164  48.190  1.00  0.00           H  
ATOM   4639  HB3 LEU   296      41.392  23.473  48.264  1.00  0.00           H  
ATOM   4640  CG  LEU   296      41.341  22.514  46.355  1.00  0.00           C  
ATOM   4641  HG  LEU   296      40.606  21.932  45.798  1.00  0.00           H  
ATOM   4642  CD1 LEU   296      41.869  23.631  45.561  1.00  0.00           C  
ATOM   4643 HD11 LEU   296      42.701  23.365  44.908  1.00  0.00           H  
ATOM   4644 HD12 LEU   296      41.030  23.899  44.920  1.00  0.00           H  
ATOM   4645 HD13 LEU   296      42.211  24.461  46.180  1.00  0.00           H  
ATOM   4646  CD2 LEU   296      42.491  21.564  46.795  1.00  0.00           C  
ATOM   4647 HD21 LEU   296      43.101  21.199  45.968  1.00  0.00           H  
ATOM   4648 HD22 LEU   296      43.180  22.110  47.438  1.00  0.00           H  
ATOM   4649 HD23 LEU   296      42.151  20.641  47.264  1.00  0.00           H  
ATOM   4650  C   LEU   296      38.527  23.278  46.322  1.00  0.00           C  
ATOM   4651  O   LEU   296      37.893  22.194  46.582  1.00  0.00           O  
ATOM   4652  N   LEU   297      38.434  23.911  45.122  1.00  0.00           N  
ATOM   4653  H   LEU   297      38.831  24.833  45.009  1.00  0.00           H  
ATOM   4654  CA  LEU   297      37.687  23.408  43.960  1.00  0.00           C  
ATOM   4655  HA  LEU   297      37.092  22.546  44.261  1.00  0.00           H  
ATOM   4656  CB  LEU   297      36.703  24.501  43.515  1.00  0.00           C  
ATOM   4657  HB2 LEU   297      36.352  24.230  42.519  1.00  0.00           H  
ATOM   4658  HB3 LEU   297      37.146  25.497  43.489  1.00  0.00           H  
ATOM   4659  CG  LEU   297      35.425  24.567  44.368  1.00  0.00           C  
ATOM   4660  HG  LEU   297      35.177  23.552  44.677  1.00  0.00           H  
ATOM   4661  CD1 LEU   297      35.503  25.376  45.589  1.00  0.00           C  
ATOM   4662 HD11 LEU   297      36.059  24.754  46.291  1.00  0.00           H  
ATOM   4663 HD12 LEU   297      36.046  26.310  45.450  1.00  0.00           H  
ATOM   4664 HD13 LEU   297      34.507  25.618  45.959  1.00  0.00           H  
ATOM   4665  CD2 LEU   297      34.185  25.000  43.495  1.00  0.00           C  
ATOM   4666 HD21 LEU   297      33.967  24.163  42.831  1.00  0.00           H  
ATOM   4667 HD22 LEU   297      33.330  25.152  44.155  1.00  0.00           H  
ATOM   4668 HD23 LEU   297      34.411  25.872  42.882  1.00  0.00           H  
ATOM   4669  C   LEU   297      38.533  22.982  42.781  1.00  0.00           C  
ATOM   4670  O   LEU   297      39.446  23.672  42.351  1.00  0.00           O  
ATOM   4671  N   ASP   298      38.310  21.771  42.192  1.00  0.00           N  
ATOM   4672  H   ASP   298      37.525  21.207  42.486  1.00  0.00           H  
ATOM   4673  CA  ASP   298      38.712  21.356  40.805  1.00  0.00           C  
ATOM   4674  HA  ASP   298      39.748  21.674  40.685  1.00  0.00           H  
ATOM   4675  CB  ASP   298      38.760  19.798  40.862  1.00  0.00           C  
ATOM   4676  HB2 ASP   298      37.804  19.522  41.306  1.00  0.00           H  
ATOM   4677  HB3 ASP   298      39.530  19.494  41.571  1.00  0.00           H  
ATOM   4678  CG  ASP   298      39.026  19.251  39.472  1.00  0.00           C  
ATOM   4679  OD1 ASP   298      38.553  18.081  39.235  1.00  0.00           O  
ATOM   4680  OD2 ASP   298      39.865  19.775  38.751  1.00  0.00           O  
ATOM   4681  C   ASP   298      37.904  21.873  39.623  1.00  0.00           C  
ATOM   4682  O   ASP   298      36.720  21.584  39.496  1.00  0.00           O  
ATOM   4683  N   LEU   299      38.496  22.609  38.748  1.00  0.00           N  
ATOM   4684  H   LEU   299      39.385  23.010  39.011  1.00  0.00           H  
ATOM   4685  CA  LEU   299      37.851  23.109  37.511  1.00  0.00           C  
ATOM   4686  HA  LEU   299      36.790  23.286  37.693  1.00  0.00           H  
ATOM   4687  CB  LEU   299      38.362  24.505  37.142  1.00  0.00           C  
ATOM   4688  HB2 LEU   299      37.771  24.928  36.329  1.00  0.00           H  
ATOM   4689  HB3 LEU   299      39.413  24.442  36.861  1.00  0.00           H  
ATOM   4690  CG  LEU   299      38.255  25.516  38.319  1.00  0.00           C  
ATOM   4691  HG  LEU   299      39.011  25.193  39.034  1.00  0.00           H  
ATOM   4692  CD1 LEU   299      38.552  26.942  37.807  1.00  0.00           C  
ATOM   4693 HD11 LEU   299      37.767  27.308  37.144  1.00  0.00           H  
ATOM   4694 HD12 LEU   299      38.649  27.568  38.694  1.00  0.00           H  
ATOM   4695 HD13 LEU   299      39.542  26.991  37.353  1.00  0.00           H  
ATOM   4696  CD2 LEU   299      36.876  25.497  38.971  1.00  0.00           C  
ATOM   4697 HD21 LEU   299      36.910  26.414  39.560  1.00  0.00           H  
ATOM   4698 HD22 LEU   299      35.982  25.539  38.349  1.00  0.00           H  
ATOM   4699 HD23 LEU   299      36.720  24.584  39.545  1.00  0.00           H  
ATOM   4700  C   LEU   299      37.880  22.049  36.376  1.00  0.00           C  
ATOM   4701  O   LEU   299      37.556  22.501  35.274  1.00  0.00           O  
ATOM   4702  N   SER   300      38.275  20.802  36.588  1.00  0.00           N  
ATOM   4703  H   SER   300      38.296  20.511  37.554  1.00  0.00           H  
ATOM   4704  CA  SER   300      38.351  19.728  35.509  1.00  0.00           C  
ATOM   4705  HA  SER   300      38.329  20.222  34.537  1.00  0.00           H  
ATOM   4706  CB  SER   300      39.661  19.047  35.455  1.00  0.00           C  
ATOM   4707  HB2 SER   300      40.431  19.819  35.445  1.00  0.00           H  
ATOM   4708  HB3 SER   300      39.724  18.536  34.494  1.00  0.00           H  
ATOM   4709  OG  SER   300      40.053  18.213  36.603  1.00  0.00           O  
ATOM   4710  HG  SER   300      39.901  18.740  37.391  1.00  0.00           H  
ATOM   4711  C   SER   300      37.197  18.695  35.590  1.00  0.00           C  
ATOM   4712  O   SER   300      36.526  18.475  34.598  1.00  0.00           O  
ATOM   4713  N   THR   301      36.960  18.109  36.716  1.00  0.00           N  
ATOM   4714  H   THR   301      37.702  18.130  37.401  1.00  0.00           H  
ATOM   4715  CA  THR   301      35.799  17.138  36.814  1.00  0.00           C  
ATOM   4716  HA  THR   301      34.994  17.588  36.234  1.00  0.00           H  
ATOM   4717  CB  THR   301      36.228  15.795  36.172  1.00  0.00           C  
ATOM   4718  HB  THR   301      36.621  15.953  35.167  1.00  0.00           H  
ATOM   4719  CG2 THR   301      37.191  14.899  37.013  1.00  0.00           C  
ATOM   4720 HG21 THR   301      37.610  14.162  36.328  1.00  0.00           H  
ATOM   4721 HG22 THR   301      37.998  15.490  37.446  1.00  0.00           H  
ATOM   4722 HG23 THR   301      36.653  14.444  37.844  1.00  0.00           H  
ATOM   4723  OG1 THR   301      35.092  15.011  36.069  1.00  0.00           O  
ATOM   4724  HG1 THR   301      34.507  15.489  35.477  1.00  0.00           H  
ATOM   4725  C   THR   301      35.184  16.919  38.189  1.00  0.00           C  
ATOM   4726  O   THR   301      33.991  16.670  38.204  1.00  0.00           O  
ATOM   4727  N   ARG   302      35.932  16.996  39.343  1.00  0.00           N  
ATOM   4728  H   ARG   302      36.834  17.428  39.199  1.00  0.00           H  
ATOM   4729  CA  ARG   302      35.525  16.712  40.740  1.00  0.00           C  
ATOM   4730  HA  ARG   302      34.810  15.889  40.724  1.00  0.00           H  
ATOM   4731  CB  ARG   302      36.757  16.306  41.606  1.00  0.00           C  
ATOM   4732  HB2 ARG   302      36.535  16.359  42.671  1.00  0.00           H  
ATOM   4733  HB3 ARG   302      37.531  17.056  41.441  1.00  0.00           H  
ATOM   4734  CG  ARG   302      37.347  14.909  41.203  1.00  0.00           C  
ATOM   4735  HG2 ARG   302      38.375  14.926  41.568  1.00  0.00           H  
ATOM   4736  HG3 ARG   302      37.315  14.788  40.120  1.00  0.00           H  
ATOM   4737  CD  ARG   302      36.694  13.783  41.967  1.00  0.00           C  
ATOM   4738  HD2 ARG   302      36.685  14.045  43.025  1.00  0.00           H  
ATOM   4739  HD3 ARG   302      37.348  12.917  41.870  1.00  0.00           H  
ATOM   4740  NE  ARG   302      35.414  13.359  41.593  1.00  0.00           N  
ATOM   4741  HE  ARG   302      34.566  13.662  42.051  1.00  0.00           H  
ATOM   4742  CZ  ARG   302      35.265  12.680  40.437  1.00  0.00           C  
ATOM   4743  NH1 ARG   302      36.251  12.100  39.791  1.00  0.00           N  
ATOM   4744 HH11 ARG   302      35.955  11.587  38.973  1.00  0.00           H  
ATOM   4745 HH12 ARG   302      37.173  12.300  40.152  1.00  0.00           H  
ATOM   4746  NH2 ARG   302      34.073  12.550  39.867  1.00  0.00           N  
ATOM   4747 HH21 ARG   302      33.260  12.937  40.324  1.00  0.00           H  
ATOM   4748 HH22 ARG   302      34.023  12.099  38.965  1.00  0.00           H  
ATOM   4749  C   ARG   302      34.732  17.829  41.433  1.00  0.00           C  
ATOM   4750  O   ARG   302      34.131  17.530  42.446  1.00  0.00           O  
ATOM   4751  N   ARG   303      34.636  19.130  40.896  1.00  0.00           N  
ATOM   4752  H   ARG   303      35.191  19.334  40.078  1.00  0.00           H  
ATOM   4753  CA  ARG   303      33.970  20.246  41.477  1.00  0.00           C  
ATOM   4754  HA  ARG   303      34.118  21.114  40.835  1.00  0.00           H  
ATOM   4755  CB  ARG   303      32.463  19.937  41.673  1.00  0.00           C  
ATOM   4756  HB2 ARG   303      32.017  20.793  42.179  1.00  0.00           H  
ATOM   4757  HB3 ARG   303      32.303  19.121  42.378  1.00  0.00           H  
ATOM   4758  CG  ARG   303      31.803  19.590  40.360  1.00  0.00           C  
ATOM   4759  HG2 ARG   303      32.143  18.617  40.006  1.00  0.00           H  
ATOM   4760  HG3 ARG   303      31.835  20.378  39.609  1.00  0.00           H  
ATOM   4761  CD  ARG   303      30.314  19.214  40.415  1.00  0.00           C  
ATOM   4762  HD2 ARG   303      30.134  18.618  41.309  1.00  0.00           H  
ATOM   4763  HD3 ARG   303      30.064  18.643  39.520  1.00  0.00           H  
ATOM   4764  NE  ARG   303      29.529  20.396  40.558  1.00  0.00           N  
ATOM   4765  HE  ARG   303      30.018  21.241  40.301  1.00  0.00           H  
ATOM   4766  CZ  ARG   303      28.263  20.529  41.025  1.00  0.00           C  
ATOM   4767  NH1 ARG   303      27.791  21.707  41.265  1.00  0.00           N  
ATOM   4768 HH11 ARG   303      28.332  22.544  41.102  1.00  0.00           H  
ATOM   4769 HH12 ARG   303      26.793  21.809  41.382  1.00  0.00           H  
ATOM   4770  NH2 ARG   303      27.519  19.491  41.415  1.00  0.00           N  
ATOM   4771 HH21 ARG   303      26.536  19.632  41.599  1.00  0.00           H  
ATOM   4772 HH22 ARG   303      27.868  18.549  41.305  1.00  0.00           H  
ATOM   4773  C   ARG   303      34.568  20.801  42.757  1.00  0.00           C  
ATOM   4774  O   ARG   303      35.385  21.712  42.748  1.00  0.00           O  
ATOM   4775  N   LEU   304      34.272  20.124  43.862  1.00  0.00           N  
ATOM   4776  H   LEU   304      33.678  19.321  43.711  1.00  0.00           H  
ATOM   4777  CA  LEU   304      34.757  20.323  45.206  1.00  0.00           C  
ATOM   4778  HA  LEU   304      35.233  21.304  45.183  1.00  0.00           H  
ATOM   4779  CB  LEU   304      33.498  20.537  45.989  1.00  0.00           C  
ATOM   4780  HB2 LEU   304      32.986  19.575  45.965  1.00  0.00           H  
ATOM   4781  HB3 LEU   304      32.944  21.368  45.552  1.00  0.00           H  
ATOM   4782  CG  LEU   304      33.495  21.002  47.393  1.00  0.00           C  
ATOM   4783  HG  LEU   304      32.457  21.047  47.721  1.00  0.00           H  
ATOM   4784  CD1 LEU   304      34.205  19.978  48.301  1.00  0.00           C  
ATOM   4785 HD11 LEU   304      33.915  18.968  48.010  1.00  0.00           H  
ATOM   4786 HD12 LEU   304      35.274  20.185  48.255  1.00  0.00           H  
ATOM   4787 HD13 LEU   304      33.856  20.094  49.327  1.00  0.00           H  
ATOM   4788  CD2 LEU   304      34.108  22.354  47.690  1.00  0.00           C  
ATOM   4789 HD21 LEU   304      35.096  22.444  47.238  1.00  0.00           H  
ATOM   4790 HD22 LEU   304      33.642  23.167  47.134  1.00  0.00           H  
ATOM   4791 HD23 LEU   304      34.068  22.692  48.726  1.00  0.00           H  
ATOM   4792  C   LEU   304      35.633  19.172  45.646  1.00  0.00           C  
ATOM   4793  O   LEU   304      35.264  17.976  45.676  1.00  0.00           O  
ATOM   4794  N   ILE   305      36.857  19.502  46.074  1.00  0.00           N  
ATOM   4795  H   ILE   305      37.141  20.462  46.204  1.00  0.00           H  
ATOM   4796  CA  ILE   305      37.774  18.595  46.756  1.00  0.00           C  
ATOM   4797  HA  ILE   305      37.627  17.580  46.388  1.00  0.00           H  
ATOM   4798  CB  ILE   305      39.269  18.951  46.423  1.00  0.00           C  
ATOM   4799  HB  ILE   305      39.499  19.942  46.815  1.00  0.00           H  
ATOM   4800  CG2 ILE   305      40.191  17.905  47.078  1.00  0.00           C  
ATOM   4801 HG21 ILE   305      41.242  18.077  46.844  1.00  0.00           H  
ATOM   4802 HG22 ILE   305      40.008  17.991  48.149  1.00  0.00           H  
ATOM   4803 HG23 ILE   305      39.925  16.921  46.692  1.00  0.00           H  
ATOM   4804  CG1 ILE   305      39.549  19.088  44.855  1.00  0.00           C  
ATOM   4805 HG12 ILE   305      40.634  19.144  44.765  1.00  0.00           H  
ATOM   4806 HG13 ILE   305      39.122  20.006  44.452  1.00  0.00           H  
ATOM   4807  CD1 ILE   305      39.117  17.920  43.996  1.00  0.00           C  
ATOM   4808 HD11 ILE   305      39.699  17.015  44.171  1.00  0.00           H  
ATOM   4809 HD12 ILE   305      38.105  17.620  44.266  1.00  0.00           H  
ATOM   4810 HD13 ILE   305      39.086  18.241  42.955  1.00  0.00           H  
ATOM   4811  C   ILE   305      37.494  18.606  48.301  1.00  0.00           C  
ATOM   4812  O   ILE   305      37.018  17.600  48.845  1.00  0.00           O  
ATOM   4813  N   ARG   306      37.788  19.784  48.964  1.00  0.00           N  
ATOM   4814  H   ARG   306      38.310  20.387  48.345  1.00  0.00           H  
ATOM   4815  CA  ARG   306      37.820  19.930  50.441  1.00  0.00           C  
ATOM   4816  HA  ARG   306      37.091  19.216  50.824  1.00  0.00           H  
ATOM   4817  CB  ARG   306      39.268  19.518  51.048  1.00  0.00           C  
ATOM   4818  HB2 ARG   306      39.497  18.474  50.836  1.00  0.00           H  
ATOM   4819  HB3 ARG   306      39.116  19.427  52.123  1.00  0.00           H  
ATOM   4820  CG  ARG   306      40.366  20.558  51.063  1.00  0.00           C  
ATOM   4821  HG2 ARG   306      40.084  21.395  51.701  1.00  0.00           H  
ATOM   4822  HG3 ARG   306      40.498  20.926  50.045  1.00  0.00           H  
ATOM   4823  CD  ARG   306      41.678  19.911  51.574  1.00  0.00           C  
ATOM   4824  HD2 ARG   306      41.484  19.247  52.416  1.00  0.00           H  
ATOM   4825  HD3 ARG   306      42.357  20.700  51.896  1.00  0.00           H  
ATOM   4826  NE  ARG   306      42.280  19.086  50.456  1.00  0.00           N  
ATOM   4827  HE  ARG   306      41.859  18.172  50.361  1.00  0.00           H  
ATOM   4828  CZ  ARG   306      43.165  19.378  49.558  1.00  0.00           C  
ATOM   4829  NH1 ARG   306      43.831  20.475  49.591  1.00  0.00           N  
ATOM   4830 HH11 ARG   306      43.917  20.932  50.488  1.00  0.00           H  
ATOM   4831 HH12 ARG   306      44.293  20.669  48.714  1.00  0.00           H  
ATOM   4832  NH2 ARG   306      43.401  18.571  48.522  1.00  0.00           N  
ATOM   4833 HH21 ARG   306      44.027  18.821  47.770  1.00  0.00           H  
ATOM   4834 HH22 ARG   306      42.893  17.713  48.681  1.00  0.00           H  
ATOM   4835  C   ARG   306      37.418  21.298  50.956  1.00  0.00           C  
ATOM   4836  O   ARG   306      37.454  22.241  50.141  1.00  0.00           O  
ATOM   4837  N   VAL   307      36.980  21.405  52.182  1.00  0.00           N  
ATOM   4838  H   VAL   307      36.876  20.585  52.762  1.00  0.00           H  
ATOM   4839  CA  VAL   307      36.565  22.682  52.848  1.00  0.00           C  
ATOM   4840  HA  VAL   307      37.022  23.454  52.228  1.00  0.00           H  
ATOM   4841  CB  VAL   307      35.052  22.873  52.887  1.00  0.00           C  
ATOM   4842  HB  VAL   307      34.620  22.077  53.493  1.00  0.00           H  
ATOM   4843  CG1 VAL   307      34.637  24.261  53.449  1.00  0.00           C  
ATOM   4844 HG11 VAL   307      35.163  24.979  52.821  1.00  0.00           H  
ATOM   4845 HG12 VAL   307      33.586  24.470  53.245  1.00  0.00           H  
ATOM   4846 HG13 VAL   307      34.930  24.538  54.461  1.00  0.00           H  
ATOM   4847  CG2 VAL   307      34.458  22.768  51.441  1.00  0.00           C  
ATOM   4848 HG21 VAL   307      34.903  23.529  50.801  1.00  0.00           H  
ATOM   4849 HG22 VAL   307      34.557  21.741  51.087  1.00  0.00           H  
ATOM   4850 HG23 VAL   307      33.375  22.887  51.410  1.00  0.00           H  
ATOM   4851  C   VAL   307      37.152  22.899  54.227  1.00  0.00           C  
ATOM   4852  O   VAL   307      36.813  22.211  55.128  1.00  0.00           O  
ATOM   4853  N   ILE   308      38.185  23.684  54.361  1.00  0.00           N  
ATOM   4854  H   ILE   308      38.473  24.308  53.621  1.00  0.00           H  
ATOM   4855  CA  ILE   308      38.929  23.955  55.611  1.00  0.00           C  
ATOM   4856  HA  ILE   308      39.057  23.013  56.143  1.00  0.00           H  
ATOM   4857  CB  ILE   308      40.339  24.517  55.361  1.00  0.00           C  
ATOM   4858  HB  ILE   308      40.352  25.530  54.958  1.00  0.00           H  
ATOM   4859  CG2 ILE   308      41.138  24.597  56.748  1.00  0.00           C  
ATOM   4860 HG21 ILE   308      41.419  23.645  57.199  1.00  0.00           H  
ATOM   4861 HG22 ILE   308      42.058  25.161  56.594  1.00  0.00           H  
ATOM   4862 HG23 ILE   308      40.533  25.135  57.477  1.00  0.00           H  
ATOM   4863  CG1 ILE   308      41.251  23.670  54.387  1.00  0.00           C  
ATOM   4864 HG12 ILE   308      41.214  22.622  54.686  1.00  0.00           H  
ATOM   4865 HG13 ILE   308      42.280  23.921  54.645  1.00  0.00           H  
ATOM   4866  CD1 ILE   308      41.052  23.867  52.861  1.00  0.00           C  
ATOM   4867 HD11 ILE   308      41.116  24.939  52.673  1.00  0.00           H  
ATOM   4868 HD12 ILE   308      41.891  23.347  52.398  1.00  0.00           H  
ATOM   4869 HD13 ILE   308      40.133  23.402  52.504  1.00  0.00           H  
ATOM   4870  C   ILE   308      38.055  24.913  56.452  1.00  0.00           C  
ATOM   4871  O   ILE   308      38.291  26.155  56.475  1.00  0.00           O  
ATOM   4872  N   TYR   309      37.038  24.340  57.119  1.00  0.00           N  
ATOM   4873  H   TYR   309      36.981  23.332  57.162  1.00  0.00           H  
ATOM   4874  CA  TYR   309      36.236  25.013  58.118  1.00  0.00           C  
ATOM   4875  HA  TYR   309      35.809  25.860  57.581  1.00  0.00           H  
ATOM   4876  CB  TYR   309      35.024  24.082  58.588  1.00  0.00           C  
ATOM   4877  HB2 TYR   309      34.492  24.667  59.338  1.00  0.00           H  
ATOM   4878  HB3 TYR   309      35.376  23.217  59.150  1.00  0.00           H  
ATOM   4879  CG  TYR   309      33.960  23.680  57.535  1.00  0.00           C  
ATOM   4880  CD1 TYR   309      33.069  24.540  57.034  1.00  0.00           C  
ATOM   4881  HD1 TYR   309      33.100  25.488  57.550  1.00  0.00           H  
ATOM   4882  CE1 TYR   309      32.063  24.256  56.056  1.00  0.00           C  
ATOM   4883  HE1 TYR   309      31.372  24.967  55.628  1.00  0.00           H  
ATOM   4884  CZ  TYR   309      32.056  22.933  55.589  1.00  0.00           C  
ATOM   4885  OH  TYR   309      31.186  22.504  54.634  1.00  0.00           O  
ATOM   4886  HH  TYR   309      30.481  23.144  54.509  1.00  0.00           H  
ATOM   4887  CE2 TYR   309      32.962  22.001  56.132  1.00  0.00           C  
ATOM   4888  HE2 TYR   309      32.910  20.960  55.851  1.00  0.00           H  
ATOM   4889  CD2 TYR   309      33.985  22.372  56.952  1.00  0.00           C  
ATOM   4890  HD2 TYR   309      34.813  21.751  57.259  1.00  0.00           H  
ATOM   4891  C   TYR   309      36.913  25.463  59.499  1.00  0.00           C  
ATOM   4892  O   TYR   309      37.685  24.766  60.188  1.00  0.00           O  
ATOM   4893  N   ASN   310      36.616  26.692  59.807  1.00  0.00           N  
ATOM   4894  H   ASN   310      36.052  27.172  59.120  1.00  0.00           H  
ATOM   4895  CA  ASN   310      37.218  27.532  60.827  1.00  0.00           C  
ATOM   4896  HA  ASN   310      36.955  28.544  60.518  1.00  0.00           H  
ATOM   4897  CB  ASN   310      36.584  27.236  62.245  1.00  0.00           C  
ATOM   4898  HB2 ASN   310      36.857  27.945  63.027  1.00  0.00           H  
ATOM   4899  HB3 ASN   310      36.919  26.254  62.579  1.00  0.00           H  
ATOM   4900  CG  ASN   310      35.094  27.161  62.359  1.00  0.00           C  
ATOM   4901  OD1 ASN   310      34.448  26.085  62.261  1.00  0.00           O  
ATOM   4902  ND2 ASN   310      34.467  28.387  62.558  1.00  0.00           N  
ATOM   4903 HD21 ASN   310      35.078  29.188  62.626  1.00  0.00           H  
ATOM   4904 HD22 ASN   310      33.528  28.440  62.927  1.00  0.00           H  
ATOM   4905  C   ASN   310      38.734  27.652  60.824  1.00  0.00           C  
ATOM   4906  O   ASN   310      39.437  27.160  61.695  1.00  0.00           O  
ATOM   4907  N   PHE   311      39.266  28.201  59.723  1.00  0.00           N  
ATOM   4908  H   PHE   311      38.650  28.404  58.948  1.00  0.00           H  
ATOM   4909  CA  PHE   311      40.642  28.399  59.513  1.00  0.00           C  
ATOM   4910  HA  PHE   311      41.286  27.735  60.090  1.00  0.00           H  
ATOM   4911  CB  PHE   311      40.939  28.350  58.010  1.00  0.00           C  
ATOM   4912  HB2 PHE   311      40.102  28.850  57.523  1.00  0.00           H  
ATOM   4913  HB3 PHE   311      40.973  27.273  57.841  1.00  0.00           H  
ATOM   4914  CG  PHE   311      42.213  28.979  57.688  1.00  0.00           C  
ATOM   4915  CD1 PHE   311      43.446  28.482  58.207  1.00  0.00           C  
ATOM   4916  HD1 PHE   311      43.476  27.560  58.768  1.00  0.00           H  
ATOM   4917  CE1 PHE   311      44.625  29.297  58.099  1.00  0.00           C  
ATOM   4918  HE1 PHE   311      45.570  28.915  58.457  1.00  0.00           H  
ATOM   4919  CZ  PHE   311      44.634  30.506  57.427  1.00  0.00           C  
ATOM   4920  HZ  PHE   311      45.612  30.943  57.289  1.00  0.00           H  
ATOM   4921  CE2 PHE   311      43.444  31.023  56.852  1.00  0.00           C  
ATOM   4922  HE2 PHE   311      43.550  31.975  56.353  1.00  0.00           H  
ATOM   4923  CD2 PHE   311      42.282  30.228  56.995  1.00  0.00           C  
ATOM   4924  HD2 PHE   311      41.352  30.612  56.603  1.00  0.00           H  
ATOM   4925  C   PHE   311      41.060  29.744  60.172  1.00  0.00           C  
ATOM   4926  O   PHE   311      41.951  29.799  60.966  1.00  0.00           O  
ATOM   4927  N   CYS   312      40.400  30.854  59.830  1.00  0.00           N  
ATOM   4928  H   CYS   312      39.706  30.695  59.114  1.00  0.00           H  
ATOM   4929  CA  CYS   312      40.727  32.213  60.232  1.00  0.00           C  
ATOM   4930  HA  CYS   312      40.585  32.326  61.306  1.00  0.00           H  
ATOM   4931  CB  CYS   312      42.148  32.692  59.863  1.00  0.00           C  
ATOM   4932  HB2 CYS   312      42.304  32.404  58.824  1.00  0.00           H  
ATOM   4933  HB3 CYS   312      42.906  32.094  60.369  1.00  0.00           H  
ATOM   4934  SG  CYS   312      42.480  34.461  59.874  1.00  0.00           S  
ATOM   4935  HG  CYS   312      43.794  34.318  59.678  1.00  0.00           H  
ATOM   4936  C   CYS   312      39.666  33.062  59.603  1.00  0.00           C  
ATOM   4937  O   CYS   312      39.595  33.098  58.343  1.00  0.00           O
[truncated: 57,708 more chars]
