# Supplementary material for: Cache: Utilizing ultra-large library screening in Rosetta to identify novel binders of the WD-repeat domain of Leucine-Rich Repeat Kinase 2
Source: J Cheminform. 2025 Sep 25;17:145. doi: 10.1186/s13321-025-01084-3 (PMC12465524; doi:10.1186/s13321-025-01084-3)
Supplement: Supplementary file 1 — Supplementary material 1. Files S: All clustered PDB structures and clustering information from the MDsimulation. [file 13321_2025_1084_MOESM1_ESM.zip › rep.c10.pdb]

CRYST1   90.466   81.552   89.598  90.00  90.00  90.00               1
ATOM      1  N   THR     1      53.940  22.598  56.406  1.00  0.00           N  
ATOM      2  H1  THR     1      53.651  21.883  57.058  1.00  0.00           H  
ATOM      3  H2  THR     1      54.946  22.684  56.436  1.00  0.00           H  
ATOM      4  H3  THR     1      53.776  22.250  55.472  1.00  0.00           H  
ATOM      5  CA  THR     1      53.215  23.889  56.530  1.00  0.00           C  
ATOM      6  HA  THR     1      53.458  24.423  55.612  1.00  0.00           H  
ATOM      7  CB  THR     1      51.704  23.783  56.624  1.00  0.00           C  
ATOM      8  HB  THR     1      51.502  23.155  57.491  1.00  0.00           H  
ATOM      9  CG2 THR     1      50.948  25.066  56.844  1.00  0.00           C  
ATOM     10 HG21 THR     1      50.915  25.644  55.921  1.00  0.00           H  
ATOM     11 HG22 THR     1      49.907  24.974  57.154  1.00  0.00           H  
ATOM     12 HG23 THR     1      51.480  25.725  57.529  1.00  0.00           H  
ATOM     13  OG1 THR     1      51.231  23.270  55.428  1.00  0.00           O  
ATOM     14  HG1 THR     1      50.278  23.221  55.531  1.00  0.00           H  
ATOM     15  C   THR     1      53.864  24.739  57.696  1.00  0.00           C  
ATOM     16  O   THR     1      54.377  24.141  58.654  1.00  0.00           O  
ATOM     17  N   ARG     2      53.917  26.011  57.574  1.00  0.00           N  
ATOM     18  H   ARG     2      53.801  26.424  56.660  1.00  0.00           H  
ATOM     19  CA  ARG     2      54.615  26.907  58.612  1.00  0.00           C  
ATOM     20  HA  ARG     2      54.528  26.419  59.584  1.00  0.00           H  
ATOM     21  CB  ARG     2      56.037  27.195  58.256  1.00  0.00           C  
ATOM     22  HB2 ARG     2      56.022  27.960  57.480  1.00  0.00           H  
ATOM     23  HB3 ARG     2      56.489  26.311  57.806  1.00  0.00           H  
ATOM     24  CG  ARG     2      56.870  27.522  59.491  1.00  0.00           C  
ATOM     25  HG2 ARG     2      56.699  26.875  60.352  1.00  0.00           H  
ATOM     26  HG3 ARG     2      56.620  28.554  59.738  1.00  0.00           H  
ATOM     27  CD  ARG     2      58.387  27.556  59.341  1.00  0.00           C  
ATOM     28  HD2 ARG     2      58.823  26.565  59.215  1.00  0.00           H  
ATOM     29  HD3 ARG     2      58.925  27.843  60.245  1.00  0.00           H  
ATOM     30  NE  ARG     2      58.873  28.189  58.072  1.00  0.00           N  
ATOM     31  HE  ARG     2      58.876  27.528  57.308  1.00  0.00           H  
ATOM     32  CZ  ARG     2      59.396  29.350  57.838  1.00  0.00           C  
ATOM     33  NH1 ARG     2      59.691  30.156  58.782  1.00  0.00           N  
ATOM     34 HH11 ARG     2      60.124  31.052  58.615  1.00  0.00           H  
ATOM     35 HH12 ARG     2      59.442  29.898  59.727  1.00  0.00           H  
ATOM     36  NH2 ARG     2      59.554  29.867  56.655  1.00  0.00           N  
ATOM     37 HH21 ARG     2      59.351  29.297  55.845  1.00  0.00           H  
ATOM     38 HH22 ARG     2      59.917  30.808  56.601  1.00  0.00           H  
ATOM     39  C   ARG     2      53.809  28.213  58.745  1.00  0.00           C  
ATOM     40  O   ARG     2      53.363  28.799  57.800  1.00  0.00           O  
ATOM     41  N   ARG     3      53.593  28.594  60.032  1.00  0.00           N  
ATOM     42  H   ARG     3      54.108  28.068  60.724  1.00  0.00           H  
ATOM     43  CA  ARG     3      52.613  29.545  60.396  1.00  0.00           C  
ATOM     44  HA  ARG     3      52.137  30.083  59.576  1.00  0.00           H  
ATOM     45  CB  ARG     3      51.499  28.753  61.154  1.00  0.00           C  
ATOM     46  HB2 ARG     3      51.005  28.247  60.325  1.00  0.00           H  
ATOM     47  HB3 ARG     3      50.838  29.508  61.581  1.00  0.00           H  
ATOM     48  CG  ARG     3      51.933  27.691  62.228  1.00  0.00           C  
ATOM     49  HG2 ARG     3      52.600  28.230  62.901  1.00  0.00           H  
ATOM     50  HG3 ARG     3      52.419  26.859  61.719  1.00  0.00           H  
ATOM     51  CD  ARG     3      50.777  27.105  62.956  1.00  0.00           C  
ATOM     52  HD2 ARG     3      51.040  26.534  63.846  1.00  0.00           H  
ATOM     53  HD3 ARG     3      50.126  26.509  62.316  1.00  0.00           H  
ATOM     54  NE  ARG     3      49.928  28.174  63.510  1.00  0.00           N  
ATOM     55  HE  ARG     3      50.337  29.093  63.411  1.00  0.00           H  
ATOM     56  CZ  ARG     3      48.701  28.011  63.981  1.00  0.00           C  
ATOM     57  NH1 ARG     3      48.110  26.880  64.313  1.00  0.00           N  
ATOM     58 HH11 ARG     3      48.439  25.932  64.195  1.00  0.00           H  
ATOM     59 HH12 ARG     3      47.102  26.901  64.252  1.00  0.00           H  
ATOM     60  NH2 ARG     3      47.967  29.024  64.175  1.00  0.00           N  
ATOM     61 HH21 ARG     3      47.073  28.896  64.629  1.00  0.00           H  
ATOM     62 HH22 ARG     3      48.358  29.949  64.066  1.00  0.00           H  
ATOM     63  C   ARG     3      53.242  30.695  61.224  1.00  0.00           C  
ATOM     64  O   ARG     3      53.184  30.700  62.432  1.00  0.00           O  
ATOM     65  N   ILE     4      53.867  31.590  60.499  1.00  0.00           N  
ATOM     66  H   ILE     4      53.646  31.553  59.515  1.00  0.00           H  
ATOM     67  CA  ILE     4      54.694  32.679  61.004  1.00  0.00           C  
ATOM     68  HA  ILE     4      55.261  32.373  61.883  1.00  0.00           H  
ATOM     69  CB  ILE     4      55.596  33.374  59.980  1.00  0.00           C  
ATOM     70  HB  ILE     4      55.058  33.756  59.113  1.00  0.00           H  
ATOM     71  CG2 ILE     4      56.457  34.499  60.627  1.00  0.00           C  
ATOM     72 HG21 ILE     4      57.192  34.873  59.915  1.00  0.00           H  
ATOM     73 HG22 ILE     4      55.933  35.354  61.056  1.00  0.00           H  
ATOM     74 HG23 ILE     4      56.842  34.124  61.576  1.00  0.00           H  
ATOM     75  CG1 ILE     4      56.580  32.365  59.508  1.00  0.00           C  
ATOM     76 HG12 ILE     4      57.142  32.071  60.394  1.00  0.00           H  
ATOM     77 HG13 ILE     4      57.277  32.879  58.846  1.00  0.00           H  
ATOM     78  CD1 ILE     4      56.067  31.328  58.451  1.00  0.00           C  
ATOM     79 HD11 ILE     4      55.249  31.730  57.852  1.00  0.00           H  
ATOM     80 HD12 ILE     4      56.892  30.931  57.860  1.00  0.00           H  
ATOM     81 HD13 ILE     4      55.682  30.402  58.877  1.00  0.00           H  
ATOM     82  C   ILE     4      53.662  33.654  61.595  1.00  0.00           C  
ATOM     83  O   ILE     4      52.892  34.223  60.901  1.00  0.00           O  
ATOM     84  N   LEU     5      53.749  33.890  62.916  1.00  0.00           N  
ATOM     85  H   LEU     5      54.443  33.297  63.349  1.00  0.00           H  
ATOM     86  CA  LEU     5      52.884  34.894  63.635  1.00  0.00           C  
ATOM     87  HA  LEU     5      52.065  35.205  62.986  1.00  0.00           H  
ATOM     88  CB  LEU     5      52.462  34.097  64.875  1.00  0.00           C  
ATOM     89  HB2 LEU     5      53.404  33.796  65.333  1.00  0.00           H  
ATOM     90  HB3 LEU     5      51.892  33.224  64.556  1.00  0.00           H  
ATOM     91  CG  LEU     5      51.724  34.972  65.979  1.00  0.00           C  
ATOM     92  HG  LEU     5      52.371  35.814  66.225  1.00  0.00           H  
ATOM     93  CD1 LEU     5      50.498  35.577  65.297  1.00  0.00           C  
ATOM     94 HD11 LEU     5      50.027  36.231  66.030  1.00  0.00           H  
ATOM     95 HD12 LEU     5      50.820  36.211  64.471  1.00  0.00           H  
ATOM     96 HD13 LEU     5      49.770  34.815  65.016  1.00  0.00           H  
ATOM     97  CD2 LEU     5      51.292  34.060  67.164  1.00  0.00           C  
ATOM     98 HD21 LEU     5      50.467  33.370  66.985  1.00  0.00           H  
ATOM     99 HD22 LEU     5      52.162  33.630  67.660  1.00  0.00           H  
ATOM    100 HD23 LEU     5      50.808  34.680  67.919  1.00  0.00           H  
ATOM    101  C   LEU     5      53.744  36.143  63.904  1.00  0.00           C  
ATOM    102  O   LEU     5      54.858  36.184  64.393  1.00  0.00           O  
ATOM    103  N   LEU     6      53.254  37.280  63.419  1.00  0.00           N  
ATOM    104  H   LEU     6      52.294  37.144  63.137  1.00  0.00           H  
ATOM    105  CA  LEU     6      53.948  38.528  63.225  1.00  0.00           C  
ATOM    106  HA  LEU     6      55.002  38.312  63.049  1.00  0.00           H  
ATOM    107  CB  LEU     6      53.415  39.183  61.957  1.00  0.00           C  
ATOM    108  HB2 LEU     6      53.811  40.180  61.761  1.00  0.00           H  
ATOM    109  HB3 LEU     6      52.395  39.457  62.224  1.00  0.00           H  
ATOM    110  CG  LEU     6      53.507  38.349  60.659  1.00  0.00           C  
ATOM    111  HG  LEU     6      53.346  37.275  60.752  1.00  0.00           H  
ATOM    112  CD1 LEU     6      52.439  38.699  59.564  1.00  0.00           C  
ATOM    113 HD11 LEU     6      52.783  38.269  58.624  1.00  0.00           H  
ATOM    114 HD12 LEU     6      51.399  38.516  59.834  1.00  0.00           H  
ATOM    115 HD13 LEU     6      52.383  39.774  59.392  1.00  0.00           H  
ATOM    116  CD2 LEU     6      54.921  38.534  59.978  1.00  0.00           C  
ATOM    117 HD21 LEU     6      55.588  38.441  60.835  1.00  0.00           H  
ATOM    118 HD22 LEU     6      55.011  37.667  59.324  1.00  0.00           H  
ATOM    119 HD23 LEU     6      55.102  39.443  59.404  1.00  0.00           H  
ATOM    120  C   LEU     6      53.709  39.387  64.473  1.00  0.00           C  
ATOM    121  O   LEU     6      52.582  39.563  64.866  1.00  0.00           O  
ATOM    122  N   PRO     7      54.806  39.939  65.102  1.00  0.00           N  
ATOM    123  CD  PRO     7      56.191  39.595  64.841  1.00  0.00           C  
ATOM    124  HD2 PRO     7      56.462  40.173  63.958  1.00  0.00           H  
ATOM    125  HD3 PRO     7      56.364  38.519  64.825  1.00  0.00           H  
ATOM    126  CG  PRO     7      56.953  40.078  66.077  1.00  0.00           C  
ATOM    127  HG2 PRO     7      56.908  39.308  66.847  1.00  0.00           H  
ATOM    128  HG3 PRO     7      57.948  40.343  65.720  1.00  0.00           H  
ATOM    129  CB  PRO     7      56.104  41.161  66.710  1.00  0.00           C  
ATOM    130  HB2 PRO     7      56.220  41.139  67.794  1.00  0.00           H  
ATOM    131  HB3 PRO     7      56.441  42.059  66.192  1.00  0.00           H  
ATOM    132  CA  PRO     7      54.709  40.684  66.403  1.00  0.00           C  
ATOM    133  HA  PRO     7      54.594  39.926  67.177  1.00  0.00           H  
ATOM    134  C   PRO     7      53.595  41.682  66.726  1.00  0.00           C  
ATOM    135  O   PRO     7      53.620  42.884  66.371  1.00  0.00           O  
ATOM    136  N   LYS     8      52.637  41.285  67.547  1.00  0.00           N  
ATOM    137  H   LYS     8      52.675  40.322  67.851  1.00  0.00           H  
ATOM    138  CA  LYS     8      51.579  42.037  68.169  1.00  0.00           C  
ATOM    139  HA  LYS     8      50.904  41.259  68.525  1.00  0.00           H  
ATOM    140  CB  LYS     8      52.121  42.828  69.391  1.00  0.00           C  
ATOM    141  HB2 LYS     8      51.242  42.977  70.018  1.00  0.00           H  
ATOM    142  HB3 LYS     8      52.516  43.757  68.980  1.00  0.00           H  
ATOM    143  CG  LYS     8      53.219  42.068  70.190  1.00  0.00           C  
ATOM    144  HG2 LYS     8      54.193  42.163  69.710  1.00  0.00           H  
ATOM    145  HG3 LYS     8      52.888  41.033  70.269  1.00  0.00           H  
ATOM    146  CD  LYS     8      53.337  42.647  71.614  1.00  0.00           C  
ATOM    147  HD2 LYS     8      54.166  42.159  72.127  1.00  0.00           H  
ATOM    148  HD3 LYS     8      52.367  42.430  72.062  1.00  0.00           H  
ATOM    149  CE  LYS     8      53.490  44.151  71.686  1.00  0.00           C  
ATOM    150  HE2 LYS     8      52.642  44.583  71.156  1.00  0.00           H  
ATOM    151  HE3 LYS     8      54.360  44.497  71.127  1.00  0.00           H  
ATOM    152  NZ  LYS     8      53.514  44.533  73.147  1.00  0.00           N  
ATOM    153  HZ1 LYS     8      54.404  44.243  73.525  1.00  0.00           H  
ATOM    154  HZ2 LYS     8      53.581  45.522  73.336  1.00  0.00           H  
ATOM    155  HZ3 LYS     8      52.828  44.005  73.667  1.00  0.00           H  
ATOM    156  C   LYS     8      50.715  42.818  67.173  1.00  0.00           C  
ATOM    157  O   LYS     8      49.992  42.159  66.325  1.00  0.00           O  
ATOM    158  N   ASN     9      50.783  44.128  67.018  1.00  0.00           N  
ATOM    159  H   ASN     9      51.540  44.658  67.424  1.00  0.00           H  
ATOM    160  CA  ASN     9      49.680  44.826  66.202  1.00  0.00           C  
ATOM    161  HA  ASN     9      48.786  44.206  66.267  1.00  0.00           H  
ATOM    162  CB  ASN     9      49.412  46.118  66.819  1.00  0.00           C  
ATOM    163  HB2 ASN     9      50.373  46.632  66.800  1.00  0.00           H  
ATOM    164  HB3 ASN     9      49.179  45.903  67.862  1.00  0.00           H  
ATOM    165  CG  ASN     9      48.178  46.884  66.394  1.00  0.00           C  
ATOM    166  OD1 ASN     9      47.234  46.406  65.792  1.00  0.00           O  
ATOM    167  ND2 ASN     9      48.209  48.188  66.465  1.00  0.00           N  
ATOM    168 HD21 ASN     9      47.488  48.712  65.990  1.00  0.00           H  
ATOM    169 HD22 ASN     9      49.036  48.629  66.841  1.00  0.00           H  
ATOM    170  C   ASN     9      49.990  44.910  64.692  1.00  0.00           C  
ATOM    171  O   ASN     9      50.623  45.893  64.207  1.00  0.00           O  
ATOM    172  N   VAL    10      49.651  43.907  63.916  1.00  0.00           N  
ATOM    173  H   VAL    10      49.037  43.188  64.271  1.00  0.00           H  
ATOM    174  CA  VAL    10      50.122  43.710  62.569  1.00  0.00           C  
ATOM    175  HA  VAL    10      50.707  44.594  62.314  1.00  0.00           H  
ATOM    176  CB  VAL    10      51.052  42.538  62.312  1.00  0.00           C  
ATOM    177  HB  VAL    10      50.623  41.590  62.636  1.00  0.00           H  
ATOM    178  CG1 VAL    10      51.533  42.312  60.842  1.00  0.00           C  
ATOM    179 HG11 VAL    10      51.350  43.287  60.391  1.00  0.00           H  
ATOM    180 HG12 VAL    10      52.603  42.107  60.857  1.00  0.00           H  
ATOM    181 HG13 VAL    10      50.937  41.522  60.386  1.00  0.00           H  
ATOM    182  CG2 VAL    10      52.275  42.827  63.099  1.00  0.00           C  
ATOM    183 HG21 VAL    10      53.056  42.067  63.085  1.00  0.00           H  
ATOM    184 HG22 VAL    10      52.927  43.655  62.819  1.00  0.00           H  
ATOM    185 HG23 VAL    10      51.988  43.250  64.062  1.00  0.00           H  
ATOM    186  C   VAL    10      48.981  43.790  61.591  1.00  0.00           C  
ATOM    187  O   VAL    10      48.561  42.729  61.127  1.00  0.00           O  
ATOM    188  N   ILE    11      48.425  45.011  61.510  1.00  0.00           N  
ATOM    189  H   ILE    11      48.745  45.794  62.062  1.00  0.00           H  
ATOM    190  CA  ILE    11      47.311  45.304  60.532  1.00  0.00           C  
ATOM    191  HA  ILE    11      46.720  44.388  60.535  1.00  0.00           H  
ATOM    192  CB  ILE    11      46.469  46.528  61.028  1.00  0.00           C  
ATOM    193  HB  ILE    11      47.054  47.447  61.068  1.00  0.00           H  
ATOM    194  CG2 ILE    11      45.316  46.751  60.016  1.00  0.00           C  
ATOM    195 HG21 ILE    11      44.598  47.496  60.356  1.00  0.00           H  
ATOM    196 HG22 ILE    11      45.678  47.223  59.102  1.00  0.00           H  
ATOM    197 HG23 ILE    11      44.737  45.859  59.775  1.00  0.00           H  
ATOM    198  CG1 ILE    11      45.932  46.392  62.445  1.00  0.00           C  
ATOM    199 HG12 ILE    11      45.236  47.202  62.663  1.00  0.00           H  
ATOM    200 HG13 ILE    11      46.722  46.613  63.163  1.00  0.00           H  
ATOM    201  CD1 ILE    11      45.329  45.110  62.695  1.00  0.00           C  
ATOM    202 HD11 ILE    11      44.915  45.090  63.704  1.00  0.00           H  
ATOM    203 HD12 ILE    11      44.553  44.827  61.983  1.00  0.00           H  
ATOM    204 HD13 ILE    11      45.976  44.237  62.776  1.00  0.00           H  
ATOM    205  C   ILE    11      47.794  45.359  59.072  1.00  0.00           C  
ATOM    206  O   ILE    11      48.331  46.379  58.682  1.00  0.00           O  
ATOM    207  N   VAL    12      47.553  44.298  58.311  1.00  0.00           N  
ATOM    208  H   VAL    12      46.823  43.731  58.717  1.00  0.00           H  
ATOM    209  CA  VAL    12      48.104  44.228  56.992  1.00  0.00           C  
ATOM    210  HA  VAL    12      49.001  44.836  56.871  1.00  0.00           H  
ATOM    211  CB  VAL    12      48.550  42.767  56.541  1.00  0.00           C  
ATOM    212  HB  VAL    12      47.772  42.008  56.455  1.00  0.00           H  
ATOM    213  CG1 VAL    12      49.384  42.821  55.309  1.00  0.00           C  
ATOM    214 HG11 VAL    12      49.654  41.798  55.046  1.00  0.00           H  
ATOM    215 HG12 VAL    12      48.815  43.228  54.473  1.00  0.00           H  
ATOM    216 HG13 VAL    12      50.317  43.367  55.451  1.00  0.00           H  
ATOM    217  CG2 VAL    12      49.527  42.156  57.517  1.00  0.00           C  
ATOM    218 HG21 VAL    12      50.527  42.580  57.432  1.00  0.00           H  
ATOM    219 HG22 VAL    12      49.120  42.213  58.527  1.00  0.00           H  
ATOM    220 HG23 VAL    12      49.619  41.119  57.194  1.00  0.00           H  
ATOM    221  C   VAL    12      47.154  44.771  55.936  1.00  0.00           C  
ATOM    222  O   VAL    12      46.152  44.110  55.491  1.00  0.00           O  
ATOM    223  N   GLU    13      47.482  45.901  55.318  1.00  0.00           N  
ATOM    224  H   GLU    13      48.415  46.258  55.462  1.00  0.00           H  
ATOM    225  CA  GLU    13      46.647  46.424  54.157  1.00  0.00           C  
ATOM    226  HA  GLU    13      45.584  46.276  54.347  1.00  0.00           H  
ATOM    227  CB  GLU    13      46.766  47.896  54.120  1.00  0.00           C  
ATOM    228  HB2 GLU    13      46.302  48.196  53.181  1.00  0.00           H  
ATOM    229  HB3 GLU    13      47.809  48.207  54.059  1.00  0.00           H  
ATOM    230  CG  GLU    13      46.178  48.574  55.359  1.00  0.00           C  
ATOM    231  HG2 GLU    13      46.458  49.618  55.505  1.00  0.00           H  
ATOM    232  HG3 GLU    13      46.402  48.055  56.291  1.00  0.00           H  
ATOM    233  CD  GLU    13      44.652  48.568  55.281  1.00  0.00           C  
ATOM    234  OE1 GLU    13      43.960  47.738  55.861  1.00  0.00           O  
ATOM    235  OE2 GLU    13      44.147  49.539  54.634  1.00  0.00           O  
ATOM    236  C   GLU    13      47.048  45.768  52.830  1.00  0.00           C  
ATOM    237  O   GLU    13      46.091  45.428  52.114  1.00  0.00           O  
ATOM    238  N   CYS    14      48.273  45.452  52.566  1.00  0.00           N  
ATOM    239  H   CYS    14      48.949  45.781  53.240  1.00  0.00           H  
ATOM    240  CA  CYS    14      48.709  44.719  51.357  1.00  0.00           C  
ATOM    241  HA  CYS    14      48.024  43.872  51.319  1.00  0.00           H  
ATOM    242  CB  CYS    14      48.751  45.718  50.199  1.00  0.00           C  
ATOM    243  HB2 CYS    14      47.740  46.066  49.985  1.00  0.00           H  
ATOM    244  HB3 CYS    14      49.058  45.227  49.276  1.00  0.00           H  
ATOM    245  SG  CYS    14      49.805  47.122  50.337  1.00  0.00           S  
ATOM    246  HG  CYS    14      49.315  47.506  51.519  1.00  0.00           H  
ATOM    247  C   CYS    14      50.138  44.139  51.536  1.00  0.00           C  
ATOM    248  O   CYS    14      50.731  44.398  52.662  1.00  0.00           O  
ATOM    249  N   MET    15      50.638  43.493  50.464  1.00  0.00           N  
ATOM    250  H   MET    15      50.025  43.411  49.666  1.00  0.00           H  
ATOM    251  CA  MET    15      51.997  42.896  50.389  1.00  0.00           C  
ATOM    252  HA  MET    15      52.592  43.719  50.785  1.00  0.00           H  
ATOM    253  CB  MET    15      52.062  41.705  51.414  1.00  0.00           C  
ATOM    254  HB2 MET    15      51.753  42.138  52.366  1.00  0.00           H  
ATOM    255  HB3 MET    15      53.096  41.364  51.464  1.00  0.00           H  
ATOM    256  CG  MET    15      51.241  40.545  50.883  1.00  0.00           C  
ATOM    257  HG2 MET    15      51.713  40.278  49.938  1.00  0.00           H  
ATOM    258  HG3 MET    15      50.199  40.794  50.679  1.00  0.00           H  
ATOM    259  SD  MET    15      51.163  39.182  52.104  1.00  0.00           S  
ATOM    260  CE  MET    15      51.309  37.740  50.890  1.00  0.00           C  
ATOM    261  HE1 MET    15      50.649  38.037  50.075  1.00  0.00           H  
ATOM    262  HE2 MET    15      52.298  37.532  50.481  1.00  0.00           H  
ATOM    263  HE3 MET    15      50.989  36.884  51.484  1.00  0.00           H  
ATOM    264  C   MET    15      52.461  42.565  49.009  1.00  0.00           C  
ATOM    265  O   MET    15      51.755  42.237  48.105  1.00  0.00           O  
ATOM    266  N   VAL    16      53.785  42.671  48.851  1.00  0.00           N  
ATOM    267  H   VAL    16      54.423  42.737  49.632  1.00  0.00           H  
ATOM    268  CA  VAL    16      54.519  42.073  47.700  1.00  0.00           C  
ATOM    269  HA  VAL    16      53.807  41.526  47.082  1.00  0.00           H  
ATOM    270  CB  VAL    16      55.133  43.154  46.702  1.00  0.00           C  
ATOM    271  HB  VAL    16      54.293  43.846  46.652  1.00  0.00           H  
ATOM    272  CG1 VAL    16      56.341  43.983  47.124  1.00  0.00           C  
ATOM    273 HG11 VAL    16      56.181  44.552  48.039  1.00  0.00           H  
ATOM    274 HG12 VAL    16      57.186  43.323  47.319  1.00  0.00           H  
ATOM    275 HG13 VAL    16      56.780  44.597  46.337  1.00  0.00           H  
ATOM    276  CG2 VAL    16      55.443  42.536  45.349  1.00  0.00           C  
ATOM    277 HG21 VAL    16      55.446  43.366  44.643  1.00  0.00           H  
ATOM    278 HG22 VAL    16      56.419  42.064  45.463  1.00  0.00           H  
ATOM    279 HG23 VAL    16      54.769  41.720  45.090  1.00  0.00           H  
ATOM    280  C   VAL    16      55.487  40.974  48.164  1.00  0.00           C  
ATOM    281  O   VAL    16      56.189  41.126  49.167  1.00  0.00           O  
ATOM    282  N   ALA    17      55.321  39.807  47.571  1.00  0.00           N  
ATOM    283  H   ALA    17      54.868  39.846  46.669  1.00  0.00           H  
ATOM    284  CA  ALA    17      56.201  38.662  47.890  1.00  0.00           C  
ATOM    285  HA  ALA    17      56.658  38.792  48.871  1.00  0.00           H  
ATOM    286  CB  ALA    17      55.279  37.391  47.906  1.00  0.00           C  
ATOM    287  HB1 ALA    17      54.609  37.552  48.750  1.00  0.00           H  
ATOM    288  HB2 ALA    17      54.452  37.286  47.203  1.00  0.00           H  
ATOM    289  HB3 ALA    17      55.859  36.476  48.031  1.00  0.00           H  
ATOM    290  C   ALA    17      57.417  38.579  46.937  1.00  0.00           C  
ATOM    291  O   ALA    17      58.051  39.645  46.640  1.00  0.00           O  
ATOM    292  N   THR    18      57.715  37.421  46.362  1.00  0.00           N  
ATOM    293  H   THR    18      57.319  36.545  46.671  1.00  0.00           H  
ATOM    294  CA  THR    18      58.825  37.177  45.453  1.00  0.00           C  
ATOM    295  HA  THR    18      59.576  37.932  45.682  1.00  0.00           H  
ATOM    296  CB  THR    18      59.606  35.824  45.711  1.00  0.00           C  
ATOM    297  HB  THR    18      60.576  35.964  45.232  1.00  0.00           H  
ATOM    298  CG2 THR    18      59.900  35.618  47.231  1.00  0.00           C  
ATOM    299 HG21 THR    18      60.583  34.774  47.330  1.00  0.00           H  
ATOM    300 HG22 THR    18      60.368  36.429  47.788  1.00  0.00           H  
ATOM    301 HG23 THR    18      58.999  35.326  47.770  1.00  0.00           H  
ATOM    302  OG1 THR    18      58.924  34.693  45.173  1.00  0.00           O  
ATOM    303  HG1 THR    18      59.320  33.857  45.432  1.00  0.00           H  
ATOM    304  C   THR    18      58.444  37.256  43.950  1.00  0.00           C  
ATOM    305  O   THR    18      57.327  36.857  43.550  1.00  0.00           O  
ATOM    306  N   HIE    19      59.253  37.868  43.138  1.00  0.00           N  
ATOM    307  H   HIE    19      60.127  38.210  43.510  1.00  0.00           H  
ATOM    308  CA  HIE    19      58.879  38.202  41.749  1.00  0.00           C  
ATOM    309  HA  HIE    19      57.965  37.673  41.480  1.00  0.00           H  
ATOM    310  CB  HIE    19      58.477  39.655  41.600  1.00  0.00           C  
ATOM    311  HB2 HIE    19      59.290  40.382  41.615  1.00  0.00           H  
ATOM    312  HB3 HIE    19      57.698  39.994  42.283  1.00  0.00           H  
ATOM    313  CG  HIE    19      57.676  39.924  40.356  1.00  0.00           C  
ATOM    314  ND1 HIE    19      56.858  41.021  40.196  1.00  0.00           N  
ATOM    315  CE1 HIE    19      56.327  40.912  38.948  1.00  0.00           C  
ATOM    316  HE1 HIE    19      55.723  41.657  38.453  1.00  0.00           H  
ATOM    317  NE2 HIE    19      56.768  39.800  38.367  1.00  0.00           N  
ATOM    318  HE2 HIE    19      56.679  39.550  37.392  1.00  0.00           H  
ATOM    319  CD2 HIE    19      57.627  39.164  39.203  1.00  0.00           C  
ATOM    320  HD2 HIE    19      58.152  38.248  38.976  1.00  0.00           H  
ATOM    321  C   HIE    19      59.968  37.779  40.723  1.00  0.00           C  
ATOM    322  O   HIE    19      59.777  36.849  39.966  1.00  0.00           O  
ATOM    323  N   HIE    20      61.155  38.404  40.815  1.00  0.00           N  
ATOM    324  H   HIE    20      61.301  39.213  41.402  1.00  0.00           H  
ATOM    325  CA  HIE    20      62.336  38.044  40.003  1.00  0.00           C  
ATOM    326  HA  HIE    20      62.054  37.361  39.201  1.00  0.00           H  
ATOM    327  CB  HIE    20      62.886  39.375  39.372  1.00  0.00           C  
ATOM    328  HB2 HIE    20      62.142  39.935  38.805  1.00  0.00           H  
ATOM    329  HB3 HIE    20      63.693  39.129  38.682  1.00  0.00           H  
ATOM    330  CG  HIE    20      63.256  40.391  40.367  1.00  0.00           C  
ATOM    331  ND1 HIE    20      62.358  41.189  41.027  1.00  0.00           N  
ATOM    332  CE1 HIE    20      63.063  41.870  41.975  1.00  0.00           C  
ATOM    333  HE1 HIE    20      62.528  42.607  42.556  1.00  0.00           H  
ATOM    334  NE2 HIE    20      64.368  41.573  41.917  1.00  0.00           N  
ATOM    335  HE2 HIE    20      65.129  41.911  42.488  1.00  0.00           H  
ATOM    336  CD2 HIE    20      64.482  40.562  40.965  1.00  0.00           C  
ATOM    337  HD2 HIE    20      65.413  40.046  40.781  1.00  0.00           H  
ATOM    338  C   HIE    20      63.437  37.416  40.883  1.00  0.00           C  
ATOM    339  O   HIE    20      64.088  36.458  40.497  1.00  0.00           O  
ATOM    340  N   ASN    21      63.548  38.038  42.084  1.00  0.00           N  
ATOM    341  H   ASN    21      62.913  38.784  42.331  1.00  0.00           H  
ATOM    342  CA  ASN    21      64.028  37.268  43.300  1.00  0.00           C  
ATOM    343  HA  ASN    21      65.089  37.037  43.204  1.00  0.00           H  
ATOM    344  CB  ASN    21      64.024  38.257  44.441  1.00  0.00           C  
ATOM    345  HB2 ASN    21      64.598  39.155  44.215  1.00  0.00           H  
ATOM    346  HB3 ASN    21      64.472  37.874  45.358  1.00  0.00           H  
ATOM    347  CG  ASN    21      62.576  38.638  44.803  1.00  0.00           C  
ATOM    348  OD1 ASN    21      61.784  39.041  43.989  1.00  0.00           O  
ATOM    349  ND2 ASN    21      62.233  38.603  46.112  1.00  0.00           N  
ATOM    350 HD21 ASN    21      61.536  39.288  46.366  1.00  0.00           H  
ATOM    351 HD22 ASN    21      63.032  38.360  46.680  1.00  0.00           H  
ATOM    352  C   ASN    21      63.288  36.003  43.594  1.00  0.00           C  
ATOM    353  O   ASN    21      62.274  35.777  42.957  1.00  0.00           O  
ATOM    354  N   SER    22      63.774  35.145  44.479  1.00  0.00           N  
ATOM    355  H   SER    22      64.665  35.395  44.883  1.00  0.00           H  
ATOM    356  CA  SER    22      63.266  33.742  44.719  1.00  0.00           C  
ATOM    357  HA  SER    22      62.183  33.843  44.788  1.00  0.00           H  
ATOM    358  CB  SER    22      63.459  32.829  43.489  1.00  0.00           C  
ATOM    359  HB2 SER    22      63.226  33.459  42.630  1.00  0.00           H  
ATOM    360  HB3 SER    22      62.772  31.986  43.556  1.00  0.00           H  
ATOM    361  OG  SER    22      64.773  32.406  43.288  1.00  0.00           O  
ATOM    362  HG  SER    22      65.154  33.229  42.974  1.00  0.00           H  
ATOM    363  C   SER    22      63.765  33.184  46.040  1.00  0.00           C  
ATOM    364  O   SER    22      63.008  32.940  46.933  1.00  0.00           O  
ATOM    365  N   ARG    23      65.078  32.902  46.156  1.00  0.00           N  
ATOM    366  H   ARG    23      65.654  32.981  45.330  1.00  0.00           H  
ATOM    367  CA  ARG    23      65.703  32.358  47.353  1.00  0.00           C  
ATOM    368  HA  ARG    23      65.092  31.506  47.652  1.00  0.00           H  
ATOM    369  CB  ARG    23      67.105  31.789  46.984  1.00  0.00           C  
ATOM    370  HB2 ARG    23      67.713  32.659  46.737  1.00  0.00           H  
ATOM    371  HB3 ARG    23      67.053  31.114  46.130  1.00  0.00           H  
ATOM    372  CG  ARG    23      67.604  30.998  48.166  1.00  0.00           C  
ATOM    373  HG2 ARG    23      66.824  30.279  48.418  1.00  0.00           H  
ATOM    374  HG3 ARG    23      67.809  31.626  49.033  1.00  0.00           H  
ATOM    375  CD  ARG    23      68.803  30.046  47.928  1.00  0.00           C  
ATOM    376  HD2 ARG    23      69.717  30.628  47.809  1.00  0.00           H  
ATOM    377  HD3 ARG    23      68.605  29.528  46.990  1.00  0.00           H  
ATOM    378  NE  ARG    23      68.765  29.179  49.094  1.00  0.00           N  
ATOM    379  HE  ARG    23      68.338  28.291  48.873  1.00  0.00           H  
ATOM    380  CZ  ARG    23      69.207  29.347  50.333  1.00  0.00           C  
ATOM    381  NH1 ARG    23      70.113  30.194  50.740  1.00  0.00           N  
ATOM    382 HH11 ARG    23      70.570  30.877  50.152  1.00  0.00           H  
ATOM    383 HH12 ARG    23      70.432  29.982  51.674  1.00  0.00           H  
ATOM    384  NH2 ARG    23      68.864  28.537  51.257  1.00  0.00           N  
ATOM    385 HH21 ARG    23      69.429  28.520  52.094  1.00  0.00           H  
ATOM    386 HH22 ARG    23      68.438  27.640  51.073  1.00  0.00           H  
ATOM    387  C   ARG    23      65.810  33.328  48.597  1.00  0.00           C  
ATOM    388  O   ARG    23      65.513  33.032  49.747  1.00  0.00           O  
ATOM    389  N   ASN    24      66.235  34.561  48.267  1.00  0.00           N  
ATOM    390  H   ASN    24      66.580  34.581  47.318  1.00  0.00           H  
ATOM    391  CA  ASN    24      66.080  35.758  49.165  1.00  0.00           C  
ATOM    392  HA  ASN    24      66.420  35.509  50.170  1.00  0.00           H  
ATOM    393  CB  ASN    24      66.905  36.967  48.558  1.00  0.00           C  
ATOM    394  HB2 ASN    24      66.801  37.842  49.200  1.00  0.00           H  
ATOM    395  HB3 ASN    24      66.519  37.374  47.624  1.00  0.00           H  
ATOM    396  CG  ASN    24      68.347  36.669  48.477  1.00  0.00           C  
ATOM    397  OD1 ASN    24      68.861  36.062  47.594  1.00  0.00           O  
ATOM    398  ND2 ASN    24      69.153  37.109  49.430  1.00  0.00           N  
ATOM    399 HD21 ASN    24      70.100  36.759  49.444  1.00  0.00           H  
ATOM    400 HD22 ASN    24      68.853  37.738  50.162  1.00  0.00           H  
ATOM    401  C   ASN    24      64.595  36.153  49.287  1.00  0.00           C  
ATOM    402  O   ASN    24      64.150  37.015  48.513  1.00  0.00           O  
ATOM    403  N   ALA    25      63.798  35.399  49.943  1.00  0.00           N  
ATOM    404  H   ALA    25      64.071  34.564  50.442  1.00  0.00           H  
ATOM    405  CA  ALA    25      62.370  35.529  49.917  1.00  0.00           C  
ATOM    406  HA  ALA    25      62.022  35.742  48.906  1.00  0.00           H  
ATOM    407  CB  ALA    25      61.832  34.150  50.233  1.00  0.00           C  
ATOM    408  HB1 ALA    25      62.163  33.871  51.233  1.00  0.00           H  
ATOM    409  HB2 ALA    25      60.747  34.221  50.312  1.00  0.00           H  
ATOM    410  HB3 ALA    25      62.113  33.489  49.413  1.00  0.00           H  
ATOM    411  C   ALA    25      61.863  36.648  50.872  1.00  0.00           C  
ATOM    412  O   ALA    25      61.301  36.370  51.920  1.00  0.00           O  
ATOM    413  N   SER    26      61.955  37.933  50.512  1.00  0.00           N  
ATOM    414  H   SER    26      62.272  38.097  49.567  1.00  0.00           H  
ATOM    415  CA  SER    26      61.889  39.068  51.438  1.00  0.00           C  
ATOM    416  HA  SER    26      62.017  38.689  52.452  1.00  0.00           H  
ATOM    417  CB  SER    26      63.073  40.020  51.173  1.00  0.00           C  
ATOM    418  HB2 SER    26      62.977  40.706  52.015  1.00  0.00           H  
ATOM    419  HB3 SER    26      62.949  40.643  50.287  1.00  0.00           H  
ATOM    420  OG  SER    26      64.321  39.456  51.262  1.00  0.00           O  
ATOM    421  HG  SER    26      64.234  39.004  52.104  1.00  0.00           H  
ATOM    422  C   SER    26      60.495  39.712  51.246  1.00  0.00           C  
ATOM    423  O   SER    26      60.273  40.566  50.431  1.00  0.00           O  
ATOM    424  N   ILE    27      59.549  39.359  52.051  1.00  0.00           N  
ATOM    425  H   ILE    27      59.834  38.726  52.784  1.00  0.00           H  
ATOM    426  CA  ILE    27      58.139  39.823  51.796  1.00  0.00           C  
ATOM    427  HA  ILE    27      57.835  39.879  50.750  1.00  0.00           H  
ATOM    428  CB  ILE    27      57.060  38.934  52.508  1.00  0.00           C  
ATOM    429  HB  ILE    27      57.036  39.247  53.552  1.00  0.00           H  
ATOM    430  CG2 ILE    27      55.664  39.225  51.925  1.00  0.00           C  
ATOM    431 HG21 ILE    27      55.341  40.266  51.905  1.00  0.00           H  
ATOM    432 HG22 ILE    27      55.540  38.827  50.918  1.00  0.00           H  
ATOM    433 HG23 ILE    27      54.963  38.724  52.591  1.00  0.00           H  
ATOM    434  CG1 ILE    27      57.403  37.410  52.447  1.00  0.00           C  
ATOM    435 HG12 ILE    27      56.762  36.852  53.130  1.00  0.00           H  
ATOM    436 HG13 ILE    27      58.358  37.293  52.959  1.00  0.00           H  
ATOM    437  CD1 ILE    27      57.392  36.732  51.073  1.00  0.00           C  
ATOM    438 HD11 ILE    27      58.005  35.830  51.087  1.00  0.00           H  
ATOM    439 HD12 ILE    27      56.339  36.640  50.806  1.00  0.00           H  
ATOM    440 HD13 ILE    27      57.981  37.477  50.540  1.00  0.00           H  
ATOM    441  C   ILE    27      58.135  41.356  52.251  1.00  0.00           C  
ATOM    442  O   ILE    27      58.511  41.644  53.431  1.00  0.00           O  
ATOM    443  N   TRP    28      57.623  42.337  51.437  1.00  0.00           N  
ATOM    444  H   TRP    28      57.284  42.168  50.501  1.00  0.00           H  
ATOM    445  CA  TRP    28      57.343  43.680  51.789  1.00  0.00           C  
ATOM    446  HA  TRP    28      57.907  43.969  52.676  1.00  0.00           H  
ATOM    447  CB  TRP    28      57.981  44.716  50.814  1.00  0.00           C  
ATOM    448  HB2 TRP    28      57.729  45.717  51.164  1.00  0.00           H  
ATOM    449  HB3 TRP    28      57.479  44.616  49.851  1.00  0.00           H  
ATOM    450  CG  TRP    28      59.451  44.436  50.581  1.00  0.00           C  
ATOM    451  CD1 TRP    28      59.960  43.573  49.688  1.00  0.00           C  
ATOM    452  HD1 TRP    28      59.320  43.101  48.958  1.00  0.00           H  
ATOM    453  NE1 TRP    28      61.309  43.629  49.727  1.00  0.00           N  
ATOM    454  HE1 TRP    28      61.892  43.077  49.114  1.00  0.00           H  
ATOM    455  CE2 TRP    28      61.806  44.512  50.667  1.00  0.00           C  
ATOM    456  CZ2 TRP    28      63.052  45.034  50.934  1.00  0.00           C  
ATOM    457  HZ2 TRP    28      63.883  44.690  50.335  1.00  0.00           H  
ATOM    458  CH2 TRP    28      63.265  45.983  52.003  1.00  0.00           C  
ATOM    459  HH2 TRP    28      64.236  46.374  52.269  1.00  0.00           H  
ATOM    460  CZ3 TRP    28      62.067  46.423  52.621  1.00  0.00           C  
ATOM    461  HZ3 TRP    28      61.985  47.025  53.513  1.00  0.00           H  
ATOM    462  CE3 TRP    28      60.778  45.956  52.229  1.00  0.00           C  
ATOM    463  HE3 TRP    28      59.938  46.268  52.833  1.00  0.00           H  
ATOM    464  CD2 TRP    28      60.593  45.020  51.270  1.00  0.00           C  
ATOM    465  C   TRP    28      55.820  43.916  52.051  1.00  0.00           C  
ATOM    466  O   TRP    28      54.969  43.589  51.175  1.00  0.00           O  
ATOM    467  N   LEU    29      55.442  44.156  53.330  1.00  0.00           N  
ATOM    468  H   LEU    29      56.152  44.340  54.025  1.00  0.00           H  
ATOM    469  CA  LEU    29      54.076  44.370  53.719  1.00  0.00           C  
ATOM    470  HA  LEU    29      53.490  44.014  52.872  1.00  0.00           H  
ATOM    471  CB  LEU    29      53.678  43.516  54.957  1.00  0.00           C  
ATOM    472  HB2 LEU    29      52.598  43.600  55.083  1.00  0.00           H  
ATOM    473  HB3 LEU    29      54.130  43.970  55.839  1.00  0.00           H  
ATOM    474  CG  LEU    29      54.137  42.084  54.963  1.00  0.00           C  
ATOM    475  HG  LEU    29      54.267  41.654  53.970  1.00  0.00           H  
ATOM    476  CD1 LEU    29      55.499  41.901  55.590  1.00  0.00           C  
ATOM    477 HD11 LEU    29      55.642  40.833  55.754  1.00  0.00           H  
ATOM    478 HD12 LEU    29      56.252  42.286  54.903  1.00  0.00           H  
ATOM    479 HD13 LEU    29      55.474  42.559  56.459  1.00  0.00           H  
ATOM    480  CD2 LEU    29      53.128  41.215  55.689  1.00  0.00           C  
ATOM    481 HD21 LEU    29      52.196  41.436  55.168  1.00  0.00           H  
ATOM    482 HD22 LEU    29      53.314  40.154  55.520  1.00  0.00           H  
ATOM    483 HD23 LEU    29      53.124  41.526  56.734  1.00  0.00           H  
ATOM    484  C   LEU    29      53.789  45.891  54.003  1.00  0.00           C  
ATOM    485  O   LEU    29      54.594  46.490  54.621  1.00  0.00           O  
ATOM    486  N   GLY    30      52.654  46.346  53.497  1.00  0.00           N  
ATOM    487  H   GLY    30      52.058  45.741  52.950  1.00  0.00           H  
ATOM    488  CA  GLY    30      52.157  47.664  53.792  1.00  0.00           C  
ATOM    489  HA2 GLY    30      51.616  48.154  52.983  1.00  0.00           H  
ATOM    490  HA3 GLY    30      52.909  48.373  54.137  1.00  0.00           H  
ATOM    491  C   GLY    30      51.037  47.447  54.866  1.00  0.00           C  
ATOM    492  O   GLY    30      49.972  47.000  54.627  1.00  0.00           O  
ATOM    493  N   CYS    31      51.553  47.763  56.070  1.00  0.00           N  
ATOM    494  H   CYS    31      52.505  48.095  56.116  1.00  0.00           H  
ATOM    495  CA  CYS    31      50.866  47.497  57.339  1.00  0.00           C  
ATOM    496  HA  CYS    31      50.024  46.894  56.998  1.00  0.00           H  
ATOM    497  CB  CYS    31      51.777  46.751  58.199  1.00  0.00           C  
ATOM    498  HB2 CYS    31      51.219  46.683  59.133  1.00  0.00           H  
ATOM    499  HB3 CYS    31      52.729  47.241  58.405  1.00  0.00           H  
ATOM    500  SG  CYS    31      52.147  45.119  57.513  1.00  0.00           S  
ATOM    501  HG  CYS    31      52.585  44.607  58.667  1.00  0.00           H  
ATOM    502  C   CYS    31      50.354  48.843  57.966  1.00  0.00           C  
ATOM    503  O   CYS    31      51.117  49.721  58.411  1.00  0.00           O  
ATOM    504  N   GLY    32      49.010  48.994  57.987  1.00  0.00           N  
ATOM    505  H   GLY    32      48.638  48.237  57.431  1.00  0.00           H  
ATOM    506  CA  GLY    32      48.242  50.234  58.224  1.00  0.00           C  
ATOM    507  HA2 GLY    32      47.462  50.366  57.474  1.00  0.00           H  
ATOM    508  HA3 GLY    32      48.927  51.080  58.285  1.00  0.00           H  
ATOM    509  C   GLY    32      47.371  50.252  59.442  1.00  0.00           C  
ATOM    510  O   GLY    32      46.278  50.747  59.424  1.00  0.00           O  
ATOM    511  N   HIE    33      47.913  50.042  60.671  1.00  0.00           N  
ATOM    512  H   HIE    33      48.794  49.549  60.660  1.00  0.00           H  
ATOM    513  CA  HIE    33      47.363  50.617  61.943  1.00  0.00           C  
ATOM    514  HA  HIE    33      46.285  50.470  62.002  1.00  0.00           H  
ATOM    515  CB  HIE    33      48.044  49.949  63.094  1.00  0.00           C  
ATOM    516  HB2 HIE    33      49.128  50.010  62.997  1.00  0.00           H  
ATOM    517  HB3 HIE    33      47.689  48.924  63.202  1.00  0.00           H  
ATOM    518  CG  HIE    33      47.808  50.586  64.440  1.00  0.00           C  
ATOM    519  ND1 HIE    33      46.542  50.491  65.096  1.00  0.00           N  
ATOM    520  CE1 HIE    33      46.731  51.140  66.260  1.00  0.00           C  
ATOM    521  HE1 HIE    33      46.025  51.178  67.077  1.00  0.00           H  
ATOM    522  NE2 HIE    33      48.026  51.626  66.309  1.00  0.00           N  
ATOM    523  HE2 HIE    33      48.424  52.038  67.141  1.00  0.00           H  
ATOM    524  CD2 HIE    33      48.638  51.345  65.161  1.00  0.00           C  
ATOM    525  HD2 HIE    33      49.664  51.592  64.934  1.00  0.00           H  
ATOM    526  C   HIE    33      47.515  52.150  62.051  1.00  0.00           C  
ATOM    527  O   HIE    33      46.469  52.804  62.225  1.00  0.00           O  
ATOM    528  N   THR    34      48.695  52.706  61.896  1.00  0.00           N  
ATOM    529  H   THR    34      49.438  52.025  61.967  1.00  0.00           H  
ATOM    530  CA  THR    34      49.143  54.098  62.101  1.00  0.00           C  
ATOM    531  HA  THR    34      48.693  54.511  63.004  1.00  0.00           H  
ATOM    532  CB  THR    34      50.658  53.998  62.273  1.00  0.00           C  
ATOM    533  HB  THR    34      51.226  53.610  61.427  1.00  0.00           H  
ATOM    534  CG2 THR    34      51.455  55.298  62.549  1.00  0.00           C  
ATOM    535 HG21 THR    34      52.531  55.144  62.629  1.00  0.00           H  
ATOM    536 HG22 THR    34      51.323  55.907  61.655  1.00  0.00           H  
ATOM    537 HG23 THR    34      51.049  55.796  63.430  1.00  0.00           H  
ATOM    538  OG1 THR    34      50.902  53.348  63.426  1.00  0.00           O  
ATOM    539  HG1 THR    34      51.726  52.855  63.427  1.00  0.00           H  
ATOM    540  C   THR    34      48.720  55.019  60.899  1.00  0.00           C  
ATOM    541  O   THR    34      48.682  54.616  59.807  1.00  0.00           O  
ATOM    542  N   ASP    35      48.481  56.312  61.151  1.00  0.00           N  
ATOM    543  H   ASP    35      48.583  56.625  62.106  1.00  0.00           H  
ATOM    544  CA  ASP    35      48.177  57.276  60.043  1.00  0.00           C  
ATOM    545  HA  ASP    35      47.535  56.896  59.248  1.00  0.00           H  
ATOM    546  CB  ASP    35      47.640  58.624  60.571  1.00  0.00           C  
ATOM    547  HB2 ASP    35      47.072  59.057  59.749  1.00  0.00           H  
ATOM    548  HB3 ASP    35      48.470  59.305  60.764  1.00  0.00           H  
ATOM    549  CG  ASP    35      46.652  58.492  61.665  1.00  0.00           C  
ATOM    550  OD1 ASP    35      45.826  57.505  61.597  1.00  0.00           O  
ATOM    551  OD2 ASP    35      46.714  59.281  62.619  1.00  0.00           O  
ATOM    552  C   ASP    35      49.360  57.375  59.109  1.00  0.00           C  
ATOM    553  O   ASP    35      49.236  57.314  57.821  1.00  0.00           O  
ATOM    554  N   ARG    36      50.597  57.636  59.648  1.00  0.00           N  
ATOM    555  H   ARG    36      50.497  57.691  60.651  1.00  0.00           H  
ATOM    556  CA  ARG    36      51.911  57.632  59.025  1.00  0.00           C  
ATOM    557  HA  ARG    36      51.997  58.372  58.229  1.00  0.00           H  
ATOM    558  CB  ARG    36      52.925  58.029  60.038  1.00  0.00           C  
ATOM    559  HB2 ARG    36      53.034  57.123  60.634  1.00  0.00           H  
ATOM    560  HB3 ARG    36      52.584  58.797  60.733  1.00  0.00           H  
ATOM    561  CG  ARG    36      54.300  58.349  59.475  1.00  0.00           C  
ATOM    562  HG2 ARG    36      54.323  59.275  58.900  1.00  0.00           H  
ATOM    563  HG3 ARG    36      54.689  57.558  58.835  1.00  0.00           H  
ATOM    564  CD  ARG    36      55.226  58.513  60.672  1.00  0.00           C  
ATOM    565  HD2 ARG    36      55.381  57.546  61.150  1.00  0.00           H  
ATOM    566  HD3 ARG    36      54.819  59.209  61.405  1.00  0.00           H  
ATOM    567  NE  ARG    36      56.512  59.131  60.262  1.00  0.00           N  
ATOM    568  HE  ARG    36      56.504  59.639  59.389  1.00  0.00           H  
ATOM    569  CZ  ARG    36      57.741  59.115  60.712  1.00  0.00           C  
ATOM    570  NH1 ARG    36      58.055  58.366  61.673  1.00  0.00           N  
ATOM    571 HH11 ARG    36      59.028  58.336  61.940  1.00  0.00           H  
ATOM    572 HH12 ARG    36      57.315  58.070  62.293  1.00  0.00           H  
ATOM    573  NH2 ARG    36      58.584  59.842  60.059  1.00  0.00           N  
ATOM    574 HH21 ARG    36      58.266  60.433  59.305  1.00  0.00           H  
ATOM    575 HH22 ARG    36      59.553  59.823  60.342  1.00  0.00           H  
ATOM    576  C   ARG    36      52.158  56.167  58.483  1.00  0.00           C  
ATOM    577  O   ARG    36      52.048  55.153  59.223  1.00  0.00           O  
ATOM    578  N   GLY    37      52.762  56.088  57.264  1.00  0.00           N  
ATOM    579  H   GLY    37      53.009  56.962  56.822  1.00  0.00           H  
ATOM    580  CA  GLY    37      52.701  54.871  56.482  1.00  0.00           C  
ATOM    581  HA2 GLY    37      52.728  55.205  55.445  1.00  0.00           H  
ATOM    582  HA3 GLY    37      51.702  54.471  56.655  1.00  0.00           H  
ATOM    583  C   GLY    37      53.855  53.926  56.780  1.00  0.00           C  
ATOM    584  O   GLY    37      54.964  54.108  56.404  1.00  0.00           O  
ATOM    585  N   GLN    38      53.588  52.950  57.655  1.00  0.00           N  
ATOM    586  H   GLN    38      52.684  52.941  58.105  1.00  0.00           H  
ATOM    587  CA  GLN    38      54.526  51.839  57.929  1.00  0.00           C  
ATOM    588  HA  GLN    38      55.465  52.378  58.054  1.00  0.00           H  
ATOM    589  CB  GLN    38      54.182  51.021  59.248  1.00  0.00           C  
ATOM    590  HB2 GLN    38      53.148  50.677  59.260  1.00  0.00           H  
ATOM    591  HB3 GLN    38      54.796  50.121  59.205  1.00  0.00           H  
ATOM    592  CG  GLN    38      54.589  51.900  60.461  1.00  0.00           C  
ATOM    593  HG2 GLN    38      55.673  51.959  60.558  1.00  0.00           H  
ATOM    594  HG3 GLN    38      54.089  52.864  60.365  1.00  0.00           H  
ATOM    595  CD  GLN    38      54.035  51.313  61.790  1.00  0.00           C  
ATOM    596  OE1 GLN    38      53.339  50.371  61.782  1.00  0.00           O  
ATOM    597  NE2 GLN    38      54.358  51.998  62.867  1.00  0.00           N  
ATOM    598 HE21 GLN    38      55.003  52.772  62.937  1.00  0.00           H  
ATOM    599 HE22 GLN    38      53.725  51.924  63.650  1.00  0.00           H  
ATOM    600  C   GLN    38      54.679  50.832  56.786  1.00  0.00           C  
ATOM    601  O   GLN    38      53.608  50.391  56.359  1.00  0.00           O  
ATOM    602  N   LEU    39      55.869  50.511  56.190  1.00  0.00           N  
ATOM    603  H   LEU    39      56.648  51.053  56.538  1.00  0.00           H  
ATOM    604  CA  LEU    39      56.258  49.471  55.252  1.00  0.00           C  
ATOM    605  HA  LEU    39      55.368  48.986  54.851  1.00  0.00           H  
ATOM    606  CB  LEU    39      57.066  50.044  54.045  1.00  0.00           C  
ATOM    607  HB2 LEU    39      58.012  50.457  54.396  1.00  0.00           H  
ATOM    608  HB3 LEU    39      56.496  50.838  53.564  1.00  0.00           H  
ATOM    609  CG  LEU    39      57.492  48.950  53.059  1.00  0.00           C  
ATOM    610  HG  LEU    39      58.007  48.244  53.711  1.00  0.00           H  
ATOM    611  CD1 LEU    39      56.302  48.534  52.175  1.00  0.00           C  
ATOM    612 HD11 LEU    39      55.902  49.453  51.746  1.00  0.00           H  
ATOM    613 HD12 LEU    39      56.560  47.714  51.504  1.00  0.00           H  
ATOM    614 HD13 LEU    39      55.607  48.129  52.910  1.00  0.00           H  
ATOM    615  CD2 LEU    39      58.461  49.722  52.081  1.00  0.00           C  
ATOM    616 HD21 LEU    39      58.043  50.632  51.651  1.00  0.00           H  
ATOM    617 HD22 LEU    39      59.426  49.933  52.542  1.00  0.00           H  
ATOM    618 HD23 LEU    39      58.814  49.096  51.261  1.00  0.00           H  
ATOM    619  C   LEU    39      57.008  48.500  56.112  1.00  0.00           C  
ATOM    620  O   LEU    39      57.870  48.932  56.888  1.00  0.00           O  
ATOM    621  N   SER    40      56.740  47.195  56.130  1.00  0.00           N  
ATOM    622  H   SER    40      55.943  46.946  55.562  1.00  0.00           H  
ATOM    623  CA  SER    40      57.499  46.194  56.872  1.00  0.00           C  
ATOM    624  HA  SER    40      58.187  46.770  57.490  1.00  0.00           H  
ATOM    625  CB  SER    40      56.620  45.435  57.796  1.00  0.00           C  
ATOM    626  HB2 SER    40      57.195  44.744  58.411  1.00  0.00           H  
ATOM    627  HB3 SER    40      55.883  44.827  57.271  1.00  0.00           H  
ATOM    628  OG  SER    40      55.843  46.295  58.571  1.00  0.00           O  
ATOM    629  HG  SER    40      55.314  45.832  59.225  1.00  0.00           H  
ATOM    630  C   SER    40      58.212  45.157  56.035  1.00  0.00           C  
ATOM    631  O   SER    40      57.611  44.710  55.080  1.00  0.00           O  
ATOM    632  N   PHE    41      59.423  44.866  56.475  1.00  0.00           N  
ATOM    633  H   PHE    41      59.867  45.393  57.213  1.00  0.00           H  
ATOM    634  CA  PHE    41      60.236  43.775  55.845  1.00  0.00           C  
ATOM    635  HA  PHE    41      59.869  43.602  54.833  1.00  0.00           H  
ATOM    636  CB  PHE    41      61.641  44.309  55.820  1.00  0.00           C  
ATOM    637  HB2 PHE    41      61.892  44.762  56.779  1.00  0.00           H  
ATOM    638  HB3 PHE    41      61.726  45.123  55.101  1.00  0.00           H  
ATOM    639  CG  PHE    41      62.744  43.333  55.457  1.00  0.00           C  
ATOM    640  CD1 PHE    41      63.138  43.178  54.107  1.00  0.00           C  
ATOM    641  HD1 PHE    41      62.542  43.596  53.309  1.00  0.00           H  
ATOM    642  CE1 PHE    41      64.136  42.308  53.733  1.00  0.00           C  
ATOM    643  HE1 PHE    41      64.424  42.150  52.704  1.00  0.00           H  
ATOM    644  CZ  PHE    41      64.851  41.674  54.771  1.00  0.00           C  
ATOM    645  HZ  PHE    41      65.636  40.961  54.566  1.00  0.00           H  
ATOM    646  CE2 PHE    41      64.474  41.906  56.145  1.00  0.00           C  
ATOM    647  HE2 PHE    41      64.882  41.289  56.932  1.00  0.00           H  
ATOM    648  CD2 PHE    41      63.424  42.724  56.455  1.00  0.00           C  
ATOM    649  HD2 PHE    41      63.054  42.769  57.469  1.00  0.00           H  
ATOM    650  C   PHE    41      60.049  42.496  56.664  1.00  0.00           C  
ATOM    651  O   PHE    41      60.066  42.506  57.915  1.00  0.00           O  
ATOM    652  N   LEU    42      60.030  41.390  55.964  1.00  0.00           N  
ATOM    653  H   LEU    42      59.766  41.673  55.032  1.00  0.00           H  
ATOM    654  CA  LEU    42      59.869  40.011  56.496  1.00  0.00           C  
ATOM    655  HA  LEU    42      60.061  40.056  57.568  1.00  0.00           H  
ATOM    656  CB  LEU    42      58.392  39.644  56.421  1.00  0.00           C  
ATOM    657  HB2 LEU    42      58.215  39.689  55.347  1.00  0.00           H  
ATOM    658  HB3 LEU    42      57.802  40.376  56.973  1.00  0.00           H  
ATOM    659  CG  LEU    42      58.055  38.111  56.696  1.00  0.00           C  
ATOM    660  HG  LEU    42      58.729  37.457  56.143  1.00  0.00           H  
ATOM    661  CD1 LEU    42      58.235  37.911  58.178  1.00  0.00           C  
ATOM    662 HD11 LEU    42      59.224  38.226  58.512  1.00  0.00           H  
ATOM    663 HD12 LEU    42      57.497  38.438  58.782  1.00  0.00           H  
ATOM    664 HD13 LEU    42      58.196  36.824  58.249  1.00  0.00           H  
ATOM    665  CD2 LEU    42      56.540  37.725  56.305  1.00  0.00           C  
ATOM    666 HD21 LEU    42      55.727  38.230  56.827  1.00  0.00           H  
ATOM    667 HD22 LEU    42      56.236  37.853  55.266  1.00  0.00           H  
ATOM    668 HD23 LEU    42      56.382  36.677  56.560  1.00  0.00           H  
ATOM    669  C   LEU    42      60.880  39.111  55.868  1.00  0.00           C  
ATOM    670  O   LEU    42      60.814  38.757  54.683  1.00  0.00           O  
ATOM    671  N   ASP    43      61.753  38.669  56.753  1.00  0.00           N  
ATOM    672  H   ASP    43      61.621  38.879  57.731  1.00  0.00           H  
ATOM    673  CA  ASP    43      62.622  37.433  56.456  1.00  0.00           C  
ATOM    674  HA  ASP    43      62.783  37.434  55.378  1.00  0.00           H  
ATOM    675  CB  ASP    43      64.024  37.689  57.152  1.00  0.00           C  
ATOM    676  HB2 ASP    43      63.933  37.696  58.238  1.00  0.00           H  
ATOM    677  HB3 ASP    43      64.396  38.631  56.749  1.00  0.00           H  
ATOM    678  CG  ASP    43      65.037  36.560  56.818  1.00  0.00           C  
ATOM    679  OD1 ASP    43      66.232  36.646  57.207  1.00  0.00           O  
ATOM    680  OD2 ASP    43      64.786  35.546  56.083  1.00  0.00           O  
ATOM    681  C   ASP    43      61.885  36.150  56.897  1.00  0.00           C  
ATOM    682  O   ASP    43      61.648  35.957  58.104  1.00  0.00           O  
ATOM    683  N   LEU    44      61.270  35.479  55.971  1.00  0.00           N  
ATOM    684  H   LEU    44      61.569  35.792  55.058  1.00  0.00           H  
ATOM    685  CA  LEU    44      60.322  34.296  56.105  1.00  0.00           C  
ATOM    686  HA  LEU    44      59.570  34.550  56.852  1.00  0.00           H  
ATOM    687  CB  LEU    44      59.717  33.879  54.774  1.00  0.00           C  
ATOM    688  HB2 LEU    44      60.459  33.315  54.209  1.00  0.00           H  
ATOM    689  HB3 LEU    44      59.387  34.731  54.180  1.00  0.00           H  
ATOM    690  CG  LEU    44      58.522  32.951  54.953  1.00  0.00           C  
ATOM    691  HG  LEU    44      58.871  32.165  55.622  1.00  0.00           H  
ATOM    692  CD1 LEU    44      57.295  33.531  55.649  1.00  0.00           C  
ATOM    693 HD11 LEU    44      56.814  34.176  54.914  1.00  0.00           H  
ATOM    694 HD12 LEU    44      56.606  32.744  55.955  1.00  0.00           H  
ATOM    695 HD13 LEU    44      57.519  34.153  56.516  1.00  0.00           H  
ATOM    696  CD2 LEU    44      58.147  32.290  53.627  1.00  0.00           C  
ATOM    697 HD21 LEU    44      57.952  33.029  52.850  1.00  0.00           H  
ATOM    698 HD22 LEU    44      59.000  31.784  53.174  1.00  0.00           H  
ATOM    699 HD23 LEU    44      57.324  31.600  53.816  1.00  0.00           H  
ATOM    700  C   LEU    44      61.060  33.111  56.688  1.00  0.00           C  
ATOM    701  O   LEU    44      60.545  32.453  57.520  1.00  0.00           O  
ATOM    702  N   ASN    45      62.268  32.864  56.292  1.00  0.00           N  
ATOM    703  H   ASN    45      62.706  33.450  55.596  1.00  0.00           H  
ATOM    704  CA  ASN    45      62.997  31.699  56.679  1.00  0.00           C  
ATOM    705  HA  ASN    45      62.309  30.861  56.568  1.00  0.00           H  
ATOM    706  CB  ASN    45      64.172  31.285  55.665  1.00  0.00           C  
ATOM    707  HB2 ASN    45      64.493  30.377  56.175  1.00  0.00           H  
ATOM    708  HB3 ASN    45      65.071  31.899  55.711  1.00  0.00           H  
ATOM    709  CG  ASN    45      63.726  30.846  54.263  1.00  0.00           C  
ATOM    710  OD1 ASN    45      63.011  29.886  54.101  1.00  0.00           O  
ATOM    711  ND2 ASN    45      64.136  31.611  53.254  1.00  0.00           N  
ATOM    712 HD21 ASN    45      63.845  31.381  52.315  1.00  0.00           H  
ATOM    713 HD22 ASN    45      64.617  32.498  53.277  1.00  0.00           H  
ATOM    714  C   ASN    45      63.423  31.797  58.110  1.00  0.00           C  
ATOM    715  O   ASN    45      62.939  30.949  58.835  1.00  0.00           O  
ATOM    716  N   THR    46      64.104  32.903  58.430  1.00  0.00           N  
ATOM    717  H   THR    46      64.281  33.620  57.740  1.00  0.00           H  
ATOM    718  CA  THR    46      64.455  33.315  59.773  1.00  0.00           C  
ATOM    719  HA  THR    46      65.253  32.671  60.143  1.00  0.00           H  
ATOM    720  CB  THR    46      65.033  34.757  59.678  1.00  0.00           C  
ATOM    721  HB  THR    46      64.386  35.423  59.107  1.00  0.00           H  
ATOM    722  CG2 THR    46      65.373  35.303  61.040  1.00  0.00           C  
ATOM    723 HG21 THR    46      64.553  35.567  61.706  1.00  0.00           H  
ATOM    724 HG22 THR    46      65.927  34.519  61.556  1.00  0.00           H  
ATOM    725 HG23 THR    46      66.018  36.170  60.894  1.00  0.00           H  
ATOM    726  OG1 THR    46      66.308  34.664  58.976  1.00  0.00           O  
ATOM    727  HG1 THR    46      66.334  35.356  58.311  1.00  0.00           H  
ATOM    728  C   THR    46      63.333  33.350  60.694  1.00  0.00           C  
ATOM    729  O   THR    46      63.455  32.966  61.898  1.00  0.00           O  
ATOM    730  N   GLU    47      62.183  33.816  60.256  1.00  0.00           N  
ATOM    731  H   GLU    47      62.155  34.135  59.298  1.00  0.00           H  
ATOM    732  CA  GLU    47      61.116  34.292  61.133  1.00  0.00           C  
ATOM    733  HA  GLU    47      60.284  34.543  60.476  1.00  0.00           H  
ATOM    734  CB  GLU    47      60.563  33.225  62.153  1.00  0.00           C  
ATOM    735  HB2 GLU    47      59.572  33.503  62.512  1.00  0.00           H  
ATOM    736  HB3 GLU    47      61.219  32.918  62.967  1.00  0.00           H  
ATOM    737  CG  GLU    47      60.177  32.011  61.312  1.00  0.00           C  
ATOM    738  HG2 GLU    47      61.023  31.575  60.781  1.00  0.00           H  
ATOM    739  HG3 GLU    47      59.422  32.330  60.594  1.00  0.00           H  
ATOM    740  CD  GLU    47      59.631  30.853  62.101  1.00  0.00           C  
ATOM    741  OE1 GLU    47      59.782  29.720  61.632  1.00  0.00           O  
ATOM    742  OE2 GLU    47      59.226  31.051  63.307  1.00  0.00           O  
ATOM    743  C   GLU    47      61.507  35.618  61.766  1.00  0.00           C  
ATOM    744  O   GLU    47      61.514  35.727  63.017  1.00  0.00           O  
ATOM    745  N   GLY    48      61.694  36.639  60.968  1.00  0.00           N  
ATOM    746  H   GLY    48      61.470  36.482  59.996  1.00  0.00           H  
ATOM    747  CA  GLY    48      62.132  37.903  61.398  1.00  0.00           C  
ATOM    748  HA2 GLY    48      63.202  37.979  61.201  1.00  0.00           H  
ATOM    749  HA3 GLY    48      61.898  38.070  62.449  1.00  0.00           H  
ATOM    750  C   GLY    48      61.401  39.160  60.810  1.00  0.00           C  
ATOM    751  O   GLY    48      61.598  39.434  59.655  1.00  0.00           O  
ATOM    752  N   TYR    49      60.561  39.902  61.616  1.00  0.00           N  
ATOM    753  H   TYR    49      60.391  39.614  62.569  1.00  0.00           H  
ATOM    754  CA  TYR    49      59.794  41.113  61.140  1.00  0.00           C  
ATOM    755  HA  TYR    49      59.744  41.123  60.051  1.00  0.00           H  
ATOM    756  CB  TYR    49      58.354  40.942  61.643  1.00  0.00           C  
ATOM    757  HB2 TYR    49      58.318  41.019  62.730  1.00  0.00           H  
ATOM    758  HB3 TYR    49      58.048  39.942  61.334  1.00  0.00           H  
ATOM    759  CG  TYR    49      57.299  41.923  61.289  1.00  0.00           C  
ATOM    760  CD1 TYR    49      56.828  42.863  62.214  1.00  0.00           C  
ATOM    761  HD1 TYR    49      57.051  42.879  63.270  1.00  0.00           H  
ATOM    762  CE1 TYR    49      55.845  43.831  61.924  1.00  0.00           C  
ATOM    763  HE1 TYR    49      55.519  44.577  62.634  1.00  0.00           H  
ATOM    764  CZ  TYR    49      55.369  43.884  60.632  1.00  0.00           C  
ATOM    765  OH  TYR    49      54.480  44.822  60.402  1.00  0.00           O  
ATOM    766  HH  TYR    49      53.904  45.090  61.122  1.00  0.00           H  
ATOM    767  CE2 TYR    49      55.822  42.992  59.698  1.00  0.00           C  
ATOM    768  HE2 TYR    49      55.328  43.065  58.740  1.00  0.00           H  
ATOM    769  CD2 TYR    49      56.807  42.059  59.985  1.00  0.00           C  
ATOM    770  HD2 TYR    49      57.250  41.321  59.333  1.00  0.00           H  
ATOM    771  C   TYR    49      60.292  42.444  61.511  1.00  0.00           C  
ATOM    772  O   TYR    49      60.761  42.646  62.605  1.00  0.00           O  
ATOM    773  N   THR    50      60.339  43.408  60.548  1.00  0.00           N  
ATOM    774  H   THR    50      60.018  43.250  59.603  1.00  0.00           H  
ATOM    775  CA  THR    50      60.777  44.805  60.892  1.00  0.00           C  
ATOM    776  HA  THR    50      60.698  44.946  61.970  1.00  0.00           H  
ATOM    777  CB  THR    50      62.156  45.066  60.357  1.00  0.00           C  
ATOM    778  HB  THR    50      61.996  44.959  59.284  1.00  0.00           H  
ATOM    779  CG2 THR    50      62.686  46.468  60.497  1.00  0.00           C  
ATOM    780 HG21 THR    50      62.480  46.686  61.545  1.00  0.00           H  
ATOM    781 HG22 THR    50      63.757  46.615  60.362  1.00  0.00           H  
ATOM    782 HG23 THR    50      62.071  47.163  59.923  1.00  0.00           H  
ATOM    783  OG1 THR    50      63.129  44.168  60.826  1.00  0.00           O  
ATOM    784  HG1 THR    50      63.061  43.320  60.382  1.00  0.00           H  
ATOM    785  C   THR    50      59.876  45.836  60.235  1.00  0.00           C  
ATOM    786  O   THR    50      59.875  45.869  58.999  1.00  0.00           O  
ATOM    787  N   SER    51      59.144  46.699  60.945  1.00  0.00           N  
ATOM    788  H   SER    51      59.197  46.542  61.942  1.00  0.00           H  
ATOM    789  CA  SER    51      58.291  47.768  60.409  1.00  0.00           C  
ATOM    790  HA  SER    51      58.020  47.519  59.383  1.00  0.00           H  
ATOM    791  CB  SER    51      57.098  47.806  61.242  1.00  0.00           C  
ATOM    792  HB2 SER    51      56.494  46.928  61.014  1.00  0.00           H  
ATOM    793  HB3 SER    51      56.473  48.593  60.819  1.00  0.00           H  
ATOM    794  OG  SER    51      57.148  48.042  62.615  1.00  0.00           O  
ATOM    795  HG  SER    51      57.693  47.395  63.070  1.00  0.00           H  
ATOM    796  C   SER    51      59.107  49.102  60.368  1.00  0.00           C  
ATOM    797  O   SER    51      59.768  49.485  61.319  1.00  0.00           O  
ATOM    798  N   GLU    52      58.978  49.832  59.270  1.00  0.00           N  
ATOM    799  H   GLU    52      58.364  49.499  58.540  1.00  0.00           H  
ATOM    800  CA  GLU    52      59.631  51.141  59.071  1.00  0.00           C  
ATOM    801  HA  GLU    52      60.003  51.547  60.012  1.00  0.00           H  
ATOM    802  CB  GLU    52      60.813  51.008  58.093  1.00  0.00           C  
ATOM    803  HB2 GLU    52      60.440  50.608  57.150  1.00  0.00           H  
ATOM    804  HB3 GLU    52      61.500  50.288  58.536  1.00  0.00           H  
ATOM    805  CG  GLU    52      61.564  52.354  57.861  1.00  0.00           C  
ATOM    806  HG2 GLU    52      61.830  52.801  58.819  1.00  0.00           H  
ATOM    807  HG3 GLU    52      60.834  53.019  57.400  1.00  0.00           H  
ATOM    808  CD  GLU    52      62.827  52.223  56.945  1.00  0.00           C  
ATOM    809  OE1 GLU    52      63.425  53.268  56.680  1.00  0.00           O  
ATOM    810  OE2 GLU    52      63.226  51.090  56.514  1.00  0.00           O  
ATOM    811  C   GLU    52      58.633  52.154  58.542  1.00  0.00           C  
ATOM    812  O   GLU    52      58.008  52.027  57.509  1.00  0.00           O  
ATOM    813  N   GLU    53      58.478  53.277  59.294  1.00  0.00           N  
ATOM    814  H   GLU    53      59.071  53.349  60.108  1.00  0.00           H  
ATOM    815  CA  GLU    53      57.795  54.486  58.792  1.00  0.00           C  
ATOM    816  HA  GLU    53      56.802  54.151  58.490  1.00  0.00           H  
ATOM    817  CB  GLU    53      57.717  55.493  59.888  1.00  0.00           C  
ATOM    818  HB2 GLU    53      57.293  56.373  59.405  1.00  0.00           H  
ATOM    819  HB3 GLU    53      58.706  55.811  60.216  1.00  0.00           H  
ATOM    820  CG  GLU    53      56.848  55.164  61.180  1.00  0.00           C  
ATOM    821  HG2 GLU    53      55.859  54.945  60.778  1.00  0.00           H  
ATOM    822  HG3 GLU    53      56.756  56.095  61.740  1.00  0.00           H  
ATOM    823  CD  GLU    53      57.307  54.129  62.108  1.00  0.00           C  
ATOM    824  OE1 GLU    53      56.494  53.536  62.907  1.00  0.00           O  
ATOM    825  OE2 GLU    53      58.516  53.881  62.179  1.00  0.00           O  
ATOM    826  C   GLU    53      58.619  54.993  57.573  1.00  0.00           C  
ATOM    827  O   GLU    53      59.696  55.506  57.712  1.00  0.00           O  
ATOM    828  N   VAL    54      58.093  54.835  56.375  1.00  0.00           N  
ATOM    829  H   VAL    54      57.247  54.285  56.419  1.00  0.00           H  
ATOM    830  CA  VAL    54      58.637  55.415  55.144  1.00  0.00           C  
ATOM    831  HA  VAL    54      59.558  55.980  55.289  1.00  0.00           H  
ATOM    832  CB  VAL    54      58.888  54.417  54.014  1.00  0.00           C  
ATOM    833  HB  VAL    54      59.150  54.895  53.070  1.00  0.00           H  
ATOM    834  CG1 VAL    54      60.047  53.461  54.391  1.00  0.00           C  
ATOM    835 HG11 VAL    54      59.825  52.986  55.347  1.00  0.00           H  
ATOM    836 HG12 VAL    54      60.093  52.643  53.672  1.00  0.00           H  
ATOM    837 HG13 VAL    54      60.986  54.004  54.501  1.00  0.00           H  
ATOM    838  CG2 VAL    54      57.707  53.524  53.650  1.00  0.00           C  
ATOM    839 HG21 VAL    54      57.334  52.855  54.426  1.00  0.00           H  
ATOM    840 HG22 VAL    54      56.894  54.116  53.230  1.00  0.00           H  
ATOM    841 HG23 VAL    54      58.087  52.902  52.840  1.00  0.00           H  
ATOM    842  C   VAL    54      57.761  56.454  54.502  1.00  0.00           C  
ATOM    843  O   VAL    54      58.285  57.432  53.949  1.00  0.00           O  
ATOM    844  N   ALA    55      56.404  56.337  54.594  1.00  0.00           N  
ATOM    845  H   ALA    55      55.964  55.583  55.102  1.00  0.00           H  
ATOM    846  CA  ALA    55      55.325  57.098  53.963  1.00  0.00           C  
ATOM    847  HA  ALA    55      55.726  57.765  53.200  1.00  0.00           H  
ATOM    848  CB  ALA    55      54.452  56.171  53.081  1.00  0.00           C  
ATOM    849  HB1 ALA    55      53.858  56.717  52.349  1.00  0.00           H  
ATOM    850  HB2 ALA    55      55.150  55.662  52.418  1.00  0.00           H  
ATOM    851  HB3 ALA    55      53.895  55.450  53.679  1.00  0.00           H  
ATOM    852  C   ALA    55      54.467  58.044  54.799  1.00  0.00           C  
ATOM    853  O   ALA    55      54.345  57.888  56.013  1.00  0.00           O  
ATOM    854  N   ASP    56      53.789  59.036  54.092  1.00  0.00           N  
ATOM    855  H   ASP    56      53.891  59.045  53.087  1.00  0.00           H  
ATOM    856  CA  ASP    56      52.840  60.056  54.665  1.00  0.00           C  
ATOM    857  HA  ASP    56      53.193  60.338  55.657  1.00  0.00           H  
ATOM    858  CB  ASP    56      52.794  61.324  53.745  1.00  0.00           C  
ATOM    859  HB2 ASP    56      51.964  61.900  54.153  1.00  0.00           H  
ATOM    860  HB3 ASP    56      52.581  60.912  52.758  1.00  0.00           H  
ATOM    861  CG  ASP    56      54.060  62.193  53.693  1.00  0.00           C  
ATOM    862  OD1 ASP    56      54.770  62.277  54.717  1.00  0.00           O  
ATOM    863  OD2 ASP    56      54.399  62.762  52.653  1.00  0.00           O  
ATOM    864  C   ASP    56      51.478  59.501  54.961  1.00  0.00           C  
ATOM    865  O   ASP    56      50.848  59.878  55.937  1.00  0.00           O  
ATOM    866  N   SER    57      50.913  58.584  54.061  1.00  0.00           N  
ATOM    867  H   SER    57      51.378  58.449  53.175  1.00  0.00           H  
ATOM    868  CA  SER    57      49.649  57.874  54.214  1.00  0.00           C  
ATOM    869  HA  SER    57      49.035  58.107  55.083  1.00  0.00           H  
ATOM    870  CB  SER    57      48.782  58.363  52.992  1.00  0.00           C  
ATOM    871  HB2 SER    57      49.265  58.056  52.065  1.00  0.00           H  
ATOM    872  HB3 SER    57      48.800  59.448  53.094  1.00  0.00           H  
ATOM    873  OG  SER    57      47.477  57.902  53.228  1.00  0.00           O  
ATOM    874  HG  SER    57      47.090  58.585  53.780  1.00  0.00           H  
ATOM    875  C   SER    57      49.830  56.354  54.228  1.00  0.00           C  
ATOM    876  O   SER    57      50.836  55.833  53.689  1.00  0.00           O  
ATOM    877  N   ARG    58      48.811  55.729  54.774  1.00  0.00           N  
ATOM    878  H   ARG    58      47.942  56.154  55.063  1.00  0.00           H  
ATOM    879  CA  ARG    58      48.749  54.293  54.754  1.00  0.00           C  
ATOM    880  HA  ARG    58      49.425  53.807  55.457  1.00  0.00           H  
ATOM    881  CB  ARG    58      47.368  53.914  55.333  1.00  0.00           C  
ATOM    882  HB2 ARG    58      47.233  52.838  55.228  1.00  0.00           H  
ATOM    883  HB3 ARG    58      46.594  54.486  54.820  1.00  0.00           H  
ATOM    884  CG  ARG    58      47.290  54.222  56.797  1.00  0.00           C  
ATOM    885  HG2 ARG    58      47.496  55.242  57.119  1.00  0.00           H  
ATOM    886  HG3 ARG    58      48.028  53.566  57.259  1.00  0.00           H  
ATOM    887  CD  ARG    58      45.906  53.745  57.390  1.00  0.00           C  
ATOM    888  HD2 ARG    58      45.810  52.683  57.162  1.00  0.00           H  
ATOM    889  HD3 ARG    58      45.093  54.212  56.835  1.00  0.00           H  
ATOM    890  NE  ARG    58      45.757  53.999  58.876  1.00  0.00           N  
ATOM    891  HE  ARG    58      45.942  53.236  59.512  1.00  0.00           H  
ATOM    892  CZ  ARG    58      45.299  55.108  59.494  1.00  0.00           C  
ATOM    893  NH1 ARG    58      45.088  56.157  58.793  1.00  0.00           N  
ATOM    894 HH11 ARG    58      45.327  56.169  57.812  1.00  0.00           H  
ATOM    895 HH12 ARG    58      44.659  56.954  59.241  1.00  0.00           H  
ATOM    896  NH2 ARG    58      45.113  55.115  60.794  1.00  0.00           N  
ATOM    897 HH21 ARG    58      44.971  56.058  61.128  1.00  0.00           H  
ATOM    898 HH22 ARG    58      45.525  54.429  61.410  1.00  0.00           H  
ATOM    899  C   ARG    58      48.860  53.675  53.394  1.00  0.00           C  
ATOM    900  O   ARG    58      48.471  54.133  52.342  1.00  0.00           O  
ATOM    901  N   ILE    59      49.708  52.641  53.434  1.00  0.00           N  
ATOM    902  H   ILE    59      50.258  52.729  54.276  1.00  0.00           H  
ATOM    903  CA  ILE    59      50.164  52.011  52.221  1.00  0.00           C  
ATOM    904  HA  ILE    59      50.272  52.755  51.432  1.00  0.00           H  
ATOM    905  CB  ILE    59      51.557  51.347  52.516  1.00  0.00           C  
ATOM    906  HB  ILE    59      51.343  50.578  53.258  1.00  0.00           H  
ATOM    907  CG2 ILE    59      52.036  50.747  51.223  1.00  0.00           C  
ATOM    908 HG21 ILE    59      51.922  51.492  50.436  1.00  0.00           H  
ATOM    909 HG22 ILE    59      53.083  50.445  51.235  1.00  0.00           H  
ATOM    910 HG23 ILE    59      51.455  49.899  50.861  1.00  0.00           H  
ATOM    911  CG1 ILE    59      52.577  52.416  53.057  1.00  0.00           C  
ATOM    912 HG12 ILE    59      52.235  52.775  54.028  1.00  0.00           H  
ATOM    913 HG13 ILE    59      52.453  53.205  52.315  1.00  0.00           H  
ATOM    914  CD1 ILE    59      54.066  52.099  52.984  1.00  0.00           C  
ATOM    915 HD11 ILE    59      54.582  52.816  53.623  1.00  0.00           H  
ATOM    916 HD12 ILE    59      54.234  51.136  53.467  1.00  0.00           H  
ATOM    917 HD13 ILE    59      54.505  52.083  51.986  1.00  0.00           H  
ATOM    918  C   ILE    59      49.080  51.106  51.658  1.00  0.00           C  
ATOM    919  O   ILE    59      48.617  50.141  52.292  1.00  0.00           O  
ATOM    920  N   LEU    60      48.571  51.421  50.447  1.00  0.00           N  
ATOM    921  H   LEU    60      48.892  52.281  50.025  1.00  0.00           H  
ATOM    922  CA  LEU    60      47.405  50.772  49.862  1.00  0.00           C  
ATOM    923  HA  LEU    60      46.902  50.263  50.684  1.00  0.00           H  
ATOM    924  CB  LEU    60      46.378  51.882  49.508  1.00  0.00           C  
ATOM    925  HB2 LEU    60      46.842  52.642  48.880  1.00  0.00           H  
ATOM    926  HB3 LEU    60      46.149  52.384  50.448  1.00  0.00           H  
ATOM    927  CG  LEU    60      45.090  51.472  48.939  1.00  0.00           C  
ATOM    928  HG  LEU    60      45.207  50.800  48.089  1.00  0.00           H  
ATOM    929  CD1 LEU    60      44.221  50.837  50.057  1.00  0.00           C  
ATOM    930 HD11 LEU    60      43.792  51.573  50.738  1.00  0.00           H  
ATOM    931 HD12 LEU    60      43.315  50.468  49.575  1.00  0.00           H  
ATOM    932 HD13 LEU    60      44.732  50.051  50.612  1.00  0.00           H  
ATOM    933  CD2 LEU    60      44.273  52.730  48.477  1.00  0.00           C  
ATOM    934 HD21 LEU    60      43.962  53.301  49.351  1.00  0.00           H  
ATOM    935 HD22 LEU    60      44.936  53.397  47.926  1.00  0.00           H  
ATOM    936 HD23 LEU    60      43.435  52.390  47.867  1.00  0.00           H  
ATOM    937  C   LEU    60      47.655  49.769  48.757  1.00  0.00           C  
ATOM    938  O   LEU    60      46.801  48.871  48.663  1.00  0.00           O  
ATOM    939  N   CYS    61      48.891  49.716  48.163  1.00  0.00           N  
ATOM    940  H   CYS    61      49.429  50.562  48.285  1.00  0.00           H  
ATOM    941  CA  CYS    61      49.182  48.788  47.072  1.00  0.00           C  
ATOM    942  HA  CYS    61      48.827  47.822  47.432  1.00  0.00           H  
ATOM    943  CB  CYS    61      48.348  49.160  45.804  1.00  0.00           C  
ATOM    944  HB2 CYS    61      48.831  50.009  45.320  1.00  0.00           H  
ATOM    945  HB3 CYS    61      47.367  49.431  46.194  1.00  0.00           H  
ATOM    946  SG  CYS    61      48.162  47.726  44.742  1.00  0.00           S  
ATOM    947  HG  CYS    61      47.831  46.855  45.700  1.00  0.00           H  
ATOM    948  C   CYS    61      50.718  48.701  46.858  1.00  0.00           C  
ATOM    949  O   CYS    61      51.459  49.747  46.877  1.00  0.00           O  
ATOM    950  N   LEU    62      51.254  47.479  46.648  1.00  0.00           N  
ATOM    951  H   LEU    62      50.658  46.741  46.300  1.00  0.00           H  
ATOM    952  CA  LEU    62      52.646  47.249  46.403  1.00  0.00           C  
ATOM    953  HA  LEU    62      53.294  48.110  46.237  1.00  0.00           H  
ATOM    954  CB  LEU    62      53.215  46.510  47.576  1.00  0.00           C  
ATOM    955  HB2 LEU    62      54.227  46.243  47.272  1.00  0.00           H  
ATOM    956  HB3 LEU    62      52.591  45.644  47.797  1.00  0.00           H  
ATOM    957  CG  LEU    62      53.393  47.323  48.910  1.00  0.00           C  
ATOM    958  HG  LEU    62      52.438  47.770  49.183  1.00  0.00           H  
ATOM    959  CD1 LEU    62      53.945  46.518  50.060  1.00  0.00           C  
ATOM    960 HD11 LEU    62      54.860  46.070  49.673  1.00  0.00           H  
ATOM    961 HD12 LEU    62      54.117  47.059  50.991  1.00  0.00           H  
ATOM    962 HD13 LEU    62      53.204  45.747  50.271  1.00  0.00           H  
ATOM    963  CD2 LEU    62      54.456  48.432  48.637  1.00  0.00           C  
ATOM    964 HD21 LEU    62      55.366  47.929  48.311  1.00  0.00           H  
ATOM    965 HD22 LEU    62      54.180  49.208  47.923  1.00  0.00           H  
ATOM    966 HD23 LEU    62      54.743  48.937  49.559  1.00  0.00           H  
ATOM    967  C   LEU    62      52.890  46.565  45.082  1.00  0.00           C  
ATOM    968  O   LEU    62      52.414  45.449  44.866  1.00  0.00           O  
ATOM    969  N   ALA    63      53.719  47.112  44.156  1.00  0.00           N  
ATOM    970  H   ALA    63      53.936  48.075  44.370  1.00  0.00           H  
ATOM    971  CA  ALA    63      54.212  46.530  42.951  1.00  0.00           C  
ATOM    972  HA  ALA    63      54.014  45.458  42.931  1.00  0.00           H  
ATOM    973  CB  ALA    63      53.461  47.134  41.744  1.00  0.00           C  
ATOM    974  HB1 ALA    63      53.990  46.842  40.837  1.00  0.00           H  
ATOM    975  HB2 ALA    63      52.485  46.652  41.692  1.00  0.00           H  
ATOM    976  HB3 ALA    63      53.458  48.211  41.909  1.00  0.00           H  
ATOM    977  C   ALA    63      55.757  46.743  42.876  1.00  0.00           C  
ATOM    978  O   ALA    63      56.327  47.815  43.170  1.00  0.00           O  
ATOM    979  N   LEU    64      56.482  45.729  42.328  1.00  0.00           N  
ATOM    980  H   LEU    64      56.010  44.935  41.917  1.00  0.00           H  
ATOM    981  CA  LEU    64      57.938  45.650  42.477  1.00  0.00           C  
ATOM    982  HA  LEU    64      58.316  46.509  43.031  1.00  0.00           H  
ATOM    983  CB  LEU    64      58.143  44.288  43.186  1.00  0.00           C  
ATOM    984  HB2 LEU    64      57.903  43.552  42.419  1.00  0.00           H  
ATOM    985  HB3 LEU    64      57.513  44.092  44.054  1.00  0.00           H  
ATOM    986  CG  LEU    64      59.562  44.067  43.670  1.00  0.00           C  
ATOM    987  HG  LEU    64      60.202  44.304  42.821  1.00  0.00           H  
ATOM    988  CD1 LEU    64      60.010  45.032  44.760  1.00  0.00           C  
ATOM    989 HD11 LEU    64      60.725  44.550  45.426  1.00  0.00           H  
ATOM    990 HD12 LEU    64      60.519  45.936  44.427  1.00  0.00           H  
ATOM    991 HD13 LEU    64      59.094  45.214  45.322  1.00  0.00           H  
ATOM    992  CD2 LEU    64      59.823  42.591  44.102  1.00  0.00           C  
ATOM    993 HD21 LEU    64      59.117  42.408  44.912  1.00  0.00           H  
ATOM    994 HD22 LEU    64      59.619  41.912  43.275  1.00  0.00           H  
ATOM    995 HD23 LEU    64      60.818  42.392  44.499  1.00  0.00           H  
ATOM    996  C   LEU    64      58.656  45.610  41.113  1.00  0.00           C  
ATOM    997  O   LEU    64      58.929  44.565  40.561  1.00  0.00           O  
ATOM    998  N   VAL    65      59.244  46.743  40.715  1.00  0.00           N  
ATOM    999  H   VAL    65      59.216  47.535  41.341  1.00  0.00           H  
ATOM   1000  CA  VAL    65      59.885  46.958  39.353  1.00  0.00           C  
ATOM   1001  HA  VAL    65      59.429  46.159  38.769  1.00  0.00           H  
ATOM   1002  CB  VAL    65      59.451  48.240  38.558  1.00  0.00           C  
ATOM   1003  HB  VAL    65      59.818  49.108  39.106  1.00  0.00           H  
ATOM   1004  CG1 VAL    65      60.216  48.114  37.183  1.00  0.00           C  
ATOM   1005 HG11 VAL    65      59.832  48.872  36.500  1.00  0.00           H  
ATOM   1006 HG12 VAL    65      61.304  48.160  37.235  1.00  0.00           H  
ATOM   1007 HG13 VAL    65      60.047  47.137  36.733  1.00  0.00           H  
ATOM   1008  CG2 VAL    65      57.849  48.342  38.348  1.00  0.00           C  
ATOM   1009 HG21 VAL    65      57.447  48.588  39.331  1.00  0.00           H  
ATOM   1010 HG22 VAL    65      57.600  49.173  37.688  1.00  0.00           H  
ATOM   1011 HG23 VAL    65      57.481  47.471  37.805  1.00  0.00           H  
ATOM   1012  C   VAL    65      61.349  46.749  39.433  1.00  0.00           C  
ATOM   1013  O   VAL    65      62.023  47.685  39.911  1.00  0.00           O  
ATOM   1014  N   HIE    66      61.961  45.696  38.910  1.00  0.00           N  
ATOM   1015  H   HIE    66      61.315  44.999  38.568  1.00  0.00           H  
ATOM   1016  CA  HIE    66      63.427  45.505  38.755  1.00  0.00           C  
ATOM   1017  HA  HIE    66      63.974  46.202  39.390  1.00  0.00           H  
ATOM   1018  CB  HIE    66      63.965  44.161  39.154  1.00  0.00           C  
ATOM   1019  HB2 HIE    66      63.189  43.494  38.778  1.00  0.00           H  
ATOM   1020  HB3 HIE    66      64.115  44.167  40.233  1.00  0.00           H  
ATOM   1021  CG  HIE    66      65.207  43.737  38.468  1.00  0.00           C  
ATOM   1022  ND1 HIE    66      65.233  43.080  37.252  1.00  0.00           N  
ATOM   1023  CE1 HIE    66      66.480  42.992  36.922  1.00  0.00           C  
ATOM   1024  HE1 HIE    66      66.833  42.498  36.029  1.00  0.00           H  
ATOM   1025  NE2 HIE    66      67.281  43.373  37.960  1.00  0.00           N  
ATOM   1026  HE2 HIE    66      68.279  43.238  38.037  1.00  0.00           H  
ATOM   1027  CD2 HIE    66      66.493  43.844  38.945  1.00  0.00           C  
ATOM   1028  HD2 HIE    66      66.852  44.217  39.892  1.00  0.00           H  
ATOM   1029  C   HIE    66      63.782  45.837  37.270  1.00  0.00           C  
ATOM   1030  O   HIE    66      62.937  45.562  36.414  1.00  0.00           O  
ATOM   1031  N   LEU    67      64.957  46.444  37.108  1.00  0.00           N  
ATOM   1032  H   LEU    67      65.628  46.679  37.825  1.00  0.00           H  
ATOM   1033  CA  LEU    67      65.417  46.989  35.810  1.00  0.00           C  
ATOM   1034  HA  LEU    67      64.641  46.939  35.046  1.00  0.00           H  
ATOM   1035  CB  LEU    67      65.755  48.423  36.204  1.00  0.00           C  
ATOM   1036  HB2 LEU    67      66.305  48.851  35.366  1.00  0.00           H  
ATOM   1037  HB3 LEU    67      66.479  48.449  37.018  1.00  0.00           H  
ATOM   1038  CG  LEU    67      64.633  49.466  36.385  1.00  0.00           C  
ATOM   1039  HG  LEU    67      63.778  48.974  36.849  1.00  0.00           H  
ATOM   1040  CD1 LEU    67      65.180  50.545  37.282  1.00  0.00           C  
ATOM   1041 HD11 LEU    67      66.000  51.133  36.869  1.00  0.00           H  
ATOM   1042 HD12 LEU    67      64.326  51.103  37.667  1.00  0.00           H  
ATOM   1043 HD13 LEU    67      65.545  50.036  38.174  1.00  0.00           H  
ATOM   1044  CD2 LEU    67      64.154  49.946  35.017  1.00  0.00           C  
ATOM   1045 HD21 LEU    67      63.597  49.236  34.405  1.00  0.00           H  
ATOM   1046 HD22 LEU    67      63.587  50.870  35.128  1.00  0.00           H  
ATOM   1047 HD23 LEU    67      64.939  50.285  34.341  1.00  0.00           H  
ATOM   1048  C   LEU    67      66.682  46.233  35.378  1.00  0.00           C  
ATOM   1049  O   LEU    67      67.708  46.481  35.980  1.00  0.00           O  
ATOM   1050  N   PRO    68      66.635  45.272  34.435  1.00  0.00           N  
ATOM   1051  CD  PRO    68      65.413  44.851  33.837  1.00  0.00           C  
ATOM   1052  HD2 PRO    68      65.078  45.536  33.058  1.00  0.00           H  
ATOM   1053  HD3 PRO    68      64.609  44.806  34.571  1.00  0.00           H  
ATOM   1054  CG  PRO    68      65.839  43.536  33.221  1.00  0.00           C  
ATOM   1055  HG2 PRO    68      65.711  42.690  33.897  1.00  0.00           H  
ATOM   1056  HG3 PRO    68      65.241  43.354  32.328  1.00  0.00           H  
ATOM   1057  CB  PRO    68      67.264  43.709  32.832  1.00  0.00           C  
ATOM   1058  HB2 PRO    68      67.666  42.747  32.514  1.00  0.00           H  
ATOM   1059  HB3 PRO    68      67.401  44.367  31.974  1.00  0.00           H  
ATOM   1060  CA  PRO    68      67.775  44.382  34.089  1.00  0.00           C  
ATOM   1061  HA  PRO    68      68.025  43.546  34.742  1.00  0.00           H  
ATOM   1062  C   PRO    68      69.130  45.027  33.691  1.00  0.00           C  
ATOM   1063  O   PRO    68      70.102  44.482  34.150  1.00  0.00           O  
ATOM   1064  N   VAL    69      69.114  46.093  32.874  1.00  0.00           N  
ATOM   1065  H   VAL    69      68.212  46.452  32.596  1.00  0.00           H  
ATOM   1066  CA  VAL    69      70.296  46.768  32.488  1.00  0.00           C  
ATOM   1067  HA  VAL    69      71.095  46.085  32.200  1.00  0.00           H  
ATOM   1068  CB  VAL    69      70.088  47.512  31.199  1.00  0.00           C  
ATOM   1069  HB  VAL    69      69.211  48.155  31.277  1.00  0.00           H  
ATOM   1070  CG1 VAL    69      71.183  48.440  30.815  1.00  0.00           C  
ATOM   1071 HG11 VAL    69      70.845  48.907  29.890  1.00  0.00           H  
ATOM   1072 HG12 VAL    69      71.101  49.272  31.515  1.00  0.00           H  
ATOM   1073 HG13 VAL    69      72.197  48.042  30.827  1.00  0.00           H  
ATOM   1074  CG2 VAL    69      69.773  46.543  29.956  1.00  0.00           C  
ATOM   1075 HG21 VAL    69      70.698  45.998  29.767  1.00  0.00           H  
ATOM   1076 HG22 VAL    69      69.047  45.754  30.150  1.00  0.00           H  
ATOM   1077 HG23 VAL    69      69.468  47.016  29.022  1.00  0.00           H  
ATOM   1078  C   VAL    69      70.963  47.611  33.626  1.00  0.00           C  
ATOM   1079  O   VAL    69      72.166  47.536  33.951  1.00  0.00           O  
ATOM   1080  N   GLU    70      70.042  48.222  34.386  1.00  0.00           N  
ATOM   1081  H   GLU    70      69.078  48.039  34.144  1.00  0.00           H  
ATOM   1082  CA  GLU    70      70.288  49.135  35.508  1.00  0.00           C  
ATOM   1083  HA  GLU    70      71.135  49.658  35.064  1.00  0.00           H  
ATOM   1084  CB  GLU    70      69.193  50.128  35.760  1.00  0.00           C  
ATOM   1085  HB2 GLU    70      68.346  49.515  36.067  1.00  0.00           H  
ATOM   1086  HB3 GLU    70      69.146  50.778  34.886  1.00  0.00           H  
ATOM   1087  CG  GLU    70      69.483  51.092  36.982  1.00  0.00           C  
ATOM   1088  HG2 GLU    70      69.730  50.405  37.790  1.00  0.00           H  
ATOM   1089  HG3 GLU    70      68.499  51.458  37.277  1.00  0.00           H  
ATOM   1090  CD  GLU    70      70.537  52.132  36.733  1.00  0.00           C  
ATOM   1091  OE1 GLU    70      70.321  53.325  37.169  1.00  0.00           O  
ATOM   1092  OE2 GLU    70      71.468  51.918  35.940  1.00  0.00           O  
ATOM   1093  C   GLU    70      70.789  48.419  36.767  1.00  0.00           C  
ATOM   1094  O   GLU    70      71.673  48.999  37.387  1.00  0.00           O  
ATOM   1095  N   LYS    71      70.333  47.188  37.041  1.00  0.00           N  
ATOM   1096  H   LYS    71      69.583  46.782  36.500  1.00  0.00           H  
ATOM   1097  CA  LYS    71      70.762  46.261  38.165  1.00  0.00           C  
ATOM   1098  HA  LYS    71      70.212  45.331  38.023  1.00  0.00           H  
ATOM   1099  CB  LYS    71      72.233  45.946  38.179  1.00  0.00           C  
ATOM   1100  HB2 LYS    71      72.434  45.145  38.890  1.00  0.00           H  
ATOM   1101  HB3 LYS    71      72.676  46.846  38.607  1.00  0.00           H  
ATOM   1102  CG  LYS    71      72.830  45.607  36.836  1.00  0.00           C  
ATOM   1103  HG2 LYS    71      72.799  46.483  36.188  1.00  0.00           H  
ATOM   1104  HG3 LYS    71      72.154  44.842  36.455  1.00  0.00           H  
ATOM   1105  CD  LYS    71      74.303  45.257  37.084  1.00  0.00           C  
ATOM   1106  HD2 LYS    71      74.414  44.465  37.825  1.00  0.00           H  
ATOM   1107  HD3 LYS    71      74.893  46.070  37.506  1.00  0.00           H  
ATOM   1108  CE  LYS    71      74.864  45.017  35.647  1.00  0.00           C  
ATOM   1109  HE2 LYS    71      74.575  45.913  35.098  1.00  0.00           H  
ATOM   1110  HE3 LYS    71      74.331  44.197  35.165  1.00  0.00           H  
ATOM   1111  NZ  LYS    71      76.308  44.631  35.855  1.00  0.00           N  
ATOM   1112  HZ1 LYS    71      76.854  45.369  36.276  1.00  0.00           H  
ATOM   1113  HZ2 LYS    71      76.499  43.746  36.303  1.00  0.00           H  
ATOM   1114  HZ3 LYS    71      76.773  44.712  34.962  1.00  0.00           H  
ATOM   1115  C   LYS    71      70.209  46.822  39.445  1.00  0.00           C  
ATOM   1116  O   LYS    71      70.882  46.821  40.469  1.00  0.00           O  
ATOM   1117  N   GLU    72      68.974  47.351  39.434  1.00  0.00           N  
ATOM   1118  H   GLU    72      68.520  47.397  38.533  1.00  0.00           H  
ATOM   1119  CA  GLU    72      68.314  47.983  40.621  1.00  0.00           C  
ATOM   1120  HA  GLU    72      68.873  47.804  41.540  1.00  0.00           H  
ATOM   1121  CB  GLU    72      68.191  49.476  40.452  1.00  0.00           C  
ATOM   1122  HB2 GLU    72      67.472  49.895  41.156  1.00  0.00           H  
ATOM   1123  HB3 GLU    72      67.971  49.645  39.398  1.00  0.00           H  
ATOM   1124  CG  GLU    72      69.559  50.210  40.628  1.00  0.00           C  
ATOM   1125  HG2 GLU    72      69.380  51.275  40.478  1.00  0.00           H  
ATOM   1126  HG3 GLU    72      70.353  49.954  39.927  1.00  0.00           H  
ATOM   1127  CD  GLU    72      70.262  50.009  41.955  1.00  0.00           C  
ATOM   1128  OE1 GLU    72      69.541  49.752  42.953  1.00  0.00           O  
ATOM   1129  OE2 GLU    72      71.501  50.086  42.073  1.00  0.00           O  
ATOM   1130  C   GLU    72      66.856  47.481  40.712  1.00  0.00           C  
ATOM   1131  O   GLU    72      66.210  47.200  39.655  1.00  0.00           O  
ATOM   1132  N   SER    73      66.326  47.390  41.935  1.00  0.00           N  
ATOM   1133  H   SER    73      66.964  47.672  42.666  1.00  0.00           H  
ATOM   1134  CA  SER    73      65.047  46.865  42.314  1.00  0.00           C  
ATOM   1135  HA  SER    73      64.498  46.702  41.387  1.00  0.00           H  
ATOM   1136  CB  SER    73      65.180  45.445  42.819  1.00  0.00           C  
ATOM   1137  HB2 SER    73      65.764  45.420  43.739  1.00  0.00           H  
ATOM   1138  HB3 SER    73      65.770  44.904  42.080  1.00  0.00           H  
ATOM   1139  OG  SER    73      63.997  44.675  43.066  1.00  0.00           O  
ATOM   1140  HG  SER    73      64.169  44.059  43.782  1.00  0.00           H  
ATOM   1141  C   SER    73      64.146  47.726  43.208  1.00  0.00           C  
ATOM   1142  O   SER    73      64.435  47.896  44.360  1.00  0.00           O  
ATOM   1143  N   TRP    74      63.090  48.301  42.695  1.00  0.00           N  
ATOM   1144  H   TRP    74      62.960  48.056  41.723  1.00  0.00           H  
ATOM   1145  CA  TRP    74      62.304  49.331  43.251  1.00  0.00           C  
ATOM   1146  HA  TRP    74      62.821  49.739  44.119  1.00  0.00           H  
ATOM   1147  CB  TRP    74      62.196  50.447  42.125  1.00  0.00           C  
ATOM   1148  HB2 TRP    74      61.644  51.331  42.444  1.00  0.00           H  
ATOM   1149  HB3 TRP    74      61.777  49.976  41.236  1.00  0.00           H  
ATOM   1150  CG  TRP    74      63.556  51.086  41.832  1.00  0.00           C  
ATOM   1151  CD1 TRP    74      64.196  50.873  40.694  1.00  0.00           C  
ATOM   1152  HD1 TRP    74      63.967  50.046  40.038  1.00  0.00           H  
ATOM   1153  NE1 TRP    74      65.383  51.582  40.676  1.00  0.00           N  
ATOM   1154  HE1 TRP    74      66.081  51.502  39.950  1.00  0.00           H  
ATOM   1155  CE2 TRP    74      65.471  52.316  41.806  1.00  0.00           C  
ATOM   1156  CZ2 TRP    74      66.439  53.258  42.321  1.00  0.00           C  
ATOM   1157  HZ2 TRP    74      67.266  53.429  41.648  1.00  0.00           H  
ATOM   1158  CH2 TRP    74      66.167  54.006  43.494  1.00  0.00           C  
ATOM   1159  HH2 TRP    74      66.870  54.760  43.816  1.00  0.00           H  
ATOM   1160  CZ3 TRP    74      65.031  53.672  44.228  1.00  0.00           C  
ATOM   1161  HZ3 TRP    74      64.733  54.349  45.015  1.00  0.00           H  
ATOM   1162  CE3 TRP    74      64.124  52.760  43.752  1.00  0.00           C  
ATOM   1163  HE3 TRP    74      63.181  52.518  44.219  1.00  0.00           H  
ATOM   1164  CD2 TRP    74      64.323  52.010  42.578  1.00  0.00           C  
ATOM   1165  C   TRP    74      60.923  48.931  43.689  1.00  0.00           C  
ATOM   1166  O   TRP    74      60.146  48.339  42.938  1.00  0.00           O  
ATOM   1167  N   ILE    75      60.505  49.271  44.885  1.00  0.00           N  
ATOM   1168  H   ILE    75      61.229  49.763  45.390  1.00  0.00           H  
ATOM   1169  CA  ILE    75      59.142  49.083  45.380  1.00  0.00           C  
ATOM   1170  HA  ILE    75      58.725  48.201  44.893  1.00  0.00           H  
ATOM   1171  CB  ILE    75      59.206  48.703  46.883  1.00  0.00           C  
ATOM   1172  HB  ILE    75      59.599  49.573  47.409  1.00  0.00           H  
ATOM   1173  CG2 ILE    75      57.852  48.366  47.390  1.00  0.00           C  
ATOM   1174 HG21 ILE    75      57.136  49.183  47.294  1.00  0.00           H  
ATOM   1175 HG22 ILE    75      57.470  47.575  46.745  1.00  0.00           H  
ATOM   1176 HG23 ILE    75      57.830  47.957  48.400  1.00  0.00           H  
ATOM   1177  CG1 ILE    75      60.128  47.536  47.236  1.00  0.00           C  
ATOM   1178 HG12 ILE    75      60.918  47.433  46.492  1.00  0.00           H  
ATOM   1179 HG13 ILE    75      59.563  46.603  47.224  1.00  0.00           H  
ATOM   1180  CD1 ILE    75      60.869  47.585  48.606  1.00  0.00           C  
ATOM   1181 HD11 ILE    75      61.639  48.351  48.517  1.00  0.00           H  
ATOM   1182 HD12 ILE    75      60.180  47.669  49.446  1.00  0.00           H  
ATOM   1183 HD13 ILE    75      61.322  46.605  48.759  1.00  0.00           H  
ATOM   1184  C   ILE    75      58.312  50.253  45.143  1.00  0.00           C  
ATOM   1185  O   ILE    75      58.620  51.321  45.673  1.00  0.00           O  
ATOM   1186  N   VAL    76      57.157  50.137  44.474  1.00  0.00           N  
ATOM   1187  H   VAL    76      57.050  49.233  44.035  1.00  0.00           H  
ATOM   1188  CA  VAL    76      56.124  51.150  44.280  1.00  0.00           C  
ATOM   1189  HA  VAL    76      56.489  52.162  44.456  1.00  0.00           H  
ATOM   1190  CB  VAL    76      55.460  51.078  42.939  1.00  0.00           C  
ATOM   1191  HB  VAL    76      54.875  50.162  42.860  1.00  0.00           H  
ATOM   1192  CG1 VAL    76      54.693  52.364  42.585  1.00  0.00           C  
ATOM   1193 HG11 VAL    76      53.833  52.415  43.253  1.00  0.00           H  
ATOM   1194 HG12 VAL    76      55.229  53.297  42.759  1.00  0.00           H  
ATOM   1195 HG13 VAL    76      54.432  52.286  41.530  1.00  0.00           H  
ATOM   1196  CG2 VAL    76      56.582  51.092  41.788  1.00  0.00           C  
ATOM   1197 HG21 VAL    76      56.213  51.314  40.787  1.00  0.00           H  
ATOM   1198 HG22 VAL    76      57.400  51.794  41.950  1.00  0.00           H  
ATOM   1199 HG23 VAL    76      56.977  50.082  41.676  1.00  0.00           H  
ATOM   1200  C   VAL    76      55.076  50.963  45.374  1.00  0.00           C  
ATOM   1201  O   VAL    76      54.330  50.027  45.553  1.00  0.00           O  
ATOM   1202  N   SER    77      54.959  52.059  46.255  1.00  0.00           N  
ATOM   1203  H   SER    77      55.602  52.823  46.105  1.00  0.00           H  
ATOM   1204  CA  SER    77      54.097  52.075  47.438  1.00  0.00           C  
ATOM   1205  HA  SER    77      53.561  51.135  47.570  1.00  0.00           H  
ATOM   1206  CB  SER    77      54.925  52.364  48.715  1.00  0.00           C  
ATOM   1207  HB2 SER    77      55.801  51.726  48.826  1.00  0.00           H  
ATOM   1208  HB3 SER    77      54.296  52.210  49.592  1.00  0.00           H  
ATOM   1209  OG  SER    77      55.487  53.650  48.839  1.00  0.00           O  
ATOM   1210  HG  SER    77      54.848  54.228  48.414  1.00  0.00           H  
ATOM   1211  C   SER    77      52.864  53.191  47.239  1.00  0.00           C  
ATOM   1212  O   SER    77      52.903  54.294  47.797  1.00  0.00           O  
ATOM   1213  N   GLY    78      51.947  53.000  46.377  1.00  0.00           N  
ATOM   1214  H   GLY    78      51.960  52.134  45.858  1.00  0.00           H  
ATOM   1215  CA  GLY    78      50.720  53.843  46.292  1.00  0.00           C  
ATOM   1216  HA2 GLY    78      50.127  53.508  45.441  1.00  0.00           H  
ATOM   1217  HA3 GLY    78      51.046  54.873  46.149  1.00  0.00           H  
ATOM   1218  C   GLY    78      49.896  53.925  47.631  1.00  0.00           C  
ATOM   1219  O   GLY    78      49.793  52.941  48.313  1.00  0.00           O  
ATOM   1220  N   THR    79      49.209  55.059  47.885  1.00  0.00           N  
ATOM   1221  H   THR    79      49.161  55.823  47.226  1.00  0.00           H  
ATOM   1222  CA  THR    79      48.566  55.306  49.261  1.00  0.00           C  
ATOM   1223  HA  THR    79      48.586  54.420  49.896  1.00  0.00           H  
ATOM   1224  CB  THR    79      49.316  56.204  50.079  1.00  0.00           C  
ATOM   1225  HB  THR    79      48.922  56.216  51.095  1.00  0.00           H  
ATOM   1226  CG2 THR    79      50.770  55.784  50.231  1.00  0.00           C  
ATOM   1227 HG21 THR    79      51.375  55.847  49.326  1.00  0.00           H  
ATOM   1228 HG22 THR    79      51.332  56.362  50.964  1.00  0.00           H  
ATOM   1229 HG23 THR    79      50.916  54.796  50.668  1.00  0.00           H  
ATOM   1230  OG1 THR    79      49.415  57.620  49.685  1.00  0.00           O  
ATOM   1231  HG1 THR    79      49.704  57.728  48.776  1.00  0.00           H  
ATOM   1232  C   THR    79      47.096  55.763  49.109  1.00  0.00           C  
ATOM   1233  O   THR    79      46.475  55.934  48.017  1.00  0.00           O  
ATOM   1234  N   GLN    80      46.409  55.668  50.228  1.00  0.00           N  
ATOM   1235  H   GLN    80      46.938  55.396  51.045  1.00  0.00           H  
ATOM   1236  CA  GLN    80      45.035  56.137  50.437  1.00  0.00           C  
ATOM   1237  HA  GLN    80      44.280  55.557  49.907  1.00  0.00           H  
ATOM   1238  CB  GLN    80      44.695  55.955  51.968  1.00  0.00           C  
ATOM   1239  HB2 GLN    80      43.757  56.474  52.167  1.00  0.00           H  
ATOM   1240  HB3 GLN    80      45.531  56.461  52.452  1.00  0.00           H  
ATOM   1241  CG  GLN    80      44.798  54.513  52.453  1.00  0.00           C  
ATOM   1242  HG2 GLN    80      45.847  54.235  52.344  1.00  0.00           H  
ATOM   1243  HG3 GLN    80      44.237  53.867  51.778  1.00  0.00           H  
ATOM   1244  CD  GLN    80      44.310  54.265  53.804  1.00  0.00           C  
ATOM   1245  OE1 GLN    80      43.964  55.172  54.561  1.00  0.00           O  
ATOM   1246  NE2 GLN    80      44.082  52.982  54.116  1.00  0.00           N  
ATOM   1247 HE21 GLN    80      43.713  52.748  55.027  1.00  0.00           H  
ATOM   1248 HE22 GLN    80      44.598  52.288  53.594  1.00  0.00           H  
ATOM   1249  C   GLN    80      44.932  57.593  50.105  1.00  0.00           C  
ATOM   1250  O   GLN    80      44.004  57.981  49.361  1.00  0.00           O  
ATOM   1251  N   SER    81      45.899  58.469  50.406  1.00  0.00           N  
ATOM   1252  H   SER    81      46.564  58.202  51.118  1.00  0.00           H  
ATOM   1253  CA  SER    81      46.051  59.867  49.852  1.00  0.00           C  
ATOM   1254  HA  SER    81      45.027  60.200  49.688  1.00  0.00           H  
ATOM   1255  CB  SER    81      46.735  60.728  50.957  1.00  0.00           C  
ATOM   1256  HB2 SER    81      46.914  61.755  50.641  1.00  0.00           H  
ATOM   1257  HB3 SER    81      47.725  60.327  51.179  1.00  0.00           H  
ATOM   1258  OG  SER    81      45.999  60.830  52.196  1.00  0.00           O  
ATOM   1259  HG  SER    81      45.194  61.266  51.907  1.00  0.00           H  
ATOM   1260  C   SER    81      46.839  59.991  48.499  1.00  0.00           C  
ATOM   1261  O   SER    81      47.749  60.866  48.497  1.00  0.00           O  
ATOM   1262  N   GLY    82      46.679  59.057  47.556  1.00  0.00           N  
ATOM   1263  H   GLY    82      46.090  58.288  47.841  1.00  0.00           H  
ATOM   1264  CA  GLY    82      47.318  59.039  46.257  1.00  0.00           C  
ATOM   1265  HA2 GLY    82      47.102  59.891  45.613  1.00  0.00           H  
ATOM   1266  HA3 GLY    82      46.945  58.172  45.712  1.00  0.00           H  
ATOM   1267  C   GLY    82      48.863  58.884  46.363  1.00  0.00           C  
ATOM   1268  O   GLY    82      49.311  57.911  46.841  1.00  0.00           O  
ATOM   1269  N   THR    83      49.642  59.840  45.951  1.00  0.00           N  
ATOM   1270  H   THR    83      49.188  60.646  45.544  1.00  0.00           H  
ATOM   1271  CA  THR    83      51.040  60.191  46.294  1.00  0.00           C  
ATOM   1272  HA  THR    83      51.224  60.939  45.523  1.00  0.00           H  
ATOM   1273  CB  THR    83      51.174  60.879  47.661  1.00  0.00           C  
ATOM   1274  HB  THR    83      50.995  60.132  48.435  1.00  0.00           H  
ATOM   1275  CG2 THR    83      52.590  61.391  47.930  1.00  0.00           C  
ATOM   1276 HG21 THR    83      53.390  60.656  47.841  1.00  0.00           H  
ATOM   1277 HG22 THR    83      52.880  62.172  47.227  1.00  0.00           H  
ATOM   1278 HG23 THR    83      52.569  61.808  48.937  1.00  0.00           H  
ATOM   1279  OG1 THR    83      50.238  61.940  47.700  1.00  0.00           O  
ATOM   1280  HG1 THR    83      49.407  61.599  48.041  1.00  0.00           H  
ATOM   1281  C   THR    83      51.935  58.950  46.074  1.00  0.00           C  
ATOM   1282  O   THR    83      52.235  58.267  47.037  1.00  0.00           O  
ATOM   1283  N   LEU    84      52.231  58.695  44.833  1.00  0.00           N  
ATOM   1284  H   LEU    84      51.982  59.354  44.109  1.00  0.00           H  
ATOM   1285  CA  LEU    84      52.921  57.436  44.284  1.00  0.00           C  
ATOM   1286  HA  LEU    84      52.457  56.554  44.726  1.00  0.00           H  
ATOM   1287  CB  LEU    84      52.555  57.455  42.792  1.00  0.00           C  
ATOM   1288  HB2 LEU    84      52.928  58.333  42.266  1.00  0.00           H  
ATOM   1289  HB3 LEU    84      51.484  57.368  42.610  1.00  0.00           H  
ATOM   1290  CG  LEU    84      53.255  56.290  42.064  1.00  0.00           C  
ATOM   1291  HG  LEU    84      54.207  56.053  42.541  1.00  0.00           H  
ATOM   1292  CD1 LEU    84      52.278  55.027  42.106  1.00  0.00           C  
ATOM   1293 HD11 LEU    84      52.424  54.577  43.088  1.00  0.00           H  
ATOM   1294 HD12 LEU    84      51.255  55.152  41.750  1.00  0.00           H  
ATOM   1295 HD13 LEU    84      52.803  54.314  41.471  1.00  0.00           H  
ATOM   1296  CD2 LEU    84      53.584  56.595  40.632  1.00  0.00           C  
ATOM   1297 HD21 LEU    84      52.662  56.772  40.080  1.00  0.00           H  
ATOM   1298 HD22 LEU    84      54.174  57.510  40.562  1.00  0.00           H  
ATOM   1299 HD23 LEU    84      54.193  55.825  40.158  1.00  0.00           H  
ATOM   1300  C   LEU    84      54.371  57.571  44.646  1.00  0.00           C  
ATOM   1301  O   LEU    84      55.196  58.090  43.871  1.00  0.00           O  
ATOM   1302  N   LEU    85      54.716  57.161  45.845  1.00  0.00           N  
ATOM   1303  H   LEU    85      53.939  57.096  46.486  1.00  0.00           H  
ATOM   1304  CA  LEU    85      56.045  57.074  46.513  1.00  0.00           C  
ATOM   1305  HA  LEU    85      56.628  57.937  46.191  1.00  0.00           H  
ATOM   1306  CB  LEU    85      55.913  57.127  48.065  1.00  0.00           C  
ATOM   1307  HB2 LEU    85      55.218  56.326  48.313  1.00  0.00           H  
ATOM   1308  HB3 LEU    85      55.615  58.147  48.309  1.00  0.00           H  
ATOM   1309  CG  LEU    85      57.181  56.727  48.922  1.00  0.00           C  
ATOM   1310  HG  LEU    85      57.651  55.787  48.635  1.00  0.00           H  
ATOM   1311  CD1 LEU    85      58.180  57.914  48.888  1.00  0.00           C  
ATOM   1312 HD11 LEU    85      57.814  58.811  49.387  1.00  0.00           H  
ATOM   1313 HD12 LEU    85      59.054  57.597  49.458  1.00  0.00           H  
ATOM   1314 HD13 LEU    85      58.389  58.314  47.895  1.00  0.00           H  
ATOM   1315  CD2 LEU    85      56.757  56.619  50.413  1.00  0.00           C  
ATOM   1316 HD21 LEU    85      56.061  57.415  50.677  1.00  0.00           H  
ATOM   1317 HD22 LEU    85      56.300  55.633  50.502  1.00  0.00           H  
ATOM   1318 HD23 LEU    85      57.572  56.561  51.134  1.00  0.00           H  
ATOM   1319  C   LEU    85      56.797  55.781  46.031  1.00  0.00           C  
ATOM   1320  O   LEU    85      56.110  54.755  45.778  1.00  0.00           O  
ATOM   1321  N   VAL    86      58.116  55.882  45.782  1.00  0.00           N  
ATOM   1322  H   VAL    86      58.597  56.713  46.094  1.00  0.00           H  
ATOM   1323  CA  VAL    86      58.964  54.700  45.558  1.00  0.00           C  
ATOM   1324  HA  VAL    86      58.329  53.815  45.591  1.00  0.00           H  
ATOM   1325  CB  VAL    86      59.587  54.909  44.138  1.00  0.00           C  
ATOM   1326  HB  VAL    86      59.817  55.967  44.012  1.00  0.00           H  
ATOM   1327  CG1 VAL    86      60.953  54.074  43.866  1.00  0.00           C  
ATOM   1328 HG11 VAL    86      61.192  54.200  42.810  1.00  0.00           H  
ATOM   1329 HG12 VAL    86      61.699  54.437  44.573  1.00  0.00           H  
ATOM   1330 HG13 VAL    86      60.739  53.012  43.985  1.00  0.00           H  
ATOM   1331  CG2 VAL    86      58.666  54.582  43.033  1.00  0.00           C  
ATOM   1332 HG21 VAL    86      57.720  55.109  43.155  1.00  0.00           H  
ATOM   1333 HG22 VAL    86      59.194  54.707  42.087  1.00  0.00           H  
ATOM   1334 HG23 VAL    86      58.248  53.584  43.164  1.00  0.00           H  
ATOM   1335  C   VAL    86      60.069  54.621  46.669  1.00  0.00           C  
ATOM   1336  O   VAL    86      60.572  55.621  47.116  1.00  0.00           O  
ATOM   1337  N   ILE    87      60.505  53.329  46.945  1.00  0.00           N  
ATOM   1338  H   ILE    87      60.156  52.580  46.363  1.00  0.00           H  
ATOM   1339  CA  ILE    87      61.640  53.027  47.783  1.00  0.00           C  
ATOM   1340  HA  ILE    87      62.364  53.840  47.825  1.00  0.00           H  
ATOM   1341  CB  ILE    87      61.023  53.006  49.163  1.00  0.00           C  
ATOM   1342  HB  ILE    87      60.664  54.014  49.372  1.00  0.00           H  
ATOM   1343  CG2 ILE    87      59.740  52.025  49.332  1.00  0.00           C  
ATOM   1344 HG21 ILE    87      58.994  52.243  48.567  1.00  0.00           H  
ATOM   1345 HG22 ILE    87      59.959  50.963  49.226  1.00  0.00           H  
ATOM   1346 HG23 ILE    87      59.250  52.251  50.279  1.00  0.00           H  
ATOM   1347  CG1 ILE    87      62.068  52.599  50.264  1.00  0.00           C  
ATOM   1348 HG12 ILE    87      63.014  53.118  50.106  1.00  0.00           H  
ATOM   1349 HG13 ILE    87      62.311  51.563  50.025  1.00  0.00           H  
ATOM   1350  CD1 ILE    87      61.648  52.859  51.637  1.00  0.00           C  
ATOM   1351 HD11 ILE    87      60.849  52.131  51.778  1.00  0.00           H  
ATOM   1352 HD12 ILE    87      62.488  52.566  52.267  1.00  0.00           H  
ATOM   1353 HD13 ILE    87      61.407  53.905  51.828  1.00  0.00           H  
ATOM   1354  C   ILE    87      62.467  51.825  47.400  1.00  0.00           C  
ATOM   1355  O   ILE    87      61.924  50.832  46.964  1.00  0.00           O  
ATOM   1356  N   ASN    88      63.813  51.964  47.414  1.00  0.00           N  
ATOM   1357  H   ASN    88      64.274  52.769  47.813  1.00  0.00           H  
ATOM   1358  CA  ASN    88      64.742  50.911  46.930  1.00  0.00           C  
ATOM   1359  HA  ASN    88      64.380  50.640  45.938  1.00  0.00           H  
ATOM   1360  CB  ASN    88      66.173  51.467  46.765  1.00  0.00           C  
ATOM   1361  HB2 ASN    88      66.614  51.469  47.761  1.00  0.00           H  
ATOM   1362  HB3 ASN    88      66.033  52.332  46.117  1.00  0.00           H  
ATOM   1363  CG  ASN    88      67.005  50.553  45.806  1.00  0.00           C  
ATOM   1364  OD1 ASN    88      67.364  49.427  46.072  1.00  0.00           O  
ATOM   1365  ND2 ASN    88      67.366  51.048  44.619  1.00  0.00           N  
ATOM   1366 HD21 ASN    88      68.045  50.489  44.122  1.00  0.00           H  
ATOM   1367 HD22 ASN    88      67.058  51.987  44.410  1.00  0.00           H  
ATOM   1368  C   ASN    88      64.759  49.685  47.970  1.00  0.00           C  
ATOM   1369  O   ASN    88      64.954  49.902  49.116  1.00  0.00           O  
ATOM   1370  N   THR    89      64.663  48.494  47.389  1.00  0.00           N  
ATOM   1371  H   THR    89      64.627  48.574  46.382  1.00  0.00           H  
ATOM   1372  CA  THR    89      64.883  47.213  48.119  1.00  0.00           C  
ATOM   1373  HA  THR    89      63.991  47.029  48.717  1.00  0.00           H  
ATOM   1374  CB  THR    89      64.934  46.089  47.131  1.00  0.00           C  
ATOM   1375  HB  THR    89      65.242  45.198  47.677  1.00  0.00           H  
ATOM   1376  CG2 THR    89      63.572  45.695  46.640  1.00  0.00           C  
ATOM   1377 HG21 THR    89      63.060  46.582  46.265  1.00  0.00           H  
ATOM   1378 HG22 THR    89      63.638  45.145  45.701  1.00  0.00           H  
ATOM   1379 HG23 THR    89      63.062  45.192  47.461  1.00  0.00           H  
ATOM   1380  OG1 THR    89      65.833  46.335  46.065  1.00  0.00           O  
ATOM   1381  HG1 THR    89      65.432  46.912  45.411  1.00  0.00           H  
ATOM   1382  C   THR    89      66.075  47.143  49.090  1.00  0.00           C  
ATOM   1383  O   THR    89      66.083  46.480  50.148  1.00  0.00           O  
ATOM   1384  N   GLU    90      67.192  47.526  48.408  1.00  0.00           N  
ATOM   1385  H   GLU    90      67.087  47.801  47.441  1.00  0.00           H  
ATOM   1386  CA  GLU    90      68.540  47.428  48.980  1.00  0.00           C  
ATOM   1387  HA  GLU    90      68.428  46.600  49.680  1.00  0.00           H  
ATOM   1388  CB  GLU    90      69.618  47.043  48.005  1.00  0.00           C  
ATOM   1389  HB2 GLU    90      69.716  47.856  47.285  1.00  0.00           H  
ATOM   1390  HB3 GLU    90      69.212  46.129  47.573  1.00  0.00           H  
ATOM   1391  CG  GLU    90      70.995  46.727  48.602  1.00  0.00           C  
ATOM   1392  HG2 GLU    90      71.353  47.642  49.074  1.00  0.00           H  
ATOM   1393  HG3 GLU    90      71.733  46.407  47.866  1.00  0.00           H  
ATOM   1394  CD  GLU    90      70.786  45.697  49.732  1.00  0.00           C  
ATOM   1395  OE1 GLU    90      69.991  44.776  49.449  1.00  0.00           O  
ATOM   1396  OE2 GLU    90      71.473  45.838  50.762  1.00  0.00           O  
ATOM   1397  C   GLU    90      68.884  48.671  49.833  1.00  0.00           C  
ATOM   1398  O   GLU    90      68.887  48.685  51.051  1.00  0.00           O  
ATOM   1399  N   ASP    91      69.200  49.771  49.143  1.00  0.00           N  
ATOM   1400  H   ASP    91      69.149  49.814  48.135  1.00  0.00           H  
ATOM   1401  CA  ASP    91      69.701  51.022  49.774  1.00  0.00           C  
ATOM   1402  HA  ASP    91      70.162  50.743  50.721  1.00  0.00           H  
ATOM   1403  CB  ASP    91      70.630  51.817  48.915  1.00  0.00           C  
ATOM   1404  HB2 ASP    91      69.976  52.217  48.140  1.00  0.00           H  
ATOM   1405  HB3 ASP    91      71.379  51.221  48.393  1.00  0.00           H  
ATOM   1406  CG  ASP    91      71.244  53.030  49.467  1.00  0.00           C  
ATOM   1407  OD1 ASP    91      71.995  53.714  48.671  1.00  0.00           O  
ATOM   1408  OD2 ASP    91      71.081  53.390  50.664  1.00  0.00           O  
ATOM   1409  C   ASP    91      68.456  51.901  50.309  1.00  0.00           C  
ATOM   1410  O   ASP    91      68.033  52.871  49.684  1.00  0.00           O  
ATOM   1411  N   GLY    92      67.901  51.480  51.480  1.00  0.00           N  
ATOM   1412  H   GLY    92      68.246  50.548  51.663  1.00  0.00           H  
ATOM   1413  CA  GLY    92      66.767  52.100  52.253  1.00  0.00           C  
ATOM   1414  HA2 GLY    92      66.944  51.877  53.305  1.00  0.00           H  
ATOM   1415  HA3 GLY    92      65.795  51.733  51.925  1.00  0.00           H  
ATOM   1416  C   GLY    92      66.537  53.609  52.093  1.00  0.00           C  
ATOM   1417  O   GLY    92      65.469  54.109  51.825  1.00  0.00           O  
ATOM   1418  N   LYS    93      67.577  54.381  52.243  1.00  0.00           N  
ATOM   1419  H   LYS    93      68.436  54.047  52.655  1.00  0.00           H  
ATOM   1420  CA  LYS    93      67.565  55.855  52.091  1.00  0.00           C  
ATOM   1421  HA  LYS    93      66.825  56.289  52.762  1.00  0.00           H  
ATOM   1422  CB  LYS    93      68.820  56.486  52.633  1.00  0.00           C  
ATOM   1423  HB2 LYS    93      69.614  56.134  51.974  1.00  0.00           H  
ATOM   1424  HB3 LYS    93      68.879  56.118  53.658  1.00  0.00           H  
ATOM   1425  CG  LYS    93      68.936  57.998  52.615  1.00  0.00           C  
ATOM   1426  HG2 LYS    93      67.966  58.413  52.889  1.00  0.00           H  
ATOM   1427  HG3 LYS    93      69.150  58.313  51.594  1.00  0.00           H  
ATOM   1428  CD  LYS    93      70.108  58.446  53.458  1.00  0.00           C  
ATOM   1429  HD2 LYS    93      70.912  57.878  52.990  1.00  0.00           H  
ATOM   1430  HD3 LYS    93      69.908  58.067  54.461  1.00  0.00           H  
ATOM   1431  CE  LYS    93      70.316  59.910  53.257  1.00  0.00           C  
ATOM   1432  HE2 LYS    93      69.481  60.518  53.606  1.00  0.00           H  
ATOM   1433  HE3 LYS    93      70.423  60.086  52.186  1.00  0.00           H  
ATOM   1434  NZ  LYS    93      71.654  60.342  53.812  1.00  0.00           N  
ATOM   1435  HZ1 LYS    93      72.496  60.051  53.334  1.00  0.00           H  
ATOM   1436  HZ2 LYS    93      71.778  61.317  53.578  1.00  0.00           H  
ATOM   1437  HZ3 LYS    93      71.708  60.103  54.791  1.00  0.00           H  
ATOM   1438  C   LYS    93      67.181  56.404  50.649  1.00  0.00           C  
ATOM   1439  O   LYS    93      66.657  57.490  50.451  1.00  0.00           O  
ATOM   1440  N   LYS    94      67.397  55.632  49.622  1.00  0.00           N  
ATOM   1441  H   LYS    94      67.792  54.752  49.922  1.00  0.00           H  
ATOM   1442  CA  LYS    94      66.842  55.794  48.303  1.00  0.00           C  
ATOM   1443  HA  LYS    94      66.871  56.813  47.916  1.00  0.00           H  
ATOM   1444  CB  LYS    94      67.470  54.818  47.270  1.00  0.00           C  
ATOM   1445  HB2 LYS    94      67.086  55.144  46.303  1.00  0.00           H  
ATOM   1446  HB3 LYS    94      67.237  53.769  47.455  1.00  0.00           H  
ATOM   1447  CG  LYS    94      68.955  55.090  47.113  1.00  0.00           C  
ATOM   1448  HG2 LYS    94      69.455  54.697  47.998  1.00  0.00           H  
ATOM   1449  HG3 LYS    94      69.095  56.146  46.882  1.00  0.00           H  
ATOM   1450  CD  LYS    94      69.420  54.288  45.905  1.00  0.00           C  
ATOM   1451  HD2 LYS    94      68.830  54.554  45.028  1.00  0.00           H  
ATOM   1452  HD3 LYS    94      69.222  53.235  46.106  1.00  0.00           H  
ATOM   1453  CE  LYS    94      70.973  54.488  45.708  1.00  0.00           C  
ATOM   1454  HE2 LYS    94      71.424  54.243  46.669  1.00  0.00           H  
ATOM   1455  HE3 LYS    94      71.221  55.521  45.467  1.00  0.00           H  
ATOM   1456  NZ  LYS    94      71.530  53.618  44.505  1.00  0.00           N  
ATOM   1457  HZ1 LYS    94      71.227  53.964  43.606  1.00  0.00           H  
ATOM   1458  HZ2 LYS    94      72.540  53.591  44.493  1.00  0.00           H  
ATOM   1459  HZ3 LYS    94      71.229  52.656  44.562  1.00  0.00           H  
ATOM   1460  C   LYS    94      65.323  55.570  48.347  1.00  0.00           C  
ATOM   1461  O   LYS    94      64.835  54.459  48.260  1.00  0.00           O  
ATOM   1462  N   ARG    95      64.679  56.791  48.413  1.00  0.00           N  
ATOM   1463  H   ARG    95      65.246  57.605  48.601  1.00  0.00           H  
ATOM   1464  CA  ARG    95      63.244  56.931  48.440  1.00  0.00           C  
ATOM   1465  HA  ARG    95      62.845  56.153  47.790  1.00  0.00           H  
ATOM   1466  CB  ARG    95      62.735  56.601  49.895  1.00  0.00           C  
ATOM   1467  HB2 ARG    95      63.267  55.680  50.129  1.00  0.00           H  
ATOM   1468  HB3 ARG    95      61.691  56.291  49.843  1.00  0.00           H  
ATOM   1469  CG  ARG    95      63.030  57.710  50.943  1.00  0.00           C  
ATOM   1470  HG2 ARG    95      62.412  58.554  50.638  1.00  0.00           H  
ATOM   1471  HG3 ARG    95      64.031  58.094  50.748  1.00  0.00           H  
ATOM   1472  CD  ARG    95      62.807  57.257  52.397  1.00  0.00           C  
ATOM   1473  HD2 ARG    95      61.787  56.900  52.544  1.00  0.00           H  
ATOM   1474  HD3 ARG    95      62.998  58.157  52.980  1.00  0.00           H  
ATOM   1475  NE  ARG    95      63.669  56.169  52.781  1.00  0.00           N  
ATOM   1476  HE  ARG    95      64.078  55.589  52.063  1.00  0.00           H  
ATOM   1477  CZ  ARG    95      63.598  55.702  53.978  1.00  0.00           C  
ATOM   1478  NH1 ARG    95      63.043  56.216  55.036  1.00  0.00           N  
ATOM   1479 HH11 ARG    95      62.545  57.094  54.994  1.00  0.00           H  
ATOM   1480 HH12 ARG    95      62.853  55.656  55.855  1.00  0.00           H  
ATOM   1481  NH2 ARG    95      64.143  54.587  54.259  1.00  0.00           N  
ATOM   1482 HH21 ARG    95      64.002  54.213  55.186  1.00  0.00           H  
ATOM   1483 HH22 ARG    95      64.672  54.056  53.581  1.00  0.00           H  
ATOM   1484  C   ARG    95      62.780  58.250  47.884  1.00  0.00           C  
ATOM   1485  O   ARG    95      63.377  59.304  48.192  1.00  0.00           O  
ATOM   1486  N   HIE    96      61.752  58.329  46.994  1.00  0.00           N  
ATOM   1487  H   HIE    96      61.268  57.474  46.762  1.00  0.00           H  
ATOM   1488  CA  HIE    96      61.369  59.519  46.222  1.00  0.00           C  
ATOM   1489  HA  HIE    96      61.509  60.428  46.806  1.00  0.00           H  
ATOM   1490  CB  HIE    96      62.322  59.630  45.009  1.00  0.00           C  
ATOM   1491  HB2 HIE    96      63.319  59.869  45.380  1.00  0.00           H  
ATOM   1492  HB3 HIE    96      62.034  60.515  44.440  1.00  0.00           H  
ATOM   1493  CG  HIE    96      62.457  58.420  44.171  1.00  0.00           C  
ATOM   1494  ND1 HIE    96      63.555  57.557  44.285  1.00  0.00           N  
ATOM   1495  CE1 HIE    96      63.525  56.679  43.286  1.00  0.00           C  
ATOM   1496  HE1 HIE    96      64.269  55.935  43.044  1.00  0.00           H  
ATOM   1497  NE2 HIE    96      62.448  56.875  42.559  1.00  0.00           N  
ATOM   1498  HE2 HIE    96      62.102  56.363  41.759  1.00  0.00           H  
ATOM   1499  CD2 HIE    96      61.818  58.037  43.017  1.00  0.00           C  
ATOM   1500  HD2 HIE    96      60.905  58.531  42.719  1.00  0.00           H  
ATOM   1501  C   HIE    96      59.888  59.378  45.764  1.00  0.00           C  
ATOM   1502  O   HIE    96      59.441  58.380  45.331  1.00  0.00           O  
ATOM   1503  N   THR    97      59.217  60.541  45.654  1.00  0.00           N  
ATOM   1504  H   THR    97      59.696  61.350  46.022  1.00  0.00           H  
ATOM   1505  CA  THR    97      57.812  60.645  45.239  1.00  0.00           C  
ATOM   1506  HA  THR    97      57.393  59.661  45.449  1.00  0.00           H  
ATOM   1507  CB  THR    97      56.965  61.824  45.700  1.00  0.00           C  
ATOM   1508  HB  THR    97      57.404  62.792  45.462  1.00  0.00           H  
ATOM   1509  CG2 THR    97      55.535  61.719  45.352  1.00  0.00           C  
ATOM   1510 HG21 THR    97      55.484  61.504  44.285  1.00  0.00           H  
ATOM   1511 HG22 THR    97      55.006  60.984  45.960  1.00  0.00           H  
ATOM   1512 HG23 THR    97      54.955  62.628  45.512  1.00  0.00           H  
ATOM   1513  OG1 THR    97      57.003  61.851  47.123  1.00  0.00           O  
ATOM   1514  HG1 THR    97      57.817  61.397  47.355  1.00  0.00           H  
ATOM   1515  C   THR    97      57.935  60.777  43.697  1.00  0.00           C  
ATOM   1516  O   THR    97      58.497  61.755  43.223  1.00  0.00           O  
ATOM   1517  N   LEU    98      57.366  59.789  43.001  1.00  0.00           N  
ATOM   1518  H   LEU    98      56.995  59.006  43.521  1.00  0.00           H  
ATOM   1519  CA  LEU    98      57.228  59.709  41.524  1.00  0.00           C  
ATOM   1520  HA  LEU    98      58.098  60.190  41.076  1.00  0.00           H  
ATOM   1521  CB  LEU    98      57.321  58.266  40.990  1.00  0.00           C  
ATOM   1522  HB2 LEU    98      56.622  57.625  41.527  1.00  0.00           H  
ATOM   1523  HB3 LEU    98      58.343  57.911  41.121  1.00  0.00           H  
ATOM   1524  CG  LEU    98      56.983  58.173  39.484  1.00  0.00           C  
ATOM   1525  HG  LEU    98      56.066  58.723  39.275  1.00  0.00           H  
ATOM   1526  CD1 LEU    98      58.138  58.911  38.649  1.00  0.00           C  
ATOM   1527 HD11 LEU    98      57.881  58.738  37.604  1.00  0.00           H  
ATOM   1528 HD12 LEU    98      58.039  59.990  38.767  1.00  0.00           H  
ATOM   1529 HD13 LEU    98      59.134  58.590  38.955  1.00  0.00           H  
ATOM   1530  CD2 LEU    98      57.108  56.748  38.966  1.00  0.00           C  
ATOM   1531 HD21 LEU    98      58.180  56.560  38.923  1.00  0.00           H  
ATOM   1532 HD22 LEU    98      56.743  55.998  39.668  1.00  0.00           H  
ATOM   1533 HD23 LEU    98      56.732  56.644  37.948  1.00  0.00           H  
ATOM   1534  C   LEU    98      56.122  60.611  41.029  1.00  0.00           C  
ATOM   1535  O   LEU    98      56.443  61.464  40.235  1.00  0.00           O  
ATOM   1536  N   GLU    99      54.901  60.524  41.516  1.00  0.00           N  
ATOM   1537  H   GLU    99      54.701  59.693  42.054  1.00  0.00           H  
ATOM   1538  CA  GLU    99      53.745  61.434  41.219  1.00  0.00           C  
ATOM   1539  HA  GLU    99      54.172  62.339  40.787  1.00  0.00           H  
ATOM   1540  CB  GLU    99      52.719  60.868  40.239  1.00  0.00           C  
ATOM   1541  HB2 GLU    99      52.441  59.863  40.556  1.00  0.00           H  
ATOM   1542  HB3 GLU    99      53.265  60.694  39.312  1.00  0.00           H  
ATOM   1543  CG  GLU    99      51.512  61.607  39.812  1.00  0.00           C  
ATOM   1544  HG2 GLU    99      50.801  61.461  40.625  1.00  0.00           H  
ATOM   1545  HG3 GLU    99      51.047  61.171  38.928  1.00  0.00           H  
ATOM   1546  CD  GLU    99      51.627  63.167  39.467  1.00  0.00           C  
ATOM   1547  OE1 GLU    99      52.668  63.501  38.829  1.00  0.00           O  
ATOM   1548  OE2 GLU    99      50.714  63.971  39.773  1.00  0.00           O  
ATOM   1549  C   GLU    99      53.100  61.817  42.563  1.00  0.00           C  
ATOM   1550  O   GLU    99      52.657  61.042  43.326  1.00  0.00           O  
ATOM   1551  N   LYS   100      52.870  63.095  42.815  1.00  0.00           N  
ATOM   1552  H   LYS   100      53.234  63.723  42.112  1.00  0.00           H  
ATOM   1553  CA  LYS   100      52.435  63.714  44.067  1.00  0.00           C  
ATOM   1554  HA  LYS   100      52.584  62.988  44.866  1.00  0.00           H  
ATOM   1555  CB  LYS   100      53.370  64.971  44.321  1.00  0.00           C  
ATOM   1556  HB2 LYS   100      53.125  65.828  43.694  1.00  0.00           H  
ATOM   1557  HB3 LYS   100      54.421  64.788  44.095  1.00  0.00           H  
ATOM   1558  CG  LYS   100      53.502  65.454  45.802  1.00  0.00           C  
ATOM   1559  HG2 LYS   100      54.382  65.077  46.324  1.00  0.00           H  
ATOM   1560  HG3 LYS   100      52.637  65.032  46.312  1.00  0.00           H  
ATOM   1561  CD  LYS   100      53.722  66.910  46.154  1.00  0.00           C  
ATOM   1562  HD2 LYS   100      54.722  67.259  45.894  1.00  0.00           H  
ATOM   1563  HD3 LYS   100      53.646  66.918  47.241  1.00  0.00           H  
ATOM   1564  CE  LYS   100      52.598  67.803  45.516  1.00  0.00           C  
ATOM   1565  HE2 LYS   100      52.666  67.878  44.430  1.00  0.00           H  
ATOM   1566  HE3 LYS   100      52.824  68.817  45.847  1.00  0.00           H  
ATOM   1567  NZ  LYS   100      51.225  67.551  45.968  1.00  0.00           N  
ATOM   1568  HZ1 LYS   100      50.653  68.351  45.736  1.00  0.00           H  
ATOM   1569  HZ2 LYS   100      50.836  66.705  45.577  1.00  0.00           H  
ATOM   1570  HZ3 LYS   100      51.181  67.283  46.941  1.00  0.00           H  
ATOM   1571  C   LYS   100      50.932  64.066  43.881  1.00  0.00           C  
ATOM   1572  O   LYS   100      50.493  65.184  44.095  1.00  0.00           O  
ATOM   1573  N   MET   101      50.165  63.068  43.306  1.00  0.00           N  
ATOM   1574  H   MET   101      50.599  62.199  43.029  1.00  0.00           H  
ATOM   1575  CA  MET   101      48.758  63.233  43.143  1.00  0.00           C  
ATOM   1576  HA  MET   101      48.565  64.286  42.935  1.00  0.00           H  
ATOM   1577  CB  MET   101      48.182  62.309  42.125  1.00  0.00           C  
ATOM   1578  HB2 MET   101      48.775  62.386  41.213  1.00  0.00           H  
ATOM   1579  HB3 MET   101      47.140  62.487  41.860  1.00  0.00           H  
ATOM   1580  CG  MET   101      48.087  60.812  42.548  1.00  0.00           C  
ATOM   1581  HG2 MET   101      47.191  60.491  42.016  1.00  0.00           H  
ATOM   1582  HG3 MET   101      47.770  60.865  43.590  1.00  0.00           H  
ATOM   1583  SD  MET   101      49.494  59.714  42.360  1.00  0.00           S  
ATOM   1584  CE  MET   101      49.168  59.188  40.717  1.00  0.00           C  
ATOM   1585  HE1 MET   101      48.185  58.717  40.743  1.00  0.00           H  
ATOM   1586  HE2 MET   101      49.162  60.143  40.192  1.00  0.00           H  
ATOM   1587  HE3 MET   101      49.978  58.570  40.330  1.00  0.00           H  
ATOM   1588  C   MET   101      48.018  63.033  44.516  1.00  0.00           C  
ATOM   1589  O   MET   101      48.432  62.330  45.413  1.00  0.00           O  
ATOM   1590  N   THR   102      46.853  63.677  44.613  1.00  0.00           N  
ATOM   1591  H   THR   102      46.542  64.170  43.788  1.00  0.00           H  
ATOM   1592  CA  THR   102      45.936  63.297  45.735  1.00  0.00           C  
ATOM   1593  HA  THR   102      46.542  63.156  46.630  1.00  0.00           H  
ATOM   1594  CB  THR   102      45.023  64.542  46.006  1.00  0.00           C  
ATOM   1595  HB  THR   102      44.690  64.882  45.026  1.00  0.00           H  
ATOM   1596  CG2 THR   102      43.906  64.223  46.989  1.00  0.00           C  
ATOM   1597 HG21 THR   102      43.229  63.559  46.452  1.00  0.00           H  
ATOM   1598 HG22 THR   102      44.217  63.756  47.924  1.00  0.00           H  
ATOM   1599 HG23 THR   102      43.365  65.165  47.070  1.00  0.00           H  
ATOM   1600  OG1 THR   102      45.879  65.518  46.667  1.00  0.00           O  
ATOM   1601  HG1 THR   102      46.567  65.831  46.076  1.00  0.00           H  
ATOM   1602  C   THR   102      45.200  62.030  45.374  1.00  0.00           C  
ATOM   1603  O   THR   102      44.783  61.328  46.280  1.00  0.00           O  
ATOM   1604  N   ASP   103      44.962  61.721  44.126  1.00  0.00           N  
ATOM   1605  H   ASP   103      45.153  62.411  43.413  1.00  0.00           H  
ATOM   1606  CA  ASP   103      43.908  60.628  43.748  1.00  0.00           C  
ATOM   1607  HA  ASP   103      43.059  60.837  44.399  1.00  0.00           H  
ATOM   1608  CB  ASP   103      43.471  60.664  42.257  1.00  0.00           C  
ATOM   1609  HB2 ASP   103      42.644  59.956  42.195  1.00  0.00           H  
ATOM   1610  HB3 ASP   103      44.301  60.432  41.590  1.00  0.00           H  
ATOM   1611  CG  ASP   103      42.865  62.028  41.924  1.00  0.00           C  
ATOM   1612  OD1 ASP   103      41.748  62.325  42.387  1.00  0.00           O  
ATOM   1613  OD2 ASP   103      43.554  62.952  41.341  1.00  0.00           O  
ATOM   1614  C   ASP   103      44.395  59.231  44.235  1.00  0.00           C  
ATOM   1615  O   ASP   103      45.351  58.678  43.695  1.00  0.00           O  
ATOM   1616  N   SER   104      43.744  58.742  45.317  1.00  0.00           N  
ATOM   1617  H   SER   104      43.006  59.336  45.666  1.00  0.00           H  
ATOM   1618  CA  SER   104      43.910  57.431  46.008  1.00  0.00           C  
ATOM   1619  HA  SER   104      44.778  57.585  46.649  1.00  0.00           H  
ATOM   1620  CB  SER   104      42.627  57.214  46.764  1.00  0.00           C  
ATOM   1621  HB2 SER   104      41.799  57.055  46.073  1.00  0.00           H  
ATOM   1622  HB3 SER   104      42.366  58.126  47.300  1.00  0.00           H  
ATOM   1623  OG  SER   104      42.476  56.113  47.765  1.00  0.00           O  
ATOM   1624  HG  SER   104      43.240  56.157  48.345  1.00  0.00           H  
ATOM   1625  C   SER   104      44.240  56.226  45.041  1.00  0.00           C  
ATOM   1626  O   SER   104      43.357  55.957  44.206  1.00  0.00           O  
ATOM   1627  N   VAL   105      45.471  55.664  45.094  1.00  0.00           N  
ATOM   1628  H   VAL   105      46.046  56.071  45.817  1.00  0.00           H  
ATOM   1629  CA  VAL   105      45.993  54.630  44.243  1.00  0.00           C  
ATOM   1630  HA  VAL   105      45.652  54.761  43.216  1.00  0.00           H  
ATOM   1631  CB  VAL   105      47.577  54.558  44.229  1.00  0.00           C  
ATOM   1632  HB  VAL   105      47.912  54.547  45.266  1.00  0.00           H  
ATOM   1633  CG1 VAL   105      48.208  53.445  43.449  1.00  0.00           C  
ATOM   1634 HG11 VAL   105      49.298  53.476  43.430  1.00  0.00           H  
ATOM   1635 HG12 VAL   105      47.893  52.480  43.846  1.00  0.00           H  
ATOM   1636 HG13 VAL   105      47.982  53.530  42.386  1.00  0.00           H  
ATOM   1637  CG2 VAL   105      48.268  55.850  43.784  1.00  0.00           C  
ATOM   1638 HG21 VAL   105      47.678  56.711  44.098  1.00  0.00           H  
ATOM   1639 HG22 VAL   105      49.303  55.978  44.102  1.00  0.00           H  
ATOM   1640 HG23 VAL   105      48.351  55.890  42.698  1.00  0.00           H  
ATOM   1641  C   VAL   105      45.406  53.274  44.655  1.00  0.00           C  
ATOM   1642  O   VAL   105      45.914  52.663  45.562  1.00  0.00           O  
ATOM   1643  N   THR   106      44.403  52.806  43.896  1.00  0.00           N  
ATOM   1644  H   THR   106      44.101  53.322  43.081  1.00  0.00           H  
ATOM   1645  CA  THR   106      43.661  51.628  44.337  1.00  0.00           C  
ATOM   1646  HA  THR   106      43.747  51.527  45.419  1.00  0.00           H  
ATOM   1647  CB  THR   106      42.184  51.801  43.874  1.00  0.00           C  
ATOM   1648  HB  THR   106      41.694  50.827  43.898  1.00  0.00           H  
ATOM   1649  CG2 THR   106      41.484  52.769  44.779  1.00  0.00           C  
ATOM   1650 HG21 THR   106      41.614  52.359  45.780  1.00  0.00           H  
ATOM   1651 HG22 THR   106      42.016  53.703  44.958  1.00  0.00           H  
ATOM   1652 HG23 THR   106      40.452  52.893  44.451  1.00  0.00           H  
ATOM   1653  OG1 THR   106      42.082  52.288  42.642  1.00  0.00           O  
ATOM   1654  HG1 THR   106      42.093  51.614  41.959  1.00  0.00           H  
ATOM   1655  C   THR   106      44.293  50.433  43.736  1.00  0.00           C  
ATOM   1656  O   THR   106      44.081  49.375  44.345  1.00  0.00           O  
ATOM   1657  N   CYS   107      45.041  50.553  42.603  1.00  0.00           N  
ATOM   1658  H   CYS   107      45.161  51.483  42.228  1.00  0.00           H  
ATOM   1659  CA  CYS   107      45.532  49.360  41.908  1.00  0.00           C  
ATOM   1660  HA  CYS   107      45.671  48.520  42.589  1.00  0.00           H  
ATOM   1661  CB  CYS   107      44.549  48.910  40.804  1.00  0.00           C  
ATOM   1662  HB2 CYS   107      44.304  49.771  40.183  1.00  0.00           H  
ATOM   1663  HB3 CYS   107      43.597  48.633  41.256  1.00  0.00           H  
ATOM   1664  SG  CYS   107      45.161  47.445  39.875  1.00  0.00           S  
ATOM   1665  HG  CYS   107      45.026  46.515  40.825  1.00  0.00           H  
ATOM   1666  C   CYS   107      46.936  49.667  41.348  1.00  0.00           C  
ATOM   1667  O   CYS   107      47.211  50.826  41.057  1.00  0.00           O  
ATOM   1668  N   LEU   108      47.877  48.699  41.361  1.00  0.00           N  
ATOM   1669  H   LEU   108      47.632  47.791  41.730  1.00  0.00           H  
ATOM   1670  CA  LEU   108      49.244  48.692  40.796  1.00  0.00           C  
ATOM   1671  HA  LEU   108      49.299  49.450  40.014  1.00  0.00           H  
ATOM   1672  CB  LEU   108      50.298  48.878  41.859  1.00  0.00           C  
ATOM   1673  HB2 LEU   108      51.241  48.786  41.320  1.00  0.00           H  
ATOM   1674  HB3 LEU   108      50.318  48.091  42.613  1.00  0.00           H  
ATOM   1675  CG  LEU   108      50.361  50.274  42.550  1.00  0.00           C  
ATOM   1676  HG  LEU   108      49.389  50.521  42.978  1.00  0.00           H  
ATOM   1677  CD1 LEU   108      51.487  50.269  43.572  1.00  0.00           C  
ATOM   1678 HD11 LEU   108      51.156  49.576  44.345  1.00  0.00           H  
ATOM   1679 HD12 LEU   108      52.398  49.861  43.136  1.00  0.00           H  
ATOM   1680 HD13 LEU   108      51.783  51.232  43.989  1.00  0.00           H  
ATOM   1681  CD2 LEU   108      50.752  51.311  41.482  1.00  0.00           C  
ATOM   1682 HD21 LEU   108      50.873  52.281  41.965  1.00  0.00           H  
ATOM   1683 HD22 LEU   108      51.719  51.022  41.070  1.00  0.00           H  
ATOM   1684 HD23 LEU   108      49.930  51.383  40.770  1.00  0.00           H  
ATOM   1685  C   LEU   108      49.452  47.343  40.061  1.00  0.00           C  
ATOM   1686  O   LEU   108      49.498  46.280  40.628  1.00  0.00           O  
ATOM   1687  N   TYR   109      49.676  47.411  38.710  1.00  0.00           N  
ATOM   1688  H   TYR   109      49.571  48.281  38.209  1.00  0.00           H  
ATOM   1689  CA  TYR   109      50.385  46.290  38.063  1.00  0.00           C  
ATOM   1690  HA  TYR   109      50.800  45.650  38.841  1.00  0.00           H  
ATOM   1691  CB  TYR   109      49.298  45.444  37.248  1.00  0.00           C  
ATOM   1692  HB2 TYR   109      49.045  46.013  36.354  1.00  0.00           H  
ATOM   1693  HB3 TYR   109      48.357  45.430  37.798  1.00  0.00           H  
ATOM   1694  CG  TYR   109      49.732  44.044  37.060  1.00  0.00           C  
ATOM   1695  CD1 TYR   109      49.300  43.090  37.982  1.00  0.00           C  
ATOM   1696  HD1 TYR   109      48.770  43.405  38.869  1.00  0.00           H  
ATOM   1697  CE1 TYR   109      49.513  41.743  37.802  1.00  0.00           C  
ATOM   1698  HE1 TYR   109      49.256  41.054  38.593  1.00  0.00           H  
ATOM   1699  CZ  TYR   109      50.172  41.255  36.706  1.00  0.00           C  
ATOM   1700  OH  TYR   109      50.501  39.901  36.654  1.00  0.00           O  
ATOM   1701  HH  TYR   109      49.910  39.341  37.163  1.00  0.00           H  
ATOM   1702  CE2 TYR   109      50.458  42.139  35.686  1.00  0.00           C  
ATOM   1703  HE2 TYR   109      51.024  41.842  34.816  1.00  0.00           H  
ATOM   1704  CD2 TYR   109      50.250  43.572  35.879  1.00  0.00           C  
ATOM   1705  HD2 TYR   109      50.595  44.297  35.156  1.00  0.00           H  
ATOM   1706  C   TYR   109      51.396  46.765  37.049  1.00  0.00           C  
ATOM   1707  O   TYR   109      51.262  47.830  36.431  1.00  0.00           O  
ATOM   1708  N   CYS   110      52.499  46.007  36.956  1.00  0.00           N  
ATOM   1709  H   CYS   110      52.726  45.311  37.651  1.00  0.00           H  
ATOM   1710  CA  CYS   110      53.616  46.175  35.956  1.00  0.00           C  
ATOM   1711  HA  CYS   110      53.471  47.126  35.444  1.00  0.00           H  
ATOM   1712  CB  CYS   110      54.940  46.241  36.633  1.00  0.00           C  
ATOM   1713  HB2 CYS   110      55.331  45.249  36.857  1.00  0.00           H  
ATOM   1714  HB3 CYS   110      54.885  46.864  37.526  1.00  0.00           H  
ATOM   1715  SG  CYS   110      56.057  47.093  35.455  1.00  0.00           S  
ATOM   1716  HG  CYS   110      56.111  46.086  34.579  1.00  0.00           H  
ATOM   1717  C   CYS   110      53.453  45.006  34.974  1.00  0.00           C  
ATOM   1718  O   CYS   110      53.570  43.817  35.315  1.00  0.00           O  
ATOM   1719  N   ASN   111      53.089  45.318  33.780  1.00  0.00           N  
ATOM   1720  H   ASN   111      53.002  46.302  33.572  1.00  0.00           H  
ATOM   1721  CA  ASN   111      52.685  44.374  32.713  1.00  0.00           C  
ATOM   1722  HA  ASN   111      52.682  43.324  33.003  1.00  0.00           H  
ATOM   1723  CB  ASN   111      51.230  44.751  32.326  1.00  0.00           C  
ATOM   1724  HB2 ASN   111      51.289  45.748  31.890  1.00  0.00           H  
ATOM   1725  HB3 ASN   111      50.598  44.603  33.202  1.00  0.00           H  
ATOM   1726  CG  ASN   111      50.714  43.830  31.319  1.00  0.00           C  
ATOM   1727  OD1 ASN   111      50.236  42.724  31.609  1.00  0.00           O  
ATOM   1728  ND2 ASN   111      50.760  44.165  30.041  1.00  0.00           N  
ATOM   1729 HD21 ASN   111      50.425  43.538  29.323  1.00  0.00           H  
ATOM   1730 HD22 ASN   111      51.107  45.070  29.758  1.00  0.00           H  
ATOM   1731  C   ASN   111      53.626  44.555  31.517  1.00  0.00           C  
ATOM   1732  O   ASN   111      54.042  45.614  31.083  1.00  0.00           O  
ATOM   1733  N   SER   112      53.947  43.395  30.912  1.00  0.00           N  
ATOM   1734  H   SER   112      53.536  42.582  31.347  1.00  0.00           H  
ATOM   1735  CA  SER   112      54.699  43.226  29.647  1.00  0.00           C  
ATOM   1736  HA  SER   112      55.357  44.090  29.553  1.00  0.00           H  
ATOM   1737  CB  SER   112      55.473  41.929  29.686  1.00  0.00           C  
ATOM   1738  HB2 SER   112      56.225  41.888  28.898  1.00  0.00           H  
ATOM   1739  HB3 SER   112      54.768  41.102  29.596  1.00  0.00           H  
ATOM   1740  OG  SER   112      56.136  41.788  30.936  1.00  0.00           O  
ATOM   1741  HG  SER   112      56.716  42.553  30.923  1.00  0.00           H  
ATOM   1742  C   SER   112      53.640  43.119  28.559  1.00  0.00           C  
ATOM   1743  O   SER   112      52.902  42.214  28.275  1.00  0.00           O  
ATOM   1744  N   PHE   113      53.603  44.259  27.816  1.00  0.00           N  
ATOM   1745  H   PHE   113      54.293  44.959  28.051  1.00  0.00           H  
ATOM   1746  CA  PHE   113      53.020  44.413  26.476  1.00  0.00           C  
ATOM   1747  HA  PHE   113      52.185  43.728  26.334  1.00  0.00           H  
ATOM   1748  CB  PHE   113      52.526  45.857  26.393  1.00  0.00           C  
ATOM   1749  HB2 PHE   113      52.160  45.941  25.369  1.00  0.00           H  
ATOM   1750  HB3 PHE   113      53.365  46.553  26.388  1.00  0.00           H  
ATOM   1751  CG  PHE   113      51.462  46.274  27.307  1.00  0.00           C  
ATOM   1752  CD1 PHE   113      51.760  46.819  28.594  1.00  0.00           C  
ATOM   1753  HD1 PHE   113      52.792  46.874  28.906  1.00  0.00           H  
ATOM   1754  CE1 PHE   113      50.746  47.144  29.463  1.00  0.00           C  
ATOM   1755  HE1 PHE   113      50.976  47.670  30.378  1.00  0.00           H  
ATOM   1756  CZ  PHE   113      49.414  47.007  29.044  1.00  0.00           C  
ATOM   1757  HZ  PHE   113      48.574  47.291  29.661  1.00  0.00           H  
ATOM   1758  CE2 PHE   113      49.072  46.261  27.938  1.00  0.00           C  
ATOM   1759  HE2 PHE   113      48.077  46.025  27.589  1.00  0.00           H  
ATOM   1760  CD2 PHE   113      50.110  45.921  27.100  1.00  0.00           C  
ATOM   1761  HD2 PHE   113      49.901  45.386  26.186  1.00  0.00           H  
ATOM   1762  C   PHE   113      53.967  44.091  25.381  1.00  0.00           C  
ATOM   1763  O   PHE   113      55.128  44.490  25.276  1.00  0.00           O  
ATOM   1764  N   SER   114      53.516  43.298  24.402  1.00  0.00           N  
ATOM   1765  H   SER   114      52.546  43.018  24.359  1.00  0.00           H  
ATOM   1766  CA  SER   114      54.285  43.007  23.193  1.00  0.00           C  
ATOM   1767  HA  SER   114      54.989  43.829  23.068  1.00  0.00           H  
ATOM   1768  CB  SER   114      55.207  41.763  23.261  1.00  0.00           C  
ATOM   1769  HB2 SER   114      54.769  40.992  23.894  1.00  0.00           H  
ATOM   1770  HB3 SER   114      56.147  41.950  23.782  1.00  0.00           H  
ATOM   1771  OG  SER   114      55.507  41.282  22.001  1.00  0.00           O  
ATOM   1772  HG  SER   114      55.952  40.446  22.158  1.00  0.00           H  
ATOM   1773  C   SER   114      53.382  42.986  21.983  1.00  0.00           C  
ATOM   1774  O   SER   114      52.608  42.042  21.855  1.00  0.00           O  
ATOM   1775  N   LYS   115      53.728  43.858  20.980  1.00  0.00           N  
ATOM   1776  H   LYS   115      54.581  44.391  21.071  1.00  0.00           H  
ATOM   1777  CA  LYS   115      52.998  43.858  19.674  1.00  0.00           C  
ATOM   1778  HA  LYS   115      51.938  43.614  19.750  1.00  0.00           H  
ATOM   1779  CB  LYS   115      52.987  45.281  19.110  1.00  0.00           C  
ATOM   1780  HB2 LYS   115      53.981  45.560  18.763  1.00  0.00           H  
ATOM   1781  HB3 LYS   115      52.739  45.979  19.910  1.00  0.00           H  
ATOM   1782  CG  LYS   115      51.961  45.477  18.024  1.00  0.00           C  
ATOM   1783  HG2 LYS   115      50.938  45.315  18.364  1.00  0.00           H  
ATOM   1784  HG3 LYS   115      52.212  44.890  17.141  1.00  0.00           H  
ATOM   1785  CD  LYS   115      52.050  46.958  17.613  1.00  0.00           C  
ATOM   1786  HD2 LYS   115      53.063  47.029  17.219  1.00  0.00           H  
ATOM   1787  HD3 LYS   115      51.918  47.617  18.471  1.00  0.00           H  
ATOM   1788  CE  LYS   115      51.082  47.309  16.451  1.00  0.00           C  
ATOM   1789  HE2 LYS   115      51.137  46.612  15.615  1.00  0.00           H  
ATOM   1790  HE3 LYS   115      51.316  48.218  15.898  1.00  0.00           H  
ATOM   1791  NZ  LYS   115      49.655  47.321  16.853  1.00  0.00           N  
ATOM   1792  HZ1 LYS   115      49.351  46.465  17.294  1.00  0.00           H  
ATOM   1793  HZ2 LYS   115      49.423  47.937  17.619  1.00  0.00           H  
ATOM   1794  HZ3 LYS   115      49.157  47.615  16.025  1.00  0.00           H  
ATOM   1795  C   LYS   115      53.486  42.750  18.778  1.00  0.00           C  
ATOM   1796  O   LYS   115      52.698  42.007  18.286  1.00  0.00           O  
ATOM   1797  N   GLN   116      54.785  42.722  18.552  1.00  0.00           N  
ATOM   1798  H   GLN   116      55.424  43.307  19.070  1.00  0.00           H  
ATOM   1799  CA  GLN   116      55.368  41.684  17.693  1.00  0.00           C  
ATOM   1800  HA  GLN   116      54.563  41.023  17.371  1.00  0.00           H  
ATOM   1801  CB  GLN   116      55.914  42.328  16.410  1.00  0.00           C  
ATOM   1802  HB2 GLN   116      56.418  41.636  15.735  1.00  0.00           H  
ATOM   1803  HB3 GLN   116      56.549  43.179  16.654  1.00  0.00           H  
ATOM   1804  CG  GLN   116      54.718  42.911  15.606  1.00  0.00           C  
ATOM   1805  HG2 GLN   116      55.158  43.389  14.731  1.00  0.00           H  
ATOM   1806  HG3 GLN   116      54.192  43.604  16.263  1.00  0.00           H  
ATOM   1807  CD  GLN   116      53.733  41.937  15.051  1.00  0.00           C  
ATOM   1808  OE1 GLN   116      53.902  40.732  15.086  1.00  0.00           O  
ATOM   1809  NE2 GLN   116      52.556  42.430  14.551  1.00  0.00           N  
ATOM   1810 HE21 GLN   116      51.766  41.904  14.207  1.00  0.00           H  
ATOM   1811 HE22 GLN   116      52.409  43.429  14.516  1.00  0.00           H  
ATOM   1812  C   GLN   116      56.379  40.733  18.352  1.00  0.00           C  
ATOM   1813  O   GLN   116      56.194  39.511  18.315  1.00  0.00           O  
ATOM   1814  N   SER   117      57.406  41.257  19.087  1.00  0.00           N  
ATOM   1815  H   SER   117      57.437  42.253  19.249  1.00  0.00           H  
ATOM   1816  CA  SER   117      58.471  40.426  19.801  1.00  0.00           C  
ATOM   1817  HA  SER   117      58.053  39.467  20.109  1.00  0.00           H  
ATOM   1818  CB  SER   117      59.488  40.096  18.717  1.00  0.00           C  
ATOM   1819  HB2 SER   117      60.056  40.921  18.287  1.00  0.00           H  
ATOM   1820  HB3 SER   117      58.956  39.567  17.926  1.00  0.00           H  
ATOM   1821  OG  SER   117      60.445  39.272  19.402  1.00  0.00           O  
ATOM   1822  HG  SER   117      60.074  38.387  19.390  1.00  0.00           H  
ATOM   1823  C   SER   117      59.094  41.119  21.019  1.00  0.00           C  
ATOM   1824  O   SER   117      59.187  40.458  22.046  1.00  0.00           O  
ATOM   1825  N   LYS   118      59.606  42.432  20.926  1.00  0.00           N  
ATOM   1826  H   LYS   118      59.741  42.834  20.009  1.00  0.00           H  
ATOM   1827  CA  LYS   118      60.144  43.227  22.091  1.00  0.00           C  
ATOM   1828  HA  LYS   118      60.992  42.633  22.430  1.00  0.00           H  
ATOM   1829  CB  LYS   118      60.536  44.627  21.650  1.00  0.00           C  
ATOM   1830  HB2 LYS   118      59.703  45.215  21.264  1.00  0.00           H  
ATOM   1831  HB3 LYS   118      61.191  44.623  20.779  1.00  0.00           H  
ATOM   1832  CG  LYS   118      61.349  45.318  22.771  1.00  0.00           C  
ATOM   1833  HG2 LYS   118      62.181  44.651  22.998  1.00  0.00           H  
ATOM   1834  HG3 LYS   118      60.662  45.353  23.617  1.00  0.00           H  
ATOM   1835  CD  LYS   118      61.769  46.765  22.384  1.00  0.00           C  
ATOM   1836  HD2 LYS   118      60.886  47.336  22.097  1.00  0.00           H  
ATOM   1837  HD3 LYS   118      62.376  46.640  21.488  1.00  0.00           H  
ATOM   1838  CE  LYS   118      62.660  47.435  23.409  1.00  0.00           C  
ATOM   1839  HE2 LYS   118      63.546  46.802  23.472  1.00  0.00           H  
ATOM   1840  HE3 LYS   118      62.121  47.556  24.349  1.00  0.00           H  
ATOM   1841  NZ  LYS   118      63.155  48.760  22.913  1.00  0.00           N  
ATOM   1842  HZ1 LYS   118      63.635  49.325  23.598  1.00  0.00           H  
ATOM   1843  HZ2 LYS   118      63.778  48.709  22.120  1.00  0.00           H  
ATOM   1844  HZ3 LYS   118      62.371  49.336  22.639  1.00  0.00           H  
ATOM   1845  C   LYS   118      59.123  43.367  23.198  1.00  0.00           C  
ATOM   1846  O   LYS   118      58.043  43.939  23.022  1.00  0.00           O  
ATOM   1847  N   GLN   119      59.457  42.880  24.409  1.00  0.00           N  
ATOM   1848  H   GLN   119      60.325  42.370  24.489  1.00  0.00           H  
ATOM   1849  CA  GLN   119      58.630  43.033  25.618  1.00  0.00           C  
ATOM   1850  HA  GLN   119      57.579  42.995  25.334  1.00  0.00           H  
ATOM   1851  CB  GLN   119      58.859  41.893  26.648  1.00  0.00           C  
ATOM   1852  HB2 GLN   119      58.302  42.107  27.561  1.00  0.00           H  
ATOM   1853  HB3 GLN   119      59.921  41.905  26.892  1.00  0.00           H  
ATOM   1854  CG  GLN   119      58.581  40.542  25.921  1.00  0.00           C  
ATOM   1855  HG2 GLN   119      59.425  40.167  25.341  1.00  0.00           H  
ATOM   1856  HG3 GLN   119      57.798  40.659  25.172  1.00  0.00           H  
ATOM   1857  CD  GLN   119      57.999  39.506  26.839  1.00  0.00           C  
ATOM   1858  OE1 GLN   119      57.001  39.642  27.516  1.00  0.00           O  
ATOM   1859  NE2 GLN   119      58.593  38.304  27.027  1.00  0.00           N  
ATOM   1860 HE21 GLN   119      59.418  38.031  26.513  1.00  0.00           H  
ATOM   1861 HE22 GLN   119      58.062  37.684  27.622  1.00  0.00           H  
ATOM   1862  C   GLN   119      58.826  44.491  26.121  1.00  0.00           C  
ATOM   1863  O   GLN   119      59.942  44.737  26.600  1.00  0.00           O  
ATOM   1864  N   LYS   120      57.905  45.431  25.865  1.00  0.00           N  
ATOM   1865  H   LYS   120      57.199  45.137  25.206  1.00  0.00           H  
ATOM   1866  CA  LYS   120      57.872  46.823  26.489  1.00  0.00           C  
ATOM   1867  HA  LYS   120      58.903  47.118  26.686  1.00  0.00           H  
ATOM   1868  CB  LYS   120      57.072  47.830  25.625  1.00  0.00           C  
ATOM   1869  HB2 LYS   120      57.037  48.777  26.163  1.00  0.00           H  
ATOM   1870  HB3 LYS   120      56.016  47.559  25.616  1.00  0.00           H  
ATOM   1871  CG  LYS   120      57.636  47.995  24.248  1.00  0.00           C  
ATOM   1872  HG2 LYS   120      57.343  47.143  23.634  1.00  0.00           H  
ATOM   1873  HG3 LYS   120      58.713  48.148  24.316  1.00  0.00           H  
ATOM   1874  CD  LYS   120      57.000  49.152  23.465  1.00  0.00           C  
ATOM   1875  HD2 LYS   120      57.372  50.016  24.016  1.00  0.00           H  
ATOM   1876  HD3 LYS   120      55.912  49.165  23.524  1.00  0.00           H  
ATOM   1877  CE  LYS   120      57.510  49.029  22.051  1.00  0.00           C  
ATOM   1878  HE2 LYS   120      57.187  48.049  21.700  1.00  0.00           H  
ATOM   1879  HE3 LYS   120      58.592  49.145  22.007  1.00  0.00           H  
ATOM   1880  NZ  LYS   120      56.887  49.933  21.126  1.00  0.00           N  
ATOM   1881  HZ1 LYS   120      57.309  50.845  21.217  1.00  0.00           H  
ATOM   1882  HZ2 LYS   120      57.058  49.642  20.174  1.00  0.00           H  
ATOM   1883  HZ3 LYS   120      55.881  49.961  21.209  1.00  0.00           H  
ATOM   1884  C   LYS   120      57.128  46.754  27.927  1.00  0.00           C  
ATOM   1885  O   LYS   120      55.976  46.481  27.906  1.00  0.00           O  
ATOM   1886  N   ASN   121      57.863  47.000  29.078  1.00  0.00           N  
ATOM   1887  H   ASN   121      58.849  47.162  28.933  1.00  0.00           H  
ATOM   1888  CA  ASN   121      57.318  46.969  30.388  1.00  0.00           C  
ATOM   1889  HA  ASN   121      56.506  46.242  30.360  1.00  0.00           H  
ATOM   1890  CB  ASN   121      58.335  46.425  31.376  1.00  0.00           C  
ATOM   1891  HB2 ASN   121      57.951  46.644  32.372  1.00  0.00           H  
ATOM   1892  HB3 ASN   121      59.293  46.942  31.339  1.00  0.00           H  
ATOM   1893  CG  ASN   121      58.640  44.915  31.236  1.00  0.00           C  
ATOM   1894  OD1 ASN   121      57.776  44.130  30.822  1.00  0.00           O  
ATOM   1895  ND2 ASN   121      59.856  44.433  31.427  1.00  0.00           N  
ATOM   1896 HD21 ASN   121      59.994  43.523  31.011  1.00  0.00           H  
ATOM   1897 HD22 ASN   121      60.557  44.973  31.914  1.00  0.00           H  
ATOM   1898  C   ASN   121      56.718  48.297  30.761  1.00  0.00           C  
ATOM   1899  O   ASN   121      57.356  49.299  30.716  1.00  0.00           O  
ATOM   1900  N   PHE   122      55.440  48.249  31.111  1.00  0.00           N  
ATOM   1901  H   PHE   122      55.072  47.313  31.028  1.00  0.00           H  
ATOM   1902  CA  PHE   122      54.716  49.366  31.574  1.00  0.00           C  
ATOM   1903  HA  PHE   122      55.344  50.255  31.640  1.00  0.00           H  
ATOM   1904  CB  PHE   122      53.548  49.672  30.590  1.00  0.00           C  
ATOM   1905  HB2 PHE   122      52.809  50.333  31.043  1.00  0.00           H  
ATOM   1906  HB3 PHE   122      53.198  48.657  30.402  1.00  0.00           H  
ATOM   1907  CG  PHE   122      54.051  50.277  29.257  1.00  0.00           C  
ATOM   1908  CD1 PHE   122      54.440  51.639  29.328  1.00  0.00           C  
ATOM   1909  HD1 PHE   122      54.245  52.328  30.136  1.00  0.00           H  
ATOM   1910  CE1 PHE   122      55.071  52.224  28.255  1.00  0.00           C  
ATOM   1911  HE1 PHE   122      55.433  53.241  28.288  1.00  0.00           H  
ATOM   1912  CZ  PHE   122      55.153  51.549  27.041  1.00  0.00           C  
ATOM   1913  HZ  PHE   122      55.639  52.079  26.235  1.00  0.00           H  
ATOM   1914  CE2 PHE   122      54.784  50.225  26.955  1.00  0.00           C  
ATOM   1915  HE2 PHE   122      54.823  49.695  26.015  1.00  0.00           H  
ATOM   1916  CD2 PHE   122      54.279  49.588  28.045  1.00  0.00           C  
ATOM   1917  HD2 PHE   122      53.961  48.562  27.928  1.00  0.00           H  
ATOM   1918  C   PHE   122      54.093  49.246  32.950  1.00  0.00           C  
ATOM   1919  O   PHE   122      53.474  48.193  33.191  1.00  0.00           O  
ATOM   1920  N   LEU   123      54.246  50.258  33.738  1.00  0.00           N  
ATOM   1921  H   LEU   123      54.644  51.103  33.353  1.00  0.00           H  
ATOM   1922  CA  LEU   123      53.701  50.307  35.114  1.00  0.00           C  
ATOM   1923  HA  LEU   123      53.559  49.289  35.478  1.00  0.00           H  
ATOM   1924  CB  LEU   123      54.693  51.045  36.013  1.00  0.00           C  
ATOM   1925  HB2 LEU   123      54.785  52.084  35.696  1.00  0.00           H  
ATOM   1926  HB3 LEU   123      55.641  50.509  35.961  1.00  0.00           H  
ATOM   1927  CG  LEU   123      54.323  51.042  37.453  1.00  0.00           C  
ATOM   1928  HG  LEU   123      53.250  51.210  37.542  1.00  0.00           H  
ATOM   1929  CD1 LEU   123      54.499  49.650  38.089  1.00  0.00           C  
ATOM   1930 HD11 LEU   123      53.524  49.173  38.186  1.00  0.00           H  
ATOM   1931 HD12 LEU   123      55.140  48.887  37.646  1.00  0.00           H  
ATOM   1932 HD13 LEU   123      54.831  49.792  39.118  1.00  0.00           H  
ATOM   1933  CD2 LEU   123      55.202  52.078  38.150  1.00  0.00           C  
ATOM   1934 HD21 LEU   123      55.015  53.108  37.846  1.00  0.00           H  
ATOM   1935 HD22 LEU   123      55.045  52.153  39.226  1.00  0.00           H  
ATOM   1936 HD23 LEU   123      56.218  51.704  38.024  1.00  0.00           H  
ATOM   1937  C   LEU   123      52.333  50.989  35.040  1.00  0.00           C  
ATOM   1938  O   LEU   123      52.297  52.225  34.882  1.00  0.00           O  
ATOM   1939  N   LEU   124      51.286  50.221  35.046  1.00  0.00           N  
ATOM   1940  H   LEU   124      51.309  49.226  35.220  1.00  0.00           H  
ATOM   1941  CA  LEU   124      49.933  50.795  35.135  1.00  0.00           C  
ATOM   1942  HA  LEU   124      49.819  51.611  34.422  1.00  0.00           H  
ATOM   1943  CB  LEU   124      48.932  49.747  34.667  1.00  0.00           C  
ATOM   1944  HB2 LEU   124      47.952  50.218  34.602  1.00  0.00           H  
ATOM   1945  HB3 LEU   124      48.904  48.960  35.421  1.00  0.00           H  
ATOM   1946  CG  LEU   124      49.217  48.972  33.358  1.00  0.00           C  
ATOM   1947  HG  LEU   124      49.830  49.534  32.653  1.00  0.00           H  
ATOM   1948  CD1 LEU   124      49.853  47.645  33.467  1.00  0.00           C  
ATOM   1949 HD11 LEU   124      49.192  46.982  34.025  1.00  0.00           H  
ATOM   1950 HD12 LEU   124      50.054  47.310  32.449  1.00  0.00           H  
ATOM   1951 HD13 LEU   124      50.856  47.729  33.885  1.00  0.00           H  
ATOM   1952  CD2 LEU   124      47.910  48.779  32.572  1.00  0.00           C  
ATOM   1953 HD21 LEU   124      47.618  49.710  32.085  1.00  0.00           H  
ATOM   1954 HD22 LEU   124      47.995  48.021  31.794  1.00  0.00           H  
ATOM   1955 HD23 LEU   124      47.104  48.593  33.282  1.00  0.00           H  
ATOM   1956  C   LEU   124      49.488  51.196  36.602  1.00  0.00           C  
ATOM   1957  O   LEU   124      49.544  50.343  37.430  1.00  0.00           O  
ATOM   1958  N   VAL   125      49.118  52.447  36.756  1.00  0.00           N  
ATOM   1959  H   VAL   125      49.162  53.134  36.017  1.00  0.00           H  
ATOM   1960  CA  VAL   125      48.567  52.952  38.030  1.00  0.00           C  
ATOM   1961  HA  VAL   125      48.748  52.295  38.881  1.00  0.00           H  
ATOM   1962  CB  VAL   125      49.198  54.286  38.386  1.00  0.00           C  
ATOM   1963  HB  VAL   125      49.285  54.967  37.539  1.00  0.00           H  
ATOM   1964  CG1 VAL   125      48.555  55.212  39.451  1.00  0.00           C  
ATOM   1965 HG11 VAL   125      48.342  54.507  40.254  1.00  0.00           H  
ATOM   1966 HG12 VAL   125      49.315  55.944  39.725  1.00  0.00           H  
ATOM   1967 HG13 VAL   125      47.705  55.631  38.912  1.00  0.00           H  
ATOM   1968  CG2 VAL   125      50.641  54.125  38.835  1.00  0.00           C  
ATOM   1969 HG21 VAL   125      50.795  53.564  39.757  1.00  0.00           H  
ATOM   1970 HG22 VAL   125      51.136  53.474  38.114  1.00  0.00           H  
ATOM   1971 HG23 VAL   125      51.092  55.106  38.984  1.00  0.00           H  
ATOM   1972  C   VAL   125      47.078  53.184  37.817  1.00  0.00           C  
ATOM   1973  O   VAL   125      46.601  53.844  36.944  1.00  0.00           O  
ATOM   1974  N   GLY   126      46.319  52.535  38.739  1.00  0.00           N  
ATOM   1975  H   GLY   126      46.678  52.010  39.523  1.00  0.00           H  
ATOM   1976  CA  GLY   126      44.858  52.694  38.775  1.00  0.00           C  
ATOM   1977  HA2 GLY   126      44.418  51.697  38.768  1.00  0.00           H  
ATOM   1978  HA3 GLY   126      44.507  53.254  37.908  1.00  0.00           H  
ATOM   1979  C   GLY   126      44.376  53.323  40.024  1.00  0.00           C  
ATOM   1980  O   GLY   126      44.754  53.003  41.103  1.00  0.00           O  
ATOM   1981  N   THR   127      43.458  54.252  39.812  1.00  0.00           N  
ATOM   1982  H   THR   127      43.183  54.349  38.845  1.00  0.00           H  
ATOM   1983  CA  THR   127      42.973  55.214  40.865  1.00  0.00           C  
ATOM   1984  HA  THR   127      43.299  54.911  41.860  1.00  0.00           H  
ATOM   1985  CB  THR   127      43.526  56.608  40.667  1.00  0.00           C  
ATOM   1986  HB  THR   127      43.129  57.304  41.406  1.00  0.00           H  
ATOM   1987  CG2 THR   127      44.994  56.581  40.835  1.00  0.00           C  
ATOM   1988 HG21 THR   127      45.243  56.418  41.884  1.00  0.00           H  
ATOM   1989 HG22 THR   127      45.438  55.804  40.212  1.00  0.00           H  
ATOM   1990 HG23 THR   127      45.443  57.519  40.509  1.00  0.00           H  
ATOM   1991  OG1 THR   127      43.343  57.106  39.346  1.00  0.00           O  
ATOM   1992  HG1 THR   127      42.399  57.259  39.264  1.00  0.00           H  
ATOM   1993  C   THR   127      41.436  55.276  41.092  1.00  0.00           C  
ATOM   1994  O   THR   127      40.656  54.923  40.157  1.00  0.00           O  
ATOM   1995  N   ALA   128      40.989  55.716  42.323  1.00  0.00           N  
ATOM   1996  H   ALA   128      41.761  55.878  42.954  1.00  0.00           H  
ATOM   1997  CA  ALA   128      39.687  55.637  42.938  1.00  0.00           C  
ATOM   1998  HA  ALA   128      39.344  54.603  42.986  1.00  0.00           H  
ATOM   1999  CB  ALA   128      39.862  56.147  44.397  1.00  0.00           C  
ATOM   2000  HB1 ALA   128      40.201  57.181  44.448  1.00  0.00           H  
ATOM   2001  HB2 ALA   128      38.866  56.174  44.839  1.00  0.00           H  
ATOM   2002  HB3 ALA   128      40.556  55.524  44.962  1.00  0.00           H  
ATOM   2003  C   ALA   128      38.692  56.575  42.166  1.00  0.00           C  
ATOM   2004  O   ALA   128      37.501  56.322  42.191  1.00  0.00           O  
ATOM   2005  N   ASP   129      39.174  57.527  41.392  1.00  0.00           N  
ATOM   2006  H   ASP   129      40.162  57.725  41.462  1.00  0.00           H  
ATOM   2007  CA  ASP   129      38.365  58.249  40.369  1.00  0.00           C  
ATOM   2008  HA  ASP   129      37.498  58.590  40.934  1.00  0.00           H  
ATOM   2009  CB  ASP   129      39.022  59.485  39.804  1.00  0.00           C  
ATOM   2010  HB2 ASP   129      39.157  60.233  40.585  1.00  0.00           H  
ATOM   2011  HB3 ASP   129      38.428  59.948  39.015  1.00  0.00           H  
ATOM   2012  CG  ASP   129      40.418  59.339  39.210  1.00  0.00           C  
ATOM   2013  OD1 ASP   129      40.795  58.232  39.087  1.00  0.00           O  
ATOM   2014  OD2 ASP   129      41.105  60.368  38.888  1.00  0.00           O  
ATOM   2015  C   ASP   129      37.911  57.390  39.163  1.00  0.00           C  
ATOM   2016  O   ASP   129      36.858  57.579  38.572  1.00  0.00           O  
ATOM   2017  N   GLY   130      38.769  56.430  38.719  1.00  0.00           N  
ATOM   2018  H   GLY   130      39.530  56.165  39.328  1.00  0.00           H  
ATOM   2019  CA  GLY   130      38.635  55.546  37.558  1.00  0.00           C  
ATOM   2020  HA2 GLY   130      37.651  55.704  37.118  1.00  0.00           H  
ATOM   2021  HA3 GLY   130      38.778  54.539  37.951  1.00  0.00           H  
ATOM   2022  C   GLY   130      39.722  55.748  36.503  1.00  0.00           C  
ATOM   2023  O   GLY   130      39.774  55.002  35.495  1.00  0.00           O  
ATOM   2024  N   LYS   131      40.536  56.775  36.671  1.00  0.00           N  
ATOM   2025  H   LYS   131      40.361  57.345  37.487  1.00  0.00           H  
ATOM   2026  CA  LYS   131      41.687  56.951  35.792  1.00  0.00           C  
ATOM   2027  HA  LYS   131      41.328  56.977  34.763  1.00  0.00           H  
ATOM   2028  CB  LYS   131      42.366  58.213  36.251  1.00  0.00           C  
ATOM   2029  HB2 LYS   131      43.042  58.030  37.086  1.00  0.00           H  
ATOM   2030  HB3 LYS   131      41.619  58.936  36.579  1.00  0.00           H  
ATOM   2031  CG  LYS   131      43.191  58.922  35.117  1.00  0.00           C  
ATOM   2032  HG2 LYS   131      42.564  58.928  34.225  1.00  0.00           H  
ATOM   2033  HG3 LYS   131      43.952  58.212  34.794  1.00  0.00           H  
ATOM   2034  CD  LYS   131      43.833  60.169  35.514  1.00  0.00           C  
ATOM   2035  HD2 LYS   131      44.508  60.620  34.787  1.00  0.00           H  
ATOM   2036  HD3 LYS   131      44.302  60.064  36.493  1.00  0.00           H  
ATOM   2037  CE  LYS   131      42.694  61.101  35.838  1.00  0.00           C  
ATOM   2038  HE2 LYS   131      41.954  60.577  36.442  1.00  0.00           H  
ATOM   2039  HE3 LYS   131      42.167  61.424  34.940  1.00  0.00           H  
ATOM   2040  NZ  LYS   131      43.148  62.280  36.470  1.00  0.00           N  
ATOM   2041  HZ1 LYS   131      44.099  62.520  36.229  1.00  0.00           H  
ATOM   2042  HZ2 LYS   131      42.625  63.138  36.370  1.00  0.00           H  
ATOM   2043  HZ3 LYS   131      43.168  62.114  37.466  1.00  0.00           H  
ATOM   2044  C   LYS   131      42.690  55.767  35.755  1.00  0.00           C  
ATOM   2045  O   LYS   131      42.991  55.158  36.770  1.00  0.00           O  
ATOM   2046  N   LEU   132      43.278  55.532  34.559  1.00  0.00           N  
ATOM   2047  H   LEU   132      42.908  56.085  33.799  1.00  0.00           H  
ATOM   2048  CA  LEU   132      44.530  54.704  34.323  1.00  0.00           C  
ATOM   2049  HA  LEU   132      44.798  54.142  35.218  1.00  0.00           H  
ATOM   2050  CB  LEU   132      43.960  53.597  33.344  1.00  0.00           C  
ATOM   2051  HB2 LEU   132      43.694  54.054  32.391  1.00  0.00           H  
ATOM   2052  HB3 LEU   132      42.981  53.281  33.704  1.00  0.00           H  
ATOM   2053  CG  LEU   132      44.925  52.481  33.057  1.00  0.00           C  
ATOM   2054  HG  LEU   132      45.964  52.809  33.028  1.00  0.00           H  
ATOM   2055  CD1 LEU   132      44.903  51.225  33.946  1.00  0.00           C  
ATOM   2056 HD11 LEU   132      44.092  50.573  33.622  1.00  0.00           H  
ATOM   2057 HD12 LEU   132      45.903  50.794  33.902  1.00  0.00           H  
ATOM   2058 HD13 LEU   132      44.670  51.507  34.972  1.00  0.00           H  
ATOM   2059  CD2 LEU   132      44.732  52.011  31.629  1.00  0.00           C  
ATOM   2060 HD21 LEU   132      45.173  52.766  30.978  1.00  0.00           H  
ATOM   2061 HD22 LEU   132      45.351  51.118  31.545  1.00  0.00           H  
ATOM   2062 HD23 LEU   132      43.671  51.897  31.407  1.00  0.00           H  
ATOM   2063  C   LEU   132      45.685  55.408  33.667  1.00  0.00           C  
ATOM   2064  O   LEU   132      45.520  55.999  32.579  1.00  0.00           O  
ATOM   2065  N   ALA   133      46.834  55.486  34.338  1.00  0.00           N  
ATOM   2066  H   ALA   133      46.897  54.770  35.047  1.00  0.00           H  
ATOM   2067  CA  ALA   133      48.064  56.104  33.936  1.00  0.00           C  
ATOM   2068  HA  ALA   133      47.777  56.808  33.155  1.00  0.00           H  
ATOM   2069  CB  ALA   133      48.530  56.982  35.106  1.00  0.00           C  
ATOM   2070  HB1 ALA   133      49.447  57.463  34.766  1.00  0.00           H  
ATOM   2071  HB2 ALA   133      47.849  57.809  35.305  1.00  0.00           H  
ATOM   2072  HB3 ALA   133      48.637  56.451  36.053  1.00  0.00           H  
ATOM   2073  C   ALA   133      49.031  55.018  33.570  1.00  0.00           C  
ATOM   2074  O   ALA   133      49.215  54.055  34.286  1.00  0.00           O  
ATOM   2075  N   ILE   134      49.770  55.207  32.440  1.00  0.00           N  
ATOM   2076  H   ILE   134      49.552  55.946  31.787  1.00  0.00           H  
ATOM   2077  CA  ILE   134      50.667  54.223  31.879  1.00  0.00           C  
ATOM   2078  HA  ILE   134      50.546  53.254  32.363  1.00  0.00           H  
ATOM   2079  CB  ILE   134      50.245  53.923  30.467  1.00  0.00           C  
ATOM   2080  HB  ILE   134      50.267  54.864  29.918  1.00  0.00           H  
ATOM   2081  CG2 ILE   134      51.214  53.027  29.655  1.00  0.00           C  
ATOM   2082 HG21 ILE   134      51.518  52.113  30.164  1.00  0.00           H  
ATOM   2083 HG22 ILE   134      50.782  52.794  28.682  1.00  0.00           H  
ATOM   2084 HG23 ILE   134      52.118  53.585  29.409  1.00  0.00           H  
ATOM   2085  CG1 ILE   134      48.842  53.332  30.376  1.00  0.00           C  
ATOM   2086 HG12 ILE   134      48.505  53.415  29.343  1.00  0.00           H  
ATOM   2087 HG13 ILE   134      48.205  54.074  30.858  1.00  0.00           H  
ATOM   2088  CD1 ILE   134      48.736  51.928  31.004  1.00  0.00           C  
ATOM   2089 HD11 ILE   134      49.440  51.134  30.756  1.00  0.00           H  
ATOM   2090 HD12 ILE   134      48.782  52.116  32.077  1.00  0.00           H  
ATOM   2091 HD13 ILE   134      47.704  51.651  30.788  1.00  0.00           H  
ATOM   2092  C   ILE   134      52.133  54.678  32.100  1.00  0.00           C  
ATOM   2093  O   ILE   134      52.580  55.590  31.478  1.00  0.00           O  
ATOM   2094  N   PHE   135      52.829  54.327  33.239  1.00  0.00           N  
ATOM   2095  H   PHE   135      52.385  53.684  33.879  1.00  0.00           H  
ATOM   2096  CA  PHE   135      54.158  54.776  33.453  1.00  0.00           C  
ATOM   2097  HA  PHE   135      54.290  55.745  32.970  1.00  0.00           H  
ATOM   2098  CB  PHE   135      54.512  55.046  34.880  1.00  0.00           C  
ATOM   2099  HB2 PHE   135      55.588  55.207  34.956  1.00  0.00           H  
ATOM   2100  HB3 PHE   135      54.189  54.180  35.457  1.00  0.00           H  
ATOM   2101  CG  PHE   135      53.796  56.236  35.591  1.00  0.00           C  
ATOM   2102  CD1 PHE   135      52.491  56.021  36.063  1.00  0.00           C  
ATOM   2103  HD1 PHE   135      51.954  55.087  35.988  1.00  0.00           H  
ATOM   2104  CE1 PHE   135      51.914  57.075  36.885  1.00  0.00           C  
ATOM   2105  HE1 PHE   135      50.931  56.876  37.287  1.00  0.00           H  
ATOM   2106  CZ  PHE   135      52.653  58.215  37.275  1.00  0.00           C  
ATOM   2107  HZ  PHE   135      52.213  58.946  37.938  1.00  0.00           H  
ATOM   2108  CE2 PHE   135      53.868  58.480  36.626  1.00  0.00           C  
ATOM   2109  HE2 PHE   135      54.460  59.360  36.829  1.00  0.00           H  
ATOM   2110  CD2 PHE   135      54.483  57.435  35.830  1.00  0.00           C  
ATOM   2111  HD2 PHE   135      55.495  57.513  35.460  1.00  0.00           H  
ATOM   2112  C   PHE   135      55.234  53.896  32.811  1.00  0.00           C  
ATOM   2113  O   PHE   135      55.360  52.676  33.154  1.00  0.00           O  
ATOM   2114  N   GLU   136      55.916  54.344  31.759  1.00  0.00           N  
ATOM   2115  H   GLU   136      55.642  55.271  31.467  1.00  0.00           H  
ATOM   2116  CA  GLU   136      57.169  53.725  31.130  1.00  0.00           C  
ATOM   2117  HA  GLU   136      56.766  52.873  30.583  1.00  0.00           H  
ATOM   2118  CB  GLU   136      57.720  54.694  30.120  1.00  0.00           C  
ATOM   2119  HB2 GLU   136      58.190  55.517  30.660  1.00  0.00           H  
ATOM   2120  HB3 GLU   136      56.865  55.063  29.554  1.00  0.00           H  
ATOM   2121  CG  GLU   136      58.715  54.116  29.214  1.00  0.00           C  
ATOM   2122  HG2 GLU   136      58.311  53.163  28.872  1.00  0.00           H  
ATOM   2123  HG3 GLU   136      59.727  53.967  29.592  1.00  0.00           H  
ATOM   2124  CD  GLU   136      58.994  54.955  27.954  1.00  0.00           C  
ATOM   2125  OE1 GLU   136      59.689  54.405  27.034  1.00  0.00           O  
ATOM   2126  OE2 GLU   136      58.532  56.120  27.844  1.00  0.00           O  
ATOM   2127  C   GLU   136      58.240  53.428  32.168  1.00  0.00           C  
ATOM   2128  O   GLU   136      58.692  54.266  32.990  1.00  0.00           O  
ATOM   2129  N   ASP   137      58.723  52.179  31.997  1.00  0.00           N  
ATOM   2130  H   ASP   137      58.478  51.693  31.147  1.00  0.00           H  
ATOM   2131  CA  ASP   137      59.710  51.504  32.913  1.00  0.00           C  
ATOM   2132  HA  ASP   137      59.008  51.214  33.694  1.00  0.00           H  
ATOM   2133  CB  ASP   137      60.220  50.238  32.353  1.00  0.00           C  
ATOM   2134  HB2 ASP   137      59.450  49.479  32.491  1.00  0.00           H  
ATOM   2135  HB3 ASP   137      61.098  49.888  32.895  1.00  0.00           H  
ATOM   2136  CG  ASP   137      60.790  50.194  30.913  1.00  0.00           C  
ATOM   2137  OD1 ASP   137      61.401  49.189  30.583  1.00  0.00           O  
ATOM   2138  OD2 ASP   137      60.605  51.264  30.123  1.00  0.00           O  
ATOM   2139  C   ASP   137      60.862  52.346  33.371  1.00  0.00           C  
ATOM   2140  O   ASP   137      61.047  52.712  34.504  1.00  0.00           O  
ATOM   2141  N   LYS   138      61.521  52.968  32.362  1.00  0.00           N  
ATOM   2142  H   LYS   138      61.243  52.779  31.410  1.00  0.00           H  
ATOM   2143  CA  LYS   138      62.467  54.133  32.501  1.00  0.00           C  
ATOM   2144  HA  LYS   138      63.344  53.522  32.715  1.00  0.00           H  
ATOM   2145  CB  LYS   138      62.561  54.769  31.109  1.00  0.00           C  
ATOM   2146  HB2 LYS   138      62.368  54.047  30.315  1.00  0.00           H  
ATOM   2147  HB3 LYS   138      63.594  55.108  31.025  1.00  0.00           H  
ATOM   2148  CG  LYS   138      61.652  56.034  31.022  1.00  0.00           C  
ATOM   2149  HG2 LYS   138      62.058  56.808  31.672  1.00  0.00           H  
ATOM   2150  HG3 LYS   138      60.626  55.805  31.311  1.00  0.00           H  
ATOM   2151  CD  LYS   138      61.687  56.637  29.564  1.00  0.00           C  
ATOM   2152  HD2 LYS   138      61.563  55.830  28.842  1.00  0.00           H  
ATOM   2153  HD3 LYS   138      62.697  56.982  29.345  1.00  0.00           H  
ATOM   2154  CE  LYS   138      60.657  57.741  29.287  1.00  0.00           C  
ATOM   2155  HE2 LYS   138      60.821  58.558  29.991  1.00  0.00           H  
ATOM   2156  HE3 LYS   138      59.681  57.340  29.562  1.00  0.00           H  
ATOM   2157  NZ  LYS   138      60.747  58.090  27.887  1.00  0.00           N  
ATOM   2158  HZ1 LYS   138      61.677  58.358  27.598  1.00  0.00           H  
ATOM   2159  HZ2 LYS   138      60.522  57.250  27.374  1.00  0.00           H  
ATOM   2160  HZ3 LYS   138      60.184  58.861  27.556  1.00  0.00           H  
ATOM   2161  C   LYS   138      62.398  55.278  33.578  1.00  0.00           C  
ATOM   2162  O   LYS   138      63.371  56.061  33.844  1.00  0.00           O  
ATOM   2163  N   THR   139      61.131  55.494  34.108  1.00  0.00           N  
ATOM   2164  H   THR   139      60.481  54.749  33.903  1.00  0.00           H  
ATOM   2165  CA  THR   139      60.670  56.593  35.030  1.00  0.00           C  
ATOM   2166  HA  THR   139      61.315  57.470  34.976  1.00  0.00           H  
ATOM   2167  CB  THR   139      59.134  56.883  34.857  1.00  0.00           C  
ATOM   2168  HB  THR   139      58.896  57.659  35.585  1.00  0.00           H  
ATOM   2169  CG2 THR   139      58.847  57.476  33.468  1.00  0.00           C  
ATOM   2170 HG21 THR   139      59.331  56.902  32.677  1.00  0.00           H  
ATOM   2171 HG22 THR   139      57.778  57.660  33.361  1.00  0.00           H  
ATOM   2172 HG23 THR   139      59.350  58.422  33.265  1.00  0.00           H  
ATOM   2173  OG1 THR   139      58.255  55.801  35.062  1.00  0.00           O  
ATOM   2174  HG1 THR   139      58.344  55.236  34.291  1.00  0.00           H  
ATOM   2175  C   THR   139      60.910  56.195  36.509  1.00  0.00           C  
ATOM   2176  O   THR   139      61.193  57.133  37.248  1.00  0.00           O  
ATOM   2177  N   VAL   140      60.720  54.895  36.927  1.00  0.00           N  
ATOM   2178  H   VAL   140      60.518  54.178  36.245  1.00  0.00           H  
ATOM   2179  CA  VAL   140      60.703  54.533  38.353  1.00  0.00           C  
ATOM   2180  HA  VAL   140      59.798  54.942  38.801  1.00  0.00           H  
ATOM   2181  CB  VAL   140      60.550  53.020  38.554  1.00  0.00           C  
ATOM   2182  HB  VAL   140      61.405  52.529  38.091  1.00  0.00           H  
ATOM   2183  CG1 VAL   140      60.233  52.774  40.024  1.00  0.00           C  
ATOM   2184 HG11 VAL   140      61.032  53.139  40.669  1.00  0.00           H  
ATOM   2185 HG12 VAL   140      59.247  53.166  40.271  1.00  0.00           H  
ATOM   2186 HG13 VAL   140      60.209  51.729  40.335  1.00  0.00           H  
ATOM   2187  CG2 VAL   140      59.236  52.521  37.804  1.00  0.00           C  
ATOM   2188 HG21 VAL   140      59.289  52.679  36.727  1.00  0.00           H  
ATOM   2189 HG22 VAL   140      58.982  51.462  37.811  1.00  0.00           H  
ATOM   2190 HG23 VAL   140      58.391  53.060  38.233  1.00  0.00           H  
ATOM   2191  C   VAL   140      61.854  55.087  39.179  1.00  0.00           C  
ATOM   2192  O   VAL   140      61.659  55.658  40.239  1.00  0.00           O  
ATOM   2193  N   LYS   141      63.195  55.041  38.706  1.00  0.00           N  
ATOM   2194  H   LYS   141      63.359  54.395  37.948  1.00  0.00           H  
ATOM   2195  CA  LYS   141      64.355  55.478  39.399  1.00  0.00           C  
ATOM   2196  HA  LYS   141      64.474  55.137  40.427  1.00  0.00           H  
ATOM   2197  CB  LYS   141      65.594  54.903  38.773  1.00  0.00           C  
ATOM   2198  HB2 LYS   141      65.340  53.865  38.561  1.00  0.00           H  
ATOM   2199  HB3 LYS   141      66.387  54.978  39.518  1.00  0.00           H  
ATOM   2200  CG  LYS   141      66.027  55.506  37.442  1.00  0.00           C  
ATOM   2201  HG2 LYS   141      66.210  56.575  37.546  1.00  0.00           H  
ATOM   2202  HG3 LYS   141      65.181  55.374  36.767  1.00  0.00           H  
ATOM   2203  CD  LYS   141      67.246  54.805  36.828  1.00  0.00           C  
ATOM   2204  HD2 LYS   141      66.911  53.771  36.749  1.00  0.00           H  
ATOM   2205  HD3 LYS   141      68.160  54.919  37.411  1.00  0.00           H  
ATOM   2206  CE  LYS   141      67.566  55.384  35.495  1.00  0.00           C  
ATOM   2207  HE2 LYS   141      67.574  56.467  35.616  1.00  0.00           H  
ATOM   2208  HE3 LYS   141      66.788  55.177  34.760  1.00  0.00           H  
ATOM   2209  NZ  LYS   141      68.853  54.827  35.000  1.00  0.00           N  
ATOM   2210  HZ1 LYS   141      69.466  55.557  34.665  1.00  0.00           H  
ATOM   2211  HZ2 LYS   141      69.350  54.297  35.702  1.00  0.00           H  
ATOM   2212  HZ3 LYS   141      68.633  54.279  34.181  1.00  0.00           H  
ATOM   2213  C   LYS   141      64.449  56.965  39.465  1.00  0.00           C  
ATOM   2214  O   LYS   141      65.293  57.448  40.142  1.00  0.00           O  
ATOM   2215  N   LEU   142      63.602  57.769  38.724  1.00  0.00           N  
ATOM   2216  H   LEU   142      62.896  57.261  38.211  1.00  0.00           H  
ATOM   2217  CA  LEU   142      63.768  59.255  38.513  1.00  0.00           C  
ATOM   2218  HA  LEU   142      64.809  59.564  38.613  1.00  0.00           H  
ATOM   2219  CB  LEU   142      63.358  59.724  37.177  1.00  0.00           C  
ATOM   2220  HB2 LEU   142      63.523  60.797  37.075  1.00  0.00           H  
ATOM   2221  HB3 LEU   142      62.299  59.495  37.056  1.00  0.00           H  
ATOM   2222  CG  LEU   142      64.012  59.000  36.021  1.00  0.00           C  
ATOM   2223  HG  LEU   142      63.803  57.940  36.167  1.00  0.00           H  
ATOM   2224  CD1 LEU   142      63.372  59.477  34.725  1.00  0.00           C  
ATOM   2225 HD11 LEU   142      63.757  58.903  33.882  1.00  0.00           H  
ATOM   2226 HD12 LEU   142      62.288  59.371  34.761  1.00  0.00           H  
ATOM   2227 HD13 LEU   142      63.560  60.549  34.651  1.00  0.00           H  
ATOM   2228  CD2 LEU   142      65.530  59.237  35.947  1.00  0.00           C  
ATOM   2229 HD21 LEU   142      65.675  60.313  35.850  1.00  0.00           H  
ATOM   2230 HD22 LEU   142      66.016  58.934  36.874  1.00  0.00           H  
ATOM   2231 HD23 LEU   142      66.045  58.692  35.156  1.00  0.00           H  
ATOM   2232  C   LEU   142      62.869  60.120  39.590  1.00  0.00           C  
ATOM   2233  O   LEU   142      61.710  59.801  39.749  1.00  0.00           O  
ATOM   2234  N   LYS   143      63.458  61.246  40.109  1.00  0.00           N  
ATOM   2235  H   LYS   143      64.385  61.539  39.836  1.00  0.00           H  
ATOM   2236  CA  LYS   143      62.833  62.114  41.102  1.00  0.00           C  
ATOM   2237  HA  LYS   143      62.361  61.489  41.860  1.00  0.00           H  
ATOM   2238  CB  LYS   143      63.879  62.936  41.916  1.00  0.00           C  
ATOM   2239  HB2 LYS   143      63.297  63.409  42.707  1.00  0.00           H  
ATOM   2240  HB3 LYS   143      64.373  63.695  41.310  1.00  0.00           H  
ATOM   2241  CG  LYS   143      64.824  62.012  42.825  1.00  0.00           C  
ATOM   2242  HG2 LYS   143      65.409  61.358  42.178  1.00  0.00           H  
ATOM   2243  HG3 LYS   143      64.212  61.392  43.480  1.00  0.00           H  
ATOM   2244  CD  LYS   143      65.766  62.906  43.679  1.00  0.00           C  
ATOM   2245  HD2 LYS   143      65.282  63.647  44.314  1.00  0.00           H  
ATOM   2246  HD3 LYS   143      66.284  63.473  42.905  1.00  0.00           H  
ATOM   2247  CE  LYS   143      66.617  62.051  44.588  1.00  0.00           C  
ATOM   2248  HE2 LYS   143      66.070  61.214  45.023  1.00  0.00           H  
ATOM   2249  HE3 LYS   143      67.029  62.625  45.418  1.00  0.00           H  
ATOM   2250  NZ  LYS   143      67.811  61.630  43.862  1.00  0.00           N  
ATOM   2251  HZ1 LYS   143      67.781  61.665  42.853  1.00  0.00           H  
ATOM   2252  HZ2 LYS   143      68.566  62.235  44.153  1.00  0.00           H  
ATOM   2253  HZ3 LYS   143      68.163  60.698  44.029  1.00  0.00           H  
ATOM   2254  C   LYS   143      61.778  63.024  40.447  1.00  0.00           C  
ATOM   2255  O   LYS   143      62.198  64.054  39.887  1.00  0.00           O  
ATOM   2256  N   GLY   144      60.541  62.669  40.303  1.00  0.00           N  
ATOM   2257  H   GLY   144      60.313  61.731  40.601  1.00  0.00           H  
ATOM   2258  CA  GLY   144      59.437  63.449  39.717  1.00  0.00           C  
ATOM   2259  HA2 GLY   144      59.454  64.534  39.818  1.00  0.00           H  
ATOM   2260  HA3 GLY   144      58.567  62.878  40.042  1.00  0.00           H  
ATOM   2261  C   GLY   144      59.363  63.295  38.123  1.00  0.00           C  
ATOM   2262  O   GLY   144      60.125  63.992  37.366  1.00  0.00           O  
ATOM   2263  N   ALA   145      58.500  62.435  37.672  1.00  0.00           N  
ATOM   2264  H   ALA   145      57.692  62.178  38.221  1.00  0.00           H  
ATOM   2265  CA  ALA   145      58.533  61.846  36.298  1.00  0.00           C  
ATOM   2266  HA  ALA   145      58.743  62.700  35.655  1.00  0.00           H  
ATOM   2267  CB  ALA   145      59.631  60.750  36.098  1.00  0.00           C  
ATOM   2268  HB1 ALA   145      60.493  61.371  35.854  1.00  0.00           H  
ATOM   2269  HB2 ALA   145      59.767  60.248  37.056  1.00  0.00           H  
ATOM   2270  HB3 ALA   145      59.449  60.089  35.251  1.00  0.00           H  
ATOM   2271  C   ALA   145      57.059  61.317  36.001  1.00  0.00           C  
ATOM   2272  O   ALA   145      56.293  60.856  36.831  1.00  0.00           O  
ATOM   2273  N   ALA   146      56.609  61.495  34.741  1.00  0.00           N  
ATOM   2274  H   ALA   146      57.262  61.846  34.056  1.00  0.00           H  
ATOM   2275  CA  ALA   146      55.203  61.475  34.356  1.00  0.00           C  
ATOM   2276  HA  ALA   146      54.575  61.557  35.243  1.00  0.00           H  
ATOM   2277  CB  ALA   146      54.939  62.758  33.522  1.00  0.00           C  
ATOM   2278  HB1 ALA   146      54.978  63.687  34.091  1.00  0.00           H  
ATOM   2279  HB2 ALA   146      55.786  62.886  32.849  1.00  0.00           H  
ATOM   2280  HB3 ALA   146      54.002  62.667  32.972  1.00  0.00           H  
ATOM   2281  C   ALA   146      54.781  60.265  33.577  1.00  0.00           C  
ATOM   2282  O   ALA   146      55.660  59.513  33.093  1.00  0.00           O  
ATOM   2283  N   PRO   147      53.415  59.968  33.530  1.00  0.00           N  
ATOM   2284  CD  PRO   147      52.335  60.578  34.241  1.00  0.00           C  
ATOM   2285  HD2 PRO   147      52.316  61.657  34.396  1.00  0.00           H  
ATOM   2286  HD3 PRO   147      52.159  60.137  35.222  1.00  0.00           H  
ATOM   2287  CG  PRO   147      51.141  60.186  33.323  1.00  0.00           C  
ATOM   2288  HG2 PRO   147      50.229  60.224  33.918  1.00  0.00           H  
ATOM   2289  HG3 PRO   147      51.126  60.854  32.462  1.00  0.00           H  
ATOM   2290  CB  PRO   147      51.446  58.747  32.730  1.00  0.00           C  
ATOM   2291  HB2 PRO   147      51.188  58.042  33.521  1.00  0.00           H  
ATOM   2292  HB3 PRO   147      50.925  58.534  31.797  1.00  0.00           H  
ATOM   2293  CA  PRO   147      53.003  58.863  32.625  1.00  0.00           C  
ATOM   2294  HA  PRO   147      53.499  57.949  32.951  1.00  0.00           H  
ATOM   2295  C   PRO   147      53.246  59.144  31.177  1.00  0.00           C  
ATOM   2296  O   PRO   147      53.374  60.288  30.806  1.00  0.00           O  
ATOM   2297  N   LEU   148      53.318  58.114  30.391  1.00  0.00           N  
ATOM   2298  H   LEU   148      53.210  57.188  30.779  1.00  0.00           H  
ATOM   2299  CA  LEU   148      53.396  58.150  28.977  1.00  0.00           C  
ATOM   2300  HA  LEU   148      54.027  59.018  28.788  1.00  0.00           H  
ATOM   2301  CB  LEU   148      54.147  56.841  28.422  1.00  0.00           C  
ATOM   2302  HB2 LEU   148      53.629  55.978  28.841  1.00  0.00           H  
ATOM   2303  HB3 LEU   148      55.203  56.868  28.691  1.00  0.00           H  
ATOM   2304  CG  LEU   148      54.223  56.809  26.869  1.00  0.00           C  
ATOM   2305  HG  LEU   148      53.185  56.875  26.542  1.00  0.00           H  
ATOM   2306  CD1 LEU   148      55.040  57.936  26.318  1.00  0.00           C  
ATOM   2307 HD11 LEU   148      54.917  57.960  25.235  1.00  0.00           H  
ATOM   2308 HD12 LEU   148      54.684  58.867  26.758  1.00  0.00           H  
ATOM   2309 HD13 LEU   148      56.066  57.929  26.685  1.00  0.00           H  
ATOM   2310  CD2 LEU   148      54.754  55.478  26.429  1.00  0.00           C  
ATOM   2311 HD21 LEU   148      54.721  55.415  25.341  1.00  0.00           H  
ATOM   2312 HD22 LEU   148      55.790  55.354  26.744  1.00  0.00           H  
ATOM   2313 HD23 LEU   148      54.113  54.681  26.806  1.00  0.00           H  
ATOM   2314  C   LEU   148      52.042  58.462  28.263  1.00  0.00           C  
ATOM   2315  O   LEU   148      51.925  59.178  27.315  1.00  0.00           O  
ATOM   2316  N   LYS   149      50.936  57.876  28.831  1.00  0.00           N  
ATOM   2317  H   LYS   149      51.043  57.234  29.604  1.00  0.00           H  
ATOM   2318  CA  LYS   149      49.570  58.103  28.416  1.00  0.00           C  
ATOM   2319  HA  LYS   149      49.452  59.165  28.199  1.00  0.00           H  
ATOM   2320  CB  LYS   149      49.143  57.308  27.173  1.00  0.00           C  
ATOM   2321  HB2 LYS   149      48.431  56.536  27.465  1.00  0.00           H  
ATOM   2322  HB3 LYS   149      50.007  56.876  26.668  1.00  0.00           H  
ATOM   2323  CG  LYS   149      48.474  58.236  26.181  1.00  0.00           C  
ATOM   2324  HG2 LYS   149      49.171  58.984  25.803  1.00  0.00           H  
ATOM   2325  HG3 LYS   149      47.571  58.679  26.600  1.00  0.00           H  
ATOM   2326  CD  LYS   149      48.186  57.410  24.942  1.00  0.00           C  
ATOM   2327  HD2 LYS   149      47.531  56.557  25.119  1.00  0.00           H  
ATOM   2328  HD3 LYS   149      49.118  56.975  24.581  1.00  0.00           H  
ATOM   2329  CE  LYS   149      47.589  58.233  23.872  1.00  0.00           C  
ATOM   2330  HE2 LYS   149      48.022  59.214  23.679  1.00  0.00           H  
ATOM   2331  HE3 LYS   149      46.598  58.577  24.169  1.00  0.00           H  
ATOM   2332  NZ  LYS   149      47.493  57.464  22.596  1.00  0.00           N  
ATOM   2333  HZ1 LYS   149      47.011  58.021  21.904  1.00  0.00           H  
ATOM   2334  HZ2 LYS   149      48.371  57.150  22.208  1.00  0.00           H  
ATOM   2335  HZ3 LYS   149      46.973  56.599  22.640  1.00  0.00           H  
ATOM   2336  C   LYS   149      48.532  57.951  29.593  1.00  0.00           C  
ATOM   2337  O   LYS   149      48.871  57.223  30.522  1.00  0.00           O  
ATOM   2338  N   ILE   150      47.365  58.604  29.470  1.00  0.00           N  
ATOM   2339  H   ILE   150      47.217  59.190  28.661  1.00  0.00           H  
ATOM   2340  CA  ILE   150      46.360  58.811  30.552  1.00  0.00           C  
ATOM   2341  HA  ILE   150      46.474  58.237  31.472  1.00  0.00           H  
ATOM   2342  CB  ILE   150      46.540  60.323  30.998  1.00  0.00           C  
ATOM   2343  HB  ILE   150      46.188  60.945  30.175  1.00  0.00           H  
ATOM   2344  CG2 ILE   150      45.617  60.661  32.126  1.00  0.00           C  
ATOM   2345 HG21 ILE   150      45.606  61.737  32.304  1.00  0.00           H  
ATOM   2346 HG22 ILE   150      44.594  60.535  31.772  1.00  0.00           H  
ATOM   2347 HG23 ILE   150      45.855  60.111  33.036  1.00  0.00           H  
ATOM   2348  CG1 ILE   150      48.004  60.536  31.369  1.00  0.00           C  
ATOM   2349 HG12 ILE   150      48.671  60.607  30.509  1.00  0.00           H  
ATOM   2350 HG13 ILE   150      48.201  59.711  32.053  1.00  0.00           H  
ATOM   2351  CD1 ILE   150      48.221  61.899  32.124  1.00  0.00           C  
ATOM   2352 HD11 ILE   150      47.760  62.733  31.595  1.00  0.00           H  
ATOM   2353 HD12 ILE   150      47.734  61.755  33.088  1.00  0.00           H  
ATOM   2354 HD13 ILE   150      49.256  62.161  32.346  1.00  0.00           H  
ATOM   2355  C   ILE   150      45.055  58.474  29.996  1.00  0.00           C  
ATOM   2356  O   ILE   150      44.623  59.211  29.121  1.00  0.00           O  
ATOM   2357  N   LEU   151      44.444  57.384  30.429  1.00  0.00           N  
ATOM   2358  H   LEU   151      44.889  56.724  31.050  1.00  0.00           H  
ATOM   2359  CA  LEU   151      43.107  56.885  29.987  1.00  0.00           C  
ATOM   2360  HA  LEU   151      42.888  57.526  29.133  1.00  0.00           H  
ATOM   2361  CB  LEU   151      43.216  55.544  29.246  1.00  0.00           C  
ATOM   2362  HB2 LEU   151      42.244  55.312  28.811  1.00  0.00           H  
ATOM   2363  HB3 LEU   151      43.429  54.666  29.855  1.00  0.00           H  
ATOM   2364  CG  LEU   151      44.189  55.528  28.173  1.00  0.00           C  
ATOM   2365  HG  LEU   151      44.251  56.573  27.871  1.00  0.00           H  
ATOM   2366  CD1 LEU   151      45.617  55.116  28.601  1.00  0.00           C  
ATOM   2367 HD11 LEU   151      46.364  55.054  27.810  1.00  0.00           H  
ATOM   2368 HD12 LEU   151      46.031  55.821  29.322  1.00  0.00           H  
ATOM   2369 HD13 LEU   151      45.553  54.122  29.045  1.00  0.00           H  
ATOM   2370  CD2 LEU   151      43.920  54.567  26.929  1.00  0.00           C  
ATOM   2371 HD21 LEU   151      44.648  54.735  26.135  1.00  0.00           H  
ATOM   2372 HD22 LEU   151      43.829  53.522  27.225  1.00  0.00           H  
ATOM   2373 HD23 LEU   151      42.983  54.722  26.395  1.00  0.00           H  
ATOM   2374  C   LEU   151      42.075  56.906  31.105  1.00  0.00           C  
ATOM   2375  O   LEU   151      42.137  56.258  32.161  1.00  0.00           O  
ATOM   2376  N   ASN   152      41.064  57.838  30.971  1.00  0.00           N  
ATOM   2377  H   ASN   152      41.233  58.452  30.187  1.00  0.00           H  
ATOM   2378  CA  ASN   152      39.956  57.790  31.868  1.00  0.00           C  
ATOM   2379  HA  ASN   152      40.385  57.647  32.860  1.00  0.00           H  
ATOM   2380  CB  ASN   152      39.459  59.190  31.915  1.00  0.00           C  
ATOM   2381  HB2 ASN   152      38.377  59.287  32.004  1.00  0.00           H  
ATOM   2382  HB3 ASN   152      39.620  59.654  30.942  1.00  0.00           H  
ATOM   2383  CG  ASN   152      40.101  60.047  33.002  1.00  0.00           C  
ATOM   2384  OD1 ASN   152      40.956  60.923  32.788  1.00  0.00           O  
ATOM   2385  ND2 ASN   152      39.782  59.771  34.189  1.00  0.00           N  
ATOM   2386 HD21 ASN   152      40.100  60.371  34.937  1.00  0.00           H  
ATOM   2387 HD22 ASN   152      39.102  59.072  34.453  1.00  0.00           H  
ATOM   2388  C   ASN   152      38.912  56.674  31.653  1.00  0.00           C  
ATOM   2389  O   ASN   152      37.816  56.900  31.175  1.00  0.00           O  
ATOM   2390  N   ILE   153      39.283  55.454  31.967  1.00  0.00           N  
ATOM   2391  H   ILE   153      40.265  55.392  32.196  1.00  0.00           H  
ATOM   2392  CA  ILE   153      38.482  54.208  31.953  1.00  0.00           C  
ATOM   2393  HA  ILE   153      38.181  54.069  30.915  1.00  0.00           H  
ATOM   2394  CB  ILE   153      39.236  52.978  32.527  1.00  0.00           C  
ATOM   2395  HB  ILE   153      39.364  53.262  33.572  1.00  0.00           H  
ATOM   2396  CG2 ILE   153      38.387  51.644  32.571  1.00  0.00           C  
ATOM   2397 HG21 ILE   153      38.854  50.932  33.252  1.00  0.00           H  
ATOM   2398 HG22 ILE   153      37.473  51.810  33.140  1.00  0.00           H  
ATOM   2399 HG23 ILE   153      38.191  51.157  31.616  1.00  0.00           H  
ATOM   2400  CG1 ILE   153      40.727  52.672  32.007  1.00  0.00           C  
ATOM   2401 HG12 ILE   153      41.064  51.876  32.671  1.00  0.00           H  
ATOM   2402 HG13 ILE   153      41.353  53.560  32.103  1.00  0.00           H  
ATOM   2403  CD1 ILE   153      40.734  52.415  30.572  1.00  0.00           C  
ATOM   2404 HD11 ILE   153      41.728  52.434  30.124  1.00  0.00           H  
ATOM   2405 HD12 ILE   153      40.348  51.444  30.261  1.00  0.00           H  
ATOM   2406 HD13 ILE   153      40.136  53.150  30.034  1.00  0.00           H  
ATOM   2407  C   ILE   153      37.257  54.519  32.708  1.00  0.00           C  
ATOM   2408  O   ILE   153      36.097  54.359  32.194  1.00  0.00           O  
ATOM   2409  N   GLY   154      37.426  55.141  33.910  1.00  0.00           N  
ATOM   2410  H   GLY   154      38.349  55.170  34.319  1.00  0.00           H  
ATOM   2411  CA  GLY   154      36.423  55.908  34.518  1.00  0.00           C  
ATOM   2412  HA2 GLY   154      36.341  55.629  35.568  1.00  0.00           H  
ATOM   2413  HA3 GLY   154      35.485  55.805  33.972  1.00  0.00           H  
ATOM   2414  C   GLY   154      36.702  57.422  34.482  1.00  0.00           C  
ATOM   2415  O   GLY   154      37.911  57.798  34.405  1.00  0.00           O  
ATOM   2416  N   ASN   155      35.752  58.287  34.496  1.00  0.00           N  
ATOM   2417  H   ASN   155      34.802  57.944  34.517  1.00  0.00           H  
ATOM   2418  CA  ASN   155      36.008  59.726  34.463  1.00  0.00           C  
ATOM   2419  HA  ASN   155      36.936  59.929  33.929  1.00  0.00           H  
ATOM   2420  CB  ASN   155      34.863  60.375  33.645  1.00  0.00           C  
ATOM   2421  HB2 ASN   155      34.899  61.463  33.593  1.00  0.00           H  
ATOM   2422  HB3 ASN   155      33.871  60.122  34.019  1.00  0.00           H  
ATOM   2423  CG  ASN   155      35.085  60.012  32.171  1.00  0.00           C  
ATOM   2424  OD1 ASN   155      34.453  59.165  31.563  1.00  0.00           O  
ATOM   2425  ND2 ASN   155      36.092  60.550  31.503  1.00  0.00           N  
ATOM   2426 HD21 ASN   155      36.323  60.236  30.571  1.00  0.00           H  
ATOM   2427 HD22 ASN   155      36.576  61.372  31.835  1.00  0.00           H  
ATOM   2428  C   ASN   155      36.038  60.325  35.830  1.00  0.00           C  
ATOM   2429  O   ASN   155      36.846  61.171  36.214  1.00  0.00           O  
ATOM   2430  N   VAL   156      35.044  59.878  36.602  1.00  0.00           N  
ATOM   2431  H   VAL   156      34.285  59.370  36.169  1.00  0.00           H  
ATOM   2432  CA  VAL   156      34.696  60.525  37.814  1.00  0.00           C  
ATOM   2433  HA  VAL   156      35.573  61.103  38.107  1.00  0.00           H  
ATOM   2434  CB  VAL   156      33.671  61.641  37.649  1.00  0.00           C  
ATOM   2435  HB  VAL   156      34.060  62.417  36.990  1.00  0.00           H  
ATOM   2436  CG1 VAL   156      32.296  61.247  37.166  1.00  0.00           C  
ATOM   2437 HG11 VAL   156      32.300  60.589  36.297  1.00  0.00           H  
ATOM   2438 HG12 VAL   156      31.721  60.720  37.927  1.00  0.00           H  
ATOM   2439 HG13 VAL   156      31.639  62.087  36.940  1.00  0.00           H  
ATOM   2440  CG2 VAL   156      33.488  62.386  38.929  1.00  0.00           C  
ATOM   2441 HG21 VAL   156      34.412  62.908  39.175  1.00  0.00           H  
ATOM   2442 HG22 VAL   156      32.801  63.223  38.806  1.00  0.00           H  
ATOM   2443 HG23 VAL   156      33.223  61.764  39.784  1.00  0.00           H  
ATOM   2444  C   VAL   156      34.133  59.489  38.848  1.00  0.00           C  
ATOM   2445  O   VAL   156      33.353  58.610  38.398  1.00  0.00           O  
ATOM   2446  N   SER   157      34.533  59.482  40.100  1.00  0.00           N  
ATOM   2447  H   SER   157      35.260  60.148  40.318  1.00  0.00           H  
ATOM   2448  CA  SER   157      34.208  58.565  41.220  1.00  0.00           C  
ATOM   2449  HA  SER   157      35.070  58.292  41.829  1.00  0.00           H  
ATOM   2450  CB  SER   157      33.215  59.267  42.205  1.00  0.00           C  
ATOM   2451  HB2 SER   157      32.862  58.600  42.992  1.00  0.00           H  
ATOM   2452  HB3 SER   157      32.323  59.640  41.702  1.00  0.00           H  
ATOM   2453  OG  SER   157      33.966  60.317  42.781  1.00  0.00           O  
ATOM   2454  HG  SER   157      34.604  60.018  43.433  1.00  0.00           H  
ATOM   2455  C   SER   157      33.792  57.118  40.732  1.00  0.00           C  
ATOM   2456  O   SER   157      32.682  56.673  40.938  1.00  0.00           O  
ATOM   2457  N   THR   158      34.734  56.401  40.098  1.00  0.00           N  
ATOM   2458  H   THR   158      35.602  56.891  39.936  1.00  0.00           H  
ATOM   2459  CA  THR   158      34.538  54.991  39.670  1.00  0.00           C  
ATOM   2460  HA  THR   158      33.780  54.581  40.337  1.00  0.00           H  
ATOM   2461  CB  THR   158      34.171  54.917  38.165  1.00  0.00           C  
ATOM   2462  HB  THR   158      35.038  55.231  37.584  1.00  0.00           H  
ATOM   2463  CG2 THR   158      33.934  53.419  37.842  1.00  0.00           C  
ATOM   2464 HG21 THR   158      33.093  53.031  38.416  1.00  0.00           H  
ATOM   2465 HG22 THR   158      33.530  53.291  36.838  1.00  0.00           H  
ATOM   2466 HG23 THR   158      34.776  52.755  38.040  1.00  0.00           H  
ATOM   2467  OG1 THR   158      32.952  55.591  38.023  1.00  0.00           O  
ATOM   2468  HG1 THR   158      33.189  56.518  38.094  1.00  0.00           H  
ATOM   2469  C   THR   158      35.887  54.252  39.952  1.00  0.00           C  
ATOM   2470  O   THR   158      36.707  54.282  39.064  1.00  0.00           O  
ATOM   2471  N   PRO   159      36.058  53.594  41.128  1.00  0.00           N  
ATOM   2472  CD  PRO   159      35.198  53.513  42.312  1.00  0.00           C  
ATOM   2473  HD2 PRO   159      34.429  52.745  42.221  1.00  0.00           H  
ATOM   2474  HD3 PRO   159      34.740  54.496  42.411  1.00  0.00           H  
ATOM   2475  CG  PRO   159      36.101  53.190  43.526  1.00  0.00           C  
ATOM   2476  HG2 PRO   159      36.514  54.114  43.928  1.00  0.00           H  
ATOM   2477  HG3 PRO   159      35.513  52.617  44.243  1.00  0.00           H  
ATOM   2478  CB  PRO   159      37.176  52.406  42.848  1.00  0.00           C  
ATOM   2479  HB2 PRO   159      38.116  52.411  43.400  1.00  0.00           H  
ATOM   2480  HB3 PRO   159      36.778  51.400  42.711  1.00  0.00           H  
ATOM   2481  CA  PRO   159      37.332  53.039  41.465  1.00  0.00           C  
ATOM   2482  HA  PRO   159      38.057  53.849  41.542  1.00  0.00           H  
ATOM   2483  C   PRO   159      37.874  52.000  40.473  1.00  0.00           C  
ATOM   2484  O   PRO   159      37.226  50.926  40.201  1.00  0.00           O  
ATOM   2485  N   LEU   160      39.068  52.210  39.918  1.00  0.00           N  
ATOM   2486  H   LEU   160      39.368  53.168  40.027  1.00  0.00           H  
ATOM   2487  CA  LEU   160      39.813  51.231  39.162  1.00  0.00           C  
ATOM   2488  HA  LEU   160      39.157  50.552  38.617  1.00  0.00           H  
ATOM   2489  CB  LEU   160      40.629  51.976  38.168  1.00  0.00           C  
ATOM   2490  HB2 LEU   160      41.582  52.354  38.537  1.00  0.00           H  
ATOM   2491  HB3 LEU   160      40.145  52.918  37.911  1.00  0.00           H  
ATOM   2492  CG  LEU   160      40.983  51.098  36.941  1.00  0.00           C  
ATOM   2493  HG  LEU   160      40.046  50.866  36.434  1.00  0.00           H  
ATOM   2494  CD1 LEU   160      41.772  51.864  35.920  1.00  0.00           C  
ATOM   2495 HD11 LEU   160      42.763  52.153  36.270  1.00  0.00           H  
ATOM   2496 HD12 LEU   160      41.814  51.309  34.982  1.00  0.00           H  
ATOM   2497 HD13 LEU   160      41.181  52.756  35.712  1.00  0.00           H  
ATOM   2498  CD2 LEU   160      41.794  49.792  37.151  1.00  0.00           C  
ATOM   2499 HD21 LEU   160      42.767  49.942  37.619  1.00  0.00           H  
ATOM   2500 HD22 LEU   160      41.278  48.968  37.646  1.00  0.00           H  
ATOM   2501 HD23 LEU   160      42.070  49.410  36.168  1.00  0.00           H  
ATOM   2502  C   LEU   160      40.594  50.334  40.160  1.00  0.00           C  
ATOM   2503  O   LEU   160      41.768  50.635  40.534  1.00  0.00           O  
ATOM   2504  N   MET   161      39.974  49.190  40.583  1.00  0.00           N  
ATOM   2505  H   MET   161      39.039  49.019  40.241  1.00  0.00           H  
ATOM   2506  CA  MET   161      40.422  48.288  41.681  1.00  0.00           C  
ATOM   2507  HA  MET   161      41.002  48.888  42.381  1.00  0.00           H  
ATOM   2508  CB  MET   161      39.153  47.795  42.448  1.00  0.00           C  
ATOM   2509  HB2 MET   161      38.676  48.665  42.900  1.00  0.00           H  
ATOM   2510  HB3 MET   161      39.501  47.153  43.257  1.00  0.00           H  
ATOM   2511  CG  MET   161      38.197  46.995  41.568  1.00  0.00           C  
ATOM   2512  HG2 MET   161      37.566  46.368  42.198  1.00  0.00           H  
ATOM   2513  HG3 MET   161      38.771  46.367  40.887  1.00  0.00           H  
ATOM   2514  SD  MET   161      37.050  48.051  40.571  1.00  0.00           S  
ATOM   2515  CE  MET   161      35.664  48.349  41.602  1.00  0.00           C  
ATOM   2516  HE1 MET   161      35.070  49.121  41.111  1.00  0.00           H  
ATOM   2517  HE2 MET   161      35.033  47.461  41.647  1.00  0.00           H  
ATOM   2518  HE3 MET   161      35.931  48.678  42.606  1.00  0.00           H  
ATOM   2519  C   MET   161      41.239  47.127  41.124  1.00  0.00           C  
ATOM   2520  O   MET   161      41.872  46.490  42.004  1.00  0.00           O  
ATOM   2521  N   CYS   162      41.247  46.799  39.871  1.00  0.00           N  
ATOM   2522  H   CYS   162      40.757  47.339  39.172  1.00  0.00           H  
ATOM   2523  CA  CYS   162      41.846  45.536  39.337  1.00  0.00           C  
ATOM   2524  HA  CYS   162      42.521  45.052  40.043  1.00  0.00           H  
ATOM   2525  CB  CYS   162      40.760  44.424  39.399  1.00  0.00           C  
ATOM   2526  HB2 CYS   162      39.956  44.645  38.696  1.00  0.00           H  
ATOM   2527  HB3 CYS   162      40.402  44.213  40.406  1.00  0.00           H  
ATOM   2528  SG  CYS   162      41.607  42.903  38.906  1.00  0.00           S  
ATOM   2529  HG  CYS   162      42.161  42.769  40.115  1.00  0.00           H  
ATOM   2530  C   CYS   162      42.438  45.707  37.916  1.00  0.00           C  
ATOM   2531  O   CYS   162      41.848  46.100  36.951  1.00  0.00           O  
ATOM   2532  N   LEU   163      43.623  45.123  37.778  1.00  0.00           N  
ATOM   2533  H   LEU   163      43.882  44.790  38.696  1.00  0.00           H  
ATOM   2534  CA  LEU   163      44.404  44.752  36.580  1.00  0.00           C  
ATOM   2535  HA  LEU   163      43.743  44.764  35.714  1.00  0.00           H  
ATOM   2536  CB  LEU   163      45.536  45.792  36.435  1.00  0.00           C  
ATOM   2537  HB2 LEU   163      46.195  45.474  35.627  1.00  0.00           H  
ATOM   2538  HB3 LEU   163      46.076  45.849  37.380  1.00  0.00           H  
ATOM   2539  CG  LEU   163      45.049  47.174  36.067  1.00  0.00           C  
ATOM   2540  HG  LEU   163      44.153  47.499  36.595  1.00  0.00           H  
ATOM   2541  CD1 LEU   163      46.257  48.050  36.494  1.00  0.00           C  
ATOM   2542 HD11 LEU   163      47.152  47.651  36.017  1.00  0.00           H  
ATOM   2543 HD12 LEU   163      46.181  49.042  36.048  1.00  0.00           H  
ATOM   2544 HD13 LEU   163      46.355  48.246  37.562  1.00  0.00           H  
ATOM   2545  CD2 LEU   163      44.753  47.209  34.588  1.00  0.00           C  
ATOM   2546 HD21 LEU   163      44.012  46.430  34.408  1.00  0.00           H  
ATOM   2547 HD22 LEU   163      44.226  48.119  34.304  1.00  0.00           H  
ATOM   2548 HD23 LEU   163      45.561  46.909  33.921  1.00  0.00           H  
ATOM   2549  C   LEU   163      44.950  43.262  36.867  1.00  0.00           C  
ATOM   2550  O   LEU   163      45.151  42.798  38.015  1.00  0.00           O  
ATOM   2551  N   SER   164      44.782  42.469  35.869  1.00  0.00           N  
ATOM   2552  H   SER   164      44.569  42.798  34.938  1.00  0.00           H  
ATOM   2553  CA  SER   164      45.036  40.983  35.985  1.00  0.00           C  
ATOM   2554  HA  SER   164      45.717  40.671  36.776  1.00  0.00           H  
ATOM   2555  CB  SER   164      43.707  40.297  36.080  1.00  0.00           C  
ATOM   2556  HB2 SER   164      43.262  40.069  35.112  1.00  0.00           H  
ATOM   2557  HB3 SER   164      42.939  40.942  36.506  1.00  0.00           H  
ATOM   2558  OG  SER   164      43.953  39.024  36.718  1.00  0.00           O  
ATOM   2559  HG  SER   164      43.061  38.775  36.970  1.00  0.00           H  
ATOM   2560  C   SER   164      45.813  40.551  34.639  1.00  0.00           C  
ATOM   2561  O   SER   164      45.254  40.803  33.579  1.00  0.00           O  
ATOM   2562  N   GLU   165      46.953  39.917  34.781  1.00  0.00           N  
ATOM   2563  H   GLU   165      47.280  39.869  35.735  1.00  0.00           H  
ATOM   2564  CA  GLU   165      47.652  39.134  33.716  1.00  0.00           C  
ATOM   2565  HA  GLU   165      47.661  39.714  32.793  1.00  0.00           H  
ATOM   2566  CB  GLU   165      49.081  38.828  34.082  1.00  0.00           C  
ATOM   2567  HB2 GLU   165      49.088  38.061  34.856  1.00  0.00           H  
ATOM   2568  HB3 GLU   165      49.502  39.802  34.335  1.00  0.00           H  
ATOM   2569  CG  GLU   165      49.931  38.381  32.894  1.00  0.00           C  
ATOM   2570  HG2 GLU   165      49.893  39.074  32.053  1.00  0.00           H  
ATOM   2571  HG3 GLU   165      49.441  37.561  32.370  1.00  0.00           H  
ATOM   2572  CD  GLU   165      51.316  37.936  33.305  1.00  0.00           C  
ATOM   2573  OE1 GLU   165      52.309  38.665  33.118  1.00  0.00           O  
ATOM   2574  OE2 GLU   165      51.551  36.858  33.908  1.00  0.00           O  
ATOM   2575  C   GLU   165      46.874  37.849  33.290  1.00  0.00           C  
ATOM   2576  O   GLU   165      46.669  37.017  34.151  1.00  0.00           O  
ATOM   2577  N   SER   166      46.441  37.707  31.966  1.00  0.00           N  
ATOM   2578  H   SER   166      46.358  38.516  31.368  1.00  0.00           H  
ATOM   2579  CA  SER   166      45.875  36.479  31.438  1.00  0.00           C  
ATOM   2580  HA  SER   166      44.990  36.271  32.039  1.00  0.00           H  
ATOM   2581  CB  SER   166      45.308  36.685  30.012  1.00  0.00           C  
ATOM   2582  HB2 SER   166      46.098  37.114  29.395  1.00  0.00           H  
ATOM   2583  HB3 SER   166      44.468  37.379  30.045  1.00  0.00           H  
ATOM   2584  OG  SER   166      44.816  35.447  29.446  1.00  0.00           O  
ATOM   2585  HG  SER   166      45.281  35.176  28.651  1.00  0.00           H  
ATOM   2586  C   SER   166      46.860  35.300  31.586  1.00  0.00           C  
ATOM   2587  O   SER   166      48.000  35.398  31.037  1.00  0.00           O  
ATOM   2588  N   THR   167      46.665  34.314  32.443  1.00  0.00           N  
ATOM   2589  H   THR   167      45.787  34.265  32.939  1.00  0.00           H  
ATOM   2590  CA  THR   167      47.751  33.701  33.159  1.00  0.00           C  
ATOM   2591  HA  THR   167      48.550  34.400  33.406  1.00  0.00           H  
ATOM   2592  CB  THR   167      47.370  33.073  34.471  1.00  0.00           C  
ATOM   2593  HB  THR   167      46.821  32.190  34.143  1.00  0.00           H  
ATOM   2594  CG2 THR   167      48.594  32.611  35.232  1.00  0.00           C  
ATOM   2595 HG21 THR   167      49.353  32.082  34.655  1.00  0.00           H  
ATOM   2596 HG22 THR   167      49.071  33.455  35.730  1.00  0.00           H  
ATOM   2597 HG23 THR   167      48.237  32.029  36.082  1.00  0.00           H  
ATOM   2598  OG1 THR   167      46.499  33.838  35.332  1.00  0.00           O  
ATOM   2599  HG1 THR   167      45.684  34.025  34.861  1.00  0.00           H  
ATOM   2600  C   THR   167      48.583  32.670  32.258  1.00  0.00           C  
ATOM   2601  O   THR   167      49.735  32.989  31.988  1.00  0.00           O  
ATOM   2602  N   ASN   168      48.113  31.520  31.862  1.00  0.00           N  
ATOM   2603  H   ASN   168      47.139  31.362  32.076  1.00  0.00           H  
ATOM   2604  CA  ASN   168      48.983  30.482  31.224  1.00  0.00           C  
ATOM   2605  HA  ASN   168      49.995  30.514  31.626  1.00  0.00           H  
ATOM   2606  CB  ASN   168      48.443  29.089  31.722  1.00  0.00           C  
ATOM   2607  HB2 ASN   168      48.996  28.289  31.231  1.00  0.00           H  
ATOM   2608  HB3 ASN   168      47.406  29.011  31.396  1.00  0.00           H  
ATOM   2609  CG  ASN   168      48.483  28.970  33.248  1.00  0.00           C  
ATOM   2610  OD1 ASN   168      49.507  29.151  33.865  1.00  0.00           O  
ATOM   2611  ND2 ASN   168      47.399  28.640  33.878  1.00  0.00           N  
ATOM   2612 HD21 ASN   168      46.503  28.459  33.448  1.00  0.00           H  
ATOM   2613 HD22 ASN   168      47.382  28.657  34.888  1.00  0.00           H  
ATOM   2614  C   ASN   168      48.935  30.725  29.699  1.00  0.00           C  
ATOM   2615  O   ASN   168      48.274  30.002  28.945  1.00  0.00           O  
ATOM   2616  N   SER   169      49.495  31.821  29.243  1.00  0.00           N  
ATOM   2617  H   SER   169      49.972  32.414  29.908  1.00  0.00           H  
ATOM   2618  CA  SER   169      49.881  32.140  27.872  1.00  0.00           C  
ATOM   2619  HA  SER   169      50.519  33.022  27.818  1.00  0.00           H  
ATOM   2620  CB  SER   169      50.706  31.016  27.359  1.00  0.00           C  
ATOM   2621  HB2 SER   169      50.233  30.055  27.563  1.00  0.00           H  
ATOM   2622  HB3 SER   169      51.686  31.185  27.805  1.00  0.00           H  
ATOM   2623  OG  SER   169      50.970  31.160  25.950  1.00  0.00           O  
ATOM   2624  HG  SER   169      51.645  31.825  25.798  1.00  0.00           H  
ATOM   2625  C   SER   169      48.698  32.495  26.953  1.00  0.00           C  
ATOM   2626  O   SER   169      48.543  33.638  26.649  1.00  0.00           O  
ATOM   2627  N   THR   170      47.896  31.516  26.515  1.00  0.00           N  
ATOM   2628  H   THR   170      48.143  30.603  26.870  1.00  0.00           H  
ATOM   2629  CA  THR   170      46.883  31.563  25.490  1.00  0.00           C  
ATOM   2630  HA  THR   170      46.869  30.556  25.073  1.00  0.00           H  
ATOM   2631  CB  THR   170      45.475  31.794  25.978  1.00  0.00           C  
ATOM   2632  HB  THR   170      44.822  32.027  25.137  1.00  0.00           H  
ATOM   2633  CG2 THR   170      44.820  30.516  26.633  1.00  0.00           C  
ATOM   2634 HG21 THR   170      45.584  30.043  27.249  1.00  0.00           H  
ATOM   2635 HG22 THR   170      43.890  30.742  27.155  1.00  0.00           H  
ATOM   2636 HG23 THR   170      44.481  29.849  25.841  1.00  0.00           H  
ATOM   2637  OG1 THR   170      45.296  32.870  26.953  1.00  0.00           O  
ATOM   2638  HG1 THR   170      45.617  32.524  27.790  1.00  0.00           H  
ATOM   2639  C   THR   170      47.414  32.575  24.359  1.00  0.00           C  
ATOM   2640  O   THR   170      48.354  32.179  23.706  1.00  0.00           O  
ATOM   2641  N   GLU   171      46.828  33.739  24.180  1.00  0.00           N  
ATOM   2642  H   GLU   171      46.032  33.800  24.799  1.00  0.00           H  
ATOM   2643  CA  GLU   171      47.082  34.683  23.064  1.00  0.00           C  
ATOM   2644  HA  GLU   171      47.656  34.099  22.344  1.00  0.00           H  
ATOM   2645  CB  GLU   171      45.746  35.039  22.321  1.00  0.00           C  
ATOM   2646  HB2 GLU   171      45.102  34.169  22.193  1.00  0.00           H  
ATOM   2647  HB3 GLU   171      45.868  35.563  21.373  1.00  0.00           H  
ATOM   2648  CG  GLU   171      44.842  35.898  23.083  1.00  0.00           C  
ATOM   2649  HG2 GLU   171      44.047  36.198  22.401  1.00  0.00           H  
ATOM   2650  HG3 GLU   171      45.203  36.847  23.478  1.00  0.00           H  
ATOM   2651  CD  GLU   171      44.104  35.048  24.151  1.00  0.00           C  
ATOM   2652  OE1 GLU   171      43.346  34.085  23.866  1.00  0.00           O  
ATOM   2653  OE2 GLU   171      44.338  35.343  25.370  1.00  0.00           O  
ATOM   2654  C   GLU   171      48.039  35.882  23.474  1.00  0.00           C  
ATOM   2655  O   GLU   171      47.668  37.073  23.264  1.00  0.00           O  
ATOM   2656  N   ARG   172      49.247  35.617  23.903  1.00  0.00           N  
ATOM   2657  H   ARG   172      49.465  34.637  24.016  1.00  0.00           H  
ATOM   2658  CA  ARG   172      50.348  36.583  24.410  1.00  0.00           C  
ATOM   2659  HA  ARG   172      51.166  35.956  24.763  1.00  0.00           H  
ATOM   2660  CB  ARG   172      51.014  37.429  23.264  1.00  0.00           C  
ATOM   2661  HB2 ARG   172      50.362  38.244  22.951  1.00  0.00           H  
ATOM   2662  HB3 ARG   172      51.149  36.808  22.378  1.00  0.00           H  
ATOM   2663  CG  ARG   172      52.360  38.026  23.590  1.00  0.00           C  
ATOM   2664  HG2 ARG   172      53.126  37.260  23.708  1.00  0.00           H  
ATOM   2665  HG3 ARG   172      52.298  38.587  24.523  1.00  0.00           H  
ATOM   2666  CD  ARG   172      52.790  39.033  22.560  1.00  0.00           C  
ATOM   2667  HD2 ARG   172      53.621  39.641  22.919  1.00  0.00           H  
ATOM   2668  HD3 ARG   172      52.017  39.765  22.325  1.00  0.00           H  
ATOM   2669  NE  ARG   172      53.157  38.212  21.365  1.00  0.00           N  
ATOM   2670  HE  ARG   172      53.292  37.244  21.616  1.00  0.00           H  
ATOM   2671  CZ  ARG   172      53.291  38.597  20.163  1.00  0.00           C  
ATOM   2672  NH1 ARG   172      53.529  37.803  19.175  1.00  0.00           N  
ATOM   2673 HH11 ARG   172      53.573  36.805  19.323  1.00  0.00           H  
ATOM   2674 HH12 ARG   172      53.719  38.198  18.265  1.00  0.00           H  
ATOM   2675  NH2 ARG   172      53.162  39.836  19.897  1.00  0.00           N  
ATOM   2676 HH21 ARG   172      52.948  40.141  18.958  1.00  0.00           H  
ATOM   2677 HH22 ARG   172      53.240  40.476  20.674  1.00  0.00           H  
ATOM   2678  C   ARG   172      49.929  37.328  25.663  1.00  0.00           C  
ATOM   2679  O   ARG   172      49.895  38.561  25.633  1.00  0.00           O  
ATOM   2680  N   ASN   173      49.564  36.618  26.760  1.00  0.00           N  
ATOM   2681  H   ASN   173      49.436  35.622  26.649  1.00  0.00           H  
ATOM   2682  CA  ASN   173      49.112  37.194  28.024  1.00  0.00           C  
ATOM   2683  HA  ASN   173      48.386  36.499  28.446  1.00  0.00           H  
ATOM   2684  CB  ASN   173      50.286  37.180  29.039  1.00  0.00           C  
ATOM   2685  HB2 ASN   173      50.096  37.381  30.093  1.00  0.00           H  
ATOM   2686  HB3 ASN   173      50.987  37.908  28.630  1.00  0.00           H  
ATOM   2687  CG  ASN   173      51.025  35.781  29.094  1.00  0.00           C  
ATOM   2688  OD1 ASN   173      52.061  35.570  28.458  1.00  0.00           O  
ATOM   2689  ND2 ASN   173      50.471  34.792  29.855  1.00  0.00           N  
ATOM   2690 HD21 ASN   173      49.605  34.986  30.336  1.00  0.00           H  
ATOM   2691 HD22 ASN   173      50.867  33.863  29.856  1.00  0.00           H  
ATOM   2692  C   ASN   173      48.470  38.592  27.965  1.00  0.00           C  
ATOM   2693  O   ASN   173      49.161  39.649  28.090  1.00  0.00           O  
ATOM   2694  N   VAL   174      47.192  38.632  27.736  1.00  0.00           N  
ATOM   2695  H   VAL   174      46.668  37.769  27.763  1.00  0.00           H  
ATOM   2696  CA  VAL   174      46.537  39.951  27.639  1.00  0.00           C  
ATOM   2697  HA  VAL   174      47.176  40.582  27.021  1.00  0.00           H  
ATOM   2698  CB  VAL   174      45.161  39.843  26.891  1.00  0.00           C  
ATOM   2699  HB  VAL   174      44.608  39.295  27.654  1.00  0.00           H  
ATOM   2700  CG1 VAL   174      44.440  41.218  26.753  1.00  0.00           C  
ATOM   2701 HG11 VAL   174      45.057  41.970  26.260  1.00  0.00           H  
ATOM   2702 HG12 VAL   174      43.575  41.033  26.116  1.00  0.00           H  
ATOM   2703 HG13 VAL   174      44.243  41.764  27.676  1.00  0.00           H  
ATOM   2704  CG2 VAL   174      45.265  39.146  25.529  1.00  0.00           C  
ATOM   2705 HG21 VAL   174      44.263  38.872  25.199  1.00  0.00           H  
ATOM   2706 HG22 VAL   174      45.875  39.750  24.857  1.00  0.00           H  
ATOM   2707 HG23 VAL   174      45.869  38.257  25.714  1.00  0.00           H  
ATOM   2708  C   VAL   174      46.345  40.584  28.993  1.00  0.00           C  
ATOM   2709  O   VAL   174      45.951  39.912  30.031  1.00  0.00           O  
ATOM   2710  N   MET   175      46.504  41.896  29.074  1.00  0.00           N  
ATOM   2711  H   MET   175      46.947  42.407  28.324  1.00  0.00           H  
ATOM   2712  CA  MET   175      46.250  42.711  30.294  1.00  0.00           C  
ATOM   2713  HA  MET   175      46.459  42.082  31.159  1.00  0.00           H  
ATOM   2714  CB  MET   175      47.117  44.000  30.268  1.00  0.00           C  
ATOM   2715  HB2 MET   175      47.118  44.491  29.295  1.00  0.00           H  
ATOM   2716  HB3 MET   175      48.123  43.741  30.596  1.00  0.00           H  
ATOM   2717  CG  MET   175      46.623  44.963  31.392  1.00  0.00           C  
ATOM   2718  HG2 MET   175      45.578  44.797  31.654  1.00  0.00           H  
ATOM   2719  HG3 MET   175      46.744  45.953  30.953  1.00  0.00           H  
ATOM   2720  SD  MET   175      47.676  44.993  32.901  1.00  0.00           S  
ATOM   2721  CE  MET   175      47.126  43.496  33.760  1.00  0.00           C  
ATOM   2722  HE1 MET   175      47.704  43.598  34.678  1.00  0.00           H  
ATOM   2723  HE2 MET   175      46.053  43.516  33.949  1.00  0.00           H  
ATOM   2724  HE3 MET   175      47.441  42.513  33.410  1.00  0.00           H  
ATOM   2725  C   MET   175      44.697  42.999  30.274  1.00  0.00           C  
ATOM   2726  O   MET   175      44.199  43.754  29.456  1.00  0.00           O  
ATOM   2727  N   TRP   176      43.948  42.303  31.141  1.00  0.00           N  
ATOM   2728  H   TRP   176      44.443  41.623  31.701  1.00  0.00           H  
ATOM   2729  CA  TRP   176      42.553  42.445  31.574  1.00  0.00           C  
ATOM   2730  HA  TRP   176      41.918  42.821  30.772  1.00  0.00           H  
ATOM   2731  CB  TRP   176      42.090  40.949  31.845  1.00  0.00           C  
ATOM   2732  HB2 TRP   176      41.089  40.992  32.277  1.00  0.00           H  
ATOM   2733  HB3 TRP   176      42.781  40.294  32.375  1.00  0.00           H  
ATOM   2734  CG  TRP   176      41.778  40.303  30.551  1.00  0.00           C  
ATOM   2735  CD1 TRP   176      42.570  39.466  29.800  1.00  0.00           C  
ATOM   2736  HD1 TRP   176      43.579  39.181  30.061  1.00  0.00           H  
ATOM   2737  NE1 TRP   176      41.817  38.946  28.763  1.00  0.00           N  
ATOM   2738  HE1 TRP   176      42.240  38.331  28.082  1.00  0.00           H  
ATOM   2739  CE2 TRP   176      40.546  39.465  28.798  1.00  0.00           C  
ATOM   2740  CZ2 TRP   176      39.434  39.282  27.915  1.00  0.00           C  
ATOM   2741  HZ2 TRP   176      39.453  38.595  27.082  1.00  0.00           H  
ATOM   2742  CH2 TRP   176      38.157  39.963  28.110  1.00  0.00           C  
ATOM   2743  HH2 TRP   176      37.285  39.809  27.491  1.00  0.00           H  
ATOM   2744  CZ3 TRP   176      38.149  40.968  29.139  1.00  0.00           C  
ATOM   2745  HZ3 TRP   176      37.274  41.533  29.424  1.00  0.00           H  
ATOM   2746  CE3 TRP   176      39.234  41.082  30.066  1.00  0.00           C  
ATOM   2747  HE3 TRP   176      39.254  41.769  30.899  1.00  0.00           H  
ATOM   2748  CD2 TRP   176      40.452  40.318  29.948  1.00  0.00           C  
ATOM   2749  C   TRP   176      42.431  43.347  32.893  1.00  0.00           C  
ATOM   2750  O   TRP   176      43.241  43.237  33.831  1.00  0.00           O  
ATOM   2751  N   GLY   177      41.321  44.105  33.009  1.00  0.00           N  
ATOM   2752  H   GLY   177      40.658  44.206  32.253  1.00  0.00           H  
ATOM   2753  CA  GLY   177      41.110  45.031  34.158  1.00  0.00           C  
ATOM   2754  HA2 GLY   177      41.542  46.026  34.048  1.00  0.00           H  
ATOM   2755  HA3 GLY   177      41.623  44.528  34.978  1.00  0.00           H  
ATOM   2756  C   GLY   177      39.629  45.232  34.468  1.00  0.00           C  
ATOM   2757  O   GLY   177      38.733  44.885  33.721  1.00  0.00           O  
ATOM   2758  N   GLY   178      39.431  45.828  35.681  1.00  0.00           N  
ATOM   2759  H   GLY   178      40.151  45.944  36.380  1.00  0.00           H  
ATOM   2760  CA  GLY   178      38.136  46.214  36.245  1.00  0.00           C  
ATOM   2761  HA2 GLY   178      37.851  45.694  37.159  1.00  0.00           H  
ATOM   2762  HA3 GLY   178      37.337  45.953  35.551  1.00  0.00           H  
ATOM   2763  C   GLY   178      38.048  47.701  36.696  1.00  0.00           C  
ATOM   2764  O   GLY   178      39.033  48.305  37.210  1.00  0.00           O  
ATOM   2765  N   CYS   179      36.886  48.314  36.568  1.00  0.00           N  
ATOM   2766  H   CYS   179      36.132  48.042  35.953  1.00  0.00           H  
ATOM   2767  CA  CYS   179      36.698  49.723  36.999  1.00  0.00           C  
ATOM   2768  HA  CYS   179      37.362  49.835  37.856  1.00  0.00           H  
ATOM   2769  CB  CYS   179      37.310  50.655  35.836  1.00  0.00           C  
ATOM   2770  HB2 CYS   179      36.640  50.460  34.999  1.00  0.00           H  
ATOM   2771  HB3 CYS   179      38.273  50.276  35.494  1.00  0.00           H  
ATOM   2772  SG  CYS   179      37.341  52.267  36.579  1.00  0.00           S  
ATOM   2773  HG  CYS   179      37.459  51.822  37.833  1.00  0.00           H  
ATOM   2774  C   CYS   179      35.250  50.059  37.351  1.00  0.00           C  
ATOM   2775  O   CYS   179      34.436  50.436  36.508  1.00  0.00           O  
ATOM   2776  N   GLY   180      34.788  49.846  38.582  1.00  0.00           N  
ATOM   2777  H   GLY   180      35.486  49.462  39.202  1.00  0.00           H  
ATOM   2778  CA  GLY   180      33.394  49.839  39.047  1.00  0.00           C  
ATOM   2779  HA2 GLY   180      33.018  50.709  38.508  1.00  0.00           H  
ATOM   2780  HA3 GLY   180      33.311  49.890  40.133  1.00  0.00           H  
ATOM   2781  C   GLY   180      32.615  48.611  38.595  1.00  0.00           C  
ATOM   2782  O   GLY   180      32.671  47.606  39.308  1.00  0.00           O  
ATOM   2783  N   THR   181      31.910  48.590  37.429  1.00  0.00           N  
ATOM   2784  H   THR   181      31.609  49.475  37.046  1.00  0.00           H  
ATOM   2785  CA  THR   181      31.307  47.485  36.740  1.00  0.00           C  
ATOM   2786  HA  THR   181      31.686  46.568  37.190  1.00  0.00           H  
ATOM   2787  CB  THR   181      29.784  47.437  36.859  1.00  0.00           C  
ATOM   2788  HB  THR   181      29.430  46.600  36.258  1.00  0.00           H  
ATOM   2789  CG2 THR   181      29.295  47.458  38.286  1.00  0.00           C  
ATOM   2790 HG21 THR   181      29.287  48.457  38.722  1.00  0.00           H  
ATOM   2791 HG22 THR   181      28.243  47.173  38.308  1.00  0.00           H  
ATOM   2792 HG23 THR   181      29.927  46.787  38.867  1.00  0.00           H  
ATOM   2793  OG1 THR   181      29.265  48.613  36.318  1.00  0.00           O  
ATOM   2794  HG1 THR   181      28.687  48.310  35.614  1.00  0.00           H  
ATOM   2795  C   THR   181      31.519  47.444  35.237  1.00  0.00           C  
ATOM   2796  O   THR   181      30.803  46.914  34.374  1.00  0.00           O  
ATOM   2797  N   LYS   182      32.762  47.987  34.908  1.00  0.00           N  
ATOM   2798  H   LYS   182      33.326  48.259  35.700  1.00  0.00           H  
ATOM   2799  CA  LYS   182      33.417  47.885  33.605  1.00  0.00           C  
ATOM   2800  HA  LYS   182      32.649  47.644  32.870  1.00  0.00           H  
ATOM   2801  CB  LYS   182      34.045  49.243  33.282  1.00  0.00           C  
ATOM   2802  HB2 LYS   182      34.745  49.480  34.083  1.00  0.00           H  
ATOM   2803  HB3 LYS   182      33.352  50.085  33.271  1.00  0.00           H  
ATOM   2804  CG  LYS   182      34.691  49.260  31.830  1.00  0.00           C  
ATOM   2805  HG2 LYS   182      34.084  48.911  30.995  1.00  0.00           H  
ATOM   2806  HG3 LYS   182      35.604  48.705  32.047  1.00  0.00           H  
ATOM   2807  CD  LYS   182      35.070  50.632  31.405  1.00  0.00           C  
ATOM   2808  HD2 LYS   182      35.683  50.581  30.505  1.00  0.00           H  
ATOM   2809  HD3 LYS   182      35.505  51.130  32.272  1.00  0.00           H  
ATOM   2810  CE  LYS   182      33.804  51.493  30.993  1.00  0.00           C  
ATOM   2811  HE2 LYS   182      33.081  51.467  31.808  1.00  0.00           H  
ATOM   2812  HE3 LYS   182      33.266  51.082  30.138  1.00  0.00           H  
ATOM   2813  NZ  LYS   182      34.176  52.907  30.633  1.00  0.00           N  
ATOM   2814  HZ1 LYS   182      33.401  53.453  30.285  1.00  0.00           H  
ATOM   2815  HZ2 LYS   182      34.624  53.406  31.389  1.00  0.00           H  
ATOM   2816  HZ3 LYS   182      34.712  52.958  29.778  1.00  0.00           H  
ATOM   2817  C   LYS   182      34.484  46.719  33.741  1.00  0.00           C  
ATOM   2818  O   LYS   182      35.422  46.818  34.594  1.00  0.00           O  
ATOM   2819  N   ILE   183      34.329  45.631  32.963  1.00  0.00           N  
ATOM   2820  H   ILE   183      33.601  45.592  32.264  1.00  0.00           H  
ATOM   2821  CA  ILE   183      35.406  44.768  32.689  1.00  0.00           C  
ATOM   2822  HA  ILE   183      36.196  44.831  33.438  1.00  0.00           H  
ATOM   2823  CB  ILE   183      35.123  43.285  32.714  1.00  0.00           C  
ATOM   2824  HB  ILE   183      34.116  43.190  32.307  1.00  0.00           H  
ATOM   2825  CG2 ILE   183      36.001  42.335  31.880  1.00  0.00           C  
ATOM   2826 HG21 ILE   183      37.073  42.414  32.061  1.00  0.00           H  
ATOM   2827 HG22 ILE   183      35.728  41.289  32.017  1.00  0.00           H  
ATOM   2828 HG23 ILE   183      35.801  42.578  30.837  1.00  0.00           H  
ATOM   2829  CG1 ILE   183      34.922  42.973  34.237  1.00  0.00           C  
ATOM   2830 HG12 ILE   183      34.249  42.116  34.191  1.00  0.00           H  
ATOM   2831 HG13 ILE   183      34.344  43.743  34.748  1.00  0.00           H  
ATOM   2832  CD1 ILE   183      36.208  42.592  34.969  1.00  0.00           C  
ATOM   2833 HD11 ILE   183      36.960  43.380  34.910  1.00  0.00           H  
ATOM   2834 HD12 ILE   183      35.801  42.306  35.939  1.00  0.00           H  
ATOM   2835 HD13 ILE   183      36.552  41.604  34.662  1.00  0.00           H  
ATOM   2836  C   ILE   183      36.043  45.166  31.357  1.00  0.00           C  
ATOM   2837  O   ILE   183      35.301  45.545  30.436  1.00  0.00           O  
ATOM   2838  N   PHE   184      37.387  45.103  31.142  1.00  0.00           N  
ATOM   2839  H   PHE   184      37.994  44.721  31.853  1.00  0.00           H  
ATOM   2840  CA  PHE   184      38.099  45.547  29.879  1.00  0.00           C  
ATOM   2841  HA  PHE   184      37.430  45.250  29.071  1.00  0.00           H  
ATOM   2842  CB  PHE   184      38.366  47.042  29.855  1.00  0.00           C  
ATOM   2843  HB2 PHE   184      37.500  47.665  30.075  1.00  0.00           H  
ATOM   2844  HB3 PHE   184      38.534  47.383  28.834  1.00  0.00           H  
ATOM   2845  CG  PHE   184      39.399  47.610  30.743  1.00  0.00           C  
ATOM   2846  CD1 PHE   184      40.643  47.950  30.169  1.00  0.00           C  
ATOM   2847  HD1 PHE   184      40.789  47.673  29.135  1.00  0.00           H  
ATOM   2848  CE1 PHE   184      41.691  48.385  30.955  1.00  0.00           C  
ATOM   2849  HE1 PHE   184      42.623  48.621  30.463  1.00  0.00           H  
ATOM   2850  CZ  PHE   184      41.505  48.574  32.369  1.00  0.00           C  
ATOM   2851  HZ  PHE   184      42.318  49.013  32.928  1.00  0.00           H  
ATOM   2852  CE2 PHE   184      40.225  48.387  32.916  1.00  0.00           C  
ATOM   2853  HE2 PHE   184      40.049  48.505  33.975  1.00  0.00           H  
ATOM   2854  CD2 PHE   184      39.149  47.849  32.106  1.00  0.00           C  
ATOM   2855  HD2 PHE   184      38.157  47.715  32.510  1.00  0.00           H  
ATOM   2856  C   PHE   184      39.331  44.698  29.700  1.00  0.00           C  
ATOM   2857  O   PHE   184      39.987  44.301  30.683  1.00  0.00           O  
ATOM   2858  N   SER   185      39.685  44.587  28.419  1.00  0.00           N  
ATOM   2859  H   SER   185      39.118  45.063  27.732  1.00  0.00           H  
ATOM   2860  CA  SER   185      41.058  44.216  27.986  1.00  0.00           C  
ATOM   2861  HA  SER   185      41.691  43.907  28.818  1.00  0.00           H  
ATOM   2862  CB  SER   185      40.876  42.985  27.093  1.00  0.00           C  
ATOM   2863  HB2 SER   185      40.216  42.327  27.659  1.00  0.00           H  
ATOM   2864  HB3 SER   185      41.802  42.462  26.855  1.00  0.00           H  
ATOM   2865  OG  SER   185      40.287  43.325  25.902  1.00  0.00           O  
ATOM   2866  HG  SER   185      40.277  42.500  25.411  1.00  0.00           H  
ATOM   2867  C   SER   185      41.828  45.404  27.367  1.00  0.00           C  
ATOM   2868  O   SER   185      41.213  46.334  26.793  1.00  0.00           O  
ATOM   2869  N   PHE   186      43.164  45.408  27.514  1.00  0.00           N  
ATOM   2870  H   PHE   186      43.658  44.639  27.945  1.00  0.00           H  
ATOM   2871  CA  PHE   186      44.014  46.502  27.078  1.00  0.00           C  
ATOM   2872  HA  PHE   186      43.417  47.288  26.616  1.00  0.00           H  
ATOM   2873  CB  PHE   186      44.712  47.117  28.224  1.00  0.00           C  
ATOM   2874  HB2 PHE   186      45.620  46.524  28.331  1.00  0.00           H  
ATOM   2875  HB3 PHE   186      44.146  47.014  29.150  1.00  0.00           H  
ATOM   2876  CG  PHE   186      45.011  48.652  28.184  1.00  0.00           C  
ATOM   2877  CD1 PHE   186      43.872  49.459  28.275  1.00  0.00           C  
ATOM   2878  HD1 PHE   186      42.908  49.009  28.460  1.00  0.00           H  
ATOM   2879  CE1 PHE   186      44.084  50.822  28.296  1.00  0.00           C  
ATOM   2880  HE1 PHE   186      43.261  51.519  28.349  1.00  0.00           H  
ATOM   2881  CZ  PHE   186      45.385  51.309  28.235  1.00  0.00           C  
ATOM   2882  HZ  PHE   186      45.478  52.382  28.159  1.00  0.00           H  
ATOM   2883  CE2 PHE   186      46.499  50.528  28.151  1.00  0.00           C  
ATOM   2884  HE2 PHE   186      47.496  50.934  28.067  1.00  0.00           H  
ATOM   2885  CD2 PHE   186      46.332  49.164  28.078  1.00  0.00           C  
ATOM   2886  HD2 PHE   186      47.133  48.441  28.069  1.00  0.00           H  
ATOM   2887  C   PHE   186      45.015  46.174  25.993  1.00  0.00           C  
ATOM   2888  O   PHE   186      45.785  45.246  26.035  1.00  0.00           O  
ATOM   2889  N   SER   187      45.064  47.001  24.953  1.00  0.00           N  
ATOM   2890  H   SER   187      44.390  47.736  25.112  1.00  0.00           H  
ATOM   2891  CA  SER   187      45.873  46.979  23.745  1.00  0.00           C  
ATOM   2892  HA  SER   187      45.852  45.962  23.352  1.00  0.00           H  
ATOM   2893  CB  SER   187      45.348  47.981  22.756  1.00  0.00           C  
ATOM   2894  HB2 SER   187      45.549  48.966  23.178  1.00  0.00           H  
ATOM   2895  HB3 SER   187      44.309  47.699  22.586  1.00  0.00           H  
ATOM   2896  OG  SER   187      45.989  47.991  21.482  1.00  0.00           O  
ATOM   2897  HG  SER   187      45.299  47.905  20.821  1.00  0.00           H  
ATOM   2898  C   SER   187      47.357  47.265  24.094  1.00  0.00           C  
ATOM   2899  O   SER   187      47.606  48.074  24.997  1.00  0.00           O  
ATOM   2900  N   ASN   188      48.285  46.813  23.250  1.00  0.00           N  
ATOM   2901  H   ASN   188      47.915  46.131  22.603  1.00  0.00           H  
ATOM   2902  CA  ASN   188      49.648  47.297  23.112  1.00  0.00           C  
ATOM   2903  HA  ASN   188      50.246  47.231  24.020  1.00  0.00           H  
ATOM   2904  CB  ASN   188      50.287  46.368  22.052  1.00  0.00           C  
ATOM   2905  HB2 ASN   188      51.287  46.700  21.771  1.00  0.00           H  
ATOM   2906  HB3 ASN   188      49.659  46.502  21.171  1.00  0.00           H  
ATOM   2907  CG  ASN   188      50.411  44.941  22.489  1.00  0.00           C  
ATOM   2908  OD1 ASN   188      50.663  44.564  23.622  1.00  0.00           O  
ATOM   2909  ND2 ASN   188      50.259  43.995  21.550  1.00  0.00           N  
ATOM   2910 HD21 ASN   188      49.912  44.205  20.625  1.00  0.00           H  
ATOM   2911 HD22 ASN   188      50.333  43.014  21.779  1.00  0.00           H  
ATOM   2912  C   ASN   188      49.633  48.710  22.601  1.00  0.00           C  
ATOM   2913  O   ASN   188      50.609  49.447  22.791  1.00  0.00           O  
ATOM   2914  N   ASP   189      48.631  49.155  21.856  1.00  0.00           N  
ATOM   2915  H   ASP   189      47.856  48.524  21.713  1.00  0.00           H  
ATOM   2916  CA  ASP   189      48.491  50.521  21.322  1.00  0.00           C  
ATOM   2917  HA  ASP   189      49.521  50.858  21.206  1.00  0.00           H  
ATOM   2918  CB  ASP   189      47.830  50.512  19.942  1.00  0.00           C  
ATOM   2919  HB2 ASP   189      47.993  51.493  19.496  1.00  0.00           H  
ATOM   2920  HB3 ASP   189      46.752  50.434  20.083  1.00  0.00           H  
ATOM   2921  CG  ASP   189      48.323  49.450  18.939  1.00  0.00           C  
ATOM   2922  OD1 ASP   189      49.516  49.104  18.937  1.00  0.00           O  
ATOM   2923  OD2 ASP   189      47.478  49.066  18.164  1.00  0.00           O  
ATOM   2924  C   ASP   189      47.739  51.469  22.234  1.00  0.00           C  
ATOM   2925  O   ASP   189      47.317  52.551  21.845  1.00  0.00           O  
ATOM   2926  N   PHE   190      47.579  51.055  23.519  1.00  0.00           N  
ATOM   2927  H   PHE   190      47.884  50.109  23.694  1.00  0.00           H  
ATOM   2928  CA  PHE   190      47.114  51.824  24.656  1.00  0.00           C  
ATOM   2929  HA  PHE   190      47.209  51.265  25.587  1.00  0.00           H  
ATOM   2930  CB  PHE   190      47.997  53.136  24.884  1.00  0.00           C  
ATOM   2931  HB2 PHE   190      47.640  53.468  25.858  1.00  0.00           H  
ATOM   2932  HB3 PHE   190      47.770  53.949  24.195  1.00  0.00           H  
ATOM   2933  CG  PHE   190      49.459  52.900  24.949  1.00  0.00           C  
ATOM   2934  CD1 PHE   190      50.011  51.917  25.794  1.00  0.00           C  
ATOM   2935  HD1 PHE   190      49.394  51.314  26.444  1.00  0.00           H  
ATOM   2936  CE1 PHE   190      51.463  51.719  25.815  1.00  0.00           C  
ATOM   2937  HE1 PHE   190      51.870  51.088  26.591  1.00  0.00           H  
ATOM   2938  CZ  PHE   190      52.260  52.427  24.958  1.00  0.00           C  
ATOM   2939  HZ  PHE   190      53.334  52.317  24.989  1.00  0.00           H  
ATOM   2940  CE2 PHE   190      51.704  53.434  24.118  1.00  0.00           C  
ATOM   2941  HE2 PHE   190      52.309  53.972  23.404  1.00  0.00           H  
ATOM   2942  CD2 PHE   190      50.365  53.707  24.162  1.00  0.00           C  
ATOM   2943  HD2 PHE   190      49.919  54.521  23.608  1.00  0.00           H  
ATOM   2944  C   PHE   190      45.639  52.170  24.490  1.00  0.00           C  
ATOM   2945  O   PHE   190      45.279  53.283  24.150  1.00  0.00           O  
ATOM   2946  N   THR   191      44.721  51.294  24.702  1.00  0.00           N  
ATOM   2947  H   THR   191      44.999  50.344  24.901  1.00  0.00           H  
ATOM   2948  CA  THR   191      43.266  51.557  24.563  1.00  0.00           C  
ATOM   2949  HA  THR   191      43.098  52.462  25.146  1.00  0.00           H  
ATOM   2950  CB  THR   191      42.881  51.891  23.072  1.00  0.00           C  
ATOM   2951  HB  THR   191      43.575  52.608  22.635  1.00  0.00           H  
ATOM   2952  CG2 THR   191      42.939  50.659  22.254  1.00  0.00           C  
ATOM   2953 HG21 THR   191      42.347  49.835  22.653  1.00  0.00           H  
ATOM   2954 HG22 THR   191      42.545  50.821  21.251  1.00  0.00           H  
ATOM   2955 HG23 THR   191      43.970  50.315  22.168  1.00  0.00           H  
ATOM   2956  OG1 THR   191      41.567  52.363  23.030  1.00  0.00           O  
ATOM   2957  HG1 THR   191      41.651  53.266  23.345  1.00  0.00           H  
ATOM   2958  C   THR   191      42.438  50.363  25.102  1.00  0.00           C  
ATOM   2959  O   THR   191      42.961  49.213  25.167  1.00  0.00           O  
ATOM   2960  N   ILE   192      41.164  50.606  25.445  1.00  0.00           N  
ATOM   2961  H   ILE   192      40.981  51.590  25.313  1.00  0.00           H  
ATOM   2962  CA  ILE   192      40.122  49.620  25.623  1.00  0.00           C  
ATOM   2963  HA  ILE   192      40.453  48.921  26.392  1.00  0.00           H  
ATOM   2964  CB  ILE   192      38.763  50.239  26.047  1.00  0.00           C  
ATOM   2965  HB  ILE   192      38.540  51.096  25.412  1.00  0.00           H  
ATOM   2966  CG2 ILE   192      37.526  49.284  25.888  1.00  0.00           C  
ATOM   2967 HG21 ILE   192      36.611  49.841  26.090  1.00  0.00           H  
ATOM   2968 HG22 ILE   192      37.387  49.091  24.824  1.00  0.00           H  
ATOM   2969 HG23 ILE   192      37.576  48.434  26.568  1.00  0.00           H  
ATOM   2970  CG1 ILE   192      38.801  50.610  27.563  1.00  0.00           C  
ATOM   2971 HG12 ILE   192      39.764  51.097  27.714  1.00  0.00           H  
ATOM   2972 HG13 ILE   192      38.778  49.693  28.151  1.00  0.00           H  
ATOM   2973  CD1 ILE   192      37.677  51.557  28.045  1.00  0.00           C  
ATOM   2974 HD11 ILE   192      37.951  52.060  28.973  1.00  0.00           H  
ATOM   2975 HD12 ILE   192      37.451  52.222  27.212  1.00  0.00           H  
ATOM   2976 HD13 ILE   192      36.741  51.011  28.161  1.00  0.00           H  
ATOM   2977  C   ILE   192      39.958  48.816  24.309  1.00  0.00           C  
ATOM   2978  O   ILE   192      39.498  49.356  23.233  1.00  0.00           O  
ATOM   2979  N   GLN   193      40.131  47.541  24.328  1.00  0.00           N  
ATOM   2980  H   GLN   193      40.286  47.128  25.237  1.00  0.00           H  
ATOM   2981  CA  GLN   193      39.948  46.663  23.192  1.00  0.00           C  
ATOM   2982  HA  GLN   193      39.925  47.252  22.275  1.00  0.00           H  
ATOM   2983  CB  GLN   193      41.036  45.643  23.089  1.00  0.00           C  
ATOM   2984  HB2 GLN   193      41.231  45.013  23.957  1.00  0.00           H  
ATOM   2985  HB3 GLN   193      41.949  46.215  22.921  1.00  0.00           H  
ATOM   2986  CG  GLN   193      40.801  44.624  21.966  1.00  0.00           C  
ATOM   2987  HG2 GLN   193      39.993  43.942  22.230  1.00  0.00           H  
ATOM   2988  HG3 GLN   193      41.650  43.954  21.835  1.00  0.00           H  
ATOM   2989  CD  GLN   193      40.564  45.279  20.593  1.00  0.00           C  
ATOM   2990  OE1 GLN   193      41.147  46.360  20.409  1.00  0.00           O  
ATOM   2991  NE2 GLN   193      39.917  44.661  19.625  1.00  0.00           N  
ATOM   2992 HE21 GLN   193      39.885  45.116  18.724  1.00  0.00           H  
ATOM   2993 HE22 GLN   193      39.325  43.862  19.803  1.00  0.00           H  
ATOM   2994  C   GLN   193      38.525  46.077  23.341  1.00  0.00           C  
ATOM   2995  O   GLN   193      37.631  46.392  22.588  1.00  0.00           O  
ATOM   2996  N   LYS   194      38.291  45.126  24.227  1.00  0.00           N  
ATOM   2997  H   LYS   194      39.075  44.826  24.788  1.00  0.00           H  
ATOM   2998  CA  LYS   194      36.934  44.531  24.510  1.00  0.00           C  
ATOM   2999  HA  LYS   194      36.288  44.562  23.632  1.00  0.00           H  
ATOM   3000  CB  LYS   194      37.031  43.052  24.907  1.00  0.00           C  
ATOM   3001  HB2 LYS   194      36.069  42.766  25.331  1.00  0.00           H  
ATOM   3002  HB3 LYS   194      37.775  42.863  25.681  1.00  0.00           H  
ATOM   3003  CG  LYS   194      37.281  42.088  23.764  1.00  0.00           C  
ATOM   3004  HG2 LYS   194      38.315  42.069  23.420  1.00  0.00           H  
ATOM   3005  HG3 LYS   194      36.723  42.298  22.852  1.00  0.00           H  
ATOM   3006  CD  LYS   194      37.038  40.614  24.105  1.00  0.00           C  
ATOM   3007  HD2 LYS   194      36.037  40.434  24.499  1.00  0.00           H  
ATOM   3008  HD3 LYS   194      37.677  40.452  24.973  1.00  0.00           H  
ATOM   3009  CE  LYS   194      37.406  39.669  22.993  1.00  0.00           C  
ATOM   3010  HE2 LYS   194      37.268  38.629  23.289  1.00  0.00           H  
ATOM   3011  HE3 LYS   194      38.457  39.803  22.737  1.00  0.00           H  
ATOM   3012  NZ  LYS   194      36.569  39.945  21.825  1.00  0.00           N  
ATOM   3013  HZ1 LYS   194      35.564  39.977  21.914  1.00  0.00           H  
ATOM   3014  HZ2 LYS   194      36.783  40.834  21.396  1.00  0.00           H  
ATOM   3015  HZ3 LYS   194      36.725  39.240  21.119  1.00  0.00           H  
ATOM   3016  C   LYS   194      36.233  45.233  25.674  1.00  0.00           C  
ATOM   3017  O   LYS   194      36.882  45.927  26.440  1.00  0.00           O  
ATOM   3018  N   LEU   195      34.876  45.200  25.739  1.00  0.00           N  
ATOM   3019  H   LEU   195      34.368  44.696  25.026  1.00  0.00           H  
ATOM   3020  CA  LEU   195      34.081  45.968  26.718  1.00  0.00           C  
ATOM   3021  HA  LEU   195      34.742  46.165  27.562  1.00  0.00           H  
ATOM   3022  CB  LEU   195      33.676  47.348  26.128  1.00  0.00           C  
ATOM   3023  HB2 LEU   195      33.020  47.125  25.286  1.00  0.00           H  
ATOM   3024  HB3 LEU   195      34.489  47.822  25.577  1.00  0.00           H  
ATOM   3025  CG  LEU   195      33.050  48.313  27.184  1.00  0.00           C  
ATOM   3026  HG  LEU   195      32.302  47.787  27.777  1.00  0.00           H  
ATOM   3027  CD1 LEU   195      34.194  48.675  28.172  1.00  0.00           C  
ATOM   3028 HD11 LEU   195      35.081  48.991  27.623  1.00  0.00           H  
ATOM   3029 HD12 LEU   195      33.900  49.444  28.885  1.00  0.00           H  
ATOM   3030 HD13 LEU   195      34.407  47.828  28.824  1.00  0.00           H  
ATOM   3031  CD2 LEU   195      32.399  49.563  26.672  1.00  0.00           C  
ATOM   3032 HD21 LEU   195      31.927  50.138  27.469  1.00  0.00           H  
ATOM   3033 HD22 LEU   195      33.010  50.145  25.982  1.00  0.00           H  
ATOM   3034 HD23 LEU   195      31.711  49.206  25.906  1.00  0.00           H  
ATOM   3035  C   LEU   195      32.827  45.260  27.209  1.00  0.00           C  
ATOM   3036  O   LEU   195      31.938  44.858  26.499  1.00  0.00           O  
ATOM   3037  N   ILE   196      32.749  45.023  28.465  1.00  0.00           N  
ATOM   3038  H   ILE   196      33.510  45.239  29.092  1.00  0.00           H  
ATOM   3039  CA  ILE   196      31.588  44.634  29.237  1.00  0.00           C  
ATOM   3040  HA  ILE   196      30.824  44.473  28.477  1.00  0.00           H  
ATOM   3041  CB  ILE   196      32.116  43.253  29.822  1.00  0.00           C  
ATOM   3042  HB  ILE   196      33.171  43.354  30.076  1.00  0.00           H  
ATOM   3043  CG2 ILE   196      31.461  42.855  31.126  1.00  0.00           C  
ATOM   3044 HG21 ILE   196      30.496  42.382  30.943  1.00  0.00           H  
ATOM   3045 HG22 ILE   196      32.107  42.205  31.717  1.00  0.00           H  
ATOM   3046 HG23 ILE   196      31.304  43.729  31.758  1.00  0.00           H  
ATOM   3047  CG1 ILE   196      32.064  42.099  28.724  1.00  0.00           C  
ATOM   3048 HG12 ILE   196      32.508  42.568  27.847  1.00  0.00           H  
ATOM   3049 HG13 ILE   196      31.030  41.801  28.547  1.00  0.00           H  
ATOM   3050  CD1 ILE   196      32.893  40.901  29.107  1.00  0.00           C  
ATOM   3051 HD11 ILE   196      33.937  41.201  29.191  1.00  0.00           H  
ATOM   3052 HD12 ILE   196      32.564  40.504  30.068  1.00  0.00           H  
ATOM   3053 HD13 ILE   196      32.846  40.120  28.348  1.00  0.00           H  
ATOM   3054  C   ILE   196      31.115  45.604  30.314  1.00  0.00           C  
ATOM   3055  O   ILE   196      31.889  46.227  31.057  1.00  0.00           O  
ATOM   3056  N   GLU   197      29.774  45.692  30.423  1.00  0.00           N  
ATOM   3057  H   GLU   197      29.177  45.198  29.776  1.00  0.00           H  
ATOM   3058  CA  GLU   197      28.940  46.103  31.592  1.00  0.00           C  
ATOM   3059  HA  GLU   197      29.592  46.722  32.208  1.00  0.00           H  
ATOM   3060  CB  GLU   197      27.880  47.068  31.071  1.00  0.00           C  
ATOM   3061  HB2 GLU   197      27.386  46.443  30.328  1.00  0.00           H  
ATOM   3062  HB3 GLU   197      28.302  48.004  30.705  1.00  0.00           H  
ATOM   3063  CG  GLU   197      26.820  47.416  32.156  1.00  0.00           C  
ATOM   3064  HG2 GLU   197      26.252  46.526  32.426  1.00  0.00           H  
ATOM   3065  HG3 GLU   197      26.108  48.132  31.745  1.00  0.00           H  
ATOM   3066  CD  GLU   197      27.417  48.009  33.369  1.00  0.00           C  
ATOM   3067  OE1 GLU   197      27.604  49.217  33.456  1.00  0.00           O  
ATOM   3068  OE2 GLU   197      27.524  47.330  34.429  1.00  0.00           O  
ATOM   3069  C   GLU   197      28.509  44.967  32.512  1.00  0.00           C  
ATOM   3070  O   GLU   197      27.450  44.370  32.265  1.00  0.00           O  
ATOM   3071  N   THR   198      29.259  44.668  33.556  1.00  0.00           N  
ATOM   3072  H   THR   198      29.951  45.349  33.834  1.00  0.00           H  
ATOM   3073  CA  THR   198      29.011  43.492  34.440  1.00  0.00           C  
ATOM   3074  HA  THR   198      29.121  42.585  33.845  1.00  0.00           H  
ATOM   3075  CB  THR   198      30.026  43.295  35.622  1.00  0.00           C  
ATOM   3076  HB  THR   198      29.849  42.444  36.278  1.00  0.00           H  
ATOM   3077  CG2 THR   198      31.442  43.183  35.087  1.00  0.00           C  
ATOM   3078 HG21 THR   198      32.199  43.456  35.822  1.00  0.00           H  
ATOM   3079 HG22 THR   198      31.621  42.154  34.775  1.00  0.00           H  
ATOM   3080 HG23 THR   198      31.580  43.860  34.244  1.00  0.00           H  
ATOM   3081  OG1 THR   198      29.994  44.402  36.432  1.00  0.00           O  
ATOM   3082  HG1 THR   198      29.361  44.274  37.142  1.00  0.00           H  
ATOM   3083  C   THR   198      27.642  43.347  35.068  1.00  0.00           C  
ATOM   3084  O   THR   198      27.175  42.231  35.175  1.00  0.00           O  
ATOM   3085  N   ARG   199      26.895  44.475  35.234  1.00  0.00           N  
ATOM   3086  H   ARG   199      27.399  45.345  35.133  1.00  0.00           H  
ATOM   3087  CA  ARG   199      25.499  44.462  35.714  1.00  0.00           C  
ATOM   3088  HA  ARG   199      25.309  44.071  36.714  1.00  0.00           H  
ATOM   3089  CB  ARG   199      25.015  45.874  35.885  1.00  0.00           C  
ATOM   3090  HB2 ARG   199      23.947  45.906  36.099  1.00  0.00           H  
ATOM   3091  HB3 ARG   199      25.203  46.393  34.945  1.00  0.00           H  
ATOM   3092  CG  ARG   199      25.749  46.491  37.032  1.00  0.00           C  
ATOM   3093  HG2 ARG   199      26.797  46.247  36.858  1.00  0.00           H  
ATOM   3094  HG3 ARG   199      25.668  45.881  37.932  1.00  0.00           H  
ATOM   3095  CD  ARG   199      25.414  48.040  37.209  1.00  0.00           C  
ATOM   3096  HD2 ARG   199      25.933  48.337  38.121  1.00  0.00           H  
ATOM   3097  HD3 ARG   199      24.337  47.943  37.345  1.00  0.00           H  
ATOM   3098  NE  ARG   199      25.963  48.845  36.142  1.00  0.00           N  
ATOM   3099  HE  ARG   199      26.617  48.488  35.461  1.00  0.00           H  
ATOM   3100  CZ  ARG   199      25.758  50.174  36.110  1.00  0.00           C  
ATOM   3101  NH1 ARG   199      24.928  50.793  36.861  1.00  0.00           N  
ATOM   3102 HH11 ARG   199      24.817  51.787  36.718  1.00  0.00           H  
ATOM   3103 HH12 ARG   199      24.401  50.282  37.555  1.00  0.00           H  
ATOM   3104  NH2 ARG   199      26.348  50.885  35.206  1.00  0.00           N  
ATOM   3105 HH21 ARG   199      26.981  50.431  34.564  1.00  0.00           H  
ATOM   3106 HH22 ARG   199      26.129  51.856  35.035  1.00  0.00           H  
ATOM   3107  C   ARG   199      24.624  43.626  34.855  1.00  0.00           C  
ATOM   3108  O   ARG   199      23.550  43.218  35.322  1.00  0.00           O  
ATOM   3109  N   THR   200      24.979  43.448  33.546  1.00  0.00           N  
ATOM   3110  H   THR   200      25.929  43.668  33.284  1.00  0.00           H  
ATOM   3111  CA  THR   200      24.245  42.685  32.495  1.00  0.00           C  
ATOM   3112  HA  THR   200      23.180  42.913  32.466  1.00  0.00           H  
ATOM   3113  CB  THR   200      24.530  43.201  31.052  1.00  0.00           C  
ATOM   3114  HB  THR   200      23.885  42.588  30.423  1.00  0.00           H  
ATOM   3115  CG2 THR   200      24.264  44.730  30.939  1.00  0.00           C  
ATOM   3116 HG21 THR   200      24.912  45.175  30.184  1.00  0.00           H  
ATOM   3117 HG22 THR   200      23.241  44.940  30.627  1.00  0.00           H  
ATOM   3118 HG23 THR   200      24.486  45.228  31.883  1.00  0.00           H  
ATOM   3119  OG1 THR   200      25.832  43.035  30.642  1.00  0.00           O  
ATOM   3120  HG1 THR   200      26.434  43.584  31.151  1.00  0.00           H  
ATOM   3121  C   THR   200      24.459  41.180  32.552  1.00  0.00           C  
ATOM   3122  O   THR   200      25.532  40.642  32.159  1.00  0.00           O  
ATOM   3123  N   SER   201      23.362  40.398  32.921  1.00  0.00           N  
ATOM   3124  H   SER   201      22.460  40.853  32.916  1.00  0.00           H  
ATOM   3125  CA  SER   201      23.480  39.074  33.520  1.00  0.00           C  
ATOM   3126  HA  SER   201      24.549  38.881  33.607  1.00  0.00           H  
ATOM   3127  CB  SER   201      22.881  38.983  34.952  1.00  0.00           C  
ATOM   3128  HB2 SER   201      23.142  38.018  35.386  1.00  0.00           H  
ATOM   3129  HB3 SER   201      21.835  39.285  35.003  1.00  0.00           H  
ATOM   3130  OG  SER   201      23.649  39.866  35.743  1.00  0.00           O  
ATOM   3131  HG  SER   201      24.563  39.584  35.834  1.00  0.00           H  
ATOM   3132  C   SER   201      22.731  38.010  32.668  1.00  0.00           C  
ATOM   3133  O   SER   201      21.497  37.814  32.746  1.00  0.00           O  
ATOM   3134  N   GLN   202      23.434  37.408  31.718  1.00  0.00           N  
ATOM   3135  H   GLN   202      24.390  37.694  31.562  1.00  0.00           H  
ATOM   3136  CA  GLN   202      22.922  36.460  30.772  1.00  0.00           C  
ATOM   3137  HA  GLN   202      22.076  37.008  30.357  1.00  0.00           H  
ATOM   3138  CB  GLN   202      23.958  36.271  29.607  1.00  0.00           C  
ATOM   3139  HB2 GLN   202      24.897  35.847  29.963  1.00  0.00           H  
ATOM   3140  HB3 GLN   202      24.145  37.149  28.989  1.00  0.00           H  
ATOM   3141  CG  GLN   202      23.485  35.148  28.671  1.00  0.00           C  
ATOM   3142  HG2 GLN   202      22.398  35.211  28.715  1.00  0.00           H  
ATOM   3143  HG3 GLN   202      23.812  34.262  29.215  1.00  0.00           H  
ATOM   3144  CD  GLN   202      24.018  35.267  27.270  1.00  0.00           C  
ATOM   3145  OE1 GLN   202      23.617  36.178  26.608  1.00  0.00           O  
ATOM   3146  NE2 GLN   202      24.892  34.341  26.901  1.00  0.00           N  
ATOM   3147 HE21 GLN   202      25.122  34.298  25.919  1.00  0.00           H  
ATOM   3148 HE22 GLN   202      25.360  33.745  27.569  1.00  0.00           H  
ATOM   3149  C   GLN   202      22.514  35.193  31.535  1.00  0.00           C  
ATOM   3150  O   GLN   202      21.494  34.621  31.126  1.00  0.00           O  
ATOM   3151  N   LEU   203      23.290  34.821  32.566  1.00  0.00           N  
ATOM   3152  H   LEU   203      24.068  35.458  32.665  1.00  0.00           H  
ATOM   3153  CA  LEU   203      22.753  34.090  33.745  1.00  0.00           C  
ATOM   3154  HA  LEU   203      21.766  33.703  33.493  1.00  0.00           H  
ATOM   3155  CB  LEU   203      23.660  32.927  34.071  1.00  0.00           C  
ATOM   3156  HB2 LEU   203      23.263  32.265  34.840  1.00  0.00           H  
ATOM   3157  HB3 LEU   203      24.635  33.258  34.429  1.00  0.00           H  
ATOM   3158  CG  LEU   203      23.920  31.947  32.879  1.00  0.00           C  
ATOM   3159  HG  LEU   203      24.468  32.555  32.160  1.00  0.00           H  
ATOM   3160  CD1 LEU   203      24.866  30.885  33.353  1.00  0.00           C  
ATOM   3161 HD11 LEU   203      25.846  31.358  33.407  1.00  0.00           H  
ATOM   3162 HD12 LEU   203      24.442  30.585  34.311  1.00  0.00           H  
ATOM   3163 HD13 LEU   203      24.672  30.000  32.746  1.00  0.00           H  
ATOM   3164  CD2 LEU   203      22.638  31.321  32.186  1.00  0.00           C  
ATOM   3165 HD21 LEU   203      21.868  31.019  32.896  1.00  0.00           H  
ATOM   3166 HD22 LEU   203      22.173  32.157  31.662  1.00  0.00           H  
ATOM   3167 HD23 LEU   203      22.857  30.570  31.427  1.00  0.00           H  
ATOM   3168  C   LEU   203      22.539  35.116  34.860  1.00  0.00           C  
ATOM   3169  O   LEU   203      23.504  35.530  35.487  1.00  0.00           O  
ATOM   3170  N   PHE   204      21.289  35.592  35.148  1.00  0.00           N  
ATOM   3171  H   PHE   204      20.545  35.322  34.520  1.00  0.00           H  
ATOM   3172  CA  PHE   204      20.853  36.363  36.230  1.00  0.00           C  
ATOM   3173  HA  PHE   204      21.468  37.199  36.564  1.00  0.00           H  
ATOM   3174  CB  PHE   204      19.473  36.836  35.757  1.00  0.00           C  
ATOM   3175  HB2 PHE   204      18.802  35.995  35.583  1.00  0.00           H  
ATOM   3176  HB3 PHE   204      19.612  37.440  34.860  1.00  0.00           H  
ATOM   3177  CG  PHE   204      18.649  37.671  36.721  1.00  0.00           C  
ATOM   3178  CD1 PHE   204      19.032  38.983  37.053  1.00  0.00           C  
ATOM   3179  HD1 PHE   204      19.879  39.435  36.559  1.00  0.00           H  
ATOM   3180  CE1 PHE   204      18.270  39.824  37.923  1.00  0.00           C  
ATOM   3181  HE1 PHE   204      18.373  40.870  38.174  1.00  0.00           H  
ATOM   3182  CZ  PHE   204      17.111  39.310  38.473  1.00  0.00           C  
ATOM   3183  HZ  PHE   204      16.456  39.900  39.097  1.00  0.00           H  
ATOM   3184  CE2 PHE   204      16.727  37.981  38.212  1.00  0.00           C  
ATOM   3185  HE2 PHE   204      15.779  37.618  38.580  1.00  0.00           H  
ATOM   3186  CD2 PHE   204      17.483  37.180  37.339  1.00  0.00           C  
ATOM   3187  HD2 PHE   204      17.116  36.202  37.065  1.00  0.00           H  
ATOM   3188  C   PHE   204      20.743  35.559  37.519  1.00  0.00           C  
ATOM   3189  O   PHE   204      19.791  34.864  37.890  1.00  0.00           O  
ATOM   3190  N   SER   205      21.748  35.678  38.356  1.00  0.00           N  
ATOM   3191  H   SER   205      22.656  36.045  38.108  1.00  0.00           H  
ATOM   3192  CA  SER   205      21.741  35.194  39.780  1.00  0.00           C  
ATOM   3193  HA  SER   205      21.740  34.107  39.703  1.00  0.00           H  
ATOM   3194  CB  SER   205      23.161  35.434  40.323  1.00  0.00           C  
ATOM   3195  HB2 SER   205      23.819  34.854  39.675  1.00  0.00           H  
ATOM   3196  HB3 SER   205      23.255  34.996  41.317  1.00  0.00           H  
ATOM   3197  OG  SER   205      23.542  36.767  40.312  1.00  0.00           O  
ATOM   3198  HG  SER   205      24.109  37.046  39.589  1.00  0.00           H  
ATOM   3199  C   SER   205      20.657  35.711  40.654  1.00  0.00           C  
ATOM   3200  O   SER   205      19.754  34.932  40.820  1.00  0.00           O  
ATOM   3201  N   TYR   206      20.749  36.907  41.303  1.00  0.00           N  
ATOM   3202  H   TYR   206      21.570  37.475  41.150  1.00  0.00           H  
ATOM   3203  CA  TYR   206      19.668  37.670  42.026  1.00  0.00           C  
ATOM   3204  HA  TYR   206      18.722  37.705  41.486  1.00  0.00           H  
ATOM   3205  CB  TYR   206      19.580  37.047  43.471  1.00  0.00           C  
ATOM   3206  HB2 TYR   206      20.431  36.387  43.641  1.00  0.00           H  
ATOM   3207  HB3 TYR   206      18.656  36.470  43.503  1.00  0.00           H  
ATOM   3208  CG  TYR   206      19.536  38.053  44.647  1.00  0.00           C  
ATOM   3209  CD1 TYR   206      20.514  38.102  45.673  1.00  0.00           C  
ATOM   3210  HD1 TYR   206      21.365  37.446  45.779  1.00  0.00           H  
ATOM   3211  CE1 TYR   206      20.371  38.949  46.751  1.00  0.00           C  
ATOM   3212  HE1 TYR   206      21.188  39.082  47.444  1.00  0.00           H  
ATOM   3213  CZ  TYR   206      19.256  39.769  46.907  1.00  0.00           C  
ATOM   3214  OH  TYR   206      19.006  40.464  48.040  1.00  0.00           O  
ATOM   3215  HH  TYR   206      19.758  40.370  48.630  1.00  0.00           H  
ATOM   3216  CE2 TYR   206      18.218  39.660  46.018  1.00  0.00           C  
ATOM   3217  HE2 TYR   206      17.320  40.245  46.150  1.00  0.00           H  
ATOM   3218  CD2 TYR   206      18.343  38.836  44.831  1.00  0.00           C  
ATOM   3219  HD2 TYR   206      17.592  38.795  44.055  1.00  0.00           H  
ATOM   3220  C   TYR   206      20.051  39.165  41.916  1.00  0.00           C  
ATOM   3221  O   TYR   206      21.218  39.481  41.748  1.00  0.00           O  
ATOM   3222  N   ALA   207      19.002  40.041  41.956  1.00  0.00           N  
ATOM   3223  H   ALA   207      18.100  39.591  41.896  1.00  0.00           H  
ATOM   3224  CA  ALA   207      19.100  41.511  41.908  1.00  0.00           C  
ATOM   3225  HA  ALA   207      18.818  41.939  40.945  1.00  0.00           H  
ATOM   3226  CB  ALA   207      17.960  42.196  42.799  1.00  0.00           C  
ATOM   3227  HB1 ALA   207      17.921  41.622  43.725  1.00  0.00           H  
ATOM   3228  HB2 ALA   207      18.247  43.232  42.978  1.00  0.00           H  
ATOM   3229  HB3 ALA   207      17.037  42.107  42.225  1.00  0.00           H  
ATOM   3230  C   ALA   207      20.478  42.107  42.335  1.00  0.00           C  
ATOM   3231  O   ALA   207      21.284  42.559  41.460  1.00  0.00           O  
ATOM   3232  N   ALA   208      20.812  42.011  43.606  1.00  0.00           N  
ATOM   3233  H   ALA   208      20.214  41.421  44.166  1.00  0.00           H  
ATOM   3234  CA  ALA   208      22.086  42.318  44.326  1.00  0.00           C  
ATOM   3235  HA  ALA   208      22.129  43.407  44.283  1.00  0.00           H  
ATOM   3236  CB  ALA   208      21.998  41.875  45.775  1.00  0.00           C  
ATOM   3237  HB1 ALA   208      20.950  41.954  46.066  1.00  0.00           H  
ATOM   3238  HB2 ALA   208      22.418  40.884  45.945  1.00  0.00           H  
ATOM   3239  HB3 ALA   208      22.652  42.587  46.278  1.00  0.00           H  
ATOM   3240  C   ALA   208      23.314  41.840  43.669  1.00  0.00           C  
ATOM   3241  O   ALA   208      24.123  42.652  43.262  1.00  0.00           O  
ATOM   3242  N   PHE   209      23.375  40.458  43.462  1.00  0.00           N  
ATOM   3243  H   PHE   209      22.504  39.948  43.492  1.00  0.00           H  
ATOM   3244  CA  PHE   209      24.445  39.761  42.918  1.00  0.00           C  
ATOM   3245  HA  PHE   209      25.333  40.044  43.483  1.00  0.00           H  
ATOM   3246  CB  PHE   209      24.167  38.222  43.099  1.00  0.00           C  
ATOM   3247  HB2 PHE   209      25.005  37.706  42.631  1.00  0.00           H  
ATOM   3248  HB3 PHE   209      23.307  38.081  42.444  1.00  0.00           H  
ATOM   3249  CG  PHE   209      23.949  37.602  44.462  1.00  0.00           C  
ATOM   3250  CD1 PHE   209      23.852  36.212  44.440  1.00  0.00           C  
ATOM   3251  HD1 PHE   209      23.837  35.551  43.586  1.00  0.00           H  
ATOM   3252  CE1 PHE   209      23.577  35.522  45.704  1.00  0.00           C  
ATOM   3253  HE1 PHE   209      23.356  34.471  45.819  1.00  0.00           H  
ATOM   3254  CZ  PHE   209      23.629  36.278  46.917  1.00  0.00           C  
ATOM   3255  HZ  PHE   209      23.470  35.804  47.874  1.00  0.00           H  
ATOM   3256  CE2 PHE   209      23.990  37.657  46.895  1.00  0.00           C  
ATOM   3257  HE2 PHE   209      24.019  38.142  47.859  1.00  0.00           H  
ATOM   3258  CD2 PHE   209      24.102  38.343  45.699  1.00  0.00           C  
ATOM   3259  HD2 PHE   209      24.212  39.416  45.668  1.00  0.00           H  
ATOM   3260  C   PHE   209      24.844  40.304  41.502  1.00  0.00           C  
ATOM   3261  O   PHE   209      25.888  40.890  41.264  1.00  0.00           O  
ATOM   3262  N   SER   210      23.930  40.082  40.548  1.00  0.00           N  
ATOM   3263  H   SER   210      23.038  39.742  40.877  1.00  0.00           H  
ATOM   3264  CA  SER   210      23.912  40.701  39.241  1.00  0.00           C  
ATOM   3265  HA  SER   210      24.427  40.125  38.472  1.00  0.00           H  
ATOM   3266  CB  SER   210      22.463  40.715  38.842  1.00  0.00           C  
ATOM   3267  HB2 SER   210      21.901  41.223  39.626  1.00  0.00           H  
ATOM   3268  HB3 SER   210      22.065  39.702  38.777  1.00  0.00           H  
ATOM   3269  OG  SER   210      22.086  41.346  37.583  1.00  0.00           O  
ATOM   3270  HG  SER   210      22.731  41.226  36.882  1.00  0.00           H  
ATOM   3271  C   SER   210      24.430  42.140  39.281  1.00  0.00           C  
ATOM   3272  O   SER   210      25.405  42.399  38.614  1.00  0.00           O  
ATOM   3273  N   ASP   211      23.827  43.053  40.055  1.00  0.00           N  
ATOM   3274  H   ASP   211      23.141  42.693  40.704  1.00  0.00           H  
ATOM   3275  CA  ASP   211      24.108  44.469  40.041  1.00  0.00           C  
ATOM   3276  HA  ASP   211      24.166  44.755  38.991  1.00  0.00           H  
ATOM   3277  CB  ASP   211      23.023  45.226  40.726  1.00  0.00           C  
ATOM   3278  HB2 ASP   211      22.987  44.958  41.782  1.00  0.00           H  
ATOM   3279  HB3 ASP   211      22.026  44.957  40.377  1.00  0.00           H  
ATOM   3280  CG  ASP   211      23.096  46.802  40.648  1.00  0.00           C  
ATOM   3281  OD1 ASP   211      23.300  47.290  39.482  1.00  0.00           O  
ATOM   3282  OD2 ASP   211      22.958  47.571  41.649  1.00  0.00           O  
ATOM   3283  C   ASP   211      25.523  44.830  40.634  1.00  0.00           C  
ATOM   3284  O   ASP   211      26.183  45.726  40.116  1.00  0.00           O  
ATOM   3285  N   SER   212      25.958  44.189  41.683  1.00  0.00           N  
ATOM   3286  H   SER   212      25.337  43.425  41.908  1.00  0.00           H  
ATOM   3287  CA  SER   212      27.061  44.536  42.664  1.00  0.00           C  
ATOM   3288  HA  SER   212      26.821  45.456  43.196  1.00  0.00           H  
ATOM   3289  CB  SER   212      27.217  43.421  43.725  1.00  0.00           C  
ATOM   3290  HB2 SER   212      26.327  43.382  44.353  1.00  0.00           H  
ATOM   3291  HB3 SER   212      28.086  43.739  44.300  1.00  0.00           H  
ATOM   3292  OG  SER   212      27.519  42.112  43.172  1.00  0.00           O  
ATOM   3293  HG  SER   212      26.930  41.819  42.473  1.00  0.00           H  
ATOM   3294  C   SER   212      28.451  44.781  42.044  1.00  0.00           C  
ATOM   3295  O   SER   212      28.876  44.080  41.146  1.00  0.00           O  
ATOM   3296  N   ASN   213      29.216  45.744  42.540  1.00  0.00           N  
ATOM   3297  H   ASN   213      28.824  46.294  43.291  1.00  0.00           H  
ATOM   3298  CA  ASN   213      30.450  46.193  41.856  1.00  0.00           C  
ATOM   3299  HA  ASN   213      30.150  46.248  40.810  1.00  0.00           H  
ATOM   3300  CB  ASN   213      30.868  47.612  42.319  1.00  0.00           C  
ATOM   3301  HB2 ASN   213      31.502  48.149  41.613  1.00  0.00           H  
ATOM   3302  HB3 ASN   213      31.508  47.479  43.192  1.00  0.00           H  
ATOM   3303  CG  ASN   213      29.824  48.636  42.686  1.00  0.00           C  
ATOM   3304  OD1 ASN   213      28.952  49.030  41.974  1.00  0.00           O  
ATOM   3305  ND2 ASN   213      29.881  49.168  43.907  1.00  0.00           N  
ATOM   3306 HD21 ASN   213      29.310  49.978  44.103  1.00  0.00           H  
ATOM   3307 HD22 ASN   213      30.656  49.036  44.541  1.00  0.00           H  
ATOM   3308  C   ASN   213      31.558  45.109  41.981  1.00  0.00           C  
ATOM   3309  O   ASN   213      31.443  44.158  42.765  1.00  0.00           O  
ATOM   3310  N   ILE   214      32.616  45.252  41.183  1.00  0.00           N  
ATOM   3311  H   ILE   214      32.725  46.071  40.602  1.00  0.00           H  
ATOM   3312  CA  ILE   214      33.685  44.255  41.024  1.00  0.00           C  
ATOM   3313  HA  ILE   214      33.238  43.265  40.934  1.00  0.00           H  
ATOM   3314  CB  ILE   214      34.447  44.657  39.730  1.00  0.00           C  
ATOM   3315  HB  ILE   214      34.778  45.694  39.791  1.00  0.00           H  
ATOM   3316  CG2 ILE   214      35.656  43.741  39.674  1.00  0.00           C  
ATOM   3317 HG21 ILE   214      36.233  43.713  40.598  1.00  0.00           H  
ATOM   3318 HG22 ILE   214      35.358  42.714  39.462  1.00  0.00           H  
ATOM   3319 HG23 ILE   214      36.430  43.996  38.951  1.00  0.00           H  
ATOM   3320  CG1 ILE   214      33.645  44.494  38.446  1.00  0.00           C  
ATOM   3321 HG12 ILE   214      32.666  44.945  38.605  1.00  0.00           H  
ATOM   3322 HG13 ILE   214      33.588  43.418  38.278  1.00  0.00           H  
ATOM   3323  CD1 ILE   214      34.401  45.109  37.269  1.00  0.00           C  
ATOM   3324 HD11 ILE   214      33.783  45.002  36.378  1.00  0.00           H  
ATOM   3325 HD12 ILE   214      34.385  46.199  37.282  1.00  0.00           H  
ATOM   3326 HD13 ILE   214      35.379  44.657  37.105  1.00  0.00           H  
ATOM   3327  C   ILE   214      34.464  44.225  42.319  1.00  0.00           C  
ATOM   3328  O   ILE   214      34.828  45.350  42.755  1.00  0.00           O  
ATOM   3329  N   ILE   215      34.983  43.087  42.800  1.00  0.00           N  
ATOM   3330  H   ILE   215      34.686  42.216  42.383  1.00  0.00           H  
ATOM   3331  CA  ILE   215      36.140  43.138  43.776  1.00  0.00           C  
ATOM   3332  HA  ILE   215      36.190  44.079  44.322  1.00  0.00           H  
ATOM   3333  CB  ILE   215      36.051  41.987  44.848  1.00  0.00           C  
ATOM   3334  HB  ILE   215      35.834  41.001  44.436  1.00  0.00           H  
ATOM   3335  CG2 ILE   215      37.295  42.065  45.850  1.00  0.00           C  
ATOM   3336 HG21 ILE   215      37.443  43.089  46.192  1.00  0.00           H  
ATOM   3337 HG22 ILE   215      37.198  41.396  46.705  1.00  0.00           H  
ATOM   3338 HG23 ILE   215      38.259  41.880  45.377  1.00  0.00           H  
ATOM   3339  CG1 ILE   215      34.871  42.259  45.739  1.00  0.00           C  
ATOM   3340 HG12 ILE   215      33.995  42.395  45.105  1.00  0.00           H  
ATOM   3341 HG13 ILE   215      35.014  43.253  46.161  1.00  0.00           H  
ATOM   3342  CD1 ILE   215      34.461  41.273  46.814  1.00  0.00           C  
ATOM   3343 HD11 ILE   215      35.332  41.236  47.469  1.00  0.00           H  
ATOM   3344 HD12 ILE   215      33.621  41.806  47.259  1.00  0.00           H  
ATOM   3345 HD13 ILE   215      34.100  40.302  46.476  1.00  0.00           H  
ATOM   3346  C   ILE   215      37.429  42.934  43.007  1.00  0.00           C  
ATOM   3347  O   ILE   215      38.317  43.773  43.027  1.00  0.00           O  
ATOM   3348  N   THR   216      37.671  41.799  42.296  1.00  0.00           N  
ATOM   3349  H   THR   216      36.966  41.077  42.322  1.00  0.00           H  
ATOM   3350  CA  THR   216      38.837  41.347  41.580  1.00  0.00           C  
ATOM   3351  HA  THR   216      39.249  42.247  41.122  1.00  0.00           H  
ATOM   3352  CB  THR   216      39.789  40.764  42.603  1.00  0.00           C  
ATOM   3353  HB  THR   216      40.010  41.549  43.326  1.00  0.00           H  
ATOM   3354  CG2 THR   216      39.350  39.479  43.338  1.00  0.00           C  
ATOM   3355 HG21 THR   216      40.196  38.943  43.769  1.00  0.00           H  
ATOM   3356 HG22 THR   216      38.594  39.648  44.105  1.00  0.00           H  
ATOM   3357 HG23 THR   216      38.876  38.828  42.604  1.00  0.00           H  
ATOM   3358  OG1 THR   216      40.966  40.507  41.862  1.00  0.00           O  
ATOM   3359  HG1 THR   216      41.506  40.160  42.576  1.00  0.00           H  
ATOM   3360  C   THR   216      38.559  40.267  40.551  1.00  0.00           C  
ATOM   3361  O   THR   216      37.409  39.738  40.601  1.00  0.00           O  
ATOM   3362  N   VAL   217      39.383  40.001  39.617  1.00  0.00           N  
ATOM   3363  H   VAL   217      40.235  40.543  39.630  1.00  0.00           H  
ATOM   3364  CA  VAL   217      39.269  38.975  38.637  1.00  0.00           C  
ATOM   3365  HA  VAL   217      38.470  38.302  38.950  1.00  0.00           H  
ATOM   3366  CB  VAL   217      38.769  39.582  37.299  1.00  0.00           C  
ATOM   3367  HB  VAL   217      37.746  39.923  37.459  1.00  0.00           H  
ATOM   3368  CG1 VAL   217      39.461  40.908  36.886  1.00  0.00           C  
ATOM   3369 HG11 VAL   217      39.077  41.124  35.889  1.00  0.00           H  
ATOM   3370 HG12 VAL   217      39.184  41.822  37.411  1.00  0.00           H  
ATOM   3371 HG13 VAL   217      40.538  40.843  37.038  1.00  0.00           H  
ATOM   3372  CG2 VAL   217      38.695  38.511  36.155  1.00  0.00           C  
ATOM   3373 HG21 VAL   217      39.566  37.868  36.027  1.00  0.00           H  
ATOM   3374 HG22 VAL   217      38.007  37.718  36.449  1.00  0.00           H  
ATOM   3375 HG23 VAL   217      38.412  39.014  35.230  1.00  0.00           H  
ATOM   3376  C   VAL   217      40.537  38.085  38.385  1.00  0.00           C  
ATOM   3377  O   VAL   217      41.587  38.612  38.111  1.00  0.00           O  
ATOM   3378  N   VAL   218      40.304  36.811  38.239  1.00  0.00           N  
ATOM   3379  H   VAL   218      39.346  36.528  38.388  1.00  0.00           H  
ATOM   3380  CA  VAL   218      41.306  35.840  37.797  1.00  0.00           C  
ATOM   3381  HA  VAL   218      42.309  36.266  37.799  1.00  0.00           H  
ATOM   3382  CB  VAL   218      41.128  34.614  38.819  1.00  0.00           C  
ATOM   3383  HB  VAL   218      40.067  34.510  39.045  1.00  0.00           H  
ATOM   3384  CG1 VAL   218      41.597  33.205  38.408  1.00  0.00           C  
ATOM   3385 HG11 VAL   218      42.619  33.266  38.034  1.00  0.00           H  
ATOM   3386 HG12 VAL   218      41.386  32.478  39.193  1.00  0.00           H  
ATOM   3387 HG13 VAL   218      40.992  32.883  37.561  1.00  0.00           H  
ATOM   3388  CG2 VAL   218      41.895  34.998  40.101  1.00  0.00           C  
ATOM   3389 HG21 VAL   218      42.957  35.123  39.893  1.00  0.00           H  
ATOM   3390 HG22 VAL   218      41.494  35.841  40.665  1.00  0.00           H  
ATOM   3391 HG23 VAL   218      41.861  34.214  40.858  1.00  0.00           H  
ATOM   3392  C   VAL   218      40.984  35.345  36.384  1.00  0.00           C  
ATOM   3393  O   VAL   218      39.953  34.841  36.123  1.00  0.00           O  
ATOM   3394  N   VAL   219      41.974  35.473  35.460  1.00  0.00           N  
ATOM   3395  H   VAL   219      42.808  35.938  35.792  1.00  0.00           H  
ATOM   3396  CA  VAL   219      41.933  35.161  34.008  1.00  0.00           C  
ATOM   3397  HA  VAL   219      40.934  34.767  33.826  1.00  0.00           H  
ATOM   3398  CB  VAL   219      42.212  36.494  33.213  1.00  0.00           C  
ATOM   3399  HB  VAL   219      43.234  36.801  33.435  1.00  0.00           H  
ATOM   3400  CG1 VAL   219      42.128  36.047  31.736  1.00  0.00           C  
ATOM   3401 HG11 VAL   219      42.978  35.535  31.285  1.00  0.00           H  
ATOM   3402 HG12 VAL   219      41.207  35.537  31.452  1.00  0.00           H  
ATOM   3403 HG13 VAL   219      42.161  37.010  31.227  1.00  0.00           H  
ATOM   3404  CG2 VAL   219      41.162  37.574  33.504  1.00  0.00           C  
ATOM   3405 HG21 VAL   219      41.359  38.547  33.056  1.00  0.00           H  
ATOM   3406 HG22 VAL   219      40.151  37.286  33.215  1.00  0.00           H  
ATOM   3407 HG23 VAL   219      41.195  37.696  34.587  1.00  0.00           H  
ATOM   3408  C   VAL   219      42.956  34.091  33.669  1.00  0.00           C  
ATOM   3409  O   VAL   219      44.172  34.246  33.970  1.00  0.00           O  
ATOM   3410  N   ASP   220      42.462  33.019  33.012  1.00  0.00           N  
ATOM   3411  H   ASP   220      41.474  33.006  32.805  1.00  0.00           H  
ATOM   3412  CA  ASP   220      43.298  32.079  32.256  1.00  0.00           C  
ATOM   3413  HA  ASP   220      44.277  32.542  32.137  1.00  0.00           H  
ATOM   3414  CB  ASP   220      43.472  30.742  32.980  1.00  0.00           C  
ATOM   3415  HB2 ASP   220      42.495  30.261  33.017  1.00  0.00           H  
ATOM   3416  HB3 ASP   220      43.714  31.019  34.007  1.00  0.00           H  
ATOM   3417  CG  ASP   220      44.565  29.889  32.228  1.00  0.00           C  
ATOM   3418  OD1 ASP   220      45.464  30.546  31.763  1.00  0.00           O  
ATOM   3419  OD2 ASP   220      44.439  28.650  32.180  1.00  0.00           O  
ATOM   3420  C   ASP   220      42.686  31.969  30.809  1.00  0.00           C  
ATOM   3421  O   ASP   220      42.941  32.819  30.012  1.00  0.00           O  
ATOM   3422  N   THR   221      41.751  31.057  30.586  1.00  0.00           N  
ATOM   3423  H   THR   221      41.644  30.399  31.344  1.00  0.00           H  
ATOM   3424  CA  THR   221      40.966  31.010  29.347  1.00  0.00           C  
ATOM   3425  HA  THR   221      41.553  31.520  28.583  1.00  0.00           H  
ATOM   3426  CB  THR   221      40.612  29.592  28.829  1.00  0.00           C  
ATOM   3427  HB  THR   221      40.151  29.782  27.860  1.00  0.00           H  
ATOM   3428  CG2 THR   221      41.854  28.760  28.506  1.00  0.00           C  
ATOM   3429 HG21 THR   221      42.237  29.050  27.528  1.00  0.00           H  
ATOM   3430 HG22 THR   221      42.608  28.867  29.286  1.00  0.00           H  
ATOM   3431 HG23 THR   221      41.576  27.715  28.370  1.00  0.00           H  
ATOM   3432  OG1 THR   221      39.754  28.734  29.710  1.00  0.00           O  
ATOM   3433  HG1 THR   221      40.296  28.335  30.395  1.00  0.00           H  
ATOM   3434  C   THR   221      39.641  31.773  29.553  1.00  0.00           C  
ATOM   3435  O   THR   221      39.353  32.573  28.665  1.00  0.00           O  
ATOM   3436  N   ALA   222      38.968  31.615  30.715  1.00  0.00           N  
ATOM   3437  H   ALA   222      39.371  30.972  31.382  1.00  0.00           H  
ATOM   3438  CA  ALA   222      37.800  32.421  31.028  1.00  0.00           C  
ATOM   3439  HA  ALA   222      37.419  32.894  30.122  1.00  0.00           H  
ATOM   3440  CB  ALA   222      36.637  31.552  31.514  1.00  0.00           C  
ATOM   3441  HB1 ALA   222      36.209  31.106  30.616  1.00  0.00           H  
ATOM   3442  HB2 ALA   222      37.146  30.828  32.151  1.00  0.00           H  
ATOM   3443  HB3 ALA   222      35.779  31.995  32.020  1.00  0.00           H  
ATOM   3444  C   ALA   222      38.184  33.467  32.096  1.00  0.00           C  
ATOM   3445  O   ALA   222      39.317  33.458  32.628  1.00  0.00           O  
ATOM   3446  N   LEU   223      37.235  34.458  32.371  1.00  0.00           N  
ATOM   3447  H   LEU   223      36.351  34.320  31.902  1.00  0.00           H  
ATOM   3448  CA  LEU   223      37.337  35.539  33.342  1.00  0.00           C  
ATOM   3449  HA  LEU   223      38.376  35.806  33.534  1.00  0.00           H  
ATOM   3450  CB  LEU   223      36.930  36.881  32.785  1.00  0.00           C  
ATOM   3451  HB2 LEU   223      37.391  37.678  33.368  1.00  0.00           H  
ATOM   3452  HB3 LEU   223      35.902  36.991  33.132  1.00  0.00           H  
ATOM   3453  CG  LEU   223      37.055  37.168  31.292  1.00  0.00           C  
ATOM   3454  HG  LEU   223      36.625  36.338  30.731  1.00  0.00           H  
ATOM   3455  CD1 LEU   223      36.361  38.473  30.947  1.00  0.00           C  
ATOM   3456 HD11 LEU   223      35.333  38.273  31.250  1.00  0.00           H  
ATOM   3457 HD12 LEU   223      36.736  39.280  31.577  1.00  0.00           H  
ATOM   3458 HD13 LEU   223      36.380  38.659  29.874  1.00  0.00           H  
ATOM   3459  CD2 LEU   223      38.527  37.214  30.741  1.00  0.00           C  
ATOM   3460 HD21 LEU   223      39.133  36.370  31.070  1.00  0.00           H  
ATOM   3461 HD22 LEU   223      38.439  37.419  29.674  1.00  0.00           H  
ATOM   3462 HD23 LEU   223      39.072  38.076  31.125  1.00  0.00           H  
ATOM   3463  C   LEU   223      36.637  35.141  34.560  1.00  0.00           C  
ATOM   3464  O   LEU   223      35.413  35.099  34.478  1.00  0.00           O  
ATOM   3465  N   TYR   224      37.258  34.789  35.737  1.00  0.00           N  
ATOM   3466  H   TYR   224      38.259  34.664  35.697  1.00  0.00           H  
ATOM   3467  CA  TYR   224      36.627  34.544  37.019  1.00  0.00           C  
ATOM   3468  HA  TYR   224      35.619  34.140  36.926  1.00  0.00           H  
ATOM   3469  CB  TYR   224      37.348  33.418  37.734  1.00  0.00           C  
ATOM   3470  HB2 TYR   224      37.087  33.444  38.792  1.00  0.00           H  
ATOM   3471  HB3 TYR   224      38.435  33.474  37.787  1.00  0.00           H  
ATOM   3472  CG  TYR   224      37.181  32.036  37.145  1.00  0.00           C  
ATOM   3473  CD1 TYR   224      36.478  31.095  37.880  1.00  0.00           C  
ATOM   3474  HD1 TYR   224      36.041  31.295  38.847  1.00  0.00           H  
ATOM   3475  CE1 TYR   224      36.102  29.873  37.304  1.00  0.00           C  
ATOM   3476  HE1 TYR   224      35.483  29.182  37.858  1.00  0.00           H  
ATOM   3477  CZ  TYR   224      36.476  29.589  36.024  1.00  0.00           C  
ATOM   3478  OH  TYR   224      36.141  28.401  35.431  1.00  0.00           O  
ATOM   3479  HH  TYR   224      36.416  28.370  34.511  1.00  0.00           H  
ATOM   3480  CE2 TYR   224      37.293  30.530  35.282  1.00  0.00           C  
ATOM   3481  HE2 TYR   224      37.590  30.412  34.250  1.00  0.00           H  
ATOM   3482  CD2 TYR   224      37.717  31.742  35.883  1.00  0.00           C  
ATOM   3483  HD2 TYR   224      38.300  32.473  35.343  1.00  0.00           H  
ATOM   3484  C   TYR   224      36.464  35.800  37.881  1.00  0.00           C  
ATOM   3485  O   TYR   224      37.427  36.226  38.489  1.00  0.00           O  
ATOM   3486  N   ILE   225      35.218  36.284  37.928  1.00  0.00           N  
ATOM   3487  H   ILE   225      34.430  35.909  37.420  1.00  0.00           H  
ATOM   3488  CA  ILE   225      34.989  37.599  38.593  1.00  0.00           C  
ATOM   3489  HA  ILE   225      35.968  38.047  38.763  1.00  0.00           H  
ATOM   3490  CB  ILE   225      34.210  38.661  37.755  1.00  0.00           C  
ATOM   3491  HB  ILE   225      33.165  38.360  37.821  1.00  0.00           H  
ATOM   3492  CG2 ILE   225      34.265  40.047  38.510  1.00  0.00           C  
ATOM   3493 HG21 ILE   225      34.738  40.114  39.490  1.00  0.00           H  
ATOM   3494 HG22 ILE   225      34.800  40.705  37.825  1.00  0.00           H  
ATOM   3495 HG23 ILE   225      33.256  40.450  38.604  1.00  0.00           H  
ATOM   3496  CG1 ILE   225      34.607  38.745  36.240  1.00  0.00           C  
ATOM   3497 HG12 ILE   225      34.532  37.753  35.797  1.00  0.00           H  
ATOM   3498 HG13 ILE   225      35.651  39.023  36.092  1.00  0.00           H  
ATOM   3499  CD1 ILE   225      33.689  39.723  35.523  1.00  0.00           C  
ATOM   3500 HD11 ILE   225      33.931  39.777  34.462  1.00  0.00           H  
ATOM   3501 HD12 ILE   225      32.680  39.349  35.694  1.00  0.00           H  
ATOM   3502 HD13 ILE   225      33.735  40.730  35.939  1.00  0.00           H  
ATOM   3503  C   ILE   225      34.353  37.443  40.004  1.00  0.00           C  
ATOM   3504  O   ILE   225      33.285  36.910  40.045  1.00  0.00           O  
ATOM   3505  N   ALA   226      35.035  37.912  41.026  1.00  0.00           N  
ATOM   3506  H   ALA   226      35.964  38.298  40.942  1.00  0.00           H  
ATOM   3507  CA  ALA   226      34.470  38.099  42.329  1.00  0.00           C  
ATOM   3508  HA  ALA   226      33.644  37.410  42.505  1.00  0.00           H  
ATOM   3509  CB  ALA   226      35.555  37.644  43.363  1.00  0.00           C  
ATOM   3510  HB1 ALA   226      35.759  36.585  43.212  1.00  0.00           H  
ATOM   3511  HB2 ALA   226      36.483  38.173  43.144  1.00  0.00           H  
ATOM   3512  HB3 ALA   226      35.290  37.863  44.398  1.00  0.00           H  
ATOM   3513  C   ALA   226      33.932  39.493  42.621  1.00  0.00           C  
ATOM   3514  O   ALA   226      34.503  40.486  42.245  1.00  0.00           O  
ATOM   3515  N   LYS   227      32.754  39.579  43.264  1.00  0.00           N  
ATOM   3516  H   LYS   227      32.279  38.711  43.466  1.00  0.00           H  
ATOM   3517  CA  LYS   227      31.848  40.700  43.348  1.00  0.00           C  
ATOM   3518  HA  LYS   227      32.303  41.609  42.956  1.00  0.00           H  
ATOM   3519  CB  LYS   227      30.709  40.320  42.388  1.00  0.00           C  
ATOM   3520  HB2 LYS   227      29.864  41.006  42.442  1.00  0.00           H  
ATOM   3521  HB3 LYS   227      30.232  39.444  42.827  1.00  0.00           H  
ATOM   3522  CG  LYS   227      31.183  40.120  40.930  1.00  0.00           C  
ATOM   3523  HG2 LYS   227      31.797  39.221  40.878  1.00  0.00           H  
ATOM   3524  HG3 LYS   227      31.804  40.982  40.686  1.00  0.00           H  
ATOM   3525  CD  LYS   227      30.034  40.041  39.908  1.00  0.00           C  
ATOM   3526  HD2 LYS   227      29.313  39.278  40.200  1.00  0.00           H  
ATOM   3527  HD3 LYS   227      30.384  39.814  38.901  1.00  0.00           H  
ATOM   3528  CE  LYS   227      29.266  41.356  39.752  1.00  0.00           C  
ATOM   3529  HE2 LYS   227      29.945  42.118  39.369  1.00  0.00           H  
ATOM   3530  HE3 LYS   227      28.995  41.799  40.710  1.00  0.00           H  
ATOM   3531  NZ  LYS   227      27.986  41.148  38.980  1.00  0.00           N  
ATOM   3532  HZ1 LYS   227      27.394  41.965  39.045  1.00  0.00           H  
ATOM   3533  HZ2 LYS   227      28.274  40.946  38.033  1.00  0.00           H  
ATOM   3534  HZ3 LYS   227      27.428  40.388  39.341  1.00  0.00           H  
ATOM   3535  C   LYS   227      31.299  40.995  44.794  1.00  0.00           C  
ATOM   3536  O   LYS   227      31.223  40.014  45.569  1.00  0.00           O  
ATOM   3537  N   GLN   228      31.035  42.213  45.119  1.00  0.00           N  
ATOM   3538  H   GLN   228      31.175  42.884  44.376  1.00  0.00           H  
ATOM   3539  CA  GLN   228      30.755  42.692  46.473  1.00  0.00           C  
ATOM   3540  HA  GLN   228      31.624  42.588  47.122  1.00  0.00           H  
ATOM   3541  CB  GLN   228      30.529  44.249  46.407  1.00  0.00           C  
ATOM   3542  HB2 GLN   228      30.116  44.663  47.326  1.00  0.00           H  
ATOM   3543  HB3 GLN   228      29.840  44.431  45.582  1.00  0.00           H  
ATOM   3544  CG  GLN   228      31.818  45.038  46.141  1.00  0.00           C  
ATOM   3545  HG2 GLN   228      31.529  46.040  45.825  1.00  0.00           H  
ATOM   3546  HG3 GLN   228      32.297  44.566  45.283  1.00  0.00           H  
ATOM   3547  CD  GLN   228      32.785  45.119  47.386  1.00  0.00           C  
ATOM   3548  OE1 GLN   228      32.504  44.699  48.459  1.00  0.00           O  
ATOM   3549  NE2 GLN   228      33.913  45.787  47.255  1.00  0.00           N  
ATOM   3550 HE21 GLN   228      34.083  46.340  46.428  1.00  0.00           H  
ATOM   3551 HE22 GLN   228      34.509  45.681  48.064  1.00  0.00           H  
ATOM   3552  C   GLN   228      29.475  42.047  47.079  1.00  0.00           C  
ATOM   3553  O   GLN   228      28.360  42.171  46.604  1.00  0.00           O  
ATOM   3554  N   ASN   229      29.664  41.540  48.324  1.00  0.00           N  
ATOM   3555  H   ASN   229      30.619  41.475  48.647  1.00  0.00           H  
ATOM   3556  CA  ASN   229      28.680  40.828  49.160  1.00  0.00           C  
ATOM   3557  HA  ASN   229      29.137  40.541  50.107  1.00  0.00           H  
ATOM   3558  CB  ASN   229      27.469  41.814  49.642  1.00  0.00           C  
ATOM   3559  HB2 ASN   229      26.688  41.144  50.002  1.00  0.00           H  
ATOM   3560  HB3 ASN   229      27.101  42.311  48.745  1.00  0.00           H  
ATOM   3561  CG  ASN   229      27.827  42.659  50.757  1.00  0.00           C  
ATOM   3562  OD1 ASN   229      28.111  42.217  51.902  1.00  0.00           O  
ATOM   3563  ND2 ASN   229      27.849  43.967  50.668  1.00  0.00           N  
ATOM   3564 HD21 ASN   229      28.307  44.413  51.450  1.00  0.00           H  
ATOM   3565 HD22 ASN   229      27.533  44.501  49.871  1.00  0.00           H  
ATOM   3566  C   ASN   229      28.198  39.497  48.495  1.00  0.00           C  
ATOM   3567  O   ASN   229      27.435  38.777  49.143  1.00  0.00           O  
ATOM   3568  N   SER   230      28.679  39.106  47.316  1.00  0.00           N  
ATOM   3569  H   SER   230      29.376  39.687  46.871  1.00  0.00           H  
ATOM   3570  CA  SER   230      28.193  37.955  46.605  1.00  0.00           C  
ATOM   3571  HA  SER   230      27.132  37.771  46.771  1.00  0.00           H  
ATOM   3572  CB  SER   230      28.370  38.217  45.061  1.00  0.00           C  
ATOM   3573  HB2 SER   230      29.317  38.685  44.793  1.00  0.00           H  
ATOM   3574  HB3 SER   230      27.647  38.955  44.715  1.00  0.00           H  
ATOM   3575  OG  SER   230      28.052  37.006  44.402  1.00  0.00           O  
ATOM   3576  HG  SER   230      28.139  37.154  43.457  1.00  0.00           H  
ATOM   3577  C   SER   230      28.939  36.667  46.987  1.00  0.00           C  
ATOM   3578  O   SER   230      30.169  36.567  46.898  1.00  0.00           O  
ATOM   3579  N   PRO   231      28.213  35.586  47.436  1.00  0.00           N  
ATOM   3580  CD  PRO   231      26.929  35.543  48.061  1.00  0.00           C  
ATOM   3581  HD2 PRO   231      26.189  35.393  47.275  1.00  0.00           H  
ATOM   3582  HD3 PRO   231      26.857  36.428  48.692  1.00  0.00           H  
ATOM   3583  CG  PRO   231      26.890  34.323  48.931  1.00  0.00           C  
ATOM   3584  HG2 PRO   231      27.192  34.577  49.947  1.00  0.00           H  
ATOM   3585  HG3 PRO   231      25.950  33.771  48.908  1.00  0.00           H  
ATOM   3586  CB  PRO   231      27.781  33.367  48.192  1.00  0.00           C  
ATOM   3587  HB2 PRO   231      28.289  32.771  48.950  1.00  0.00           H  
ATOM   3588  HB3 PRO   231      27.212  32.720  47.524  1.00  0.00           H  
ATOM   3589  CA  PRO   231      28.798  34.278  47.394  1.00  0.00           C  
ATOM   3590  HA  PRO   231      29.762  34.265  47.902  1.00  0.00           H  
ATOM   3591  C   PRO   231      29.147  33.642  46.017  1.00  0.00           C  
ATOM   3592  O   PRO   231      29.950  32.685  45.856  1.00  0.00           O  
ATOM   3593  N   VAL   232      28.708  34.262  44.952  1.00  0.00           N  
ATOM   3594  H   VAL   232      28.132  35.081  45.082  1.00  0.00           H  
ATOM   3595  CA  VAL   232      28.583  33.641  43.638  1.00  0.00           C  
ATOM   3596  HA  VAL   232      28.779  32.571  43.710  1.00  0.00           H  
ATOM   3597  CB  VAL   232      27.130  33.689  43.073  1.00  0.00           C  
ATOM   3598  HB  VAL   232      26.997  34.646  42.567  1.00  0.00           H  
ATOM   3599  CG1 VAL   232      26.888  32.649  42.055  1.00  0.00           C  
ATOM   3600 HG11 VAL   232      27.592  32.766  41.231  1.00  0.00           H  
ATOM   3601 HG12 VAL   232      27.057  31.635  42.417  1.00  0.00           H  
ATOM   3602 HG13 VAL   232      25.898  32.784  41.618  1.00  0.00           H  
ATOM   3603  CG2 VAL   232      26.082  33.496  44.183  1.00  0.00           C  
ATOM   3604 HG21 VAL   232      26.009  34.453  44.700  1.00  0.00           H  
ATOM   3605 HG22 VAL   232      25.133  33.126  43.796  1.00  0.00           H  
ATOM   3606 HG23 VAL   232      26.356  32.676  44.847  1.00  0.00           H  
ATOM   3607  C   VAL   232      29.731  34.075  42.651  1.00  0.00           C  
ATOM   3608  O   VAL   232      29.689  35.147  42.138  1.00  0.00           O  
ATOM   3609  N   VAL   233      30.679  33.202  42.363  1.00  0.00           N  
ATOM   3610  H   VAL   233      30.667  32.276  42.768  1.00  0.00           H  
ATOM   3611  CA  VAL   233      31.704  33.513  41.304  1.00  0.00           C  
ATOM   3612  HA  VAL   233      31.999  34.551  41.458  1.00  0.00           H  
ATOM   3613  CB  VAL   233      33.005  32.712  41.436  1.00  0.00           C  
ATOM   3614  HB  VAL   233      32.903  31.631  41.540  1.00  0.00           H  
ATOM   3615  CG1 VAL   233      33.910  33.068  40.305  1.00  0.00           C  
ATOM   3616 HG11 VAL   233      33.936  34.144  40.132  1.00  0.00           H  
ATOM   3617 HG12 VAL   233      34.915  32.810  40.638  1.00  0.00           H  
ATOM   3618 HG13 VAL   233      33.701  32.452  39.430  1.00  0.00           H  
ATOM   3619  CG2 VAL   233      33.749  33.223  42.761  1.00  0.00           C  
ATOM   3620 HG21 VAL   233      34.007  34.282  42.765  1.00  0.00           H  
ATOM   3621 HG22 VAL   233      33.150  32.968  43.635  1.00  0.00           H  
ATOM   3622 HG23 VAL   233      34.705  32.699  42.765  1.00  0.00           H  
ATOM   3623  C   VAL   233      31.094  33.477  39.892  1.00  0.00           C  
ATOM   3624  O   VAL   233      30.399  32.446  39.569  1.00  0.00           O  
ATOM   3625  N   GLU   234      31.133  34.626  39.182  1.00  0.00           N  
ATOM   3626  H   GLU   234      31.692  35.356  39.601  1.00  0.00           H  
ATOM   3627  CA  GLU   234      30.665  34.816  37.841  1.00  0.00           C  
ATOM   3628  HA  GLU   234      29.854  34.089  37.787  1.00  0.00           H  
ATOM   3629  CB  GLU   234      30.053  36.159  37.517  1.00  0.00           C  
ATOM   3630  HB2 GLU   234      29.630  36.150  36.512  1.00  0.00           H  
ATOM   3631  HB3 GLU   234      30.875  36.873  37.457  1.00  0.00           H  
ATOM   3632  CG  GLU   234      28.985  36.616  38.451  1.00  0.00           C  
ATOM   3633  HG2 GLU   234      29.450  36.703  39.434  1.00  0.00           H  
ATOM   3634  HG3 GLU   234      28.270  35.794  38.424  1.00  0.00           H  
ATOM   3635  CD  GLU   234      28.216  37.922  38.130  1.00  0.00           C  
ATOM   3636  OE1 GLU   234      27.212  38.374  38.774  1.00  0.00           O  
ATOM   3637  OE2 GLU   234      28.633  38.617  37.179  1.00  0.00           O  
ATOM   3638  C   GLU   234      31.756  34.516  36.785  1.00  0.00           C  
ATOM   3639  O   GLU   234      32.707  35.227  36.631  1.00  0.00           O  
ATOM   3640  N   VAL   235      31.511  33.459  35.958  1.00  0.00           N  
ATOM   3641  H   VAL   235      30.868  32.720  36.205  1.00  0.00           H  
ATOM   3642  CA  VAL   235      32.559  33.057  35.027  1.00  0.00           C  
ATOM   3643  HA  VAL   235      33.527  33.508  35.247  1.00  0.00           H  
ATOM   3644  CB  VAL   235      32.732  31.480  35.049  1.00  0.00           C  
ATOM   3645  HB  VAL   235      31.791  31.105  34.647  1.00  0.00           H  
ATOM   3646  CG1 VAL   235      33.841  31.053  34.111  1.00  0.00           C  
ATOM   3647 HG11 VAL   235      34.809  31.530  34.266  1.00  0.00           H  
ATOM   3648 HG12 VAL   235      34.120  30.004  34.009  1.00  0.00           H  
ATOM   3649 HG13 VAL   235      33.564  31.272  33.080  1.00  0.00           H  
ATOM   3650  CG2 VAL   235      32.947  31.003  36.476  1.00  0.00           C  
ATOM   3651 HG21 VAL   235      31.991  31.077  36.993  1.00  0.00           H  
ATOM   3652 HG22 VAL   235      33.374  30.005  36.584  1.00  0.00           H  
ATOM   3653 HG23 VAL   235      33.623  31.751  36.892  1.00  0.00           H  
ATOM   3654  C   VAL   235      32.094  33.574  33.714  1.00  0.00           C  
ATOM   3655  O   VAL   235      31.042  33.196  33.186  1.00  0.00           O  
ATOM   3656  N   TRP   236      32.929  34.381  33.026  1.00  0.00           N  
ATOM   3657  H   TRP   236      33.634  34.799  33.616  1.00  0.00           H  
ATOM   3658  CA  TRP   236      32.668  34.974  31.717  1.00  0.00           C  
ATOM   3659  HA  TRP   236      31.725  34.654  31.273  1.00  0.00           H  
ATOM   3660  CB  TRP   236      32.642  36.502  31.669  1.00  0.00           C  
ATOM   3661  HB2 TRP   236      32.344  36.788  30.661  1.00  0.00           H  
ATOM   3662  HB3 TRP   236      33.656  36.878  31.807  1.00  0.00           H  
ATOM   3663  CG  TRP   236      31.733  37.178  32.643  1.00  0.00           C  
ATOM   3664  CD1 TRP   236      31.597  37.013  34.016  1.00  0.00           C  
ATOM   3665  HD1 TRP   236      32.308  36.512  34.656  1.00  0.00           H  
ATOM   3666  NE1 TRP   236      30.585  37.899  34.483  1.00  0.00           N  
ATOM   3667  HE1 TRP   236      30.278  37.788  35.439  1.00  0.00           H  
ATOM   3668  CE2 TRP   236      30.097  38.715  33.449  1.00  0.00           C  
ATOM   3669  CZ2 TRP   236      29.155  39.773  33.355  1.00  0.00           C  
ATOM   3670  HZ2 TRP   236      28.654  40.158  34.230  1.00  0.00           H  
ATOM   3671  CH2 TRP   236      28.851  40.339  32.098  1.00  0.00           C  
ATOM   3672  HH2 TRP   236      28.205  41.204  32.098  1.00  0.00           H  
ATOM   3673  CZ3 TRP   236      29.466  39.808  30.971  1.00  0.00           C  
ATOM   3674  HZ3 TRP   236      29.297  40.177  29.970  1.00  0.00           H  
ATOM   3675  CE3 TRP   236      30.279  38.670  31.049  1.00  0.00           C  
ATOM   3676  HE3 TRP   236      30.731  38.210  30.183  1.00  0.00           H  
ATOM   3677  CD2 TRP   236      30.730  38.187  32.320  1.00  0.00           C  
ATOM   3678  C   TRP   236      33.633  34.414  30.627  1.00  0.00           C  
ATOM   3679  O   TRP   236      34.832  34.491  30.723  1.00  0.00           O  
ATOM   3680  N   ASP   237      32.995  33.928  29.555  1.00  0.00           N  
ATOM   3681  H   ASP   237      31.995  34.073  29.566  1.00  0.00           H  
ATOM   3682  CA  ASP   237      33.754  33.620  28.380  1.00  0.00           C  
ATOM   3683  HA  ASP   237      34.578  33.025  28.773  1.00  0.00           H  
ATOM   3684  CB  ASP   237      32.896  32.635  27.528  1.00  0.00           C  
ATOM   3685  HB2 ASP   237      31.947  33.164  27.444  1.00  0.00           H  
ATOM   3686  HB3 ASP   237      32.607  31.715  28.037  1.00  0.00           H  
ATOM   3687  CG  ASP   237      33.331  32.267  26.097  1.00  0.00           C  
ATOM   3688  OD1 ASP   237      32.390  32.267  25.246  1.00  0.00           O  
ATOM   3689  OD2 ASP   237      34.503  32.040  25.762  1.00  0.00           O  
ATOM   3690  C   ASP   237      34.337  34.815  27.586  1.00  0.00           C  
ATOM   3691  O   ASP   237      33.646  35.839  27.448  1.00  0.00           O  
ATOM   3692  N   LYS   238      35.540  34.685  26.958  1.00  0.00           N  
ATOM   3693  H   LYS   238      36.028  33.811  27.091  1.00  0.00           H  
ATOM   3694  CA  LYS   238      36.156  35.656  26.025  1.00  0.00           C  
ATOM   3695  HA  LYS   238      35.886  36.677  26.294  1.00  0.00           H  
ATOM   3696  CB  LYS   238      37.672  35.509  26.024  1.00  0.00           C  
ATOM   3697  HB2 LYS   238      38.047  36.239  25.307  1.00  0.00           H  
ATOM   3698  HB3 LYS   238      37.781  34.599  25.433  1.00  0.00           H  
ATOM   3699  CG  LYS   238      38.346  35.605  27.364  1.00  0.00           C  
ATOM   3700  HG2 LYS   238      38.055  34.717  27.925  1.00  0.00           H  
ATOM   3701  HG3 LYS   238      38.066  36.505  27.910  1.00  0.00           H  
ATOM   3702  CD  LYS   238      39.822  35.593  27.243  1.00  0.00           C  
ATOM   3703  HD2 LYS   238      40.136  36.535  26.795  1.00  0.00           H  
ATOM   3704  HD3 LYS   238      40.174  34.749  26.650  1.00  0.00           H  
ATOM   3705  CE  LYS   238      40.386  35.456  28.719  1.00  0.00           C  
ATOM   3706  HE2 LYS   238      39.839  34.721  29.311  1.00  0.00           H  
ATOM   3707  HE3 LYS   238      40.359  36.469  29.121  1.00  0.00           H  
ATOM   3708  NZ  LYS   238      41.815  35.045  28.637  1.00  0.00           N  
ATOM   3709  HZ1 LYS   238      41.933  34.287  27.979  1.00  0.00           H  
ATOM   3710  HZ2 LYS   238      42.318  35.781  28.163  1.00  0.00           H  
ATOM   3711  HZ3 LYS   238      42.304  34.735  29.465  1.00  0.00           H  
ATOM   3712  C   LYS   238      35.598  35.599  24.627  1.00  0.00           C  
ATOM   3713  O   LYS   238      35.706  36.584  23.858  1.00  0.00           O  
ATOM   3714  N   LYS   239      35.254  34.423  24.164  1.00  0.00           N  
ATOM   3715  H   LYS   239      35.350  33.742  24.904  1.00  0.00           H  
ATOM   3716  CA  LYS   239      34.580  34.157  22.825  1.00  0.00           C  
ATOM   3717  HA  LYS   239      35.234  34.575  22.059  1.00  0.00           H  
ATOM   3718  CB  LYS   239      34.539  32.609  22.480  1.00  0.00           C  
ATOM   3719  HB2 LYS   239      33.885  32.089  23.179  1.00  0.00           H  
ATOM   3720  HB3 LYS   239      35.513  32.181  22.716  1.00  0.00           H  
ATOM   3721  CG  LYS   239      34.063  32.325  21.015  1.00  0.00           C  
ATOM   3722  HG2 LYS   239      34.839  32.859  20.466  1.00  0.00           H  
ATOM   3723  HG3 LYS   239      33.111  32.829  20.849  1.00  0.00           H  
ATOM   3724  CD  LYS   239      33.907  30.843  20.673  1.00  0.00           C  
ATOM   3725  HD2 LYS   239      33.100  30.382  21.243  1.00  0.00           H  
ATOM   3726  HD3 LYS   239      34.864  30.399  20.946  1.00  0.00           H  
ATOM   3727  CE  LYS   239      33.917  30.639  19.125  1.00  0.00           C  
ATOM   3728  HE2 LYS   239      34.479  31.540  18.881  1.00  0.00           H  
ATOM   3729  HE3 LYS   239      32.858  30.691  18.873  1.00  0.00           H  
ATOM   3730  NZ  LYS   239      34.499  29.409  18.529  1.00  0.00           N  
ATOM   3731  HZ1 LYS   239      34.593  29.431  17.524  1.00  0.00           H  
ATOM   3732  HZ2 LYS   239      35.431  29.262  18.889  1.00  0.00           H  
ATOM   3733  HZ3 LYS   239      33.882  28.685  18.870  1.00  0.00           H  
ATOM   3734  C   LYS   239      33.302  34.999  22.746  1.00  0.00           C  
ATOM   3735  O   LYS   239      33.237  35.996  22.043  1.00  0.00           O  
ATOM   3736  N   THR   240      32.270  34.544  23.484  1.00  0.00           N  
ATOM   3737  H   THR   240      32.506  33.722  24.021  1.00  0.00           H  
ATOM   3738  CA  THR   240      30.871  35.104  23.473  1.00  0.00           C  
ATOM   3739  HA  THR   240      30.692  35.435  22.449  1.00  0.00           H  
ATOM   3740  CB  THR   240      29.721  34.262  24.048  1.00  0.00           C  
ATOM   3741  HB  THR   240      28.847  34.913  24.065  1.00  0.00           H  
ATOM   3742  CG2 THR   240      29.310  33.026  23.262  1.00  0.00           C  
ATOM   3743 HG21 THR   240      30.163  32.352  23.328  1.00  0.00           H  
ATOM   3744 HG22 THR   240      28.434  32.722  23.835  1.00  0.00           H  
ATOM   3745 HG23 THR   240      29.193  33.251  22.202  1.00  0.00           H  
ATOM   3746  OG1 THR   240      29.991  33.784  25.349  1.00  0.00           O  
ATOM   3747  HG1 THR   240      30.670  33.151  25.103  1.00  0.00           H  
ATOM   3748  C   THR   240      30.844  36.462  24.231  1.00  0.00           C  
ATOM   3749  O   THR   240      29.952  37.268  24.075  1.00  0.00           O  
ATOM   3750  N   GLU   241      31.824  36.790  25.070  1.00  0.00           N  
ATOM   3751  H   GLU   241      32.537  36.083  25.175  1.00  0.00           H  
ATOM   3752  CA  GLU   241      31.872  38.010  25.849  1.00  0.00           C  
ATOM   3753  HA  GLU   241      32.754  37.983  26.489  1.00  0.00           H  
ATOM   3754  CB  GLU   241      31.929  39.197  24.956  1.00  0.00           C  
ATOM   3755  HB2 GLU   241      31.971  40.154  25.478  1.00  0.00           H  
ATOM   3756  HB3 GLU   241      31.103  39.205  24.245  1.00  0.00           H  
ATOM   3757  CG  GLU   241      33.242  39.214  24.131  1.00  0.00           C  
ATOM   3758  HG2 GLU   241      33.416  38.421  23.403  1.00  0.00           H  
ATOM   3759  HG3 GLU   241      34.085  39.181  24.820  1.00  0.00           H  
ATOM   3760  CD  GLU   241      33.339  40.438  23.268  1.00  0.00           C  
ATOM   3761  OE1 GLU   241      33.979  40.335  22.203  1.00  0.00           O  
ATOM   3762  OE2 GLU   241      32.775  41.513  23.573  1.00  0.00           O  
ATOM   3763  C   GLU   241      30.638  38.114  26.860  1.00  0.00           C  
ATOM   3764  O   GLU   241      30.078  39.219  27.073  1.00  0.00           O  
ATOM   3765  N   LYS   242      30.272  36.955  27.352  1.00  0.00           N  
ATOM   3766  H   LYS   242      30.926  36.189  27.275  1.00  0.00           H  
ATOM   3767  CA  LYS   242      29.050  36.730  28.172  1.00  0.00           C  
ATOM   3768  HA  LYS   242      28.705  37.673  28.594  1.00  0.00           H  
ATOM   3769  CB  LYS   242      27.943  36.102  27.320  1.00  0.00           C  
ATOM   3770  HB2 LYS   242      27.186  35.611  27.930  1.00  0.00           H  
ATOM   3771  HB3 LYS   242      28.255  35.278  26.678  1.00  0.00           H  
ATOM   3772  CG  LYS   242      27.380  37.057  26.334  1.00  0.00           C  
ATOM   3773  HG2 LYS   242      26.748  36.434  25.701  1.00  0.00           H  
ATOM   3774  HG3 LYS   242      28.128  37.527  25.696  1.00  0.00           H  
ATOM   3775  CD  LYS   242      26.444  38.129  26.958  1.00  0.00           C  
ATOM   3776  HD2 LYS   242      26.916  38.785  27.689  1.00  0.00           H  
ATOM   3777  HD3 LYS   242      25.700  37.649  27.593  1.00  0.00           H  
ATOM   3778  CE  LYS   242      25.579  38.936  26.021  1.00  0.00           C  
ATOM   3779  HE2 LYS   242      24.818  39.561  26.491  1.00  0.00           H  
ATOM   3780  HE3 LYS   242      25.150  38.267  25.275  1.00  0.00           H  
ATOM   3781  NZ  LYS   242      26.374  40.036  25.395  1.00  0.00           N  
ATOM   3782  HZ1 LYS   242      27.073  40.343  26.057  1.00  0.00           H  
ATOM   3783  HZ2 LYS   242      26.882  39.707  24.586  1.00  0.00           H  
ATOM   3784  HZ3 LYS   242      25.940  40.899  25.101  1.00  0.00           H  
ATOM   3785  C   LYS   242      29.275  35.882  29.429  1.00  0.00           C  
ATOM   3786  O   LYS   242      30.189  35.068  29.427  1.00  0.00           O  
ATOM   3787  N   LEU   243      28.426  36.008  30.442  1.00  0.00           N  
ATOM   3788  H   LEU   243      27.751  36.758  30.393  1.00  0.00           H  
ATOM   3789  CA  LEU   243      28.456  35.214  31.726  1.00  0.00           C  
ATOM   3790  HA  LEU   243      29.480  35.104  32.083  1.00  0.00           H  
ATOM   3791  CB  LEU   243      27.570  35.940  32.780  1.00  0.00           C  
ATOM   3792  HB2 LEU   243      26.507  35.845  32.559  1.00  0.00           H  
ATOM   3793  HB3 LEU   243      27.767  37.011  32.720  1.00  0.00           H  
ATOM   3794  CG  LEU   243      27.894  35.554  34.236  1.00  0.00           C  
ATOM   3795  HG  LEU   243      28.888  35.976  34.384  1.00  0.00           H  
ATOM   3796  CD1 LEU   243      26.851  36.321  35.084  1.00  0.00           C  
ATOM   3797 HD11 LEU   243      25.877  35.893  34.847  1.00  0.00           H  
ATOM   3798 HD12 LEU   243      26.976  36.118  36.148  1.00  0.00           H  
ATOM   3799 HD13 LEU   243      26.928  37.403  34.979  1.00  0.00           H  
ATOM   3800  CD2 LEU   243      28.071  34.081  34.641  1.00  0.00           C  
ATOM   3801 HD21 LEU   243      28.886  33.648  34.060  1.00  0.00           H  
ATOM   3802 HD22 LEU   243      28.106  34.075  35.730  1.00  0.00           H  
ATOM   3803 HD23 LEU   243      27.160  33.654  34.223  1.00  0.00           H  
ATOM   3804  C   LEU   243      27.923  33.829  31.393  1.00  0.00           C  
ATOM   3805  O   LEU   243      26.700  33.567  31.354  1.00  0.00           O  
ATOM   3806  N   CYS   244      28.818  33.001  31.000  1.00  0.00           N  
ATOM   3807  H   CYS   244      29.782  33.300  30.970  1.00  0.00           H  
ATOM   3808  CA  CYS   244      28.552  31.593  30.665  1.00  0.00           C  
ATOM   3809  HA  CYS   244      27.696  31.479  30.000  1.00  0.00           H  
ATOM   3810  CB  CYS   244      29.829  30.969  30.005  1.00  0.00           C  
ATOM   3811  HB2 CYS   244      29.918  31.392  29.004  1.00  0.00           H  
ATOM   3812  HB3 CYS   244      29.708  29.886  29.987  1.00  0.00           H  
ATOM   3813  SG  CYS   244      31.388  31.279  30.954  1.00  0.00           S  
ATOM   3814  HG  CYS   244      31.252  30.241  31.784  1.00  0.00           H  
ATOM   3815  C   CYS   244      28.264  30.709  31.903  1.00  0.00           C  
ATOM   3816  O   CYS   244      27.428  29.804  31.774  1.00  0.00           O  
ATOM   3817  N   GLY   245      28.939  30.968  33.029  1.00  0.00           N  
ATOM   3818  H   GLY   245      29.541  31.778  33.059  1.00  0.00           H  
ATOM   3819  CA  GLY   245      29.034  30.041  34.122  1.00  0.00           C  
ATOM   3820  HA2 GLY   245      29.995  29.527  34.104  1.00  0.00           H  
ATOM   3821  HA3 GLY   245      28.256  29.277  34.085  1.00  0.00           H  
ATOM   3822  C   GLY   245      28.783  30.615  35.533  1.00  0.00           C  
ATOM   3823  O   GLY   245      29.540  31.494  35.963  1.00  0.00           O  
ATOM   3824  N   LEU   246      27.804  30.092  36.336  1.00  0.00           N  
ATOM   3825  H   LEU   246      27.447  29.237  35.933  1.00  0.00           H  
ATOM   3826  CA  LEU   246      27.576  30.572  37.713  1.00  0.00           C  
ATOM   3827  HA  LEU   246      28.077  31.520  37.910  1.00  0.00           H  
ATOM   3828  CB  LEU   246      26.013  30.813  37.835  1.00  0.00           C  
ATOM   3829  HB2 LEU   246      25.722  30.659  38.875  1.00  0.00           H  
ATOM   3830  HB3 LEU   246      25.502  30.035  37.268  1.00  0.00           H  
ATOM   3831  CG  LEU   246      25.525  32.183  37.420  1.00  0.00           C  
ATOM   3832  HG  LEU   246      25.749  32.389  36.373  1.00  0.00           H  
ATOM   3833  CD1 LEU   246      24.031  32.449  37.592  1.00  0.00           C  
ATOM   3834 HD11 LEU   246      23.912  33.486  37.278  1.00  0.00           H  
ATOM   3835 HD12 LEU   246      23.600  31.640  37.001  1.00  0.00           H  
ATOM   3836 HD13 LEU   246      23.810  32.447  38.660  1.00  0.00           H  
ATOM   3837  CD2 LEU   246      26.222  33.152  38.349  1.00  0.00           C  
ATOM   3838 HD21 LEU   246      27.261  33.370  38.104  1.00  0.00           H  
ATOM   3839 HD22 LEU   246      25.824  34.166  38.302  1.00  0.00           H  
ATOM   3840 HD23 LEU   246      26.254  32.861  39.399  1.00  0.00           H  
ATOM   3841  C   LEU   246      28.009  29.599  38.817  1.00  0.00           C  
ATOM   3842  O   LEU   246      27.377  28.545  38.960  1.00  0.00           O  
ATOM   3843  N   ILE   247      29.010  29.915  39.619  1.00  0.00           N  
ATOM   3844  H   ILE   247      29.315  30.875  39.546  1.00  0.00           H  
ATOM   3845  CA  ILE   247      29.664  29.094  40.648  1.00  0.00           C  
ATOM   3846  HA  ILE   247      29.397  28.038  40.601  1.00  0.00           H  
ATOM   3847  CB  ILE   247      31.220  29.028  40.386  1.00  0.00           C  
ATOM   3848  HB  ILE   247      31.657  30.012  40.216  1.00  0.00           H  
ATOM   3849  CG2 ILE   247      31.979  28.475  41.622  1.00  0.00           C  
ATOM   3850 HG21 ILE   247      33.056  28.564  41.473  1.00  0.00           H  
ATOM   3851 HG22 ILE   247      31.804  29.113  42.488  1.00  0.00           H  
ATOM   3852 HG23 ILE   247      31.635  27.473  41.879  1.00  0.00           H  
ATOM   3853  CG1 ILE   247      31.434  28.131  39.150  1.00  0.00           C  
ATOM   3854 HG12 ILE   247      30.930  28.590  38.300  1.00  0.00           H  
ATOM   3855 HG13 ILE   247      30.952  27.204  39.460  1.00  0.00           H  
ATOM   3856  CD1 ILE   247      32.919  27.879  38.775  1.00  0.00           C  
ATOM   3857 HD11 ILE   247      33.319  27.128  39.456  1.00  0.00           H  
ATOM   3858 HD12 ILE   247      33.133  27.504  37.774  1.00  0.00           H  
ATOM   3859 HD13 ILE   247      33.375  28.865  38.865  1.00  0.00           H  
ATOM   3860  C   ILE   247      29.276  29.639  42.060  1.00  0.00           C  
ATOM   3861  O   ILE   247      29.810  30.579  42.551  1.00  0.00           O  
ATOM   3862  N   ASP   248      28.259  28.985  42.664  1.00  0.00           N  
ATOM   3863  H   ASP   248      27.784  28.204  42.234  1.00  0.00           H  
ATOM   3864  CA  ASP   248      27.854  29.234  44.088  1.00  0.00           C  
ATOM   3865  HA  ASP   248      28.031  30.301  44.216  1.00  0.00           H  
ATOM   3866  CB  ASP   248      26.412  28.788  44.251  1.00  0.00           C  
ATOM   3867  HB2 ASP   248      26.227  27.728  44.076  1.00  0.00           H  
ATOM   3868  HB3 ASP   248      25.809  29.370  43.553  1.00  0.00           H  
ATOM   3869  CG  ASP   248      25.939  29.177  45.641  1.00  0.00           C  
ATOM   3870  OD1 ASP   248      26.660  29.826  46.443  1.00  0.00           O  
ATOM   3871  OD2 ASP   248      24.856  28.783  45.992  1.00  0.00           O  
ATOM   3872  C   ASP   248      28.771  28.582  45.082  1.00  0.00           C  
ATOM   3873  O   ASP   248      28.651  27.354  45.403  1.00  0.00           O  
ATOM   3874  N   CYS   249      29.690  29.430  45.619  1.00  0.00           N  
ATOM   3875  H   CYS   249      29.683  30.425  45.441  1.00  0.00           H  
ATOM   3876  CA  CYS   249      30.631  28.979  46.641  1.00  0.00           C  
ATOM   3877  HA  CYS   249      31.284  28.166  46.324  1.00  0.00           H  
ATOM   3878  CB  CYS   249      31.553  30.115  47.170  1.00  0.00           C  
ATOM   3879  HB2 CYS   249      32.294  29.592  47.773  1.00  0.00           H  
ATOM   3880  HB3 CYS   249      31.045  30.985  47.587  1.00  0.00           H  
ATOM   3881  SG  CYS   249      32.478  30.568  45.691  1.00  0.00           S  
ATOM   3882  HG  CYS   249      31.643  31.429  45.103  1.00  0.00           H  
ATOM   3883  C   CYS   249      29.888  28.210  47.766  1.00  0.00           C  
ATOM   3884  O   CYS   249      30.318  27.151  48.145  1.00  0.00           O  
ATOM   3885  N   VAL   250      28.756  28.762  48.317  1.00  0.00           N  
ATOM   3886  H   VAL   250      28.418  29.583  47.834  1.00  0.00           H  
ATOM   3887  CA  VAL   250      27.827  28.121  49.324  1.00  0.00           C  
ATOM   3888  HA  VAL   250      28.461  28.009  50.203  1.00  0.00           H  
ATOM   3889  CB  VAL   250      26.552  28.820  49.654  1.00  0.00           C  
ATOM   3890  HB  VAL   250      25.911  28.882  48.775  1.00  0.00           H  
ATOM   3891  CG1 VAL   250      25.557  28.167  50.622  1.00  0.00           C  
ATOM   3892 HG11 VAL   250      24.631  28.735  50.717  1.00  0.00           H  
ATOM   3893 HG12 VAL   250      25.166  27.255  50.171  1.00  0.00           H  
ATOM   3894 HG13 VAL   250      25.892  27.987  51.643  1.00  0.00           H  
ATOM   3895  CG2 VAL   250      26.757  30.296  50.138  1.00  0.00           C  
ATOM   3896 HG21 VAL   250      27.235  30.923  49.384  1.00  0.00           H  
ATOM   3897 HG22 VAL   250      25.777  30.653  50.454  1.00  0.00           H  
ATOM   3898 HG23 VAL   250      27.344  30.375  51.053  1.00  0.00           H  
ATOM   3899  C   VAL   250      27.489  26.621  49.047  1.00  0.00           C  
ATOM   3900  O   VAL   250      27.521  25.853  50.007  1.00  0.00           O  
ATOM   3901  N   HIE   251      27.217  26.182  47.794  1.00  0.00           N  
ATOM   3902  H   HIE   251      27.462  26.855  47.082  1.00  0.00           H  
ATOM   3903  CA  HIE   251      27.033  24.766  47.438  1.00  0.00           C  
ATOM   3904  HA  HIE   251      26.097  24.348  47.809  1.00  0.00           H  
ATOM   3905  CB  HIE   251      27.119  24.682  45.930  1.00  0.00           C  
ATOM   3906  HB2 HIE   251      28.077  24.998  45.516  1.00  0.00           H  
ATOM   3907  HB3 HIE   251      26.398  25.416  45.571  1.00  0.00           H  
ATOM   3908  CG  HIE   251      26.954  23.428  45.146  1.00  0.00           C  
ATOM   3909  ND1 HIE   251      25.810  22.637  44.940  1.00  0.00           N  
ATOM   3910  CE1 HIE   251      26.124  21.612  44.165  1.00  0.00           C  
ATOM   3911  HE1 HIE   251      25.496  20.756  43.965  1.00  0.00           H  
ATOM   3912  NE2 HIE   251      27.445  21.695  43.798  1.00  0.00           N  
ATOM   3913  HE2 HIE   251      27.871  21.137  43.072  1.00  0.00           H  
ATOM   3914  CD2 HIE   251      27.966  22.886  44.349  1.00  0.00           C  
ATOM   3915  HD2 HIE   251      28.915  23.343  44.111  1.00  0.00           H  
ATOM   3916  C   HIE   251      28.164  23.914  48.008  1.00  0.00           C  
ATOM   3917  O   HIE   251      27.878  22.885  48.542  1.00  0.00           O  
ATOM   3918  N   PHE   252      29.451  24.350  47.950  1.00  0.00           N  
ATOM   3919  H   PHE   252      29.574  25.299  47.626  1.00  0.00           H  
ATOM   3920  CA  PHE   252      30.637  23.509  48.262  1.00  0.00           C  
ATOM   3921  HA  PHE   252      30.356  22.478  48.048  1.00  0.00           H  
ATOM   3922  CB  PHE   252      31.776  23.813  47.323  1.00  0.00           C  
ATOM   3923  HB2 PHE   252      32.631  23.244  47.687  1.00  0.00           H  
ATOM   3924  HB3 PHE   252      32.079  24.822  47.602  1.00  0.00           H  
ATOM   3925  CG  PHE   252      31.677  23.705  45.785  1.00  0.00           C  
ATOM   3926  CD1 PHE   252      31.680  24.852  45.033  1.00  0.00           C  
ATOM   3927  HD1 PHE   252      31.767  25.796  45.551  1.00  0.00           H  
ATOM   3928  CE1 PHE   252      31.823  24.792  43.607  1.00  0.00           C  
ATOM   3929  HE1 PHE   252      31.948  25.685  43.012  1.00  0.00           H  
ATOM   3930  CZ  PHE   252      31.893  23.521  43.014  1.00  0.00           C  
ATOM   3931  HZ  PHE   252      31.969  23.458  41.938  1.00  0.00           H  
ATOM   3932  CE2 PHE   252      31.709  22.387  43.782  1.00  0.00           C  
ATOM   3933  HE2 PHE   252      31.719  21.425  43.290  1.00  0.00           H  
ATOM   3934  CD2 PHE   252      31.563  22.457  45.156  1.00  0.00           C  
ATOM   3935  HD2 PHE   252      31.517  21.526  45.701  1.00  0.00           H  
ATOM   3936  C   PHE   252      31.034  23.564  49.703  1.00  0.00           C  
ATOM   3937  O   PHE   252      31.484  22.525  50.253  1.00  0.00           O  
ATOM   3938  N   LEU   253      30.955  24.734  50.333  1.00  0.00           N  
ATOM   3939  H   LEU   253      30.658  25.504  49.751  1.00  0.00           H  
ATOM   3940  CA  LEU   253      30.922  24.924  51.779  1.00  0.00           C  
ATOM   3941  HA  LEU   253      31.953  24.752  52.088  1.00  0.00           H  
ATOM   3942  CB  LEU   253      30.515  26.341  52.072  1.00  0.00           C  
ATOM   3943  HB2 LEU   253      29.486  26.404  51.718  1.00  0.00           H  
ATOM   3944  HB3 LEU   253      31.232  27.034  51.633  1.00  0.00           H  
ATOM   3945  CG  LEU   253      30.343  26.674  53.570  1.00  0.00           C  
ATOM   3946  HG  LEU   253      29.601  25.964  53.935  1.00  0.00           H  
ATOM   3947  CD1 LEU   253      31.646  26.536  54.403  1.00  0.00           C  
ATOM   3948 HD11 LEU   253      31.886  25.473  54.392  1.00  0.00           H  
ATOM   3949 HD12 LEU   253      32.518  27.030  53.975  1.00  0.00           H  
ATOM   3950 HD13 LEU   253      31.547  26.987  55.391  1.00  0.00           H  
ATOM   3951  CD2 LEU   253      29.759  28.097  53.677  1.00  0.00           C  
ATOM   3952 HD21 LEU   253      29.215  28.242  54.611  1.00  0.00           H  
ATOM   3953 HD22 LEU   253      30.596  28.788  53.572  1.00  0.00           H  
ATOM   3954 HD23 LEU   253      28.986  28.297  52.936  1.00  0.00           H  
ATOM   3955  C   LEU   253      30.007  23.835  52.384  1.00  0.00           C  
ATOM   3956  O   LEU   253      30.475  22.981  53.139  1.00  0.00           O  
ATOM   3957  N   ARG   254      28.693  23.957  52.095  1.00  0.00           N  
ATOM   3958  H   ARG   254      28.434  24.766  51.548  1.00  0.00           H  
ATOM   3959  CA  ARG   254      27.610  23.033  52.542  1.00  0.00           C  
ATOM   3960  HA  ARG   254      27.519  23.304  53.594  1.00  0.00           H  
ATOM   3961  CB  ARG   254      26.219  23.135  51.949  1.00  0.00           C  
ATOM   3962  HB2 ARG   254      25.645  22.295  52.340  1.00  0.00           H  
ATOM   3963  HB3 ARG   254      26.102  22.965  50.879  1.00  0.00           H  
ATOM   3964  CG  ARG   254      25.579  24.381  52.357  1.00  0.00           C  
ATOM   3965  HG2 ARG   254      25.275  24.237  53.394  1.00  0.00           H  
ATOM   3966  HG3 ARG   254      26.156  25.294  52.217  1.00  0.00           H  
ATOM   3967  CD  ARG   254      24.181  24.569  51.695  1.00  0.00           C  
ATOM   3968  HD2 ARG   254      24.333  24.684  50.622  1.00  0.00           H  
ATOM   3969  HD3 ARG   254      23.899  25.530  52.126  1.00  0.00           H  
ATOM   3970  NE  ARG   254      23.254  23.454  51.905  1.00  0.00           N  
ATOM   3971  HE  ARG   254      23.700  22.669  52.357  1.00  0.00           H  
ATOM   3972  CZ  ARG   254      21.936  23.421  51.746  1.00  0.00           C  
ATOM   3973  NH1 ARG   254      21.302  24.375  51.029  1.00  0.00           N  
ATOM   3974 HH11 ARG   254      21.860  25.185  50.799  1.00  0.00           H  
ATOM   3975 HH12 ARG   254      20.297  24.278  50.996  1.00  0.00           H  
ATOM   3976  NH2 ARG   254      21.163  22.392  52.105  1.00  0.00           N  
ATOM   3977 HH21 ARG   254      20.168  22.479  51.951  1.00  0.00           H  
ATOM   3978 HH22 ARG   254      21.664  21.559  52.379  1.00  0.00           H  
ATOM   3979  C   ARG   254      28.130  21.603  52.568  1.00  0.00           C  
ATOM   3980  O   ARG   254      28.014  20.859  53.580  1.00  0.00           O  
ATOM   3981  N   GLU   255      28.801  21.116  51.491  1.00  0.00           N  
ATOM   3982  H   GLU   255      28.600  21.664  50.667  1.00  0.00           H  
ATOM   3983  CA  GLU   255      29.313  19.685  51.339  1.00  0.00           C  
ATOM   3984  HA  GLU   255      28.416  19.066  51.299  1.00  0.00           H  
ATOM   3985  CB  GLU   255      30.022  19.488  50.018  1.00  0.00           C  
ATOM   3986  HB2 GLU   255      30.928  20.088  50.099  1.00  0.00           H  
ATOM   3987  HB3 GLU   255      29.494  19.973  49.198  1.00  0.00           H  
ATOM   3988  CG  GLU   255      30.393  18.024  49.609  1.00  0.00           C  
ATOM   3989  HG2 GLU   255      31.028  17.551  50.359  1.00  0.00           H  
ATOM   3990  HG3 GLU   255      31.026  17.926  48.727  1.00  0.00           H  
ATOM   3991  CD  GLU   255      29.169  17.212  49.442  1.00  0.00           C  
ATOM   3992  OE1 GLU   255      28.127  17.731  49.071  1.00  0.00           O  
ATOM   3993  OE2 GLU   255      29.355  15.987  49.457  1.00  0.00           O  
ATOM   3994  C   GLU   255      30.159  19.192  52.480  1.00  0.00           C  
ATOM   3995  O   GLU   255      29.998  18.034  52.854  1.00  0.00           O  
ATOM   3996  N   VAL   256      31.107  20.012  52.970  1.00  0.00           N  
ATOM   3997  H   VAL   256      31.071  20.862  52.426  1.00  0.00           H  
ATOM   3998  CA  VAL   256      31.944  19.770  54.145  1.00  0.00           C  
ATOM   3999  HA  VAL   256      32.032  18.686  54.213  1.00  0.00           H  
ATOM   4000  CB  VAL   256      33.412  20.209  54.014  1.00  0.00           C  
ATOM   4001  HB  VAL   256      33.451  21.234  53.645  1.00  0.00           H  
ATOM   4002  CG1 VAL   256      34.300  20.227  55.162  1.00  0.00           C  
ATOM   4003 HG11 VAL   256      35.295  20.576  54.889  1.00  0.00           H  
ATOM   4004 HG12 VAL   256      34.064  20.994  55.900  1.00  0.00           H  
ATOM   4005 HG13 VAL   256      34.322  19.262  55.669  1.00  0.00           H  
ATOM   4006  CG2 VAL   256      33.986  19.375  52.877  1.00  0.00           C  
ATOM   4007 HG21 VAL   256      33.407  19.405  51.954  1.00  0.00           H  
ATOM   4008 HG22 VAL   256      34.953  19.657  52.460  1.00  0.00           H  
ATOM   4009 HG23 VAL   256      34.166  18.352  53.205  1.00  0.00           H  
ATOM   4010  C   VAL   256      31.243  20.107  55.452  1.00  0.00           C  
ATOM   4011  O   VAL   256      31.281  19.316  56.372  1.00  0.00           O  
ATOM   4012  N   MET   257      30.511  21.182  55.486  1.00  0.00           N  
ATOM   4013  H   MET   257      30.523  21.720  54.631  1.00  0.00           H  
ATOM   4014  CA  MET   257      29.821  21.707  56.659  1.00  0.00           C  
ATOM   4015  HA  MET   257      30.675  21.951  57.291  1.00  0.00           H  
ATOM   4016  CB  MET   257      29.010  22.989  56.216  1.00  0.00           C  
ATOM   4017  HB2 MET   257      29.752  23.760  56.007  1.00  0.00           H  
ATOM   4018  HB3 MET   257      28.555  22.737  55.259  1.00  0.00           H  
ATOM   4019  CG  MET   257      27.956  23.547  57.238  1.00  0.00           C  
ATOM   4020  HG2 MET   257      27.088  22.888  57.244  1.00  0.00           H  
ATOM   4021  HG3 MET   257      28.401  23.651  58.227  1.00  0.00           H  
ATOM   4022  SD  MET   257      27.374  25.218  56.854  1.00  0.00           S  
ATOM   4023  CE  MET   257      28.849  26.160  57.109  1.00  0.00           C  
ATOM   4024  HE1 MET   257      28.682  27.236  57.165  1.00  0.00           H  
ATOM   4025  HE2 MET   257      29.353  25.873  58.032  1.00  0.00           H  
ATOM   4026  HE3 MET   257      29.566  26.049  56.296  1.00  0.00           H  
ATOM   4027  C   MET   257      28.922  20.678  57.313  1.00  0.00           C  
ATOM   4028  O   MET   257      28.891  20.506  58.537  1.00  0.00           O  
ATOM   4029  N   VAL   258      28.141  19.965  56.464  1.00  0.00           N  
ATOM   4030  H   VAL   258      28.190  19.948  55.455  1.00  0.00           H  
ATOM   4031  CA  VAL   258      27.303  18.858  57.007  1.00  0.00           C  
ATOM   4032  HA  VAL   258      26.629  19.291  57.746  1.00  0.00           H  
ATOM   4033  CB  VAL   258      26.363  18.352  55.828  1.00  0.00           C  
ATOM   4034  HB  VAL   258      25.671  19.131  55.509  1.00  0.00           H  
ATOM   4035  CG1 VAL   258      27.077  17.838  54.510  1.00  0.00           C  
ATOM   4036 HG11 VAL   258      27.255  18.634  53.787  1.00  0.00           H  
ATOM   4037 HG12 VAL   258      28.037  17.362  54.713  1.00  0.00           H  
ATOM   4038 HG13 VAL   258      26.410  17.047  54.167  1.00  0.00           H  
ATOM   4039  CG2 VAL   258      25.436  17.180  56.355  1.00  0.00           C  
ATOM   4040 HG21 VAL   258      25.907  16.219  56.564  1.00  0.00           H  
ATOM   4041 HG22 VAL   258      24.977  17.442  57.309  1.00  0.00           H  
ATOM   4042 HG23 VAL   258      24.673  17.001  55.597  1.00  0.00           H  
ATOM   4043  C   VAL   258      28.061  17.691  57.625  1.00  0.00           C  
ATOM   4044  O   VAL   258      27.482  16.937  58.450  1.00  0.00           O  
ATOM   4045  N   LYS   259      29.322  17.569  57.284  1.00  0.00           N  
ATOM   4046  H   LYS   259      29.732  18.275  56.688  1.00  0.00           H  
ATOM   4047  CA  LYS   259      30.091  16.427  57.756  1.00  0.00           C  
ATOM   4048  HA  LYS   259      29.452  15.613  58.099  1.00  0.00           H  
ATOM   4049  CB  LYS   259      31.115  15.870  56.744  1.00  0.00           C  
ATOM   4050  HB2 LYS   259      31.619  15.060  57.271  1.00  0.00           H  
ATOM   4051  HB3 LYS   259      31.922  16.594  56.626  1.00  0.00           H  
ATOM   4052  CG  LYS   259      30.514  15.376  55.460  1.00  0.00           C  
ATOM   4053  HG2 LYS   259      30.191  16.275  54.936  1.00  0.00           H  
ATOM   4054  HG3 LYS   259      29.730  14.710  55.821  1.00  0.00           H  
ATOM   4055  CD  LYS   259      31.595  14.715  54.595  1.00  0.00           C  
ATOM   4056  HD2 LYS   259      31.799  13.717  54.984  1.00  0.00           H  
ATOM   4057  HD3 LYS   259      32.485  15.340  54.669  1.00  0.00           H  
ATOM   4058  CE  LYS   259      31.093  14.725  53.158  1.00  0.00           C  
ATOM   4059  HE2 LYS   259      31.339  15.674  52.681  1.00  0.00           H  
ATOM   4060  HE3 LYS   259      30.018  14.544  53.185  1.00  0.00           H  
ATOM   4061  NZ  LYS   259      31.760  13.623  52.503  1.00  0.00           N  
ATOM   4062  HZ1 LYS   259      32.730  13.578  52.779  1.00  0.00           H  
ATOM   4063  HZ2 LYS   259      31.351  12.714  52.670  1.00  0.00           H  
ATOM   4064  HZ3 LYS   259      31.719  13.653  51.494  1.00  0.00           H  
ATOM   4065  C   LYS   259      30.794  16.898  59.070  1.00  0.00           C  
ATOM   4066  O   LYS   259      31.028  16.170  60.037  1.00  0.00           O  
ATOM   4067  N   GLU   260      31.266  18.135  59.038  1.00  0.00           N  
ATOM   4068  H   GLU   260      31.085  18.606  58.163  1.00  0.00           H  
ATOM   4069  CA  GLU   260      32.079  18.817  60.136  1.00  0.00           C  
ATOM   4070  HA  GLU   260      32.947  18.196  60.356  1.00  0.00           H  
ATOM   4071  CB  GLU   260      32.633  20.147  59.688  1.00  0.00           C  
ATOM   4072  HB2 GLU   260      32.963  20.736  60.544  1.00  0.00           H  
ATOM   4073  HB3 GLU   260      31.906  20.804  59.211  1.00  0.00           H  
ATOM   4074  CG  GLU   260      33.726  19.974  58.662  1.00  0.00           C  
ATOM   4075  HG2 GLU   260      33.988  20.979  58.332  1.00  0.00           H  
ATOM   4076  HG3 GLU   260      33.466  19.367  57.795  1.00  0.00           H  
ATOM   4077  CD  GLU   260      34.972  19.389  59.385  1.00  0.00           C  
ATOM   4078  OE1 GLU   260      35.170  18.135  59.227  1.00  0.00           O  
ATOM   4079  OE2 GLU   260      35.598  20.007  60.251  1.00  0.00           O  
ATOM   4080  C   GLU   260      31.217  19.067  61.406  1.00  0.00           C  
ATOM   4081  O   GLU   260      31.563  18.601  62.495  1.00  0.00           O  
ATOM   4082  N   ASN   261      30.023  19.729  61.259  1.00  0.00           N  
ATOM   4083  H   ASN   261      29.797  20.055  60.330  1.00  0.00           H  
ATOM   4084  CA  ASN   261      29.116  20.215  62.338  1.00  0.00           C  
ATOM   4085  HA  ASN   261      29.747  20.640  63.119  1.00  0.00           H  
ATOM   4086  CB  ASN   261      28.115  21.157  61.611  1.00  0.00           C  
ATOM   4087  HB2 ASN   261      27.322  21.433  62.306  1.00  0.00           H  
ATOM   4088  HB3 ASN   261      27.584  20.717  60.766  1.00  0.00           H  
ATOM   4089  CG  ASN   261      28.707  22.564  61.357  1.00  0.00           C  
ATOM   4090  OD1 ASN   261      29.904  22.784  61.496  1.00  0.00           O  
ATOM   4091  ND2 ASN   261      27.983  23.570  61.008  1.00  0.00           N  
ATOM   4092 HD21 ASN   261      28.398  24.483  60.885  1.00  0.00           H  
ATOM   4093 HD22 ASN   261      26.993  23.387  60.935  1.00  0.00           H  
ATOM   4094  C   ASN   261      28.269  19.034  62.887  1.00  0.00           C  
ATOM   4095  O   ASN   261      27.417  18.539  62.156  1.00  0.00           O  
ATOM   4096  N   LYS   262      28.504  18.609  64.107  1.00  0.00           N  
ATOM   4097  H   LYS   262      29.225  19.025  64.679  1.00  0.00           H  
ATOM   4098  CA  LYS   262      27.675  17.550  64.776  1.00  0.00           C  
ATOM   4099  HA  LYS   262      27.492  16.692  64.129  1.00  0.00           H  
ATOM   4100  CB  LYS   262      28.366  17.012  65.971  1.00  0.00           C  
ATOM   4101  HB2 LYS   262      28.505  17.786  66.726  1.00  0.00           H  
ATOM   4102  HB3 LYS   262      29.381  16.755  65.668  1.00  0.00           H  
ATOM   4103  CG  LYS   262      27.698  15.801  66.677  1.00  0.00           C  
ATOM   4104  HG2 LYS   262      27.678  14.971  65.970  1.00  0.00           H  
ATOM   4105  HG3 LYS   262      26.762  16.186  67.081  1.00  0.00           H  
ATOM   4106  CD  LYS   262      28.470  15.410  67.844  1.00  0.00           C  
ATOM   4107  HD2 LYS   262      28.384  16.212  68.578  1.00  0.00           H  
ATOM   4108  HD3 LYS   262      29.490  15.294  67.480  1.00  0.00           H  
ATOM   4109  CE  LYS   262      27.986  14.042  68.422  1.00  0.00           C  
ATOM   4110  HE2 LYS   262      26.985  14.225  68.814  1.00  0.00           H  
ATOM   4111  HE3 LYS   262      28.765  13.774  69.136  1.00  0.00           H  
ATOM   4112  NZ  LYS   262      28.136  13.016  67.375  1.00  0.00           N  
ATOM   4113  HZ1 LYS   262      27.946  12.093  67.739  1.00  0.00           H  
ATOM   4114  HZ2 LYS   262      27.549  13.086  66.556  1.00  0.00           H  
ATOM   4115  HZ3 LYS   262      29.119  13.056  67.147  1.00  0.00           H  
ATOM   4116  C   LYS   262      26.234  18.029  65.131  1.00  0.00           C  
ATOM   4117  O   LYS   262      25.218  17.382  64.753  1.00  0.00           O  
ATOM   4118  N   GLU   263      26.147  19.239  65.689  1.00  0.00           N  
ATOM   4119  H   GLU   263      26.988  19.796  65.751  1.00  0.00           H  
ATOM   4120  CA  GLU   263      24.816  19.904  65.857  1.00  0.00           C  
ATOM   4121  HA  GLU   263      24.095  19.130  66.118  1.00  0.00           H  
ATOM   4122  CB  GLU   263      24.900  20.850  66.988  1.00  0.00           C  
ATOM   4123  HB2 GLU   263      25.574  21.691  66.820  1.00  0.00           H  
ATOM   4124  HB3 GLU   263      25.363  20.266  67.784  1.00  0.00           H  
ATOM   4125  CG  GLU   263      23.554  21.387  67.532  1.00  0.00           C  
ATOM   4126  HG2 GLU   263      23.249  22.254  66.945  1.00  0.00           H  
ATOM   4127  HG3 GLU   263      23.783  21.865  68.485  1.00  0.00           H  
ATOM   4128  CD  GLU   263      22.368  20.425  67.606  1.00  0.00           C  
ATOM   4129  OE1 GLU   263      22.515  19.346  68.159  1.00  0.00           O  
ATOM   4130  OE2 GLU   263      21.290  20.719  67.079  1.00  0.00           O  
ATOM   4131  C   GLU   263      24.308  20.502  64.549  1.00  0.00           C  
ATOM   4132  O   GLU   263      23.352  20.037  63.912  1.00  0.00           O  
ATOM   4133  N   SER   264      24.994  21.584  64.109  1.00  0.00           N  
ATOM   4134  H   SER   264      25.809  21.952  64.579  1.00  0.00           H  
ATOM   4135  CA  SER   264      24.565  22.397  62.925  1.00  0.00           C  
ATOM   4136  HA  SER   264      23.483  22.510  62.998  1.00  0.00           H  
ATOM   4137  CB  SER   264      24.952  23.886  62.951  1.00  0.00           C  
ATOM   4138  HB2 SER   264      24.525  24.394  62.086  1.00  0.00           H  
ATOM   4139  HB3 SER   264      26.042  23.899  62.977  1.00  0.00           H  
ATOM   4140  OG  SER   264      24.675  24.546  64.179  1.00  0.00           O  
ATOM   4141  HG  SER   264      23.796  24.914  64.057  1.00  0.00           H  
ATOM   4142  C   SER   264      24.764  21.846  61.490  1.00  0.00           C  
ATOM   4143  O   SER   264      25.134  22.535  60.514  1.00  0.00           O  
ATOM   4144  N   LYS   265      24.411  20.577  61.295  1.00  0.00           N  
ATOM   4145  H   LYS   265      24.147  20.154  62.174  1.00  0.00           H  
ATOM   4146  CA  LYS   265      24.349  19.785  60.029  1.00  0.00           C  
ATOM   4147  HA  LYS   265      25.346  19.457  59.734  1.00  0.00           H  
ATOM   4148  CB  LYS   265      23.610  18.484  60.177  1.00  0.00           C  
ATOM   4149  HB2 LYS   265      23.348  18.092  59.194  1.00  0.00           H  
ATOM   4150  HB3 LYS   265      22.628  18.697  60.601  1.00  0.00           H  
ATOM   4151  CG  LYS   265      24.394  17.390  61.086  1.00  0.00           C  
ATOM   4152  HG2 LYS   265      24.754  17.908  61.975  1.00  0.00           H  
ATOM   4153  HG3 LYS   265      25.276  17.101  60.514  1.00  0.00           H  
ATOM   4154  CD  LYS   265      23.571  16.154  61.542  1.00  0.00           C  
ATOM   4155  HD2 LYS   265      22.938  15.833  60.715  1.00  0.00           H  
ATOM   4156  HD3 LYS   265      23.018  16.599  62.369  1.00  0.00           H  
ATOM   4157  CE  LYS   265      24.545  15.043  62.031  1.00  0.00           C  
ATOM   4158  HE2 LYS   265      25.196  15.488  62.784  1.00  0.00           H  
ATOM   4159  HE3 LYS   265      25.126  14.587  61.229  1.00  0.00           H  
ATOM   4160  NZ  LYS   265      23.749  13.963  62.749  1.00  0.00           N  
ATOM   4161  HZ1 LYS   265      23.557  14.516  63.572  1.00  0.00           H  
ATOM   4162  HZ2 LYS   265      22.870  13.738  62.306  1.00  0.00           H  
ATOM   4163  HZ3 LYS   265      24.297  13.120  62.852  1.00  0.00           H  
ATOM   4164  C   LYS   265      23.845  20.565  58.809  1.00  0.00           C  
ATOM   4165  O   LYS   265      24.562  20.663  57.837  1.00  0.00           O  
ATOM   4166  N   HIE   266      22.650  21.168  58.934  1.00  0.00           N  
ATOM   4167  H   HIE   266      22.079  20.865  59.710  1.00  0.00           H  
ATOM   4168  CA  HIE   266      22.037  22.021  57.933  1.00  0.00           C  
ATOM   4169  HA  HIE   266      22.256  21.658  56.928  1.00  0.00           H  
ATOM   4170  CB  HIE   266      20.474  22.001  58.035  1.00  0.00           C  
ATOM   4171  HB2 HIE   266      20.299  22.448  59.014  1.00  0.00           H  
ATOM   4172  HB3 HIE   266      20.098  20.982  57.946  1.00  0.00           H  
ATOM   4173  CG  HIE   266      19.748  22.888  56.975  1.00  0.00           C  
ATOM   4174  ND1 HIE   266      19.881  22.798  55.621  1.00  0.00           N  
ATOM   4175  CE1 HIE   266      19.071  23.735  55.053  1.00  0.00           C  
ATOM   4176  HE1 HIE   266      19.089  24.034  54.015  1.00  0.00           H  
ATOM   4177  NE2 HIE   266      18.392  24.393  56.000  1.00  0.00           N  
ATOM   4178  HE2 HIE   266      17.706  25.106  55.799  1.00  0.00           H  
ATOM   4179  CD2 HIE   266      18.801  23.789  57.216  1.00  0.00           C  
ATOM   4180  HD2 HIE   266      18.425  24.003  58.206  1.00  0.00           H  
ATOM   4181  C   HIE   266      22.554  23.481  58.006  1.00  0.00           C  
ATOM   4182  O   HIE   266      22.591  24.110  56.984  1.00  0.00           O  
ATOM   4183  N   LYS   267      22.734  23.961  59.258  1.00  0.00           N  
ATOM   4184  H   LYS   267      22.273  23.388  59.951  1.00  0.00           H  
ATOM   4185  CA  LYS   267      23.102  25.347  59.608  1.00  0.00           C  
ATOM   4186  HA  LYS   267      23.098  25.320  60.697  1.00  0.00           H  
ATOM   4187  CB  LYS   267      24.587  25.598  59.193  1.00  0.00           C  
ATOM   4188  HB2 LYS   267      24.689  25.538  58.110  1.00  0.00           H  
ATOM   4189  HB3 LYS   267      25.243  24.850  59.637  1.00  0.00           H  
ATOM   4190  CG  LYS   267      25.048  27.020  59.634  1.00  0.00           C  
ATOM   4191  HG2 LYS   267      24.315  27.743  59.277  1.00  0.00           H  
ATOM   4192  HG3 LYS   267      25.887  27.318  59.005  1.00  0.00           H  
ATOM   4193  CD  LYS   267      25.265  27.275  61.090  1.00  0.00           C  
ATOM   4194  HD2 LYS   267      26.009  26.553  61.428  1.00  0.00           H  
ATOM   4195  HD3 LYS   267      24.306  27.104  61.580  1.00  0.00           H  
ATOM   4196  CE  LYS   267      25.752  28.641  61.415  1.00  0.00           C  
ATOM   4197  HE2 LYS   267      25.101  29.359  60.915  1.00  0.00           H  
ATOM   4198  HE3 LYS   267      26.793  28.714  61.101  1.00  0.00           H  
ATOM   4199  NZ  LYS   267      25.704  28.994  62.874  1.00  0.00           N  
ATOM   4200  HZ1 LYS   267      26.452  28.487  63.327  1.00  0.00           H  
ATOM   4201  HZ2 LYS   267      25.794  29.990  63.013  1.00  0.00           H  
ATOM   4202  HZ3 LYS   267      24.866  28.703  63.357  1.00  0.00           H  
ATOM   4203  C   LYS   267      22.147  26.455  59.224  1.00  0.00           C  
ATOM   4204  O   LYS   267      21.830  27.285  60.066  1.00  0.00           O  
ATOM   4205  N   MET   268      21.686  26.494  58.000  1.00  0.00           N  
ATOM   4206  H   MET   268      21.903  25.746  57.358  1.00  0.00           H  
ATOM   4207  CA  MET   268      20.786  27.489  57.288  1.00  0.00           C  
ATOM   4208  HA  MET   268      20.629  27.105  56.280  1.00  0.00           H  
ATOM   4209  CB  MET   268      19.292  27.528  57.813  1.00  0.00           C  
ATOM   4210  HB2 MET   268      18.974  26.489  57.902  1.00  0.00           H  
ATOM   4211  HB3 MET   268      18.689  27.969  57.020  1.00  0.00           H  
ATOM   4212  CG  MET   268      19.105  28.122  59.210  1.00  0.00           C  
ATOM   4213  HG2 MET   268      19.598  27.489  59.947  1.00  0.00           H  
ATOM   4214  HG3 MET   268      18.084  27.792  59.403  1.00  0.00           H  
ATOM   4215  SD  MET   268      19.443  29.914  59.545  1.00  0.00           S  
ATOM   4216  CE  MET   268      18.335  30.746  58.340  1.00  0.00           C  
ATOM   4217  HE1 MET   268      18.742  31.732  58.113  1.00  0.00           H  
ATOM   4218  HE2 MET   268      18.067  30.141  57.473  1.00  0.00           H  
ATOM   4219  HE3 MET   268      17.425  30.875  58.926  1.00  0.00           H  
ATOM   4220  C   MET   268      21.357  28.877  57.128  1.00  0.00           C  
ATOM   4221  O   MET   268      21.134  29.564  56.114  1.00  0.00           O  
ATOM   4222  N   SER   269      22.169  29.394  58.049  1.00  0.00           N  
ATOM   4223  H   SER   269      22.211  28.863  58.907  1.00  0.00           H  
ATOM   4224  CA  SER   269      22.961  30.590  58.078  1.00  0.00           C  
ATOM   4225  HA  SER   269      22.444  31.326  57.461  1.00  0.00           H  
ATOM   4226  CB  SER   269      22.894  31.285  59.496  1.00  0.00           C  
ATOM   4227  HB2 SER   269      23.556  30.702  60.135  1.00  0.00           H  
ATOM   4228  HB3 SER   269      21.885  31.333  59.907  1.00  0.00           H  
ATOM   4229  OG  SER   269      23.287  32.631  59.428  1.00  0.00           O  
ATOM   4230  HG  SER   269      23.920  32.830  60.122  1.00  0.00           H  
ATOM   4231  C   SER   269      24.371  30.432  57.563  1.00  0.00           C  
ATOM   4232  O   SER   269      25.319  30.014  58.365  1.00  0.00           O  
ATOM   4233  N   TYR   270      24.564  30.656  56.239  1.00  0.00           N  
ATOM   4234  H   TYR   270      23.791  31.070  55.739  1.00  0.00           H  
ATOM   4235  CA  TYR   270      25.857  30.393  55.523  1.00  0.00           C  
ATOM   4236  HA  TYR   270      26.306  29.532  56.019  1.00  0.00           H  
ATOM   4237  CB  TYR   270      25.551  29.916  54.080  1.00  0.00           C  
ATOM   4238  HB2 TYR   270      26.486  29.670  53.578  1.00  0.00           H  
ATOM   4239  HB3 TYR   270      25.091  30.763  53.571  1.00  0.00           H  
ATOM   4240  CG  TYR   270      24.676  28.624  54.075  1.00  0.00           C  
ATOM   4241  CD1 TYR   270      24.976  27.445  54.670  1.00  0.00           C  
ATOM   4242  HD1 TYR   270      25.961  27.262  55.074  1.00  0.00           H  
ATOM   4243  CE1 TYR   270      24.051  26.401  54.840  1.00  0.00           C  
ATOM   4244  HE1 TYR   270      24.426  25.524  55.346  1.00  0.00           H  
ATOM   4245  CZ  TYR   270      22.726  26.606  54.309  1.00  0.00           C  
ATOM   4246  OH  TYR   270      21.751  25.601  54.284  1.00  0.00           O  
ATOM   4247  HH  TYR   270      21.865  24.885  54.914  1.00  0.00           H  
ATOM   4248  CE2 TYR   270      22.442  27.868  53.725  1.00  0.00           C  
ATOM   4249  HE2 TYR   270      21.409  28.061  53.480  1.00  0.00           H  
ATOM   4250  CD2 TYR   270      23.367  28.829  53.650  1.00  0.00           C  
ATOM   4251  HD2 TYR   270      23.046  29.770  53.228  1.00  0.00           H  
ATOM   4252  C   TYR   270      26.840  31.637  55.457  1.00  0.00           C  
ATOM   4253  O   TYR   270      27.994  31.497  55.915  1.00  0.00           O  
ATOM   4254  N   SER   271      26.426  32.711  54.740  1.00  0.00           N  
ATOM   4255  H   SER   271      25.471  32.854  54.444  1.00  0.00           H  
ATOM   4256  CA  SER   271      27.285  33.906  54.550  1.00  0.00           C  
ATOM   4257  HA  SER   271      26.844  34.456  53.719  1.00  0.00           H  
ATOM   4258  CB  SER   271      27.363  34.640  55.874  1.00  0.00           C  
ATOM   4259  HB2 SER   271      28.087  35.448  55.772  1.00  0.00           H  
ATOM   4260  HB3 SER   271      27.766  34.010  56.667  1.00  0.00           H  
ATOM   4261  OG  SER   271      26.127  35.225  56.235  1.00  0.00           O  
ATOM   4262  HG  SER   271      25.456  34.541  56.298  1.00  0.00           H  
ATOM   4263  C   SER   271      28.728  33.536  54.159  1.00  0.00           C  
ATOM   4264  O   SER   271      29.807  33.982  54.535  1.00  0.00           O  
ATOM   4265  N   GLY   272      28.703  32.793  53.071  1.00  0.00           N  
ATOM   4266  H   GLY   272      27.771  32.533  52.781  1.00  0.00           H  
ATOM   4267  CA  GLY   272      29.845  32.420  52.160  1.00  0.00           C  
ATOM   4268  HA2 GLY   272      29.509  31.580  51.553  1.00  0.00           H  
ATOM   4269  HA3 GLY   272      30.705  32.131  52.765  1.00  0.00           H  
ATOM   4270  C   GLY   272      30.249  33.516  51.139  1.00  0.00           C  
ATOM   4271  O   GLY   272      30.616  33.151  50.059  1.00  0.00           O  
ATOM   4272  N   ARG   273      30.216  34.831  51.496  1.00  0.00           N  
ATOM   4273  H   ARG   273      30.049  35.016  52.475  1.00  0.00           H  
ATOM   4274  CA  ARG   273      30.405  35.942  50.437  1.00  0.00           C  
ATOM   4275  HA  ARG   273      29.779  35.685  49.583  1.00  0.00           H  
ATOM   4276  CB  ARG   273      29.947  37.293  50.994  1.00  0.00           C  
ATOM   4277  HB2 ARG   273      30.002  37.966  50.138  1.00  0.00           H  
ATOM   4278  HB3 ARG   273      30.660  37.625  51.749  1.00  0.00           H  
ATOM   4279  CG  ARG   273      28.580  37.314  51.715  1.00  0.00           C  
ATOM   4280  HG2 ARG   273      28.592  36.475  52.410  1.00  0.00           H  
ATOM   4281  HG3 ARG   273      27.855  37.073  50.937  1.00  0.00           H  
ATOM   4282  CD  ARG   273      28.331  38.607  52.437  1.00  0.00           C  
ATOM   4283  HD2 ARG   273      27.244  38.693  52.451  1.00  0.00           H  
ATOM   4284  HD3 ARG   273      28.877  39.343  51.847  1.00  0.00           H  
ATOM   4285  NE  ARG   273      28.974  38.497  53.765  1.00  0.00           N  
ATOM   4286  HE  ARG   273      29.655  37.760  53.876  1.00  0.00           H  
ATOM   4287  CZ  ARG   273      28.816  39.418  54.689  1.00  0.00           C  
ATOM   4288  NH1 ARG   273      29.265  39.364  55.892  1.00  0.00           N  
ATOM   4289 HH11 ARG   273      29.736  38.489  56.070  1.00  0.00           H  
ATOM   4290 HH12 ARG   273      29.091  40.149  56.503  1.00  0.00           H  
ATOM   4291  NH2 ARG   273      28.068  40.464  54.416  1.00  0.00           N  
ATOM   4292 HH21 ARG   273      27.999  41.178  55.128  1.00  0.00           H  
ATOM   4293 HH22 ARG   273      27.809  40.838  53.514  1.00  0.00           H  
ATOM   4294  C   ARG   273      31.951  36.111  50.081  1.00  0.00           C  
ATOM   4295  O   ARG   273      32.731  36.324  51.011  1.00  0.00           O  
ATOM   4296  N   VAL   274      32.272  35.973  48.865  1.00  0.00           N  
ATOM   4297  H   VAL   274      31.561  35.879  48.154  1.00  0.00           H  
ATOM   4298  CA  VAL   274      33.626  35.760  48.403  1.00  0.00           C  
ATOM   4299  HA  VAL   274      34.052  34.910  48.936  1.00  0.00           H  
ATOM   4300  CB  VAL   274      33.677  35.273  46.924  1.00  0.00           C  
ATOM   4301  HB  VAL   274      33.163  36.022  46.322  1.00  0.00           H  
ATOM   4302  CG1 VAL   274      35.085  35.041  46.390  1.00  0.00           C  
ATOM   4303 HG11 VAL   274      35.009  34.858  45.318  1.00  0.00           H  
ATOM   4304 HG12 VAL   274      35.681  35.937  46.564  1.00  0.00           H  
ATOM   4305 HG13 VAL   274      35.600  34.207  46.866  1.00  0.00           H  
ATOM   4306  CG2 VAL   274      32.856  33.996  46.781  1.00  0.00           C  
ATOM   4307 HG21 VAL   274      32.789  33.730  45.726  1.00  0.00           H  
ATOM   4308 HG22 VAL   274      33.353  33.158  47.269  1.00  0.00           H  
ATOM   4309 HG23 VAL   274      31.856  33.959  47.213  1.00  0.00           H  
ATOM   4310  C   VAL   274      34.493  37.039  48.585  1.00  0.00           C  
ATOM   4311  O   VAL   274      34.226  38.035  47.934  1.00  0.00           O  
ATOM   4312  N   LYS   275      35.488  36.976  49.395  1.00  0.00           N  
ATOM   4313  H   LYS   275      35.733  36.159  49.937  1.00  0.00           H  
ATOM   4314  CA  LYS   275      36.375  38.143  49.657  1.00  0.00           C  
ATOM   4315  HA  LYS   275      35.869  39.068  49.381  1.00  0.00           H  
ATOM   4316  CB  LYS   275      36.850  38.201  51.131  1.00  0.00           C  
ATOM   4317  HB2 LYS   275      37.790  38.743  51.233  1.00  0.00           H  
ATOM   4318  HB3 LYS   275      37.190  37.236  51.508  1.00  0.00           H  
ATOM   4319  CG  LYS   275      35.758  38.618  52.127  1.00  0.00           C  
ATOM   4320  HG2 LYS   275      36.176  38.444  53.118  1.00  0.00           H  
ATOM   4321  HG3 LYS   275      34.853  38.024  52.003  1.00  0.00           H  
ATOM   4322  CD  LYS   275      35.487  40.061  51.980  1.00  0.00           C  
ATOM   4323  HD2 LYS   275      34.922  40.365  51.098  1.00  0.00           H  
ATOM   4324  HD3 LYS   275      36.466  40.538  52.019  1.00  0.00           H  
ATOM   4325  CE  LYS   275      34.718  40.376  53.365  1.00  0.00           C  
ATOM   4326  HE2 LYS   275      35.494  40.140  54.092  1.00  0.00           H  
ATOM   4327  HE3 LYS   275      33.908  39.678  53.577  1.00  0.00           H  
ATOM   4328  NZ  LYS   275      34.321  41.752  53.535  1.00  0.00           N  
ATOM   4329  HZ1 LYS   275      34.279  41.905  54.532  1.00  0.00           H  
ATOM   4330  HZ2 LYS   275      34.989  42.417  53.170  1.00  0.00           H  
ATOM   4331  HZ3 LYS   275      33.363  42.037  53.391  1.00  0.00           H  
ATOM   4332  C   LYS   275      37.616  38.076  48.783  1.00  0.00           C  
ATOM   4333  O   LYS   275      38.045  39.121  48.195  1.00  0.00           O  
ATOM   4334  N   THR   276      38.410  37.013  48.845  1.00  0.00           N  
ATOM   4335  H   THR   276      38.072  36.320  49.497  1.00  0.00           H  
ATOM   4336  CA  THR   276      39.838  36.855  48.575  1.00  0.00           C  
ATOM   4337  HA  THR   276      40.250  37.823  48.290  1.00  0.00           H  
ATOM   4338  CB  THR   276      40.493  36.525  49.931  1.00  0.00           C  
ATOM   4339  HB  THR   276      40.128  35.560  50.282  1.00  0.00           H  
ATOM   4340  CG2 THR   276      42.025  36.489  49.844  1.00  0.00           C  
ATOM   4341 HG21 THR   276      42.244  35.764  49.060  1.00  0.00           H  
ATOM   4342 HG22 THR   276      42.293  37.507  49.561  1.00  0.00           H  
ATOM   4343 HG23 THR   276      42.448  36.074  50.759  1.00  0.00           H  
ATOM   4344  OG1 THR   276      40.122  37.597  50.785  1.00  0.00           O  
ATOM   4345  HG1 THR   276      40.473  37.436  51.664  1.00  0.00           H  
ATOM   4346  C   THR   276      40.060  35.739  47.606  1.00  0.00           C  
ATOM   4347  O   THR   276      39.797  34.560  47.860  1.00  0.00           O  
ATOM   4348  N   LEU   277      40.597  36.050  46.467  1.00  0.00           N  
ATOM   4349  H   LEU   277      40.902  36.986  46.241  1.00  0.00           H  
ATOM   4350  CA  LEU   277      40.558  35.073  45.265  1.00  0.00           C  
ATOM   4351  HA  LEU   277      40.272  34.074  45.592  1.00  0.00           H  
ATOM   4352  CB  LEU   277      39.465  35.522  44.286  1.00  0.00           C  
ATOM   4353  HB2 LEU   277      39.796  36.492  43.914  1.00  0.00           H  
ATOM   4354  HB3 LEU   277      38.482  35.585  44.752  1.00  0.00           H  
ATOM   4355  CG  LEU   277      39.269  34.724  43.007  1.00  0.00           C  
ATOM   4356  HG  LEU   277      40.231  34.408  42.604  1.00  0.00           H  
ATOM   4357  CD1 LEU   277      38.369  33.548  43.197  1.00  0.00           C  
ATOM   4358 HD11 LEU   277      38.071  33.097  42.250  1.00  0.00           H  
ATOM   4359 HD12 LEU   277      38.818  32.889  43.940  1.00  0.00           H  
ATOM   4360 HD13 LEU   277      37.414  33.930  43.559  1.00  0.00           H  
ATOM   4361  CD2 LEU   277      38.633  35.626  42.052  1.00  0.00           C  
ATOM   4362 HD21 LEU   277      39.281  36.349  41.556  1.00  0.00           H  
ATOM   4363 HD22 LEU   277      38.290  35.076  41.176  1.00  0.00           H  
ATOM   4364 HD23 LEU   277      37.760  36.126  42.471  1.00  0.00           H  
ATOM   4365  C   LEU   277      41.976  34.978  44.638  1.00  0.00           C  
ATOM   4366  O   LEU   277      42.684  35.988  44.393  1.00  0.00           O  
ATOM   4367  N   CYS   278      42.642  33.805  44.618  1.00  0.00           N  
ATOM   4368  H   CYS   278      42.158  32.985  44.953  1.00  0.00           H  
ATOM   4369  CA  CYS   278      43.966  33.576  44.111  1.00  0.00           C  
ATOM   4370  HA  CYS   278      44.094  34.258  43.270  1.00  0.00           H  
ATOM   4371  CB  CYS   278      44.982  33.874  45.246  1.00  0.00           C  
ATOM   4372  HB2 CYS   278      44.723  33.168  46.035  1.00  0.00           H  
ATOM   4373  HB3 CYS   278      44.794  34.922  45.477  1.00  0.00           H  
ATOM   4374  SG  CYS   278      46.607  33.727  44.546  1.00  0.00           S  
ATOM   4375  HG  CYS   278      47.023  32.993  45.582  1.00  0.00           H  
ATOM   4376  C   CYS   278      44.189  32.160  43.554  1.00  0.00           C  
ATOM   4377  O   CYS   278      44.041  31.140  44.222  1.00  0.00           O  
ATOM   4378  N   LEU   279      44.599  32.147  42.275  1.00  0.00           N  
ATOM   4379  H   LEU   279      44.899  33.079  42.029  1.00  0.00           H  
ATOM   4380  CA  LEU   279      44.986  31.011  41.427  1.00  0.00           C  
ATOM   4381  HA  LEU   279      44.145  30.322  41.500  1.00  0.00           H  
ATOM   4382  CB  LEU   279      45.020  31.556  39.934  1.00  0.00           C  
ATOM   4383  HB2 LEU   279      45.676  32.427  39.931  1.00  0.00           H  
ATOM   4384  HB3 LEU   279      43.980  31.743  39.667  1.00  0.00           H  
ATOM   4385  CG  LEU   279      45.545  30.620  38.895  1.00  0.00           C  
ATOM   4386  HG  LEU   279      46.627  30.489  38.916  1.00  0.00           H  
ATOM   4387  CD1 LEU   279      44.995  29.225  38.935  1.00  0.00           C  
ATOM   4388 HD11 LEU   279      45.353  28.608  38.111  1.00  0.00           H  
ATOM   4389 HD12 LEU   279      45.294  28.720  39.854  1.00  0.00           H  
ATOM   4390 HD13 LEU   279      43.905  29.212  38.929  1.00  0.00           H  
ATOM   4391  CD2 LEU   279      45.084  31.053  37.475  1.00  0.00           C  
ATOM   4392 HD21 LEU   279      45.160  30.248  36.745  1.00  0.00           H  
ATOM   4393 HD22 LEU   279      44.027  31.318  37.435  1.00  0.00           H  
ATOM   4394 HD23 LEU   279      45.758  31.865  37.203  1.00  0.00           H  
ATOM   4395  C   LEU   279      46.397  30.472  41.796  1.00  0.00           C  
ATOM   4396  O   LEU   279      47.331  31.269  41.907  1.00  0.00           O  
ATOM   4397  N   GLN   280      46.587  29.147  41.963  1.00  0.00           N  
ATOM   4398  H   GLN   280      45.762  28.568  42.016  1.00  0.00           H  
ATOM   4399  CA  GLN   280      47.909  28.546  42.191  1.00  0.00           C  
ATOM   4400  HA  GLN   280      48.567  29.306  42.611  1.00  0.00           H  
ATOM   4401  CB  GLN   280      47.763  27.390  43.233  1.00  0.00           C  
ATOM   4402  HB2 GLN   280      47.444  26.457  42.770  1.00  0.00           H  
ATOM   4403  HB3 GLN   280      46.893  27.639  43.840  1.00  0.00           H  
ATOM   4404  CG  GLN   280      48.991  27.061  44.019  1.00  0.00           C  
ATOM   4405  HG2 GLN   280      49.156  27.884  44.715  1.00  0.00           H  
ATOM   4406  HG3 GLN   280      49.855  26.980  43.360  1.00  0.00           H  
ATOM   4407  CD  GLN   280      48.879  25.702  44.839  1.00  0.00           C  
ATOM   4408  OE1 GLN   280      47.823  25.038  44.884  1.00  0.00           O  
ATOM   4409  NE2 GLN   280      49.856  25.338  45.549  1.00  0.00           N  
ATOM   4410 HE21 GLN   280      50.697  25.876  45.399  1.00  0.00           H  
ATOM   4411 HE22 GLN   280      49.656  24.695  46.302  1.00  0.00           H  
ATOM   4412  C   GLN   280      48.557  28.133  40.919  1.00  0.00           C  
ATOM   4413  O   GLN   280      48.802  26.971  40.647  1.00  0.00           O  
ATOM   4414  N   LYS   281      48.758  29.113  40.029  1.00  0.00           N  
ATOM   4415  H   LYS   281      48.462  30.050  40.264  1.00  0.00           H  
ATOM   4416  CA  LYS   281      49.432  29.109  38.732  1.00  0.00           C  
ATOM   4417  HA  LYS   281      49.208  30.099  38.335  1.00  0.00           H  
ATOM   4418  CB  LYS   281      50.940  28.900  38.791  1.00  0.00           C  
ATOM   4419  HB2 LYS   281      51.255  27.885  39.032  1.00  0.00           H  
ATOM   4420  HB3 LYS   281      51.348  29.537  39.576  1.00  0.00           H  
ATOM   4421  CG  LYS   281      51.618  29.204  37.403  1.00  0.00           C  
ATOM   4422  HG2 LYS   281      51.102  28.806  36.530  1.00  0.00           H  
ATOM   4423  HG3 LYS   281      52.627  28.798  37.483  1.00  0.00           H  
ATOM   4424  CD  LYS   281      51.574  30.733  37.151  1.00  0.00           C  
ATOM   4425  HD2 LYS   281      51.733  31.294  38.072  1.00  0.00           H  
ATOM   4426  HD3 LYS   281      50.557  30.969  36.838  1.00  0.00           H  
ATOM   4427  CE  LYS   281      52.471  31.113  35.993  1.00  0.00           C  
ATOM   4428  HE2 LYS   281      52.023  30.687  35.096  1.00  0.00           H  
ATOM   4429  HE3 LYS   281      53.366  30.499  36.093  1.00  0.00           H  
ATOM   4430  NZ  LYS   281      52.817  32.545  35.890  1.00  0.00           N  
ATOM   4431  HZ1 LYS   281      53.608  32.690  36.501  1.00  0.00           H  
ATOM   4432  HZ2 LYS   281      53.029  32.791  34.934  1.00  0.00           H  
ATOM   4433  HZ3 LYS   281      52.097  33.148  36.261  1.00  0.00           H  
ATOM   4434  C   LYS   281      48.692  28.351  37.607  1.00  0.00           C  
ATOM   4435  O   LYS   281      48.127  28.919  36.673  1.00  0.00           O  
ATOM   4436  N   ASN   282      48.528  27.079  37.877  1.00  0.00           N  
ATOM   4437  H   ASN   282      48.742  26.629  38.755  1.00  0.00           H  
ATOM   4438  CA  ASN   282      48.263  26.092  36.746  1.00  0.00           C  
ATOM   4439  HA  ASN   282      48.538  26.684  35.873  1.00  0.00           H  
ATOM   4440  CB  ASN   282      49.078  24.827  36.874  1.00  0.00           C  
ATOM   4441  HB2 ASN   282      48.831  24.144  36.061  1.00  0.00           H  
ATOM   4442  HB3 ASN   282      48.952  24.323  37.832  1.00  0.00           H  
ATOM   4443  CG  ASN   282      50.530  25.080  36.529  1.00  0.00           C  
ATOM   4444  OD1 ASN   282      51.375  25.183  37.371  1.00  0.00           O  
ATOM   4445  ND2 ASN   282      50.883  25.195  35.272  1.00  0.00           N  
ATOM   4446 HD21 ASN   282      51.819  25.427  34.973  1.00  0.00           H  
ATOM   4447 HD22 ASN   282      50.105  25.203  34.627  1.00  0.00           H  
ATOM   4448  C   ASN   282      46.740  25.726  36.576  1.00  0.00           C  
ATOM   4449  O   ASN   282      46.147  25.919  35.517  1.00  0.00           O  
ATOM   4450  N   THR   283      46.116  25.097  37.601  1.00  0.00           N  
ATOM   4451  H   THR   283      46.706  24.858  38.385  1.00  0.00           H  
ATOM   4452  CA  THR   283      44.759  24.527  37.625  1.00  0.00           C  
ATOM   4453  HA  THR   283      44.095  25.134  37.009  1.00  0.00           H  
ATOM   4454  CB  THR   283      44.699  23.077  37.191  1.00  0.00           C  
ATOM   4455  HB  THR   283      43.669  22.722  37.135  1.00  0.00           H  
ATOM   4456  CG2 THR   283      45.270  22.870  35.805  1.00  0.00           C  
ATOM   4457 HG21 THR   283      45.092  21.855  35.452  1.00  0.00           H  
ATOM   4458 HG22 THR   283      44.874  23.569  35.068  1.00  0.00           H  
ATOM   4459 HG23 THR   283      46.354  22.963  35.749  1.00  0.00           H  
ATOM   4460  OG1 THR   283      45.281  22.148  38.166  1.00  0.00           O  
ATOM   4461  HG1 THR   283      44.531  21.690  38.553  1.00  0.00           H  
ATOM   4462  C   THR   283      44.012  24.696  38.937  1.00  0.00           C  
ATOM   4463  O   THR   283      42.822  24.405  38.814  1.00  0.00           O  
ATOM   4464  N   ALA   284      44.576  25.086  40.107  1.00  0.00           N  
ATOM   4465  H   ALA   284      45.583  25.169  40.098  1.00  0.00           H  
ATOM   4466  CA  ALA   284      43.804  25.149  41.343  1.00  0.00           C  
ATOM   4467  HA  ALA   284      42.804  24.758  41.157  1.00  0.00           H  
ATOM   4468  CB  ALA   284      44.384  24.212  42.365  1.00  0.00           C  
ATOM   4469  HB1 ALA   284      44.694  23.304  41.848  1.00  0.00           H  
ATOM   4470  HB2 ALA   284      45.244  24.608  42.905  1.00  0.00           H  
ATOM   4471  HB3 ALA   284      43.545  24.001  43.029  1.00  0.00           H  
ATOM   4472  C   ALA   284      43.583  26.559  41.866  1.00  0.00           C  
ATOM   4473  O   ALA   284      44.572  27.151  42.389  1.00  0.00           O  
ATOM   4474  N   LEU   285      42.367  27.106  41.690  1.00  0.00           N  
ATOM   4475  H   LEU   285      41.765  26.472  41.185  1.00  0.00           H  
ATOM   4476  CA  LEU   285      41.843  28.395  42.208  1.00  0.00           C  
ATOM   4477  HA  LEU   285      42.648  29.127  42.137  1.00  0.00           H  
ATOM   4478  CB  LEU   285      40.687  28.754  41.286  1.00  0.00           C  
ATOM   4479  HB2 LEU   285      39.977  27.926  41.281  1.00  0.00           H  
ATOM   4480  HB3 LEU   285      40.956  28.812  40.231  1.00  0.00           H  
ATOM   4481  CG  LEU   285      39.983  30.147  41.711  1.00  0.00           C  
ATOM   4482  HG  LEU   285      39.598  30.139  42.731  1.00  0.00           H  
ATOM   4483  CD1 LEU   285      40.951  31.273  41.758  1.00  0.00           C  
ATOM   4484 HD11 LEU   285      41.742  31.362  41.013  1.00  0.00           H  
ATOM   4485 HD12 LEU   285      40.380  32.194  41.877  1.00  0.00           H  
ATOM   4486 HD13 LEU   285      41.512  31.228  42.691  1.00  0.00           H  
ATOM   4487  CD2 LEU   285      38.838  30.347  40.797  1.00  0.00           C  
ATOM   4488 HD21 LEU   285      38.255  29.428  40.735  1.00  0.00           H  
ATOM   4489 HD22 LEU   285      38.191  31.067  41.298  1.00  0.00           H  
ATOM   4490 HD23 LEU   285      39.263  30.822  39.913  1.00  0.00           H  
ATOM   4491  C   LEU   285      41.436  28.162  43.671  1.00  0.00           C  
ATOM   4492  O   LEU   285      40.460  27.456  43.936  1.00  0.00           O  
ATOM   4493  N   TRP   286      42.000  28.937  44.591  1.00  0.00           N  
ATOM   4494  H   TRP   286      42.682  29.644  44.354  1.00  0.00           H  
ATOM   4495  CA  TRP   286      41.543  29.025  45.965  1.00  0.00           C  
ATOM   4496  HA  TRP   286      40.950  28.143  46.206  1.00  0.00           H  
ATOM   4497  CB  TRP   286      42.771  29.196  46.959  1.00  0.00           C  
ATOM   4498  HB2 TRP   286      42.413  29.120  47.986  1.00  0.00           H  
ATOM   4499  HB3 TRP   286      43.205  30.190  46.851  1.00  0.00           H  
ATOM   4500  CG  TRP   286      43.960  28.303  46.904  1.00  0.00           C  
ATOM   4501  CD1 TRP   286      44.560  27.799  45.811  1.00  0.00           C  
ATOM   4502  HD1 TRP   286      44.180  27.706  44.805  1.00  0.00           H  
ATOM   4503  NE1 TRP   286      45.695  27.039  46.195  1.00  0.00           N  
ATOM   4504  HE1 TRP   286      46.353  26.543  45.612  1.00  0.00           H  
ATOM   4505  CE2 TRP   286      45.848  27.145  47.580  1.00  0.00           C  
ATOM   4506  CZ2 TRP   286      46.851  26.473  48.341  1.00  0.00           C  
ATOM   4507  HZ2 TRP   286      47.570  25.762  47.961  1.00  0.00           H  
ATOM   4508  CH2 TRP   286      46.679  26.678  49.777  1.00  0.00           C  
ATOM   4509  HH2 TRP   286      47.364  26.224  50.478  1.00  0.00           H  
ATOM   4510  CZ3 TRP   286      45.617  27.481  50.336  1.00  0.00           C  
ATOM   4511  HZ3 TRP   286      45.611  27.658  51.402  1.00  0.00           H  
ATOM   4512  CE3 TRP   286      44.678  28.107  49.461  1.00  0.00           C  
ATOM   4513  HE3 TRP   286      43.909  28.709  49.922  1.00  0.00           H  
ATOM   4514  CD2 TRP   286      44.789  28.002  48.090  1.00  0.00           C  
ATOM   4515  C   TRP   286      40.618  30.228  46.138  1.00  0.00           C  
ATOM   4516  O   TRP   286      40.836  31.342  45.642  1.00  0.00           O  
ATOM   4517  N   ILE   287      39.582  29.993  46.927  1.00  0.00           N  
ATOM   4518  H   ILE   287      39.371  29.060  47.254  1.00  0.00           H  
ATOM   4519  CA  ILE   287      38.504  30.950  47.010  1.00  0.00           C  
ATOM   4520  HA  ILE   287      38.782  31.895  46.543  1.00  0.00           H  
ATOM   4521  CB  ILE   287      37.231  30.429  46.228  1.00  0.00           C  
ATOM   4522  HB  ILE   287      37.037  29.524  46.805  1.00  0.00           H  
ATOM   4523  CG2 ILE   287      36.056  31.411  46.209  1.00  0.00           C  
ATOM   4524 HG21 ILE   287      36.100  32.164  45.422  1.00  0.00           H  
ATOM   4525 HG22 ILE   287      35.127  30.904  45.948  1.00  0.00           H  
ATOM   4526 HG23 ILE   287      35.898  31.933  47.153  1.00  0.00           H  
ATOM   4527  CG1 ILE   287      37.448  30.009  44.676  1.00  0.00           C  
ATOM   4528 HG12 ILE   287      38.142  29.175  44.567  1.00  0.00           H  
ATOM   4529 HG13 ILE   287      37.848  30.832  44.084  1.00  0.00           H  
ATOM   4530  CD1 ILE   287      36.185  29.509  44.062  1.00  0.00           C  
ATOM   4531 HD11 ILE   287      35.830  28.647  44.626  1.00  0.00           H  
ATOM   4532 HD12 ILE   287      35.338  30.195  44.039  1.00  0.00           H  
ATOM   4533 HD13 ILE   287      36.363  29.155  43.047  1.00  0.00           H  
ATOM   4534  C   ILE   287      38.169  31.228  48.501  1.00  0.00           C  
ATOM   4535  O   ILE   287      37.509  30.474  49.219  1.00  0.00           O  
ATOM   4536  N   GLY   288      38.508  32.453  48.971  1.00  0.00           N  
ATOM   4537  H   GLY   288      38.866  33.128  48.311  1.00  0.00           H  
ATOM   4538  CA  GLY   288      38.138  33.001  50.275  1.00  0.00           C  
ATOM   4539  HA2 GLY   288      38.580  33.997  50.243  1.00  0.00           H  
ATOM   4540  HA3 GLY   288      38.586  32.412  51.076  1.00  0.00           H  
ATOM   4541  C   GLY   288      36.606  33.129  50.468  1.00  0.00           C  
ATOM   4542  O   GLY   288      35.966  34.173  50.099  1.00  0.00           O  
ATOM   4543  N   THR   289      36.042  32.022  51.033  1.00  0.00           N  
ATOM   4544  H   THR   289      36.672  31.279  51.297  1.00  0.00           H  
ATOM   4545  CA  THR   289      34.637  31.861  51.075  1.00  0.00           C  
ATOM   4546  HA  THR   289      34.130  32.395  50.270  1.00  0.00           H  
ATOM   4547  CB  THR   289      34.289  30.292  50.941  1.00  0.00           C  
ATOM   4548  HB  THR   289      35.001  29.783  51.590  1.00  0.00           H  
ATOM   4549  CG2 THR   289      32.863  29.831  51.273  1.00  0.00           C  
ATOM   4550 HG21 THR   289      32.771  28.893  50.726  1.00  0.00           H  
ATOM   4551 HG22 THR   289      32.711  29.803  52.352  1.00  0.00           H  
ATOM   4552 HG23 THR   289      32.174  30.634  51.010  1.00  0.00           H  
ATOM   4553  OG1 THR   289      34.531  29.990  49.555  1.00  0.00           O  
ATOM   4554  HG1 THR   289      35.395  30.333  49.316  1.00  0.00           H  
ATOM   4555  C   THR   289      34.085  32.423  52.435  1.00  0.00           C  
ATOM   4556  O   THR   289      34.276  31.715  53.448  1.00  0.00           O  
ATOM   4557  N   GLY   290      33.418  33.622  52.383  1.00  0.00           N  
ATOM   4558  H   GLY   290      33.428  34.066  51.476  1.00  0.00           H  
ATOM   4559  CA  GLY   290      33.072  34.444  53.603  1.00  0.00           C  
ATOM   4560  HA2 GLY   290      32.324  33.929  54.206  1.00  0.00           H  
ATOM   4561  HA3 GLY   290      32.669  35.440  53.419  1.00  0.00           H  
ATOM   4562  C   GLY   290      34.372  34.664  54.466  1.00  0.00           C  
ATOM   4563  O   GLY   290      35.397  35.026  53.983  1.00  0.00           O  
ATOM   4564  N   GLY   291      34.305  34.370  55.797  1.00  0.00           N  
ATOM   4565  H   GLY   291      33.472  33.946  56.180  1.00  0.00           H  
ATOM   4566  CA  GLY   291      35.481  34.641  56.677  1.00  0.00           C  
ATOM   4567  HA2 GLY   291      35.149  34.694  57.714  1.00  0.00           H  
ATOM   4568  HA3 GLY   291      35.980  35.540  56.313  1.00  0.00           H  
ATOM   4569  C   GLY   291      36.471  33.418  56.539  1.00  0.00           C  
ATOM   4570  O   GLY   291      37.592  33.568  56.201  1.00  0.00           O  
ATOM   4571  N   GLY   292      36.012  32.245  57.080  1.00  0.00           N  
ATOM   4572  H   GLY   292      35.094  32.226  57.502  1.00  0.00           H  
ATOM   4573  CA  GLY   292      36.906  31.198  57.588  1.00  0.00           C  
ATOM   4574  HA2 GLY   292      36.612  30.820  58.568  1.00  0.00           H  
ATOM   4575  HA3 GLY   292      37.841  31.756  57.636  1.00  0.00           H  
ATOM   4576  C   GLY   292      37.196  29.986  56.675  1.00  0.00           C  
ATOM   4577  O   GLY   292      37.847  29.063  57.099  1.00  0.00           O  
ATOM   4578  N   HIE   293      36.667  30.038  55.418  1.00  0.00           N  
ATOM   4579  H   HIE   293      36.173  30.876  55.147  1.00  0.00           H  
ATOM   4580  CA  HIE   293      36.538  28.826  54.613  1.00  0.00           C  
ATOM   4581  HA  HIE   293      36.916  27.961  55.158  1.00  0.00           H  
ATOM   4582  CB  HIE   293      35.033  28.444  54.411  1.00  0.00           C  
ATOM   4583  HB2 HIE   293      34.885  27.629  53.702  1.00  0.00           H  
ATOM   4584  HB3 HIE   293      34.704  29.320  53.852  1.00  0.00           H  
ATOM   4585  CG  HIE   293      34.256  28.311  55.653  1.00  0.00           C  
ATOM   4586  ND1 HIE   293      34.452  27.376  56.614  1.00  0.00           N  
ATOM   4587  CE1 HIE   293      33.591  27.616  57.605  1.00  0.00           C  
ATOM   4588  HE1 HIE   293      33.364  27.010  58.470  1.00  0.00           H  
ATOM   4589  NE2 HIE   293      32.868  28.719  57.298  1.00  0.00           N  
ATOM   4590  HE2 HIE   293      32.053  29.023  57.810  1.00  0.00           H  
ATOM   4591  CD2 HIE   293      33.364  29.216  56.064  1.00  0.00           C  
ATOM   4592  HD2 HIE   293      33.184  30.169  55.589  1.00  0.00           H  
ATOM   4593  C   HIE   293      37.341  28.978  53.356  1.00  0.00           C  
ATOM   4594  O   HIE   293      37.226  30.015  52.693  1.00  0.00           O  
ATOM   4595  N   ILE   294      38.145  27.922  53.016  1.00  0.00           N  
ATOM   4596  H   ILE   294      38.132  27.100  53.603  1.00  0.00           H  
ATOM   4597  CA  ILE   294      38.993  27.919  51.756  1.00  0.00           C  
ATOM   4598  HA  ILE   294      38.838  28.874  51.254  1.00  0.00           H  
ATOM   4599  CB  ILE   294      40.547  28.062  52.100  1.00  0.00           C  
ATOM   4600  HB  ILE   294      40.806  27.088  52.514  1.00  0.00           H  
ATOM   4601  CG2 ILE   294      41.274  28.315  50.806  1.00  0.00           C  
ATOM   4602 HG21 ILE   294      41.223  29.390  50.633  1.00  0.00           H  
ATOM   4603 HG22 ILE   294      42.322  28.039  50.925  1.00  0.00           H  
ATOM   4604 HG23 ILE   294      40.886  27.748  49.960  1.00  0.00           H  
ATOM   4605  CG1 ILE   294      40.893  29.038  53.180  1.00  0.00           C  
ATOM   4606 HG12 ILE   294      40.356  28.727  54.076  1.00  0.00           H  
ATOM   4607 HG13 ILE   294      40.480  30.024  52.968  1.00  0.00           H  
ATOM   4608  CD1 ILE   294      42.388  29.096  53.533  1.00  0.00           C  
ATOM   4609 HD11 ILE   294      42.567  29.798  54.348  1.00  0.00           H  
ATOM   4610 HD12 ILE   294      42.706  28.104  53.855  1.00  0.00           H  
ATOM   4611 HD13 ILE   294      42.927  29.409  52.639  1.00  0.00           H  
ATOM   4612  C   ILE   294      38.593  26.748  50.939  1.00  0.00           C  
ATOM   4613  O   ILE   294      38.835  25.593  51.239  1.00  0.00           O  
ATOM   4614  N   LEU   295      37.792  27.076  49.869  1.00  0.00           N  
ATOM   4615  H   LEU   295      37.597  28.035  49.618  1.00  0.00           H  
ATOM   4616  CA  LEU   295      37.448  26.055  48.892  1.00  0.00           C  
ATOM   4617  HA  LEU   295      37.248  25.107  49.392  1.00  0.00           H  
ATOM   4618  CB  LEU   295      36.109  26.572  48.328  1.00  0.00           C  
ATOM   4619  HB2 LEU   295      36.141  27.661  48.293  1.00  0.00           H  
ATOM   4620  HB3 LEU   295      35.342  26.341  49.067  1.00  0.00           H  
ATOM   4621  CG  LEU   295      35.710  26.051  46.937  1.00  0.00           C  
ATOM   4622  HG  LEU   295      36.391  26.475  46.199  1.00  0.00           H  
ATOM   4623  CD1 LEU   295      35.778  24.537  46.900  1.00  0.00           C  
ATOM   4624 HD11 LEU   295      36.818  24.211  46.933  1.00  0.00           H  
ATOM   4625 HD12 LEU   295      35.142  24.085  47.661  1.00  0.00           H  
ATOM   4626 HD13 LEU   295      35.456  24.160  45.930  1.00  0.00           H  
ATOM   4627  CD2 LEU   295      34.337  26.638  46.444  1.00  0.00           C  
ATOM   4628 HD21 LEU   295      34.201  26.339  45.404  1.00  0.00           H  
ATOM   4629 HD22 LEU   295      33.558  26.228  47.086  1.00  0.00           H  
ATOM   4630 HD23 LEU   295      34.349  27.723  46.543  1.00  0.00           H  
ATOM   4631  C   LEU   295      38.583  26.111  47.898  1.00  0.00           C  
ATOM   4632  O   LEU   295      38.861  27.179  47.362  1.00  0.00           O  
ATOM   4633  N   LEU   296      39.212  24.969  47.626  1.00  0.00           N  
ATOM   4634  H   LEU   296      38.877  24.177  48.156  1.00  0.00           H  
ATOM   4635  CA  LEU   296      40.109  24.751  46.507  1.00  0.00           C  
ATOM   4636  HA  LEU   296      40.416  25.742  46.172  1.00  0.00           H  
ATOM   4637  CB  LEU   296      41.280  23.900  46.847  1.00  0.00           C  
ATOM   4638  HB2 LEU   296      41.601  23.335  45.972  1.00  0.00           H  
ATOM   4639  HB3 LEU   296      41.075  23.163  47.623  1.00  0.00           H  
ATOM   4640  CG  LEU   296      42.473  24.785  47.363  1.00  0.00           C  
ATOM   4641  HG  LEU   296      42.578  25.721  46.814  1.00  0.00           H  
ATOM   4642  CD1 LEU   296      42.215  25.240  48.797  1.00  0.00           C  
ATOM   4643 HD11 LEU   296      42.333  24.397  49.477  1.00  0.00           H  
ATOM   4644 HD12 LEU   296      42.991  25.942  49.104  1.00  0.00           H  
ATOM   4645 HD13 LEU   296      41.233  25.704  48.883  1.00  0.00           H  
ATOM   4646  CD2 LEU   296      43.773  24.077  47.416  1.00  0.00           C  
ATOM   4647 HD21 LEU   296      44.431  24.745  47.971  1.00  0.00           H  
ATOM   4648 HD22 LEU   296      43.789  23.116  47.932  1.00  0.00           H  
ATOM   4649 HD23 LEU   296      44.221  23.873  46.444  1.00  0.00           H  
ATOM   4650  C   LEU   296      39.262  24.185  45.371  1.00  0.00           C  
ATOM   4651  O   LEU   296      38.621  23.129  45.451  1.00  0.00           O  
ATOM   4652  N   LEU   297      39.277  24.946  44.245  1.00  0.00           N  
ATOM   4653  H   LEU   297      39.716  25.843  44.392  1.00  0.00           H  
ATOM   4654  CA  LEU   297      38.506  24.611  43.059  1.00  0.00           C  
ATOM   4655  HA  LEU   297      37.970  23.674  43.203  1.00  0.00           H  
ATOM   4656  CB  LEU   297      37.425  25.690  42.961  1.00  0.00           C  
ATOM   4657  HB2 LEU   297      37.698  26.741  43.056  1.00  0.00           H  
ATOM   4658  HB3 LEU   297      36.713  25.496  43.763  1.00  0.00           H  
ATOM   4659  CG  LEU   297      36.671  25.614  41.579  1.00  0.00           C  
ATOM   4660  HG  LEU   297      36.677  24.584  41.222  1.00  0.00           H  
ATOM   4661  CD1 LEU   297      35.147  25.902  41.811  1.00  0.00           C  
ATOM   4662 HD11 LEU   297      34.910  25.152  42.565  1.00  0.00           H  
ATOM   4663 HD12 LEU   297      35.039  26.921  42.184  1.00  0.00           H  
ATOM   4664 HD13 LEU   297      34.588  25.797  40.881  1.00  0.00           H  
ATOM   4665  CD2 LEU   297      37.223  26.549  40.551  1.00  0.00           C  
ATOM   4666 HD21 LEU   297      37.115  27.554  40.958  1.00  0.00           H  
ATOM   4667 HD22 LEU   297      38.286  26.325  40.454  1.00  0.00           H  
ATOM   4668 HD23 LEU   297      36.728  26.415  39.589  1.00  0.00           H  
ATOM   4669  C   LEU   297      39.393  24.388  41.796  1.00  0.00           C  
ATOM   4670  O   LEU   297      40.220  25.252  41.475  1.00  0.00           O  
ATOM   4671  N   ASP   298      39.138  23.274  41.120  1.00  0.00           N  
ATOM   4672  H   ASP   298      38.709  22.556  41.685  1.00  0.00           H  
ATOM   4673  CA  ASP   298      39.667  22.937  39.752  1.00  0.00           C  
ATOM   4674  HA  ASP   298      40.740  23.086  39.872  1.00  0.00           H  
ATOM   4675  CB  ASP   298      39.445  21.457  39.399  1.00  0.00           C  
ATOM   4676  HB2 ASP   298      38.380  21.413  39.172  1.00  0.00           H  
ATOM   4677  HB3 ASP   298      39.704  20.843  40.261  1.00  0.00           H  
ATOM   4678  CG  ASP   298      40.139  20.862  38.061  1.00  0.00           C  
ATOM   4679  OD1 ASP   298      39.923  19.671  37.746  1.00  0.00           O  
ATOM   4680  OD2 ASP   298      40.964  21.591  37.575  1.00  0.00           O  
ATOM   4681  C   ASP   298      39.213  23.901  38.661  1.00  0.00           C  
ATOM   4682  O   ASP   298      37.999  23.811  38.312  1.00  0.00           O  
ATOM   4683  N   LEU   299      40.099  24.769  38.152  1.00  0.00           N  
ATOM   4684  H   LEU   299      41.060  24.660  38.444  1.00  0.00           H  
ATOM   4685  CA  LEU   299      39.887  25.613  36.982  1.00  0.00           C  
ATOM   4686  HA  LEU   299      38.958  26.126  37.230  1.00  0.00           H  
ATOM   4687  CB  LEU   299      41.034  26.563  36.836  1.00  0.00           C  
ATOM   4688  HB2 LEU   299      41.998  26.055  36.801  1.00  0.00           H  
ATOM   4689  HB3 LEU   299      41.136  27.070  37.795  1.00  0.00           H  
ATOM   4690  CG  LEU   299      40.946  27.706  35.789  1.00  0.00           C  
ATOM   4691  HG  LEU   299      40.615  27.322  34.824  1.00  0.00           H  
ATOM   4692  CD1 LEU   299      40.004  28.734  36.339  1.00  0.00           C  
ATOM   4693 HD11 LEU   299      39.739  29.304  35.448  1.00  0.00           H  
ATOM   4694 HD12 LEU   299      39.028  28.365  36.654  1.00  0.00           H  
ATOM   4695 HD13 LEU   299      40.562  29.413  36.983  1.00  0.00           H  
ATOM   4696  CD2 LEU   299      42.335  28.254  35.517  1.00  0.00           C  
ATOM   4697 HD21 LEU   299      42.267  29.240  35.058  1.00  0.00           H  
ATOM   4698 HD22 LEU   299      42.834  28.573  36.432  1.00  0.00           H  
ATOM   4699 HD23 LEU   299      43.067  27.602  35.039  1.00  0.00           H  
ATOM   4700  C   LEU   299      39.603  24.770  35.678  1.00  0.00           C  
ATOM   4701  O   LEU   299      38.965  25.256  34.799  1.00  0.00           O  
ATOM   4702  N   SER   300      40.086  23.495  35.606  1.00  0.00           N  
ATOM   4703  H   SER   300      40.589  23.143  36.408  1.00  0.00           H  
ATOM   4704  CA  SER   300      39.798  22.693  34.457  1.00  0.00           C  
ATOM   4705  HA  SER   300      39.907  23.313  33.567  1.00  0.00           H  
ATOM   4706  CB  SER   300      40.950  21.650  34.215  1.00  0.00           C  
ATOM   4707  HB2 SER   300      40.669  21.168  33.279  1.00  0.00           H  
ATOM   4708  HB3 SER   300      41.095  20.860  34.952  1.00  0.00           H  
ATOM   4709  OG  SER   300      42.106  22.445  34.052  1.00  0.00           O  
ATOM   4710  HG  SER   300      42.797  21.794  34.197  1.00  0.00           H  
ATOM   4711  C   SER   300      38.425  21.967  34.394  1.00  0.00           C  
ATOM   4712  O   SER   300      37.625  22.325  33.563  1.00  0.00           O  
ATOM   4713  N   THR   301      38.191  20.985  35.297  1.00  0.00           N  
ATOM   4714  H   THR   301      38.857  20.918  36.053  1.00  0.00           H  
ATOM   4715  CA  THR   301      37.463  19.746  34.969  1.00  0.00           C  
ATOM   4716  HA  THR   301      36.896  19.824  34.042  1.00  0.00           H  
ATOM   4717  CB  THR   301      38.450  18.557  34.621  1.00  0.00           C  
ATOM   4718  HB  THR   301      39.017  18.203  35.482  1.00  0.00           H  
ATOM   4719  CG2 THR   301      37.641  17.432  34.014  1.00  0.00           C  
ATOM   4720 HG21 THR   301      36.892  17.042  34.703  1.00  0.00           H  
ATOM   4721 HG22 THR   301      37.035  17.758  33.168  1.00  0.00           H  
ATOM   4722 HG23 THR   301      38.296  16.686  33.565  1.00  0.00           H  
ATOM   4723  OG1 THR   301      39.449  18.861  33.769  1.00  0.00           O  
ATOM   4724  HG1 THR   301      40.304  18.631  34.140  1.00  0.00           H  
ATOM   4725  C   THR   301      36.464  19.364  36.091  1.00  0.00           C  
ATOM   4726  O   THR   301      35.269  19.307  35.853  1.00  0.00           O  
ATOM   4727  N   ARG   302      36.982  19.091  37.282  1.00  0.00           N  
ATOM   4728  H   ARG   302      37.950  19.334  37.441  1.00  0.00           H  
ATOM   4729  CA  ARG   302      36.214  18.434  38.324  1.00  0.00           C  
ATOM   4730  HA  ARG   302      35.155  18.350  38.078  1.00  0.00           H  
ATOM   4731  CB  ARG   302      36.607  17.032  38.573  1.00  0.00           C  
ATOM   4732  HB2 ARG   302      37.634  16.937  38.926  1.00  0.00           H  
ATOM   4733  HB3 ARG   302      36.590  16.383  37.698  1.00  0.00           H  
ATOM   4734  CG  ARG   302      35.755  16.212  39.603  1.00  0.00           C  
ATOM   4735  HG2 ARG   302      34.828  16.031  39.060  1.00  0.00           H  
ATOM   4736  HG3 ARG   302      35.516  16.670  40.563  1.00  0.00           H  
ATOM   4737  CD  ARG   302      36.295  14.938  40.034  1.00  0.00           C  
ATOM   4738  HD2 ARG   302      36.641  14.388  39.159  1.00  0.00           H  
ATOM   4739  HD3 ARG   302      35.440  14.394  40.435  1.00  0.00           H  
ATOM   4740  NE  ARG   302      37.250  15.155  41.122  1.00  0.00           N  
ATOM   4741  HE  ARG   302      37.684  16.065  41.185  1.00  0.00           H  
ATOM   4742  CZ  ARG   302      37.434  14.343  42.135  1.00  0.00           C  
ATOM   4743  NH1 ARG   302      36.821  13.173  42.142  1.00  0.00           N  
ATOM   4744 HH11 ARG   302      37.031  12.560  42.917  1.00  0.00           H  
ATOM   4745 HH12 ARG   302      36.309  12.879  41.323  1.00  0.00           H  
ATOM   4746  NH2 ARG   302      38.113  14.657  43.155  1.00  0.00           N  
ATOM   4747 HH21 ARG   302      38.491  15.592  43.099  1.00  0.00           H  
ATOM   4748 HH22 ARG   302      38.303  14.058  43.946  1.00  0.00           H  
ATOM   4749  C   ARG   302      36.337  19.259  39.597  1.00  0.00           C  
ATOM   4750  O   ARG   302      37.352  19.194  40.272  1.00  0.00           O  
ATOM   4751  N   ARG   303      35.306  20.149  39.713  1.00  0.00           N  
ATOM   4752  H   ARG   303      34.515  20.071  39.089  1.00  0.00           H  
ATOM   4753  CA  ARG   303      35.382  21.316  40.501  1.00  0.00           C  
ATOM   4754  HA  ARG   303      36.149  21.968  40.082  1.00  0.00           H  
ATOM   4755  CB  ARG   303      33.997  22.034  40.536  1.00  0.00           C  
ATOM   4756  HB2 ARG   303      34.086  22.850  41.253  1.00  0.00           H  
ATOM   4757  HB3 ARG   303      33.305  21.233  40.796  1.00  0.00           H  
ATOM   4758  CG  ARG   303      33.640  22.527  39.144  1.00  0.00           C  
ATOM   4759  HG2 ARG   303      32.600  22.806  39.315  1.00  0.00           H  
ATOM   4760  HG3 ARG   303      33.881  21.791  38.378  1.00  0.00           H  
ATOM   4761  CD  ARG   303      34.362  23.857  38.743  1.00  0.00           C  
ATOM   4762  HD2 ARG   303      35.449  23.778  38.711  1.00  0.00           H  
ATOM   4763  HD3 ARG   303      33.929  24.572  39.442  1.00  0.00           H  
ATOM   4764  NE  ARG   303      33.980  24.338  37.398  1.00  0.00           N  
ATOM   4765  HE  ARG   303      33.039  24.113  37.108  1.00  0.00           H  
ATOM   4766  CZ  ARG   303      34.694  24.936  36.519  1.00  0.00           C  
ATOM   4767  NH1 ARG   303      34.054  25.431  35.498  1.00  0.00           N  
ATOM   4768 HH11 ARG   303      33.072  25.234  35.372  1.00  0.00           H  
ATOM   4769 HH12 ARG   303      34.555  25.643  34.647  1.00  0.00           H  
ATOM   4770  NH2 ARG   303      36.010  25.141  36.643  1.00  0.00           N  
ATOM   4771 HH21 ARG   303      36.439  25.736  35.949  1.00  0.00           H  
ATOM   4772 HH22 ARG   303      36.554  24.620  37.316  1.00  0.00           H  
ATOM   4773  C   ARG   303      35.864  21.121  41.946  1.00  0.00           C  
ATOM   4774  O   ARG   303      36.926  21.645  42.296  1.00  0.00           O  
ATOM   4775  N   LEU   304      35.129  20.378  42.770  1.00  0.00           N  
ATOM   4776  H   LEU   304      34.213  20.079  42.465  1.00  0.00           H  
ATOM   4777  CA  LEU   304      35.410  20.209  44.216  1.00  0.00           C  
ATOM   4778  HA  LEU   304      35.595  21.231  44.545  1.00  0.00           H  
ATOM   4779  CB  LEU   304      34.223  19.564  45.045  1.00  0.00           C  
ATOM   4780  HB2 LEU   304      33.907  18.550  44.800  1.00  0.00           H  
ATOM   4781  HB3 LEU   304      33.292  20.084  44.816  1.00  0.00           H  
ATOM   4782  CG  LEU   304      34.589  19.480  46.501  1.00  0.00           C  
ATOM   4783  HG  LEU   304      35.566  18.998  46.539  1.00  0.00           H  
ATOM   4784  CD1 LEU   304      34.668  20.872  47.167  1.00  0.00           C  
ATOM   4785 HD11 LEU   304      35.484  21.470  46.763  1.00  0.00           H  
ATOM   4786 HD12 LEU   304      33.730  21.365  46.909  1.00  0.00           H  
ATOM   4787 HD13 LEU   304      34.688  20.693  48.242  1.00  0.00           H  
ATOM   4788  CD2 LEU   304      33.707  18.584  47.325  1.00  0.00           C  
ATOM   4789 HD21 LEU   304      33.787  17.532  47.051  1.00  0.00           H  
ATOM   4790 HD22 LEU   304      34.098  18.689  48.337  1.00  0.00           H  
ATOM   4791 HD23 LEU   304      32.656  18.843  47.202  1.00  0.00           H  
ATOM   4792  C   LEU   304      36.743  19.449  44.434  1.00  0.00           C  
ATOM   4793  O   LEU   304      36.702  18.213  44.449  1.00  0.00           O  
ATOM   4794  N   ILE   305      37.840  20.195  44.719  1.00  0.00           N  
ATOM   4795  H   ILE   305      37.779  21.190  44.558  1.00  0.00           H  
ATOM   4796  CA  ILE   305      39.100  19.649  45.235  1.00  0.00           C  
ATOM   4797  HA  ILE   305      39.193  18.635  44.845  1.00  0.00           H  
ATOM   4798  CB  ILE   305      40.347  20.437  44.775  1.00  0.00           C  
ATOM   4799  HB  ILE   305      40.284  21.439  45.199  1.00  0.00           H  
ATOM   4800  CG2 ILE   305      41.603  19.598  45.394  1.00  0.00           C  
ATOM   4801 HG21 ILE   305      42.500  20.130  45.076  1.00  0.00           H  
ATOM   4802 HG22 ILE   305      41.672  19.600  46.481  1.00  0.00           H  
ATOM   4803 HG23 ILE   305      41.556  18.579  45.010  1.00  0.00           H  
ATOM   4804  CG1 ILE   305      40.368  20.441  43.251  1.00  0.00           C  
ATOM   4805 HG12 ILE   305      39.462  20.833  42.789  1.00  0.00           H  
ATOM   4806 HG13 ILE   305      40.311  19.423  42.867  1.00  0.00           H  
ATOM   4807  CD1 ILE   305      41.581  21.219  42.633  1.00  0.00           C  
ATOM   4808 HD11 ILE   305      41.620  21.063  41.555  1.00  0.00           H  
ATOM   4809 HD12 ILE   305      41.457  22.283  42.835  1.00  0.00           H  
ATOM   4810 HD13 ILE   305      42.530  20.844  43.017  1.00  0.00           H  
ATOM   4811  C   ILE   305      39.095  19.458  46.700  1.00  0.00           C  
ATOM   4812  O   ILE   305      39.030  18.363  47.276  1.00  0.00           O  
ATOM   4813  N   ARG   306      39.148  20.557  47.562  1.00  0.00           N  
ATOM   4814  H   ARG   306      39.125  21.456  47.101  1.00  0.00           H  
ATOM   4815  CA  ARG   306      39.220  20.542  49.060  1.00  0.00           C  
ATOM   4816  HA  ARG   306      38.710  19.639  49.395  1.00  0.00           H  
ATOM   4817  CB  ARG   306      40.701  20.575  49.635  1.00  0.00           C  
ATOM   4818  HB2 ARG   306      40.611  20.918  50.666  1.00  0.00           H  
ATOM   4819  HB3 ARG   306      41.340  21.275  49.097  1.00  0.00           H  
ATOM   4820  CG  ARG   306      41.380  19.202  49.554  1.00  0.00           C  
ATOM   4821  HG2 ARG   306      41.451  19.001  48.485  1.00  0.00           H  
ATOM   4822  HG3 ARG   306      40.682  18.478  49.974  1.00  0.00           H  
ATOM   4823  CD  ARG   306      42.698  19.138  50.235  1.00  0.00           C  
ATOM   4824  HD2 ARG   306      43.283  19.902  49.724  1.00  0.00           H  
ATOM   4825  HD3 ARG   306      43.022  18.114  50.050  1.00  0.00           H  
ATOM   4826  NE  ARG   306      42.573  19.275  51.675  1.00  0.00           N  
ATOM   4827  HE  ARG   306      41.756  18.815  52.048  1.00  0.00           H  
ATOM   4828  CZ  ARG   306      43.210  19.959  52.655  1.00  0.00           C  
ATOM   4829  NH1 ARG   306      44.406  20.527  52.465  1.00  0.00           N  
ATOM   4830 HH11 ARG   306      44.974  20.354  51.648  1.00  0.00           H  
ATOM   4831 HH12 ARG   306      44.833  20.906  53.297  1.00  0.00           H  
ATOM   4832  NH2 ARG   306      42.568  20.250  53.725  1.00  0.00           N  
ATOM   4833 HH21 ARG   306      42.958  20.715  54.533  1.00  0.00           H  
ATOM   4834 HH22 ARG   306      41.617  19.919  53.806  1.00  0.00           H  
ATOM   4835  C   ARG   306      38.390  21.734  49.664  1.00  0.00           C  
ATOM   4836  O   ARG   306      38.293  22.787  49.032  1.00  0.00           O  
ATOM   4837  N   VAL   307      37.789  21.504  50.847  1.00  0.00           N  
ATOM   4838  H   VAL   307      37.905  20.583  51.244  1.00  0.00           H  
ATOM   4839  CA  VAL   307      37.412  22.647  51.672  1.00  0.00           C  
ATOM   4840  HA  VAL   307      37.684  23.582  51.182  1.00  0.00           H  
ATOM   4841  CB  VAL   307      35.889  22.818  51.725  1.00  0.00           C  
ATOM   4842  HB  VAL   307      35.387  21.983  52.215  1.00  0.00           H  
ATOM   4843  CG1 VAL   307      35.465  24.153  52.429  1.00  0.00           C  
ATOM   4844 HG11 VAL   307      35.747  25.001  51.805  1.00  0.00           H  
ATOM   4845 HG12 VAL   307      34.377  24.134  52.485  1.00  0.00           H  
ATOM   4846 HG13 VAL   307      35.863  24.259  53.438  1.00  0.00           H  
ATOM   4847  CG2 VAL   307      35.356  23.006  50.274  1.00  0.00           C  
ATOM   4848 HG21 VAL   307      35.371  21.998  49.860  1.00  0.00           H  
ATOM   4849 HG22 VAL   307      34.299  23.267  50.323  1.00  0.00           H  
ATOM   4850 HG23 VAL   307      36.014  23.459  49.532  1.00  0.00           H  
ATOM   4851  C   VAL   307      38.027  22.653  53.060  1.00  0.00           C  
ATOM   4852  O   VAL   307      37.608  21.888  53.972  1.00  0.00           O  
ATOM   4853  N   ILE   308      39.087  23.424  53.228  1.00  0.00           N  
ATOM   4854  H   ILE   308      39.412  24.000  52.465  1.00  0.00           H  
ATOM   4855  CA  ILE   308      39.536  23.928  54.507  1.00  0.00           C  
ATOM   4856  HA  ILE   308      39.637  23.032  55.119  1.00  0.00           H  
ATOM   4857  CB  ILE   308      40.912  24.550  54.466  1.00  0.00           C  
ATOM   4858  HB  ILE   308      40.868  25.484  53.906  1.00  0.00           H  
ATOM   4859  CG2 ILE   308      41.368  24.959  55.915  1.00  0.00           C  
ATOM   4860 HG21 ILE   308      40.663  25.693  56.304  1.00  0.00           H  
ATOM   4861 HG22 ILE   308      41.381  24.107  56.595  1.00  0.00           H  
ATOM   4862 HG23 ILE   308      42.321  25.488  55.918  1.00  0.00           H  
ATOM   4863  CG1 ILE   308      42.000  23.517  53.877  1.00  0.00           C  
ATOM   4864 HG12 ILE   308      41.961  22.549  54.376  1.00  0.00           H  
ATOM   4865 HG13 ILE   308      42.925  24.007  54.182  1.00  0.00           H  
ATOM   4866  CD1 ILE   308      42.093  23.506  52.322  1.00  0.00           C  
ATOM   4867 HD11 ILE   308      42.977  22.947  52.016  1.00  0.00           H  
ATOM   4868 HD12 ILE   308      41.287  22.894  51.919  1.00  0.00           H  
ATOM   4869 HD13 ILE   308      42.008  24.559  52.055  1.00  0.00           H  
ATOM   4870  C   ILE   308      38.488  24.810  55.250  1.00  0.00           C  
ATOM   4871  O   ILE   308      37.990  25.707  54.604  1.00  0.00           O  
ATOM   4872  N   TYR   309      38.083  24.466  56.436  1.00  0.00           N  
ATOM   4873  H   TYR   309      38.392  23.573  56.794  1.00  0.00           H  
ATOM   4874  CA  TYR   309      36.830  24.885  57.045  1.00  0.00           C  
ATOM   4875  HA  TYR   309      36.214  25.559  56.450  1.00  0.00           H  
ATOM   4876  CB  TYR   309      36.011  23.572  57.035  1.00  0.00           C  
ATOM   4877  HB2 TYR   309      36.513  22.794  57.610  1.00  0.00           H  
ATOM   4878  HB3 TYR   309      35.880  23.272  55.995  1.00  0.00           H  
ATOM   4879  CG  TYR   309      34.578  23.771  57.656  1.00  0.00           C  
ATOM   4880  CD1 TYR   309      33.507  24.143  56.877  1.00  0.00           C  
ATOM   4881  HD1 TYR   309      33.730  24.347  55.841  1.00  0.00           H  
ATOM   4882  CE1 TYR   309      32.213  24.385  57.444  1.00  0.00           C  
ATOM   4883  HE1 TYR   309      31.328  24.781  56.970  1.00  0.00           H  
ATOM   4884  CZ  TYR   309      32.115  24.106  58.868  1.00  0.00           C  
ATOM   4885  OH  TYR   309      30.861  24.368  59.436  1.00  0.00           O  
ATOM   4886  HH  TYR   309      30.634  23.864  60.220  1.00  0.00           H  
ATOM   4887  CE2 TYR   309      33.204  23.755  59.644  1.00  0.00           C  
ATOM   4888  HE2 TYR   309      33.049  23.612  60.703  1.00  0.00           H  
ATOM   4889  CD2 TYR   309      34.466  23.623  59.057  1.00  0.00           C  
ATOM   4890  HD2 TYR   309      35.326  23.452  59.688  1.00  0.00           H  
ATOM   4891  C   TYR   309      37.235  25.572  58.347  1.00  0.00           C  
ATOM   4892  O   TYR   309      38.286  25.153  58.951  1.00  0.00           O  
ATOM   4893  N   ASN   310      36.400  26.549  58.710  1.00  0.00           N  
ATOM   4894  H   ASN   310      35.734  26.797  57.992  1.00  0.00           H  
ATOM   4895  CA  ASN   310      36.559  27.435  59.841  1.00  0.00           C  
ATOM   4896  HA  ASN   310      36.126  28.354  59.446  1.00  0.00           H  
ATOM   4897  CB  ASN   310      35.647  26.965  60.900  1.00  0.00           C  
ATOM   4898  HB2 ASN   310      36.049  26.041  61.314  1.00  0.00           H  
ATOM   4899  HB3 ASN   310      34.635  26.838  60.513  1.00  0.00           H  
ATOM   4900  CG  ASN   310      35.637  27.948  62.009  1.00  0.00           C  
ATOM   4901  OD1 ASN   310      35.285  29.101  61.883  1.00  0.00           O  
ATOM   4902  ND2 ASN   310      36.003  27.543  63.174  1.00  0.00           N  
ATOM   4903 HD21 ASN   310      36.336  26.612  63.378  1.00  0.00           H  
ATOM   4904 HD22 ASN   310      35.554  28.106  63.882  1.00  0.00           H  
ATOM   4905  C   ASN   310      38.065  27.750  60.246  1.00  0.00           C  
ATOM   4906  O   ASN   310      38.497  27.719  61.354  1.00  0.00           O  
ATOM   4907  N   PHE   311      38.952  28.000  59.217  1.00  0.00           N  
ATOM   4908  H   PHE   311      38.494  28.049  58.318  1.00  0.00           H  
ATOM   4909  CA  PHE   311      40.317  28.205  59.264  1.00  0.00           C  
ATOM   4910  HA  PHE   311      40.859  27.318  59.589  1.00  0.00           H  
ATOM   4911  CB  PHE   311      40.845  28.346  57.827  1.00  0.00           C  
ATOM   4912  HB2 PHE   311      40.336  29.226  57.434  1.00  0.00           H  
ATOM   4913  HB3 PHE   311      40.630  27.421  57.291  1.00  0.00           H  
ATOM   4914  CG  PHE   311      42.330  28.519  57.774  1.00  0.00           C  
ATOM   4915  CD1 PHE   311      42.893  29.689  57.236  1.00  0.00           C  
ATOM   4916  HD1 PHE   311      42.318  30.439  56.713  1.00  0.00           H  
ATOM   4917  CE1 PHE   311      44.274  29.889  57.316  1.00  0.00           C  
ATOM   4918  HE1 PHE   311      44.589  30.861  56.964  1.00  0.00           H  
ATOM   4919  CZ  PHE   311      45.079  28.847  57.870  1.00  0.00           C  
ATOM   4920  HZ  PHE   311      46.104  29.087  58.111  1.00  0.00           H  
ATOM   4921  CE2 PHE   311      44.580  27.694  58.444  1.00  0.00           C  
ATOM   4922  HE2 PHE   311      45.251  26.972  58.886  1.00  0.00           H  
ATOM   4923  CD2 PHE   311      43.156  27.534  58.351  1.00  0.00           C  
ATOM   4924  HD2 PHE   311      42.790  26.579  58.698  1.00  0.00           H  
ATOM   4925  C   PHE   311      40.745  29.342  60.269  1.00  0.00           C  
ATOM   4926  O   PHE   311      41.561  29.069  61.170  1.00  0.00           O  
ATOM   4927  N   CYS   312      40.173  30.524  60.169  1.00  0.00           N  
ATOM   4928  H   CYS   312      39.515  30.609  59.408  1.00  0.00           H  
ATOM   4929  CA  CYS   312      40.439  31.723  60.948  1.00  0.00           C  
ATOM   4930  HA  CYS   312      40.639  31.452  61.985  1.00  0.00           H  
ATOM   4931  CB  CYS   312      41.662  32.421  60.391  1.00  0.00           C  
ATOM   4932  HB2 CYS   312      42.426  31.647  60.457  1.00  0.00           H  
ATOM   4933  HB3 CYS   312      42.072  33.079  61.157  1.00  0.00           H  
ATOM   4934  SG  CYS   312      41.654  32.988  58.660  1.00  0.00           S  
ATOM   4935  HG  CYS   312      42.987  32.938  58.583  1.00  0.00           H  
ATOM   4936  C   CYS   312      39.193  32.667  60.873  1.00  0.00           C  
ATOM   4937  O   CYS   312      38.186  32.303  60.294  1.00  0.00           O
[truncated: 57,708 more chars]
