# Supplementary material for: Cache: Utilizing ultra-large library screening in Rosetta to identify novel binders of the WD-repeat domain of Leucine-Rich Repeat Kinase 2
Source: J Cheminform. 2025 Sep 25;17:145. doi: 10.1186/s13321-025-01084-3 (PMC12465524; doi:10.1186/s13321-025-01084-3)
Supplement: Supplementary file 1 — Supplementary material 1. Files S: All clustered PDB structures and clustering information from the MDsimulation. [file 13321_2025_1084_MOESM1_ESM.zip › rep.c2.pdb]

CRYST1   90.449   81.537   89.582  90.00  90.00  90.00               1
ATOM      1  N   THR     1      54.077  22.798  54.542  1.00  0.00           N  
ATOM      2  H1  THR     1      53.660  22.358  53.734  1.00  0.00           H  
ATOM      3  H2  THR     1      54.318  22.137  55.267  1.00  0.00           H  
ATOM      4  H3  THR     1      54.959  23.218  54.287  1.00  0.00           H  
ATOM      5  CA  THR     1      53.319  23.999  54.936  1.00  0.00           C  
ATOM      6  HA  THR     1      53.295  24.677  54.083  1.00  0.00           H  
ATOM      7  CB  THR     1      51.885  23.578  55.302  1.00  0.00           C  
ATOM      8  HB  THR     1      52.020  22.970  56.196  1.00  0.00           H  
ATOM      9  CG2 THR     1      50.887  24.794  55.661  1.00  0.00           C  
ATOM     10 HG21 THR     1      50.725  25.319  54.719  1.00  0.00           H  
ATOM     11 HG22 THR     1      50.070  24.303  56.189  1.00  0.00           H  
ATOM     12 HG23 THR     1      51.440  25.500  56.281  1.00  0.00           H  
ATOM     13  OG1 THR     1      51.210  22.835  54.267  1.00  0.00           O  
ATOM     14  HG1 THR     1      51.670  23.058  53.455  1.00  0.00           H  
ATOM     15  C   THR     1      54.171  24.760  55.961  1.00  0.00           C  
ATOM     16  O   THR     1      54.377  24.308  57.116  1.00  0.00           O  
ATOM     17  N   ARG     2      54.593  25.950  55.507  1.00  0.00           N  
ATOM     18  H   ARG     2      54.362  26.247  54.570  1.00  0.00           H  
ATOM     19  CA  ARG     2      55.270  27.059  56.324  1.00  0.00           C  
ATOM     20  HA  ARG     2      55.782  26.546  57.138  1.00  0.00           H  
ATOM     21  CB  ARG     2      56.310  27.924  55.534  1.00  0.00           C  
ATOM     22  HB2 ARG     2      56.783  28.535  56.303  1.00  0.00           H  
ATOM     23  HB3 ARG     2      55.773  28.498  54.778  1.00  0.00           H  
ATOM     24  CG  ARG     2      57.428  27.096  55.048  1.00  0.00           C  
ATOM     25  HG2 ARG     2      57.029  26.250  54.490  1.00  0.00           H  
ATOM     26  HG3 ARG     2      57.980  26.548  55.812  1.00  0.00           H  
ATOM     27  CD  ARG     2      58.222  27.991  54.164  1.00  0.00           C  
ATOM     28  HD2 ARG     2      58.498  28.912  54.676  1.00  0.00           H  
ATOM     29  HD3 ARG     2      57.451  28.307  53.462  1.00  0.00           H  
ATOM     30  NE  ARG     2      59.387  27.255  53.609  1.00  0.00           N  
ATOM     31  HE  ARG     2      59.207  26.694  52.789  1.00  0.00           H  
ATOM     32  CZ  ARG     2      60.597  27.268  54.097  1.00  0.00           C  
ATOM     33  NH1 ARG     2      60.877  27.980  55.166  1.00  0.00           N  
ATOM     34 HH11 ARG     2      61.798  27.956  55.581  1.00  0.00           H  
ATOM     35 HH12 ARG     2      60.078  28.405  55.614  1.00  0.00           H  
ATOM     36  NH2 ARG     2      61.613  26.676  53.558  1.00  0.00           N  
ATOM     37 HH21 ARG     2      61.526  25.919  52.894  1.00  0.00           H  
ATOM     38 HH22 ARG     2      62.375  26.737  54.218  1.00  0.00           H  
ATOM     39  C   ARG     2      54.175  27.868  56.979  1.00  0.00           C  
ATOM     40  O   ARG     2      53.521  28.678  56.359  1.00  0.00           O  
ATOM     41  N   ARG     3      54.015  27.757  58.332  1.00  0.00           N  
ATOM     42  H   ARG     3      54.536  27.045  58.822  1.00  0.00           H  
ATOM     43  CA  ARG     3      53.252  28.744  59.104  1.00  0.00           C  
ATOM     44  HA  ARG     3      52.543  29.300  58.489  1.00  0.00           H  
ATOM     45  CB  ARG     3      52.505  28.025  60.240  1.00  0.00           C  
ATOM     46  HB2 ARG     3      53.108  27.465  60.955  1.00  0.00           H  
ATOM     47  HB3 ARG     3      51.843  27.331  59.724  1.00  0.00           H  
ATOM     48  CG  ARG     3      51.687  29.039  60.961  1.00  0.00           C  
ATOM     49  HG2 ARG     3      50.996  29.570  60.306  1.00  0.00           H  
ATOM     50  HG3 ARG     3      52.336  29.789  61.414  1.00  0.00           H  
ATOM     51  CD  ARG     3      50.867  28.346  62.005  1.00  0.00           C  
ATOM     52  HD2 ARG     3      51.497  27.809  62.714  1.00  0.00           H  
ATOM     53  HD3 ARG     3      50.133  27.755  61.457  1.00  0.00           H  
ATOM     54  NE  ARG     3      50.162  29.284  62.921  1.00  0.00           N  
ATOM     55  HE  ARG     3      50.777  29.657  63.631  1.00  0.00           H  
ATOM     56  CZ  ARG     3      48.949  29.735  62.818  1.00  0.00           C  
ATOM     57  NH1 ARG     3      48.116  29.460  61.872  1.00  0.00           N  
ATOM     58 HH11 ARG     3      48.410  28.805  61.162  1.00  0.00           H  
ATOM     59 HH12 ARG     3      47.119  29.593  61.960  1.00  0.00           H  
ATOM     60  NH2 ARG     3      48.613  30.373  63.883  1.00  0.00           N  
ATOM     61 HH21 ARG     3      47.722  30.835  63.999  1.00  0.00           H  
ATOM     62 HH22 ARG     3      49.250  30.325  64.665  1.00  0.00           H  
ATOM     63  C   ARG     3      54.163  29.846  59.713  1.00  0.00           C  
ATOM     64  O   ARG     3      55.094  29.475  60.419  1.00  0.00           O  
ATOM     65  N   ILE     4      54.009  31.071  59.299  1.00  0.00           N  
ATOM     66  H   ILE     4      53.230  31.354  58.722  1.00  0.00           H  
ATOM     67  CA  ILE     4      54.723  32.303  59.694  1.00  0.00           C  
ATOM     68  HA  ILE     4      55.599  32.109  60.313  1.00  0.00           H  
ATOM     69  CB  ILE     4      55.387  33.049  58.468  1.00  0.00           C  
ATOM     70  HB  ILE     4      54.619  33.315  57.743  1.00  0.00           H  
ATOM     71  CG2 ILE     4      56.030  34.485  58.874  1.00  0.00           C  
ATOM     72 HG21 ILE     4      56.390  34.787  57.891  1.00  0.00           H  
ATOM     73 HG22 ILE     4      55.204  35.167  59.073  1.00  0.00           H  
ATOM     74 HG23 ILE     4      56.788  34.484  59.658  1.00  0.00           H  
ATOM     75  CG1 ILE     4      56.367  32.145  57.611  1.00  0.00           C  
ATOM     76 HG12 ILE     4      55.855  31.220  57.347  1.00  0.00           H  
ATOM     77 HG13 ILE     4      57.252  31.948  58.216  1.00  0.00           H  
ATOM     78  CD1 ILE     4      56.783  32.740  56.234  1.00  0.00           C  
ATOM     79 HD11 ILE     4      57.428  33.601  56.408  1.00  0.00           H  
ATOM     80 HD12 ILE     4      57.182  31.962  55.584  1.00  0.00           H  
ATOM     81 HD13 ILE     4      55.905  32.962  55.627  1.00  0.00           H  
ATOM     82  C   ILE     4      53.758  33.197  60.377  1.00  0.00           C  
ATOM     83  O   ILE     4      53.072  33.866  59.625  1.00  0.00           O  
ATOM     84  N   LEU     5      53.706  33.211  61.725  1.00  0.00           N  
ATOM     85  H   LEU     5      54.226  32.437  62.112  1.00  0.00           H  
ATOM     86  CA  LEU     5      52.965  34.163  62.537  1.00  0.00           C  
ATOM     87  HA  LEU     5      52.137  34.538  61.936  1.00  0.00           H  
ATOM     88  CB  LEU     5      52.383  33.390  63.737  1.00  0.00           C  
ATOM     89  HB2 LEU     5      53.174  32.871  64.277  1.00  0.00           H  
ATOM     90  HB3 LEU     5      51.698  32.647  63.329  1.00  0.00           H  
ATOM     91  CG  LEU     5      51.689  34.388  64.739  1.00  0.00           C  
ATOM     92  HG  LEU     5      52.495  35.024  65.106  1.00  0.00           H  
ATOM     93  CD1 LEU     5      50.575  35.233  64.056  1.00  0.00           C  
ATOM     94 HD11 LEU     5      49.988  35.583  64.905  1.00  0.00           H  
ATOM     95 HD12 LEU     5      50.997  36.027  63.440  1.00  0.00           H  
ATOM     96 HD13 LEU     5      49.934  34.576  63.469  1.00  0.00           H  
ATOM     97  CD2 LEU     5      51.129  33.617  65.929  1.00  0.00           C  
ATOM     98 HD21 LEU     5      51.874  32.888  66.248  1.00  0.00           H  
ATOM     99 HD22 LEU     5      50.898  34.377  66.675  1.00  0.00           H  
ATOM    100 HD23 LEU     5      50.165  33.210  65.621  1.00  0.00           H  
ATOM    101  C   LEU     5      53.838  35.417  62.864  1.00  0.00           C  
ATOM    102  O   LEU     5      54.661  35.426  63.778  1.00  0.00           O  
ATOM    103  N   LEU     6      53.645  36.517  62.075  1.00  0.00           N  
ATOM    104  H   LEU     6      52.977  36.442  61.321  1.00  0.00           H  
ATOM    105  CA  LEU     6      54.377  37.780  62.335  1.00  0.00           C  
ATOM    106  HA  LEU     6      55.414  37.616  62.040  1.00  0.00           H  
ATOM    107  CB  LEU     6      53.939  38.951  61.423  1.00  0.00           C  
ATOM    108  HB2 LEU     6      54.756  39.656  61.574  1.00  0.00           H  
ATOM    109  HB3 LEU     6      52.995  39.338  61.805  1.00  0.00           H  
ATOM    110  CG  LEU     6      53.797  38.750  59.905  1.00  0.00           C  
ATOM    111  HG  LEU     6      53.155  37.877  59.789  1.00  0.00           H  
ATOM    112  CD1 LEU     6      53.119  39.965  59.226  1.00  0.00           C  
ATOM    113 HD11 LEU     6      53.709  40.880  59.277  1.00  0.00           H  
ATOM    114 HD12 LEU     6      52.928  39.626  58.207  1.00  0.00           H  
ATOM    115 HD13 LEU     6      52.177  40.266  59.685  1.00  0.00           H  
ATOM    116  CD2 LEU     6      55.092  38.507  59.214  1.00  0.00           C  
ATOM    117 HD21 LEU     6      55.605  37.627  59.603  1.00  0.00           H  
ATOM    118 HD22 LEU     6      54.971  38.441  58.132  1.00  0.00           H  
ATOM    119 HD23 LEU     6      55.793  39.285  59.514  1.00  0.00           H  
ATOM    120  C   LEU     6      54.336  38.138  63.832  1.00  0.00           C  
ATOM    121  O   LEU     6      53.285  37.836  64.435  1.00  0.00           O  
ATOM    122  N   PRO     7      55.345  38.772  64.430  1.00  0.00           N  
ATOM    123  CD  PRO     7      56.592  38.986  63.827  1.00  0.00           C  
ATOM    124  HD2 PRO     7      56.462  39.313  62.795  1.00  0.00           H  
ATOM    125  HD3 PRO     7      57.155  38.053  63.835  1.00  0.00           H  
ATOM    126  CG  PRO     7      57.297  40.081  64.671  1.00  0.00           C  
ATOM    127  HG2 PRO     7      58.368  39.879  64.659  1.00  0.00           H  
ATOM    128  HG3 PRO     7      57.037  41.086  64.338  1.00  0.00           H  
ATOM    129  CB  PRO     7      56.786  39.826  66.025  1.00  0.00           C  
ATOM    130  HB2 PRO     7      57.315  38.970  66.444  1.00  0.00           H  
ATOM    131  HB3 PRO     7      56.865  40.635  66.751  1.00  0.00           H  
ATOM    132  CA  PRO     7      55.291  39.369  65.763  1.00  0.00           C  
ATOM    133  HA  PRO     7      55.026  38.567  66.451  1.00  0.00           H  
ATOM    134  C   PRO     7      54.306  40.536  65.989  1.00  0.00           C  
ATOM    135  O   PRO     7      54.392  41.540  65.335  1.00  0.00           O  
ATOM    136  N   LYS     8      53.412  40.368  67.022  1.00  0.00           N  
ATOM    137  H   LYS     8      53.381  39.421  67.371  1.00  0.00           H  
ATOM    138  CA  LYS     8      52.482  41.250  67.687  1.00  0.00           C  
ATOM    139  HA  LYS     8      52.110  40.657  68.522  1.00  0.00           H  
ATOM    140  CB  LYS     8      53.233  42.414  68.332  1.00  0.00           C  
ATOM    141  HB2 LYS     8      52.458  42.984  68.845  1.00  0.00           H  
ATOM    142  HB3 LYS     8      53.735  43.007  67.568  1.00  0.00           H  
ATOM    143  CG  LYS     8      54.316  42.030  69.274  1.00  0.00           C  
ATOM    144  HG2 LYS     8      55.150  41.500  68.812  1.00  0.00           H  
ATOM    145  HG3 LYS     8      53.882  41.280  69.935  1.00  0.00           H  
ATOM    146  CD  LYS     8      54.856  43.266  70.010  1.00  0.00           C  
ATOM    147  HD2 LYS     8      54.190  44.018  70.433  1.00  0.00           H  
ATOM    148  HD3 LYS     8      55.458  43.891  69.350  1.00  0.00           H  
ATOM    149  CE  LYS     8      55.765  42.788  71.157  1.00  0.00           C  
ATOM    150  HE2 LYS     8      56.434  42.015  70.778  1.00  0.00           H  
ATOM    151  HE3 LYS     8      55.197  42.302  71.950  1.00  0.00           H  
ATOM    152  NZ  LYS     8      56.491  43.933  71.646  1.00  0.00           N  
ATOM    153  HZ1 LYS     8      57.038  43.738  72.472  1.00  0.00           H  
ATOM    154  HZ2 LYS     8      57.153  44.243  70.949  1.00  0.00           H  
ATOM    155  HZ3 LYS     8      55.921  44.712  71.945  1.00  0.00           H  
ATOM    156  C   LYS     8      51.168  41.648  66.853  1.00  0.00           C  
ATOM    157  O   LYS     8      50.912  41.164  65.718  1.00  0.00           O  
ATOM    158  N   ASN     9      50.445  42.739  67.251  1.00  0.00           N  
ATOM    159  H   ASN     9      50.629  43.203  68.130  1.00  0.00           H  
ATOM    160  CA  ASN     9      49.469  43.417  66.480  1.00  0.00           C  
ATOM    161  HA  ASN     9      48.612  42.749  66.384  1.00  0.00           H  
ATOM    162  CB  ASN     9      49.026  44.577  67.250  1.00  0.00           C  
ATOM    163  HB2 ASN     9      49.829  45.273  67.492  1.00  0.00           H  
ATOM    164  HB3 ASN     9      48.584  44.254  68.192  1.00  0.00           H  
ATOM    165  CG  ASN     9      48.014  45.482  66.536  1.00  0.00           C  
ATOM    166  OD1 ASN     9      48.187  46.731  66.728  1.00  0.00           O  
ATOM    167  ND2 ASN     9      46.982  45.040  65.870  1.00  0.00           N  
ATOM    168 HD21 ASN     9      46.270  45.699  65.587  1.00  0.00           H  
ATOM    169 HD22 ASN     9      46.800  44.049  65.798  1.00  0.00           H  
ATOM    170  C   ASN     9      49.959  43.766  65.030  1.00  0.00           C  
ATOM    171  O   ASN     9      50.723  44.738  64.920  1.00  0.00           O  
ATOM    172  N   VAL    10      49.498  43.081  64.008  1.00  0.00           N  
ATOM    173  H   VAL    10      48.960  42.234  64.122  1.00  0.00           H  
ATOM    174  CA  VAL    10      49.823  43.466  62.567  1.00  0.00           C  
ATOM    175  HA  VAL    10      50.096  44.514  62.444  1.00  0.00           H  
ATOM    176  CB  VAL    10      50.972  42.563  61.987  1.00  0.00           C  
ATOM    177  HB  VAL    10      50.660  41.522  61.910  1.00  0.00           H  
ATOM    178  CG1 VAL    10      51.242  43.135  60.560  1.00  0.00           C  
ATOM    179 HG11 VAL    10      52.128  42.664  60.135  1.00  0.00           H  
ATOM    180 HG12 VAL    10      50.423  42.898  59.880  1.00  0.00           H  
ATOM    181 HG13 VAL    10      51.485  44.197  60.576  1.00  0.00           H  
ATOM    182  CG2 VAL    10      52.302  42.686  62.726  1.00  0.00           C  
ATOM    183 HG21 VAL    10      52.174  41.988  63.553  1.00  0.00           H  
ATOM    184 HG22 VAL    10      53.203  42.381  62.194  1.00  0.00           H  
ATOM    185 HG23 VAL    10      52.469  43.692  63.111  1.00  0.00           H  
ATOM    186  C   VAL    10      48.538  43.234  61.708  1.00  0.00           C  
ATOM    187  O   VAL    10      47.888  42.174  61.665  1.00  0.00           O  
ATOM    188  N   ILE    11      48.144  44.346  61.019  1.00  0.00           N  
ATOM    189  H   ILE    11      48.373  45.288  61.300  1.00  0.00           H  
ATOM    190  CA  ILE    11      47.196  44.207  59.936  1.00  0.00           C  
ATOM    191  HA  ILE    11      46.816  43.190  59.837  1.00  0.00           H  
ATOM    192  CB  ILE    11      45.877  44.977  60.264  1.00  0.00           C  
ATOM    193  HB  ILE    11      46.035  46.047  60.127  1.00  0.00           H  
ATOM    194  CG2 ILE    11      44.769  44.557  59.295  1.00  0.00           C  
ATOM    195 HG21 ILE    11      43.990  45.293  59.492  1.00  0.00           H  
ATOM    196 HG22 ILE    11      45.120  44.840  58.302  1.00  0.00           H  
ATOM    197 HG23 ILE    11      44.539  43.547  59.635  1.00  0.00           H  
ATOM    198  CG1 ILE    11      45.361  44.731  61.740  1.00  0.00           C  
ATOM    199 HG12 ILE    11      46.148  44.883  62.478  1.00  0.00           H  
ATOM    200 HG13 ILE    11      45.059  43.683  61.763  1.00  0.00           H  
ATOM    201  CD1 ILE    11      44.213  45.609  62.293  1.00  0.00           C  
ATOM    202 HD11 ILE    11      43.930  45.325  63.306  1.00  0.00           H  
ATOM    203 HD12 ILE    11      44.319  46.694  62.302  1.00  0.00           H  
ATOM    204 HD13 ILE    11      43.286  45.215  61.878  1.00  0.00           H  
ATOM    205  C   ILE    11      47.810  44.708  58.569  1.00  0.00           C  
ATOM    206  O   ILE    11      48.099  45.874  58.407  1.00  0.00           O  
ATOM    207  N   VAL    12      48.087  43.759  57.692  1.00  0.00           N  
ATOM    208  H   VAL    12      47.966  42.802  57.994  1.00  0.00           H  
ATOM    209  CA  VAL    12      48.627  43.999  56.303  1.00  0.00           C  
ATOM    210  HA  VAL    12      49.331  44.830  56.265  1.00  0.00           H  
ATOM    211  CB  VAL    12      49.440  42.694  55.856  1.00  0.00           C  
ATOM    212  HB  VAL    12      48.773  41.833  55.859  1.00  0.00           H  
ATOM    213  CG1 VAL    12      49.938  42.828  54.421  1.00  0.00           C  
ATOM    214 HG11 VAL    12      50.588  42.070  53.986  1.00  0.00           H  
ATOM    215 HG12 VAL    12      49.152  43.113  53.722  1.00  0.00           H  
ATOM    216 HG13 VAL    12      50.633  43.666  54.477  1.00  0.00           H  
ATOM    217  CG2 VAL    12      50.576  42.317  56.838  1.00  0.00           C  
ATOM    218 HG21 VAL    12      51.437  42.936  56.587  1.00  0.00           H  
ATOM    219 HG22 VAL    12      50.316  42.370  57.895  1.00  0.00           H  
ATOM    220 HG23 VAL    12      50.913  41.306  56.608  1.00  0.00           H  
ATOM    221  C   VAL    12      47.471  44.393  55.407  1.00  0.00           C  
ATOM    222  O   VAL    12      46.552  43.661  55.135  1.00  0.00           O  
ATOM    223  N   GLU    13      47.483  45.582  54.847  1.00  0.00           N  
ATOM    224  H   GLU    13      48.299  46.171  54.930  1.00  0.00           H  
ATOM    225  CA  GLU    13      46.570  46.067  53.824  1.00  0.00           C  
ATOM    226  HA  GLU    13      45.584  45.765  54.177  1.00  0.00           H  
ATOM    227  CB  GLU    13      46.702  47.602  53.760  1.00  0.00           C  
ATOM    228  HB2 GLU    13      47.574  47.808  53.139  1.00  0.00           H  
ATOM    229  HB3 GLU    13      46.709  47.974  54.784  1.00  0.00           H  
ATOM    230  CG  GLU    13      45.563  48.304  52.923  1.00  0.00           C  
ATOM    231  HG2 GLU    13      45.296  47.657  52.087  1.00  0.00           H  
ATOM    232  HG3 GLU    13      45.990  49.235  52.550  1.00  0.00           H  
ATOM    233  CD  GLU    13      44.340  48.575  53.752  1.00  0.00           C  
ATOM    234  OE1 GLU    13      44.370  49.089  54.807  1.00  0.00           O  
ATOM    235  OE2 GLU    13      43.221  48.391  53.125  1.00  0.00           O  
ATOM    236  C   GLU    13      46.860  45.513  52.409  1.00  0.00           C  
ATOM    237  O   GLU    13      45.849  45.289  51.649  1.00  0.00           O  
ATOM    238  N   CYS    14      48.120  45.263  52.046  1.00  0.00           N  
ATOM    239  H   CYS    14      48.810  45.690  52.648  1.00  0.00           H  
ATOM    240  CA  CYS    14      48.513  44.857  50.703  1.00  0.00           C  
ATOM    241  HA  CYS    14      47.801  44.064  50.476  1.00  0.00           H  
ATOM    242  CB  CYS    14      48.340  45.942  49.551  1.00  0.00           C  
ATOM    243  HB2 CYS    14      48.510  46.956  49.913  1.00  0.00           H  
ATOM    244  HB3 CYS    14      47.265  45.920  49.371  1.00  0.00           H  
ATOM    245  SG  CYS    14      49.309  45.578  48.087  1.00  0.00           S  
ATOM    246  HG  CYS    14      48.515  44.688  47.485  1.00  0.00           H  
ATOM    247  C   CYS    14      49.875  44.124  50.714  1.00  0.00           C  
ATOM    248  O   CYS    14      50.778  44.612  51.410  1.00  0.00           O  
ATOM    249  N   MET    15      49.927  43.032  49.941  1.00  0.00           N  
ATOM    250  H   MET    15      49.069  42.709  49.518  1.00  0.00           H  
ATOM    251  CA  MET    15      51.138  42.182  49.745  1.00  0.00           C  
ATOM    252  HA  MET    15      51.817  42.566  50.507  1.00  0.00           H  
ATOM    253  CB  MET    15      50.687  40.757  50.163  1.00  0.00           C  
ATOM    254  HB2 MET    15      49.752  40.516  49.656  1.00  0.00           H  
ATOM    255  HB3 MET    15      50.632  40.859  51.246  1.00  0.00           H  
ATOM    256  CG  MET    15      51.846  39.718  50.030  1.00  0.00           C  
ATOM    257  HG2 MET    15      52.665  40.161  50.598  1.00  0.00           H  
ATOM    258  HG3 MET    15      51.996  39.672  48.952  1.00  0.00           H  
ATOM    259  SD  MET    15      51.433  38.139  50.823  1.00  0.00           S  
ATOM    260  CE  MET    15      50.210  37.576  49.617  1.00  0.00           C  
ATOM    261  HE1 MET    15      50.692  37.059  48.787  1.00  0.00           H  
ATOM    262  HE2 MET    15      49.613  36.792  50.084  1.00  0.00           H  
ATOM    263  HE3 MET    15      49.455  38.308  49.328  1.00  0.00           H  
ATOM    264  C   MET    15      51.811  42.318  48.392  1.00  0.00           C  
ATOM    265  O   MET    15      51.201  42.086  47.358  1.00  0.00           O  
ATOM    266  N   VAL    16      53.147  42.386  48.320  1.00  0.00           N  
ATOM    267  H   VAL    16      53.687  42.441  49.171  1.00  0.00           H  
ATOM    268  CA  VAL    16      53.947  42.321  47.124  1.00  0.00           C  
ATOM    269  HA  VAL    16      53.339  41.951  46.299  1.00  0.00           H  
ATOM    270  CB  VAL    16      54.380  43.789  46.666  1.00  0.00           C  
ATOM    271  HB  VAL    16      54.476  44.432  47.541  1.00  0.00           H  
ATOM    272  CG1 VAL    16      55.674  43.836  45.911  1.00  0.00           C  
ATOM    273 HG11 VAL    16      56.544  43.928  46.561  1.00  0.00           H  
ATOM    274 HG12 VAL    16      55.718  42.942  45.290  1.00  0.00           H  
ATOM    275 HG13 VAL    16      55.641  44.715  45.267  1.00  0.00           H  
ATOM    276  CG2 VAL    16      53.246  44.429  45.853  1.00  0.00           C  
ATOM    277 HG21 VAL    16      52.474  44.535  46.615  1.00  0.00           H  
ATOM    278 HG22 VAL    16      53.513  45.371  45.374  1.00  0.00           H  
ATOM    279 HG23 VAL    16      52.846  43.683  45.166  1.00  0.00           H  
ATOM    280  C   VAL    16      55.119  41.310  47.310  1.00  0.00           C  
ATOM    281  O   VAL    16      55.949  41.545  48.153  1.00  0.00           O  
ATOM    282  N   ALA    17      55.169  40.235  46.566  1.00  0.00           N  
ATOM    283  H   ALA    17      54.563  40.241  45.758  1.00  0.00           H  
ATOM    284  CA  ALA    17      56.303  39.355  46.412  1.00  0.00           C  
ATOM    285  HA  ALA    17      56.871  39.188  47.327  1.00  0.00           H  
ATOM    286  CB  ALA    17      55.635  37.948  46.220  1.00  0.00           C  
ATOM    287  HB1 ALA    17      54.876  37.954  45.439  1.00  0.00           H  
ATOM    288  HB2 ALA    17      56.403  37.191  46.059  1.00  0.00           H  
ATOM    289  HB3 ALA    17      55.113  37.683  47.140  1.00  0.00           H  
ATOM    290  C   ALA    17      57.234  39.720  45.232  1.00  0.00           C  
ATOM    291  O   ALA    17      56.749  40.075  44.170  1.00  0.00           O  
ATOM    292  N   THR    18      58.542  39.556  45.536  1.00  0.00           N  
ATOM    293  H   THR    18      58.757  39.379  46.507  1.00  0.00           H  
ATOM    294  CA  THR    18      59.555  39.938  44.571  1.00  0.00           C  
ATOM    295  HA  THR    18      59.313  40.905  44.130  1.00  0.00           H  
ATOM    296  CB  THR    18      60.936  40.165  45.160  1.00  0.00           C  
ATOM    297  HB  THR    18      61.353  39.250  45.581  1.00  0.00           H  
ATOM    298  CG2 THR    18      62.052  40.720  44.311  1.00  0.00           C  
ATOM    299 HG21 THR    18      62.972  40.786  44.893  1.00  0.00           H  
ATOM    300 HG22 THR    18      62.246  40.039  43.483  1.00  0.00           H  
ATOM    301 HG23 THR    18      61.877  41.692  43.849  1.00  0.00           H  
ATOM    302  OG1 THR    18      60.749  41.232  46.050  1.00  0.00           O  
ATOM    303  HG1 THR    18      60.401  40.880  46.873  1.00  0.00           H  
ATOM    304  C   THR    18      59.639  38.791  43.470  1.00  0.00           C  
ATOM    305  O   THR    18      60.263  37.749  43.687  1.00  0.00           O  
ATOM    306  N   HIE    19      59.111  39.144  42.313  1.00  0.00           N  
ATOM    307  H   HIE    19      58.782  40.098  42.281  1.00  0.00           H  
ATOM    308  CA  HIE    19      58.786  38.209  41.237  1.00  0.00           C  
ATOM    309  HA  HIE    19      58.585  37.248  41.709  1.00  0.00           H  
ATOM    310  CB  HIE    19      57.727  38.759  40.198  1.00  0.00           C  
ATOM    311  HB2 HIE    19      56.727  38.579  40.595  1.00  0.00           H  
ATOM    312  HB3 HIE    19      57.788  38.119  39.318  1.00  0.00           H  
ATOM    313  CG  HIE    19      57.816  40.212  39.836  1.00  0.00           C  
ATOM    314  ND1 HIE    19      57.857  41.297  40.761  1.00  0.00           N  
ATOM    315  CE1 HIE    19      58.354  42.335  40.071  1.00  0.00           C  
ATOM    316  HE1 HIE    19      58.413  43.374  40.359  1.00  0.00           H  
ATOM    317  NE2 HIE    19      58.624  41.921  38.807  1.00  0.00           N  
ATOM    318  HE2 HIE    19      58.981  42.575  38.126  1.00  0.00           H  
ATOM    319  CD2 HIE    19      58.255  40.614  38.596  1.00  0.00           C  
ATOM    320  HD2 HIE    19      58.440  39.976  37.744  1.00  0.00           H  
ATOM    321  C   HIE    19      60.012  37.920  40.335  1.00  0.00           C  
ATOM    322  O   HIE    19      60.134  36.828  39.697  1.00  0.00           O  
ATOM    323  N   HIE    20      61.061  38.828  40.260  1.00  0.00           N  
ATOM    324  H   HIE    20      60.956  39.662  40.820  1.00  0.00           H  
ATOM    325  CA  HIE    20      62.130  38.712  39.331  1.00  0.00           C  
ATOM    326  HA  HIE    20      61.745  38.014  38.588  1.00  0.00           H  
ATOM    327  CB  HIE    20      62.695  40.033  38.768  1.00  0.00           C  
ATOM    328  HB2 HIE    20      61.827  40.534  38.339  1.00  0.00           H  
ATOM    329  HB3 HIE    20      63.375  39.749  37.964  1.00  0.00           H  
ATOM    330  CG  HIE    20      63.239  41.053  39.776  1.00  0.00           C  
ATOM    331  ND1 HIE    20      62.540  41.760  40.758  1.00  0.00           N  
ATOM    332  CE1 HIE    20      63.366  42.668  41.242  1.00  0.00           C  
ATOM    333  HE1 HIE    20      63.138  43.313  42.077  1.00  0.00           H  
ATOM    334  NE2 HIE    20      64.544  42.651  40.562  1.00  0.00           N  
ATOM    335  HE2 HIE    20      65.302  43.313  40.470  1.00  0.00           H  
ATOM    336  CD2 HIE    20      64.462  41.636  39.613  1.00  0.00           C  
ATOM    337  HD2 HIE    20      65.198  41.402  38.858  1.00  0.00           H  
ATOM    338  C   HIE    20      63.252  37.930  40.010  1.00  0.00           C  
ATOM    339  O   HIE    20      63.742  37.026  39.354  1.00  0.00           O  
ATOM    340  N   ASN    21      63.591  38.200  41.274  1.00  0.00           N  
ATOM    341  H   ASN    21      63.101  38.928  41.774  1.00  0.00           H  
ATOM    342  CA  ASN    21      64.711  37.571  42.083  1.00  0.00           C  
ATOM    343  HA  ASN    21      65.697  37.857  41.715  1.00  0.00           H  
ATOM    344  CB  ASN    21      64.595  38.110  43.530  1.00  0.00           C  
ATOM    345  HB2 ASN    21      63.736  37.757  44.100  1.00  0.00           H  
ATOM    346  HB3 ASN    21      64.510  39.196  43.565  1.00  0.00           H  
ATOM    347  CG  ASN    21      65.865  37.760  44.336  1.00  0.00           C  
ATOM    348  OD1 ASN    21      65.964  36.744  45.035  1.00  0.00           O  
ATOM    349  ND2 ASN    21      66.895  38.541  44.214  1.00  0.00           N  
ATOM    350 HD21 ASN    21      67.796  38.247  44.564  1.00  0.00           H  
ATOM    351 HD22 ASN    21      66.821  39.418  43.718  1.00  0.00           H  
ATOM    352  C   ASN    21      64.709  36.061  42.207  1.00  0.00           C  
ATOM    353  O   ASN    21      63.710  35.427  42.613  1.00  0.00           O  
ATOM    354  N   SER    22      65.832  35.363  41.767  1.00  0.00           N  
ATOM    355  H   SER    22      66.621  35.976  41.623  1.00  0.00           H  
ATOM    356  CA  SER    22      66.073  33.966  41.690  1.00  0.00           C  
ATOM    357  HA  SER    22      65.191  33.528  41.222  1.00  0.00           H  
ATOM    358  CB  SER    22      67.436  33.803  40.968  1.00  0.00           C  
ATOM    359  HB2 SER    22      68.268  34.304  41.465  1.00  0.00           H  
ATOM    360  HB3 SER    22      67.382  34.186  39.949  1.00  0.00           H  
ATOM    361  OG  SER    22      67.777  32.409  41.056  1.00  0.00           O  
ATOM    362  HG  SER    22      67.117  32.036  40.467  1.00  0.00           H  
ATOM    363  C   SER    22      66.062  33.220  43.092  1.00  0.00           C  
ATOM    364  O   SER    22      65.508  32.155  43.178  1.00  0.00           O  
ATOM    365  N   ARG    23      66.796  33.679  44.063  1.00  0.00           N  
ATOM    366  H   ARG    23      67.250  34.581  44.074  1.00  0.00           H  
ATOM    367  CA  ARG    23      67.201  32.903  45.278  1.00  0.00           C  
ATOM    368  HA  ARG    23      67.225  31.863  44.953  1.00  0.00           H  
ATOM    369  CB  ARG    23      68.612  33.479  45.613  1.00  0.00           C  
ATOM    370  HB2 ARG    23      68.507  34.544  45.822  1.00  0.00           H  
ATOM    371  HB3 ARG    23      69.254  33.373  44.738  1.00  0.00           H  
ATOM    372  CG  ARG    23      69.191  32.750  46.886  1.00  0.00           C  
ATOM    373  HG2 ARG    23      68.495  32.451  47.670  1.00  0.00           H  
ATOM    374  HG3 ARG    23      70.027  33.299  47.320  1.00  0.00           H  
ATOM    375  CD  ARG    23      69.954  31.447  46.422  1.00  0.00           C  
ATOM    376  HD2 ARG    23      70.759  31.746  45.750  1.00  0.00           H  
ATOM    377  HD3 ARG    23      69.273  30.742  45.944  1.00  0.00           H  
ATOM    378  NE  ARG    23      70.513  30.714  47.566  1.00  0.00           N  
ATOM    379  HE  ARG    23      69.880  30.228  48.187  1.00  0.00           H  
ATOM    380  CZ  ARG    23      71.671  30.214  47.804  1.00  0.00           C  
ATOM    381  NH1 ARG    23      72.746  30.596  47.101  1.00  0.00           N  
ATOM    382 HH11 ARG    23      72.617  31.361  46.454  1.00  0.00           H  
ATOM    383 HH12 ARG    23      73.637  30.196  47.356  1.00  0.00           H  
ATOM    384  NH2 ARG    23      71.794  29.321  48.753  1.00  0.00           N  
ATOM    385 HH21 ARG    23      72.718  29.237  49.151  1.00  0.00           H  
ATOM    386 HH22 ARG    23      71.003  28.956  49.265  1.00  0.00           H  
ATOM    387  C   ARG    23      66.176  33.000  46.408  1.00  0.00           C  
ATOM    388  O   ARG    23      65.723  31.885  46.831  1.00  0.00           O  
ATOM    389  N   ASN    24      65.869  34.195  46.906  1.00  0.00           N  
ATOM    390  H   ASN    24      66.376  34.943  46.456  1.00  0.00           H  
ATOM    391  CA  ASN    24      65.004  34.429  48.071  1.00  0.00           C  
ATOM    392  HA  ASN    24      64.729  33.458  48.484  1.00  0.00           H  
ATOM    393  CB  ASN    24      65.919  35.214  49.125  1.00  0.00           C  
ATOM    394  HB2 ASN    24      65.373  35.352  50.059  1.00  0.00           H  
ATOM    395  HB3 ASN    24      66.076  36.252  48.830  1.00  0.00           H  
ATOM    396  CG  ASN    24      67.296  34.559  49.439  1.00  0.00           C  
ATOM    397  OD1 ASN    24      67.311  33.380  49.761  1.00  0.00           O  
ATOM    398  ND2 ASN    24      68.405  35.244  49.392  1.00  0.00           N  
ATOM    399 HD21 ASN    24      69.265  34.933  49.820  1.00  0.00           H  
ATOM    400 HD22 ASN    24      68.394  36.197  49.058  1.00  0.00           H  
ATOM    401  C   ASN    24      63.700  35.212  47.655  1.00  0.00           C  
ATOM    402  O   ASN    24      63.737  36.323  47.181  1.00  0.00           O  
ATOM    403  N   ALA    25      62.543  34.604  47.974  1.00  0.00           N  
ATOM    404  H   ALA    25      62.660  33.675  48.351  1.00  0.00           H  
ATOM    405  CA  ALA    25      61.165  35.118  47.777  1.00  0.00           C  
ATOM    406  HA  ALA    25      61.064  35.037  46.695  1.00  0.00           H  
ATOM    407  CB  ALA    25      60.241  34.073  48.529  1.00  0.00           C  
ATOM    408  HB1 ALA    25      59.195  34.337  48.370  1.00  0.00           H  
ATOM    409  HB2 ALA    25      60.539  33.079  48.196  1.00  0.00           H  
ATOM    410  HB3 ALA    25      60.327  34.077  49.616  1.00  0.00           H  
ATOM    411  C   ALA    25      60.918  36.627  48.107  1.00  0.00           C  
ATOM    412  O   ALA    25      60.282  37.348  47.274  1.00  0.00           O  
ATOM    413  N   SER    26      61.201  37.144  49.311  1.00  0.00           N  
ATOM    414  H   SER    26      61.653  36.455  49.896  1.00  0.00           H  
ATOM    415  CA  SER    26      61.469  38.589  49.641  1.00  0.00           C  
ATOM    416  HA  SER    26      61.782  38.584  50.685  1.00  0.00           H  
ATOM    417  CB  SER    26      62.504  39.165  48.725  1.00  0.00           C  
ATOM    418  HB2 SER    26      62.698  40.184  49.060  1.00  0.00           H  
ATOM    419  HB3 SER    26      62.099  39.266  47.718  1.00  0.00           H  
ATOM    420  OG  SER    26      63.684  38.393  48.736  1.00  0.00           O  
ATOM    421  HG  SER    26      63.640  37.839  47.953  1.00  0.00           H  
ATOM    422  C   SER    26      60.112  39.361  49.526  1.00  0.00           C  
ATOM    423  O   SER    26      59.828  40.017  48.510  1.00  0.00           O  
ATOM    424  N   ILE    27      59.257  39.283  50.550  1.00  0.00           N  
ATOM    425  H   ILE    27      59.528  38.786  51.387  1.00  0.00           H  
ATOM    426  CA  ILE    27      57.897  39.735  50.611  1.00  0.00           C  
ATOM    427  HA  ILE    27      57.490  39.702  49.600  1.00  0.00           H  
ATOM    428  CB  ILE    27      56.874  38.670  51.268  1.00  0.00           C  
ATOM    429  HB  ILE    27      57.559  38.200  51.974  1.00  0.00           H  
ATOM    430  CG2 ILE    27      55.560  39.217  51.901  1.00  0.00           C  
ATOM    431 HG21 ILE    27      55.796  39.527  52.919  1.00  0.00           H  
ATOM    432 HG22 ILE    27      55.134  39.999  51.272  1.00  0.00           H  
ATOM    433 HG23 ILE    27      54.850  38.393  51.965  1.00  0.00           H  
ATOM    434  CG1 ILE    27      56.448  37.508  50.339  1.00  0.00           C  
ATOM    435 HG12 ILE    27      55.745  37.844  49.576  1.00  0.00           H  
ATOM    436 HG13 ILE    27      55.982  36.737  50.953  1.00  0.00           H  
ATOM    437  CD1 ILE    27      57.730  36.862  49.740  1.00  0.00           C  
ATOM    438 HD11 ILE    27      57.533  35.928  49.215  1.00  0.00           H  
ATOM    439 HD12 ILE    27      58.216  37.506  49.008  1.00  0.00           H  
ATOM    440 HD13 ILE    27      58.440  36.665  50.544  1.00  0.00           H  
ATOM    441  C   ILE    27      57.731  41.104  51.277  1.00  0.00           C  
ATOM    442  O   ILE    27      58.223  41.235  52.422  1.00  0.00           O  
ATOM    443  N   TRP    28      57.293  42.092  50.492  1.00  0.00           N  
ATOM    444  H   TRP    28      57.163  41.833  49.524  1.00  0.00           H  
ATOM    445  CA  TRP    28      56.881  43.459  50.997  1.00  0.00           C  
ATOM    446  HA  TRP    28      57.532  43.737  51.825  1.00  0.00           H  
ATOM    447  CB  TRP    28      57.215  44.560  49.933  1.00  0.00           C  
ATOM    448  HB2 TRP    28      56.879  45.556  50.222  1.00  0.00           H  
ATOM    449  HB3 TRP    28      56.609  44.311  49.062  1.00  0.00           H  
ATOM    450  CG  TRP    28      58.641  44.668  49.524  1.00  0.00           C  
ATOM    451  CD1 TRP    28      59.165  44.014  48.439  1.00  0.00           C  
ATOM    452  HD1 TRP    28      58.707  43.220  47.867  1.00  0.00           H  
ATOM    453  NE1 TRP    28      60.553  44.293  48.386  1.00  0.00           N  
ATOM    454  HE1 TRP    28      61.158  43.690  47.847  1.00  0.00           H  
ATOM    455  CE2 TRP    28      60.894  45.164  49.352  1.00  0.00           C  
ATOM    456  CZ2 TRP    28      62.159  45.777  49.699  1.00  0.00           C  
ATOM    457  HZ2 TRP    28      63.019  45.397  49.168  1.00  0.00           H  
ATOM    458  CH2 TRP    28      62.253  46.405  50.968  1.00  0.00           C  
ATOM    459  HH2 TRP    28      63.188  46.807  51.332  1.00  0.00           H  
ATOM    460  CZ3 TRP    28      61.112  46.571  51.717  1.00  0.00           C  
ATOM    461  HZ3 TRP    28      61.096  47.117  52.649  1.00  0.00           H  
ATOM    462  CE3 TRP    28      59.913  45.993  51.410  1.00  0.00           C  
ATOM    463  HE3 TRP    28      59.127  46.298  52.085  1.00  0.00           H  
ATOM    464  CD2 TRP    28      59.745  45.394  50.178  1.00  0.00           C  
ATOM    465  C   TRP    28      55.423  43.574  51.444  1.00  0.00           C  
ATOM    466  O   TRP    28      54.507  43.144  50.821  1.00  0.00           O  
ATOM    467  N   LEU    29      55.168  44.141  52.603  1.00  0.00           N  
ATOM    468  H   LEU    29      55.912  44.493  53.188  1.00  0.00           H  
ATOM    469  CA  LEU    29      53.875  44.130  53.397  1.00  0.00           C  
ATOM    470  HA  LEU    29      53.069  43.652  52.839  1.00  0.00           H  
ATOM    471  CB  LEU    29      54.163  43.280  54.693  1.00  0.00           C  
ATOM    472  HB2 LEU    29      53.232  43.380  55.251  1.00  0.00           H  
ATOM    473  HB3 LEU    29      54.836  43.893  55.293  1.00  0.00           H  
ATOM    474  CG  LEU    29      54.538  41.820  54.508  1.00  0.00           C  
ATOM    475  HG  LEU    29      55.306  41.649  53.753  1.00  0.00           H  
ATOM    476  CD1 LEU    29      55.197  41.280  55.760  1.00  0.00           C  
ATOM    477 HD11 LEU    29      55.370  40.213  55.616  1.00  0.00           H  
ATOM    478 HD12 LEU    29      56.176  41.752  55.833  1.00  0.00           H  
ATOM    479 HD13 LEU    29      54.601  41.501  56.646  1.00  0.00           H  
ATOM    480  CD2 LEU    29      53.309  40.903  54.117  1.00  0.00           C  
ATOM    481 HD21 LEU    29      52.933  41.388  53.216  1.00  0.00           H  
ATOM    482 HD22 LEU    29      53.583  39.853  54.005  1.00  0.00           H  
ATOM    483 HD23 LEU    29      52.581  40.978  54.924  1.00  0.00           H  
ATOM    484  C   LEU    29      53.377  45.575  53.761  1.00  0.00           C  
ATOM    485  O   LEU    29      54.076  46.269  54.518  1.00  0.00           O  
ATOM    486  N   GLY    30      52.246  45.963  53.188  1.00  0.00           N  
ATOM    487  H   GLY    30      52.065  45.537  52.290  1.00  0.00           H  
ATOM    488  CA  GLY    30      51.638  47.320  53.407  1.00  0.00           C  
ATOM    489  HA2 GLY    30      50.913  47.466  52.606  1.00  0.00           H  
ATOM    490  HA3 GLY    30      52.465  48.028  53.452  1.00  0.00           H  
ATOM    491  C   GLY    30      50.966  47.434  54.758  1.00  0.00           C  
ATOM    492  O   GLY    30      49.798  47.239  54.777  1.00  0.00           O  
ATOM    493  N   CYS    31      51.631  47.651  55.866  1.00  0.00           N  
ATOM    494  H   CYS    31      52.563  48.037  55.820  1.00  0.00           H  
ATOM    495  CA  CYS    31      51.253  47.413  57.236  1.00  0.00           C  
ATOM    496  HA  CYS    31      50.589  46.549  57.255  1.00  0.00           H  
ATOM    497  CB  CYS    31      52.459  47.263  58.118  1.00  0.00           C  
ATOM    498  HB2 CYS    31      52.090  47.116  59.134  1.00  0.00           H  
ATOM    499  HB3 CYS    31      53.143  48.111  58.135  1.00  0.00           H  
ATOM    500  SG  CYS    31      53.229  45.706  57.730  1.00  0.00           S  
ATOM    501  HG  CYS    31      52.393  44.796  58.238  1.00  0.00           H  
ATOM    502  C   CYS    31      50.335  48.514  57.630  1.00  0.00           C  
ATOM    503  O   CYS    31      50.780  49.587  58.256  1.00  0.00           O  
ATOM    504  N   GLY    32      49.047  48.279  57.250  1.00  0.00           N  
ATOM    505  H   GLY    32      48.843  47.386  56.823  1.00  0.00           H  
ATOM    506  CA  GLY    32      47.906  49.213  57.235  1.00  0.00           C  
ATOM    507  HA2 GLY    32      47.055  48.668  56.826  1.00  0.00           H  
ATOM    508  HA3 GLY    32      48.104  50.021  56.530  1.00  0.00           H  
ATOM    509  C   GLY    32      47.681  49.745  58.634  1.00  0.00           C  
ATOM    510  O   GLY    32      47.360  50.903  58.848  1.00  0.00           O  
ATOM    511  N   HIE    33      47.891  48.946  59.615  1.00  0.00           N  
ATOM    512  H   HIE    33      48.292  48.028  59.484  1.00  0.00           H  
ATOM    513  CA  HIE    33      47.619  49.387  61.000  1.00  0.00           C  
ATOM    514  HA  HIE    33      46.562  49.643  60.931  1.00  0.00           H  
ATOM    515  CB  HIE    33      47.853  48.257  62.099  1.00  0.00           C  
ATOM    516  HB2 HIE    33      47.269  47.362  61.884  1.00  0.00           H  
ATOM    517  HB3 HIE    33      47.431  48.504  63.074  1.00  0.00           H  
ATOM    518  CG  HIE    33      49.274  47.949  62.274  1.00  0.00           C  
ATOM    519  ND1 HIE    33      49.976  47.061  61.446  1.00  0.00           N  
ATOM    520  CE1 HIE    33      51.187  46.851  62.049  1.00  0.00           C  
ATOM    521  HE1 HIE    33      51.969  46.190  61.705  1.00  0.00           H  
ATOM    522  NE2 HIE    33      51.213  47.518  63.163  1.00  0.00           N  
ATOM    523  HE2 HIE    33      51.997  47.483  63.798  1.00  0.00           H  
ATOM    524  CD2 HIE    33      50.024  48.247  63.361  1.00  0.00           C  
ATOM    525  HD2 HIE    33      49.786  48.801  64.257  1.00  0.00           H  
ATOM    526  C   HIE    33      48.241  50.674  61.505  1.00  0.00           C  
ATOM    527  O   HIE    33      47.609  51.444  62.290  1.00  0.00           O  
ATOM    528  N   THR    34      49.472  50.959  61.068  1.00  0.00           N  
ATOM    529  H   THR    34      49.895  50.292  60.439  1.00  0.00           H  
ATOM    530  CA  THR    34      50.245  52.088  61.540  1.00  0.00           C  
ATOM    531  HA  THR    34      49.988  52.288  62.580  1.00  0.00           H  
ATOM    532  CB  THR    34      51.726  51.758  61.494  1.00  0.00           C  
ATOM    533  HB  THR    34      51.879  51.610  60.425  1.00  0.00           H  
ATOM    534  CG2 THR    34      52.628  52.867  62.020  1.00  0.00           C  
ATOM    535 HG21 THR    34      52.386  53.011  63.073  1.00  0.00           H  
ATOM    536 HG22 THR    34      53.669  52.552  61.955  1.00  0.00           H  
ATOM    537 HG23 THR    34      52.422  53.824  61.540  1.00  0.00           H  
ATOM    538  OG1 THR    34      51.903  50.536  62.269  1.00  0.00           O  
ATOM    539  HG1 THR    34      51.473  49.780  61.863  1.00  0.00           H  
ATOM    540  C   THR    34      50.011  53.327  60.647  1.00  0.00           C  
ATOM    541  O   THR    34      50.224  53.299  59.456  1.00  0.00           O  
ATOM    542  N   ASP    35      49.589  54.498  61.272  1.00  0.00           N  
ATOM    543  H   ASP    35      49.611  54.411  62.278  1.00  0.00           H  
ATOM    544  CA  ASP    35      49.347  55.731  60.557  1.00  0.00           C  
ATOM    545  HA  ASP    35      48.641  55.531  59.751  1.00  0.00           H  
ATOM    546  CB  ASP    35      48.838  56.962  61.309  1.00  0.00           C  
ATOM    547  HB2 ASP    35      48.294  57.598  60.611  1.00  0.00           H  
ATOM    548  HB3 ASP    35      49.715  57.544  61.590  1.00  0.00           H  
ATOM    549  CG  ASP    35      48.017  56.598  62.551  1.00  0.00           C  
ATOM    550  OD1 ASP    35      46.814  57.077  62.648  1.00  0.00           O  
ATOM    551  OD2 ASP    35      48.502  55.868  63.422  1.00  0.00           O  
ATOM    552  C   ASP    35      50.533  56.140  59.764  1.00  0.00           C  
ATOM    553  O   ASP    35      50.364  56.324  58.506  1.00  0.00           O  
ATOM    554  N   ARG    36      51.734  56.321  60.336  1.00  0.00           N  
ATOM    555  H   ARG    36      51.776  56.245  61.342  1.00  0.00           H  
ATOM    556  CA  ARG    36      52.927  56.709  59.609  1.00  0.00           C  
ATOM    557  HA  ARG    36      52.752  57.552  58.941  1.00  0.00           H  
ATOM    558  CB  ARG    36      54.041  57.221  60.541  1.00  0.00           C  
ATOM    559  HB2 ARG    36      54.388  56.461  61.241  1.00  0.00           H  
ATOM    560  HB3 ARG    36      53.612  58.082  61.054  1.00  0.00           H  
ATOM    561  CG  ARG    36      55.338  57.729  59.863  1.00  0.00           C  
ATOM    562  HG2 ARG    36      55.003  58.077  58.885  1.00  0.00           H  
ATOM    563  HG3 ARG    36      56.019  56.879  59.840  1.00  0.00           H  
ATOM    564  CD  ARG    36      56.047  58.849  60.656  1.00  0.00           C  
ATOM    565  HD2 ARG    36      57.093  58.932  60.362  1.00  0.00           H  
ATOM    566  HD3 ARG    36      55.950  58.694  61.730  1.00  0.00           H  
ATOM    567  NE  ARG    36      55.503  60.191  60.370  1.00  0.00           N  
ATOM    568  HE  ARG    36      55.723  60.606  59.476  1.00  0.00           H  
ATOM    569  CZ  ARG    36      54.779  60.886  61.220  1.00  0.00           C  
ATOM    570  NH1 ARG    36      54.508  60.590  62.459  1.00  0.00           N  
ATOM    571 HH11 ARG    36      54.128  61.205  63.165  1.00  0.00           H  
ATOM    572 HH12 ARG    36      54.734  59.666  62.797  1.00  0.00           H  
ATOM    573  NH2 ARG    36      54.361  62.087  60.899  1.00  0.00           N  
ATOM    574 HH21 ARG    36      54.437  62.416  59.947  1.00  0.00           H  
ATOM    575 HH22 ARG    36      53.735  62.555  61.539  1.00  0.00           H  
ATOM    576  C   ARG    36      53.380  55.585  58.786  1.00  0.00           C  
ATOM    577  O   ARG    36      54.092  54.723  59.231  1.00  0.00           O  
ATOM    578  N   GLY    37      52.942  55.643  57.567  1.00  0.00           N  
ATOM    579  H   GLY    37      52.429  56.465  57.283  1.00  0.00           H  
ATOM    580  CA  GLY    37      53.232  54.713  56.460  1.00  0.00           C  
ATOM    581  HA2 GLY    37      53.700  55.272  55.649  1.00  0.00           H  
ATOM    582  HA3 GLY    37      52.316  54.266  56.074  1.00  0.00           H  
ATOM    583  C   GLY    37      54.206  53.548  56.688  1.00  0.00           C  
ATOM    584  O   GLY    37      55.435  53.672  56.425  1.00  0.00           O  
ATOM    585  N   GLN    38      53.700  52.443  57.185  1.00  0.00           N  
ATOM    586  H   GLN    38      52.758  52.431  57.547  1.00  0.00           H  
ATOM    587  CA  GLN    38      54.591  51.326  57.625  1.00  0.00           C  
ATOM    588  HA  GLN    38      55.619  51.617  57.839  1.00  0.00           H  
ATOM    589  CB  GLN    38      54.184  50.632  58.882  1.00  0.00           C  
ATOM    590  HB2 GLN    38      54.243  51.359  59.691  1.00  0.00           H  
ATOM    591  HB3 GLN    38      53.159  50.277  58.781  1.00  0.00           H  
ATOM    592  CG  GLN    38      55.306  49.561  59.334  1.00  0.00           C  
ATOM    593  HG2 GLN    38      55.333  48.890  58.476  1.00  0.00           H  
ATOM    594  HG3 GLN    38      56.176  50.136  59.648  1.00  0.00           H  
ATOM    595  CD  GLN    38      54.896  48.760  60.582  1.00  0.00           C  
ATOM    596  OE1 GLN    38      54.038  47.918  60.674  1.00  0.00           O  
ATOM    597  NE2 GLN    38      55.380  49.272  61.706  1.00  0.00           N  
ATOM    598 HE21 GLN    38      55.981  50.075  61.825  1.00  0.00           H  
ATOM    599 HE22 GLN    38      55.149  48.674  62.486  1.00  0.00           H  
ATOM    600  C   GLN    38      54.742  50.238  56.537  1.00  0.00           C  
ATOM    601  O   GLN    38      53.757  49.571  56.244  1.00  0.00           O  
ATOM    602  N   LEU    39      55.938  49.965  55.986  1.00  0.00           N  
ATOM    603  H   LEU    39      56.709  50.370  56.498  1.00  0.00           H  
ATOM    604  CA  LEU    39      56.382  48.922  55.022  1.00  0.00           C  
ATOM    605  HA  LEU    39      55.496  48.423  54.629  1.00  0.00           H  
ATOM    606  CB  LEU    39      57.119  49.585  53.834  1.00  0.00           C  
ATOM    607  HB2 LEU    39      57.889  50.138  54.373  1.00  0.00           H  
ATOM    608  HB3 LEU    39      56.377  50.200  53.324  1.00  0.00           H  
ATOM    609  CG  LEU    39      57.702  48.572  52.785  1.00  0.00           C  
ATOM    610  HG  LEU    39      58.250  47.719  53.186  1.00  0.00           H  
ATOM    611  CD1 LEU    39      56.534  48.121  51.849  1.00  0.00           C  
ATOM    612 HD11 LEU    39      55.831  47.557  52.461  1.00  0.00           H  
ATOM    613 HD12 LEU    39      56.077  49.017  51.429  1.00  0.00           H  
ATOM    614 HD13 LEU    39      56.879  47.482  51.036  1.00  0.00           H  
ATOM    615  CD2 LEU    39      58.571  49.390  51.897  1.00  0.00           C  
ATOM    616 HD21 LEU    39      58.944  48.725  51.117  1.00  0.00           H  
ATOM    617 HD22 LEU    39      58.018  50.253  51.528  1.00  0.00           H  
ATOM    618 HD23 LEU    39      59.475  49.750  52.389  1.00  0.00           H  
ATOM    619  C   LEU    39      57.217  47.899  55.780  1.00  0.00           C  
ATOM    620  O   LEU    39      58.283  48.250  56.299  1.00  0.00           O  
ATOM    621  N   SER    40      56.802  46.670  55.775  1.00  0.00           N  
ATOM    622  H   SER    40      55.883  46.516  55.385  1.00  0.00           H  
ATOM    623  CA  SER    40      57.396  45.600  56.517  1.00  0.00           C  
ATOM    624  HA  SER    40      58.302  45.960  57.004  1.00  0.00           H  
ATOM    625  CB  SER    40      56.540  44.867  57.570  1.00  0.00           C  
ATOM    626  HB2 SER    40      57.190  44.094  57.981  1.00  0.00           H  
ATOM    627  HB3 SER    40      55.767  44.264  57.094  1.00  0.00           H  
ATOM    628  OG  SER    40      56.003  45.794  58.498  1.00  0.00           O  
ATOM    629  HG  SER    40      55.054  45.728  58.628  1.00  0.00           H  
ATOM    630  C   SER    40      57.934  44.600  55.531  1.00  0.00           C  
ATOM    631  O   SER    40      57.262  44.182  54.582  1.00  0.00           O  
ATOM    632  N   PHE    41      59.144  44.014  55.846  1.00  0.00           N  
ATOM    633  H   PHE    41      59.671  44.504  56.554  1.00  0.00           H  
ATOM    634  CA  PHE    41      59.873  43.143  54.853  1.00  0.00           C  
ATOM    635  HA  PHE    41      59.222  43.052  53.983  1.00  0.00           H  
ATOM    636  CB  PHE    41      61.085  43.838  54.422  1.00  0.00           C  
ATOM    637  HB2 PHE    41      61.744  44.233  55.196  1.00  0.00           H  
ATOM    638  HB3 PHE    41      60.779  44.723  53.864  1.00  0.00           H  
ATOM    639  CG  PHE    41      61.987  43.016  53.440  1.00  0.00           C  
ATOM    640  CD1 PHE    41      63.080  42.385  53.897  1.00  0.00           C  
ATOM    641  HD1 PHE    41      63.394  42.409  54.930  1.00  0.00           H  
ATOM    642  CE1 PHE    41      63.839  41.662  52.988  1.00  0.00           C  
ATOM    643  HE1 PHE    41      64.755  41.155  53.254  1.00  0.00           H  
ATOM    644  CZ  PHE    41      63.511  41.585  51.566  1.00  0.00           C  
ATOM    645  HZ  PHE    41      64.141  41.081  50.848  1.00  0.00           H  
ATOM    646  CE2 PHE    41      62.443  42.359  51.113  1.00  0.00           C  
ATOM    647  HE2 PHE    41      62.163  42.447  50.074  1.00  0.00           H  
ATOM    648  CD2 PHE    41      61.628  42.962  52.058  1.00  0.00           C  
ATOM    649  HD2 PHE    41      60.764  43.402  51.583  1.00  0.00           H  
ATOM    650  C   PHE    41      60.115  41.780  55.432  1.00  0.00           C  
ATOM    651  O   PHE    41      60.597  41.709  56.547  1.00  0.00           O  
ATOM    652  N   LEU    42      59.672  40.788  54.736  1.00  0.00           N  
ATOM    653  H   LEU    42      59.144  40.929  53.886  1.00  0.00           H  
ATOM    654  CA  LEU    42      59.776  39.391  55.126  1.00  0.00           C  
ATOM    655  HA  LEU    42      60.180  39.301  56.134  1.00  0.00           H  
ATOM    656  CB  LEU    42      58.275  38.860  55.209  1.00  0.00           C  
ATOM    657  HB2 LEU    42      57.801  38.864  54.227  1.00  0.00           H  
ATOM    658  HB3 LEU    42      57.682  39.405  55.943  1.00  0.00           H  
ATOM    659  CG  LEU    42      58.231  37.408  55.543  1.00  0.00           C  
ATOM    660  HG  LEU    42      58.804  36.828  54.820  1.00  0.00           H  
ATOM    661  CD1 LEU    42      58.805  37.182  56.958  1.00  0.00           C  
ATOM    662 HD11 LEU    42      58.482  36.241  57.402  1.00  0.00           H  
ATOM    663 HD12 LEU    42      59.890  37.135  56.864  1.00  0.00           H  
ATOM    664 HD13 LEU    42      58.507  37.932  57.691  1.00  0.00           H  
ATOM    665  CD2 LEU    42      56.732  37.110  55.428  1.00  0.00           C  
ATOM    666 HD21 LEU    42      56.171  37.684  56.165  1.00  0.00           H  
ATOM    667 HD22 LEU    42      56.436  37.414  54.424  1.00  0.00           H  
ATOM    668 HD23 LEU    42      56.616  36.034  55.555  1.00  0.00           H  
ATOM    669  C   LEU    42      60.581  38.561  54.175  1.00  0.00           C  
ATOM    670  O   LEU    42      60.270  38.230  53.010  1.00  0.00           O  
ATOM    671  N   ASP    43      61.733  38.062  54.713  1.00  0.00           N  
ATOM    672  H   ASP    43      62.105  38.406  55.586  1.00  0.00           H  
ATOM    673  CA  ASP    43      62.600  37.039  54.132  1.00  0.00           C  
ATOM    674  HA  ASP    43      62.644  37.147  53.048  1.00  0.00           H  
ATOM    675  CB  ASP    43      64.046  37.201  54.669  1.00  0.00           C  
ATOM    676  HB2 ASP    43      64.048  37.169  55.758  1.00  0.00           H  
ATOM    677  HB3 ASP    43      64.450  38.177  54.401  1.00  0.00           H  
ATOM    678  CG  ASP    43      64.990  36.093  54.153  1.00  0.00           C  
ATOM    679  OD1 ASP    43      66.036  35.776  54.794  1.00  0.00           O  
ATOM    680  OD2 ASP    43      64.731  35.748  52.957  1.00  0.00           O  
ATOM    681  C   ASP    43      61.943  35.715  54.356  1.00  0.00           C  
ATOM    682  O   ASP    43      62.299  35.071  55.338  1.00  0.00           O  
ATOM    683  N   LEU    44      60.977  35.380  53.543  1.00  0.00           N  
ATOM    684  H   LEU    44      60.777  36.125  52.890  1.00  0.00           H  
ATOM    685  CA  LEU    44      60.053  34.164  53.675  1.00  0.00           C  
ATOM    686  HA  LEU    44      59.280  34.718  54.208  1.00  0.00           H  
ATOM    687  CB  LEU    44      59.445  33.820  52.339  1.00  0.00           C  
ATOM    688  HB2 LEU    44      60.139  33.194  51.779  1.00  0.00           H  
ATOM    689  HB3 LEU    44      59.288  34.693  51.706  1.00  0.00           H  
ATOM    690  CG  LEU    44      58.099  33.118  52.334  1.00  0.00           C  
ATOM    691  HG  LEU    44      58.173  32.295  53.045  1.00  0.00           H  
ATOM    692  CD1 LEU    44      56.902  33.974  52.686  1.00  0.00           C  
ATOM    693 HD11 LEU    44      57.027  34.561  53.595  1.00  0.00           H  
ATOM    694 HD12 LEU    44      56.814  34.778  51.955  1.00  0.00           H  
ATOM    695 HD13 LEU    44      55.939  33.463  52.660  1.00  0.00           H  
ATOM    696  CD2 LEU    44      57.946  32.519  50.945  1.00  0.00           C  
ATOM    697 HD21 LEU    44      57.939  33.322  50.209  1.00  0.00           H  
ATOM    698 HD22 LEU    44      58.697  31.753  50.750  1.00  0.00           H  
ATOM    699 HD23 LEU    44      56.983  32.020  50.837  1.00  0.00           H  
ATOM    700  C   LEU    44      60.508  33.036  54.525  1.00  0.00           C  
ATOM    701  O   LEU    44      59.967  32.688  55.612  1.00  0.00           O  
ATOM    702  N   ASN    45      61.541  32.320  54.022  1.00  0.00           N  
ATOM    703  H   ASN    45      61.886  32.615  53.120  1.00  0.00           H  
ATOM    704  CA  ASN    45      62.046  31.070  54.661  1.00  0.00           C  
ATOM    705  HA  ASN    45      61.209  30.373  54.636  1.00  0.00           H  
ATOM    706  CB  ASN    45      63.074  30.615  53.569  1.00  0.00           C  
ATOM    707  HB2 ASN    45      63.703  29.819  53.967  1.00  0.00           H  
ATOM    708  HB3 ASN    45      63.647  31.446  53.157  1.00  0.00           H  
ATOM    709  CG  ASN    45      62.461  29.938  52.403  1.00  0.00           C  
ATOM    710  OD1 ASN    45      61.247  29.728  52.286  1.00  0.00           O  
ATOM    711  ND2 ASN    45      63.163  29.658  51.399  1.00  0.00           N  
ATOM    712 HD21 ASN    45      62.702  29.347  50.556  1.00  0.00           H  
ATOM    713 HD22 ASN    45      64.166  29.568  51.485  1.00  0.00           H  
ATOM    714  C   ASN    45      62.741  31.096  56.011  1.00  0.00           C  
ATOM    715  O   ASN    45      62.624  30.148  56.746  1.00  0.00           O  
ATOM    716  N   THR    46      63.350  32.301  56.260  1.00  0.00           N  
ATOM    717  H   THR    46      63.224  33.091  55.644  1.00  0.00           H  
ATOM    718  CA  THR    46      63.917  32.490  57.615  1.00  0.00           C  
ATOM    719  HA  THR    46      64.190  31.488  57.944  1.00  0.00           H  
ATOM    720  CB  THR    46      65.243  33.304  57.541  1.00  0.00           C  
ATOM    721  HB  THR    46      65.830  33.132  58.443  1.00  0.00           H  
ATOM    722  CG2 THR    46      66.214  32.879  56.413  1.00  0.00           C  
ATOM    723 HG21 THR    46      67.113  33.490  56.491  1.00  0.00           H  
ATOM    724 HG22 THR    46      66.528  31.839  56.491  1.00  0.00           H  
ATOM    725 HG23 THR    46      65.681  32.985  55.468  1.00  0.00           H  
ATOM    726  OG1 THR    46      64.902  34.667  57.445  1.00  0.00           O  
ATOM    727  HG1 THR    46      65.270  34.927  56.597  1.00  0.00           H  
ATOM    728  C   THR    46      62.852  33.120  58.589  1.00  0.00           C  
ATOM    729  O   THR    46      63.108  33.344  59.747  1.00  0.00           O  
ATOM    730  N   GLU    47      61.617  33.326  58.116  1.00  0.00           N  
ATOM    731  H   GLU    47      61.409  33.154  57.143  1.00  0.00           H  
ATOM    732  CA  GLU    47      60.662  34.243  58.793  1.00  0.00           C  
ATOM    733  HA  GLU    47      59.883  34.472  58.067  1.00  0.00           H  
ATOM    734  CB  GLU    47      60.004  33.577  60.085  1.00  0.00           C  
ATOM    735  HB2 GLU    47      59.044  34.071  60.237  1.00  0.00           H  
ATOM    736  HB3 GLU    47      60.542  33.791  61.008  1.00  0.00           H  
ATOM    737  CG  GLU    47      59.648  32.085  60.178  1.00  0.00           C  
ATOM    738  HG2 GLU    47      60.595  31.561  60.307  1.00  0.00           H  
ATOM    739  HG3 GLU    47      59.233  31.861  59.195  1.00  0.00           H  
ATOM    740  CD  GLU    47      58.723  31.879  61.378  1.00  0.00           C  
ATOM    741  OE1 GLU    47      57.805  32.617  61.720  1.00  0.00           O  
ATOM    742  OE2 GLU    47      58.986  30.851  62.044  1.00  0.00           O  
ATOM    743  C   GLU    47      61.320  35.605  59.247  1.00  0.00           C  
ATOM    744  O   GLU    47      60.933  36.280  60.257  1.00  0.00           O  
ATOM    745  N   GLY    48      62.269  36.027  58.393  1.00  0.00           N  
ATOM    746  H   GLY    48      62.541  35.432  57.623  1.00  0.00           H  
ATOM    747  CA  GLY    48      63.046  37.273  58.797  1.00  0.00           C  
ATOM    748  HA2 GLY    48      64.003  37.249  58.275  1.00  0.00           H  
ATOM    749  HA3 GLY    48      63.104  37.318  59.885  1.00  0.00           H  
ATOM    750  C   GLY    48      62.373  38.590  58.469  1.00  0.00           C  
ATOM    751  O   GLY    48      62.334  39.101  57.381  1.00  0.00           O  
ATOM    752  N   TYR    49      61.840  39.140  59.581  1.00  0.00           N  
ATOM    753  H   TYR    49      61.838  38.593  60.430  1.00  0.00           H  
ATOM    754  CA  TYR    49      60.966  40.334  59.508  1.00  0.00           C  
ATOM    755  HA  TYR    49      60.608  40.466  58.487  1.00  0.00           H  
ATOM    756  CB  TYR    49      59.770  40.041  60.361  1.00  0.00           C  
ATOM    757  HB2 TYR    49      60.127  39.992  61.390  1.00  0.00           H  
ATOM    758  HB3 TYR    49      59.421  39.008  60.369  1.00  0.00           H  
ATOM    759  CG  TYR    49      58.617  40.952  60.259  1.00  0.00           C  
ATOM    760  CD1 TYR    49      58.344  41.843  61.338  1.00  0.00           C  
ATOM    761  HD1 TYR    49      58.895  41.778  62.264  1.00  0.00           H  
ATOM    762  CE1 TYR    49      57.167  42.546  61.347  1.00  0.00           C  
ATOM    763  HE1 TYR    49      56.850  42.993  62.278  1.00  0.00           H  
ATOM    764  CZ  TYR    49      56.260  42.546  60.179  1.00  0.00           C  
ATOM    765  OH  TYR    49      55.036  43.154  60.166  1.00  0.00           O  
ATOM    766  HH  TYR    49      55.058  43.910  60.757  1.00  0.00           H  
ATOM    767  CE2 TYR    49      56.600  41.752  59.045  1.00  0.00           C  
ATOM    768  HE2 TYR    49      55.914  41.709  58.212  1.00  0.00           H  
ATOM    769  CD2 TYR    49      57.785  40.955  59.105  1.00  0.00           C  
ATOM    770  HD2 TYR    49      57.997  40.262  58.304  1.00  0.00           H  
ATOM    771  C   TYR    49      61.693  41.607  59.982  1.00  0.00           C  
ATOM    772  O   TYR    49      62.263  41.588  61.082  1.00  0.00           O  
ATOM    773  N   THR    50      61.655  42.636  59.091  1.00  0.00           N  
ATOM    774  H   THR    50      61.404  42.432  58.134  1.00  0.00           H  
ATOM    775  CA  THR    50      62.128  43.985  59.331  1.00  0.00           C  
ATOM    776  HA  THR    50      62.485  44.032  60.360  1.00  0.00           H  
ATOM    777  CB  THR    50      63.343  44.418  58.526  1.00  0.00           C  
ATOM    778  HB  THR    50      63.050  44.271  57.486  1.00  0.00           H  
ATOM    779  CG2 THR    50      63.659  45.883  58.843  1.00  0.00           C  
ATOM    780 HG21 THR    50      62.883  46.481  58.366  1.00  0.00           H  
ATOM    781 HG22 THR    50      63.655  45.995  59.927  1.00  0.00           H  
ATOM    782 HG23 THR    50      64.636  46.207  58.485  1.00  0.00           H  
ATOM    783  OG1 THR    50      64.556  43.649  58.740  1.00  0.00           O  
ATOM    784  HG1 THR    50      64.430  42.776  58.361  1.00  0.00           H  
ATOM    785  C   THR    50      60.928  44.894  59.133  1.00  0.00           C  
ATOM    786  O   THR    50      60.733  45.243  57.986  1.00  0.00           O  
ATOM    787  N   SER    51      60.217  45.342  60.148  1.00  0.00           N  
ATOM    788  H   SER    51      60.359  45.019  61.094  1.00  0.00           H  
ATOM    789  CA  SER    51      59.185  46.407  59.929  1.00  0.00           C  
ATOM    790  HA  SER    51      58.669  46.136  59.008  1.00  0.00           H  
ATOM    791  CB  SER    51      58.109  46.275  61.025  1.00  0.00           C  
ATOM    792  HB2 SER    51      57.814  45.231  60.919  1.00  0.00           H  
ATOM    793  HB3 SER    51      57.297  46.940  60.731  1.00  0.00           H  
ATOM    794  OG  SER    51      58.617  46.326  62.345  1.00  0.00           O  
ATOM    795  HG  SER    51      58.958  47.207  62.515  1.00  0.00           H  
ATOM    796  C   SER    51      59.904  47.669  59.924  1.00  0.00           C  
ATOM    797  O   SER    51      60.881  47.845  60.639  1.00  0.00           O  
ATOM    798  N   GLU    52      59.544  48.658  59.102  1.00  0.00           N  
ATOM    799  H   GLU    52      58.845  48.445  58.405  1.00  0.00           H  
ATOM    800  CA  GLU    52      59.972  50.091  59.312  1.00  0.00           C  
ATOM    801  HA  GLU    52      60.069  50.159  60.396  1.00  0.00           H  
ATOM    802  CB  GLU    52      61.229  50.494  58.598  1.00  0.00           C  
ATOM    803  HB2 GLU    52      61.055  50.472  57.522  1.00  0.00           H  
ATOM    804  HB3 GLU    52      62.006  49.758  58.806  1.00  0.00           H  
ATOM    805  CG  GLU    52      61.781  51.898  58.832  1.00  0.00           C  
ATOM    806  HG2 GLU    52      61.231  52.560  58.164  1.00  0.00           H  
ATOM    807  HG3 GLU    52      62.794  51.903  58.431  1.00  0.00           H  
ATOM    808  CD  GLU    52      61.890  52.440  60.292  1.00  0.00           C  
ATOM    809  OE1 GLU    52      62.242  53.589  60.378  1.00  0.00           O  
ATOM    810  OE2 GLU    52      61.442  51.789  61.244  1.00  0.00           O  
ATOM    811  C   GLU    52      58.823  51.030  58.869  1.00  0.00           C  
ATOM    812  O   GLU    52      58.116  50.827  57.895  1.00  0.00           O  
ATOM    813  N   GLU    53      58.732  52.199  59.503  1.00  0.00           N  
ATOM    814  H   GLU    53      59.282  52.451  60.312  1.00  0.00           H  
ATOM    815  CA  GLU    53      57.820  53.258  59.090  1.00  0.00           C  
ATOM    816  HA  GLU    53      56.979  52.945  58.470  1.00  0.00           H  
ATOM    817  CB  GLU    53      57.452  54.072  60.365  1.00  0.00           C  
ATOM    818  HB2 GLU    53      56.940  54.949  59.969  1.00  0.00           H  
ATOM    819  HB3 GLU    53      58.385  54.385  60.832  1.00  0.00           H  
ATOM    820  CG  GLU    53      56.522  53.539  61.441  1.00  0.00           C  
ATOM    821  HG2 GLU    53      55.705  53.067  60.895  1.00  0.00           H  
ATOM    822  HG3 GLU    53      55.939  54.321  61.929  1.00  0.00           H  
ATOM    823  CD  GLU    53      57.219  52.583  62.417  1.00  0.00           C  
ATOM    824  OE1 GLU    53      58.059  53.143  63.182  1.00  0.00           O  
ATOM    825  OE2 GLU    53      56.824  51.387  62.617  1.00  0.00           O  
ATOM    826  C   GLU    53      58.627  54.074  58.073  1.00  0.00           C  
ATOM    827  O   GLU    53      59.057  55.171  58.306  1.00  0.00           O  
ATOM    828  N   VAL    54      58.675  53.503  56.825  1.00  0.00           N  
ATOM    829  H   VAL    54      58.076  52.718  56.613  1.00  0.00           H  
ATOM    830  CA  VAL    54      59.344  54.156  55.638  1.00  0.00           C  
ATOM    831  HA  VAL    54      60.282  54.450  56.108  1.00  0.00           H  
ATOM    832  CB  VAL    54      59.846  53.231  54.507  1.00  0.00           C  
ATOM    833  HB  VAL    54      59.044  53.081  53.784  1.00  0.00           H  
ATOM    834  CG1 VAL    54      61.049  53.862  53.765  1.00  0.00           C  
ATOM    835 HG11 VAL    54      60.778  54.904  53.595  1.00  0.00           H  
ATOM    836 HG12 VAL    54      62.000  53.921  54.295  1.00  0.00           H  
ATOM    837 HG13 VAL    54      61.314  53.296  52.871  1.00  0.00           H  
ATOM    838  CG2 VAL    54      60.295  51.851  54.966  1.00  0.00           C  
ATOM    839 HG21 VAL    54      59.526  51.439  55.619  1.00  0.00           H  
ATOM    840 HG22 VAL    54      60.259  51.306  54.023  1.00  0.00           H  
ATOM    841 HG23 VAL    54      61.298  51.890  55.392  1.00  0.00           H  
ATOM    842  C   VAL    54      58.589  55.411  55.109  1.00  0.00           C  
ATOM    843  O   VAL    54      59.254  56.439  54.752  1.00  0.00           O  
ATOM    844  N   ALA    55      57.257  55.335  55.044  1.00  0.00           N  
ATOM    845  H   ALA    55      56.782  54.521  55.406  1.00  0.00           H  
ATOM    846  CA  ALA    55      56.396  56.459  54.554  1.00  0.00           C  
ATOM    847  HA  ALA    55      56.985  57.099  53.897  1.00  0.00           H  
ATOM    848  CB  ALA    55      55.254  55.812  53.677  1.00  0.00           C  
ATOM    849  HB1 ALA    55      55.563  55.627  52.648  1.00  0.00           H  
ATOM    850  HB2 ALA    55      55.005  54.832  54.085  1.00  0.00           H  
ATOM    851  HB3 ALA    55      54.280  56.300  53.639  1.00  0.00           H  
ATOM    852  C   ALA    55      55.817  57.402  55.609  1.00  0.00           C  
ATOM    853  O   ALA    55      56.315  57.436  56.742  1.00  0.00           O  
ATOM    854  N   ASP    56      54.827  58.156  55.265  1.00  0.00           N  
ATOM    855  H   ASP    56      54.391  58.084  54.357  1.00  0.00           H  
ATOM    856  CA  ASP    56      54.200  59.184  56.215  1.00  0.00           C  
ATOM    857  HA  ASP    56      54.537  59.057  57.244  1.00  0.00           H  
ATOM    858  CB  ASP    56      54.749  60.640  55.930  1.00  0.00           C  
ATOM    859  HB2 ASP    56      54.264  60.892  54.987  1.00  0.00           H  
ATOM    860  HB3 ASP    56      55.837  60.617  55.875  1.00  0.00           H  
ATOM    861  CG  ASP    56      54.463  61.648  56.988  1.00  0.00           C  
ATOM    862  OD1 ASP    56      55.239  61.656  57.982  1.00  0.00           O  
ATOM    863  OD2 ASP    56      53.545  62.400  56.845  1.00  0.00           O  
ATOM    864  C   ASP    56      52.686  59.146  56.257  1.00  0.00           C  
ATOM    865  O   ASP    56      52.079  59.274  57.347  1.00  0.00           O  
ATOM    866  N   SER    57      52.099  58.936  55.078  1.00  0.00           N  
ATOM    867  H   SER    57      52.612  59.147  54.234  1.00  0.00           H  
ATOM    868  CA  SER    57      50.705  58.644  54.975  1.00  0.00           C  
ATOM    869  HA  SER    57      50.146  58.970  55.852  1.00  0.00           H  
ATOM    870  CB  SER    57      50.126  59.396  53.731  1.00  0.00           C  
ATOM    871  HB2 SER    57      50.774  59.227  52.872  1.00  0.00           H  
ATOM    872  HB3 SER    57      50.045  60.447  54.008  1.00  0.00           H  
ATOM    873  OG  SER    57      48.868  58.932  53.435  1.00  0.00           O  
ATOM    874  HG  SER    57      48.144  59.049  54.054  1.00  0.00           H  
ATOM    875  C   SER    57      50.441  57.112  54.915  1.00  0.00           C  
ATOM    876  O   SER    57      51.256  56.392  54.276  1.00  0.00           O  
ATOM    877  N   ARG    58      49.382  56.606  55.544  1.00  0.00           N  
ATOM    878  H   ARG    58      48.787  57.282  56.001  1.00  0.00           H  
ATOM    879  CA  ARG    58      49.114  55.119  55.775  1.00  0.00           C  
ATOM    880  HA  ARG    58      49.914  54.718  56.398  1.00  0.00           H  
ATOM    881  CB  ARG    58      47.772  54.931  56.515  1.00  0.00           C  
ATOM    882  HB2 ARG    58      46.974  55.354  55.904  1.00  0.00           H  
ATOM    883  HB3 ARG    58      47.847  55.609  57.365  1.00  0.00           H  
ATOM    884  CG  ARG    58      47.312  53.578  57.044  1.00  0.00           C  
ATOM    885  HG2 ARG    58      47.853  53.263  57.936  1.00  0.00           H  
ATOM    886  HG3 ARG    58      47.488  52.828  56.272  1.00  0.00           H  
ATOM    887  CD  ARG    58      45.810  53.498  57.394  1.00  0.00           C  
ATOM    888  HD2 ARG    58      45.624  52.481  57.737  1.00  0.00           H  
ATOM    889  HD3 ARG    58      45.132  53.451  56.541  1.00  0.00           H  
ATOM    890  NE  ARG    58      45.389  54.505  58.420  1.00  0.00           N  
ATOM    891  HE  ARG    58      45.045  55.357  57.999  1.00  0.00           H  
ATOM    892  CZ  ARG    58      45.604  54.420  59.693  1.00  0.00           C  
ATOM    893  NH1 ARG    58      46.352  53.592  60.256  1.00  0.00           N  
ATOM    894 HH11 ARG    58      46.764  52.797  59.789  1.00  0.00           H  
ATOM    895 HH12 ARG    58      46.343  53.601  61.266  1.00  0.00           H  
ATOM    896  NH2 ARG    58      45.026  55.308  60.514  1.00  0.00           N  
ATOM    897 HH21 ARG    58      45.226  55.286  61.504  1.00  0.00           H  
ATOM    898 HH22 ARG    58      44.281  55.832  60.078  1.00  0.00           H  
ATOM    899  C   ARG    58      49.119  54.338  54.505  1.00  0.00           C  
ATOM    900  O   ARG    58      48.436  54.690  53.503  1.00  0.00           O  
ATOM    901  N   ILE    59      49.916  53.294  54.408  1.00  0.00           N  
ATOM    902  H   ILE    59      50.605  53.104  55.120  1.00  0.00           H  
ATOM    903  CA  ILE    59      50.053  52.624  53.132  1.00  0.00           C  
ATOM    904  HA  ILE    59      50.246  53.411  52.403  1.00  0.00           H  
ATOM    905  CB  ILE    59      51.214  51.636  53.128  1.00  0.00           C  
ATOM    906  HB  ILE    59      50.930  50.972  53.944  1.00  0.00           H  
ATOM    907  CG2 ILE    59      51.276  50.882  51.804  1.00  0.00           C  
ATOM    908 HG21 ILE    59      50.322  50.369  51.682  1.00  0.00           H  
ATOM    909 HG22 ILE    59      51.465  51.533  50.950  1.00  0.00           H  
ATOM    910 HG23 ILE    59      52.096  50.179  51.953  1.00  0.00           H  
ATOM    911  CG1 ILE    59      52.545  52.363  53.414  1.00  0.00           C  
ATOM    912 HG12 ILE    59      52.558  52.573  54.484  1.00  0.00           H  
ATOM    913 HG13 ILE    59      52.623  53.237  52.768  1.00  0.00           H  
ATOM    914  CD1 ILE    59      53.778  51.433  53.264  1.00  0.00           C  
ATOM    915 HD11 ILE    59      53.951  51.179  52.219  1.00  0.00           H  
ATOM    916 HD12 ILE    59      54.618  52.063  53.557  1.00  0.00           H  
ATOM    917 HD13 ILE    59      53.613  50.577  53.918  1.00  0.00           H  
ATOM    918  C   ILE    59      48.758  52.017  52.743  1.00  0.00           C  
ATOM    919  O   ILE    59      48.018  51.244  53.441  1.00  0.00           O  
ATOM    920  N   LEU    60      48.389  52.192  51.430  1.00  0.00           N  
ATOM    921  H   LEU    60      48.949  52.687  50.751  1.00  0.00           H  
ATOM    922  CA  LEU    60      47.137  51.645  50.874  1.00  0.00           C  
ATOM    923  HA  LEU    60      46.428  51.379  51.658  1.00  0.00           H  
ATOM    924  CB  LEU    60      46.421  52.711  50.142  1.00  0.00           C  
ATOM    925  HB2 LEU    60      47.119  53.273  49.522  1.00  0.00           H  
ATOM    926  HB3 LEU    60      45.953  53.391  50.853  1.00  0.00           H  
ATOM    927  CG  LEU    60      45.378  52.341  49.069  1.00  0.00           C  
ATOM    928  HG  LEU    60      45.803  51.680  48.314  1.00  0.00           H  
ATOM    929  CD1 LEU    60      44.240  51.584  49.707  1.00  0.00           C  
ATOM    930 HD11 LEU    60      43.629  51.060  48.973  1.00  0.00           H  
ATOM    931 HD12 LEU    60      44.669  50.913  50.451  1.00  0.00           H  
ATOM    932 HD13 LEU    60      43.609  52.257  50.287  1.00  0.00           H  
ATOM    933  CD2 LEU    60      44.756  53.569  48.351  1.00  0.00           C  
ATOM    934 HD21 LEU    60      44.431  54.302  49.088  1.00  0.00           H  
ATOM    935 HD22 LEU    60      45.470  54.021  47.662  1.00  0.00           H  
ATOM    936 HD23 LEU    60      43.881  53.278  47.769  1.00  0.00           H  
ATOM    937  C   LEU    60      47.420  50.423  50.023  1.00  0.00           C  
ATOM    938  O   LEU    60      46.932  49.318  50.273  1.00  0.00           O  
ATOM    939  N   CYS    61      48.353  50.597  49.073  1.00  0.00           N  
ATOM    940  H   CYS    61      48.919  51.432  49.111  1.00  0.00           H  
ATOM    941  CA  CYS    61      48.697  49.659  48.148  1.00  0.00           C  
ATOM    942  HA  CYS    61      48.434  48.635  48.412  1.00  0.00           H  
ATOM    943  CB  CYS    61      47.878  49.788  46.865  1.00  0.00           C  
ATOM    944  HB2 CYS    61      46.840  49.600  47.140  1.00  0.00           H  
ATOM    945  HB3 CYS    61      48.213  49.098  46.091  1.00  0.00           H  
ATOM    946  SG  CYS    61      47.914  51.450  46.185  1.00  0.00           S  
ATOM    947  HG  CYS    61      46.694  51.292  45.662  1.00  0.00           H  
ATOM    948  C   CYS    61      50.220  49.741  47.762  1.00  0.00           C  
ATOM    949  O   CYS    61      50.855  50.771  48.007  1.00  0.00           O  
ATOM    950  N   LEU    62      50.823  48.609  47.339  1.00  0.00           N  
ATOM    951  H   LEU    62      50.124  47.920  47.102  1.00  0.00           H  
ATOM    952  CA  LEU    62      52.201  48.397  46.844  1.00  0.00           C  
ATOM    953  HA  LEU    62      52.664  49.348  47.104  1.00  0.00           H  
ATOM    954  CB  LEU    62      52.921  47.438  47.785  1.00  0.00           C  
ATOM    955  HB2 LEU    62      53.970  47.481  47.495  1.00  0.00           H  
ATOM    956  HB3 LEU    62      52.597  46.438  47.498  1.00  0.00           H  
ATOM    957  CG  LEU    62      52.815  47.513  49.303  1.00  0.00           C  
ATOM    958  HG  LEU    62      51.791  47.441  49.669  1.00  0.00           H  
ATOM    959  CD1 LEU    62      53.589  46.387  50.004  1.00  0.00           C  
ATOM    960 HD11 LEU    62      53.459  46.531  51.077  1.00  0.00           H  
ATOM    961 HD12 LEU    62      53.327  45.374  49.698  1.00  0.00           H  
ATOM    962 HD13 LEU    62      54.656  46.564  49.872  1.00  0.00           H  
ATOM    963  CD2 LEU    62      53.333  48.878  49.819  1.00  0.00           C  
ATOM    964 HD21 LEU    62      53.475  48.907  50.899  1.00  0.00           H  
ATOM    965 HD22 LEU    62      54.389  48.971  49.562  1.00  0.00           H  
ATOM    966 HD23 LEU    62      52.604  49.628  49.514  1.00  0.00           H  
ATOM    967  C   LEU    62      52.405  47.987  45.332  1.00  0.00           C  
ATOM    968  O   LEU    62      51.514  47.361  44.763  1.00  0.00           O  
ATOM    969  N   ALA    63      53.489  48.443  44.798  1.00  0.00           N  
ATOM    970  H   ALA    63      54.089  49.031  45.357  1.00  0.00           H  
ATOM    971  CA  ALA    63      54.086  47.846  43.572  1.00  0.00           C  
ATOM    972  HA  ALA    63      53.751  46.813  43.469  1.00  0.00           H  
ATOM    973  CB  ALA    63      53.730  48.695  42.301  1.00  0.00           C  
ATOM    974  HB1 ALA    63      54.437  48.465  41.504  1.00  0.00           H  
ATOM    975  HB2 ALA    63      52.761  48.337  41.953  1.00  0.00           H  
ATOM    976  HB3 ALA    63      53.640  49.758  42.526  1.00  0.00           H  
ATOM    977  C   ALA    63      55.614  47.803  43.774  1.00  0.00           C  
ATOM    978  O   ALA    63      56.359  48.586  44.291  1.00  0.00           O  
ATOM    979  N   LEU    64      56.191  46.663  43.380  1.00  0.00           N  
ATOM    980  H   LEU    64      55.554  45.987  42.985  1.00  0.00           H  
ATOM    981  CA  LEU    64      57.627  46.629  43.174  1.00  0.00           C  
ATOM    982  HA  LEU    64      58.126  47.533  43.525  1.00  0.00           H  
ATOM    983  CB  LEU    64      58.248  45.370  43.785  1.00  0.00           C  
ATOM    984  HB2 LEU    64      57.794  44.424  43.490  1.00  0.00           H  
ATOM    985  HB3 LEU    64      58.119  45.396  44.867  1.00  0.00           H  
ATOM    986  CG  LEU    64      59.747  45.177  43.515  1.00  0.00           C  
ATOM    987  HG  LEU    64      59.881  44.861  42.481  1.00  0.00           H  
ATOM    988  CD1 LEU    64      60.742  46.369  43.783  1.00  0.00           C  
ATOM    989 HD11 LEU    64      60.836  47.069  42.952  1.00  0.00           H  
ATOM    990 HD12 LEU    64      60.304  46.806  44.680  1.00  0.00           H  
ATOM    991 HD13 LEU    64      61.759  46.030  43.976  1.00  0.00           H  
ATOM    992  CD2 LEU    64      60.292  43.978  44.296  1.00  0.00           C  
ATOM    993 HD21 LEU    64      61.341  43.835  44.039  1.00  0.00           H  
ATOM    994 HD22 LEU    64      60.303  44.138  45.374  1.00  0.00           H  
ATOM    995 HD23 LEU    64      59.640  43.164  43.979  1.00  0.00           H  
ATOM    996  C   LEU    64      57.927  46.720  41.660  1.00  0.00           C  
ATOM    997  O   LEU    64      57.486  45.849  40.884  1.00  0.00           O  
ATOM    998  N   VAL    65      58.605  47.780  41.206  1.00  0.00           N  
ATOM    999  H   VAL    65      58.877  48.467  41.895  1.00  0.00           H  
ATOM   1000  CA  VAL    65      59.037  47.904  39.856  1.00  0.00           C  
ATOM   1001  HA  VAL    65      58.552  47.250  39.130  1.00  0.00           H  
ATOM   1002  CB  VAL    65      58.605  49.313  39.330  1.00  0.00           C  
ATOM   1003  HB  VAL    65      58.966  50.034  40.063  1.00  0.00           H  
ATOM   1004  CG1 VAL    65      59.203  49.635  37.947  1.00  0.00           C  
ATOM   1005 HG11 VAL    65      59.016  50.684  37.717  1.00  0.00           H  
ATOM   1006 HG12 VAL    65      60.255  49.365  37.857  1.00  0.00           H  
ATOM   1007 HG13 VAL    65      58.684  49.035  37.199  1.00  0.00           H  
ATOM   1008  CG2 VAL    65      57.081  49.663  39.468  1.00  0.00           C  
ATOM   1009 HG21 VAL    65      56.771  49.748  40.509  1.00  0.00           H  
ATOM   1010 HG22 VAL    65      56.872  50.578  38.914  1.00  0.00           H  
ATOM   1011 HG23 VAL    65      56.601  48.801  39.004  1.00  0.00           H  
ATOM   1012  C   VAL    65      60.557  47.582  39.799  1.00  0.00           C  
ATOM   1013  O   VAL    65      61.325  48.340  40.327  1.00  0.00           O  
ATOM   1014  N   HIE    66      60.868  46.461  39.167  1.00  0.00           N  
ATOM   1015  H   HIE    66      60.204  45.790  38.808  1.00  0.00           H  
ATOM   1016  CA  HIE    66      62.214  46.043  38.955  1.00  0.00           C  
ATOM   1017  HA  HIE    66      62.871  46.374  39.760  1.00  0.00           H  
ATOM   1018  CB  HIE    66      62.187  44.502  38.944  1.00  0.00           C  
ATOM   1019  HB2 HIE    66      61.711  44.083  39.830  1.00  0.00           H  
ATOM   1020  HB3 HIE    66      63.214  44.162  38.804  1.00  0.00           H  
ATOM   1021  CG  HIE    66      61.546  43.882  37.716  1.00  0.00           C  
ATOM   1022  ND1 HIE    66      60.177  43.970  37.419  1.00  0.00           N  
ATOM   1023  CE1 HIE    66      59.945  43.337  36.235  1.00  0.00           C  
ATOM   1024  HE1 HIE    66      58.943  43.090  35.916  1.00  0.00           H  
ATOM   1025  NE2 HIE    66      61.103  42.820  35.804  1.00  0.00           N  
ATOM   1026  HE2 HIE    66      61.163  42.171  35.032  1.00  0.00           H  
ATOM   1027  CD2 HIE    66      62.084  43.235  36.686  1.00  0.00           C  
ATOM   1028  HD2 HIE    66      63.139  43.051  36.544  1.00  0.00           H  
ATOM   1029  C   HIE    66      62.821  46.569  37.637  1.00  0.00           C  
ATOM   1030  O   HIE    66      62.073  47.116  36.822  1.00  0.00           O  
ATOM   1031  N   LEU    67      64.131  46.418  37.460  1.00  0.00           N  
ATOM   1032  H   LEU    67      64.678  45.914  38.143  1.00  0.00           H  
ATOM   1033  CA  LEU    67      64.804  47.073  36.278  1.00  0.00           C  
ATOM   1034  HA  LEU    67      64.040  47.516  35.639  1.00  0.00           H  
ATOM   1035  CB  LEU    67      65.808  48.092  36.881  1.00  0.00           C  
ATOM   1036  HB2 LEU    67      66.221  48.634  36.031  1.00  0.00           H  
ATOM   1037  HB3 LEU    67      66.501  47.472  37.450  1.00  0.00           H  
ATOM   1038  CG  LEU    67      65.223  49.173  37.888  1.00  0.00           C  
ATOM   1039  HG  LEU    67      64.993  48.762  38.871  1.00  0.00           H  
ATOM   1040  CD1 LEU    67      66.226  50.311  38.228  1.00  0.00           C  
ATOM   1041 HD11 LEU    67      66.729  50.626  37.313  1.00  0.00           H  
ATOM   1042 HD12 LEU    67      65.647  51.163  38.586  1.00  0.00           H  
ATOM   1043 HD13 LEU    67      66.989  49.929  38.905  1.00  0.00           H  
ATOM   1044  CD2 LEU    67      63.933  49.884  37.403  1.00  0.00           C  
ATOM   1045 HD21 LEU    67      63.606  50.514  38.230  1.00  0.00           H  
ATOM   1046 HD22 LEU    67      64.023  50.441  36.470  1.00  0.00           H  
ATOM   1047 HD23 LEU    67      63.042  49.256  37.388  1.00  0.00           H  
ATOM   1048  C   LEU    67      65.621  46.127  35.370  1.00  0.00           C  
ATOM   1049  O   LEU    67      66.360  45.404  35.948  1.00  0.00           O  
ATOM   1050  N   PRO    68      65.467  46.212  34.089  1.00  0.00           N  
ATOM   1051  CD  PRO    68      64.675  47.247  33.335  1.00  0.00           C  
ATOM   1052  HD2 PRO    68      64.954  48.228  33.719  1.00  0.00           H  
ATOM   1053  HD3 PRO    68      63.591  47.175  33.429  1.00  0.00           H  
ATOM   1054  CG  PRO    68      65.282  47.319  31.962  1.00  0.00           C  
ATOM   1055  HG2 PRO    68      64.509  47.347  31.194  1.00  0.00           H  
ATOM   1056  HG3 PRO    68      66.120  48.007  31.849  1.00  0.00           H  
ATOM   1057  CB  PRO    68      65.803  45.865  31.774  1.00  0.00           C  
ATOM   1058  HB2 PRO    68      65.014  45.232  31.367  1.00  0.00           H  
ATOM   1059  HB3 PRO    68      66.619  45.865  31.052  1.00  0.00           H  
ATOM   1060  CA  PRO    68      66.306  45.462  33.199  1.00  0.00           C  
ATOM   1061  HA  PRO    68      66.111  44.413  33.424  1.00  0.00           H  
ATOM   1062  C   PRO    68      67.763  45.857  33.363  1.00  0.00           C  
ATOM   1063  O   PRO    68      68.166  47.047  33.240  1.00  0.00           O  
ATOM   1064  N   VAL    69      68.645  44.881  33.628  1.00  0.00           N  
ATOM   1065  H   VAL    69      68.252  43.951  33.668  1.00  0.00           H  
ATOM   1066  CA  VAL    69      70.083  44.921  33.551  1.00  0.00           C  
ATOM   1067  HA  VAL    69      70.381  43.874  33.607  1.00  0.00           H  
ATOM   1068  CB  VAL    69      70.661  45.606  32.233  1.00  0.00           C  
ATOM   1069  HB  VAL    69      70.443  46.674  32.256  1.00  0.00           H  
ATOM   1070  CG1 VAL    69      72.106  45.299  32.144  1.00  0.00           C  
ATOM   1071 HG11 VAL    69      72.287  44.227  32.226  1.00  0.00           H  
ATOM   1072 HG12 VAL    69      72.484  45.606  31.168  1.00  0.00           H  
ATOM   1073 HG13 VAL    69      72.676  45.814  32.917  1.00  0.00           H  
ATOM   1074  CG2 VAL    69      70.066  45.046  30.969  1.00  0.00           C  
ATOM   1075 HG21 VAL    69      69.061  45.449  30.847  1.00  0.00           H  
ATOM   1076 HG22 VAL    69      70.576  45.413  30.078  1.00  0.00           H  
ATOM   1077 HG23 VAL    69      70.034  43.957  31.002  1.00  0.00           H  
ATOM   1078  C   VAL    69      70.722  45.616  34.753  1.00  0.00           C  
ATOM   1079  O   VAL    69      71.810  45.309  35.197  1.00  0.00           O  
ATOM   1080  N   GLU    70      69.988  46.575  35.337  1.00  0.00           N  
ATOM   1081  H   GLU    70      69.154  46.905  34.874  1.00  0.00           H  
ATOM   1082  CA  GLU    70      70.283  47.180  36.602  1.00  0.00           C  
ATOM   1083  HA  GLU    70      71.330  47.475  36.528  1.00  0.00           H  
ATOM   1084  CB  GLU    70      69.553  48.488  36.793  1.00  0.00           C  
ATOM   1085  HB2 GLU    70      68.505  48.237  36.956  1.00  0.00           H  
ATOM   1086  HB3 GLU    70      69.559  48.991  35.826  1.00  0.00           H  
ATOM   1087  CG  GLU    70      70.018  49.557  37.802  1.00  0.00           C  
ATOM   1088  HG2 GLU    70      70.366  48.980  38.659  1.00  0.00           H  
ATOM   1089  HG3 GLU    70      69.191  50.186  38.133  1.00  0.00           H  
ATOM   1090  CD  GLU    70      71.076  50.526  37.326  1.00  0.00           C  
ATOM   1091  OE1 GLU    70      70.943  51.031  36.150  1.00  0.00           O  
ATOM   1092  OE2 GLU    70      72.083  50.690  38.060  1.00  0.00           O  
ATOM   1093  C   GLU    70      69.977  46.269  37.786  1.00  0.00           C  
ATOM   1094  O   GLU    70      68.832  45.812  37.905  1.00  0.00           O  
ATOM   1095  N   LYS    71      70.926  46.028  38.642  1.00  0.00           N  
ATOM   1096  H   LYS    71      71.812  46.498  38.525  1.00  0.00           H  
ATOM   1097  CA  LYS    71      70.792  45.216  39.843  1.00  0.00           C  
ATOM   1098  HA  LYS    71      70.162  44.344  39.665  1.00  0.00           H  
ATOM   1099  CB  LYS    71      72.173  44.607  40.112  1.00  0.00           C  
ATOM   1100  HB2 LYS    71      72.039  43.865  40.899  1.00  0.00           H  
ATOM   1101  HB3 LYS    71      72.776  45.411  40.535  1.00  0.00           H  
ATOM   1102  CG  LYS    71      72.937  43.894  39.065  1.00  0.00           C  
ATOM   1103  HG2 LYS    71      73.885  43.665  39.551  1.00  0.00           H  
ATOM   1104  HG3 LYS    71      73.055  44.613  38.255  1.00  0.00           H  
ATOM   1105  CD  LYS    71      72.259  42.629  38.507  1.00  0.00           C  
ATOM   1106  HD2 LYS    71      71.278  42.874  38.101  1.00  0.00           H  
ATOM   1107  HD3 LYS    71      72.075  41.887  39.284  1.00  0.00           H  
ATOM   1108  CE  LYS    71      73.196  42.017  37.412  1.00  0.00           C  
ATOM   1109  HE2 LYS    71      74.242  41.901  37.696  1.00  0.00           H  
ATOM   1110  HE3 LYS    71      73.226  42.715  36.575  1.00  0.00           H  
ATOM   1111  NZ  LYS    71      72.706  40.747  36.897  1.00  0.00           N  
ATOM   1112  HZ1 LYS    71      72.895  40.711  35.906  1.00  0.00           H  
ATOM   1113  HZ2 LYS    71      73.239  39.937  37.178  1.00  0.00           H  
ATOM   1114  HZ3 LYS    71      71.781  40.675  37.296  1.00  0.00           H  
ATOM   1115  C   LYS    71      70.124  45.907  41.031  1.00  0.00           C  
ATOM   1116  O   LYS    71      70.454  45.632  42.164  1.00  0.00           O  
ATOM   1117  N   GLU    72      69.268  46.848  40.758  1.00  0.00           N  
ATOM   1118  H   GLU    72      69.263  47.053  39.769  1.00  0.00           H  
ATOM   1119  CA  GLU    72      68.476  47.586  41.792  1.00  0.00           C  
ATOM   1120  HA  GLU    72      68.504  47.159  42.794  1.00  0.00           H  
ATOM   1121  CB  GLU    72      68.850  49.031  41.862  1.00  0.00           C  
ATOM   1122  HB2 GLU    72      68.268  49.427  42.694  1.00  0.00           H  
ATOM   1123  HB3 GLU    72      68.645  49.574  40.940  1.00  0.00           H  
ATOM   1124  CG  GLU    72      70.370  49.288  42.204  1.00  0.00           C  
ATOM   1125  HG2 GLU    72      71.066  48.854  41.487  1.00  0.00           H  
ATOM   1126  HG3 GLU    72      70.597  48.720  43.106  1.00  0.00           H  
ATOM   1127  CD  GLU    72      70.643  50.782  42.503  1.00  0.00           C  
ATOM   1128  OE1 GLU    72      69.746  51.573  42.838  1.00  0.00           O  
ATOM   1129  OE2 GLU    72      71.821  51.194  42.398  1.00  0.00           O  
ATOM   1130  C   GLU    72      67.015  47.535  41.345  1.00  0.00           C  
ATOM   1131  O   GLU    72      66.748  47.413  40.146  1.00  0.00           O  
ATOM   1132  N   SER    73      66.101  47.677  42.316  1.00  0.00           N  
ATOM   1133  H   SER    73      66.361  47.739  43.290  1.00  0.00           H  
ATOM   1134  CA  SER    73      64.702  47.691  42.140  1.00  0.00           C  
ATOM   1135  HA  SER    73      64.492  47.998  41.115  1.00  0.00           H  
ATOM   1136  CB  SER    73      64.118  46.297  42.508  1.00  0.00           C  
ATOM   1137  HB2 SER    73      63.118  46.237  42.078  1.00  0.00           H  
ATOM   1138  HB3 SER    73      64.141  46.258  43.597  1.00  0.00           H  
ATOM   1139  OG  SER    73      64.885  45.246  41.927  1.00  0.00           O  
ATOM   1140  HG  SER    73      65.712  45.295  42.412  1.00  0.00           H  
ATOM   1141  C   SER    73      64.112  48.784  43.007  1.00  0.00           C  
ATOM   1142  O   SER    73      64.583  49.206  44.023  1.00  0.00           O  
ATOM   1143  N   TRP    74      62.905  49.214  42.656  1.00  0.00           N  
ATOM   1144  H   TRP    74      62.460  48.764  41.869  1.00  0.00           H  
ATOM   1145  CA  TRP    74      62.094  50.288  43.317  1.00  0.00           C  
ATOM   1146  HA  TRP    74      62.739  50.652  44.117  1.00  0.00           H  
ATOM   1147  CB  TRP    74      61.911  51.496  42.447  1.00  0.00           C  
ATOM   1148  HB2 TRP    74      61.167  52.115  42.946  1.00  0.00           H  
ATOM   1149  HB3 TRP    74      61.418  51.119  41.551  1.00  0.00           H  
ATOM   1150  CG  TRP    74      63.189  52.281  42.130  1.00  0.00           C  
ATOM   1151  CD1 TRP    74      64.059  51.892  41.101  1.00  0.00           C  
ATOM   1152  HD1 TRP    74      63.866  51.074  40.422  1.00  0.00           H  
ATOM   1153  NE1 TRP    74      65.152  52.682  41.038  1.00  0.00           N  
ATOM   1154  HE1 TRP    74      65.911  52.703  40.372  1.00  0.00           H  
ATOM   1155  CE2 TRP    74      65.118  53.515  42.121  1.00  0.00           C  
ATOM   1156  CZ2 TRP    74      66.044  54.458  42.599  1.00  0.00           C  
ATOM   1157  HZ2 TRP    74      66.994  54.432  42.086  1.00  0.00           H  
ATOM   1158  CH2 TRP    74      65.811  55.102  43.841  1.00  0.00           C  
ATOM   1159  HH2 TRP    74      66.492  55.892  44.120  1.00  0.00           H  
ATOM   1160  CZ3 TRP    74      64.613  54.862  44.521  1.00  0.00           C  
ATOM   1161  HZ3 TRP    74      64.288  55.429  45.381  1.00  0.00           H  
ATOM   1162  CE3 TRP    74      63.655  54.056  43.992  1.00  0.00           C  
ATOM   1163  HE3 TRP    74      62.740  53.866  44.535  1.00  0.00           H  
ATOM   1164  CD2 TRP    74      63.947  53.282  42.875  1.00  0.00           C  
ATOM   1165  C   TRP    74      60.840  49.771  43.969  1.00  0.00           C  
ATOM   1166  O   TRP    74      60.014  49.240  43.268  1.00  0.00           O  
ATOM   1167  N   ILE    75      60.689  49.901  45.260  1.00  0.00           N  
ATOM   1168  H   ILE    75      61.413  50.375  45.781  1.00  0.00           H  
ATOM   1169  CA  ILE    75      59.474  49.554  45.980  1.00  0.00           C  
ATOM   1170  HA  ILE    75      58.953  48.840  45.343  1.00  0.00           H  
ATOM   1171  CB  ILE    75      59.761  48.747  47.290  1.00  0.00           C  
ATOM   1172  HB  ILE    75      60.287  47.836  47.003  1.00  0.00           H  
ATOM   1173  CG2 ILE    75      60.624  49.536  48.265  1.00  0.00           C  
ATOM   1174 HG21 ILE    75      60.890  48.855  49.073  1.00  0.00           H  
ATOM   1175 HG22 ILE    75      61.496  49.949  47.758  1.00  0.00           H  
ATOM   1176 HG23 ILE    75      60.031  50.315  48.744  1.00  0.00           H  
ATOM   1177  CG1 ILE    75      58.427  48.266  48.111  1.00  0.00           C  
ATOM   1178 HG12 ILE    75      57.774  49.087  48.409  1.00  0.00           H  
ATOM   1179 HG13 ILE    75      58.593  47.695  49.024  1.00  0.00           H  
ATOM   1180  CD1 ILE    75      57.503  47.327  47.299  1.00  0.00           C  
ATOM   1181 HD11 ILE    75      57.237  47.907  46.416  1.00  0.00           H  
ATOM   1182 HD12 ILE    75      58.018  46.395  47.064  1.00  0.00           H  
ATOM   1183 HD13 ILE    75      56.648  47.034  47.909  1.00  0.00           H  
ATOM   1184  C   ILE    75      58.562  50.765  46.163  1.00  0.00           C  
ATOM   1185  O   ILE    75      58.875  51.715  46.887  1.00  0.00           O  
ATOM   1186  N   VAL    76      57.379  50.846  45.453  1.00  0.00           N  
ATOM   1187  H   VAL    76      57.313  49.976  44.945  1.00  0.00           H  
ATOM   1188  CA  VAL    76      56.341  51.826  45.453  1.00  0.00           C  
ATOM   1189  HA  VAL    76      56.696  52.853  45.541  1.00  0.00           H  
ATOM   1190  CB  VAL    76      55.658  51.741  44.034  1.00  0.00           C  
ATOM   1191  HB  VAL    76      55.136  50.797  43.881  1.00  0.00           H  
ATOM   1192  CG1 VAL    76      54.757  52.861  43.726  1.00  0.00           C  
ATOM   1193 HG11 VAL    76      54.186  53.191  44.594  1.00  0.00           H  
ATOM   1194 HG12 VAL    76      55.290  53.737  43.356  1.00  0.00           H  
ATOM   1195 HG13 VAL    76      54.035  52.505  42.991  1.00  0.00           H  
ATOM   1196  CG2 VAL    76      56.686  51.800  42.835  1.00  0.00           C  
ATOM   1197 HG21 VAL    76      57.228  52.746  42.870  1.00  0.00           H  
ATOM   1198 HG22 VAL    76      57.402  50.994  42.993  1.00  0.00           H  
ATOM   1199 HG23 VAL    76      56.253  51.595  41.856  1.00  0.00           H  
ATOM   1200  C   VAL    76      55.325  51.621  46.526  1.00  0.00           C  
ATOM   1201  O   VAL    76      54.754  50.569  46.689  1.00  0.00           O  
ATOM   1202  N   SER    77      55.128  52.541  47.480  1.00  0.00           N  
ATOM   1203  H   SER    77      55.732  53.348  47.411  1.00  0.00           H  
ATOM   1204  CA  SER    77      54.021  52.714  48.425  1.00  0.00           C  
ATOM   1205  HA  SER    77      53.457  51.789  48.544  1.00  0.00           H  
ATOM   1206  CB  SER    77      54.490  53.046  49.848  1.00  0.00           C  
ATOM   1207  HB2 SER    77      53.633  53.271  50.482  1.00  0.00           H  
ATOM   1208  HB3 SER    77      55.216  53.858  49.793  1.00  0.00           H  
ATOM   1209  OG  SER    77      55.038  51.769  50.259  1.00  0.00           O  
ATOM   1210  HG  SER    77      55.687  51.531  49.592  1.00  0.00           H  
ATOM   1211  C   SER    77      53.077  53.773  47.788  1.00  0.00           C  
ATOM   1212  O   SER    77      53.297  54.978  48.009  1.00  0.00           O  
ATOM   1213  N   GLY    78      51.973  53.318  47.163  1.00  0.00           N  
ATOM   1214  H   GLY    78      51.959  52.364  46.830  1.00  0.00           H  
ATOM   1215  CA  GLY    78      50.807  54.102  46.997  1.00  0.00           C  
ATOM   1216  HA2 GLY    78      50.283  53.354  46.402  1.00  0.00           H  
ATOM   1217  HA3 GLY    78      51.042  55.081  46.579  1.00  0.00           H  
ATOM   1218  C   GLY    78      50.085  54.300  48.294  1.00  0.00           C  
ATOM   1219  O   GLY    78      49.697  53.375  49.016  1.00  0.00           O  
ATOM   1220  N   THR    79      49.867  55.506  48.724  1.00  0.00           N  
ATOM   1221  H   THR    79      50.089  56.267  48.098  1.00  0.00           H  
ATOM   1222  CA  THR    79      49.317  55.931  50.092  1.00  0.00           C  
ATOM   1223  HA  THR    79      49.488  55.081  50.753  1.00  0.00           H  
ATOM   1224  CB  THR    79      49.948  57.169  50.715  1.00  0.00           C  
ATOM   1225  HB  THR    79      49.399  57.349  51.639  1.00  0.00           H  
ATOM   1226  CG2 THR    79      51.379  56.930  51.071  1.00  0.00           C  
ATOM   1227 HG21 THR    79      51.535  56.013  51.639  1.00  0.00           H  
ATOM   1228 HG22 THR    79      52.028  56.822  50.202  1.00  0.00           H  
ATOM   1229 HG23 THR    79      51.943  57.729  51.552  1.00  0.00           H  
ATOM   1230  OG1 THR    79      49.952  58.259  49.848  1.00  0.00           O  
ATOM   1231  HG1 THR    79      50.690  58.163  49.241  1.00  0.00           H  
ATOM   1232  C   THR    79      47.820  56.119  50.021  1.00  0.00           C  
ATOM   1233  O   THR    79      47.311  56.393  48.952  1.00  0.00           O  
ATOM   1234  N   GLN    80      47.212  56.044  51.191  1.00  0.00           N  
ATOM   1235  H   GLN    80      47.555  55.548  52.001  1.00  0.00           H  
ATOM   1236  CA  GLN    80      45.747  56.511  51.329  1.00  0.00           C  
ATOM   1237  HA  GLN    80      45.198  55.848  50.660  1.00  0.00           H  
ATOM   1238  CB  GLN    80      45.276  56.312  52.797  1.00  0.00           C  
ATOM   1239  HB2 GLN    80      44.315  56.803  52.948  1.00  0.00           H  
ATOM   1240  HB3 GLN    80      46.043  56.759  53.428  1.00  0.00           H  
ATOM   1241  CG  GLN    80      45.197  54.812  53.176  1.00  0.00           C  
ATOM   1242  HG2 GLN    80      45.089  54.613  54.242  1.00  0.00           H  
ATOM   1243  HG3 GLN    80      46.051  54.276  52.760  1.00  0.00           H  
ATOM   1244  CD  GLN    80      43.929  54.146  52.595  1.00  0.00           C  
ATOM   1245  OE1 GLN    80      43.182  54.685  51.849  1.00  0.00           O  
ATOM   1246  NE2 GLN    80      43.647  52.902  53.006  1.00  0.00           N  
ATOM   1247 HE21 GLN    80      42.750  52.483  52.805  1.00  0.00           H  
ATOM   1248 HE22 GLN    80      44.279  52.480  53.671  1.00  0.00           H  
ATOM   1249  C   GLN    80      45.557  57.957  50.842  1.00  0.00           C  
ATOM   1250  O   GLN    80      44.602  58.334  50.190  1.00  0.00           O  
ATOM   1251  N   SER    81      46.389  58.939  51.277  1.00  0.00           N  
ATOM   1252  H   SER    81      47.184  58.575  51.782  1.00  0.00           H  
ATOM   1253  CA  SER    81      46.179  60.379  51.100  1.00  0.00           C  
ATOM   1254  HA  SER    81      45.123  60.643  51.158  1.00  0.00           H  
ATOM   1255  CB  SER    81      46.945  61.088  52.305  1.00  0.00           C  
ATOM   1256  HB2 SER    81      47.999  60.833  52.409  1.00  0.00           H  
ATOM   1257  HB3 SER    81      46.392  60.793  53.197  1.00  0.00           H  
ATOM   1258  OG  SER    81      46.997  62.517  52.150  1.00  0.00           O  
ATOM   1259  HG  SER    81      46.078  62.793  52.132  1.00  0.00           H  
ATOM   1260  C   SER    81      46.565  60.872  49.688  1.00  0.00           C  
ATOM   1261  O   SER    81      45.887  61.796  49.163  1.00  0.00           O  
ATOM   1262  N   GLY    82      47.656  60.396  49.054  1.00  0.00           N  
ATOM   1263  H   GLY    82      48.248  59.733  49.534  1.00  0.00           H  
ATOM   1264  CA  GLY    82      48.058  60.654  47.669  1.00  0.00           C  
ATOM   1265  HA2 GLY    82      48.101  61.732  47.513  1.00  0.00           H  
ATOM   1266  HA3 GLY    82      47.210  60.314  47.073  1.00  0.00           H  
ATOM   1267  C   GLY    82      49.335  60.058  47.106  1.00  0.00           C  
ATOM   1268  O   GLY    82      49.259  59.466  45.991  1.00  0.00           O  
ATOM   1269  N   THR    83      50.479  60.461  47.786  1.00  0.00           N  
ATOM   1270  H   THR    83      50.253  60.703  48.740  1.00  0.00           H  
ATOM   1271  CA  THR    83      51.878  60.179  47.474  1.00  0.00           C  
ATOM   1272  HA  THR    83      52.206  60.819  46.655  1.00  0.00           H  
ATOM   1273  CB  THR    83      52.786  60.493  48.649  1.00  0.00           C  
ATOM   1274  HB  THR    83      52.585  59.953  49.574  1.00  0.00           H  
ATOM   1275  CG2 THR    83      54.226  60.377  48.335  1.00  0.00           C  
ATOM   1276 HG21 THR    83      54.891  60.874  49.042  1.00  0.00           H  
ATOM   1277 HG22 THR    83      54.394  59.302  48.273  1.00  0.00           H  
ATOM   1278 HG23 THR    83      54.408  60.699  47.310  1.00  0.00           H  
ATOM   1279  OG1 THR    83      52.668  61.856  48.902  1.00  0.00           O  
ATOM   1280  HG1 THR    83      51.919  61.919  49.499  1.00  0.00           H  
ATOM   1281  C   THR    83      52.047  58.774  46.940  1.00  0.00           C  
ATOM   1282  O   THR    83      51.688  57.875  47.702  1.00  0.00           O  
ATOM   1283  N   LEU    84      52.752  58.561  45.794  1.00  0.00           N  
ATOM   1284  H   LEU    84      52.786  59.280  45.085  1.00  0.00           H  
ATOM   1285  CA  LEU    84      53.446  57.340  45.576  1.00  0.00           C  
ATOM   1286  HA  LEU    84      52.947  56.594  46.195  1.00  0.00           H  
ATOM   1287  CB  LEU    84      53.324  57.036  44.008  1.00  0.00           C  
ATOM   1288  HB2 LEU    84      54.067  56.314  43.670  1.00  0.00           H  
ATOM   1289  HB3 LEU    84      53.492  57.885  43.345  1.00  0.00           H  
ATOM   1290  CG  LEU    84      51.952  56.488  43.595  1.00  0.00           C  
ATOM   1291  HG  LEU    84      51.239  56.888  44.315  1.00  0.00           H  
ATOM   1292  CD1 LEU    84      51.502  57.124  42.308  1.00  0.00           C  
ATOM   1293 HD11 LEU    84      52.294  57.031  41.565  1.00  0.00           H  
ATOM   1294 HD12 LEU    84      50.567  56.640  42.026  1.00  0.00           H  
ATOM   1295 HD13 LEU    84      51.294  58.167  42.548  1.00  0.00           H  
ATOM   1296  CD2 LEU    84      51.928  54.958  43.576  1.00  0.00           C  
ATOM   1297 HD21 LEU    84      50.914  54.639  43.339  1.00  0.00           H  
ATOM   1298 HD22 LEU    84      52.638  54.515  42.877  1.00  0.00           H  
ATOM   1299 HD23 LEU    84      52.324  54.516  44.490  1.00  0.00           H  
ATOM   1300  C   LEU    84      54.881  57.510  46.031  1.00  0.00           C  
ATOM   1301  O   LEU    84      55.730  58.148  45.292  1.00  0.00           O  
ATOM   1302  N   LEU    85      55.164  57.079  47.214  1.00  0.00           N  
ATOM   1303  H   LEU    85      54.468  56.464  47.611  1.00  0.00           H  
ATOM   1304  CA  LEU    85      56.522  57.081  47.721  1.00  0.00           C  
ATOM   1305  HA  LEU    85      56.994  58.038  47.494  1.00  0.00           H  
ATOM   1306  CB  LEU    85      56.435  57.039  49.281  1.00  0.00           C  
ATOM   1307  HB2 LEU    85      56.180  56.031  49.608  1.00  0.00           H  
ATOM   1308  HB3 LEU    85      55.712  57.749  49.682  1.00  0.00           H  
ATOM   1309  CG  LEU    85      57.815  57.410  49.786  1.00  0.00           C  
ATOM   1310  HG  LEU    85      58.596  56.841  49.282  1.00  0.00           H  
ATOM   1311  CD1 LEU    85      58.051  58.945  49.611  1.00  0.00           C  
ATOM   1312 HD11 LEU    85      58.045  59.305  48.583  1.00  0.00           H  
ATOM   1313 HD12 LEU    85      57.290  59.542  50.114  1.00  0.00           H  
ATOM   1314 HD13 LEU    85      59.025  59.326  49.919  1.00  0.00           H  
ATOM   1315  CD2 LEU    85      57.883  57.118  51.351  1.00  0.00           C  
ATOM   1316 HD21 LEU    85      57.256  57.880  51.813  1.00  0.00           H  
ATOM   1317 HD22 LEU    85      57.487  56.142  51.628  1.00  0.00           H  
ATOM   1318 HD23 LEU    85      58.920  57.205  51.678  1.00  0.00           H  
ATOM   1319  C   LEU    85      57.323  56.005  47.103  1.00  0.00           C  
ATOM   1320  O   LEU    85      56.918  54.889  47.172  1.00  0.00           O  
ATOM   1321  N   VAL    86      58.423  56.318  46.461  1.00  0.00           N  
ATOM   1322  H   VAL    86      58.741  57.274  46.524  1.00  0.00           H  
ATOM   1323  CA  VAL    86      59.205  55.437  45.644  1.00  0.00           C  
ATOM   1324  HA  VAL    86      58.767  54.439  45.613  1.00  0.00           H  
ATOM   1325  CB  VAL    86      59.289  55.963  44.174  1.00  0.00           C  
ATOM   1326  HB  VAL    86      59.695  56.964  44.025  1.00  0.00           H  
ATOM   1327  CG1 VAL    86      60.172  55.041  43.311  1.00  0.00           C  
ATOM   1328 HG11 VAL    86      61.176  54.828  43.677  1.00  0.00           H  
ATOM   1329 HG12 VAL    86      59.627  54.098  43.270  1.00  0.00           H  
ATOM   1330 HG13 VAL    86      60.304  55.485  42.324  1.00  0.00           H  
ATOM   1331  CG2 VAL    86      57.950  56.000  43.513  1.00  0.00           C  
ATOM   1332 HG21 VAL    86      57.449  56.899  43.873  1.00  0.00           H  
ATOM   1333 HG22 VAL    86      57.995  56.076  42.426  1.00  0.00           H  
ATOM   1334 HG23 VAL    86      57.267  55.187  43.761  1.00  0.00           H  
ATOM   1335  C   VAL    86      60.568  55.340  46.338  1.00  0.00           C  
ATOM   1336  O   VAL    86      61.224  56.322  46.654  1.00  0.00           O  
ATOM   1337  N   ILE    87      60.802  54.036  46.800  1.00  0.00           N  
ATOM   1338  H   ILE    87      59.967  53.471  46.734  1.00  0.00           H  
ATOM   1339  CA  ILE    87      61.921  53.669  47.664  1.00  0.00           C  
ATOM   1340  HA  ILE    87      62.567  54.501  47.948  1.00  0.00           H  
ATOM   1341  CB  ILE    87      61.372  53.254  49.034  1.00  0.00           C  
ATOM   1342  HB  ILE    87      60.796  52.334  48.938  1.00  0.00           H  
ATOM   1343  CG2 ILE    87      62.547  52.995  49.982  1.00  0.00           C  
ATOM   1344 HG21 ILE    87      63.254  52.271  49.577  1.00  0.00           H  
ATOM   1345 HG22 ILE    87      63.048  53.923  50.259  1.00  0.00           H  
ATOM   1346 HG23 ILE    87      62.140  52.485  50.855  1.00  0.00           H  
ATOM   1347  CG1 ILE    87      60.447  54.323  49.680  1.00  0.00           C  
ATOM   1348 HG12 ILE    87      60.438  55.210  49.046  1.00  0.00           H  
ATOM   1349 HG13 ILE    87      60.654  54.619  50.708  1.00  0.00           H  
ATOM   1350  CD1 ILE    87      58.976  53.891  49.708  1.00  0.00           C  
ATOM   1351 HD11 ILE    87      58.411  54.611  50.301  1.00  0.00           H  
ATOM   1352 HD12 ILE    87      58.495  53.817  48.733  1.00  0.00           H  
ATOM   1353 HD13 ILE    87      58.859  52.929  50.206  1.00  0.00           H  
ATOM   1354  C   ILE    87      62.785  52.575  46.982  1.00  0.00           C  
ATOM   1355  O   ILE    87      62.330  51.831  46.097  1.00  0.00           O  
ATOM   1356  N   ASN    88      64.102  52.518  47.291  1.00  0.00           N  
ATOM   1357  H   ASN    88      64.604  53.258  47.761  1.00  0.00           H  
ATOM   1358  CA  ASN    88      64.958  51.512  46.711  1.00  0.00           C  
ATOM   1359  HA  ASN    88      64.693  51.206  45.699  1.00  0.00           H  
ATOM   1360  CB  ASN    88      66.327  52.184  46.506  1.00  0.00           C  
ATOM   1361  HB2 ASN    88      66.790  52.227  47.491  1.00  0.00           H  
ATOM   1362  HB3 ASN    88      66.169  53.199  46.140  1.00  0.00           H  
ATOM   1363  CG  ASN    88      67.240  51.428  45.501  1.00  0.00           C  
ATOM   1364  OD1 ASN    88      67.889  50.505  45.942  1.00  0.00           O  
ATOM   1365  ND2 ASN    88      67.329  51.926  44.263  1.00  0.00           N  
ATOM   1366 HD21 ASN    88      68.052  51.724  43.588  1.00  0.00           H  
ATOM   1367 HD22 ASN    88      66.529  52.481  43.996  1.00  0.00           H  
ATOM   1368  C   ASN    88      65.105  50.295  47.634  1.00  0.00           C  
ATOM   1369  O   ASN    88      65.255  50.291  48.843  1.00  0.00           O  
ATOM   1370  N   THR    89      65.271  49.141  46.993  1.00  0.00           N  
ATOM   1371  H   THR    89      65.157  49.174  45.990  1.00  0.00           H  
ATOM   1372  CA  THR    89      65.401  47.805  47.645  1.00  0.00           C  
ATOM   1373  HA  THR    89      64.686  47.701  48.461  1.00  0.00           H  
ATOM   1374  CB  THR    89      65.006  46.666  46.610  1.00  0.00           C  
ATOM   1375  HB  THR    89      65.113  45.731  47.160  1.00  0.00           H  
ATOM   1376  CG2 THR    89      63.489  46.759  46.413  1.00  0.00           C  
ATOM   1377 HG21 THR    89      62.983  46.548  47.355  1.00  0.00           H  
ATOM   1378 HG22 THR    89      63.080  47.679  45.993  1.00  0.00           H  
ATOM   1379 HG23 THR    89      63.199  45.967  45.723  1.00  0.00           H  
ATOM   1380  OG1 THR    89      65.670  46.696  45.378  1.00  0.00           O  
ATOM   1381  HG1 THR    89      66.536  46.398  45.665  1.00  0.00           H  
ATOM   1382  C   THR    89      66.785  47.599  48.244  1.00  0.00           C  
ATOM   1383  O   THR    89      66.890  46.741  49.157  1.00  0.00           O  
ATOM   1384  N   GLU    90      67.781  48.232  47.742  1.00  0.00           N  
ATOM   1385  H   GLU    90      67.637  49.006  47.108  1.00  0.00           H  
ATOM   1386  CA  GLU    90      69.155  48.223  48.283  1.00  0.00           C  
ATOM   1387  HA  GLU    90      69.205  47.284  48.835  1.00  0.00           H  
ATOM   1388  CB  GLU    90      70.245  48.320  47.145  1.00  0.00           C  
ATOM   1389  HB2 GLU    90      71.189  47.924  47.519  1.00  0.00           H  
ATOM   1390  HB3 GLU    90      70.273  49.383  46.904  1.00  0.00           H  
ATOM   1391  CG  GLU    90      69.900  47.601  45.764  1.00  0.00           C  
ATOM   1392  HG2 GLU    90      70.809  47.803  45.198  1.00  0.00           H  
ATOM   1393  HG3 GLU    90      68.993  48.057  45.366  1.00  0.00           H  
ATOM   1394  CD  GLU    90      69.727  46.036  45.821  1.00  0.00           C  
ATOM   1395  OE1 GLU    90      68.872  45.473  45.095  1.00  0.00           O  
ATOM   1396  OE2 GLU    90      70.371  45.403  46.656  1.00  0.00           O  
ATOM   1397  C   GLU    90      69.519  49.177  49.378  1.00  0.00           C  
ATOM   1398  O   GLU    90      70.530  48.973  50.001  1.00  0.00           O  
ATOM   1399  N   ASP    91      68.719  50.225  49.618  1.00  0.00           N  
ATOM   1400  H   ASP    91      68.006  50.399  48.925  1.00  0.00           H  
ATOM   1401  CA  ASP    91      68.950  51.322  50.634  1.00  0.00           C  
ATOM   1402  HA  ASP    91      69.139  50.821  51.583  1.00  0.00           H  
ATOM   1403  CB  ASP    91      70.062  52.244  50.249  1.00  0.00           C  
ATOM   1404  HB2 ASP    91      69.864  52.622  49.246  1.00  0.00           H  
ATOM   1405  HB3 ASP    91      70.933  51.601  50.120  1.00  0.00           H  
ATOM   1406  CG  ASP    91      70.336  53.375  51.263  1.00  0.00           C  
ATOM   1407  OD1 ASP    91      71.173  54.203  50.947  1.00  0.00           O  
ATOM   1408  OD2 ASP    91      69.724  53.433  52.387  1.00  0.00           O  
ATOM   1409  C   ASP    91      67.682  52.110  50.799  1.00  0.00           C  
ATOM   1410  O   ASP    91      67.291  52.952  49.950  1.00  0.00           O  
ATOM   1411  N   GLY    92      67.039  51.951  51.911  1.00  0.00           N  
ATOM   1412  H   GLY    92      67.327  51.157  52.464  1.00  0.00           H  
ATOM   1413  CA  GLY    92      65.756  52.537  52.169  1.00  0.00           C  
ATOM   1414  HA2 GLY    92      65.305  52.051  53.035  1.00  0.00           H  
ATOM   1415  HA3 GLY    92      65.051  52.322  51.366  1.00  0.00           H  
ATOM   1416  C   GLY    92      65.765  54.112  52.318  1.00  0.00           C  
ATOM   1417  O   GLY    92      64.701  54.678  52.323  1.00  0.00           O  
ATOM   1418  N   LYS    93      66.939  54.797  52.375  1.00  0.00           N  
ATOM   1419  H   LYS    93      67.824  54.311  52.366  1.00  0.00           H  
ATOM   1420  CA  LYS    93      67.136  56.227  52.266  1.00  0.00           C  
ATOM   1421  HA  LYS    93      66.306  56.751  52.739  1.00  0.00           H  
ATOM   1422  CB  LYS    93      68.520  56.624  52.906  1.00  0.00           C  
ATOM   1423  HB2 LYS    93      69.335  56.036  52.485  1.00  0.00           H  
ATOM   1424  HB3 LYS    93      68.371  56.381  53.958  1.00  0.00           H  
ATOM   1425  CG  LYS    93      68.885  58.112  52.941  1.00  0.00           C  
ATOM   1426  HG2 LYS    93      69.134  58.428  51.927  1.00  0.00           H  
ATOM   1427  HG3 LYS    93      69.815  58.191  53.505  1.00  0.00           H  
ATOM   1428  CD  LYS    93      67.845  59.047  53.572  1.00  0.00           C  
ATOM   1429  HD2 LYS    93      67.782  58.832  54.638  1.00  0.00           H  
ATOM   1430  HD3 LYS    93      66.806  58.902  53.274  1.00  0.00           H  
ATOM   1431  CE  LYS    93      68.177  60.533  53.484  1.00  0.00           C  
ATOM   1432  HE2 LYS    93      68.312  60.830  52.444  1.00  0.00           H  
ATOM   1433  HE3 LYS    93      69.161  60.785  53.879  1.00  0.00           H  
ATOM   1434  NZ  LYS    93      67.234  61.302  54.214  1.00  0.00           N  
ATOM   1435  HZ1 LYS    93      66.350  61.375  53.731  1.00  0.00           H  
ATOM   1436  HZ2 LYS    93      67.037  60.890  55.115  1.00  0.00           H  
ATOM   1437  HZ3 LYS    93      67.660  62.207  54.353  1.00  0.00           H  
ATOM   1438  C   LYS    93      67.078  56.686  50.813  1.00  0.00           C  
ATOM   1439  O   LYS    93      66.646  57.801  50.529  1.00  0.00           O  
ATOM   1440  N   LYS    94      67.514  55.914  49.796  1.00  0.00           N  
ATOM   1441  H   LYS    94      67.651  54.936  50.008  1.00  0.00           H  
ATOM   1442  CA  LYS    94      67.217  56.302  48.355  1.00  0.00           C  
ATOM   1443  HA  LYS    94      67.536  57.319  48.127  1.00  0.00           H  
ATOM   1444  CB  LYS    94      67.997  55.546  47.307  1.00  0.00           C  
ATOM   1445  HB2 LYS    94      67.711  55.918  46.323  1.00  0.00           H  
ATOM   1446  HB3 LYS    94      67.672  54.515  47.446  1.00  0.00           H  
ATOM   1447  CG  LYS    94      69.514  55.418  47.662  1.00  0.00           C  
ATOM   1448  HG2 LYS    94      69.605  54.754  48.522  1.00  0.00           H  
ATOM   1449  HG3 LYS    94      69.784  56.396  48.061  1.00  0.00           H  
ATOM   1450  CD  LYS    94      70.382  54.975  46.480  1.00  0.00           C  
ATOM   1451  HD2 LYS    94      71.394  54.786  46.841  1.00  0.00           H  
ATOM   1452  HD3 LYS    94      70.554  55.865  45.875  1.00  0.00           H  
ATOM   1453  CE  LYS    94      69.811  53.763  45.643  1.00  0.00           C  
ATOM   1454  HE2 LYS    94      68.829  53.958  45.212  1.00  0.00           H  
ATOM   1455  HE3 LYS    94      69.706  52.962  46.375  1.00  0.00           H  
ATOM   1456  NZ  LYS    94      70.776  53.384  44.608  1.00  0.00           N  
ATOM   1457  HZ1 LYS    94      71.588  53.020  45.085  1.00  0.00           H  
ATOM   1458  HZ2 LYS    94      70.399  52.666  44.006  1.00  0.00           H  
ATOM   1459  HZ3 LYS    94      71.043  54.138  43.992  1.00  0.00           H  
ATOM   1460  C   LYS    94      65.680  56.284  48.069  1.00  0.00           C  
ATOM   1461  O   LYS    94      65.226  55.160  47.776  1.00  0.00           O  
ATOM   1462  N   ARG    95      65.029  57.404  48.295  1.00  0.00           N  
ATOM   1463  H   ARG    95      65.461  58.124  48.857  1.00  0.00           H  
ATOM   1464  CA  ARG    95      63.583  57.555  48.267  1.00  0.00           C  
ATOM   1465  HA  ARG    95      63.324  56.892  47.441  1.00  0.00           H  
ATOM   1466  CB  ARG    95      62.827  56.999  49.519  1.00  0.00           C  
ATOM   1467  HB2 ARG    95      62.971  55.924  49.635  1.00  0.00           H  
ATOM   1468  HB3 ARG    95      61.753  57.157  49.426  1.00  0.00           H  
ATOM   1469  CG  ARG    95      63.217  57.643  50.809  1.00  0.00           C  
ATOM   1470  HG2 ARG    95      62.973  58.705  50.831  1.00  0.00           H  
ATOM   1471  HG3 ARG    95      64.227  57.406  51.146  1.00  0.00           H  
ATOM   1472  CD  ARG    95      62.355  57.205  51.947  1.00  0.00           C  
ATOM   1473  HD2 ARG    95      62.482  56.148  52.184  1.00  0.00           H  
ATOM   1474  HD3 ARG    95      61.341  57.262  51.550  1.00  0.00           H  
ATOM   1475  NE  ARG    95      62.511  57.945  53.226  1.00  0.00           N  
ATOM   1476  HE  ARG    95      61.935  58.774  53.266  1.00  0.00           H  
ATOM   1477  CZ  ARG    95      62.980  57.345  54.356  1.00  0.00           C  
ATOM   1478  NH1 ARG    95      63.732  56.322  54.373  1.00  0.00           N  
ATOM   1479 HH11 ARG    95      64.022  55.759  53.586  1.00  0.00           H  
ATOM   1480 HH12 ARG    95      63.782  55.843  55.261  1.00  0.00           H  
ATOM   1481  NH2 ARG    95      62.665  57.849  55.459  1.00  0.00           N  
ATOM   1482 HH21 ARG    95      63.206  57.562  56.262  1.00  0.00           H  
ATOM   1483 HH22 ARG    95      62.181  58.736  55.481  1.00  0.00           H  
ATOM   1484  C   ARG    95      63.014  58.967  48.065  1.00  0.00           C  
ATOM   1485  O   ARG    95      63.428  59.961  48.648  1.00  0.00           O  
ATOM   1486  N   HIE    96      62.011  59.097  47.211  1.00  0.00           N  
ATOM   1487  H   HIE    96      61.620  58.212  46.920  1.00  0.00           H  
ATOM   1488  CA  HIE    96      61.410  60.332  46.641  1.00  0.00           C  
ATOM   1489  HA  HIE    96      61.544  61.192  47.298  1.00  0.00           H  
ATOM   1490  CB  HIE    96      62.199  60.636  45.389  1.00  0.00           C  
ATOM   1491  HB2 HIE    96      63.126  61.024  45.811  1.00  0.00           H  
ATOM   1492  HB3 HIE    96      61.722  61.486  44.901  1.00  0.00           H  
ATOM   1493  CG  HIE    96      62.464  59.493  44.468  1.00  0.00           C  
ATOM   1494  ND1 HIE    96      63.689  58.746  44.465  1.00  0.00           N  
ATOM   1495  CE1 HIE    96      63.516  57.919  43.407  1.00  0.00           C  
ATOM   1496  HE1 HIE    96      64.309  57.198  43.278  1.00  0.00           H  
ATOM   1497  NE2 HIE    96      62.355  58.020  42.815  1.00  0.00           N  
ATOM   1498  HE2 HIE    96      61.971  57.429  42.092  1.00  0.00           H  
ATOM   1499  CD2 HIE    96      61.645  59.039  43.421  1.00  0.00           C  
ATOM   1500  HD2 HIE    96      60.626  59.376  43.299  1.00  0.00           H  
ATOM   1501  C   HIE    96      59.906  60.097  46.318  1.00  0.00           C  
ATOM   1502  O   HIE    96      59.420  58.940  46.457  1.00  0.00           O  
ATOM   1503  N   THR    97      59.208  61.204  45.984  1.00  0.00           N  
ATOM   1504  H   THR    97      59.716  62.048  46.204  1.00  0.00           H  
ATOM   1505  CA  THR    97      57.818  61.186  45.463  1.00  0.00           C  
ATOM   1506  HA  THR    97      57.296  60.390  45.994  1.00  0.00           H  
ATOM   1507  CB  THR    97      57.119  62.512  45.879  1.00  0.00           C  
ATOM   1508  HB  THR    97      57.721  63.365  45.567  1.00  0.00           H  
ATOM   1509  CG2 THR    97      55.731  62.744  45.361  1.00  0.00           C  
ATOM   1510 HG21 THR    97      55.414  63.715  45.741  1.00  0.00           H  
ATOM   1511 HG22 THR    97      55.694  62.737  44.271  1.00  0.00           H  
ATOM   1512 HG23 THR    97      54.976  62.040  45.710  1.00  0.00           H  
ATOM   1513  OG1 THR    97      56.845  62.519  47.252  1.00  0.00           O  
ATOM   1514  HG1 THR    97      57.622  62.210  47.723  1.00  0.00           H  
ATOM   1515  C   THR    97      57.758  61.060  43.918  1.00  0.00           C  
ATOM   1516  O   THR    97      58.524  61.719  43.263  1.00  0.00           O  
ATOM   1517  N   LEU    98      56.944  60.122  43.427  1.00  0.00           N  
ATOM   1518  H   LEU    98      56.470  59.627  44.169  1.00  0.00           H  
ATOM   1519  CA  LEU    98      56.658  60.114  42.014  1.00  0.00           C  
ATOM   1520  HA  LEU    98      57.532  60.450  41.455  1.00  0.00           H  
ATOM   1521  CB  LEU    98      56.315  58.663  41.651  1.00  0.00           C  
ATOM   1522  HB2 LEU    98      55.927  58.110  42.506  1.00  0.00           H  
ATOM   1523  HB3 LEU    98      57.299  58.225  41.485  1.00  0.00           H  
ATOM   1524  CG  LEU    98      55.646  58.478  40.321  1.00  0.00           C  
ATOM   1525  HG  LEU    98      54.832  59.203  40.312  1.00  0.00           H  
ATOM   1526  CD1 LEU    98      56.675  58.753  39.189  1.00  0.00           C  
ATOM   1527 HD11 LEU    98      57.338  57.911  38.987  1.00  0.00           H  
ATOM   1528 HD12 LEU    98      56.185  58.807  38.217  1.00  0.00           H  
ATOM   1529 HD13 LEU    98      57.215  59.700  39.183  1.00  0.00           H  
ATOM   1530  CD2 LEU    98      55.152  57.030  40.152  1.00  0.00           C  
ATOM   1531 HD21 LEU    98      54.623  56.723  41.054  1.00  0.00           H  
ATOM   1532 HD22 LEU    98      54.476  57.033  39.296  1.00  0.00           H  
ATOM   1533 HD23 LEU    98      56.057  56.426  40.212  1.00  0.00           H  
ATOM   1534  C   LEU    98      55.526  61.146  41.599  1.00  0.00           C  
ATOM   1535  O   LEU    98      55.663  62.009  40.681  1.00  0.00           O  
ATOM   1536  N   GLU    99      54.435  61.066  42.362  1.00  0.00           N  
ATOM   1537  H   GLU    99      54.373  60.304  43.022  1.00  0.00           H  
ATOM   1538  CA  GLU    99      53.260  62.009  42.217  1.00  0.00           C  
ATOM   1539  HA  GLU    99      53.577  63.030  42.007  1.00  0.00           H  
ATOM   1540  CB  GLU    99      52.488  61.612  40.979  1.00  0.00           C  
ATOM   1541  HB2 GLU    99      52.191  60.563  40.989  1.00  0.00           H  
ATOM   1542  HB3 GLU    99      53.144  61.736  40.118  1.00  0.00           H  
ATOM   1543  CG  GLU    99      51.288  62.391  40.533  1.00  0.00           C  
ATOM   1544  HG2 GLU    99      50.448  62.204  41.202  1.00  0.00           H  
ATOM   1545  HG3 GLU    99      51.049  61.954  39.564  1.00  0.00           H  
ATOM   1546  CD  GLU    99      51.463  63.860  40.419  1.00  0.00           C  
ATOM   1547  OE1 GLU    99      52.535  64.286  40.021  1.00  0.00           O  
ATOM   1548  OE2 GLU    99      50.538  64.554  40.857  1.00  0.00           O  
ATOM   1549  C   GLU    99      52.399  62.012  43.426  1.00  0.00           C  
ATOM   1550  O   GLU    99      52.336  60.946  44.124  1.00  0.00           O  
ATOM   1551  N   LYS   100      51.762  63.119  43.802  1.00  0.00           N  
ATOM   1552  H   LYS   100      51.722  63.864  43.121  1.00  0.00           H  
ATOM   1553  CA  LYS   100      50.749  63.180  44.799  1.00  0.00           C  
ATOM   1554  HA  LYS   100      50.849  62.333  45.478  1.00  0.00           H  
ATOM   1555  CB  LYS   100      50.955  64.391  45.626  1.00  0.00           C  
ATOM   1556  HB2 LYS   100      50.871  65.303  45.034  1.00  0.00           H  
ATOM   1557  HB3 LYS   100      51.984  64.310  45.977  1.00  0.00           H  
ATOM   1558  CG  LYS   100      49.945  64.343  46.743  1.00  0.00           C  
ATOM   1559  HG2 LYS   100      49.955  63.434  47.345  1.00  0.00           H  
ATOM   1560  HG3 LYS   100      49.015  64.361  46.176  1.00  0.00           H  
ATOM   1561  CD  LYS   100      49.941  65.642  47.543  1.00  0.00           C  
ATOM   1562  HD2 LYS   100      50.054  66.508  46.890  1.00  0.00           H  
ATOM   1563  HD3 LYS   100      50.870  65.727  48.107  1.00  0.00           H  
ATOM   1564  CE  LYS   100      48.636  65.938  48.299  1.00  0.00           C  
ATOM   1565  HE2 LYS   100      48.583  65.101  48.996  1.00  0.00           H  
ATOM   1566  HE3 LYS   100      47.897  65.874  47.500  1.00  0.00           H  
ATOM   1567  NZ  LYS   100      48.707  67.189  49.052  1.00  0.00           N  
ATOM   1568  HZ1 LYS   100      47.871  67.384  49.584  1.00  0.00           H  
ATOM   1569  HZ2 LYS   100      49.491  67.157  49.688  1.00  0.00           H  
ATOM   1570  HZ3 LYS   100      48.909  67.954  48.425  1.00  0.00           H  
ATOM   1571  C   LYS   100      49.379  63.004  44.040  1.00  0.00           C  
ATOM   1572  O   LYS   100      48.972  63.827  43.236  1.00  0.00           O  
ATOM   1573  N   MET   101      48.723  61.858  44.174  1.00  0.00           N  
ATOM   1574  H   MET   101      49.037  61.186  44.859  1.00  0.00           H  
ATOM   1575  CA  MET   101      47.572  61.482  43.401  1.00  0.00           C  
ATOM   1576  HA  MET   101      47.726  61.989  42.448  1.00  0.00           H  
ATOM   1577  CB  MET   101      47.436  59.938  43.182  1.00  0.00           C  
ATOM   1578  HB2 MET   101      46.572  59.760  42.541  1.00  0.00           H  
ATOM   1579  HB3 MET   101      47.378  59.488  44.173  1.00  0.00           H  
ATOM   1580  CG  MET   101      48.638  59.295  42.460  1.00  0.00           C  
ATOM   1581  HG2 MET   101      48.553  58.215  42.581  1.00  0.00           H  
ATOM   1582  HG3 MET   101      49.478  59.573  43.097  1.00  0.00           H  
ATOM   1583  SD  MET   101      49.036  59.523  40.682  1.00  0.00           S  
ATOM   1584  CE  MET   101      47.455  59.063  39.803  1.00  0.00           C  
ATOM   1585  HE1 MET   101      47.640  58.878  38.745  1.00  0.00           H  
ATOM   1586  HE2 MET   101      47.179  58.178  40.376  1.00  0.00           H  
ATOM   1587  HE3 MET   101      46.750  59.859  40.043  1.00  0.00           H  
ATOM   1588  C   MET   101      46.304  61.998  44.004  1.00  0.00           C  
ATOM   1589  O   MET   101      45.842  61.599  45.073  1.00  0.00           O  
ATOM   1590  N   THR   102      45.803  63.073  43.434  1.00  0.00           N  
ATOM   1591  H   THR   102      46.458  63.407  42.741  1.00  0.00           H  
ATOM   1592  CA  THR   102      44.708  63.852  43.847  1.00  0.00           C  
ATOM   1593  HA  THR   102      44.993  64.367  44.764  1.00  0.00           H  
ATOM   1594  CB  THR   102      44.349  64.908  42.838  1.00  0.00           C  
ATOM   1595  HB  THR   102      43.929  64.456  41.940  1.00  0.00           H  
ATOM   1596  CG2 THR   102      43.437  65.901  43.355  1.00  0.00           C  
ATOM   1597 HG21 THR   102      43.713  66.220  44.360  1.00  0.00           H  
ATOM   1598 HG22 THR   102      43.419  66.745  42.665  1.00  0.00           H  
ATOM   1599 HG23 THR   102      42.436  65.511  43.170  1.00  0.00           H  
ATOM   1600  OG1 THR   102      45.596  65.595  42.529  1.00  0.00           O  
ATOM   1601  HG1 THR   102      45.901  65.320  41.661  1.00  0.00           H  
ATOM   1602  C   THR   102      43.411  63.083  44.219  1.00  0.00           C  
ATOM   1603  O   THR   102      43.000  63.095  45.337  1.00  0.00           O  
ATOM   1604  N   ASP   103      42.901  62.356  43.230  1.00  0.00           N  
ATOM   1605  H   ASP   103      43.414  62.333  42.360  1.00  0.00           H  
ATOM   1606  CA  ASP   103      41.962  61.199  43.476  1.00  0.00           C  
ATOM   1607  HA  ASP   103      41.225  61.249  44.278  1.00  0.00           H  
ATOM   1608  CB  ASP   103      41.115  61.458  42.203  1.00  0.00           C  
ATOM   1609  HB2 ASP   103      40.553  60.549  41.984  1.00  0.00           H  
ATOM   1610  HB3 ASP   103      41.813  61.577  41.375  1.00  0.00           H  
ATOM   1611  CG  ASP   103      40.129  62.651  42.297  1.00  0.00           C  
ATOM   1612  OD1 ASP   103      39.436  62.892  43.339  1.00  0.00           O  
ATOM   1613  OD2 ASP   103      40.047  63.488  41.373  1.00  0.00           O  
ATOM   1614  C   ASP   103      42.747  59.935  43.525  1.00  0.00           C  
ATOM   1615  O   ASP   103      43.777  59.726  42.825  1.00  0.00           O  
ATOM   1616  N   SER   104      42.326  59.085  44.517  1.00  0.00           N  
ATOM   1617  H   SER   104      41.482  59.317  45.021  1.00  0.00           H  
ATOM   1618  CA  SER   104      43.182  58.027  45.077  1.00  0.00           C  
ATOM   1619  HA  SER   104      44.115  58.429  45.472  1.00  0.00           H  
ATOM   1620  CB  SER   104      42.385  57.511  46.360  1.00  0.00           C  
ATOM   1621  HB2 SER   104      43.141  57.118  47.040  1.00  0.00           H  
ATOM   1622  HB3 SER   104      41.694  56.713  46.088  1.00  0.00           H  
ATOM   1623  OG  SER   104      41.738  58.452  47.133  1.00  0.00           O  
ATOM   1624  HG  SER   104      42.344  59.176  47.308  1.00  0.00           H  
ATOM   1625  C   SER   104      43.309  56.839  44.141  1.00  0.00           C  
ATOM   1626  O   SER   104      42.476  56.617  43.219  1.00  0.00           O  
ATOM   1627  N   VAL   105      44.354  56.064  44.422  1.00  0.00           N  
ATOM   1628  H   VAL   105      44.932  56.371  45.190  1.00  0.00           H  
ATOM   1629  CA  VAL   105      44.704  54.876  43.678  1.00  0.00           C  
ATOM   1630  HA  VAL   105      44.627  55.065  42.607  1.00  0.00           H  
ATOM   1631  CB  VAL   105      46.155  54.657  44.006  1.00  0.00           C  
ATOM   1632  HB  VAL   105      46.324  54.480  45.067  1.00  0.00           H  
ATOM   1633  CG1 VAL   105      46.693  53.440  43.324  1.00  0.00           C  
ATOM   1634 HG11 VAL   105      47.778  53.354  43.383  1.00  0.00           H  
ATOM   1635 HG12 VAL   105      46.287  52.568  43.838  1.00  0.00           H  
ATOM   1636 HG13 VAL   105      46.429  53.380  42.268  1.00  0.00           H  
ATOM   1637  CG2 VAL   105      47.000  55.894  43.612  1.00  0.00           C  
ATOM   1638 HG21 VAL   105      48.056  55.707  43.417  1.00  0.00           H  
ATOM   1639 HG22 VAL   105      46.672  56.344  42.675  1.00  0.00           H  
ATOM   1640 HG23 VAL   105      46.949  56.629  44.415  1.00  0.00           H  
ATOM   1641  C   VAL   105      43.840  53.631  44.004  1.00  0.00           C  
ATOM   1642  O   VAL   105      43.642  53.202  45.156  1.00  0.00           O  
ATOM   1643  N   THR   106      43.228  53.023  42.957  1.00  0.00           N  
ATOM   1644  H   THR   106      43.364  53.502  42.078  1.00  0.00           H  
ATOM   1645  CA  THR   106      42.389  51.835  42.957  1.00  0.00           C  
ATOM   1646  HA  THR   106      42.150  51.564  43.985  1.00  0.00           H  
ATOM   1647  CB  THR   106      40.967  52.107  42.415  1.00  0.00           C  
ATOM   1648  HB  THR   106      40.388  51.187  42.329  1.00  0.00           H  
ATOM   1649  CG2 THR   106      40.173  52.992  43.412  1.00  0.00           C  
ATOM   1650 HG21 THR   106      40.754  53.834  43.788  1.00  0.00           H  
ATOM   1651 HG22 THR   106      39.330  53.397  42.853  1.00  0.00           H  
ATOM   1652 HG23 THR   106      39.788  52.362  44.214  1.00  0.00           H  
ATOM   1653  OG1 THR   106      41.048  52.717  41.179  1.00  0.00           O  
ATOM   1654  HG1 THR   106      40.947  52.092  40.458  1.00  0.00           H  
ATOM   1655  C   THR   106      43.059  50.573  42.398  1.00  0.00           C  
ATOM   1656  O   THR   106      42.905  49.552  43.084  1.00  0.00           O  
ATOM   1657  N   CYS   107      43.940  50.740  41.387  1.00  0.00           N  
ATOM   1658  H   CYS   107      44.062  51.682  41.044  1.00  0.00           H  
ATOM   1659  CA  CYS   107      44.900  49.651  40.888  1.00  0.00           C  
ATOM   1660  HA  CYS   107      44.932  48.880  41.657  1.00  0.00           H  
ATOM   1661  CB  CYS   107      44.405  49.052  39.561  1.00  0.00           C  
ATOM   1662  HB2 CYS   107      44.501  49.816  38.790  1.00  0.00           H  
ATOM   1663  HB3 CYS   107      43.400  48.677  39.756  1.00  0.00           H  
ATOM   1664  SG  CYS   107      45.546  47.660  39.119  1.00  0.00           S  
ATOM   1665  HG  CYS   107      45.354  47.046  40.291  1.00  0.00           H  
ATOM   1666  C   CYS   107      46.291  50.310  40.776  1.00  0.00           C  
ATOM   1667  O   CYS   107      46.400  51.415  40.337  1.00  0.00           O  
ATOM   1668  N   LEU   108      47.280  49.542  41.260  1.00  0.00           N  
ATOM   1669  H   LEU   108      46.924  48.693  41.676  1.00  0.00           H  
ATOM   1670  CA  LEU   108      48.719  49.746  41.258  1.00  0.00           C  
ATOM   1671  HA  LEU   108      48.832  50.564  40.547  1.00  0.00           H  
ATOM   1672  CB  LEU   108      49.174  50.234  42.635  1.00  0.00           C  
ATOM   1673  HB2 LEU   108      49.080  49.425  43.361  1.00  0.00           H  
ATOM   1674  HB3 LEU   108      48.497  51.060  42.852  1.00  0.00           H  
ATOM   1675  CG  LEU   108      50.669  50.693  42.747  1.00  0.00           C  
ATOM   1676  HG  LEU   108      51.195  49.829  42.341  1.00  0.00           H  
ATOM   1677  CD1 LEU   108      50.752  51.889  41.886  1.00  0.00           C  
ATOM   1678 HD11 LEU   108      50.873  51.622  40.836  1.00  0.00           H  
ATOM   1679 HD12 LEU   108      49.909  52.575  41.962  1.00  0.00           H  
ATOM   1680 HD13 LEU   108      51.662  52.398  42.205  1.00  0.00           H  
ATOM   1681  CD2 LEU   108      51.142  50.997  44.210  1.00  0.00           C  
ATOM   1682 HD21 LEU   108      50.669  51.856  44.686  1.00  0.00           H  
ATOM   1683 HD22 LEU   108      50.951  50.080  44.768  1.00  0.00           H  
ATOM   1684 HD23 LEU   108      52.181  51.286  44.054  1.00  0.00           H  
ATOM   1685  C   LEU   108      49.444  48.501  40.740  1.00  0.00           C  
ATOM   1686  O   LEU   108      49.643  47.591  41.513  1.00  0.00           O  
ATOM   1687  N   TYR   109      49.881  48.443  39.512  1.00  0.00           N  
ATOM   1688  H   TYR   109      49.650  49.184  38.865  1.00  0.00           H  
ATOM   1689  CA  TYR   109      50.153  47.164  38.814  1.00  0.00           C  
ATOM   1690  HA  TYR   109      50.334  46.351  39.517  1.00  0.00           H  
ATOM   1691  CB  TYR   109      48.850  46.704  38.059  1.00  0.00           C  
ATOM   1692  HB2 TYR   109      48.462  47.515  37.443  1.00  0.00           H  
ATOM   1693  HB3 TYR   109      48.144  46.426  38.842  1.00  0.00           H  
ATOM   1694  CG  TYR   109      49.109  45.414  37.278  1.00  0.00           C  
ATOM   1695  CD1 TYR   109      49.486  45.431  35.924  1.00  0.00           C  
ATOM   1696  HD1 TYR   109      49.475  46.348  35.353  1.00  0.00           H  
ATOM   1697  CE1 TYR   109      49.668  44.211  35.273  1.00  0.00           C  
ATOM   1698  HE1 TYR   109      49.973  44.153  34.239  1.00  0.00           H  
ATOM   1699  CZ  TYR   109      49.570  42.987  35.963  1.00  0.00           C  
ATOM   1700  OH  TYR   109      49.892  41.860  35.324  1.00  0.00           O  
ATOM   1701  HH  TYR   109      50.179  42.092  34.439  1.00  0.00           H  
ATOM   1702  CE2 TYR   109      49.162  42.989  37.295  1.00  0.00           C  
ATOM   1703  HE2 TYR   109      48.938  42.023  37.723  1.00  0.00           H  
ATOM   1704  CD2 TYR   109      48.891  44.218  37.919  1.00  0.00           C  
ATOM   1705  HD2 TYR   109      48.561  44.206  38.947  1.00  0.00           H  
ATOM   1706  C   TYR   109      51.340  47.333  37.874  1.00  0.00           C  
ATOM   1707  O   TYR   109      51.231  48.115  36.948  1.00  0.00           O  
ATOM   1708  N   CYS   110      52.470  46.719  38.122  1.00  0.00           N  
ATOM   1709  H   CYS   110      52.398  46.050  38.875  1.00  0.00           H  
ATOM   1710  CA  CYS   110      53.681  46.818  37.191  1.00  0.00           C  
ATOM   1711  HA  CYS   110      53.833  47.833  36.823  1.00  0.00           H  
ATOM   1712  CB  CYS   110      54.899  46.491  38.005  1.00  0.00           C  
ATOM   1713  HB2 CYS   110      54.928  45.464  38.370  1.00  0.00           H  
ATOM   1714  HB3 CYS   110      55.093  47.145  38.855  1.00  0.00           H  
ATOM   1715  SG  CYS   110      56.327  46.659  36.858  1.00  0.00           S  
ATOM   1716  HG  CYS   110      56.120  45.461  36.304  1.00  0.00           H  
ATOM   1717  C   CYS   110      53.508  45.954  36.013  1.00  0.00           C  
ATOM   1718  O   CYS   110      53.827  44.750  36.020  1.00  0.00           O  
ATOM   1719  N   ASN   111      53.007  46.396  34.878  1.00  0.00           N  
ATOM   1720  H   ASN   111      52.993  47.405  34.831  1.00  0.00           H  
ATOM   1721  CA  ASN   111      52.934  45.646  33.654  1.00  0.00           C  
ATOM   1722  HA  ASN   111      52.451  44.701  33.903  1.00  0.00           H  
ATOM   1723  CB  ASN   111      51.844  46.269  32.722  1.00  0.00           C  
ATOM   1724  HB2 ASN   111      52.004  47.339  32.587  1.00  0.00           H  
ATOM   1725  HB3 ASN   111      50.872  45.899  33.048  1.00  0.00           H  
ATOM   1726  CG  ASN   111      51.897  45.693  31.271  1.00  0.00           C  
ATOM   1727  OD1 ASN   111      52.271  46.425  30.357  1.00  0.00           O  
ATOM   1728  ND2 ASN   111      51.544  44.497  31.057  1.00  0.00           N  
ATOM   1729 HD21 ASN   111      51.530  44.132  30.116  1.00  0.00           H  
ATOM   1730 HD22 ASN   111      51.321  43.865  31.813  1.00  0.00           H  
ATOM   1731  C   ASN   111      54.268  45.497  32.905  1.00  0.00           C  
ATOM   1732  O   ASN   111      54.763  46.440  32.352  1.00  0.00           O  
ATOM   1733  N   SER   112      54.932  44.301  32.973  1.00  0.00           N  
ATOM   1734  H   SER   112      54.340  43.568  33.335  1.00  0.00           H  
ATOM   1735  CA  SER   112      56.251  44.105  32.472  1.00  0.00           C  
ATOM   1736  HA  SER   112      56.746  45.064  32.315  1.00  0.00           H  
ATOM   1737  CB  SER   112      57.115  43.283  33.494  1.00  0.00           C  
ATOM   1738  HB2 SER   112      56.515  42.373  33.526  1.00  0.00           H  
ATOM   1739  HB3 SER   112      57.076  43.725  34.490  1.00  0.00           H  
ATOM   1740  OG  SER   112      58.439  43.229  33.175  1.00  0.00           O  
ATOM   1741  HG  SER   112      58.815  44.112  33.209  1.00  0.00           H  
ATOM   1742  C   SER   112      56.140  43.371  31.136  1.00  0.00           C  
ATOM   1743  O   SER   112      55.919  42.152  31.036  1.00  0.00           O  
ATOM   1744  N   PHE   113      56.264  44.139  30.106  1.00  0.00           N  
ATOM   1745  H   PHE   113      56.499  45.107  30.270  1.00  0.00           H  
ATOM   1746  CA  PHE   113      55.946  43.696  28.734  1.00  0.00           C  
ATOM   1747  HA  PHE   113      55.199  42.903  28.773  1.00  0.00           H  
ATOM   1748  CB  PHE   113      55.409  44.888  27.946  1.00  0.00           C  
ATOM   1749  HB2 PHE   113      56.085  45.740  28.016  1.00  0.00           H  
ATOM   1750  HB3 PHE   113      54.541  45.187  28.534  1.00  0.00           H  
ATOM   1751  CG  PHE   113      55.001  44.685  26.481  1.00  0.00           C  
ATOM   1752  CD1 PHE   113      54.169  43.572  26.119  1.00  0.00           C  
ATOM   1753  HD1 PHE   113      53.851  42.879  26.884  1.00  0.00           H  
ATOM   1754  CE1 PHE   113      53.785  43.377  24.780  1.00  0.00           C  
ATOM   1755  HE1 PHE   113      53.127  42.540  24.601  1.00  0.00           H  
ATOM   1756  CZ  PHE   113      54.224  44.297  23.722  1.00  0.00           C  
ATOM   1757  HZ  PHE   113      53.878  44.240  22.701  1.00  0.00           H  
ATOM   1758  CE2 PHE   113      55.113  45.298  24.042  1.00  0.00           C  
ATOM   1759  HE2 PHE   113      55.500  45.943  23.266  1.00  0.00           H  
ATOM   1760  CD2 PHE   113      55.478  45.488  25.435  1.00  0.00           C  
ATOM   1761  HD2 PHE   113      56.120  46.317  25.693  1.00  0.00           H  
ATOM   1762  C   PHE   113      57.189  43.217  28.022  1.00  0.00           C  
ATOM   1763  O   PHE   113      58.031  43.928  27.553  1.00  0.00           O  
ATOM   1764  N   SER   114      57.301  41.863  27.888  1.00  0.00           N  
ATOM   1765  H   SER   114      56.626  41.368  28.453  1.00  0.00           H  
ATOM   1766  CA  SER   114      58.192  41.167  27.025  1.00  0.00           C  
ATOM   1767  HA  SER   114      59.088  41.787  27.031  1.00  0.00           H  
ATOM   1768  CB  SER   114      58.500  39.808  27.681  1.00  0.00           C  
ATOM   1769  HB2 SER   114      59.151  39.255  27.004  1.00  0.00           H  
ATOM   1770  HB3 SER   114      57.599  39.196  27.698  1.00  0.00           H  
ATOM   1771  OG  SER   114      59.042  39.999  28.975  1.00  0.00           O  
ATOM   1772  HG  SER   114      58.767  39.311  29.585  1.00  0.00           H  
ATOM   1773  C   SER   114      57.720  41.056  25.549  1.00  0.00           C  
ATOM   1774  O   SER   114      56.672  40.477  25.260  1.00  0.00           O  
ATOM   1775  N   LYS   115      58.469  41.575  24.575  1.00  0.00           N  
ATOM   1776  H   LYS   115      59.326  42.046  24.827  1.00  0.00           H  
ATOM   1777  CA  LYS   115      58.190  41.358  23.137  1.00  0.00           C  
ATOM   1778  HA  LYS   115      57.811  40.337  23.118  1.00  0.00           H  
ATOM   1779  CB  LYS   115      57.012  42.204  22.618  1.00  0.00           C  
ATOM   1780  HB2 LYS   115      57.179  43.254  22.860  1.00  0.00           H  
ATOM   1781  HB3 LYS   115      56.082  41.857  23.067  1.00  0.00           H  
ATOM   1782  CG  LYS   115      56.918  42.192  21.096  1.00  0.00           C  
ATOM   1783  HG2 LYS   115      56.580  41.205  20.782  1.00  0.00           H  
ATOM   1784  HG3 LYS   115      57.830  42.591  20.651  1.00  0.00           H  
ATOM   1785  CD  LYS   115      55.785  43.215  20.673  1.00  0.00           C  
ATOM   1786  HD2 LYS   115      56.181  44.174  21.007  1.00  0.00           H  
ATOM   1787  HD3 LYS   115      54.825  42.965  21.125  1.00  0.00           H  
ATOM   1788  CE  LYS   115      55.732  43.366  19.174  1.00  0.00           C  
ATOM   1789  HE2 LYS   115      56.723  43.457  18.729  1.00  0.00           H  
ATOM   1790  HE3 LYS   115      55.160  44.259  18.921  1.00  0.00           H  
ATOM   1791  NZ  LYS   115      54.978  42.177  18.558  1.00  0.00           N  
ATOM   1792  HZ1 LYS   115      54.014  42.130  18.856  1.00  0.00           H  
ATOM   1793  HZ2 LYS   115      54.802  42.310  17.572  1.00  0.00           H  
ATOM   1794  HZ3 LYS   115      55.430  41.279  18.648  1.00  0.00           H  
ATOM   1795  C   LYS   115      59.408  41.469  22.257  1.00  0.00           C  
ATOM   1796  O   LYS   115      59.718  40.580  21.508  1.00  0.00           O  
ATOM   1797  N   GLN   116      60.122  42.607  22.344  1.00  0.00           N  
ATOM   1798  H   GLN   116      59.890  43.376  22.956  1.00  0.00           H  
ATOM   1799  CA  GLN   116      61.413  42.821  21.667  1.00  0.00           C  
ATOM   1800  HA  GLN   116      61.582  41.941  21.046  1.00  0.00           H  
ATOM   1801  CB  GLN   116      61.418  43.999  20.678  1.00  0.00           C  
ATOM   1802  HB2 GLN   116      62.287  43.950  20.023  1.00  0.00           H  
ATOM   1803  HB3 GLN   116      61.402  44.948  21.216  1.00  0.00           H  
ATOM   1804  CG  GLN   116      60.241  43.974  19.612  1.00  0.00           C  
ATOM   1805  HG2 GLN   116      59.753  43.032  19.364  1.00  0.00           H  
ATOM   1806  HG3 GLN   116      60.741  44.376  18.731  1.00  0.00           H  
ATOM   1807  CD  GLN   116      59.074  44.935  19.736  1.00  0.00           C  
ATOM   1808  OE1 GLN   116      58.619  45.186  20.846  1.00  0.00           O  
ATOM   1809  NE2 GLN   116      58.650  45.606  18.737  1.00  0.00           N  
ATOM   1810 HE21 GLN   116      57.966  46.343  18.825  1.00  0.00           H  
ATOM   1811 HE22 GLN   116      59.019  45.472  17.806  1.00  0.00           H  
ATOM   1812  C   GLN   116      62.519  43.036  22.734  1.00  0.00           C  
ATOM   1813  O   GLN   116      62.350  43.789  23.651  1.00  0.00           O  
ATOM   1814  N   SER   117      63.720  42.370  22.654  1.00  0.00           N  
ATOM   1815  H   SER   117      63.808  41.743  21.867  1.00  0.00           H  
ATOM   1816  CA  SER   117      64.845  42.496  23.565  1.00  0.00           C  
ATOM   1817  HA  SER   117      65.325  41.536  23.379  1.00  0.00           H  
ATOM   1818  CB  SER   117      65.953  43.462  23.058  1.00  0.00           C  
ATOM   1819  HB2 SER   117      66.042  43.281  21.986  1.00  0.00           H  
ATOM   1820  HB3 SER   117      66.871  43.294  23.619  1.00  0.00           H  
ATOM   1821  OG  SER   117      65.606  44.840  23.103  1.00  0.00           O  
ATOM   1822  HG  SER   117      66.468  45.235  23.252  1.00  0.00           H  
ATOM   1823  C   SER   117      64.464  42.559  25.033  1.00  0.00           C  
ATOM   1824  O   SER   117      64.215  41.485  25.586  1.00  0.00           O  
ATOM   1825  N   LYS   118      64.432  43.801  25.617  1.00  0.00           N  
ATOM   1826  H   LYS   118      64.844  44.485  24.997  1.00  0.00           H  
ATOM   1827  CA  LYS   118      64.170  44.003  27.042  1.00  0.00           C  
ATOM   1828  HA  LYS   118      64.504  43.080  27.515  1.00  0.00           H  
ATOM   1829  CB  LYS   118      64.947  45.207  27.600  1.00  0.00           C  
ATOM   1830  HB2 LYS   118      64.751  45.388  28.657  1.00  0.00           H  
ATOM   1831  HB3 LYS   118      64.572  46.050  27.020  1.00  0.00           H  
ATOM   1832  CG  LYS   118      66.492  45.124  27.443  1.00  0.00           C  
ATOM   1833  HG2 LYS   118      66.770  44.778  26.448  1.00  0.00           H  
ATOM   1834  HG3 LYS   118      66.847  44.325  28.093  1.00  0.00           H  
ATOM   1835  CD  LYS   118      67.253  46.346  27.811  1.00  0.00           C  
ATOM   1836  HD2 LYS   118      68.327  46.163  27.814  1.00  0.00           H  
ATOM   1837  HD3 LYS   118      66.929  46.741  28.774  1.00  0.00           H  
ATOM   1838  CE  LYS   118      67.202  47.457  26.787  1.00  0.00           C  
ATOM   1839  HE2 LYS   118      66.255  47.474  26.247  1.00  0.00           H  
ATOM   1840  HE3 LYS   118      67.975  47.327  26.029  1.00  0.00           H  
ATOM   1841  NZ  LYS   118      67.406  48.776  27.481  1.00  0.00           N  
ATOM   1842  HZ1 LYS   118      68.036  48.745  28.270  1.00  0.00           H  
ATOM   1843  HZ2 LYS   118      67.764  49.499  26.874  1.00  0.00           H  
ATOM   1844  HZ3 LYS   118      66.508  49.121  27.789  1.00  0.00           H  
ATOM   1845  C   LYS   118      62.692  44.307  27.317  1.00  0.00           C  
ATOM   1846  O   LYS   118      62.102  45.100  26.578  1.00  0.00           O  
ATOM   1847  N   GLN   119      62.262  43.850  28.449  1.00  0.00           N  
ATOM   1848  H   GLN   119      62.977  43.422  29.019  1.00  0.00           H  
ATOM   1849  CA  GLN   119      60.992  44.075  29.040  1.00  0.00           C  
ATOM   1850  HA  GLN   119      60.212  43.727  28.363  1.00  0.00           H  
ATOM   1851  CB  GLN   119      60.894  43.233  30.357  1.00  0.00           C  
ATOM   1852  HB2 GLN   119      61.047  42.188  30.087  1.00  0.00           H  
ATOM   1853  HB3 GLN   119      59.879  43.364  30.732  1.00  0.00           H  
ATOM   1854  CG  GLN   119      61.815  43.553  31.599  1.00  0.00           C  
ATOM   1855  HG2 GLN   119      61.206  43.303  32.467  1.00  0.00           H  
ATOM   1856  HG3 GLN   119      61.965  44.628  31.497  1.00  0.00           H  
ATOM   1857  CD  GLN   119      63.137  42.816  31.536  1.00  0.00           C  
ATOM   1858  OE1 GLN   119      63.906  43.002  30.550  1.00  0.00           O  
ATOM   1859  NE2 GLN   119      63.488  42.023  32.426  1.00  0.00           N  
ATOM   1860 HE21 GLN   119      62.840  41.835  33.178  1.00  0.00           H  
ATOM   1861 HE22 GLN   119      64.339  41.479  32.419  1.00  0.00           H  
ATOM   1862  C   GLN   119      60.711  45.594  29.301  1.00  0.00           C  
ATOM   1863  O   GLN   119      61.492  46.261  30.008  1.00  0.00           O  
ATOM   1864  N   LYS   120      59.588  46.071  28.794  1.00  0.00           N  
ATOM   1865  H   LYS   120      58.962  45.451  28.301  1.00  0.00           H  
ATOM   1866  CA  LYS   120      59.076  47.428  29.052  1.00  0.00           C  
ATOM   1867  HA  LYS   120      59.957  48.049  29.211  1.00  0.00           H  
ATOM   1868  CB  LYS   120      58.402  47.889  27.782  1.00  0.00           C  
ATOM   1869  HB2 LYS   120      57.736  48.706  28.060  1.00  0.00           H  
ATOM   1870  HB3 LYS   120      57.766  47.117  27.348  1.00  0.00           H  
ATOM   1871  CG  LYS   120      59.352  48.478  26.656  1.00  0.00           C  
ATOM   1872  HG2 LYS   120      60.159  47.758  26.518  1.00  0.00           H  
ATOM   1873  HG3 LYS   120      59.616  49.488  26.967  1.00  0.00           H  
ATOM   1874  CD  LYS   120      58.589  48.517  25.262  1.00  0.00           C  
ATOM   1875  HD2 LYS   120      57.788  49.255  25.221  1.00  0.00           H  
ATOM   1876  HD3 LYS   120      58.293  47.506  24.983  1.00  0.00           H  
ATOM   1877  CE  LYS   120      59.716  49.015  24.235  1.00  0.00           C  
ATOM   1878  HE2 LYS   120      60.528  48.293  24.319  1.00  0.00           H  
ATOM   1879  HE3 LYS   120      60.109  49.985  24.539  1.00  0.00           H  
ATOM   1880  NZ  LYS   120      59.310  49.172  22.870  1.00  0.00           N  
ATOM   1881  HZ1 LYS   120      58.709  48.419  22.566  1.00  0.00           H  
ATOM   1882  HZ2 LYS   120      58.733  50.000  22.895  1.00  0.00           H  
ATOM   1883  HZ3 LYS   120      60.040  49.276  22.180  1.00  0.00           H  
ATOM   1884  C   LYS   120      58.175  47.391  30.306  1.00  0.00           C  
ATOM   1885  O   LYS   120      57.048  46.861  30.311  1.00  0.00           O  
ATOM   1886  N   ASN   121      58.736  47.876  31.366  1.00  0.00           N  
ATOM   1887  H   ASN   121      59.638  48.321  31.272  1.00  0.00           H  
ATOM   1888  CA  ASN   121      58.175  48.035  32.641  1.00  0.00           C  
ATOM   1889  HA  ASN   121      57.399  47.273  32.706  1.00  0.00           H  
ATOM   1890  CB  ASN   121      59.249  47.857  33.746  1.00  0.00           C  
ATOM   1891  HB2 ASN   121      58.778  48.048  34.711  1.00  0.00           H  
ATOM   1892  HB3 ASN   121      60.098  48.520  33.580  1.00  0.00           H  
ATOM   1893  CG  ASN   121      59.773  46.492  33.816  1.00  0.00           C  
ATOM   1894  OD1 ASN   121      59.316  45.530  33.175  1.00  0.00           O  
ATOM   1895  ND2 ASN   121      60.535  46.111  34.775  1.00  0.00           N  
ATOM   1896 HD21 ASN   121      60.876  45.161  34.731  1.00  0.00           H  
ATOM   1897 HD22 ASN   121      60.903  46.834  35.376  1.00  0.00           H  
ATOM   1898  C   ASN   121      57.415  49.452  32.729  1.00  0.00           C  
ATOM   1899  O   ASN   121      58.031  50.566  32.705  1.00  0.00           O  
ATOM   1900  N   PHE   122      56.083  49.402  32.763  1.00  0.00           N  
ATOM   1901  H   PHE   122      55.639  48.549  32.455  1.00  0.00           H  
ATOM   1902  CA  PHE   122      55.298  50.559  33.008  1.00  0.00           C  
ATOM   1903  HA  PHE   122      55.983  51.351  33.311  1.00  0.00           H  
ATOM   1904  CB  PHE   122      54.704  51.054  31.697  1.00  0.00           C  
ATOM   1905  HB2 PHE   122      53.980  51.756  32.112  1.00  0.00           H  
ATOM   1906  HB3 PHE   122      54.209  50.201  31.233  1.00  0.00           H  
ATOM   1907  CG  PHE   122      55.585  51.717  30.670  1.00  0.00           C  
ATOM   1908  CD1 PHE   122      55.723  53.122  30.703  1.00  0.00           C  
ATOM   1909  HD1 PHE   122      55.376  53.681  31.560  1.00  0.00           H  
ATOM   1910  CE1 PHE   122      56.522  53.777  29.759  1.00  0.00           C  
ATOM   1911  HE1 PHE   122      56.703  54.840  29.813  1.00  0.00           H  
ATOM   1912  CZ  PHE   122      57.144  52.975  28.832  1.00  0.00           C  
ATOM   1913  HZ  PHE   122      57.762  53.350  28.030  1.00  0.00           H  
ATOM   1914  CE2 PHE   122      56.930  51.627  28.724  1.00  0.00           C  
ATOM   1915  HE2 PHE   122      57.379  51.117  27.884  1.00  0.00           H  
ATOM   1916  CD2 PHE   122      56.194  50.953  29.659  1.00  0.00           C  
ATOM   1917  HD2 PHE   122      56.000  49.892  29.619  1.00  0.00           H  
ATOM   1918  C   PHE   122      54.287  50.330  34.155  1.00  0.00           C  
ATOM   1919  O   PHE   122      53.580  49.275  34.132  1.00  0.00           O  
ATOM   1920  N   LEU   123      54.306  51.247  35.186  1.00  0.00           N  
ATOM   1921  H   LEU   123      54.925  52.033  35.051  1.00  0.00           H  
ATOM   1922  CA  LEU   123      53.382  51.191  36.289  1.00  0.00           C  
ATOM   1923  HA  LEU   123      53.396  50.152  36.618  1.00  0.00           H  
ATOM   1924  CB  LEU   123      54.007  52.025  37.415  1.00  0.00           C  
ATOM   1925  HB2 LEU   123      54.026  53.080  37.139  1.00  0.00           H  
ATOM   1926  HB3 LEU   123      55.034  51.701  37.586  1.00  0.00           H  
ATOM   1927  CG  LEU   123      53.207  51.890  38.732  1.00  0.00           C  
ATOM   1928  HG  LEU   123      52.172  52.198  38.584  1.00  0.00           H  
ATOM   1929  CD1 LEU   123      53.307  50.478  39.311  1.00  0.00           C  
ATOM   1930 HD11 LEU   123      53.128  50.548  40.384  1.00  0.00           H  
ATOM   1931 HD12 LEU   123      52.519  49.918  38.808  1.00  0.00           H  
ATOM   1932 HD13 LEU   123      54.321  50.128  39.119  1.00  0.00           H  
ATOM   1933  CD2 LEU   123      53.807  52.885  39.779  1.00  0.00           C  
ATOM   1934 HD21 LEU   123      54.841  52.602  39.977  1.00  0.00           H  
ATOM   1935 HD22 LEU   123      53.924  53.873  39.334  1.00  0.00           H  
ATOM   1936 HD23 LEU   123      53.090  53.065  40.580  1.00  0.00           H  
ATOM   1937  C   LEU   123      51.976  51.722  35.897  1.00  0.00           C  
ATOM   1938  O   LEU   123      51.832  52.877  35.592  1.00  0.00           O  
ATOM   1939  N   LEU   124      50.923  50.941  35.982  1.00  0.00           N  
ATOM   1940  H   LEU   124      51.045  50.027  36.394  1.00  0.00           H  
ATOM   1941  CA  LEU   124      49.542  51.268  35.482  1.00  0.00           C  
ATOM   1942  HA  LEU   124      49.566  52.139  34.828  1.00  0.00           H  
ATOM   1943  CB  LEU   124      48.886  50.159  34.677  1.00  0.00           C  
ATOM   1944  HB2 LEU   124      47.865  50.328  34.337  1.00  0.00           H  
ATOM   1945  HB3 LEU   124      48.802  49.255  35.280  1.00  0.00           H  
ATOM   1946  CG  LEU   124      49.655  49.866  33.382  1.00  0.00           C  
ATOM   1947  HG  LEU   124      50.685  49.601  33.620  1.00  0.00           H  
ATOM   1948  CD1 LEU   124      49.013  48.618  32.819  1.00  0.00           C  
ATOM   1949 HD11 LEU   124      49.525  48.310  31.907  1.00  0.00           H  
ATOM   1950 HD12 LEU   124      48.953  47.815  33.554  1.00  0.00           H  
ATOM   1951 HD13 LEU   124      48.003  48.857  32.483  1.00  0.00           H  
ATOM   1952  CD2 LEU   124      49.530  50.995  32.393  1.00  0.00           C  
ATOM   1953 HD21 LEU   124      50.043  51.886  32.754  1.00  0.00           H  
ATOM   1954 HD22 LEU   124      50.172  50.835  31.526  1.00  0.00           H  
ATOM   1955 HD23 LEU   124      48.569  51.199  31.921  1.00  0.00           H  
ATOM   1956  C   LEU   124      48.754  51.592  36.864  1.00  0.00           C  
ATOM   1957  O   LEU   124      48.579  50.714  37.697  1.00  0.00           O  
ATOM   1958  N   VAL   125      48.299  52.768  36.848  1.00  0.00           N  
ATOM   1959  H   VAL   125      48.563  53.332  36.054  1.00  0.00           H  
ATOM   1960  CA  VAL   125      47.649  53.338  38.042  1.00  0.00           C  
ATOM   1961  HA  VAL   125      47.643  52.587  38.832  1.00  0.00           H  
ATOM   1962  CB  VAL   125      48.431  54.551  38.462  1.00  0.00           C  
ATOM   1963  HB  VAL   125      48.585  55.258  37.647  1.00  0.00           H  
ATOM   1964  CG1 VAL   125      47.830  55.303  39.652  1.00  0.00           C  
ATOM   1965 HG11 VAL   125      47.945  54.699  40.552  1.00  0.00           H  
ATOM   1966 HG12 VAL   125      48.320  56.240  39.917  1.00  0.00           H  
ATOM   1967 HG13 VAL   125      46.820  55.650  39.438  1.00  0.00           H  
ATOM   1968  CG2 VAL   125      49.851  54.277  38.892  1.00  0.00           C  
ATOM   1969 HG21 VAL   125      50.256  55.284  38.992  1.00  0.00           H  
ATOM   1970 HG22 VAL   125      49.859  53.705  39.819  1.00  0.00           H  
ATOM   1971 HG23 VAL   125      50.248  53.565  38.169  1.00  0.00           H  
ATOM   1972  C   VAL   125      46.142  53.697  37.832  1.00  0.00           C  
ATOM   1973  O   VAL   125      45.873  54.635  37.101  1.00  0.00           O  
ATOM   1974  N   GLY   126      45.257  52.836  38.321  1.00  0.00           N  
ATOM   1975  H   GLY   126      45.634  52.072  38.863  1.00  0.00           H  
ATOM   1976  CA  GLY   126      43.828  53.059  38.360  1.00  0.00           C  
ATOM   1977  HA2 GLY   126      43.282  52.124  38.485  1.00  0.00           H  
ATOM   1978  HA3 GLY   126      43.439  53.388  37.396  1.00  0.00           H  
ATOM   1979  C   GLY   126      43.442  54.055  39.404  1.00  0.00           C  
ATOM   1980  O   GLY   126      44.012  53.942  40.519  1.00  0.00           O  
ATOM   1981  N   THR   127      42.468  55.085  39.195  1.00  0.00           N  
ATOM   1982  H   THR   127      42.003  55.074  38.299  1.00  0.00           H  
ATOM   1983  CA  THR   127      42.075  56.048  40.199  1.00  0.00           C  
ATOM   1984  HA  THR   127      42.438  55.652  41.147  1.00  0.00           H  
ATOM   1985  CB  THR   127      42.722  57.416  39.983  1.00  0.00           C  
ATOM   1986  HB  THR   127      42.238  58.215  40.545  1.00  0.00           H  
ATOM   1987  CG2 THR   127      44.228  57.384  40.423  1.00  0.00           C  
ATOM   1988 HG21 THR   127      44.270  57.425  41.512  1.00  0.00           H  
ATOM   1989 HG22 THR   127      44.629  56.421  40.106  1.00  0.00           H  
ATOM   1990 HG23 THR   127      44.684  58.231  39.912  1.00  0.00           H  
ATOM   1991  OG1 THR   127      42.562  57.743  38.656  1.00  0.00           O  
ATOM   1992  HG1 THR   127      41.737  58.220  38.545  1.00  0.00           H  
ATOM   1993  C   THR   127      40.554  56.163  40.154  1.00  0.00           C  
ATOM   1994  O   THR   127      39.845  55.948  39.178  1.00  0.00           O  
ATOM   1995  N   ALA   128      39.997  56.570  41.270  1.00  0.00           N  
ATOM   1996  H   ALA   128      40.545  56.781  42.092  1.00  0.00           H  
ATOM   1997  CA  ALA   128      38.515  56.566  41.569  1.00  0.00           C  
ATOM   1998  HA  ALA   128      38.099  55.571  41.410  1.00  0.00           H  
ATOM   1999  CB  ALA   128      38.268  57.054  42.967  1.00  0.00           C  
ATOM   2000  HB1 ALA   128      38.904  57.935  43.056  1.00  0.00           H  
ATOM   2001  HB2 ALA   128      37.212  57.217  43.182  1.00  0.00           H  
ATOM   2002  HB3 ALA   128      38.735  56.286  43.584  1.00  0.00           H  
ATOM   2003  C   ALA   128      37.677  57.511  40.692  1.00  0.00           C  
ATOM   2004  O   ALA   128      36.508  57.218  40.334  1.00  0.00           O  
ATOM   2005  N   ASP   129      38.291  58.612  40.100  1.00  0.00           N  
ATOM   2006  H   ASP   129      39.251  58.787  40.360  1.00  0.00           H  
ATOM   2007  CA  ASP   129      37.641  59.507  39.119  1.00  0.00           C  
ATOM   2008  HA  ASP   129      36.598  59.582  39.426  1.00  0.00           H  
ATOM   2009  CB  ASP   129      38.312  60.885  39.052  1.00  0.00           C  
ATOM   2010  HB2 ASP   129      38.370  61.300  40.058  1.00  0.00           H  
ATOM   2011  HB3 ASP   129      37.653  61.498  38.437  1.00  0.00           H  
ATOM   2012  CG  ASP   129      39.784  60.824  38.697  1.00  0.00           C  
ATOM   2013  OD1 ASP   129      40.529  59.817  38.944  1.00  0.00           O  
ATOM   2014  OD2 ASP   129      40.224  61.831  38.051  1.00  0.00           O  
ATOM   2015  C   ASP   129      37.605  58.814  37.702  1.00  0.00           C  
ATOM   2016  O   ASP   129      37.140  59.375  36.694  1.00  0.00           O  
ATOM   2017  N   GLY   130      37.917  57.492  37.598  1.00  0.00           N  
ATOM   2018  H   GLY   130      38.176  57.032  38.458  1.00  0.00           H  
ATOM   2019  CA  GLY   130      37.540  56.667  36.438  1.00  0.00           C  
ATOM   2020  HA2 GLY   130      36.644  56.927  35.875  1.00  0.00           H  
ATOM   2021  HA3 GLY   130      37.645  55.601  36.639  1.00  0.00           H  
ATOM   2022  C   GLY   130      38.624  56.868  35.388  1.00  0.00           C  
ATOM   2023  O   GLY   130      38.341  57.119  34.211  1.00  0.00           O  
ATOM   2024  N   LYS   131      39.904  56.850  35.792  1.00  0.00           N  
ATOM   2025  H   LYS   131      40.068  56.661  36.771  1.00  0.00           H  
ATOM   2026  CA  LYS   131      41.073  57.115  35.011  1.00  0.00           C  
ATOM   2027  HA  LYS   131      40.680  57.147  33.995  1.00  0.00           H  
ATOM   2028  CB  LYS   131      41.605  58.587  35.167  1.00  0.00           C  
ATOM   2029  HB2 LYS   131      42.417  58.740  34.457  1.00  0.00           H  
ATOM   2030  HB3 LYS   131      42.037  58.646  36.165  1.00  0.00           H  
ATOM   2031  CG  LYS   131      40.625  59.662  34.810  1.00  0.00           C  
ATOM   2032  HG2 LYS   131      39.760  59.684  35.474  1.00  0.00           H  
ATOM   2033  HG3 LYS   131      40.328  59.635  33.762  1.00  0.00           H  
ATOM   2034  CD  LYS   131      41.408  60.951  35.155  1.00  0.00           C  
ATOM   2035  HD2 LYS   131      42.405  61.020  34.719  1.00  0.00           H  
ATOM   2036  HD3 LYS   131      41.571  60.994  36.232  1.00  0.00           H  
ATOM   2037  CE  LYS   131      40.589  62.148  34.775  1.00  0.00           C  
ATOM   2038  HE2 LYS   131      40.826  62.927  35.499  1.00  0.00           H  
ATOM   2039  HE3 LYS   131      39.530  61.889  34.768  1.00  0.00           H  
ATOM   2040  NZ  LYS   131      41.092  62.813  33.503  1.00  0.00           N  
ATOM   2041  HZ1 LYS   131      41.206  62.097  32.800  1.00  0.00           H  
ATOM   2042  HZ2 LYS   131      40.406  63.492  33.205  1.00  0.00           H  
ATOM   2043  HZ3 LYS   131      42.003  63.242  33.586  1.00  0.00           H  
ATOM   2044  C   LYS   131      42.201  56.071  35.193  1.00  0.00           C  
ATOM   2045  O   LYS   131      42.018  55.229  36.066  1.00  0.00           O  
ATOM   2046  N   LEU   132      43.201  56.132  34.269  1.00  0.00           N  
ATOM   2047  H   LEU   132      43.030  56.862  33.593  1.00  0.00           H  
ATOM   2048  CA  LEU   132      44.357  55.256  34.087  1.00  0.00           C  
ATOM   2049  HA  LEU   132      44.662  54.803  35.031  1.00  0.00           H  
ATOM   2050  CB  LEU   132      43.900  54.202  33.111  1.00  0.00           C  
ATOM   2051  HB2 LEU   132      43.535  54.742  32.237  1.00  0.00           H  
ATOM   2052  HB3 LEU   132      43.085  53.604  33.520  1.00  0.00           H  
ATOM   2053  CG  LEU   132      45.121  53.287  32.694  1.00  0.00           C  
ATOM   2054  HG  LEU   132      45.905  53.933  32.301  1.00  0.00           H  
ATOM   2055  CD1 LEU   132      45.809  52.566  33.793  1.00  0.00           C  
ATOM   2056 HD11 LEU   132      45.144  51.907  34.352  1.00  0.00           H  
ATOM   2057 HD12 LEU   132      46.538  51.973  33.241  1.00  0.00           H  
ATOM   2058 HD13 LEU   132      46.330  53.216  34.496  1.00  0.00           H  
ATOM   2059  CD2 LEU   132      44.818  52.401  31.506  1.00  0.00           C  
ATOM   2060 HD21 LEU   132      44.011  51.738  31.817  1.00  0.00           H  
ATOM   2061 HD22 LEU   132      44.570  53.106  30.713  1.00  0.00           H  
ATOM   2062 HD23 LEU   132      45.657  51.787  31.178  1.00  0.00           H  
ATOM   2063  C   LEU   132      45.563  56.160  33.620  1.00  0.00           C  
ATOM   2064  O   LEU   132      45.553  56.641  32.462  1.00  0.00           O  
ATOM   2065  N   ALA   133      46.568  56.334  34.501  1.00  0.00           N  
ATOM   2066  H   ALA   133      46.515  55.736  35.314  1.00  0.00           H  
ATOM   2067  CA  ALA   133      47.828  56.939  34.159  1.00  0.00           C  
ATOM   2068  HA  ALA   133      47.728  57.431  33.191  1.00  0.00           H  
ATOM   2069  CB  ALA   133      48.071  57.983  35.225  1.00  0.00           C  
ATOM   2070  HB1 ALA   133      47.290  58.731  35.089  1.00  0.00           H  
ATOM   2071  HB2 ALA   133      47.939  57.575  36.227  1.00  0.00           H  
ATOM   2072  HB3 ALA   133      49.075  58.407  35.203  1.00  0.00           H  
ATOM   2073  C   ALA   133      48.984  56.003  34.097  1.00  0.00           C  
ATOM   2074  O   ALA   133      49.006  54.966  34.739  1.00  0.00           O  
ATOM   2075  N   ILE   134      49.851  56.100  33.073  1.00  0.00           N  
ATOM   2076  H   ILE   134      49.748  56.898  32.462  1.00  0.00           H  
ATOM   2077  CA  ILE   134      50.936  55.162  32.725  1.00  0.00           C  
ATOM   2078  HA  ILE   134      50.751  54.258  33.306  1.00  0.00           H  
ATOM   2079  CB  ILE   134      50.814  54.746  31.245  1.00  0.00           C  
ATOM   2080  HB  ILE   134      50.938  55.614  30.599  1.00  0.00           H  
ATOM   2081  CG2 ILE   134      51.789  53.617  30.933  1.00  0.00           C  
ATOM   2082 HG21 ILE   134      51.633  52.860  31.702  1.00  0.00           H  
ATOM   2083 HG22 ILE   134      51.700  53.182  29.937  1.00  0.00           H  
ATOM   2084 HG23 ILE   134      52.837  53.902  31.031  1.00  0.00           H  
ATOM   2085  CG1 ILE   134      49.379  54.415  30.913  1.00  0.00           C  
ATOM   2086 HG12 ILE   134      48.749  55.298  30.801  1.00  0.00           H  
ATOM   2087 HG13 ILE   134      48.943  53.772  31.677  1.00  0.00           H  
ATOM   2088  CD1 ILE   134      49.128  53.662  29.515  1.00  0.00           C  
ATOM   2089 HD11 ILE   134      48.104  53.834  29.182  1.00  0.00           H  
ATOM   2090 HD12 ILE   134      49.543  54.287  28.724  1.00  0.00           H  
ATOM   2091 HD13 ILE   134      49.477  52.631  29.461  1.00  0.00           H  
ATOM   2092  C   ILE   134      52.272  55.807  32.924  1.00  0.00           C  
ATOM   2093  O   ILE   134      52.627  56.761  32.218  1.00  0.00           O  
ATOM   2094  N   PHE   135      53.071  55.230  33.846  1.00  0.00           N  
ATOM   2095  H   PHE   135      52.685  54.505  34.434  1.00  0.00           H  
ATOM   2096  CA  PHE   135      54.423  55.715  34.357  1.00  0.00           C  
ATOM   2097  HA  PHE   135      54.557  56.644  33.803  1.00  0.00           H  
ATOM   2098  CB  PHE   135      54.398  55.888  35.865  1.00  0.00           C  
ATOM   2099  HB2 PHE   135      55.339  56.307  36.223  1.00  0.00           H  
ATOM   2100  HB3 PHE   135      54.354  54.937  36.396  1.00  0.00           H  
ATOM   2101  CG  PHE   135      53.401  56.901  36.399  1.00  0.00           C  
ATOM   2102  CD1 PHE   135      52.095  56.403  36.730  1.00  0.00           C  
ATOM   2103  HD1 PHE   135      51.947  55.336  36.653  1.00  0.00           H  
ATOM   2104  CE1 PHE   135      51.177  57.299  37.204  1.00  0.00           C  
ATOM   2105  HE1 PHE   135      50.190  56.919  37.420  1.00  0.00           H  
ATOM   2106  CZ  PHE   135      51.439  58.668  37.519  1.00  0.00           C  
ATOM   2107  HZ  PHE   135      50.689  59.316  37.949  1.00  0.00           H  
ATOM   2108  CE2 PHE   135      52.728  59.114  37.214  1.00  0.00           C  
ATOM   2109  HE2 PHE   135      53.019  60.142  37.371  1.00  0.00           H  
ATOM   2110  CD2 PHE   135      53.694  58.246  36.589  1.00  0.00           C  
ATOM   2111  HD2 PHE   135      54.667  58.584  36.264  1.00  0.00           H  
ATOM   2112  C   PHE   135      55.545  54.843  33.896  1.00  0.00           C  
ATOM   2113  O   PHE   135      55.454  53.629  34.078  1.00  0.00           O  
ATOM   2114  N   GLU   136      56.568  55.320  33.185  1.00  0.00           N  
ATOM   2115  H   GLU   136      56.594  56.294  32.919  1.00  0.00           H  
ATOM   2116  CA  GLU   136      57.765  54.528  32.862  1.00  0.00           C  
ATOM   2117  HA  GLU   136      57.510  53.582  32.384  1.00  0.00           H  
ATOM   2118  CB  GLU   136      58.700  55.357  31.880  1.00  0.00           C  
ATOM   2119  HB2 GLU   136      59.362  56.115  32.301  1.00  0.00           H  
ATOM   2120  HB3 GLU   136      58.200  55.897  31.076  1.00  0.00           H  
ATOM   2121  CG  GLU   136      59.620  54.355  31.178  1.00  0.00           C  
ATOM   2122  HG2 GLU   136      59.123  53.434  30.872  1.00  0.00           H  
ATOM   2123  HG3 GLU   136      60.375  54.052  31.903  1.00  0.00           H  
ATOM   2124  CD  GLU   136      60.454  55.025  30.115  1.00  0.00           C  
ATOM   2125  OE1 GLU   136      60.511  56.261  30.027  1.00  0.00           O  
ATOM   2126  OE2 GLU   136      60.952  54.277  29.209  1.00  0.00           O  
ATOM   2127  C   GLU   136      58.614  54.246  34.126  1.00  0.00           C  
ATOM   2128  O   GLU   136      58.676  55.015  35.053  1.00  0.00           O  
ATOM   2129  N   ASP   137      59.308  53.142  34.084  1.00  0.00           N  
ATOM   2130  H   ASP   137      59.244  52.555  33.264  1.00  0.00           H  
ATOM   2131  CA  ASP   137      60.386  52.736  35.011  1.00  0.00           C  
ATOM   2132  HA  ASP   137      59.988  52.891  36.014  1.00  0.00           H  
ATOM   2133  CB  ASP   137      60.866  51.257  34.757  1.00  0.00           C  
ATOM   2134  HB2 ASP   137      59.998  50.601  34.823  1.00  0.00           H  
ATOM   2135  HB3 ASP   137      61.453  50.921  35.612  1.00  0.00           H  
ATOM   2136  CG  ASP   137      61.568  51.064  33.447  1.00  0.00           C  
ATOM   2137  OD1 ASP   137      61.352  51.880  32.513  1.00  0.00           O  
ATOM   2138  OD2 ASP   137      62.262  50.057  33.321  1.00  0.00           O  
ATOM   2139  C   ASP   137      61.555  53.708  35.093  1.00  0.00           C  
ATOM   2140  O   ASP   137      62.017  53.946  36.219  1.00  0.00           O  
ATOM   2141  N   LYS   138      61.988  54.236  33.930  1.00  0.00           N  
ATOM   2142  H   LYS   138      61.559  53.787  33.134  1.00  0.00           H  
ATOM   2143  CA  LYS   138      62.803  55.479  33.917  1.00  0.00           C  
ATOM   2144  HA  LYS   138      63.838  55.232  34.150  1.00  0.00           H  
ATOM   2145  CB  LYS   138      62.862  56.038  32.490  1.00  0.00           C  
ATOM   2146  HB2 LYS   138      61.936  56.579  32.294  1.00  0.00           H  
ATOM   2147  HB3 LYS   138      62.890  55.184  31.814  1.00  0.00           H  
ATOM   2148  CG  LYS   138      64.140  56.891  32.178  1.00  0.00           C  
ATOM   2149  HG2 LYS   138      64.929  56.189  32.448  1.00  0.00           H  
ATOM   2150  HG3 LYS   138      64.141  57.669  32.942  1.00  0.00           H  
ATOM   2151  CD  LYS   138      64.169  57.526  30.766  1.00  0.00           C  
ATOM   2152  HD2 LYS   138      65.139  58.020  30.708  1.00  0.00           H  
ATOM   2153  HD3 LYS   138      63.428  58.316  30.650  1.00  0.00           H  
ATOM   2154  CE  LYS   138      64.073  56.617  29.605  1.00  0.00           C  
ATOM   2155  HE2 LYS   138      63.236  55.952  29.822  1.00  0.00           H  
ATOM   2156  HE3 LYS   138      65.010  56.134  29.331  1.00  0.00           H  
ATOM   2157  NZ  LYS   138      63.561  57.376  28.413  1.00  0.00           N  
ATOM   2158  HZ1 LYS   138      63.551  56.807  27.579  1.00  0.00           H  
ATOM   2159  HZ2 LYS   138      62.576  57.580  28.501  1.00  0.00           H  
ATOM   2160  HZ3 LYS   138      64.086  58.208  28.185  1.00  0.00           H  
ATOM   2161  C   LYS   138      62.322  56.606  34.948  1.00  0.00           C  
ATOM   2162  O   LYS   138      63.151  57.038  35.738  1.00  0.00           O  
ATOM   2163  N   THR   139      61.007  56.963  35.027  1.00  0.00           N  
ATOM   2164  H   THR   139      60.365  56.370  34.521  1.00  0.00           H  
ATOM   2165  CA  THR   139      60.395  57.992  35.826  1.00  0.00           C  
ATOM   2166  HA  THR   139      61.115  58.810  35.832  1.00  0.00           H  
ATOM   2167  CB  THR   139      59.013  58.352  35.384  1.00  0.00           C  
ATOM   2168  HB  THR   139      58.274  57.735  35.894  1.00  0.00           H  
ATOM   2169  CG2 THR   139      58.426  59.708  35.807  1.00  0.00           C  
ATOM   2170 HG21 THR   139      58.277  59.840  36.878  1.00  0.00           H  
ATOM   2171 HG22 THR   139      59.168  60.435  35.476  1.00  0.00           H  
ATOM   2172 HG23 THR   139      57.433  59.821  35.373  1.00  0.00           H  
ATOM   2173  OG1 THR   139      58.872  58.221  34.051  1.00  0.00           O  
ATOM   2174  HG1 THR   139      59.542  58.748  33.609  1.00  0.00           H  
ATOM   2175  C   THR   139      60.286  57.514  37.253  1.00  0.00           C  
ATOM   2176  O   THR   139      60.466  58.326  38.130  1.00  0.00           O  
ATOM   2177  N   VAL   140      59.897  56.210  37.543  1.00  0.00           N  
ATOM   2178  H   VAL   140      59.619  55.628  36.765  1.00  0.00           H  
ATOM   2179  CA  VAL   140      59.980  55.600  38.908  1.00  0.00           C  
ATOM   2180  HA  VAL   140      59.325  56.228  39.513  1.00  0.00           H  
ATOM   2181  CB  VAL   140      59.551  54.126  38.956  1.00  0.00           C  
ATOM   2182  HB  VAL   140      60.119  53.579  38.204  1.00  0.00           H  
ATOM   2183  CG1 VAL   140      59.701  53.611  40.428  1.00  0.00           C  
ATOM   2184 HG11 VAL   140      60.696  53.717  40.861  1.00  0.00           H  
ATOM   2185 HG12 VAL   140      58.865  54.002  41.009  1.00  0.00           H  
ATOM   2186 HG13 VAL   140      59.414  52.561  40.378  1.00  0.00           H  
ATOM   2187  CG2 VAL   140      58.080  54.001  38.546  1.00  0.00           C  
ATOM   2188 HG21 VAL   140      57.483  54.661  39.175  1.00  0.00           H  
ATOM   2189 HG22 VAL   140      57.966  54.209  37.482  1.00  0.00           H  
ATOM   2190 HG23 VAL   140      57.677  53.010  38.758  1.00  0.00           H  
ATOM   2191  C   VAL   140      61.434  55.749  39.428  1.00  0.00           C  
ATOM   2192  O   VAL   140      61.583  56.389  40.494  1.00  0.00           O  
ATOM   2193  N   LYS   141      62.453  55.205  38.767  1.00  0.00           N  
ATOM   2194  H   LYS   141      62.171  54.589  38.018  1.00  0.00           H  
ATOM   2195  CA  LYS   141      63.834  55.101  39.090  1.00  0.00           C  
ATOM   2196  HA  LYS   141      63.904  54.551  40.028  1.00  0.00           H  
ATOM   2197  CB  LYS   141      64.660  54.519  37.892  1.00  0.00           C  
ATOM   2198  HB2 LYS   141      64.552  55.227  37.070  1.00  0.00           H  
ATOM   2199  HB3 LYS   141      64.326  53.499  37.703  1.00  0.00           H  
ATOM   2200  CG  LYS   141      66.141  54.453  38.056  1.00  0.00           C  
ATOM   2201  HG2 LYS   141      66.403  53.808  38.895  1.00  0.00           H  
ATOM   2202  HG3 LYS   141      66.467  55.490  38.139  1.00  0.00           H  
ATOM   2203  CD  LYS   141      66.759  53.811  36.834  1.00  0.00           C  
ATOM   2204  HD2 LYS   141      66.805  54.493  35.986  1.00  0.00           H  
ATOM   2205  HD3 LYS   141      66.198  52.942  36.490  1.00  0.00           H  
ATOM   2206  CE  LYS   141      68.183  53.324  37.112  1.00  0.00           C  
ATOM   2207  HE2 LYS   141      68.271  52.616  37.936  1.00  0.00           H  
ATOM   2208  HE3 LYS   141      68.829  54.190  37.254  1.00  0.00           H  
ATOM   2209  NZ  LYS   141      68.741  52.706  35.838  1.00  0.00           N  
ATOM   2210  HZ1 LYS   141      69.642  52.272  35.978  1.00  0.00           H  
ATOM   2211  HZ2 LYS   141      68.164  52.095  35.278  1.00  0.00           H  
ATOM   2212  HZ3 LYS   141      68.936  53.462  35.198  1.00  0.00           H  
ATOM   2213  C   LYS   141      64.438  56.541  39.403  1.00  0.00           C  
ATOM   2214  O   LYS   141      64.980  56.806  40.542  1.00  0.00           O  
ATOM   2215  N   LEU   142      64.544  57.363  38.406  1.00  0.00           N  
ATOM   2216  H   LEU   142      63.996  57.180  37.577  1.00  0.00           H  
ATOM   2217  CA  LEU   142      65.236  58.678  38.443  1.00  0.00           C  
ATOM   2218  HA  LEU   142      66.212  58.408  38.847  1.00  0.00           H  
ATOM   2219  CB  LEU   142      65.468  59.155  37.019  1.00  0.00           C  
ATOM   2220  HB2 LEU   142      66.077  60.057  37.077  1.00  0.00           H  
ATOM   2221  HB3 LEU   142      64.512  59.364  36.538  1.00  0.00           H  
ATOM   2222  CG  LEU   142      66.293  58.213  36.155  1.00  0.00           C  
ATOM   2223  HG  LEU   142      65.830  57.228  36.090  1.00  0.00           H  
ATOM   2224  CD1 LEU   142      66.428  58.704  34.703  1.00  0.00           C  
ATOM   2225 HD11 LEU   142      65.447  59.058  34.385  1.00  0.00           H  
ATOM   2226 HD12 LEU   142      67.197  59.470  34.607  1.00  0.00           H  
ATOM   2227 HD13 LEU   142      66.810  57.997  33.966  1.00  0.00           H  
ATOM   2228  CD2 LEU   142      67.661  58.164  36.824  1.00  0.00           C  
ATOM   2229 HD21 LEU   142      68.200  59.110  36.875  1.00  0.00           H  
ATOM   2230 HD22 LEU   142      67.734  57.543  37.717  1.00  0.00           H  
ATOM   2231 HD23 LEU   142      68.255  57.595  36.109  1.00  0.00           H  
ATOM   2232  C   LEU   142      64.487  59.703  39.341  1.00  0.00           C  
ATOM   2233  O   LEU   142      64.958  60.078  40.410  1.00  0.00           O  
ATOM   2234  N   LYS   143      63.400  60.356  38.804  1.00  0.00           N  
ATOM   2235  H   LYS   143      63.139  60.024  37.886  1.00  0.00           H  
ATOM   2236  CA  LYS   143      62.652  61.539  39.370  1.00  0.00           C  
ATOM   2237  HA  LYS   143      62.591  61.564  40.458  1.00  0.00           H  
ATOM   2238  CB  LYS   143      63.621  62.752  39.138  1.00  0.00           C  
ATOM   2239  HB2 LYS   143      63.537  62.774  38.051  1.00  0.00           H  
ATOM   2240  HB3 LYS   143      64.637  62.527  39.460  1.00  0.00           H  
ATOM   2241  CG  LYS   143      63.019  64.057  39.710  1.00  0.00           C  
ATOM   2242  HG2 LYS   143      63.064  64.092  40.799  1.00  0.00           H  
ATOM   2243  HG3 LYS   143      61.939  64.075  39.561  1.00  0.00           H  
ATOM   2244  CD  LYS   143      63.589  65.403  39.271  1.00  0.00           C  
ATOM   2245  HD2 LYS   143      63.906  65.284  38.235  1.00  0.00           H  
ATOM   2246  HD3 LYS   143      64.465  65.569  39.898  1.00  0.00           H  
ATOM   2247  CE  LYS   143      62.668  66.593  39.329  1.00  0.00           C  
ATOM   2248  HE2 LYS   143      62.319  66.721  40.353  1.00  0.00           H  
ATOM   2249  HE3 LYS   143      61.774  66.361  38.750  1.00  0.00           H  
ATOM   2250  NZ  LYS   143      63.288  67.824  38.823  1.00  0.00           N  
ATOM   2251  HZ1 LYS   143      63.654  67.612  37.906  1.00  0.00           H  
ATOM   2252  HZ2 LYS   143      62.581  68.543  38.784  1.00  0.00           H  
ATOM   2253  HZ3 LYS   143      64.076  68.033  39.420  1.00  0.00           H  
ATOM   2254  C   LYS   143      61.234  61.665  38.771  1.00  0.00           C  
ATOM   2255  O   LYS   143      61.192  61.554  37.517  1.00  0.00           O  
ATOM   2256  N   GLY   144      60.202  61.975  39.598  1.00  0.00           N  
ATOM   2257  H   GLY   144      60.440  62.180  40.558  1.00  0.00           H  
ATOM   2258  CA  GLY   144      58.926  62.428  39.074  1.00  0.00           C  
ATOM   2259  HA2 GLY   144      58.254  62.474  39.931  1.00  0.00           H  
ATOM   2260  HA3 GLY   144      58.514  61.606  38.488  1.00  0.00           H  
ATOM   2261  C   GLY   144      58.774  63.636  38.194  1.00  0.00           C  
ATOM   2262  O   GLY   144      58.525  64.704  38.683  1.00  0.00           O  
ATOM   2263  N   ALA   145      58.735  63.354  36.913  1.00  0.00           N  
ATOM   2264  H   ALA   145      58.908  62.411  36.595  1.00  0.00           H  
ATOM   2265  CA  ALA   145      58.486  64.335  35.858  1.00  0.00           C  
ATOM   2266  HA  ALA   145      58.441  65.344  36.269  1.00  0.00           H  
ATOM   2267  CB  ALA   145      59.554  64.196  34.780  1.00  0.00           C  
ATOM   2268  HB1 ALA   145      60.482  64.706  35.038  1.00  0.00           H  
ATOM   2269  HB2 ALA   145      59.763  63.138  34.628  1.00  0.00           H  
ATOM   2270  HB3 ALA   145      59.160  64.610  33.852  1.00  0.00           H  
ATOM   2271  C   ALA   145      57.035  64.321  35.289  1.00  0.00           C  
ATOM   2272  O   ALA   145      56.327  65.303  35.424  1.00  0.00           O  
ATOM   2273  N   ALA   146      56.622  63.175  34.800  1.00  0.00           N  
ATOM   2274  H   ALA   146      57.245  62.384  34.868  1.00  0.00           H  
ATOM   2275  CA  ALA   146      55.324  62.981  34.087  1.00  0.00           C  
ATOM   2276  HA  ALA   146      54.567  63.350  34.779  1.00  0.00           H  
ATOM   2277  CB  ALA   146      55.234  63.865  32.868  1.00  0.00           C  
ATOM   2278  HB1 ALA   146      55.927  63.469  32.126  1.00  0.00           H  
ATOM   2279  HB2 ALA   146      54.205  63.798  32.516  1.00  0.00           H  
ATOM   2280  HB3 ALA   146      55.530  64.898  33.048  1.00  0.00           H  
ATOM   2281  C   ALA   146      55.118  61.504  33.695  1.00  0.00           C  
ATOM   2282  O   ALA   146      56.054  60.919  33.127  1.00  0.00           O  
ATOM   2283  N   PRO   147      53.868  60.937  33.808  1.00  0.00           N  
ATOM   2284  CD  PRO   147      52.815  61.475  34.675  1.00  0.00           C  
ATOM   2285  HD2 PRO   147      52.890  62.555  34.545  1.00  0.00           H  
ATOM   2286  HD3 PRO   147      53.000  61.184  35.709  1.00  0.00           H  
ATOM   2287  CG  PRO   147      51.498  60.840  34.033  1.00  0.00           C  
ATOM   2288  HG2 PRO   147      50.748  60.695  34.811  1.00  0.00           H  
ATOM   2289  HG3 PRO   147      51.257  61.385  33.121  1.00  0.00           H  
ATOM   2290  CB  PRO   147      51.970  59.520  33.507  1.00  0.00           C  
ATOM   2291  HB2 PRO   147      51.945  58.797  34.323  1.00  0.00           H  
ATOM   2292  HB3 PRO   147      51.347  59.247  32.655  1.00  0.00           H  
ATOM   2293  CA  PRO   147      53.436  59.763  33.075  1.00  0.00           C  
ATOM   2294  HA  PRO   147      53.981  58.870  33.381  1.00  0.00           H  
ATOM   2295  C   PRO   147      53.510  59.991  31.561  1.00  0.00           C  
ATOM   2296  O   PRO   147      53.499  61.152  31.088  1.00  0.00           O  
ATOM   2297  N   LEU   148      53.541  58.943  30.710  1.00  0.00           N  
ATOM   2298  H   LEU   148      53.447  58.053  31.177  1.00  0.00           H  
ATOM   2299  CA  LEU   148      53.607  58.964  29.239  1.00  0.00           C  
ATOM   2300  HA  LEU   148      54.458  59.592  28.975  1.00  0.00           H  
ATOM   2301  CB  LEU   148      53.947  57.509  28.954  1.00  0.00           C  
ATOM   2302  HB2 LEU   148      53.396  56.891  29.663  1.00  0.00           H  
ATOM   2303  HB3 LEU   148      55.016  57.344  29.089  1.00  0.00           H  
ATOM   2304  CG  LEU   148      53.770  57.024  27.438  1.00  0.00           C  
ATOM   2305  HG  LEU   148      52.755  57.241  27.104  1.00  0.00           H  
ATOM   2306  CD1 LEU   148      54.660  57.809  26.487  1.00  0.00           C  
ATOM   2307 HD11 LEU   148      55.631  57.980  26.952  1.00  0.00           H  
ATOM   2308 HD12 LEU   148      54.614  57.411  25.474  1.00  0.00           H  
ATOM   2309 HD13 LEU   148      54.115  58.753  26.456  1.00  0.00           H  
ATOM   2310  CD2 LEU   148      54.121  55.592  27.332  1.00  0.00           C  
ATOM   2311 HD21 LEU   148      55.160  55.324  27.527  1.00  0.00           H  
ATOM   2312 HD22 LEU   148      53.608  54.951  28.049  1.00  0.00           H  
ATOM   2313 HD23 LEU   148      53.828  55.237  26.344  1.00  0.00           H  
ATOM   2314  C   LEU   148      52.273  59.455  28.595  1.00  0.00           C  
ATOM   2315  O   LEU   148      52.229  60.332  27.671  1.00  0.00           O  
ATOM   2316  N   LYS   149      51.163  58.864  29.041  1.00  0.00           N  
ATOM   2317  H   LYS   149      51.395  58.250  29.809  1.00  0.00           H  
ATOM   2318  CA  LYS   149      49.755  59.149  28.701  1.00  0.00           C  
ATOM   2319  HA  LYS   149      49.722  60.223  28.516  1.00  0.00           H  
ATOM   2320  CB  LYS   149      49.283  58.493  27.374  1.00  0.00           C  
ATOM   2321  HB2 LYS   149      49.841  58.975  26.572  1.00  0.00           H  
ATOM   2322  HB3 LYS   149      48.210  58.676  27.326  1.00  0.00           H  
ATOM   2323  CG  LYS   149      49.562  56.982  27.354  1.00  0.00           C  
ATOM   2324  HG2 LYS   149      48.934  56.502  28.106  1.00  0.00           H  
ATOM   2325  HG3 LYS   149      50.615  56.726  27.468  1.00  0.00           H  
ATOM   2326  CD  LYS   149      49.082  56.229  26.018  1.00  0.00           C  
ATOM   2327  HD2 LYS   149      48.000  56.346  26.071  1.00  0.00           H  
ATOM   2328  HD3 LYS   149      49.219  55.154  26.137  1.00  0.00           H  
ATOM   2329  CE  LYS   149      49.739  56.782  24.726  1.00  0.00           C  
ATOM   2330  HE2 LYS   149      50.822  56.661  24.729  1.00  0.00           H  
ATOM   2331  HE3 LYS   149      49.511  57.846  24.787  1.00  0.00           H  
ATOM   2332  NZ  LYS   149      49.224  56.186  23.470  1.00  0.00           N  
ATOM   2333  HZ1 LYS   149      49.459  56.660  22.610  1.00  0.00           H  
ATOM   2334  HZ2 LYS   149      49.596  55.278  23.230  1.00  0.00           H  
ATOM   2335  HZ3 LYS   149      48.232  56.012  23.542  1.00  0.00           H  
ATOM   2336  C   LYS   149      48.912  59.008  29.954  1.00  0.00           C  
ATOM   2337  O   LYS   149      49.354  58.410  30.993  1.00  0.00           O  
ATOM   2338  N   ILE   150      47.705  59.486  29.850  1.00  0.00           N  
ATOM   2339  H   ILE   150      47.404  59.860  28.962  1.00  0.00           H  
ATOM   2340  CA  ILE   150      46.540  59.399  30.909  1.00  0.00           C  
ATOM   2341  HA  ILE   150      46.776  58.488  31.458  1.00  0.00           H  
ATOM   2342  CB  ILE   150      46.474  60.672  31.948  1.00  0.00           C  
ATOM   2343  HB  ILE   150      46.183  61.522  31.330  1.00  0.00           H  
ATOM   2344  CG2 ILE   150      45.280  60.526  32.982  1.00  0.00           C  
ATOM   2345 HG21 ILE   150      45.221  61.422  33.600  1.00  0.00           H  
ATOM   2346 HG22 ILE   150      44.370  60.484  32.384  1.00  0.00           H  
ATOM   2347 HG23 ILE   150      45.491  59.606  33.528  1.00  0.00           H  
ATOM   2348  CG1 ILE   150      47.888  60.986  32.549  1.00  0.00           C  
ATOM   2349 HG12 ILE   150      48.575  61.248  31.745  1.00  0.00           H  
ATOM   2350 HG13 ILE   150      48.276  60.120  33.086  1.00  0.00           H  
ATOM   2351  CD1 ILE   150      47.721  62.100  33.504  1.00  0.00           C  
ATOM   2352 HD11 ILE   150      47.016  61.881  34.306  1.00  0.00           H  
ATOM   2353 HD12 ILE   150      48.715  62.165  33.945  1.00  0.00           H  
ATOM   2354 HD13 ILE   150      47.567  63.039  32.972  1.00  0.00           H  
ATOM   2355  C   ILE   150      45.298  59.183  30.112  1.00  0.00           C  
ATOM   2356  O   ILE   150      44.886  59.995  29.278  1.00  0.00           O  
ATOM   2357  N   LEU   151      44.602  58.070  30.312  1.00  0.00           N  
ATOM   2358  H   LEU   151      44.950  57.349  30.927  1.00  0.00           H  
ATOM   2359  CA  LEU   151      43.337  57.719  29.689  1.00  0.00           C  
ATOM   2360  HA  LEU   151      43.160  58.257  28.758  1.00  0.00           H  
ATOM   2361  CB  LEU   151      43.356  56.200  29.340  1.00  0.00           C  
ATOM   2362  HB2 LEU   151      42.342  55.928  29.046  1.00  0.00           H  
ATOM   2363  HB3 LEU   151      43.691  55.555  30.152  1.00  0.00           H  
ATOM   2364  CG  LEU   151      44.332  55.927  28.095  1.00  0.00           C  
ATOM   2365  HG  LEU   151      44.422  56.848  27.519  1.00  0.00           H  
ATOM   2366  CD1 LEU   151      45.715  55.370  28.448  1.00  0.00           C  
ATOM   2367 HD11 LEU   151      46.240  56.243  28.835  1.00  0.00           H  
ATOM   2368 HD12 LEU   151      45.649  54.497  29.098  1.00  0.00           H  
ATOM   2369 HD13 LEU   151      46.317  55.168  27.562  1.00  0.00           H  
ATOM   2370  CD2 LEU   151      43.751  54.888  27.121  1.00  0.00           C  
ATOM   2371 HD21 LEU   151      44.424  54.610  26.309  1.00  0.00           H  
ATOM   2372 HD22 LEU   151      43.494  54.004  27.705  1.00  0.00           H  
ATOM   2373 HD23 LEU   151      42.828  55.305  26.719  1.00  0.00           H  
ATOM   2374  C   LEU   151      42.143  57.924  30.678  1.00  0.00           C  
ATOM   2375  O   LEU   151      42.211  57.688  31.848  1.00  0.00           O  
ATOM   2376  N   ASN   152      40.982  58.380  30.161  1.00  0.00           N  
ATOM   2377  H   ASN   152      40.982  59.027  29.385  1.00  0.00           H  
ATOM   2378  CA  ASN   152      39.651  58.253  30.741  1.00  0.00           C  
ATOM   2379  HA  ASN   152      39.882  58.249  31.806  1.00  0.00           H  
ATOM   2380  CB  ASN   152      38.570  59.360  30.431  1.00  0.00           C  
ATOM   2381  HB2 ASN   152      37.722  59.278  31.110  1.00  0.00           H  
ATOM   2382  HB3 ASN   152      38.132  59.188  29.448  1.00  0.00           H  
ATOM   2383  CG  ASN   152      39.186  60.728  30.513  1.00  0.00           C  
ATOM   2384  OD1 ASN   152      39.637  61.169  31.582  1.00  0.00           O  
ATOM   2385  ND2 ASN   152      39.352  61.509  29.485  1.00  0.00           N  
ATOM   2386 HD21 ASN   152      39.938  62.311  29.673  1.00  0.00           H  
ATOM   2387 HD22 ASN   152      39.250  61.144  28.549  1.00  0.00           H  
ATOM   2388  C   ASN   152      39.161  56.838  30.436  1.00  0.00           C  
ATOM   2389  O   ASN   152      39.302  56.285  29.258  1.00  0.00           O  
ATOM   2390  N   ILE   153      38.609  56.156  31.470  1.00  0.00           N  
ATOM   2391  H   ILE   153      38.316  56.758  32.226  1.00  0.00           H  
ATOM   2392  CA  ILE   153      38.110  54.769  31.398  1.00  0.00           C  
ATOM   2393  HA  ILE   153      38.840  54.231  30.794  1.00  0.00           H  
ATOM   2394  CB  ILE   153      37.997  54.132  32.762  1.00  0.00           C  
ATOM   2395  HB  ILE   153      37.432  54.828  33.381  1.00  0.00           H  
ATOM   2396  CG2 ILE   153      37.067  52.857  32.749  1.00  0.00           C  
ATOM   2397 HG21 ILE   153      37.117  52.315  33.694  1.00  0.00           H  
ATOM   2398 HG22 ILE   153      36.013  53.043  32.547  1.00  0.00           H  
ATOM   2399 HG23 ILE   153      37.352  52.101  32.017  1.00  0.00           H  
ATOM   2400  CG1 ILE   153      39.365  53.883  33.424  1.00  0.00           C  
ATOM   2401 HG12 ILE   153      39.093  53.536  34.421  1.00  0.00           H  
ATOM   2402 HG13 ILE   153      39.849  54.859  33.401  1.00  0.00           H  
ATOM   2403  CD1 ILE   153      40.180  52.896  32.683  1.00  0.00           C  
ATOM   2404 HD11 ILE   153      39.606  52.013  32.400  1.00  0.00           H  
ATOM   2405 HD12 ILE   153      40.673  53.313  31.805  1.00  0.00           H  
ATOM   2406 HD13 ILE   153      40.943  52.535  33.373  1.00  0.00           H  
ATOM   2407  C   ILE   153      36.832  54.672  30.567  1.00  0.00           C  
ATOM   2408  O   ILE   153      36.857  54.087  29.496  1.00  0.00           O  
ATOM   2409  N   GLY   154      35.785  55.316  30.979  1.00  0.00           N  
ATOM   2410  H   GLY   154      35.905  55.784  31.866  1.00  0.00           H  
ATOM   2411  CA  GLY   154      34.595  55.782  30.165  1.00  0.00           C  
ATOM   2412  HA2 GLY   154      33.688  55.308  30.541  1.00  0.00           H  
ATOM   2413  HA3 GLY   154      34.831  55.577  29.121  1.00  0.00           H  
ATOM   2414  C   GLY   154      34.472  57.273  30.221  1.00  0.00           C  
ATOM   2415  O   GLY   154      35.449  57.952  29.980  1.00  0.00           O  
ATOM   2416  N   ASN   155      33.172  57.783  30.390  1.00  0.00           N  
ATOM   2417  H   ASN   155      32.481  57.047  30.391  1.00  0.00           H  
ATOM   2418  CA  ASN   155      32.760  59.118  30.794  1.00  0.00           C  
ATOM   2419  HA  ASN   155      33.653  59.733  30.902  1.00  0.00           H  
ATOM   2420  CB  ASN   155      31.700  59.603  29.723  1.00  0.00           C  
ATOM   2421  HB2 ASN   155      30.707  59.178  29.871  1.00  0.00           H  
ATOM   2422  HB3 ASN   155      32.109  59.521  28.716  1.00  0.00           H  
ATOM   2423  CG  ASN   155      31.544  61.065  29.918  1.00  0.00           C  
ATOM   2424  OD1 ASN   155      31.030  61.511  30.898  1.00  0.00           O  
ATOM   2425  ND2 ASN   155      32.004  61.845  29.005  1.00  0.00           N  
ATOM   2426 HD21 ASN   155      31.836  62.841  29.015  1.00  0.00           H  
ATOM   2427 HD22 ASN   155      32.427  61.467  28.170  1.00  0.00           H  
ATOM   2428  C   ASN   155      32.241  59.100  32.244  1.00  0.00           C  
ATOM   2429  O   ASN   155      32.925  59.616  33.108  1.00  0.00           O  
ATOM   2430  N   VAL   156      31.113  58.474  32.564  1.00  0.00           N  
ATOM   2431  H   VAL   156      30.718  57.833  31.890  1.00  0.00           H  
ATOM   2432  CA  VAL   156      30.629  58.281  33.993  1.00  0.00           C  
ATOM   2433  HA  VAL   156      30.768  59.197  34.568  1.00  0.00           H  
ATOM   2434  CB  VAL   156      29.099  58.001  34.096  1.00  0.00           C  
ATOM   2435  HB  VAL   156      28.891  57.162  33.431  1.00  0.00           H  
ATOM   2436  CG1 VAL   156      28.549  57.653  35.528  1.00  0.00           C  
ATOM   2437 HG11 VAL   156      28.660  58.511  36.191  1.00  0.00           H  
ATOM   2438 HG12 VAL   156      27.501  57.401  35.367  1.00  0.00           H  
ATOM   2439 HG13 VAL   156      29.103  56.842  36.001  1.00  0.00           H  
ATOM   2440  CG2 VAL   156      28.276  59.155  33.482  1.00  0.00           C  
ATOM   2441 HG21 VAL   156      27.223  58.900  33.606  1.00  0.00           H  
ATOM   2442 HG22 VAL   156      28.542  60.084  33.986  1.00  0.00           H  
ATOM   2443 HG23 VAL   156      28.431  59.288  32.411  1.00  0.00           H  
ATOM   2444  C   VAL   156      31.419  57.208  34.682  1.00  0.00           C  
ATOM   2445  O   VAL   156      31.424  56.099  34.182  1.00  0.00           O  
ATOM   2446  N   SER   157      32.083  57.397  35.821  1.00  0.00           N  
ATOM   2447  H   SER   157      32.064  58.340  36.181  1.00  0.00           H  
ATOM   2448  CA  SER   157      33.013  56.569  36.546  1.00  0.00           C  
ATOM   2449  HA  SER   157      33.852  56.420  35.866  1.00  0.00           H  
ATOM   2450  CB  SER   157      33.613  57.170  37.819  1.00  0.00           C  
ATOM   2451  HB2 SER   157      32.871  57.311  38.605  1.00  0.00           H  
ATOM   2452  HB3 SER   157      33.938  58.172  37.538  1.00  0.00           H  
ATOM   2453  OG  SER   157      34.703  56.375  38.240  1.00  0.00           O  
ATOM   2454  HG  SER   157      35.228  56.924  38.827  1.00  0.00           H  
ATOM   2455  C   SER   157      32.557  55.146  36.825  1.00  0.00           C  
ATOM   2456  O   SER   157      31.656  54.889  37.612  1.00  0.00           O  
ATOM   2457  N   THR   158      33.276  54.175  36.371  1.00  0.00           N  
ATOM   2458  H   THR   158      33.997  54.351  35.686  1.00  0.00           H  
ATOM   2459  CA  THR   158      33.350  52.816  36.916  1.00  0.00           C  
ATOM   2460  HA  THR   158      32.864  52.808  37.892  1.00  0.00           H  
ATOM   2461  CB  THR   158      32.518  51.827  35.958  1.00  0.00           C  
ATOM   2462  HB  THR   158      32.606  50.799  36.308  1.00  0.00           H  
ATOM   2463  CG2 THR   158      31.104  52.161  36.023  1.00  0.00           C  
ATOM   2464 HG21 THR   158      30.750  52.174  37.054  1.00  0.00           H  
ATOM   2465 HG22 THR   158      30.756  53.098  35.588  1.00  0.00           H  
ATOM   2466 HG23 THR   158      30.638  51.311  35.525  1.00  0.00           H  
ATOM   2467  OG1 THR   158      32.986  52.024  34.642  1.00  0.00           O  
ATOM   2468  HG1 THR   158      33.925  51.827  34.623  1.00  0.00           H  
ATOM   2469  C   THR   158      34.751  52.318  37.043  1.00  0.00           C  
ATOM   2470  O   THR   158      35.313  51.888  36.062  1.00  0.00           O  
ATOM   2471  N   PRO   159      35.438  52.599  38.168  1.00  0.00           N  
ATOM   2472  CD  PRO   159      34.889  53.184  39.367  1.00  0.00           C  
ATOM   2473  HD2 PRO   159      34.259  52.398  39.783  1.00  0.00           H  
ATOM   2474  HD3 PRO   159      34.324  54.079  39.104  1.00  0.00           H  
ATOM   2475  CG  PRO   159      36.059  53.589  40.288  1.00  0.00           C  
ATOM   2476  HG2 PRO   159      35.850  54.481  40.878  1.00  0.00           H  
ATOM   2477  HG3 PRO   159      36.213  52.804  41.028  1.00  0.00           H  
ATOM   2478  CB  PRO   159      37.251  53.714  39.361  1.00  0.00           C  
ATOM   2479  HB2 PRO   159      37.239  54.748  39.014  1.00  0.00           H  
ATOM   2480  HB3 PRO   159      38.143  53.504  39.951  1.00  0.00           H  
ATOM   2481  CA  PRO   159      36.912  52.826  38.087  1.00  0.00           C  
ATOM   2482  HA  PRO   159      37.205  53.368  37.188  1.00  0.00           H  
ATOM   2483  C   PRO   159      37.724  51.491  38.276  1.00  0.00           C  
ATOM   2484  O   PRO   159      37.290  50.488  38.889  1.00  0.00           O  
ATOM   2485  N   LEU   160      38.859  51.402  37.550  1.00  0.00           N  
ATOM   2486  H   LEU   160      39.258  52.254  37.181  1.00  0.00           H  
ATOM   2487  CA  LEU   160      39.746  50.189  37.524  1.00  0.00           C  
ATOM   2488  HA  LEU   160      39.214  49.337  37.101  1.00  0.00           H  
ATOM   2489  CB  LEU   160      40.855  50.400  36.489  1.00  0.00           C  
ATOM   2490  HB2 LEU   160      41.419  51.287  36.778  1.00  0.00           H  
ATOM   2491  HB3 LEU   160      40.396  50.778  35.576  1.00  0.00           H  
ATOM   2492  CG  LEU   160      41.851  49.263  36.319  1.00  0.00           C  
ATOM   2493  HG  LEU   160      42.387  48.992  37.229  1.00  0.00           H  
ATOM   2494  CD1 LEU   160      41.164  48.007  35.705  1.00  0.00           C  
ATOM   2495 HD11 LEU   160      40.727  48.202  34.725  1.00  0.00           H  
ATOM   2496 HD12 LEU   160      41.984  47.309  35.538  1.00  0.00           H  
ATOM   2497 HD13 LEU   160      40.487  47.542  36.421  1.00  0.00           H  
ATOM   2498  CD2 LEU   160      42.956  49.737  35.436  1.00  0.00           C  
ATOM   2499 HD21 LEU   160      43.739  48.993  35.290  1.00  0.00           H  
ATOM   2500 HD22 LEU   160      42.607  49.822  34.407  1.00  0.00           H  
ATOM   2501 HD23 LEU   160      43.474  50.627  35.793  1.00  0.00           H  
ATOM   2502  C   LEU   160      40.247  49.788  38.917  1.00  0.00           C  
ATOM   2503  O   LEU   160      41.071  50.587  39.468  1.00  0.00           O  
ATOM   2504  N   MET   161      39.901  48.560  39.388  1.00  0.00           N  
ATOM   2505  H   MET   161      39.148  48.066  38.930  1.00  0.00           H  
ATOM   2506  CA  MET   161      40.087  48.053  40.714  1.00  0.00           C  
ATOM   2507  HA  MET   161      40.095  48.856  41.451  1.00  0.00           H  
ATOM   2508  CB  MET   161      38.843  47.228  41.114  1.00  0.00           C  
ATOM   2509  HB2 MET   161      39.051  46.774  42.083  1.00  0.00           H  
ATOM   2510  HB3 MET   161      38.737  46.508  40.302  1.00  0.00           H  
ATOM   2511  CG  MET   161      37.624  48.136  41.252  1.00  0.00           C  
ATOM   2512  HG2 MET   161      36.762  47.490  41.418  1.00  0.00           H  
ATOM   2513  HG3 MET   161      37.378  48.566  40.281  1.00  0.00           H  
ATOM   2514  SD  MET   161      37.495  49.415  42.493  1.00  0.00           S  
ATOM   2515  CE  MET   161      35.852  50.091  42.237  1.00  0.00           C  
ATOM   2516  HE1 MET   161      35.628  50.845  42.992  1.00  0.00           H  
ATOM   2517  HE2 MET   161      35.834  50.554  41.250  1.00  0.00           H  
ATOM   2518  HE3 MET   161      35.179  49.238  42.318  1.00  0.00           H  
ATOM   2519  C   MET   161      41.377  47.218  40.709  1.00  0.00           C  
ATOM   2520  O   MET   161      42.261  47.380  41.599  1.00  0.00           O  
ATOM   2521  N   CYS   162      41.594  46.504  39.651  1.00  0.00           N  
ATOM   2522  H   CYS   162      40.986  46.547  38.846  1.00  0.00           H  
ATOM   2523  CA  CYS   162      42.642  45.495  39.655  1.00  0.00           C  
ATOM   2524  HA  CYS   162      43.488  45.803  40.269  1.00  0.00           H  
ATOM   2525  CB  CYS   162      41.985  44.173  40.342  1.00  0.00           C  
ATOM   2526  HB2 CYS   162      41.734  44.332  41.391  1.00  0.00           H  
ATOM   2527  HB3 CYS   162      42.646  43.326  40.161  1.00  0.00           H  
ATOM   2528  SG  CYS   162      40.335  43.879  39.562  1.00  0.00           S  
ATOM   2529  HG  CYS   162      39.545  44.519  40.428  1.00  0.00           H  
ATOM   2530  C   CYS   162      42.998  45.142  38.114  1.00  0.00           C  
ATOM   2531  O   CYS   162      42.219  45.558  37.239  1.00  0.00           O  
ATOM   2532  N   LEU   163      44.146  44.501  37.904  1.00  0.00           N  
ATOM   2533  H   LEU   163      44.673  44.366  38.755  1.00  0.00           H  
ATOM   2534  CA  LEU   163      44.651  44.120  36.601  1.00  0.00           C  
ATOM   2535  HA  LEU   163      43.865  43.881  35.885  1.00  0.00           H  
ATOM   2536  CB  LEU   163      45.625  45.228  35.975  1.00  0.00           C  
ATOM   2537  HB2 LEU   163      46.146  44.686  35.186  1.00  0.00           H  
ATOM   2538  HB3 LEU   163      46.421  45.398  36.700  1.00  0.00           H  
ATOM   2539  CG  LEU   163      45.027  46.475  35.247  1.00  0.00           C  
ATOM   2540  HG  LEU   163      44.544  47.097  36.001  1.00  0.00           H  
ATOM   2541  CD1 LEU   163      46.286  47.195  34.582  1.00  0.00           C  
ATOM   2542 HD11 LEU   163      47.147  46.751  35.082  1.00  0.00           H  
ATOM   2543 HD12 LEU   163      46.276  47.061  33.501  1.00  0.00           H  
ATOM   2544 HD13 LEU   163      46.234  48.244  34.872  1.00  0.00           H  
ATOM   2545  CD2 LEU   163      43.995  46.296  34.223  1.00  0.00           C  
ATOM   2546 HD21 LEU   163      43.148  45.749  34.638  1.00  0.00           H  
ATOM   2547 HD22 LEU   163      43.430  47.163  33.881  1.00  0.00           H  
ATOM   2548 HD23 LEU   163      44.465  45.864  33.339  1.00  0.00           H  
ATOM   2549  C   LEU   163      45.416  42.830  36.697  1.00  0.00           C  
ATOM   2550  O   LEU   163      45.973  42.470  37.765  1.00  0.00           O  
ATOM   2551  N   SER   164      45.348  41.942  35.706  1.00  0.00           N  
ATOM   2552  H   SER   164      44.756  42.152  34.915  1.00  0.00           H  
ATOM   2553  CA  SER   164      46.101  40.693  35.621  1.00  0.00           C  
ATOM   2554  HA  SER   164      47.049  40.906  36.114  1.00  0.00           H  
ATOM   2555  CB  SER   164      45.380  39.608  36.452  1.00  0.00           C  
ATOM   2556  HB2 SER   164      44.490  39.196  35.976  1.00  0.00           H  
ATOM   2557  HB3 SER   164      45.205  40.109  37.404  1.00  0.00           H  
ATOM   2558  OG  SER   164      46.270  38.649  36.740  1.00  0.00           O  
ATOM   2559  HG  SER   164      46.995  38.989  37.270  1.00  0.00           H  
ATOM   2560  C   SER   164      46.225  40.225  34.179  1.00  0.00           C  
ATOM   2561  O   SER   164      45.530  40.759  33.306  1.00  0.00           O  
ATOM   2562  N   GLU   165      47.205  39.390  33.946  1.00  0.00           N  
ATOM   2563  H   GLU   165      47.709  38.935  34.694  1.00  0.00           H  
ATOM   2564  CA  GLU   165      47.646  38.993  32.557  1.00  0.00           C  
ATOM   2565  HA  GLU   165      46.981  39.460  31.831  1.00  0.00           H  
ATOM   2566  CB  GLU   165      49.116  39.481  32.321  1.00  0.00           C  
ATOM   2567  HB2 GLU   165      49.403  39.031  31.371  1.00  0.00           H  
ATOM   2568  HB3 GLU   165      49.801  39.179  33.113  1.00  0.00           H  
ATOM   2569  CG  GLU   165      49.234  40.937  32.163  1.00  0.00           C  
ATOM   2570  HG2 GLU   165      48.680  41.491  32.921  1.00  0.00           H  
ATOM   2571  HG3 GLU   165      48.668  41.227  31.277  1.00  0.00           H  
ATOM   2572  CD  GLU   165      50.700  41.403  32.098  1.00  0.00           C  
ATOM   2573  OE1 GLU   165      51.123  42.362  32.791  1.00  0.00           O  
ATOM   2574  OE2 GLU   165      51.467  40.942  31.296  1.00  0.00           O  
ATOM   2575  C   GLU   165      47.561  37.504  32.386  1.00  0.00           C  
ATOM   2576  O   GLU   165      47.280  37.011  31.295  1.00  0.00           O  
ATOM   2577  N   SER   166      47.872  36.775  33.398  1.00  0.00           N  
ATOM   2578  H   SER   166      47.972  37.203  34.308  1.00  0.00           H  
ATOM   2579  CA  SER   166      47.809  35.266  33.382  1.00  0.00           C  
ATOM   2580  HA  SER   166      46.822  34.984  33.014  1.00  0.00           H  
ATOM   2581  CB  SER   166      48.809  34.622  32.435  1.00  0.00           C  
ATOM   2582  HB2 SER   166      48.587  34.905  31.406  1.00  0.00           H  
ATOM   2583  HB3 SER   166      48.665  33.547  32.538  1.00  0.00           H  
ATOM   2584  OG  SER   166      50.128  35.031  32.879  1.00  0.00           O  
ATOM   2585  HG  SER   166      50.384  35.671  32.210  1.00  0.00           H  
ATOM   2586  C   SER   166      48.026  34.675  34.783  1.00  0.00           C  
ATOM   2587  O   SER   166      48.763  35.145  35.645  1.00  0.00           O  
ATOM   2588  N   THR   167      47.337  33.523  35.070  1.00  0.00           N  
ATOM   2589  H   THR   167      46.634  33.196  34.424  1.00  0.00           H  
ATOM   2590  CA  THR   167      47.610  32.705  36.242  1.00  0.00           C  
ATOM   2591  HA  THR   167      47.580  33.357  37.115  1.00  0.00           H  
ATOM   2592  CB  THR   167      46.486  31.712  36.310  1.00  0.00           C  
ATOM   2593  HB  THR   167      46.079  31.297  35.388  1.00  0.00           H  
ATOM   2594  CG2 THR   167      46.963  30.521  37.305  1.00  0.00           C  
ATOM   2595 HG21 THR   167      47.661  29.875  36.773  1.00  0.00           H  
ATOM   2596 HG22 THR   167      47.315  31.007  38.215  1.00  0.00           H  
ATOM   2597 HG23 THR   167      46.030  30.024  37.570  1.00  0.00           H  
ATOM   2598  OG1 THR   167      45.430  32.369  36.992  1.00  0.00           O  
ATOM   2599  HG1 THR   167      44.985  32.787  36.251  1.00  0.00           H  
ATOM   2600  C   THR   167      49.040  32.105  36.073  1.00  0.00           C  
ATOM   2601  O   THR   167      49.708  31.840  37.086  1.00  0.00           O  
ATOM   2602  N   ASN   168      49.453  31.691  34.832  1.00  0.00           N  
ATOM   2603  H   ASN   168      48.808  31.788  34.061  1.00  0.00           H  
ATOM   2604  CA  ASN   168      50.715  30.999  34.694  1.00  0.00           C  
ATOM   2605  HA  ASN   168      51.328  31.243  35.561  1.00  0.00           H  
ATOM   2606  CB  ASN   168      50.489  29.451  34.736  1.00  0.00           C  
ATOM   2607  HB2 ASN   168      49.858  29.105  33.918  1.00  0.00           H  
ATOM   2608  HB3 ASN   168      50.018  29.064  35.640  1.00  0.00           H  
ATOM   2609  CG  ASN   168      51.814  28.743  34.543  1.00  0.00           C  
ATOM   2610  OD1 ASN   168      51.974  27.982  33.580  1.00  0.00           O  
ATOM   2611  ND2 ASN   168      52.904  28.973  35.309  1.00  0.00           N  
ATOM   2612 HD21 ASN   168      52.925  29.490  36.176  1.00  0.00           H  
ATOM   2613 HD22 ASN   168      53.730  28.598  34.865  1.00  0.00           H  
ATOM   2614  C   ASN   168      51.438  31.474  33.411  1.00  0.00           C  
ATOM   2615  O   ASN   168      52.441  32.169  33.524  1.00  0.00           O  
ATOM   2616  N   SER   169      50.973  31.268  32.195  1.00  0.00           N  
ATOM   2617  H   SER   169      50.128  30.718  32.147  1.00  0.00           H  
ATOM   2618  CA  SER   169      51.679  31.733  30.938  1.00  0.00           C  
ATOM   2619  HA  SER   169      52.567  32.274  31.266  1.00  0.00           H  
ATOM   2620  CB  SER   169      51.973  30.512  30.149  1.00  0.00           C  
ATOM   2621  HB2 SER   169      51.016  30.129  29.794  1.00  0.00           H  
ATOM   2622  HB3 SER   169      52.530  29.813  30.773  1.00  0.00           H  
ATOM   2623  OG  SER   169      52.810  30.815  29.030  1.00  0.00           O  
ATOM   2624  HG  SER   169      53.572  30.239  28.932  1.00  0.00           H  
ATOM   2625  C   SER   169      50.825  32.630  30.001  1.00  0.00           C  
ATOM   2626  O   SER   169      49.813  32.219  29.462  1.00  0.00           O  
ATOM   2627  N   THR   170      51.329  33.894  29.865  1.00  0.00           N  
ATOM   2628  H   THR   170      52.113  34.165  30.440  1.00  0.00           H  
ATOM   2629  CA  THR   170      50.777  34.918  28.986  1.00  0.00           C  
ATOM   2630  HA  THR   170      49.689  34.902  29.046  1.00  0.00           H  
ATOM   2631  CB  THR   170      51.327  36.251  29.477  1.00  0.00           C  
ATOM   2632  HB  THR   170      52.416  36.216  29.443  1.00  0.00           H  
ATOM   2633  CG2 THR   170      50.993  37.433  28.597  1.00  0.00           C  
ATOM   2634 HG21 THR   170      51.332  38.418  28.919  1.00  0.00           H  
ATOM   2635 HG22 THR   170      51.419  37.383  27.595  1.00  0.00           H  
ATOM   2636 HG23 THR   170      49.922  37.580  28.455  1.00  0.00           H  
ATOM   2637  OG1 THR   170      50.863  36.554  30.774  1.00  0.00           O  
ATOM   2638  HG1 THR   170      51.306  37.343  31.095  1.00  0.00           H  
ATOM   2639  C   THR   170      51.125  34.577  27.500  1.00  0.00           C  
ATOM   2640  O   THR   170      52.179  35.085  27.043  1.00  0.00           O  
ATOM   2641  N   GLU   171      50.193  33.916  26.805  1.00  0.00           N  
ATOM   2642  H   GLU   171      49.348  33.620  27.272  1.00  0.00           H  
ATOM   2643  CA  GLU   171      50.318  33.533  25.342  1.00  0.00           C  
ATOM   2644  HA  GLU   171      51.290  33.059  25.211  1.00  0.00           H  
ATOM   2645  CB  GLU   171      49.252  32.425  25.169  1.00  0.00           C  
ATOM   2646  HB2 GLU   171      48.275  32.897  25.278  1.00  0.00           H  
ATOM   2647  HB3 GLU   171      49.420  31.689  25.955  1.00  0.00           H  
ATOM   2648  CG  GLU   171      49.256  31.623  23.874  1.00  0.00           C  
ATOM   2649  HG2 GLU   171      50.270  31.223  23.894  1.00  0.00           H  
ATOM   2650  HG3 GLU   171      49.088  32.267  23.011  1.00  0.00           H  
ATOM   2651  CD  GLU   171      48.167  30.518  23.875  1.00  0.00           C  
ATOM   2652  OE1 GLU   171      47.541  30.107  24.898  1.00  0.00           O  
ATOM   2653  OE2 GLU   171      47.984  29.885  22.787  1.00  0.00           O  
ATOM   2654  C   GLU   171      50.168  34.726  24.395  1.00  0.00           C  
ATOM   2655  O   GLU   171      50.697  34.646  23.279  1.00  0.00           O  
ATOM   2656  N   ARG   172      49.302  35.683  24.768  1.00  0.00           N  
ATOM   2657  H   ARG   172      48.717  35.417  25.547  1.00  0.00           H  
ATOM   2658  CA  ARG   172      49.106  36.936  24.028  1.00  0.00           C  
ATOM   2659  HA  ARG   172      49.941  37.230  23.391  1.00  0.00           H  
ATOM   2660  CB  ARG   172      47.865  36.713  23.079  1.00  0.00           C  
ATOM   2661  HB2 ARG   172      46.959  36.542  23.660  1.00  0.00           H  
ATOM   2662  HB3 ARG   172      48.003  35.787  22.520  1.00  0.00           H  
ATOM   2663  CG  ARG   172      47.668  37.865  22.001  1.00  0.00           C  
ATOM   2664  HG2 ARG   172      48.645  37.924  21.522  1.00  0.00           H  
ATOM   2665  HG3 ARG   172      47.448  38.768  22.570  1.00  0.00           H  
ATOM   2666  CD  ARG   172      46.532  37.694  21.020  1.00  0.00           C  
ATOM   2667  HD2 ARG   172      45.664  37.766  21.675  1.00  0.00           H  
ATOM   2668  HD3 ARG   172      46.596  36.684  20.615  1.00  0.00           H  
ATOM   2669  NE  ARG   172      46.622  38.596  19.905  1.00  0.00           N  
ATOM   2670  HE  ARG   172      47.247  39.387  19.958  1.00  0.00           H  
ATOM   2671  CZ  ARG   172      45.957  38.509  18.802  1.00  0.00           C  
ATOM   2672  NH1 ARG   172      46.192  39.299  17.893  1.00  0.00           N  
ATOM   2673 HH11 ARG   172      46.916  39.999  17.973  1.00  0.00           H  
ATOM   2674 HH12 ARG   172      45.585  39.248  17.088  1.00  0.00           H  
ATOM   2675  NH2 ARG   172      45.127  37.508  18.622  1.00  0.00           N  
ATOM   2676 HH21 ARG   172      44.660  37.402  17.732  1.00  0.00           H  
ATOM   2677 HH22 ARG   172      45.057  36.867  19.398  1.00  0.00           H  
ATOM   2678  C   ARG   172      48.894  38.104  24.918  1.00  0.00           C  
ATOM   2679  O   ARG   172      48.103  38.144  25.842  1.00  0.00           O  
ATOM   2680  N   ASN   173      49.580  39.235  24.662  1.00  0.00           N  
ATOM   2681  H   ASN   173      50.052  39.319  23.773  1.00  0.00           H  
ATOM   2682  CA  ASN   173      49.768  40.300  25.721  1.00  0.00           C  
ATOM   2683  HA  ASN   173      49.800  39.883  26.727  1.00  0.00           H  
ATOM   2684  CB  ASN   173      51.159  40.954  25.555  1.00  0.00           C  
ATOM   2685  HB2 ASN   173      51.197  41.931  26.037  1.00  0.00           H  
ATOM   2686  HB3 ASN   173      51.453  41.050  24.510  1.00  0.00           H  
ATOM   2687  CG  ASN   173      52.273  39.980  26.081  1.00  0.00           C  
ATOM   2688  OD1 ASN   173      52.764  39.091  25.372  1.00  0.00           O  
ATOM   2689  ND2 ASN   173      52.678  40.192  27.331  1.00  0.00           N  
ATOM   2690 HD21 ASN   173      52.276  40.873  27.960  1.00  0.00           H  
ATOM   2691 HD22 ASN   173      53.442  39.669  27.736  1.00  0.00           H  
ATOM   2692  C   ASN   173      48.591  41.271  25.777  1.00  0.00           C  
ATOM   2693  O   ASN   173      48.496  42.226  25.017  1.00  0.00           O  
ATOM   2694  N   VAL   174      47.618  40.927  26.641  1.00  0.00           N  
ATOM   2695  H   VAL   174      47.927  40.188  27.256  1.00  0.00           H  
ATOM   2696  CA  VAL   174      46.290  41.518  26.897  1.00  0.00           C  
ATOM   2697  HA  VAL   174      46.377  42.560  26.590  1.00  0.00           H  
ATOM   2698  CB  VAL   174      45.148  40.812  26.127  1.00  0.00           C  
ATOM   2699  HB  VAL   174      45.036  39.826  26.578  1.00  0.00           H  
ATOM   2700  CG1 VAL   174      43.746  41.452  26.434  1.00  0.00           C  
ATOM   2701 HG11 VAL   174      43.656  42.474  26.067  1.00  0.00           H  
ATOM   2702 HG12 VAL   174      42.897  41.002  25.920  1.00  0.00           H  
ATOM   2703 HG13 VAL   174      43.446  41.525  27.480  1.00  0.00           H  
ATOM   2704  CG2 VAL   174      45.278  40.747  24.633  1.00  0.00           C  
ATOM   2705 HG21 VAL   174      45.898  39.898  24.345  1.00  0.00           H  
ATOM   2706 HG22 VAL   174      44.288  40.538  24.228  1.00  0.00           H  
ATOM   2707 HG23 VAL   174      45.544  41.719  24.218  1.00  0.00           H  
ATOM   2708  C   VAL   174      46.026  41.554  28.357  1.00  0.00           C  
ATOM   2709  O   VAL   174      46.113  40.442  28.926  1.00  0.00           O  
ATOM   2710  N   MET   175      45.850  42.724  28.903  1.00  0.00           N  
ATOM   2711  H   MET   175      45.746  43.529  28.302  1.00  0.00           H  
ATOM   2712  CA  MET   175      45.598  42.854  30.379  1.00  0.00           C  
ATOM   2713  HA  MET   175      46.070  41.988  30.844  1.00  0.00           H  
ATOM   2714  CB  MET   175      46.240  44.052  31.047  1.00  0.00           C  
ATOM   2715  HB2 MET   175      45.989  44.124  32.105  1.00  0.00           H  
ATOM   2716  HB3 MET   175      45.923  44.992  30.597  1.00  0.00           H  
ATOM   2717  CG  MET   175      47.816  43.998  30.982  1.00  0.00           C  
ATOM   2718  HG2 MET   175      48.247  43.566  30.079  1.00  0.00           H  
ATOM   2719  HG3 MET   175      47.995  43.301  31.800  1.00  0.00           H  
ATOM   2720  SD  MET   175      48.395  45.621  31.097  1.00  0.00           S  
ATOM   2721  CE  MET   175      48.154  46.105  29.387  1.00  0.00           C  
ATOM   2722  HE1 MET   175      47.191  45.804  28.977  1.00  0.00           H  
ATOM   2723  HE2 MET   175      48.318  47.180  29.308  1.00  0.00           H  
ATOM   2724  HE3 MET   175      48.904  45.562  28.811  1.00  0.00           H  
ATOM   2725  C   MET   175      44.034  42.860  30.536  1.00  0.00           C  
ATOM   2726  O   MET   175      43.198  43.302  29.697  1.00  0.00           O  
ATOM   2727  N   TRP   176      43.582  42.349  31.656  1.00  0.00           N  
ATOM   2728  H   TRP   176      44.229  41.966  32.329  1.00  0.00           H  
ATOM   2729  CA  TRP   176      42.173  42.175  32.032  1.00  0.00           C  
ATOM   2730  HA  TRP   176      41.530  42.809  31.422  1.00  0.00           H  
ATOM   2731  CB  TRP   176      41.745  40.760  31.762  1.00  0.00           C  
ATOM   2732  HB2 TRP   176      40.663  40.697  31.877  1.00  0.00           H  
ATOM   2733  HB3 TRP   176      42.284  40.138  32.476  1.00  0.00           H  
ATOM   2734  CG  TRP   176      41.980  40.192  30.467  1.00  0.00           C  
ATOM   2735  CD1 TRP   176      43.166  39.574  30.092  1.00  0.00           C  
ATOM   2736  HD1 TRP   176      43.961  39.304  30.772  1.00  0.00           H  
ATOM   2737  NE1 TRP   176      42.980  39.154  28.750  1.00  0.00           N  
ATOM   2738  HE1 TRP   176      43.640  38.557  28.271  1.00  0.00           H  
ATOM   2739  CE2 TRP   176      41.766  39.407  28.206  1.00  0.00           C  
ATOM   2740  CZ2 TRP   176      41.179  39.034  26.997  1.00  0.00           C  
ATOM   2741  HZ2 TRP   176      41.732  38.477  26.255  1.00  0.00           H  
ATOM   2742  CH2 TRP   176      39.836  39.592  26.821  1.00  0.00           C  
ATOM   2743  HH2 TRP   176      39.378  39.300  25.887  1.00  0.00           H  
ATOM   2744  CZ3 TRP   176      39.205  40.389  27.805  1.00  0.00           C  
ATOM   2745  HZ3 TRP   176      38.149  40.538  27.635  1.00  0.00           H  
ATOM   2746  CE3 TRP   176      39.817  40.644  29.013  1.00  0.00           C  
ATOM   2747  HE3 TRP   176      39.310  41.115  29.842  1.00  0.00           H  
ATOM   2748  CD2 TRP   176      41.118  40.145  29.227  1.00  0.00           C  
ATOM   2749  C   TRP   176      41.826  42.662  33.443  1.00  0.00           C  
ATOM   2750  O   TRP   176      42.475  42.198  34.389  1.00  0.00           O  
ATOM   2751  N   GLY   177      40.808  43.491  33.694  1.00  0.00           N  
ATOM   2752  H   GLY   177      40.220  43.732  32.909  1.00  0.00           H  
ATOM   2753  CA  GLY   177      40.571  44.340  34.960  1.00  0.00           C  
ATOM   2754  HA2 GLY   177      41.231  45.207  34.959  1.00  0.00           H  
ATOM   2755  HA3 GLY   177      40.970  43.730  35.770  1.00  0.00           H  
ATOM   2756  C   GLY   177      39.118  44.574  35.229  1.00  0.00           C  
ATOM   2757  O   GLY   177      38.227  44.556  34.368  1.00  0.00           O  
ATOM   2758  N   GLY   178      38.943  44.844  36.525  1.00  0.00           N  
ATOM   2759  H   GLY   178      39.766  45.021  37.083  1.00  0.00           H  
ATOM   2760  CA  GLY   178      37.629  45.074  37.113  1.00  0.00           C  
ATOM   2761  HA2 GLY   178      37.703  44.679  38.126  1.00  0.00           H  
ATOM   2762  HA3 GLY   178      36.848  44.492  36.624  1.00  0.00           H  
ATOM   2763  C   GLY   178      37.292  46.574  37.208  1.00  0.00           C  
ATOM   2764  O   GLY   178      37.711  47.200  38.201  1.00  0.00           O  
ATOM   2765  N   CYS   179      36.791  47.158  36.105  1.00  0.00           N  
ATOM   2766  H   CYS   179      36.478  46.485  35.420  1.00  0.00           H  
ATOM   2767  CA  CYS   179      36.396  48.560  35.987  1.00  0.00           C  
ATOM   2768  HA  CYS   179      37.063  49.159  36.606  1.00  0.00           H  
ATOM   2769  CB  CYS   179      36.532  49.084  34.516  1.00  0.00           C  
ATOM   2770  HB2 CYS   179      36.004  50.016  34.315  1.00  0.00           H  
ATOM   2771  HB3 CYS   179      36.278  48.275  33.830  1.00  0.00           H  
ATOM   2772  SG  CYS   179      38.364  49.568  34.400  1.00  0.00           S  
ATOM   2773  HG  CYS   179      38.284  50.470  35.383  1.00  0.00           H  
ATOM   2774  C   CYS   179      34.987  48.779  36.601  1.00  0.00           C  
ATOM   2775  O   CYS   179      34.009  48.759  35.887  1.00  0.00           O  
ATOM   2776  N   GLY   180      34.887  48.937  37.895  1.00  0.00           N  
ATOM   2777  H   GLY   180      35.769  49.050  38.375  1.00  0.00           H  
ATOM   2778  CA  GLY   180      33.534  48.834  38.597  1.00  0.00           C  
ATOM   2779  HA2 GLY   180      32.861  49.659  38.363  1.00  0.00           H  
ATOM   2780  HA3 GLY   180      33.715  49.034  39.653  1.00  0.00           H  
ATOM   2781  C   GLY   180      32.890  47.478  38.395  1.00  0.00           C  
ATOM   2782  O   GLY   180      33.523  46.422  38.670  1.00  0.00           O  
ATOM   2783  N   THR   181      31.567  47.418  38.008  1.00  0.00           N  
ATOM   2784  H   THR   181      31.067  48.291  37.920  1.00  0.00           H  
ATOM   2785  CA  THR   181      30.880  46.149  37.509  1.00  0.00           C  
ATOM   2786  HA  THR   181      30.965  45.533  38.404  1.00  0.00           H  
ATOM   2787  CB  THR   181      29.406  46.340  37.360  1.00  0.00           C  
ATOM   2788  HB  THR   181      29.069  45.494  36.761  1.00  0.00           H  
ATOM   2789  CG2 THR   181      28.640  46.180  38.672  1.00  0.00           C  
ATOM   2790 HG21 THR   181      27.615  46.536  38.572  1.00  0.00           H  
ATOM   2791 HG22 THR   181      28.697  45.150  39.025  1.00  0.00           H  
ATOM   2792 HG23 THR   181      29.179  46.748  39.431  1.00  0.00           H  
ATOM   2793  OG1 THR   181      29.129  47.486  36.674  1.00  0.00           O  
ATOM   2794  HG1 THR   181      29.360  48.191  37.284  1.00  0.00           H  
ATOM   2795  C   THR   181      31.454  45.623  36.237  1.00  0.00           C  
ATOM   2796  O   THR   181      31.213  44.422  36.106  1.00  0.00           O  
ATOM   2797  N   LYS   182      32.134  46.448  35.397  1.00  0.00           N  
ATOM   2798  H   LYS   182      32.286  47.415  35.648  1.00  0.00           H  
ATOM   2799  CA  LYS   182      32.581  46.093  33.973  1.00  0.00           C  
ATOM   2800  HA  LYS   182      31.860  45.391  33.554  1.00  0.00           H  
ATOM   2801  CB  LYS   182      32.540  47.455  33.143  1.00  0.00           C  
ATOM   2802  HB2 LYS   182      33.063  47.440  32.186  1.00  0.00           H  
ATOM   2803  HB3 LYS   182      33.125  48.197  33.685  1.00  0.00           H  
ATOM   2804  CG  LYS   182      31.094  47.959  32.951  1.00  0.00           C  
ATOM   2805  HG2 LYS   182      30.681  48.278  33.908  1.00  0.00           H  
ATOM   2806  HG3 LYS   182      30.373  47.205  32.635  1.00  0.00           H  
ATOM   2807  CD  LYS   182      31.046  49.327  32.093  1.00  0.00           C  
ATOM   2808  HD2 LYS   182      31.379  49.181  31.066  1.00  0.00           H  
ATOM   2809  HD3 LYS   182      31.616  50.058  32.667  1.00  0.00           H  
ATOM   2810  CE  LYS   182      29.610  49.805  32.011  1.00  0.00           C  
ATOM   2811  HE2 LYS   182      29.188  49.982  33.000  1.00  0.00           H  
ATOM   2812  HE3 LYS   182      28.976  49.044  31.555  1.00  0.00           H  
ATOM   2813  NZ  LYS   182      29.523  51.105  31.193  1.00  0.00           N  
ATOM   2814  HZ1 LYS   182      28.530  51.263  31.093  1.00  0.00           H  
ATOM   2815  HZ2 LYS   182      29.941  51.921  31.616  1.00  0.00           H  
ATOM   2816  HZ3 LYS   182      29.849  50.950  30.250  1.00  0.00           H  
ATOM   2817  C   LYS   182      33.998  45.518  33.803  1.00  0.00           C  
ATOM   2818  O   LYS   182      34.989  45.880  34.531  1.00  0.00           O  
ATOM   2819  N   ILE   183      34.163  44.548  32.917  1.00  0.00           N  
ATOM   2820  H   ILE   183      33.327  44.256  32.432  1.00  0.00           H  
ATOM   2821  CA  ILE   183      35.403  43.864  32.702  1.00  0.00           C  
ATOM   2822  HA  ILE   183      36.051  43.935  33.575  1.00  0.00           H  
ATOM   2823  CB  ILE   183      35.193  42.401  32.262  1.00  0.00           C  
ATOM   2824  HB  ILE   183      34.478  42.386  31.440  1.00  0.00           H  
ATOM   2825  CG2 ILE   183      36.410  41.605  31.910  1.00  0.00           C  
ATOM   2826 HG21 ILE   183      36.215  40.684  31.361  1.00  0.00           H  
ATOM   2827 HG22 ILE   183      37.024  42.267  31.299  1.00  0.00           H  
ATOM   2828 HG23 ILE   183      37.079  41.333  32.725  1.00  0.00           H  
ATOM   2829  CG1 ILE   183      34.433  41.587  33.343  1.00  0.00           C  
ATOM   2830 HG12 ILE   183      33.582  42.180  33.678  1.00  0.00           H  
ATOM   2831 HG13 ILE   183      34.983  41.415  34.268  1.00  0.00           H  
ATOM   2832  CD1 ILE   183      33.848  40.258  32.971  1.00  0.00           C  
ATOM   2833 HD11 ILE   183      33.350  40.223  32.002  1.00  0.00           H  
ATOM   2834 HD12 ILE   183      34.531  39.409  32.966  1.00  0.00           H  
ATOM   2835 HD13 ILE   183      33.076  40.043  33.710  1.00  0.00           H  
ATOM   2836  C   ILE   183      36.135  44.670  31.529  1.00  0.00           C  
ATOM   2837  O   ILE   183      35.717  44.751  30.415  1.00  0.00           O  
ATOM   2838  N   PHE   184      37.277  45.287  31.931  1.00  0.00           N  
ATOM   2839  H   PHE   184      37.683  45.051  32.825  1.00  0.00           H  
ATOM   2840  CA  PHE   184      38.101  46.121  31.072  1.00  0.00           C  
ATOM   2841  HA  PHE   184      37.406  46.629  30.403  1.00  0.00           H  
ATOM   2842  CB  PHE   184      38.779  47.212  31.881  1.00  0.00           C  
ATOM   2843  HB2 PHE   184      39.269  46.824  32.774  1.00  0.00           H  
ATOM   2844  HB3 PHE   184      38.037  47.819  32.402  1.00  0.00           H  
ATOM   2845  CG  PHE   184      39.610  48.270  31.153  1.00  0.00           C  
ATOM   2846  CD1 PHE   184      39.038  49.391  30.575  1.00  0.00           C  
ATOM   2847  HD1 PHE   184      37.981  49.455  30.364  1.00  0.00           H  
ATOM   2848  CE1 PHE   184      39.821  50.525  30.139  1.00  0.00           C  
ATOM   2849  HE1 PHE   184      39.389  51.406  29.688  1.00  0.00           H  
ATOM   2850  CZ  PHE   184      41.229  50.472  30.368  1.00  0.00           C  
ATOM   2851  HZ  PHE   184      41.850  51.296  30.048  1.00  0.00           H  
ATOM   2852  CE2 PHE   184      41.759  49.409  31.085  1.00  0.00           C  
ATOM   2853  HE2 PHE   184      42.813  49.323  31.303  1.00  0.00           H  
ATOM   2854  CD2 PHE   184      40.946  48.340  31.457  1.00  0.00           C  
ATOM   2855  HD2 PHE   184      41.491  47.614  32.042  1.00  0.00           H  
ATOM   2856  C   PHE   184      39.022  45.084  30.353  1.00  0.00           C  
ATOM   2857  O   PHE   184      39.778  44.382  31.020  1.00  0.00           O  
ATOM   2858  N   SER   185      39.085  45.182  29.009  1.00  0.00           N  
ATOM   2859  H   SER   185      38.280  45.704  28.694  1.00  0.00           H  
ATOM   2860  CA  SER   185      39.908  44.483  28.037  1.00  0.00           C  
ATOM   2861  HA  SER   185      40.572  43.799  28.565  1.00  0.00           H  
ATOM   2862  CB  SER   185      39.158  43.749  26.891  1.00  0.00           C  
ATOM   2863  HB2 SER   185      38.553  44.454  26.320  1.00  0.00           H  
ATOM   2864  HB3 SER   185      38.534  43.086  27.490  1.00  0.00           H  
ATOM   2865  OG  SER   185      40.007  42.964  26.096  1.00  0.00           O  
ATOM   2866  HG  SER   185      39.447  42.419  25.539  1.00  0.00           H  
ATOM   2867  C   SER   185      40.880  45.549  27.368  1.00  0.00           C  
ATOM   2868  O   SER   185      40.440  46.356  26.515  1.00  0.00           O  
ATOM   2869  N   PHE   186      42.073  45.431  27.834  1.00  0.00           N  
ATOM   2870  H   PHE   186      42.293  44.688  28.482  1.00  0.00           H  
ATOM   2871  CA  PHE   186      43.064  46.441  27.517  1.00  0.00           C  
ATOM   2872  HA  PHE   186      42.645  47.151  26.804  1.00  0.00           H  
ATOM   2873  CB  PHE   186      43.337  47.362  28.756  1.00  0.00           C  
ATOM   2874  HB2 PHE   186      43.688  46.670  29.522  1.00  0.00           H  
ATOM   2875  HB3 PHE   186      42.361  47.776  29.009  1.00  0.00           H  
ATOM   2876  CG  PHE   186      44.413  48.439  28.602  1.00  0.00           C  
ATOM   2877  CD1 PHE   186      44.322  49.515  27.658  1.00  0.00           C  
ATOM   2878  HD1 PHE   186      43.455  49.586  27.017  1.00  0.00           H  
ATOM   2879  CE1 PHE   186      45.259  50.464  27.608  1.00  0.00           C  
ATOM   2880  HE1 PHE   186      45.332  51.265  26.887  1.00  0.00           H  
ATOM   2881  CZ  PHE   186      46.399  50.417  28.445  1.00  0.00           C  
ATOM   2882  HZ  PHE   186      47.156  51.172  28.289  1.00  0.00           H  
ATOM   2883  CE2 PHE   186      46.511  49.391  29.400  1.00  0.00           C  
ATOM   2884  HE2 PHE   186      47.403  49.325  30.004  1.00  0.00           H  
ATOM   2885  CD2 PHE   186      45.498  48.431  29.503  1.00  0.00           C  
ATOM   2886  HD2 PHE   186      45.583  47.624  30.215  1.00  0.00           H  
ATOM   2887  C   PHE   186      44.372  45.879  26.915  1.00  0.00           C  
ATOM   2888  O   PHE   186      45.028  45.087  27.611  1.00  0.00           O  
ATOM   2889  N   SER   187      44.629  46.241  25.668  1.00  0.00           N  
ATOM   2890  H   SER   187      44.100  47.032  25.329  1.00  0.00           H  
ATOM   2891  CA  SER   187      45.765  45.762  24.878  1.00  0.00           C  
ATOM   2892  HA  SER   187      45.686  44.679  24.972  1.00  0.00           H  
ATOM   2893  CB  SER   187      45.800  46.223  23.422  1.00  0.00           C  
ATOM   2894  HB2 SER   187      45.527  47.248  23.172  1.00  0.00           H  
ATOM   2895  HB3 SER   187      44.944  45.643  23.077  1.00  0.00           H  
ATOM   2896  OG  SER   187      46.968  45.870  22.662  1.00  0.00           O  
ATOM   2897  HG  SER   187      46.774  45.788  21.725  1.00  0.00           H  
ATOM   2898  C   SER   187      47.028  46.331  25.480  1.00  0.00           C  
ATOM   2899  O   SER   187      47.194  47.598  25.711  1.00  0.00           O  
ATOM   2900  N   ASN   188      48.033  45.455  25.583  1.00  0.00           N  
ATOM   2901  H   ASN   188      47.877  44.478  25.379  1.00  0.00           H  
ATOM   2902  CA  ASN   188      49.342  45.805  26.028  1.00  0.00           C  
ATOM   2903  HA  ASN   188      49.273  46.466  26.892  1.00  0.00           H  
ATOM   2904  CB  ASN   188      49.959  44.444  26.359  1.00  0.00           C  
ATOM   2905  HB2 ASN   188      50.306  43.913  25.473  1.00  0.00           H  
ATOM   2906  HB3 ASN   188      49.277  43.850  26.967  1.00  0.00           H  
ATOM   2907  CG  ASN   188      51.166  44.465  27.370  1.00  0.00           C  
ATOM   2908  OD1 ASN   188      51.586  43.490  27.881  1.00  0.00           O  
ATOM   2909  ND2 ASN   188      51.773  45.622  27.643  1.00  0.00           N  
ATOM   2910 HD21 ASN   188      51.647  46.470  27.108  1.00  0.00           H  
ATOM   2911 HD22 ASN   188      52.319  45.473  28.480  1.00  0.00           H  
ATOM   2912  C   ASN   188      50.203  46.697  25.056  1.00  0.00           C  
ATOM   2913  O   ASN   188      51.137  47.349  25.495  1.00  0.00           O  
ATOM   2914  N   ASP   189      49.759  46.842  23.803  1.00  0.00           N  
ATOM   2915  H   ASP   189      48.869  46.396  23.630  1.00  0.00           H  
ATOM   2916  CA  ASP   189      50.089  47.947  22.940  1.00  0.00           C  
ATOM   2917  HA  ASP   189      51.123  48.169  23.202  1.00  0.00           H  
ATOM   2918  CB  ASP   189      50.082  47.340  21.545  1.00  0.00           C  
ATOM   2919  HB2 ASP   189      49.064  47.104  21.235  1.00  0.00           H  
ATOM   2920  HB3 ASP   189      50.655  46.413  21.573  1.00  0.00           H  
ATOM   2921  CG  ASP   189      50.749  48.212  20.429  1.00  0.00           C  
ATOM   2922  OD1 ASP   189      50.743  47.763  19.269  1.00  0.00           O  
ATOM   2923  OD2 ASP   189      51.456  49.262  20.800  1.00  0.00           O  
ATOM   2924  C   ASP   189      49.125  49.195  23.233  1.00  0.00           C  
ATOM   2925  O   ASP   189      48.114  49.436  22.537  1.00  0.00           O  
ATOM   2926  N   PHE   190      49.424  49.868  24.320  1.00  0.00           N  
ATOM   2927  H   PHE   190      50.346  49.698  24.695  1.00  0.00           H  
ATOM   2928  CA  PHE   190      48.432  50.690  25.182  1.00  0.00           C  
ATOM   2929  HA  PHE   190      48.114  49.948  25.914  1.00  0.00           H  
ATOM   2930  CB  PHE   190      49.029  51.825  25.887  1.00  0.00           C  
ATOM   2931  HB2 PHE   190      48.282  52.307  26.518  1.00  0.00           H  
ATOM   2932  HB3 PHE   190      49.413  52.550  25.170  1.00  0.00           H  
ATOM   2933  CG  PHE   190      50.160  51.469  26.811  1.00  0.00           C  
ATOM   2934  CD1 PHE   190      50.178  50.384  27.690  1.00  0.00           C  
ATOM   2935  HD1 PHE   190      49.294  49.764  27.725  1.00  0.00           H  
ATOM   2936  CE1 PHE   190      51.188  50.174  28.606  1.00  0.00           C  
ATOM   2937  HE1 PHE   190      51.038  49.435  29.379  1.00  0.00           H  
ATOM   2938  CZ  PHE   190      52.363  50.966  28.480  1.00  0.00           C  
ATOM   2939  HZ  PHE   190      53.281  50.704  28.985  1.00  0.00           H  
ATOM   2940  CE2 PHE   190      52.363  52.047  27.646  1.00  0.00           C  
ATOM   2941  HE2 PHE   190      53.264  52.643  27.643  1.00  0.00           H  
ATOM   2942  CD2 PHE   190      51.270  52.345  26.855  1.00  0.00           C  
ATOM   2943  HD2 PHE   190      51.407  53.163  26.163  1.00  0.00           H  
ATOM   2944  C   PHE   190      47.127  51.147  24.485  1.00  0.00           C  
ATOM   2945  O   PHE   190      46.985  52.336  24.161  1.00  0.00           O  
ATOM   2946  N   THR   191      46.017  50.375  24.305  1.00  0.00           N  
ATOM   2947  H   THR   191      46.089  49.409  24.589  1.00  0.00           H  
ATOM   2948  CA  THR   191      44.823  50.734  23.669  1.00  0.00           C  
ATOM   2949  HA  THR   191      44.663  51.812  23.655  1.00  0.00           H  
ATOM   2950  CB  THR   191      44.877  50.254  22.221  1.00  0.00           C  
ATOM   2951  HB  THR   191      44.928  49.168  22.153  1.00  0.00           H  
ATOM   2952  CG2 THR   191      43.660  50.639  21.335  1.00  0.00           C  
ATOM   2953 HG21 THR   191      43.822  50.245  20.331  1.00  0.00           H  
ATOM   2954 HG22 THR   191      42.774  50.158  21.750  1.00  0.00           H  
ATOM   2955 HG23 THR   191      43.740  51.721  21.235  1.00  0.00           H  
ATOM   2956  OG1 THR   191      45.861  51.042  21.659  1.00  0.00           O  
ATOM   2957  HG1 THR   191      46.582  50.412  21.731  1.00  0.00           H  
ATOM   2958  C   THR   191      43.699  49.856  24.310  1.00  0.00           C  
ATOM   2959  O   THR   191      43.905  48.684  24.573  1.00  0.00           O  
ATOM   2960  N   ILE   192      42.585  50.579  24.526  1.00  0.00           N  
ATOM   2961  H   ILE   192      42.618  51.510  24.136  1.00  0.00           H  
ATOM   2962  CA  ILE   192      41.368  49.986  25.042  1.00  0.00           C  
ATOM   2963  HA  ILE   192      41.583  49.419  25.948  1.00  0.00           H  
ATOM   2964  CB  ILE   192      40.418  51.053  25.537  1.00  0.00           C  
ATOM   2965  HB  ILE   192      40.197  51.732  24.713  1.00  0.00           H  
ATOM   2966  CG2 ILE   192      39.092  50.392  26.167  1.00  0.00           C  
ATOM   2967 HG21 ILE   192      38.515  51.227  26.564  1.00  0.00           H  
ATOM   2968 HG22 ILE   192      38.553  49.771  25.451  1.00  0.00           H  
ATOM   2969 HG23 ILE   192      39.330  49.649  26.927  1.00  0.00           H  
ATOM   2970  CG1 ILE   192      41.232  51.919  26.601  1.00  0.00           C  
ATOM   2971 HG12 ILE   192      42.011  52.464  26.069  1.00  0.00           H  
ATOM   2972 HG13 ILE   192      41.606  51.234  27.362  1.00  0.00           H  
ATOM   2973  CD1 ILE   192      40.340  53.096  27.128  1.00  0.00           C  
ATOM   2974 HD11 ILE   192      39.530  52.699  27.740  1.00  0.00           H  
ATOM   2975 HD12 ILE   192      41.085  53.615  27.732  1.00  0.00           H  
ATOM   2976 HD13 ILE   192      39.877  53.681  26.333  1.00  0.00           H  
ATOM   2977  C   ILE   192      40.719  49.078  23.971  1.00  0.00           C  
ATOM   2978  O   ILE   192      40.182  49.518  22.953  1.00  0.00           O  
ATOM   2979  N   GLN   193      40.678  47.762  24.212  1.00  0.00           N  
ATOM   2980  H   GLN   193      41.083  47.360  25.046  1.00  0.00           H  
ATOM   2981  CA  GLN   193      39.864  46.834  23.421  1.00  0.00           C  
ATOM   2982  HA  GLN   193      40.121  47.148  22.409  1.00  0.00           H  
ATOM   2983  CB  GLN   193      40.322  45.368  23.494  1.00  0.00           C  
ATOM   2984  HB2 GLN   193      39.649  44.856  22.805  1.00  0.00           H  
ATOM   2985  HB3 GLN   193      40.298  45.047  24.536  1.00  0.00           H  
ATOM   2986  CG  GLN   193      41.731  45.173  23.012  1.00  0.00           C  
ATOM   2987  HG2 GLN   193      42.526  45.490  23.688  1.00  0.00           H  
ATOM   2988  HG3 GLN   193      41.886  45.758  22.106  1.00  0.00           H  
ATOM   2989  CD  GLN   193      41.995  43.664  22.692  1.00  0.00           C  
ATOM   2990  OE1 GLN   193      42.617  43.332  21.707  1.00  0.00           O  
ATOM   2991  NE2 GLN   193      41.352  42.802  23.408  1.00  0.00           N  
ATOM   2992 HE21 GLN   193      41.694  41.883  23.169  1.00  0.00           H  
ATOM   2993 HE22 GLN   193      40.855  43.014  24.261  1.00  0.00           H  
ATOM   2994  C   GLN   193      38.343  47.060  23.529  1.00  0.00           C  
ATOM   2995  O   GLN   193      37.669  47.636  22.676  1.00  0.00           O  
ATOM   2996  N   LYS   194      37.812  46.820  24.691  1.00  0.00           N  
ATOM   2997  H   LYS   194      38.385  46.597  25.492  1.00  0.00           H  
ATOM   2998  CA  LYS   194      36.391  46.923  25.021  1.00  0.00           C  
ATOM   2999  HA  LYS   194      36.025  47.851  24.580  1.00  0.00           H  
ATOM   3000  CB  LYS   194      35.519  45.781  24.436  1.00  0.00           C  
ATOM   3001  HB2 LYS   194      35.633  45.893  23.357  1.00  0.00           H  
ATOM   3002  HB3 LYS   194      34.454  46.004  24.486  1.00  0.00           H  
ATOM   3003  CG  LYS   194      35.968  44.366  24.704  1.00  0.00           C  
ATOM   3004  HG2 LYS   194      35.653  44.342  25.747  1.00  0.00           H  
ATOM   3005  HG3 LYS   194      37.016  44.070  24.650  1.00  0.00           H  
ATOM   3006  CD  LYS   194      35.229  43.252  23.878  1.00  0.00           C  
ATOM   3007  HD2 LYS   194      34.182  43.544  23.954  1.00  0.00           H  
ATOM   3008  HD3 LYS   194      35.374  42.279  24.347  1.00  0.00           H  
ATOM   3009  CE  LYS   194      35.570  43.098  22.409  1.00  0.00           C  
ATOM   3010  HE2 LYS   194      36.520  42.603  22.203  1.00  0.00           H  
ATOM   3011  HE3 LYS   194      35.566  44.044  21.869  1.00  0.00           H  
ATOM   3012  NZ  LYS   194      34.512  42.350  21.808  1.00  0.00           N  
ATOM   3013  HZ1 LYS   194      33.629  42.786  22.030  1.00  0.00           H  
ATOM   3014  HZ2 LYS   194      34.673  42.088  20.846  1.00  0.00           H  
ATOM   3015  HZ3 LYS   194      34.433  41.465  22.289  1.00  0.00           H  
ATOM   3016  C   LYS   194      36.158  46.886  26.546  1.00  0.00           C  
ATOM   3017  O   LYS   194      37.054  46.446  27.243  1.00  0.00           O  
ATOM   3018  N   LEU   195      34.978  47.319  27.127  1.00  0.00           N  
ATOM   3019  H   LEU   195      34.338  47.771  26.489  1.00  0.00           H  
ATOM   3020  CA  LEU   195      34.452  46.982  28.449  1.00  0.00           C  
ATOM   3021  HA  LEU   195      35.234  46.461  29.000  1.00  0.00           H  
ATOM   3022  CB  LEU   195      34.014  48.185  29.299  1.00  0.00           C  
ATOM   3023  HB2 LEU   195      33.386  47.907  30.146  1.00  0.00           H  
ATOM   3024  HB3 LEU   195      33.345  48.787  28.684  1.00  0.00           H  
ATOM   3025  CG  LEU   195      35.189  49.090  29.696  1.00  0.00           C  
ATOM   3026  HG  LEU   195      36.038  48.427  29.862  1.00  0.00           H  
ATOM   3027  CD1 LEU   195      35.465  50.210  28.655  1.00  0.00           C  
ATOM   3028 HD11 LEU   195      36.463  50.592  28.872  1.00  0.00           H  
ATOM   3029 HD12 LEU   195      35.387  49.832  27.635  1.00  0.00           H  
ATOM   3030 HD13 LEU   195      34.756  51.019  28.828  1.00  0.00           H  
ATOM   3031  CD2 LEU   195      34.970  49.722  31.075  1.00  0.00           C  
ATOM   3032 HD21 LEU   195      35.754  50.439  31.316  1.00  0.00           H  
ATOM   3033 HD22 LEU   195      34.023  50.262  31.090  1.00  0.00           H  
ATOM   3034 HD23 LEU   195      34.954  49.017  31.907  1.00  0.00           H  
ATOM   3035  C   LEU   195      33.228  46.063  28.287  1.00  0.00           C  
ATOM   3036  O   LEU   195      32.281  46.298  27.534  1.00  0.00           O  
ATOM   3037  N   ILE   196      33.259  44.884  28.996  1.00  0.00           N  
ATOM   3038  H   ILE   196      33.980  44.750  29.690  1.00  0.00           H  
ATOM   3039  CA  ILE   196      32.184  43.925  28.922  1.00  0.00           C  
ATOM   3040  HA  ILE   196      31.769  43.986  27.916  1.00  0.00           H  
ATOM   3041  CB  ILE   196      32.556  42.445  29.069  1.00  0.00           C  
ATOM   3042  HB  ILE   196      32.848  42.205  30.092  1.00  0.00           H  
ATOM   3043  CG2 ILE   196      31.236  41.625  28.845  1.00  0.00           C  
ATOM   3044 HG21 ILE   196      30.896  41.720  27.814  1.00  0.00           H  
ATOM   3045 HG22 ILE   196      31.404  40.555  28.969  1.00  0.00           H  
ATOM   3046 HG23 ILE   196      30.419  41.936  29.495  1.00  0.00           H  
ATOM   3047  CG1 ILE   196      33.826  42.091  28.300  1.00  0.00           C  
ATOM   3048 HG12 ILE   196      34.599  42.785  28.630  1.00  0.00           H  
ATOM   3049 HG13 ILE   196      33.686  42.286  27.237  1.00  0.00           H  
ATOM   3050  CD1 ILE   196      34.430  40.711  28.433  1.00  0.00           C  
ATOM   3051 HD11 ILE   196      35.449  40.640  28.053  1.00  0.00           H  
ATOM   3052 HD12 ILE   196      34.367  40.370  29.466  1.00  0.00           H  
ATOM   3053 HD13 ILE   196      33.874  40.075  27.744  1.00  0.00           H  
ATOM   3054  C   ILE   196      31.058  44.328  29.955  1.00  0.00           C  
ATOM   3055  O   ILE   196      31.399  44.384  31.127  1.00  0.00           O  
ATOM   3056  N   GLU   197      29.814  44.625  29.475  1.00  0.00           N  
ATOM   3057  H   GLU   197      29.578  44.488  28.503  1.00  0.00           H  
ATOM   3058  CA  GLU   197      28.673  44.964  30.412  1.00  0.00           C  
ATOM   3059  HA  GLU   197      29.061  45.614  31.196  1.00  0.00           H  
ATOM   3060  CB  GLU   197      27.660  45.786  29.634  1.00  0.00           C  
ATOM   3061  HB2 GLU   197      27.334  45.201  28.774  1.00  0.00           H  
ATOM   3062  HB3 GLU   197      28.096  46.743  29.349  1.00  0.00           H  
ATOM   3063  CG  GLU   197      26.328  46.029  30.465  1.00  0.00           C  
ATOM   3064  HG2 GLU   197      25.842  45.060  30.577  1.00  0.00           H  
ATOM   3065  HG3 GLU   197      25.655  46.665  29.888  1.00  0.00           H  
ATOM   3066  CD  GLU   197      26.545  46.742  31.775  1.00  0.00           C  
ATOM   3067  OE1 GLU   197      26.863  46.053  32.777  1.00  0.00           O  
ATOM   3068  OE2 GLU   197      26.414  48.009  31.892  1.00  0.00           O  
ATOM   3069  C   GLU   197      28.187  43.689  31.050  1.00  0.00           C  
ATOM   3070  O   GLU   197      27.519  42.908  30.392  1.00  0.00           O  
ATOM   3071  N   THR   198      28.677  43.382  32.210  1.00  0.00           N  
ATOM   3072  H   THR   198      29.243  44.100  32.637  1.00  0.00           H  
ATOM   3073  CA  THR   198      28.447  42.101  32.917  1.00  0.00           C  
ATOM   3074  HA  THR   198      28.858  41.370  32.222  1.00  0.00           H  
ATOM   3075  CB  THR   198      29.299  42.062  34.223  1.00  0.00           C  
ATOM   3076  HB  THR   198      29.272  41.012  34.518  1.00  0.00           H  
ATOM   3077  CG2 THR   198      30.794  42.196  33.987  1.00  0.00           C  
ATOM   3078 HG21 THR   198      31.297  41.706  34.820  1.00  0.00           H  
ATOM   3079 HG22 THR   198      30.863  41.490  33.159  1.00  0.00           H  
ATOM   3080 HG23 THR   198      31.054  43.227  33.746  1.00  0.00           H  
ATOM   3081  OG1 THR   198      28.959  42.892  35.265  1.00  0.00           O  
ATOM   3082  HG1 THR   198      28.988  43.789  34.923  1.00  0.00           H  
ATOM   3083  C   THR   198      26.994  41.855  33.359  1.00  0.00           C  
ATOM   3084  O   THR   198      26.594  40.723  33.724  1.00  0.00           O  
ATOM   3085  N   ARG   199      26.210  42.955  33.411  1.00  0.00           N  
ATOM   3086  H   ARG   199      26.553  43.841  33.067  1.00  0.00           H  
ATOM   3087  CA  ARG   199      24.860  42.949  33.937  1.00  0.00           C  
ATOM   3088  HA  ARG   199      24.725  42.057  34.548  1.00  0.00           H  
ATOM   3089  CB  ARG   199      24.668  44.334  34.714  1.00  0.00           C  
ATOM   3090  HB2 ARG   199      23.596  44.532  34.694  1.00  0.00           H  
ATOM   3091  HB3 ARG   199      25.008  45.018  33.937  1.00  0.00           H  
ATOM   3092  CG  ARG   199      25.387  44.512  36.036  1.00  0.00           C  
ATOM   3093  HG2 ARG   199      26.451  44.366  35.849  1.00  0.00           H  
ATOM   3094  HG3 ARG   199      24.901  43.861  36.762  1.00  0.00           H  
ATOM   3095  CD  ARG   199      25.344  45.959  36.491  1.00  0.00           C  
ATOM   3096  HD2 ARG   199      25.930  46.036  37.406  1.00  0.00           H  
ATOM   3097  HD3 ARG   199      24.355  46.255  36.841  1.00  0.00           H  
ATOM   3098  NE  ARG   199      25.803  47.006  35.518  1.00  0.00           N  
ATOM   3099  HE  ARG   199      26.067  46.623  34.621  1.00  0.00           H  
ATOM   3100  CZ  ARG   199      26.177  48.224  35.659  1.00  0.00           C  
ATOM   3101  NH1 ARG   199      26.078  48.780  36.829  1.00  0.00           N  
ATOM   3102 HH11 ARG   199      26.210  49.766  37.000  1.00  0.00           H  
ATOM   3103 HH12 ARG   199      25.683  48.362  37.659  1.00  0.00           H  
ATOM   3104  NH2 ARG   199      26.510  48.954  34.621  1.00  0.00           N  
ATOM   3105 HH21 ARG   199      26.702  48.551  33.714  1.00  0.00           H  
ATOM   3106 HH22 ARG   199      26.617  49.954  34.712  1.00  0.00           H  
ATOM   3107  C   ARG   199      23.810  42.741  32.870  1.00  0.00           C  
ATOM   3108  O   ARG   199      23.203  43.612  32.252  1.00  0.00           O  
ATOM   3109  N   THR   200      23.780  41.511  32.374  1.00  0.00           N  
ATOM   3110  H   THR   200      24.446  40.899  32.822  1.00  0.00           H  
ATOM   3111  CA  THR   200      23.175  40.947  31.185  1.00  0.00           C  
ATOM   3112  HA  THR   200      22.093  40.827  31.134  1.00  0.00           H  
ATOM   3113  CB  THR   200      23.685  41.703  29.894  1.00  0.00           C  
ATOM   3114  HB  THR   200      24.686  42.059  30.140  1.00  0.00           H  
ATOM   3115  CG2 THR   200      23.849  40.838  28.636  1.00  0.00           C  
ATOM   3116 HG21 THR   200      22.945  40.229  28.615  1.00  0.00           H  
ATOM   3117 HG22 THR   200      24.083  41.499  27.801  1.00  0.00           H  
ATOM   3118 HG23 THR   200      24.691  40.148  28.687  1.00  0.00           H  
ATOM   3119  OG1 THR   200      22.866  42.760  29.600  1.00  0.00           O  
ATOM   3120  HG1 THR   200      22.697  43.135  30.467  1.00  0.00           H  
ATOM   3121  C   THR   200      23.769  39.596  31.111  1.00  0.00           C  
ATOM   3122  O   THR   200      24.978  39.454  31.019  1.00  0.00           O  
ATOM   3123  N   SER   201      22.877  38.597  31.168  1.00  0.00           N  
ATOM   3124  H   SER   201      21.884  38.767  31.096  1.00  0.00           H  
ATOM   3125  CA  SER   201      23.166  37.178  31.187  1.00  0.00           C  
ATOM   3126  HA  SER   201      23.650  36.818  30.279  1.00  0.00           H  
ATOM   3127  CB  SER   201      24.033  36.880  32.406  1.00  0.00           C  
ATOM   3128  HB2 SER   201      23.489  37.272  33.266  1.00  0.00           H  
ATOM   3129  HB3 SER   201      25.013  37.354  32.357  1.00  0.00           H  
ATOM   3130  OG  SER   201      24.139  35.503  32.390  1.00  0.00           O  
ATOM   3131  HG  SER   201      23.984  35.217  33.293  1.00  0.00           H  
ATOM   3132  C   SER   201      21.791  36.363  31.287  1.00  0.00           C  
ATOM   3133  O   SER   201      20.880  36.766  32.017  1.00  0.00           O  
ATOM   3134  N   GLN   202      21.714  35.269  30.549  1.00  0.00           N  
ATOM   3135  H   GLN   202      22.417  35.133  29.836  1.00  0.00           H  
ATOM   3136  CA  GLN   202      20.708  34.312  30.718  1.00  0.00           C  
ATOM   3137  HA  GLN   202      19.728  34.787  30.667  1.00  0.00           H  
ATOM   3138  CB  GLN   202      20.760  33.165  29.731  1.00  0.00           C  
ATOM   3139  HB2 GLN   202      21.806  32.863  29.679  1.00  0.00           H  
ATOM   3140  HB3 GLN   202      20.545  33.564  28.739  1.00  0.00           H  
ATOM   3141  CG  GLN   202      19.974  31.881  30.060  1.00  0.00           C  
ATOM   3142  HG2 GLN   202      20.162  31.478  31.055  1.00  0.00           H  
ATOM   3143  HG3 GLN   202      20.247  31.142  29.307  1.00  0.00           H  
ATOM   3144  CD  GLN   202      18.463  32.164  30.012  1.00  0.00           C  
ATOM   3145  OE1 GLN   202      17.998  33.053  29.284  1.00  0.00           O  
ATOM   3146  NE2 GLN   202      17.669  31.519  30.817  1.00  0.00           N  
ATOM   3147 HE21 GLN   202      16.684  31.732  30.746  1.00  0.00           H  
ATOM   3148 HE22 GLN   202      18.028  30.977  31.590  1.00  0.00           H  
ATOM   3149  C   GLN   202      20.858  33.839  32.197  1.00  0.00           C  
ATOM   3150  O   GLN   202      20.039  34.148  33.018  1.00  0.00           O  
ATOM   3151  N   LEU   203      21.922  33.121  32.531  1.00  0.00           N  
ATOM   3152  H   LEU   203      22.622  32.935  31.828  1.00  0.00           H  
ATOM   3153  CA  LEU   203      22.179  32.583  33.926  1.00  0.00           C  
ATOM   3154  HA  LEU   203      21.515  31.760  34.189  1.00  0.00           H  
ATOM   3155  CB  LEU   203      23.415  31.699  33.915  1.00  0.00           C  
ATOM   3156  HB2 LEU   203      23.549  31.354  34.940  1.00  0.00           H  
ATOM   3157  HB3 LEU   203      24.322  32.296  33.824  1.00  0.00           H  
ATOM   3158  CG  LEU   203      23.573  30.296  33.171  1.00  0.00           C  
ATOM   3159  HG  LEU   203      23.846  30.547  32.146  1.00  0.00           H  
ATOM   3160  CD1 LEU   203      24.673  29.470  33.809  1.00  0.00           C  
ATOM   3161 HD11 LEU   203      24.314  28.884  34.655  1.00  0.00           H  
ATOM   3162 HD12 LEU   203      25.045  28.854  32.990  1.00  0.00           H  
ATOM   3163 HD13 LEU   203      25.511  30.112  34.078  1.00  0.00           H  
ATOM   3164  CD2 LEU   203      22.238  29.571  33.300  1.00  0.00           C  
ATOM   3165 HD21 LEU   203      21.842  29.644  34.313  1.00  0.00           H  
ATOM   3166 HD22 LEU   203      21.543  29.997  32.576  1.00  0.00           H  
ATOM   3167 HD23 LEU   203      22.480  28.530  33.089  1.00  0.00           H  
ATOM   3168  C   LEU   203      22.345  33.819  34.937  1.00  0.00           C  
ATOM   3169  O   LEU   203      23.252  34.649  34.834  1.00  0.00           O  
ATOM   3170  N   PHE   204      21.404  33.893  35.899  1.00  0.00           N  
ATOM   3171  H   PHE   204      20.719  33.151  35.879  1.00  0.00           H  
ATOM   3172  CA  PHE   204      21.233  34.950  36.922  1.00  0.00           C  
ATOM   3173  HA  PHE   204      22.150  35.538  36.892  1.00  0.00           H  
ATOM   3174  CB  PHE   204      19.999  35.659  36.513  1.00  0.00           C  
ATOM   3175  HB2 PHE   204      19.192  34.933  36.416  1.00  0.00           H  
ATOM   3176  HB3 PHE   204      20.176  36.095  35.530  1.00  0.00           H  
ATOM   3177  CG  PHE   204      19.460  36.684  37.492  1.00  0.00           C  
ATOM   3178  CD1 PHE   204      19.880  38.008  37.404  1.00  0.00           C  
ATOM   3179  HD1 PHE   204      20.704  38.332  36.785  1.00  0.00           H  
ATOM   3180  CE1 PHE   204      19.256  38.970  38.293  1.00  0.00           C  
ATOM   3181  HE1 PHE   204      19.679  39.964  38.276  1.00  0.00           H  
ATOM   3182  CZ  PHE   204      18.317  38.528  39.261  1.00  0.00           C  
ATOM   3183  HZ  PHE   204      17.893  39.303  39.883  1.00  0.00           H  
ATOM   3184  CE2 PHE   204      17.872  37.197  39.290  1.00  0.00           C  
ATOM   3185  HE2 PHE   204      17.149  36.872  40.024  1.00  0.00           H  
ATOM   3186  CD2 PHE   204      18.453  36.299  38.402  1.00  0.00           C  
ATOM   3187  HD2 PHE   204      18.106  35.276  38.408  1.00  0.00           H  
ATOM   3188  C   PHE   204      21.025  34.365  38.335  1.00  0.00           C  
ATOM   3189  O   PHE   204      20.655  33.155  38.438  1.00  0.00           O  
ATOM   3190  N   SER   205      21.378  35.084  39.407  1.00  0.00           N  
ATOM   3191  H   SER   205      21.740  36.001  39.187  1.00  0.00           H  
ATOM   3192  CA  SER   205      21.145  34.766  40.821  1.00  0.00           C  
ATOM   3193  HA  SER   205      20.613  33.816  40.888  1.00  0.00           H  
ATOM   3194  CB  SER   205      22.522  34.568  41.390  1.00  0.00           C  
ATOM   3195  HB2 SER   205      23.038  33.796  40.819  1.00  0.00           H  
ATOM   3196  HB3 SER   205      22.322  34.151  42.377  1.00  0.00           H  
ATOM   3197  OG  SER   205      23.328  35.669  41.467  1.00  0.00           O  
ATOM   3198  HG  SER   205      23.691  35.750  40.582  1.00  0.00           H  
ATOM   3199  C   SER   205      20.245  35.817  41.516  1.00  0.00           C  
ATOM   3200  O   SER   205      19.026  35.628  41.724  1.00  0.00           O  
ATOM   3201  N   TYR   206      20.760  37.062  41.753  1.00  0.00           N  
ATOM   3202  H   TYR   206      21.750  37.118  41.561  1.00  0.00           H  
ATOM   3203  CA  TYR   206      20.248  38.081  42.632  1.00  0.00           C  
ATOM   3204  HA  TYR   206      19.184  38.261  42.480  1.00  0.00           H  
ATOM   3205  CB  TYR   206      20.454  37.675  44.026  1.00  0.00           C  
ATOM   3206  HB2 TYR   206      21.517  37.480  44.166  1.00  0.00           H  
ATOM   3207  HB3 TYR   206      19.930  36.729  44.160  1.00  0.00           H  
ATOM   3208  CG  TYR   206      19.947  38.611  45.073  1.00  0.00           C  
ATOM   3209  CD1 TYR   206      18.529  38.707  45.323  1.00  0.00           C  
ATOM   3210  HD1 TYR   206      17.961  38.000  44.736  1.00  0.00           H  
ATOM   3211  CE1 TYR   206      17.974  39.621  46.207  1.00  0.00           C  
ATOM   3212  HE1 TYR   206      16.919  39.798  46.352  1.00  0.00           H  
ATOM   3213  CZ  TYR   206      18.874  40.424  47.046  1.00  0.00           C  
ATOM   3214  OH  TYR   206      18.394  41.266  48.023  1.00  0.00           O  
ATOM   3215  HH  TYR   206      17.438  41.335  48.077  1.00  0.00           H  
ATOM   3216  CE2 TYR   206      20.241  40.353  46.821  1.00  0.00           C  
ATOM   3217  HE2 TYR   206      20.917  40.967  47.397  1.00  0.00           H  
ATOM   3218  CD2 TYR   206      20.763  39.447  45.782  1.00  0.00           C  
ATOM   3219  HD2 TYR   206      21.838  39.465  45.681  1.00  0.00           H  
ATOM   3220  C   TYR   206      20.971  39.447  42.347  1.00  0.00           C  
ATOM   3221  O   TYR   206      22.164  39.513  42.012  1.00  0.00           O  
ATOM   3222  N   ALA   207      20.219  40.504  42.405  1.00  0.00           N  
ATOM   3223  H   ALA   207      19.250  40.338  42.633  1.00  0.00           H  
ATOM   3224  CA  ALA   207      20.522  41.765  41.775  1.00  0.00           C  
ATOM   3225  HA  ALA   207      20.552  41.696  40.688  1.00  0.00           H  
ATOM   3226  CB  ALA   207      19.322  42.708  41.972  1.00  0.00           C  
ATOM   3227  HB1 ALA   207      19.242  43.625  41.389  1.00  0.00           H  
ATOM   3228  HB2 ALA   207      18.393  42.154  41.835  1.00  0.00           H  
ATOM   3229  HB3 ALA   207      19.381  42.911  43.041  1.00  0.00           H  
ATOM   3230  C   ALA   207      21.788  42.367  42.250  1.00  0.00           C  
ATOM   3231  O   ALA   207      22.732  42.675  41.517  1.00  0.00           O  
ATOM   3232  N   ALA   208      21.926  42.435  43.549  1.00  0.00           N  
ATOM   3233  H   ALA   208      21.125  42.078  44.049  1.00  0.00           H  
ATOM   3234  CA  ALA   208      23.001  43.003  44.366  1.00  0.00           C  
ATOM   3235  HA  ALA   208      23.045  44.060  44.106  1.00  0.00           H  
ATOM   3236  CB  ALA   208      22.579  42.900  45.815  1.00  0.00           C  
ATOM   3237  HB1 ALA   208      22.452  41.841  46.042  1.00  0.00           H  
ATOM   3238  HB2 ALA   208      23.310  43.413  46.439  1.00  0.00           H  
ATOM   3239  HB3 ALA   208      21.613  43.389  45.942  1.00  0.00           H  
ATOM   3240  C   ALA   208      24.330  42.257  44.043  1.00  0.00           C  
ATOM   3241  O   ALA   208      25.425  42.814  44.052  1.00  0.00           O  
ATOM   3242  N   PHE   209      24.218  40.937  43.846  1.00  0.00           N  
ATOM   3243  H   PHE   209      23.264  40.603  43.860  1.00  0.00           H  
ATOM   3244  CA  PHE   209      25.367  40.179  43.393  1.00  0.00           C  
ATOM   3245  HA  PHE   209      26.170  40.481  44.066  1.00  0.00           H  
ATOM   3246  CB  PHE   209      25.013  38.724  43.688  1.00  0.00           C  
ATOM   3247  HB2 PHE   209      25.862  38.101  43.405  1.00  0.00           H  
ATOM   3248  HB3 PHE   209      24.215  38.433  43.006  1.00  0.00           H  
ATOM   3249  CG  PHE   209      24.557  38.349  45.100  1.00  0.00           C  
ATOM   3250  CD1 PHE   209      24.625  39.171  46.209  1.00  0.00           C  
ATOM   3251  HD1 PHE   209      25.015  40.178  46.185  1.00  0.00           H  
ATOM   3252  CE1 PHE   209      24.190  38.657  47.465  1.00  0.00           C  
ATOM   3253  HE1 PHE   209      24.307  39.329  48.302  1.00  0.00           H  
ATOM   3254  CZ  PHE   209      23.521  37.428  47.646  1.00  0.00           C  
ATOM   3255  HZ  PHE   209      23.084  37.081  48.570  1.00  0.00           H  
ATOM   3256  CE2 PHE   209      23.595  36.617  46.463  1.00  0.00           C  
ATOM   3257  HE2 PHE   209      23.094  35.665  46.563  1.00  0.00           H  
ATOM   3258  CD2 PHE   209      24.104  37.024  45.245  1.00  0.00           C  
ATOM   3259  HD2 PHE   209      24.188  36.221  44.528  1.00  0.00           H  
ATOM   3260  C   PHE   209      25.818  40.374  41.963  1.00  0.00           C  
ATOM   3261  O   PHE   209      27.068  40.466  41.737  1.00  0.00           O  
ATOM   3262  N   SER   210      24.925  40.506  40.997  1.00  0.00           N  
ATOM   3263  H   SER   210      23.962  40.499  41.302  1.00  0.00           H  
ATOM   3264  CA  SER   210      25.187  40.947  39.665  1.00  0.00           C  
ATOM   3265  HA  SER   210      25.917  40.237  39.278  1.00  0.00           H  
ATOM   3266  CB  SER   210      23.979  40.687  38.712  1.00  0.00           C  
ATOM   3267  HB2 SER   210      23.081  41.077  39.192  1.00  0.00           H  
ATOM   3268  HB3 SER   210      23.658  39.656  38.559  1.00  0.00           H  
ATOM   3269  OG  SER   210      24.144  41.296  37.435  1.00  0.00           O  
ATOM   3270  HG  SER   210      24.980  40.983  37.080  1.00  0.00           H  
ATOM   3271  C   SER   210      25.714  42.434  39.589  1.00  0.00           C  
ATOM   3272  O   SER   210      26.647  42.731  38.904  1.00  0.00           O  
ATOM   3273  N   ASP   211      25.132  43.364  40.376  1.00  0.00           N  
ATOM   3274  H   ASP   211      24.396  43.055  40.994  1.00  0.00           H  
ATOM   3275  CA  ASP   211      25.430  44.761  40.400  1.00  0.00           C  
ATOM   3276  HA  ASP   211      26.073  44.964  39.543  1.00  0.00           H  
ATOM   3277  CB  ASP   211      24.147  45.624  40.297  1.00  0.00           C  
ATOM   3278  HB2 ASP   211      23.469  45.442  41.131  1.00  0.00           H  
ATOM   3279  HB3 ASP   211      23.639  45.193  39.435  1.00  0.00           H  
ATOM   3280  CG  ASP   211      24.333  47.113  40.043  1.00  0.00           C  
ATOM   3281  OD1 ASP   211      25.370  47.557  39.413  1.00  0.00           O  
ATOM   3282  OD2 ASP   211      23.394  47.781  40.462  1.00  0.00           O  
ATOM   3283  C   ASP   211      26.213  45.238  41.571  1.00  0.00           C  
ATOM   3284  O   ASP   211      25.804  46.115  42.337  1.00  0.00           O  
ATOM   3285  N   SER   212      27.519  44.723  41.555  1.00  0.00           N  
ATOM   3286  H   SER   212      27.771  44.129  40.778  1.00  0.00           H  
ATOM   3287  CA  SER   212      28.489  45.050  42.540  1.00  0.00           C  
ATOM   3288  HA  SER   212      28.138  46.011  42.918  1.00  0.00           H  
ATOM   3289  CB  SER   212      28.467  44.090  43.694  1.00  0.00           C  
ATOM   3290  HB2 SER   212      28.673  43.066  43.383  1.00  0.00           H  
ATOM   3291  HB3 SER   212      27.482  44.144  44.159  1.00  0.00           H  
ATOM   3292  OG  SER   212      29.311  44.445  44.762  1.00  0.00           O  
ATOM   3293  HG  SER   212      29.250  43.866  45.525  1.00  0.00           H  
ATOM   3294  C   SER   212      29.954  45.049  42.058  1.00  0.00           C  
ATOM   3295  O   SER   212      30.282  44.293  41.113  1.00  0.00           O  
ATOM   3296  N   ASN   213      30.910  45.890  42.511  1.00  0.00           N  
ATOM   3297  H   ASN   213      30.673  46.339  43.384  1.00  0.00           H  
ATOM   3298  CA  ASN   213      32.211  46.274  41.975  1.00  0.00           C  
ATOM   3299  HA  ASN   213      32.000  46.577  40.950  1.00  0.00           H  
ATOM   3300  CB  ASN   213      32.876  47.396  42.742  1.00  0.00           C  
ATOM   3301  HB2 ASN   213      33.879  47.534  42.337  1.00  0.00           H  
ATOM   3302  HB3 ASN   213      33.058  47.196  43.798  1.00  0.00           H  
ATOM   3303  CG  ASN   213      32.151  48.751  42.639  1.00  0.00           C  
ATOM   3304  OD1 ASN   213      31.359  49.038  41.811  1.00  0.00           O  
ATOM   3305  ND2 ASN   213      32.584  49.712  43.441  1.00  0.00           N  
ATOM   3306 HD21 ASN   213      32.307  50.632  43.130  1.00  0.00           H  
ATOM   3307 HD22 ASN   213      33.385  49.525  44.027  1.00  0.00           H  
ATOM   3308  C   ASN   213      33.068  44.969  41.914  1.00  0.00           C  
ATOM   3309  O   ASN   213      32.942  44.129  42.884  1.00  0.00           O  
ATOM   3310  N   ILE   214      33.936  44.741  40.919  1.00  0.00           N  
ATOM   3311  H   ILE   214      33.902  45.470  40.220  1.00  0.00           H  
ATOM   3312  CA  ILE   214      34.826  43.555  40.830  1.00  0.00           C  
ATOM   3313  HA  ILE   214      34.296  42.673  41.190  1.00  0.00           H  
ATOM   3314  CB  ILE   214      35.221  43.343  39.333  1.00  0.00           C  
ATOM   3315  HB  ILE   214      35.491  44.348  39.008  1.00  0.00           H  
ATOM   3316  CG2 ILE   214      36.406  42.471  39.162  1.00  0.00           C  
ATOM   3317 HG21 ILE   214      37.246  42.852  39.743  1.00  0.00           H  
ATOM   3318 HG22 ILE   214      36.207  41.399  39.165  1.00  0.00           H  
ATOM   3319 HG23 ILE   214      36.803  42.640  38.161  1.00  0.00           H  
ATOM   3320  CG1 ILE   214      33.951  42.814  38.546  1.00  0.00           C  
ATOM   3321 HG12 ILE   214      33.070  43.393  38.821  1.00  0.00           H  
ATOM   3322 HG13 ILE   214      33.709  41.794  38.847  1.00  0.00           H  
ATOM   3323  CD1 ILE   214      34.094  42.785  36.951  1.00  0.00           C  
ATOM   3324 HD11 ILE   214      35.004  42.223  36.741  1.00  0.00           H  
ATOM   3325 HD12 ILE   214      33.216  42.198  36.680  1.00  0.00           H  
ATOM   3326 HD13 ILE   214      33.941  43.781  36.535  1.00  0.00           H  
ATOM   3327  C   ILE   214      36.027  43.649  41.703  1.00  0.00           C  
ATOM   3328  O   ILE   214      36.664  44.670  41.854  1.00  0.00           O  
ATOM   3329  N   ILE   215      36.267  42.579  42.453  1.00  0.00           N  
ATOM   3330  H   ILE   215      35.751  41.724  42.301  1.00  0.00           H  
ATOM   3331  CA  ILE   215      37.352  42.530  43.425  1.00  0.00           C  
ATOM   3332  HA  ILE   215      37.569  43.518  43.832  1.00  0.00           H  
ATOM   3333  CB  ILE   215      37.094  41.410  44.554  1.00  0.00           C  
ATOM   3334  HB  ILE   215      37.073  40.433  44.070  1.00  0.00           H  
ATOM   3335  CG2 ILE   215      38.284  41.376  45.566  1.00  0.00           C  
ATOM   3336 HG21 ILE   215      39.213  41.202  45.024  1.00  0.00           H  
ATOM   3337 HG22 ILE   215      38.432  42.273  46.168  1.00  0.00           H  
ATOM   3338 HG23 ILE   215      38.306  40.512  46.229  1.00  0.00           H  
ATOM   3339  CG1 ILE   215      35.799  41.797  45.393  1.00  0.00           C  
ATOM   3340 HG12 ILE   215      35.037  42.275  44.778  1.00  0.00           H  
ATOM   3341 HG13 ILE   215      36.108  42.459  46.203  1.00  0.00           H  
ATOM   3342  CD1 ILE   215      35.311  40.544  46.147  1.00  0.00           C  
ATOM   3343 HD11 ILE   215      34.462  40.816  46.775  1.00  0.00           H  
ATOM   3344 HD12 ILE   215      34.922  39.806  45.446  1.00  0.00           H  
ATOM   3345 HD13 ILE   215      36.125  40.120  46.736  1.00  0.00           H  
ATOM   3346  C   ILE   215      38.579  42.216  42.620  1.00  0.00           C  
ATOM   3347  O   ILE   215      39.395  43.090  42.300  1.00  0.00           O  
ATOM   3348  N   THR   216      38.667  40.917  42.231  1.00  0.00           N  
ATOM   3349  H   THR   216      37.907  40.308  42.498  1.00  0.00           H  
ATOM   3350  CA  THR   216      39.779  40.352  41.462  1.00  0.00           C  
ATOM   3351  HA  THR   216      40.436  41.165  41.152  1.00  0.00           H  
ATOM   3352  CB  THR   216      40.464  39.306  42.337  1.00  0.00           C  
ATOM   3353  HB  THR   216      39.738  38.514  42.525  1.00  0.00           H  
ATOM   3354  CG2 THR   216      41.736  38.875  41.710  1.00  0.00           C  
ATOM   3355 HG21 THR   216      42.377  39.753  41.630  1.00  0.00           H  
ATOM   3356 HG22 THR   216      42.386  38.174  42.233  1.00  0.00           H  
ATOM   3357 HG23 THR   216      41.549  38.523  40.696  1.00  0.00           H  
ATOM   3358  OG1 THR   216      40.889  39.737  43.573  1.00  0.00           O  
ATOM   3359  HG1 THR   216      41.519  40.431  43.367  1.00  0.00           H  
ATOM   3360  C   THR   216      39.381  39.676  40.227  1.00  0.00           C  
ATOM   3361  O   THR   216      38.545  38.747  40.276  1.00  0.00           O  
ATOM   3362  N   VAL   217      39.952  39.975  39.095  1.00  0.00           N  
ATOM   3363  H   VAL   217      40.594  40.755  39.124  1.00  0.00           H  
ATOM   3364  CA  VAL   217      39.983  39.289  37.782  1.00  0.00           C  
ATOM   3365  HA  VAL   217      39.004  38.816  37.701  1.00  0.00           H  
ATOM   3366  CB  VAL   217      39.985  40.364  36.690  1.00  0.00           C  
ATOM   3367  HB  VAL   217      40.956  40.857  36.740  1.00  0.00           H  
ATOM   3368  CG1 VAL   217      40.151  39.678  35.315  1.00  0.00           C  
ATOM   3369 HG11 VAL   217      41.147  39.255  35.178  1.00  0.00           H  
ATOM   3370 HG12 VAL   217      39.261  39.090  35.089  1.00  0.00           H  
ATOM   3371 HG13 VAL   217      40.203  40.465  34.563  1.00  0.00           H  
ATOM   3372  CG2 VAL   217      38.844  41.293  36.838  1.00  0.00           C  
ATOM   3373 HG21 VAL   217      37.945  40.677  36.829  1.00  0.00           H  
ATOM   3374 HG22 VAL   217      38.907  41.811  37.795  1.00  0.00           H  
ATOM   3375 HG23 VAL   217      38.894  42.003  36.013  1.00  0.00           H  
ATOM   3376  C   VAL   217      41.108  38.261  37.710  1.00  0.00           C  
ATOM   3377  O   VAL   217      42.268  38.620  37.691  1.00  0.00           O  
ATOM   3378  N   VAL   218      40.801  36.928  37.715  1.00  0.00           N  
ATOM   3379  H   VAL   218      39.836  36.637  37.776  1.00  0.00           H  
ATOM   3380  CA  VAL   218      41.801  35.827  37.545  1.00  0.00           C  
ATOM   3381  HA  VAL   218      42.850  36.112  37.623  1.00  0.00           H  
ATOM   3382  CB  VAL   218      41.565  34.806  38.709  1.00  0.00           C  
ATOM   3383  HB  VAL   218      40.518  34.506  38.760  1.00  0.00           H  
ATOM   3384  CG1 VAL   218      42.267  33.477  38.456  1.00  0.00           C  
ATOM   3385 HG11 VAL   218      42.218  32.830  39.332  1.00  0.00           H  
ATOM   3386 HG12 VAL   218      41.825  32.905  37.640  1.00  0.00           H  
ATOM   3387 HG13 VAL   218      43.287  33.812  38.267  1.00  0.00           H  
ATOM   3388  CG2 VAL   218      41.990  35.308  40.070  1.00  0.00           C  
ATOM   3389 HG21 VAL   218      41.557  34.664  40.834  1.00  0.00           H  
ATOM   3390 HG22 VAL   218      43.080  35.328  40.045  1.00  0.00           H  
ATOM   3391 HG23 VAL   218      41.655  36.333  40.232  1.00  0.00           H  
ATOM   3392  C   VAL   218      41.736  35.225  36.174  1.00  0.00           C  
ATOM   3393  O   VAL   218      40.749  34.864  35.557  1.00  0.00           O  
ATOM   3394  N   VAL   219      42.886  35.069  35.431  1.00  0.00           N  
ATOM   3395  H   VAL   219      43.671  35.417  35.963  1.00  0.00           H  
ATOM   3396  CA  VAL   219      42.968  34.930  34.032  1.00  0.00           C  
ATOM   3397  HA  VAL   219      42.015  34.973  33.504  1.00  0.00           H  
ATOM   3398  CB  VAL   219      43.854  36.016  33.451  1.00  0.00           C  
ATOM   3399  HB  VAL   219      44.880  35.844  33.776  1.00  0.00           H  
ATOM   3400  CG1 VAL   219      43.834  35.977  31.838  1.00  0.00           C  
ATOM   3401 HG11 VAL   219      44.405  35.065  31.667  1.00  0.00           H  
ATOM   3402 HG12 VAL   219      42.805  35.762  31.551  1.00  0.00           H  
ATOM   3403 HG13 VAL   219      44.200  36.907  31.405  1.00  0.00           H  
ATOM   3404  CG2 VAL   219      43.574  37.475  33.817  1.00  0.00           C  
ATOM   3405 HG21 VAL   219      43.414  37.644  34.881  1.00  0.00           H  
ATOM   3406 HG22 VAL   219      44.275  38.118  33.286  1.00  0.00           H  
ATOM   3407 HG23 VAL   219      42.581  37.676  33.414  1.00  0.00           H  
ATOM   3408  C   VAL   219      43.545  33.571  33.747  1.00  0.00           C  
ATOM   3409  O   VAL   219      44.641  33.278  34.171  1.00  0.00           O  
ATOM   3410  N   ASP   220      42.894  32.782  32.908  1.00  0.00           N  
ATOM   3411  H   ASP   220      41.949  33.019  32.642  1.00  0.00           H  
ATOM   3412  CA  ASP   220      43.519  31.682  32.161  1.00  0.00           C  
ATOM   3413  HA  ASP   220      44.544  31.979  31.940  1.00  0.00           H  
ATOM   3414  CB  ASP   220      43.521  30.482  33.041  1.00  0.00           C  
ATOM   3415  HB2 ASP   220      42.485  30.207  33.241  1.00  0.00           H  
ATOM   3416  HB3 ASP   220      43.968  30.740  34.001  1.00  0.00           H  
ATOM   3417  CG  ASP   220      44.390  29.282  32.554  1.00  0.00           C  
ATOM   3418  OD1 ASP   220      45.059  29.441  31.493  1.00  0.00           O  
ATOM   3419  OD2 ASP   220      44.401  28.298  33.289  1.00  0.00           O  
ATOM   3420  C   ASP   220      42.793  31.645  30.823  1.00  0.00           C  
ATOM   3421  O   ASP   220      42.953  32.507  29.945  1.00  0.00           O  
ATOM   3422  N   THR   221      42.056  30.600  30.500  1.00  0.00           N  
ATOM   3423  H   THR   221      41.947  29.888  31.207  1.00  0.00           H  
ATOM   3424  CA  THR   221      41.368  30.486  29.218  1.00  0.00           C  
ATOM   3425  HA  THR   221      41.775  30.962  28.325  1.00  0.00           H  
ATOM   3426  CB  THR   221      41.151  29.040  28.828  1.00  0.00           C  
ATOM   3427  HB  THR   221      40.803  29.051  27.795  1.00  0.00           H  
ATOM   3428  CG2 THR   221      42.406  28.130  28.907  1.00  0.00           C  
ATOM   3429 HG21 THR   221      42.660  28.215  29.963  1.00  0.00           H  
ATOM   3430 HG22 THR   221      42.143  27.113  28.616  1.00  0.00           H  
ATOM   3431 HG23 THR   221      43.185  28.436  28.209  1.00  0.00           H  
ATOM   3432  OG1 THR   221      40.107  28.363  29.559  1.00  0.00           O  
ATOM   3433  HG1 THR   221      39.263  28.542  29.136  1.00  0.00           H  
ATOM   3434  C   THR   221      39.962  31.206  29.283  1.00  0.00           C  
ATOM   3435  O   THR   221      39.573  31.980  28.377  1.00  0.00           O  
ATOM   3436  N   ALA   222      39.302  31.131  30.424  1.00  0.00           N  
ATOM   3437  H   ALA   222      39.681  30.543  31.153  1.00  0.00           H  
ATOM   3438  CA  ALA   222      38.267  32.000  30.913  1.00  0.00           C  
ATOM   3439  HA  ALA   222      37.727  32.326  30.024  1.00  0.00           H  
ATOM   3440  CB  ALA   222      37.367  31.033  31.695  1.00  0.00           C  
ATOM   3441  HB1 ALA   222      36.366  31.464  31.725  1.00  0.00           H  
ATOM   3442  HB2 ALA   222      37.182  30.101  31.160  1.00  0.00           H  
ATOM   3443  HB3 ALA   222      37.731  30.817  32.700  1.00  0.00           H  
ATOM   3444  C   ALA   222      38.794  33.283  31.545  1.00  0.00           C  
ATOM   3445  O   ALA   222      40.010  33.464  31.673  1.00  0.00           O  
ATOM   3446  N   LEU   223      37.915  34.124  32.035  1.00  0.00           N  
ATOM   3447  H   LEU   223      36.997  34.119  31.613  1.00  0.00           H  
ATOM   3448  CA  LEU   223      38.120  35.113  33.094  1.00  0.00           C  
ATOM   3449  HA  LEU   223      39.151  35.135  33.447  1.00  0.00           H  
ATOM   3450  CB  LEU   223      37.763  36.457  32.622  1.00  0.00           C  
ATOM   3451  HB2 LEU   223      37.962  37.062  33.507  1.00  0.00           H  
ATOM   3452  HB3 LEU   223      36.707  36.391  32.362  1.00  0.00           H  
ATOM   3453  CG  LEU   223      38.514  36.993  31.398  1.00  0.00           C  
ATOM   3454  HG  LEU   223      38.406  36.301  30.563  1.00  0.00           H  
ATOM   3455  CD1 LEU   223      37.851  38.365  31.080  1.00  0.00           C  
ATOM   3456 HD11 LEU   223      38.197  38.652  30.086  1.00  0.00           H  
ATOM   3457 HD12 LEU   223      36.776  38.302  30.912  1.00  0.00           H  
ATOM   3458 HD13 LEU   223      37.975  39.038  31.928  1.00  0.00           H  
ATOM   3459  CD2 LEU   223      39.967  37.259  31.767  1.00  0.00           C  
ATOM   3460 HD21 LEU   223      40.411  36.264  31.781  1.00  0.00           H  
ATOM   3461 HD22 LEU   223      40.421  37.816  30.947  1.00  0.00           H  
ATOM   3462 HD23 LEU   223      40.149  37.766  32.714  1.00  0.00           H  
ATOM   3463  C   LEU   223      37.229  34.654  34.313  1.00  0.00           C  
ATOM   3464  O   LEU   223      35.997  34.476  34.059  1.00  0.00           O  
ATOM   3465  N   TYR   224      37.698  34.375  35.481  1.00  0.00           N  
ATOM   3466  H   TYR   224      38.654  34.664  35.635  1.00  0.00           H  
ATOM   3467  CA  TYR   224      36.954  34.140  36.702  1.00  0.00           C  
ATOM   3468  HA  TYR   224      35.906  33.858  36.595  1.00  0.00           H  
ATOM   3469  CB  TYR   224      37.722  33.034  37.417  1.00  0.00           C  
ATOM   3470  HB2 TYR   224      37.121  32.846  38.307  1.00  0.00           H  
ATOM   3471  HB3 TYR   224      38.656  33.508  37.719  1.00  0.00           H  
ATOM   3472  CG  TYR   224      37.950  31.749  36.684  1.00  0.00           C  
ATOM   3473  CD1 TYR   224      39.172  31.412  36.167  1.00  0.00           C  
ATOM   3474  HD1 TYR   224      40.019  32.050  36.373  1.00  0.00           H  
ATOM   3475  CE1 TYR   224      39.349  30.295  35.369  1.00  0.00           C  
ATOM   3476  HE1 TYR   224      40.345  29.974  35.104  1.00  0.00           H  
ATOM   3477  CZ  TYR   224      38.226  29.488  35.089  1.00  0.00           C  
ATOM   3478  OH  TYR   224      38.362  28.323  34.353  1.00  0.00           O  
ATOM   3479  HH  TYR   224      39.090  28.468  33.744  1.00  0.00           H  
ATOM   3480  CE2 TYR   224      36.958  29.767  35.586  1.00  0.00           C  
ATOM   3481  HE2 TYR   224      36.093  29.153  35.382  1.00  0.00           H  
ATOM   3482  CD2 TYR   224      36.882  30.904  36.424  1.00  0.00           C  
ATOM   3483  HD2 TYR   224      35.867  31.195  36.650  1.00  0.00           H  
ATOM   3484  C   TYR   224      36.851  35.535  37.419  1.00  0.00           C  
ATOM   3485  O   TYR   224      37.841  36.170  37.682  1.00  0.00           O  
ATOM   3486  N   ILE   225      35.618  36.025  37.488  1.00  0.00           N  
ATOM   3487  H   ILE   225      34.941  35.373  37.119  1.00  0.00           H  
ATOM   3488  CA  ILE   225      35.184  37.322  38.123  1.00  0.00           C  
ATOM   3489  HA  ILE   225      36.150  37.797  38.291  1.00  0.00           H  
ATOM   3490  CB  ILE   225      34.209  38.088  37.143  1.00  0.00           C  
ATOM   3491  HB  ILE   225      33.511  37.393  36.678  1.00  0.00           H  
ATOM   3492  CG2 ILE   225      33.370  39.077  37.934  1.00  0.00           C  
ATOM   3493 HG21 ILE   225      34.036  39.567  38.644  1.00  0.00           H  
ATOM   3494 HG22 ILE   225      32.984  39.830  37.247  1.00  0.00           H  
ATOM   3495 HG23 ILE   225      32.440  38.804  38.433  1.00  0.00           H  
ATOM   3496  CG1 ILE   225      34.995  38.918  36.096  1.00  0.00           C  
ATOM   3497 HG12 ILE   225      35.582  39.640  36.665  1.00  0.00           H  
ATOM   3498 HG13 ILE   225      34.218  39.448  35.546  1.00  0.00           H  
ATOM   3499  CD1 ILE   225      35.896  38.206  35.077  1.00  0.00           C  
ATOM   3500 HD11 ILE   225      35.288  37.609  34.398  1.00  0.00           H  
ATOM   3501 HD12 ILE   225      36.464  38.962  34.535  1.00  0.00           H  
ATOM   3502 HD13 ILE   225      36.687  37.595  35.513  1.00  0.00           H  
ATOM   3503  C   ILE   225      34.592  37.027  39.506  1.00  0.00           C  
ATOM   3504  O   ILE   225      33.460  36.651  39.611  1.00  0.00           O  
ATOM   3505  N   ALA   226      35.333  37.272  40.640  1.00  0.00           N  
ATOM   3506  H   ALA   226      36.302  37.552  40.598  1.00  0.00           H  
ATOM   3507  CA  ALA   226      34.746  37.544  41.927  1.00  0.00           C  
ATOM   3508  HA  ALA   226      33.869  36.905  42.035  1.00  0.00           H  
ATOM   3509  CB  ALA   226      35.679  37.010  43.032  1.00  0.00           C  
ATOM   3510  HB1 ALA   226      36.694  37.311  42.770  1.00  0.00           H  
ATOM   3511  HB2 ALA   226      35.351  37.345  44.016  1.00  0.00           H  
ATOM   3512  HB3 ALA   226      35.700  35.921  43.080  1.00  0.00           H  
ATOM   3513  C   ALA   226      34.470  39.122  42.134  1.00  0.00           C  
ATOM   3514  O   ALA   226      35.327  39.948  41.806  1.00  0.00           O  
ATOM   3515  N   LYS   227      33.253  39.438  42.648  1.00  0.00           N  
ATOM   3516  H   LYS   227      32.738  38.632  42.972  1.00  0.00           H  
ATOM   3517  CA  LYS   227      32.610  40.761  42.982  1.00  0.00           C  
ATOM   3518  HA  LYS   227      33.358  41.501  42.696  1.00  0.00           H  
ATOM   3519  CB  LYS   227      31.307  40.857  42.183  1.00  0.00           C  
ATOM   3520  HB2 LYS   227      30.697  41.675  42.566  1.00  0.00           H  
ATOM   3521  HB3 LYS   227      30.879  39.873  42.377  1.00  0.00           H  
ATOM   3522  CG  LYS   227      31.686  41.289  40.711  1.00  0.00           C  
ATOM   3523  HG2 LYS   227      32.451  40.621  40.315  1.00  0.00           H  
ATOM   3524  HG3 LYS   227      32.076  42.305  40.649  1.00  0.00           H  
ATOM   3525  CD  LYS   227      30.337  41.156  40.016  1.00  0.00           C  
ATOM   3526  HD2 LYS   227      29.537  41.671  40.548  1.00  0.00           H  
ATOM   3527  HD3 LYS   227      30.091  40.095  39.984  1.00  0.00           H  
ATOM   3528  CE  LYS   227      30.426  41.602  38.603  1.00  0.00           C  
ATOM   3529  HE2 LYS   227      31.332  41.172  38.175  1.00  0.00           H  
ATOM   3530  HE3 LYS   227      30.522  42.687  38.556  1.00  0.00           H  
ATOM   3531  NZ  LYS   227      29.221  41.389  37.798  1.00  0.00           N  
ATOM   3532  HZ1 LYS   227      29.067  40.407  37.616  1.00  0.00           H  
ATOM   3533  HZ2 LYS   227      28.467  41.826  38.308  1.00  0.00           H  
ATOM   3534  HZ3 LYS   227      29.233  41.882  36.917  1.00  0.00           H  
ATOM   3535  C   LYS   227      32.356  41.098  44.455  1.00  0.00           C  
ATOM   3536  O   LYS   227      32.115  40.158  45.220  1.00  0.00           O  
ATOM   3537  N   GLN   228      32.259  42.362  44.838  1.00  0.00           N  
ATOM   3538  H   GLN   228      32.361  43.041  44.097  1.00  0.00           H  
ATOM   3539  CA  GLN   228      32.222  42.879  46.248  1.00  0.00           C  
ATOM   3540  HA  GLN   228      33.119  42.494  46.734  1.00  0.00           H  
ATOM   3541  CB  GLN   228      32.315  44.391  46.183  1.00  0.00           C  
ATOM   3542  HB2 GLN   228      32.026  44.753  47.170  1.00  0.00           H  
ATOM   3543  HB3 GLN   228      31.596  44.750  45.447  1.00  0.00           H  
ATOM   3544  CG  GLN   228      33.691  44.906  45.786  1.00  0.00           C  
ATOM   3545  HG2 GLN   228      33.640  45.856  45.253  1.00  0.00           H  
ATOM   3546  HG3 GLN   228      34.031  44.219  45.012  1.00  0.00           H  
ATOM   3547  CD  GLN   228      34.642  45.149  46.880  1.00  0.00           C  
ATOM   3548  OE1 GLN   228      34.348  45.053  48.075  1.00  0.00           O  
ATOM   3549  NE2 GLN   228      35.851  45.518  46.552  1.00  0.00           N  
ATOM   3550 HE21 GLN   228      36.109  45.638  45.583  1.00  0.00           H  
ATOM   3551 HE22 GLN   228      36.575  45.664  47.242  1.00  0.00           H  
ATOM   3552  C   GLN   228      30.992  42.368  47.027  1.00  0.00           C  
ATOM   3553  O   GLN   228      29.876  42.671  46.574  1.00  0.00           O  
ATOM   3554  N   ASN   229      31.168  41.629  48.110  1.00  0.00           N  
ATOM   3555  H   ASN   229      32.051  41.459  48.569  1.00  0.00           H  
ATOM   3556  CA  ASN   229      30.022  41.052  48.905  1.00  0.00           C  
ATOM   3557  HA  ASN   229      30.575  40.415  49.596  1.00  0.00           H  
ATOM   3558  CB  ASN   229      29.211  42.042  49.782  1.00  0.00           C  
ATOM   3559  HB2 ASN   229      28.561  41.483  50.455  1.00  0.00           H  
ATOM   3560  HB3 ASN   229      28.633  42.723  49.158  1.00  0.00           H  
ATOM   3561  CG  ASN   229      30.111  42.839  50.678  1.00  0.00           C  
ATOM   3562  OD1 ASN   229      31.276  42.522  50.958  1.00  0.00           O  
ATOM   3563  ND2 ASN   229      29.635  43.931  51.154  1.00  0.00           N  
ATOM   3564 HD21 ASN   229      30.200  44.533  51.735  1.00  0.00           H  
ATOM   3565 HD22 ASN   229      28.703  44.249  50.929  1.00  0.00           H  
ATOM   3566  C   ASN   229      29.136  40.042  48.156  1.00  0.00           C  
ATOM   3567  O   ASN   229      28.304  39.395  48.813  1.00  0.00           O  
ATOM   3568  N   SER   230      29.437  39.712  46.920  1.00  0.00           N  
ATOM   3569  H   SER   230      30.184  40.234  46.484  1.00  0.00           H  
ATOM   3570  CA  SER   230      28.855  38.561  46.361  1.00  0.00           C  
ATOM   3571  HA  SER   230      27.771  38.602  46.469  1.00  0.00           H  
ATOM   3572  CB  SER   230      29.042  38.676  44.813  1.00  0.00           C  
ATOM   3573  HB2 SER   230      30.109  38.538  44.635  1.00  0.00           H  
ATOM   3574  HB3 SER   230      28.841  39.688  44.462  1.00  0.00           H  
ATOM   3575  OG  SER   230      28.332  37.615  44.147  1.00  0.00           O  
ATOM   3576  HG  SER   230      28.486  37.798  43.218  1.00  0.00           H  
ATOM   3577  C   SER   230      29.387  37.251  46.915  1.00  0.00           C  
ATOM   3578  O   SER   230      30.576  37.064  47.224  1.00  0.00           O  
ATOM   3579  N   PRO   231      28.527  36.282  47.234  1.00  0.00           N  
ATOM   3580  CD  PRO   231      27.134  36.445  47.205  1.00  0.00           C  
ATOM   3581  HD2 PRO   231      26.863  36.772  46.201  1.00  0.00           H  
ATOM   3582  HD3 PRO   231      26.809  37.224  47.895  1.00  0.00           H  
ATOM   3583  CG  PRO   231      26.450  35.102  47.503  1.00  0.00           C  
ATOM   3584  HG2 PRO   231      25.514  35.168  48.056  1.00  0.00           H  
ATOM   3585  HG3 PRO   231      26.252  34.650  46.531  1.00  0.00           H  
ATOM   3586  CB  PRO   231      27.552  34.306  48.284  1.00  0.00           C  
ATOM   3587  HB2 PRO   231      27.560  34.599  49.334  1.00  0.00           H  
ATOM   3588  HB3 PRO   231      27.361  33.239  48.165  1.00  0.00           H  
ATOM   3589  CA  PRO   231      28.824  34.848  47.542  1.00  0.00           C  
ATOM   3590  HA  PRO   231      29.678  34.899  48.218  1.00  0.00           H  
ATOM   3591  C   PRO   231      29.172  34.057  46.267  1.00  0.00           C  
ATOM   3592  O   PRO   231      29.753  33.020  46.331  1.00  0.00           O  
ATOM   3593  N   VAL   232      28.844  34.619  45.101  1.00  0.00           N  
ATOM   3594  H   VAL   232      28.439  35.543  45.129  1.00  0.00           H  
ATOM   3595  CA  VAL   232      28.899  34.065  43.670  1.00  0.00           C  
ATOM   3596  HA  VAL   232      28.963  32.983  43.782  1.00  0.00           H  
ATOM   3597  CB  VAL   232      27.555  34.272  42.865  1.00  0.00           C  
ATOM   3598  HB  VAL   232      27.443  35.319  42.584  1.00  0.00           H  
ATOM   3599  CG1 VAL   232      27.662  33.487  41.499  1.00  0.00           C  
ATOM   3600 HG11 VAL   232      28.507  33.689  40.840  1.00  0.00           H  
ATOM   3601 HG12 VAL   232      27.585  32.443  41.805  1.00  0.00           H  
ATOM   3602 HG13 VAL   232      26.846  33.662  40.798  1.00  0.00           H  
ATOM   3603  CG2 VAL   232      26.279  33.781  43.570  1.00  0.00           C  
ATOM   3604 HG21 VAL   232      25.475  34.113  42.913  1.00  0.00           H  
ATOM   3605 HG22 VAL   232      26.342  32.697  43.665  1.00  0.00           H  
ATOM   3606 HG23 VAL   232      26.106  34.330  44.495  1.00  0.00           H  
ATOM   3607  C   VAL   232      30.073  34.610  42.853  1.00  0.00           C  
ATOM   3608  O   VAL   232      30.513  35.777  42.995  1.00  0.00           O  
ATOM   3609  N   VAL   233      30.742  33.714  42.122  1.00  0.00           N  
ATOM   3610  H   VAL   233      30.291  32.828  41.947  1.00  0.00           H  
ATOM   3611  CA  VAL   233      31.786  33.982  41.175  1.00  0.00           C  
ATOM   3612  HA  VAL   233      32.189  34.987  41.300  1.00  0.00           H  
ATOM   3613  CB  VAL   233      32.936  33.003  41.579  1.00  0.00           C  
ATOM   3614  HB  VAL   233      32.560  32.004  41.803  1.00  0.00           H  
ATOM   3615  CG1 VAL   233      33.962  32.897  40.385  1.00  0.00           C  
ATOM   3616 HG11 VAL   233      34.370  33.864  40.088  1.00  0.00           H  
ATOM   3617 HG12 VAL   233      34.723  32.179  40.690  1.00  0.00           H  
ATOM   3618 HG13 VAL   233      33.486  32.539  39.472  1.00  0.00           H  
ATOM   3619  CG2 VAL   233      33.648  33.468  42.865  1.00  0.00           C  
ATOM   3620 HG21 VAL   233      34.381  32.726  43.180  1.00  0.00           H  
ATOM   3621 HG22 VAL   233      34.245  34.361  42.682  1.00  0.00           H  
ATOM   3622 HG23 VAL   233      32.999  33.616  43.728  1.00  0.00           H  
ATOM   3623  C   VAL   233      31.260  33.736  39.774  1.00  0.00           C  
ATOM   3624  O   VAL   233      30.569  32.781  39.453  1.00  0.00           O  
ATOM   3625  N   GLU   234      31.563  34.665  38.891  1.00  0.00           N  
ATOM   3626  H   GLU   234      32.054  35.512  39.140  1.00  0.00           H  
ATOM   3627  CA  GLU   234      31.136  34.732  37.511  1.00  0.00           C  
ATOM   3628  HA  GLU   234      30.291  34.061  37.354  1.00  0.00           H  
ATOM   3629  CB  GLU   234      30.918  36.212  37.186  1.00  0.00           C  
ATOM   3630  HB2 GLU   234      30.900  36.328  36.102  1.00  0.00           H  
ATOM   3631  HB3 GLU   234      31.786  36.806  37.473  1.00  0.00           H  
ATOM   3632  CG  GLU   234      29.683  36.922  37.909  1.00  0.00           C  
ATOM   3633  HG2 GLU   234      29.959  37.127  38.943  1.00  0.00           H  
ATOM   3634  HG3 GLU   234      28.899  36.167  37.970  1.00  0.00           H  
ATOM   3635  CD  GLU   234      29.276  38.239  37.304  1.00  0.00           C  
ATOM   3636  OE1 GLU   234      28.137  38.740  37.587  1.00  0.00           O  
ATOM   3637  OE2 GLU   234      30.061  38.778  36.507  1.00  0.00           O  
ATOM   3638  C   GLU   234      32.187  34.195  36.510  1.00  0.00           C  
ATOM   3639  O   GLU   234      33.258  34.689  36.650  1.00  0.00           O  
ATOM   3640  N   VAL   235      31.914  33.250  35.593  1.00  0.00           N  
ATOM   3641  H   VAL   235      31.045  32.737  35.632  1.00  0.00           H  
ATOM   3642  CA  VAL   235      32.942  32.581  34.712  1.00  0.00           C  
ATOM   3643  HA  VAL   235      33.971  32.824  34.978  1.00  0.00           H  
ATOM   3644  CB  VAL   235      32.756  30.977  34.698  1.00  0.00           C  
ATOM   3645  HB  VAL   235      31.837  30.716  34.173  1.00  0.00           H  
ATOM   3646  CG1 VAL   235      33.924  30.440  33.853  1.00  0.00           C  
ATOM   3647 HG11 VAL   235      34.093  29.363  33.857  1.00  0.00           H  
ATOM   3648 HG12 VAL   235      33.896  30.649  32.783  1.00  0.00           H  
ATOM   3649 HG13 VAL   235      34.854  30.922  34.154  1.00  0.00           H  
ATOM   3650  CG2 VAL   235      32.842  30.255  36.059  1.00  0.00           C  
ATOM   3651 HG21 VAL   235      33.807  30.520  36.492  1.00  0.00           H  
ATOM   3652 HG22 VAL   235      32.018  30.596  36.686  1.00  0.00           H  
ATOM   3653 HG23 VAL   235      32.685  29.187  35.910  1.00  0.00           H  
ATOM   3654  C   VAL   235      32.678  33.137  33.328  1.00  0.00           C  
ATOM   3655  O   VAL   235      31.814  32.656  32.543  1.00  0.00           O  
ATOM   3656  N   TRP   236      33.305  34.255  32.958  1.00  0.00           N  
ATOM   3657  H   TRP   236      33.977  34.689  33.574  1.00  0.00           H  
ATOM   3658  CA  TRP   236      33.164  34.891  31.598  1.00  0.00           C  
ATOM   3659  HA  TRP   236      32.154  34.764  31.207  1.00  0.00           H  
ATOM   3660  CB  TRP   236      33.422  36.371  31.817  1.00  0.00           C  
ATOM   3661  HB2 TRP   236      33.517  36.891  30.864  1.00  0.00           H  
ATOM   3662  HB3 TRP   236      34.358  36.536  32.351  1.00  0.00           H  
ATOM   3663  CG  TRP   236      32.379  37.203  32.457  1.00  0.00           C  
ATOM   3664  CD1 TRP   236      32.044  37.203  33.782  1.00  0.00           C  
ATOM   3665  HD1 TRP   236      32.693  36.775  34.532  1.00  0.00           H  
ATOM   3666  NE1 TRP   236      30.894  37.944  33.910  1.00  0.00           N  
ATOM   3667  HE1 TRP   236      30.462  38.106  34.808  1.00  0.00           H  
ATOM   3668  CE2 TRP   236      30.280  38.226  32.742  1.00  0.00           C  
ATOM   3669  CZ2 TRP   236      29.079  38.777  32.385  1.00  0.00           C  
ATOM   3670  HZ2 TRP   236      28.354  39.098  33.119  1.00  0.00           H  
ATOM   3671  CH2 TRP   236      28.787  38.917  31.079  1.00  0.00           C  
ATOM   3672  HH2 TRP   236      27.803  39.253  30.788  1.00  0.00           H  
ATOM   3673  CZ3 TRP   236      29.623  38.472  30.007  1.00  0.00           C  
ATOM   3674  HZ3 TRP   236      29.281  38.584  28.988  1.00  0.00           H  
ATOM   3675  CE3 TRP   236      30.770  37.849  30.438  1.00  0.00           C  
ATOM   3676  HE3 TRP   236      31.253  37.335  29.620  1.00  0.00           H  
ATOM   3677  CD2 TRP   236      31.229  37.776  31.757  1.00  0.00           C  
ATOM   3678  C   TRP   236      34.088  34.316  30.583  1.00  0.00           C  
ATOM   3679  O   TRP   236      35.293  34.226  30.864  1.00  0.00           O  
ATOM   3680  N   ASP   237      33.541  33.950  29.412  1.00  0.00           N  
ATOM   3681  H   ASP   237      32.574  34.107  29.164  1.00  0.00           H  
ATOM   3682  CA  ASP   237      34.343  33.135  28.494  1.00  0.00           C  
ATOM   3683  HA  ASP   237      35.069  32.617  29.121  1.00  0.00           H  
ATOM   3684  CB  ASP   237      33.529  32.010  27.914  1.00  0.00           C  
ATOM   3685  HB2 ASP   237      32.898  32.464  27.151  1.00  0.00           H  
ATOM   3686  HB3 ASP   237      32.959  31.645  28.768  1.00  0.00           H  
ATOM   3687  CG  ASP   237      34.404  30.846  27.314  1.00  0.00           C  
ATOM   3688  OD1 ASP   237      33.770  30.176  26.441  1.00  0.00           O  
ATOM   3689  OD2 ASP   237      35.513  30.537  27.750  1.00  0.00           O  
ATOM   3690  C   ASP   237      35.336  33.880  27.564  1.00  0.00           C  
ATOM   3691  O   ASP   237      35.691  33.407  26.481  1.00  0.00           O  
ATOM   3692  N   LYS   238      35.938  34.914  28.120  1.00  0.00           N  
ATOM   3693  H   LYS   238      35.641  35.223  29.034  1.00  0.00           H  
ATOM   3694  CA  LYS   238      37.109  35.682  27.612  1.00  0.00           C  
ATOM   3695  HA  LYS   238      37.091  36.556  28.263  1.00  0.00           H  
ATOM   3696  CB  LYS   238      38.390  34.952  28.016  1.00  0.00           C  
ATOM   3697  HB2 LYS   238      38.585  34.098  27.367  1.00  0.00           H  
ATOM   3698  HB3 LYS   238      38.213  34.496  28.991  1.00  0.00           H  
ATOM   3699  CG  LYS   238      39.582  35.820  28.097  1.00  0.00           C  
ATOM   3700  HG2 LYS   238      39.484  36.658  28.787  1.00  0.00           H  
ATOM   3701  HG3 LYS   238      39.711  36.125  27.059  1.00  0.00           H  
ATOM   3702  CD  LYS   238      40.805  34.906  28.469  1.00  0.00           C  
ATOM   3703  HD2 LYS   238      40.964  34.148  27.702  1.00  0.00           H  
ATOM   3704  HD3 LYS   238      40.489  34.483  29.422  1.00  0.00           H  
ATOM   3705  CE  LYS   238      41.956  35.763  28.691  1.00  0.00           C  
ATOM   3706  HE2 LYS   238      41.862  36.312  29.628  1.00  0.00           H  
ATOM   3707  HE3 LYS   238      42.070  36.440  27.844  1.00  0.00           H  
ATOM   3708  NZ  LYS   238      43.222  34.833  28.587  1.00  0.00           N  
ATOM   3709  HZ1 LYS   238      42.968  34.227  27.820  1.00  0.00           H  
ATOM   3710  HZ2 LYS   238      44.045  35.409  28.690  1.00  0.00           H  
ATOM   3711  HZ3 LYS   238      43.426  34.225  29.367  1.00  0.00           H  
ATOM   3712  C   LYS   238      37.145  36.059  26.108  1.00  0.00           C  
ATOM   3713  O   LYS   238      36.776  37.165  25.724  1.00  0.00           O  
ATOM   3714  N   LYS   239      37.461  35.070  25.242  1.00  0.00           N  
ATOM   3715  H   LYS   239      37.650  34.142  25.594  1.00  0.00           H  
ATOM   3716  CA  LYS   239      37.108  35.202  23.798  1.00  0.00           C  
ATOM   3717  HA  LYS   239      37.571  36.032  23.263  1.00  0.00           H  
ATOM   3718  CB  LYS   239      37.644  33.981  23.033  1.00  0.00           C  
ATOM   3719  HB2 LYS   239      37.305  33.100  23.578  1.00  0.00           H  
ATOM   3720  HB3 LYS   239      38.727  34.105  23.028  1.00  0.00           H  
ATOM   3721  CG  LYS   239      37.160  33.906  21.566  1.00  0.00           C  
ATOM   3722  HG2 LYS   239      37.095  34.905  21.135  1.00  0.00           H  
ATOM   3723  HG3 LYS   239      36.141  33.521  21.523  1.00  0.00           H  
ATOM   3724  CD  LYS   239      37.926  32.873  20.741  1.00  0.00           C  
ATOM   3725  HD2 LYS   239      38.930  33.297  20.710  1.00  0.00           H  
ATOM   3726  HD3 LYS   239      37.477  32.713  19.761  1.00  0.00           H  
ATOM   3727  CE  LYS   239      38.096  31.391  21.240  1.00  0.00           C  
ATOM   3728  HE2 LYS   239      37.111  30.942  21.102  1.00  0.00           H  
ATOM   3729  HE3 LYS   239      38.472  31.335  22.261  1.00  0.00           H  
ATOM   3730  NZ  LYS   239      38.997  30.658  20.324  1.00  0.00           N  
ATOM   3731  HZ1 LYS   239      39.143  29.693  20.585  1.00  0.00           H  
ATOM   3732  HZ2 LYS   239      38.801  30.780  19.340  1.00  0.00           H  
ATOM   3733  HZ3 LYS   239      39.856  31.188  20.311  1.00  0.00           H  
ATOM   3734  C   LYS   239      35.585  35.361  23.453  1.00  0.00           C  
ATOM   3735  O   LYS   239      35.255  36.091  22.529  1.00  0.00           O  
ATOM   3736  N   THR   240      34.748  34.632  24.062  1.00  0.00           N  
ATOM   3737  H   THR   240      35.087  33.985  24.760  1.00  0.00           H  
ATOM   3738  CA  THR   240      33.288  34.790  23.892  1.00  0.00           C  
ATOM   3739  HA  THR   240      33.220  35.438  23.018  1.00  0.00           H  
ATOM   3740  CB  THR   240      32.511  33.535  23.683  1.00  0.00           C  
ATOM   3741  HB  THR   240      32.536  32.921  24.583  1.00  0.00           H  
ATOM   3742  CG2 THR   240      31.128  33.745  23.209  1.00  0.00           C  
ATOM   3743 HG21 THR   240      30.619  32.812  22.967  1.00  0.00           H  
ATOM   3744 HG22 THR   240      30.499  34.173  23.990  1.00  0.00           H  
ATOM   3745 HG23 THR   240      31.052  34.373  22.321  1.00  0.00           H  
ATOM   3746  OG1 THR   240      33.046  32.763  22.601  1.00  0.00           O  
ATOM   3747  HG1 THR   240      33.838  32.441  23.038  1.00  0.00           H  
ATOM   3748  C   THR   240      32.717  35.522  25.045  1.00  0.00           C  
ATOM   3749  O   THR   240      32.804  35.108  26.213  1.00  0.00           O  
ATOM   3750  N   GLU   241      31.981  36.654  24.855  1.00  0.00           N  
ATOM   3751  H   GLU   241      31.779  37.032  23.940  1.00  0.00           H  
ATOM   3752  CA  GLU   241      31.366  37.449  25.929  1.00  0.00           C  
ATOM   3753  HA  GLU   241      32.054  37.516  26.771  1.00  0.00           H  
ATOM   3754  CB  GLU   241      31.243  38.919  25.523  1.00  0.00           C  
ATOM   3755  HB2 GLU   241      30.724  39.386  26.360  1.00  0.00           H  
ATOM   3756  HB3 GLU   241      30.535  39.077  24.709  1.00  0.00           H  
ATOM   3757  CG  GLU   241      32.588  39.620  25.108  1.00  0.00           C  
ATOM   3758  HG2 GLU   241      33.382  39.023  25.556  1.00  0.00           H  
ATOM   3759  HG3 GLU   241      32.719  40.648  25.447  1.00  0.00           H  
ATOM   3760  CD  GLU   241      32.973  39.562  23.641  1.00  0.00           C  
ATOM   3761  OE1 GLU   241      32.161  39.218  22.776  1.00  0.00           O  
ATOM   3762  OE2 GLU   241      34.120  39.932  23.287  1.00  0.00           O  
ATOM   3763  C   GLU   241      30.030  36.862  26.382  1.00  0.00           C  
ATOM   3764  O   GLU   241      28.921  37.432  26.157  1.00  0.00           O  
ATOM   3765  N   LYS   242      30.080  35.718  26.982  1.00  0.00           N  
ATOM   3766  H   LYS   242      30.958  35.228  26.879  1.00  0.00           H  
ATOM   3767  CA  LYS   242      28.896  34.994  27.557  1.00  0.00           C  
ATOM   3768  HA  LYS   242      28.120  35.755  27.645  1.00  0.00           H  
ATOM   3769  CB  LYS   242      28.409  33.799  26.714  1.00  0.00           C  
ATOM   3770  HB2 LYS   242      28.879  32.927  27.170  1.00  0.00           H  
ATOM   3771  HB3 LYS   242      28.799  33.865  25.699  1.00  0.00           H  
ATOM   3772  CG  LYS   242      26.927  33.704  26.827  1.00  0.00           C  
ATOM   3773  HG2 LYS   242      26.472  34.605  26.415  1.00  0.00           H  
ATOM   3774  HG3 LYS   242      26.744  33.496  27.882  1.00  0.00           H  
ATOM   3775  CD  LYS   242      26.414  32.472  26.088  1.00  0.00           C  
ATOM   3776  HD2 LYS   242      25.419  32.252  26.475  1.00  0.00           H  
ATOM   3777  HD3 LYS   242      27.045  31.615  26.323  1.00  0.00           H  
ATOM   3778  CE  LYS   242      26.407  32.518  24.587  1.00  0.00           C  
ATOM   3779  HE2 LYS   242      27.228  32.768  23.915  1.00  0.00           H  
ATOM   3780  HE3 LYS   242      25.565  33.103  24.216  1.00  0.00           H  
ATOM   3781  NZ  LYS   242      25.974  31.118  24.107  1.00  0.00           N  
ATOM   3782  HZ1 LYS   242      26.483  30.959  23.249  1.00  0.00           H  
ATOM   3783  HZ2 LYS   242      26.176  30.393  24.780  1.00  0.00           H  
ATOM   3784  HZ3 LYS   242      25.024  31.196  23.773  1.00  0.00           H  
ATOM   3785  C   LYS   242      29.332  34.390  29.004  1.00  0.00           C  
ATOM   3786  O   LYS   242      30.474  33.922  29.232  1.00  0.00           O  
ATOM   3787  N   LEU   243      28.422  34.539  29.934  1.00  0.00           N  
ATOM   3788  H   LEU   243      27.563  34.918  29.562  1.00  0.00           H  
ATOM   3789  CA  LEU   243      28.598  34.214  31.299  1.00  0.00           C  
ATOM   3790  HA  LEU   243      29.665  34.297  31.503  1.00  0.00           H  
ATOM   3791  CB  LEU   243      27.750  35.112  32.272  1.00  0.00           C  
ATOM   3792  HB2 LEU   243      26.704  35.082  31.969  1.00  0.00           H  
ATOM   3793  HB3 LEU   243      28.095  36.123  32.052  1.00  0.00           H  
ATOM   3794  CG  LEU   243      27.941  34.887  33.786  1.00  0.00           C  
ATOM   3795  HG  LEU   243      27.282  34.076  34.095  1.00  0.00           H  
ATOM   3796  CD1 LEU   243      29.395  34.475  34.205  1.00  0.00           C  
ATOM   3797 HD11 LEU   243      29.524  34.412  35.285  1.00  0.00           H  
ATOM   3798 HD12 LEU   243      29.592  33.463  33.851  1.00  0.00           H  
ATOM   3799 HD13 LEU   243      30.098  35.209  33.810  1.00  0.00           H  
ATOM   3800  CD2 LEU   243      27.520  36.189  34.524  1.00  0.00           C  
ATOM   3801 HD21 LEU   243      26.490  36.451  34.280  1.00  0.00           H  
ATOM   3802 HD22 LEU   243      27.641  35.985  35.588  1.00  0.00           H  
ATOM   3803 HD23 LEU   243      28.205  36.984  34.228  1.00  0.00           H  
ATOM   3804  C   LEU   243      28.368  32.710  31.581  1.00  0.00           C  
ATOM   3805  O   LEU   243      27.355  32.323  32.157  1.00  0.00           O  
ATOM   3806  N   CYS   244      29.335  31.862  31.186  1.00  0.00           N  
ATOM   3807  H   CYS   244      30.192  32.271  30.842  1.00  0.00           H  
ATOM   3808  CA  CYS   244      29.319  30.381  31.189  1.00  0.00           C  
ATOM   3809  HA  CYS   244      28.314  30.056  30.920  1.00  0.00           H  
ATOM   3810  CB  CYS   244      30.168  29.830  30.071  1.00  0.00           C  
ATOM   3811  HB2 CYS   244      29.851  28.794  29.951  1.00  0.00           H  
ATOM   3812  HB3 CYS   244      31.236  29.938  30.258  1.00  0.00           H  
ATOM   3813  SG  CYS   244      29.753  30.772  28.571  1.00  0.00           S  
ATOM   3814  HG  CYS   244      28.429  30.861  28.728  1.00  0.00           H  
ATOM   3815  C   CYS   244      29.531  29.672  32.546  1.00  0.00           C  
ATOM   3816  O   CYS   244      30.087  28.519  32.556  1.00  0.00           O  
ATOM   3817  N   GLY   245      29.128  30.337  33.604  1.00  0.00           N  
ATOM   3818  H   GLY   245      28.619  31.169  33.340  1.00  0.00           H  
ATOM   3819  CA  GLY   245      28.977  29.721  34.882  1.00  0.00           C  
ATOM   3820  HA2 GLY   245      29.846  29.122  35.155  1.00  0.00           H  
ATOM   3821  HA3 GLY   245      28.050  29.148  34.849  1.00  0.00           H  
ATOM   3822  C   GLY   245      28.693  30.709  36.010  1.00  0.00           C  
ATOM   3823  O   GLY   245      29.403  31.709  36.087  1.00  0.00           O  
ATOM   3824  N   LEU   246      27.837  30.279  36.961  1.00  0.00           N  
ATOM   3825  H   LEU   246      27.340  29.433  36.720  1.00  0.00           H  
ATOM   3826  CA  LEU   246      27.628  30.949  38.257  1.00  0.00           C  
ATOM   3827  HA  LEU   246      28.261  31.835  38.322  1.00  0.00           H  
ATOM   3828  CB  LEU   246      26.169  31.435  38.427  1.00  0.00           C  
ATOM   3829  HB2 LEU   246      26.062  31.909  39.403  1.00  0.00           H  
ATOM   3830  HB3 LEU   246      25.419  30.644  38.407  1.00  0.00           H  
ATOM   3831  CG  LEU   246      25.636  32.531  37.337  1.00  0.00           C  
ATOM   3832  HG  LEU   246      25.637  32.006  36.382  1.00  0.00           H  
ATOM   3833  CD1 LEU   246      24.238  32.950  37.763  1.00  0.00           C  
ATOM   3834 HD11 LEU   246      24.117  33.288  38.792  1.00  0.00           H  
ATOM   3835 HD12 LEU   246      23.944  33.765  37.101  1.00  0.00           H  
ATOM   3836 HD13 LEU   246      23.524  32.131  37.674  1.00  0.00           H  
ATOM   3837  CD2 LEU   246      26.541  33.762  37.330  1.00  0.00           C  
ATOM   3838 HD21 LEU   246      26.039  34.526  36.737  1.00  0.00           H  
ATOM   3839 HD22 LEU   246      26.679  34.015  38.381  1.00  0.00           H  
ATOM   3840 HD23 LEU   246      27.491  33.413  36.924  1.00  0.00           H  
ATOM   3841  C   LEU   246      28.096  30.134  39.425  1.00  0.00           C  
ATOM   3842  O   LEU   246      27.383  29.128  39.798  1.00  0.00           O  
ATOM   3843  N   ILE   247      29.201  30.419  40.090  1.00  0.00           N  
ATOM   3844  H   ILE   247      29.735  31.248  39.873  1.00  0.00           H  
ATOM   3845  CA  ILE   247      29.714  29.515  41.141  1.00  0.00           C  
ATOM   3846  HA  ILE   247      29.142  28.590  41.077  1.00  0.00           H  
ATOM   3847  CB  ILE   247      31.186  29.168  41.110  1.00  0.00           C  
ATOM   3848  HB  ILE   247      31.714  30.112  41.246  1.00  0.00           H  
ATOM   3849  CG2 ILE   247      31.594  28.082  42.161  1.00  0.00           C  
ATOM   3850 HG21 ILE   247      31.333  28.451  43.153  1.00  0.00           H  
ATOM   3851 HG22 ILE   247      31.077  27.157  41.904  1.00  0.00           H  
ATOM   3852 HG23 ILE   247      32.681  28.026  42.206  1.00  0.00           H  
ATOM   3853  CG1 ILE   247      31.615  28.562  39.689  1.00  0.00           C  
ATOM   3854 HG12 ILE   247      31.146  29.329  39.072  1.00  0.00           H  
ATOM   3855 HG13 ILE   247      31.299  27.526  39.570  1.00  0.00           H  
ATOM   3856  CD1 ILE   247      33.094  28.728  39.373  1.00  0.00           C  
ATOM   3857 HD11 ILE   247      33.229  28.264  38.396  1.00  0.00           H  
ATOM   3858 HD12 ILE   247      33.329  29.790  39.305  1.00  0.00           H  
ATOM   3859 HD13 ILE   247      33.740  28.248  40.109  1.00  0.00           H  
ATOM   3860  C   ILE   247      29.349  30.186  42.439  1.00  0.00           C  
ATOM   3861  O   ILE   247      29.939  31.194  42.946  1.00  0.00           O  
ATOM   3862  N   ASP   248      28.293  29.717  43.017  1.00  0.00           N  
ATOM   3863  H   ASP   248      28.110  28.778  42.691  1.00  0.00           H  
ATOM   3864  CA  ASP   248      27.745  30.027  44.306  1.00  0.00           C  
ATOM   3865  HA  ASP   248      27.750  31.085  44.567  1.00  0.00           H  
ATOM   3866  CB  ASP   248      26.169  29.742  44.421  1.00  0.00           C  
ATOM   3867  HB2 ASP   248      26.017  28.693  44.166  1.00  0.00           H  
ATOM   3868  HB3 ASP   248      25.634  30.258  43.624  1.00  0.00           H  
ATOM   3869  CG  ASP   248      25.524  29.966  45.838  1.00  0.00           C  
ATOM   3870  OD1 ASP   248      26.179  30.280  46.828  1.00  0.00           O  
ATOM   3871  OD2 ASP   248      24.285  30.179  45.819  1.00  0.00           O  
ATOM   3872  C   ASP   248      28.441  29.266  45.450  1.00  0.00           C  
ATOM   3873  O   ASP   248      28.404  28.054  45.630  1.00  0.00           O  
ATOM   3874  N   CYS   249      29.227  30.035  46.229  1.00  0.00           N  
ATOM   3875  H   CYS   249      29.330  31.022  46.039  1.00  0.00           H  
ATOM   3876  CA  CYS   249      29.983  29.550  47.341  1.00  0.00           C  
ATOM   3877  HA  CYS   249      30.524  28.674  46.985  1.00  0.00           H  
ATOM   3878  CB  CYS   249      30.944  30.562  47.922  1.00  0.00           C  
ATOM   3879  HB2 CYS   249      31.588  30.196  48.721  1.00  0.00           H  
ATOM   3880  HB3 CYS   249      30.494  31.424  48.414  1.00  0.00           H  
ATOM   3881  SG  CYS   249      32.124  31.007  46.661  1.00  0.00           S  
ATOM   3882  HG  CYS   249      31.229  31.827  46.104  1.00  0.00           H  
ATOM   3883  C   CYS   249      29.148  28.925  48.490  1.00  0.00           C  
ATOM   3884  O   CYS   249      29.480  27.912  49.079  1.00  0.00           O  
ATOM   3885  N   VAL   250      28.138  29.685  48.829  1.00  0.00           N  
ATOM   3886  H   VAL   250      27.779  30.287  48.102  1.00  0.00           H  
ATOM   3887  CA  VAL   250      27.292  29.394  49.989  1.00  0.00           C  
ATOM   3888  HA  VAL   250      27.851  29.460  50.923  1.00  0.00           H  
ATOM   3889  CB  VAL   250      26.135  30.474  50.048  1.00  0.00           C  
ATOM   3890  HB  VAL   250      25.882  30.813  49.043  1.00  0.00           H  
ATOM   3891  CG1 VAL   250      24.747  29.936  50.594  1.00  0.00           C  
ATOM   3892 HG11 VAL   250      24.327  29.169  49.944  1.00  0.00           H  
ATOM   3893 HG12 VAL   250      24.996  29.468  51.547  1.00  0.00           H  
ATOM   3894 HG13 VAL   250      24.126  30.830  50.640  1.00  0.00           H  
ATOM   3895  CG2 VAL   250      26.644  31.653  50.934  1.00  0.00           C  
ATOM   3896 HG21 VAL   250      27.709  31.838  50.794  1.00  0.00           H  
ATOM   3897 HG22 VAL   250      26.106  32.589  50.783  1.00  0.00           H  
ATOM   3898 HG23 VAL   250      26.807  31.354  51.969  1.00  0.00           H  
ATOM   3899  C   VAL   250      26.839  27.997  49.981  1.00  0.00           C  
ATOM   3900  O   VAL   250      26.847  27.394  51.033  1.00  0.00           O  
ATOM   3901  N   HIE   251      26.421  27.437  48.786  1.00  0.00           N  
ATOM   3902  H   HIE   251      26.482  28.123  48.047  1.00  0.00           H  
ATOM   3903  CA  HIE   251      26.083  26.045  48.454  1.00  0.00           C  
ATOM   3904  HA  HIE   251      25.176  25.677  48.933  1.00  0.00           H  
ATOM   3905  CB  HIE   251      25.770  25.997  46.932  1.00  0.00           C  
ATOM   3906  HB2 HIE   251      26.614  26.251  46.292  1.00  0.00           H  
ATOM   3907  HB3 HIE   251      24.974  26.703  46.694  1.00  0.00           H  
ATOM   3908  CG  HIE   251      25.328  24.610  46.537  1.00  0.00           C  
ATOM   3909  ND1 HIE   251      24.174  23.985  47.024  1.00  0.00           N  
ATOM   3910  CE1 HIE   251      24.091  22.879  46.327  1.00  0.00           C  
ATOM   3911  HE1 HIE   251      23.344  22.105  46.428  1.00  0.00           H  
ATOM   3912  NE2 HIE   251      25.217  22.634  45.661  1.00  0.00           N  
ATOM   3913  HE2 HIE   251      25.520  21.849  45.104  1.00  0.00           H  
ATOM   3914  CD2 HIE   251      26.009  23.755  45.794  1.00  0.00           C  
ATOM   3915  HD2 HIE   251      27.006  23.976  45.444  1.00  0.00           H  
ATOM   3916  C   HIE   251      27.047  24.935  48.978  1.00  0.00           C  
ATOM   3917  O   HIE   251      26.819  24.422  50.047  1.00  0.00           O  
ATOM   3918  N   PHE   252      28.185  24.676  48.361  1.00  0.00           N  
ATOM   3919  H   PHE   252      28.327  25.374  47.646  1.00  0.00           H  
ATOM   3920  CA  PHE   252      29.292  23.819  48.811  1.00  0.00           C  
ATOM   3921  HA  PHE   252      28.971  22.803  48.583  1.00  0.00           H  
ATOM   3922  CB  PHE   252      30.603  24.121  48.107  1.00  0.00           C  
ATOM   3923  HB2 PHE   252      31.387  23.411  48.370  1.00  0.00           H  
ATOM   3924  HB3 PHE   252      30.855  25.103  48.508  1.00  0.00           H  
ATOM   3925  CG  PHE   252      30.460  24.262  46.573  1.00  0.00           C  
ATOM   3926  CD1 PHE   252      30.383  23.037  45.854  1.00  0.00           C  
ATOM   3927  HD1 PHE   252      30.392  22.132  46.444  1.00  0.00           H  
ATOM   3928  CE1 PHE   252      30.424  23.073  44.485  1.00  0.00           C  
ATOM   3929  HE1 PHE   252      30.365  22.110  43.998  1.00  0.00           H  
ATOM   3930  CZ  PHE   252      30.439  24.225  43.746  1.00  0.00           C  
ATOM   3931  HZ  PHE   252      30.302  24.087  42.684  1.00  0.00           H  
ATOM   3932  CE2 PHE   252      30.516  25.418  44.531  1.00  0.00           C  
ATOM   3933  HE2 PHE   252      30.558  26.384  44.050  1.00  0.00           H  
ATOM   3934  CD2 PHE   252      30.627  25.471  45.899  1.00  0.00           C  
ATOM   3935  HD2 PHE   252      30.744  26.421  46.399  1.00  0.00           H  
ATOM   3936  C   PHE   252      29.528  23.921  50.339  1.00  0.00           C  
ATOM   3937  O   PHE   252      29.510  22.879  51.023  1.00  0.00           O  
ATOM   3938  N   LEU   253      29.729  25.123  50.955  1.00  0.00           N  
ATOM   3939  H   LEU   253      29.846  25.909  50.330  1.00  0.00           H  
ATOM   3940  CA  LEU   253      29.944  25.325  52.410  1.00  0.00           C  
ATOM   3941  HA  LEU   253      30.780  24.734  52.784  1.00  0.00           H  
ATOM   3942  CB  LEU   253      30.201  26.856  52.868  1.00  0.00           C  
ATOM   3943  HB2 LEU   253      30.424  26.910  53.933  1.00  0.00           H  
ATOM   3944  HB3 LEU   253      29.237  27.339  52.708  1.00  0.00           H  
ATOM   3945  CG  LEU   253      31.223  27.748  52.069  1.00  0.00           C  
ATOM   3946  HG  LEU   253      31.364  27.408  51.043  1.00  0.00           H  
ATOM   3947  CD1 LEU   253      30.698  29.160  52.090  1.00  0.00           C  
ATOM   3948 HD11 LEU   253      29.679  29.195  51.705  1.00  0.00           H  
ATOM   3949 HD12 LEU   253      30.760  29.720  53.023  1.00  0.00           H  
ATOM   3950 HD13 LEU   253      31.318  29.770  51.433  1.00  0.00           H  
ATOM   3951  CD2 LEU   253      32.641  27.548  52.680  1.00  0.00           C  
ATOM   3952 HD21 LEU   253      32.547  28.003  53.666  1.00  0.00           H  
ATOM   3953 HD22 LEU   253      32.799  26.471  52.619  1.00  0.00           H  
ATOM   3954 HD23 LEU   253      33.410  27.981  52.041  1.00  0.00           H  
ATOM   3955  C   LEU   253      28.898  24.739  53.326  1.00  0.00           C  
ATOM   3956  O   LEU   253      29.113  24.078  54.337  1.00  0.00           O  
ATOM   3957  N   ARG   254      27.606  25.060  53.022  1.00  0.00           N  
ATOM   3958  H   ARG   254      27.440  25.540  52.149  1.00  0.00           H  
ATOM   3959  CA  ARG   254      26.419  24.467  53.594  1.00  0.00           C  
ATOM   3960  HA  ARG   254      26.431  24.621  54.673  1.00  0.00           H  
ATOM   3961  CB  ARG   254      25.290  25.278  52.944  1.00  0.00           C  
ATOM   3962  HB2 ARG   254      25.451  25.285  51.866  1.00  0.00           H  
ATOM   3963  HB3 ARG   254      25.159  26.280  53.353  1.00  0.00           H  
ATOM   3964  CG  ARG   254      23.976  24.575  53.241  1.00  0.00           C  
ATOM   3965  HG2 ARG   254      23.856  23.615  52.740  1.00  0.00           H  
ATOM   3966  HG3 ARG   254      24.077  24.438  54.317  1.00  0.00           H  
ATOM   3967  CD  ARG   254      22.769  25.521  52.897  1.00  0.00           C  
ATOM   3968  HD2 ARG   254      22.963  26.498  53.341  1.00  0.00           H  
ATOM   3969  HD3 ARG   254      21.916  25.161  53.472  1.00  0.00           H  
ATOM   3970  NE  ARG   254      22.324  25.658  51.513  1.00  0.00           N  
ATOM   3971  HE  ARG   254      22.459  24.769  51.053  1.00  0.00           H  
ATOM   3972  CZ  ARG   254      21.900  26.716  50.863  1.00  0.00           C  
ATOM   3973  NH1 ARG   254      21.555  27.779  51.458  1.00  0.00           N  
ATOM   3974 HH11 ARG   254      21.466  27.749  52.464  1.00  0.00           H  
ATOM   3975 HH12 ARG   254      21.053  28.506  50.967  1.00  0.00           H  
ATOM   3976  NH2 ARG   254      21.709  26.645  49.568  1.00  0.00           N  
ATOM   3977 HH21 ARG   254      21.591  27.525  49.087  1.00  0.00           H  
ATOM   3978 HH22 ARG   254      21.870  25.804  49.032  1.00  0.00           H  
ATOM   3979  C   ARG   254      26.376  22.954  53.334  1.00  0.00           C  
ATOM   3980  O   ARG   254      26.219  22.220  54.339  1.00  0.00           O  
ATOM   3981  N   GLU   255      26.586  22.435  52.185  1.00  0.00           N  
ATOM   3982  H   GLU   255      26.835  23.103  51.470  1.00  0.00           H  
ATOM   3983  CA  GLU   255      26.437  21.011  51.806  1.00  0.00           C  
ATOM   3984  HA  GLU   255      25.434  20.646  52.027  1.00  0.00           H  
ATOM   3985  CB  GLU   255      26.660  20.794  50.325  1.00  0.00           C  
ATOM   3986  HB2 GLU   255      26.725  19.720  50.146  1.00  0.00           H  
ATOM   3987  HB3 GLU   255      27.618  21.204  50.004  1.00  0.00           H  
ATOM   3988  CG  GLU   255      25.629  21.551  49.424  1.00  0.00           C  
ATOM   3989  HG2 GLU   255      26.181  22.067  48.639  1.00  0.00           H  
ATOM   3990  HG3 GLU   255      25.161  22.309  50.053  1.00  0.00           H  
ATOM   3991  CD  GLU   255      24.618  20.484  48.808  1.00  0.00           C  
ATOM   3992  OE1 GLU   255      25.047  19.582  48.020  1.00  0.00           O  
ATOM   3993  OE2 GLU   255      23.394  20.579  49.173  1.00  0.00           O  
ATOM   3994  C   GLU   255      27.378  20.059  52.677  1.00  0.00           C  
ATOM   3995  O   GLU   255      26.891  18.951  53.116  1.00  0.00           O  
ATOM   3996  N   VAL   256      28.598  20.459  52.948  1.00  0.00           N  
ATOM   3997  H   VAL   256      28.923  21.294  52.482  1.00  0.00           H  
ATOM   3998  CA  VAL   256      29.473  19.745  53.907  1.00  0.00           C  
ATOM   3999  HA  VAL   256      29.193  18.704  53.745  1.00  0.00           H  
ATOM   4000  CB  VAL   256      30.925  19.979  53.500  1.00  0.00           C  
ATOM   4001  HB  VAL   256      30.992  21.058  53.360  1.00  0.00           H  
ATOM   4002  CG1 VAL   256      31.956  19.358  54.467  1.00  0.00           C  
ATOM   4003 HG11 VAL   256      32.950  19.298  54.023  1.00  0.00           H  
ATOM   4004 HG12 VAL   256      31.913  19.931  55.393  1.00  0.00           H  
ATOM   4005 HG13 VAL   256      31.748  18.319  54.721  1.00  0.00           H  
ATOM   4006  CG2 VAL   256      31.118  19.399  52.130  1.00  0.00           C  
ATOM   4007 HG21 VAL   256      30.464  19.833  51.374  1.00  0.00           H  
ATOM   4008 HG22 VAL   256      32.167  19.584  51.903  1.00  0.00           H  
ATOM   4009 HG23 VAL   256      31.021  18.314  52.078  1.00  0.00           H  
ATOM   4010  C   VAL   256      29.261  20.107  55.342  1.00  0.00           C  
ATOM   4011  O   VAL   256      29.407  19.275  56.233  1.00  0.00           O  
ATOM   4012  N   MET   257      28.923  21.386  55.693  1.00  0.00           N  
ATOM   4013  H   MET   257      28.818  22.153  55.045  1.00  0.00           H  
ATOM   4014  CA  MET   257      28.690  21.798  57.029  1.00  0.00           C  
ATOM   4015  HA  MET   257      29.580  21.635  57.636  1.00  0.00           H  
ATOM   4016  CB  MET   257      28.479  23.366  57.206  1.00  0.00           C  
ATOM   4017  HB2 MET   257      29.336  23.920  56.822  1.00  0.00           H  
ATOM   4018  HB3 MET   257      27.556  23.590  56.672  1.00  0.00           H  
ATOM   4019  CG  MET   257      28.230  23.856  58.643  1.00  0.00           C  
ATOM   4020  HG2 MET   257      28.434  24.923  58.733  1.00  0.00           H  
ATOM   4021  HG3 MET   257      27.162  23.675  58.769  1.00  0.00           H  
ATOM   4022  SD  MET   257      29.052  22.823  59.886  1.00  0.00           S  
ATOM   4023  CE  MET   257      30.829  23.240  59.575  1.00  0.00           C  
ATOM   4024  HE1 MET   257      31.197  23.933  60.331  1.00  0.00           H  
ATOM   4025  HE2 MET   257      31.402  22.314  59.616  1.00  0.00           H  
ATOM   4026  HE3 MET   257      30.947  23.597  58.551  1.00  0.00           H  
ATOM   4027  C   MET   257      27.460  21.053  57.585  1.00  0.00           C  
ATOM   4028  O   MET   257      27.444  20.505  58.678  1.00  0.00           O  
ATOM   4029  N   VAL   258      26.366  21.063  56.907  1.00  0.00           N  
ATOM   4030  H   VAL   258      26.468  21.675  56.110  1.00  0.00           H  
ATOM   4031  CA  VAL   258      25.094  20.243  57.125  1.00  0.00           C  
ATOM   4032  HA  VAL   258      24.652  20.722  57.999  1.00  0.00           H  
ATOM   4033  CB  VAL   258      24.233  20.190  55.844  1.00  0.00           C  
ATOM   4034  HB  VAL   258      24.826  20.012  54.948  1.00  0.00           H  
ATOM   4035  CG1 VAL   258      23.192  19.063  55.908  1.00  0.00           C  
ATOM   4036 HG11 VAL   258      23.655  18.080  55.824  1.00  0.00           H  
ATOM   4037 HG12 VAL   258      22.644  19.163  56.845  1.00  0.00           H  
ATOM   4038 HG13 VAL   258      22.526  19.094  55.046  1.00  0.00           H  
ATOM   4039  CG2 VAL   258      23.373  21.501  55.761  1.00  0.00           C  
ATOM   4040 HG21 VAL   258      22.650  21.605  56.570  1.00  0.00           H  
ATOM   4041 HG22 VAL   258      24.102  22.311  55.800  1.00  0.00           H  
ATOM   4042 HG23 VAL   258      22.830  21.538  54.817  1.00  0.00           H  
ATOM   4043  C   VAL   258      25.445  18.814  57.633  1.00  0.00           C  
ATOM   4044  O   VAL   258      24.858  18.280  58.496  1.00  0.00           O  
ATOM   4045  N   LYS   259      26.342  18.098  56.941  1.00  0.00           N  
ATOM   4046  H   LYS   259      26.628  18.512  56.065  1.00  0.00           H  
ATOM   4047  CA  LYS   259      26.798  16.724  57.200  1.00  0.00           C  
ATOM   4048  HA  LYS   259      26.005  16.106  57.620  1.00  0.00           H  
ATOM   4049  CB  LYS   259      27.347  16.074  55.984  1.00  0.00           C  
ATOM   4050  HB2 LYS   259      28.104  16.770  55.623  1.00  0.00           H  
ATOM   4051  HB3 LYS   259      26.510  16.117  55.287  1.00  0.00           H  
ATOM   4052  CG  LYS   259      27.930  14.662  56.080  1.00  0.00           C  
ATOM   4053  HG2 LYS   259      27.182  14.043  56.576  1.00  0.00           H  
ATOM   4054  HG3 LYS   259      28.859  14.584  56.644  1.00  0.00           H  
ATOM   4055  CD  LYS   259      28.107  14.204  54.639  1.00  0.00           C  
ATOM   4056  HD2 LYS   259      28.990  14.712  54.253  1.00  0.00           H  
ATOM   4057  HD3 LYS   259      27.184  14.473  54.124  1.00  0.00           H  
ATOM   4058  CE  LYS   259      28.384  12.693  54.696  1.00  0.00           C  
ATOM   4059  HE2 LYS   259      27.415  12.399  55.100  1.00  0.00           H  
ATOM   4060  HE3 LYS   259      29.174  12.507  55.423  1.00  0.00           H  
ATOM   4061  NZ  LYS   259      28.647  12.142  53.325  1.00  0.00           N  
ATOM   4062  HZ1 LYS   259      27.896  12.332  52.677  1.00  0.00           H  
ATOM   4063  HZ2 LYS   259      29.442  12.614  52.919  1.00  0.00           H  
ATOM   4064  HZ3 LYS   259      28.866  11.159  53.403  1.00  0.00           H  
ATOM   4065  C   LYS   259      27.783  16.685  58.383  1.00  0.00           C  
ATOM   4066  O   LYS   259      27.698  15.697  59.155  1.00  0.00           O  
ATOM   4067  N   GLU   260      28.643  17.676  58.609  1.00  0.00           N  
ATOM   4068  H   GLU   260      28.470  18.393  57.920  1.00  0.00           H  
ATOM   4069  CA  GLU   260      29.560  17.890  59.734  1.00  0.00           C  
ATOM   4070  HA  GLU   260      30.207  17.022  59.859  1.00  0.00           H  
ATOM   4071  CB  GLU   260      30.471  19.087  59.429  1.00  0.00           C  
ATOM   4072  HB2 GLU   260      29.888  20.003  59.525  1.00  0.00           H  
ATOM   4073  HB3 GLU   260      30.811  19.039  58.395  1.00  0.00           H  
ATOM   4074  CG  GLU   260      31.753  19.248  60.252  1.00  0.00           C  
ATOM   4075  HG2 GLU   260      31.548  19.225  61.322  1.00  0.00           H  
ATOM   4076  HG3 GLU   260      32.128  20.238  59.993  1.00  0.00           H  
ATOM   4077  CD  GLU   260      32.765  17.993  60.039  1.00  0.00           C  
ATOM   4078  OE1 GLU   260      33.807  18.227  59.327  1.00  0.00           O  
ATOM   4079  OE2 GLU   260      32.476  16.913  60.671  1.00  0.00           O  
ATOM   4080  C   GLU   260      28.744  18.079  60.981  1.00  0.00           C  
ATOM   4081  O   GLU   260      28.659  17.235  61.874  1.00  0.00           O  
ATOM   4082  N   ASN   261      28.134  19.230  61.175  1.00  0.00           N  
ATOM   4083  H   ASN   261      28.187  19.949  60.468  1.00  0.00           H  
ATOM   4084  CA  ASN   261      27.427  19.506  62.405  1.00  0.00           C  
ATOM   4085  HA  ASN   261      27.967  19.138  63.278  1.00  0.00           H  
ATOM   4086  CB  ASN   261      27.209  20.956  62.418  1.00  0.00           C  
ATOM   4087  HB2 ASN   261      26.521  21.349  61.669  1.00  0.00           H  
ATOM   4088  HB3 ASN   261      28.167  21.400  62.147  1.00  0.00           H  
ATOM   4089  CG  ASN   261      26.775  21.500  63.808  1.00  0.00           C  
ATOM   4090  OD1 ASN   261      25.971  20.929  64.570  1.00  0.00           O  
ATOM   4091  ND2 ASN   261      27.209  22.665  64.310  1.00  0.00           N  
ATOM   4092 HD21 ASN   261      27.262  22.512  65.307  1.00  0.00           H  
ATOM   4093 HD22 ASN   261      28.119  22.780  63.887  1.00  0.00           H  
ATOM   4094  C   ASN   261      26.052  18.799  62.462  1.00  0.00           C  
ATOM   4095  O   ASN   261      25.011  19.314  62.099  1.00  0.00           O  
ATOM   4096  N   LYS   262      26.010  17.623  63.111  1.00  0.00           N  
ATOM   4097  H   LYS   262      26.806  17.274  63.625  1.00  0.00           H  
ATOM   4098  CA  LYS   262      24.718  16.878  63.417  1.00  0.00           C  
ATOM   4099  HA  LYS   262      23.939  17.289  62.775  1.00  0.00           H  
ATOM   4100  CB  LYS   262      24.935  15.382  63.115  1.00  0.00           C  
ATOM   4101  HB2 LYS   262      24.120  14.783  63.522  1.00  0.00           H  
ATOM   4102  HB3 LYS   262      25.877  15.064  63.561  1.00  0.00           H  
ATOM   4103  CG  LYS   262      24.997  15.153  61.579  1.00  0.00           C  
ATOM   4104  HG2 LYS   262      25.921  15.623  61.242  1.00  0.00           H  
ATOM   4105  HG3 LYS   262      24.107  15.686  61.245  1.00  0.00           H  
ATOM   4106  CD  LYS   262      25.028  13.567  61.097  1.00  0.00           C  
ATOM   4107  HD2 LYS   262      25.668  12.961  61.738  1.00  0.00           H  
ATOM   4108  HD3 LYS   262      25.272  13.574  60.035  1.00  0.00           H  
ATOM   4109  CE  LYS   262      23.673  13.096  61.431  1.00  0.00           C  
ATOM   4110  HE2 LYS   262      22.980  13.639  60.788  1.00  0.00           H  
ATOM   4111  HE3 LYS   262      23.387  13.234  62.474  1.00  0.00           H  
ATOM   4112  NZ  LYS   262      23.432  11.660  61.234  1.00  0.00           N  
ATOM   4113  HZ1 LYS   262      22.584  11.325  61.668  1.00  0.00           H  
ATOM   4114  HZ2 LYS   262      23.333  11.471  60.246  1.00  0.00           H  
ATOM   4115  HZ3 LYS   262      24.244  11.159  61.566  1.00  0.00           H  
ATOM   4116  C   LYS   262      24.140  17.055  64.804  1.00  0.00           C  
ATOM   4117  O   LYS   262      23.117  16.401  65.158  1.00  0.00           O  
ATOM   4118  N   GLU   263      24.798  17.873  65.586  1.00  0.00           N  
ATOM   4119  H   GLU   263      25.637  18.286  65.204  1.00  0.00           H  
ATOM   4120  CA  GLU   263      24.408  18.193  67.001  1.00  0.00           C  
ATOM   4121  HA  GLU   263      24.082  17.330  67.581  1.00  0.00           H  
ATOM   4122  CB  GLU   263      25.707  18.647  67.795  1.00  0.00           C  
ATOM   4123  HB2 GLU   263      26.139  19.502  67.275  1.00  0.00           H  
ATOM   4124  HB3 GLU   263      26.423  17.827  67.842  1.00  0.00           H  
ATOM   4125  CG  GLU   263      25.418  19.164  69.195  1.00  0.00           C  
ATOM   4126  HG2 GLU   263      24.840  20.088  69.165  1.00  0.00           H  
ATOM   4127  HG3 GLU   263      26.353  19.513  69.632  1.00  0.00           H  
ATOM   4128  CD  GLU   263      24.704  18.140  70.078  1.00  0.00           C  
ATOM   4129  OE1 GLU   263      24.657  16.958  69.725  1.00  0.00           O  
ATOM   4130  OE2 GLU   263      24.338  18.536  71.245  1.00  0.00           O  
ATOM   4131  C   GLU   263      23.432  19.350  67.123  1.00  0.00           C  
ATOM   4132  O   GLU   263      22.578  19.446  68.011  1.00  0.00           O  
ATOM   4133  N   SER   264      23.673  20.398  66.319  1.00  0.00           N  
ATOM   4134  H   SER   264      24.403  20.458  65.624  1.00  0.00           H  
ATOM   4135  CA  SER   264      22.668  21.581  66.274  1.00  0.00           C  
ATOM   4136  HA  SER   264      22.056  21.653  67.173  1.00  0.00           H  
ATOM   4137  CB  SER   264      23.439  22.945  66.075  1.00  0.00           C  
ATOM   4138  HB2 SER   264      23.875  22.726  65.100  1.00  0.00           H  
ATOM   4139  HB3 SER   264      24.143  23.240  66.852  1.00  0.00           H  
ATOM   4140  OG  SER   264      22.585  24.027  65.763  1.00  0.00           O  
ATOM   4141  HG  SER   264      22.087  24.062  66.583  1.00  0.00           H  
ATOM   4142  C   SER   264      21.698  21.457  65.040  1.00  0.00           C  
ATOM   4143  O   SER   264      21.953  20.699  64.027  1.00  0.00           O  
ATOM   4144  N   LYS   265      20.545  22.102  65.197  1.00  0.00           N  
ATOM   4145  H   LYS   265      20.483  22.671  66.030  1.00  0.00           H  
ATOM   4146  CA  LYS   265      19.543  22.317  64.175  1.00  0.00           C  
ATOM   4147  HA  LYS   265      19.545  21.448  63.517  1.00  0.00           H  
ATOM   4148  CB  LYS   265      18.192  22.356  64.858  1.00  0.00           C  
ATOM   4149  HB2 LYS   265      17.426  22.292  64.086  1.00  0.00           H  
ATOM   4150  HB3 LYS   265      18.110  23.303  65.390  1.00  0.00           H  
ATOM   4151  CG  LYS   265      17.861  21.193  65.757  1.00  0.00           C  
ATOM   4152  HG2 LYS   265      18.638  21.089  66.515  1.00  0.00           H  
ATOM   4153  HG3 LYS   265      17.962  20.255  65.211  1.00  0.00           H  
ATOM   4154  CD  LYS   265      16.436  21.390  66.357  1.00  0.00           C  
ATOM   4155  HD2 LYS   265      15.583  21.416  65.678  1.00  0.00           H  
ATOM   4156  HD3 LYS   265      16.334  22.314  66.927  1.00  0.00           H  
ATOM   4157  CE  LYS   265      16.088  20.348  67.447  1.00  0.00           C  
ATOM   4158  HE2 LYS   265      16.756  20.537  68.287  1.00  0.00           H  
ATOM   4159  HE3 LYS   265      16.484  19.367  67.184  1.00  0.00           H  
ATOM   4160  NZ  LYS   265      14.737  20.409  67.924  1.00  0.00           N  
ATOM   4161  HZ1 LYS   265      14.531  19.797  68.700  1.00  0.00           H  
ATOM   4162  HZ2 LYS   265      14.413  21.323  68.206  1.00  0.00           H  
ATOM   4163  HZ3 LYS   265      14.095  20.080  67.218  1.00  0.00           H  
ATOM   4164  C   LYS   265      19.763  23.493  63.285  1.00  0.00           C  
ATOM   4165  O   LYS   265      19.445  23.466  62.079  1.00  0.00           O  
ATOM   4166  N   HIE   266      20.285  24.649  63.888  1.00  0.00           N  
ATOM   4167  H   HIE   266      20.381  24.631  64.894  1.00  0.00           H  
ATOM   4168  CA  HIE   266      20.593  25.876  63.165  1.00  0.00           C  
ATOM   4169  HA  HIE   266      19.843  26.175  62.432  1.00  0.00           H  
ATOM   4170  CB  HIE   266      20.790  27.110  64.090  1.00  0.00           C  
ATOM   4171  HB2 HIE   266      21.430  26.629  64.830  1.00  0.00           H  
ATOM   4172  HB3 HIE   266      19.824  27.430  64.479  1.00  0.00           H  
ATOM   4173  CG  HIE   266      21.512  28.270  63.411  1.00  0.00           C  
ATOM   4174  ND1 HIE   266      22.846  28.502  63.722  1.00  0.00           N  
ATOM   4175  CE1 HIE   266      23.194  29.547  62.941  1.00  0.00           C  
ATOM   4176  HE1 HIE   266      24.145  30.056  62.994  1.00  0.00           H  
ATOM   4177  NE2 HIE   266      22.176  29.923  62.183  1.00  0.00           N  
ATOM   4178  HE2 HIE   266      22.380  30.616  61.477  1.00  0.00           H  
ATOM   4179  CD2 HIE   266      21.108  29.063  62.366  1.00  0.00           C  
ATOM   4180  HD2 HIE   266      20.148  29.064  61.871  1.00  0.00           H  
ATOM   4181  C   HIE   266      22.003  25.677  62.477  1.00  0.00           C  
ATOM   4182  O   HIE   266      21.980  25.990  61.285  1.00  0.00           O  
ATOM   4183  N   LYS   267      22.877  24.939  63.049  1.00  0.00           N  
ATOM   4184  H   LYS   267      22.560  24.471  63.886  1.00  0.00           H  
ATOM   4185  CA  LYS   267      24.218  24.657  62.546  1.00  0.00           C  
ATOM   4186  HA  LYS   267      24.737  24.030  63.271  1.00  0.00           H  
ATOM   4187  CB  LYS   267      24.182  23.896  61.150  1.00  0.00           C  
ATOM   4188  HB2 LYS   267      25.164  23.430  61.076  1.00  0.00           H  
ATOM   4189  HB3 LYS   267      23.929  24.587  60.347  1.00  0.00           H  
ATOM   4190  CG  LYS   267      23.083  22.749  61.335  1.00  0.00           C  
ATOM   4191  HG2 LYS   267      22.087  23.182  61.426  1.00  0.00           H  
ATOM   4192  HG3 LYS   267      23.271  22.197  62.256  1.00  0.00           H  
ATOM   4193  CD  LYS   267      23.198  21.762  60.198  1.00  0.00           C  
ATOM   4194  HD2 LYS   267      24.151  21.233  60.192  1.00  0.00           H  
ATOM   4195  HD3 LYS   267      23.074  22.236  59.225  1.00  0.00           H  
ATOM   4196  CE  LYS   267      21.998  20.786  60.425  1.00  0.00           C  
ATOM   4197  HE2 LYS   267      21.737  20.273  59.499  1.00  0.00           H  
ATOM   4198  HE3 LYS   267      21.099  21.343  60.689  1.00  0.00           H  
ATOM   4199  NZ  LYS   267      22.363  19.668  61.412  1.00  0.00           N  
ATOM   4200  HZ1 LYS   267      21.718  18.899  61.300  1.00  0.00           H  
ATOM   4201  HZ2 LYS   267      23.328  19.389  61.303  1.00  0.00           H  
ATOM   4202  HZ3 LYS   267      22.263  20.046  62.343  1.00  0.00           H  
ATOM   4203  C   LYS   267      25.117  25.926  62.530  1.00  0.00           C  
ATOM   4204  O   LYS   267      26.038  26.000  63.359  1.00  0.00           O  
ATOM   4205  N   MET   268      25.012  26.754  61.482  1.00  0.00           N  
ATOM   4206  H   MET   268      24.205  26.598  60.895  1.00  0.00           H  
ATOM   4207  CA  MET   268      26.063  27.774  61.028  1.00  0.00           C  
ATOM   4208  HA  MET   268      26.539  28.089  61.957  1.00  0.00           H  
ATOM   4209  CB  MET   268      27.177  27.152  60.214  1.00  0.00           C  
ATOM   4210  HB2 MET   268      26.660  26.573  59.449  1.00  0.00           H  
ATOM   4211  HB3 MET   268      27.722  26.487  60.884  1.00  0.00           H  
ATOM   4212  CG  MET   268      28.105  28.131  59.425  1.00  0.00           C  
ATOM   4213  HG2 MET   268      28.490  28.842  60.156  1.00  0.00           H  
ATOM   4214  HG3 MET   268      27.551  28.601  58.614  1.00  0.00           H  
ATOM   4215  SD  MET   268      29.460  27.362  58.587  1.00  0.00           S  
ATOM   4216  CE  MET   268      30.541  26.629  59.768  1.00  0.00           C  
ATOM   4217  HE1 MET   268      31.383  26.057  59.379  1.00  0.00           H  
ATOM   4218  HE2 MET   268      30.881  27.490  60.344  1.00  0.00           H  
ATOM   4219  HE3 MET   268      29.970  26.003  60.453  1.00  0.00           H  
ATOM   4220  C   MET   268      25.303  28.898  60.227  1.00  0.00           C  
ATOM   4221  O   MET   268      24.297  28.570  59.595  1.00  0.00           O  
ATOM   4222  N   SER   269      25.681  30.171  60.160  1.00  0.00           N  
ATOM   4223  H   SER   269      26.560  30.514  60.521  1.00  0.00           H  
ATOM   4224  CA  SER   269      24.957  31.178  59.283  1.00  0.00           C  
ATOM   4225  HA  SER   269      23.999  30.775  58.953  1.00  0.00           H  
ATOM   4226  CB  SER   269      24.602  32.447  60.081  1.00  0.00           C  
ATOM   4227  HB2 SER   269      24.418  33.368  59.527  1.00  0.00           H  
ATOM   4228  HB3 SER   269      25.517  32.720  60.607  1.00  0.00           H  
ATOM   4229  OG  SER   269      23.461  32.221  60.849  1.00  0.00           O  
ATOM   4230  HG  SER   269      23.614  32.375  61.784  1.00  0.00           H  
ATOM   4231  C   SER   269      25.862  31.468  58.086  1.00  0.00           C  
ATOM   4232  O   SER   269      26.988  31.937  58.417  1.00  0.00           O  
ATOM   4233  N   TYR   270      25.452  31.216  56.810  1.00  0.00           N  
ATOM   4234  H   TYR   270      24.538  30.805  56.689  1.00  0.00           H  
ATOM   4235  CA  TYR   270      26.313  31.224  55.578  1.00  0.00           C  
ATOM   4236  HA  TYR   270      27.366  31.170  55.853  1.00  0.00           H  
ATOM   4237  CB  TYR   270      26.039  29.978  54.684  1.00  0.00           C  
ATOM   4238  HB2 TYR   270      26.917  29.883  54.045  1.00  0.00           H  
ATOM   4239  HB3 TYR   270      25.204  30.136  54.002  1.00  0.00           H  
ATOM   4240  CG  TYR   270      25.800  28.635  55.360  1.00  0.00           C  
ATOM   4241  CD1 TYR   270      26.795  27.962  56.038  1.00  0.00           C  
ATOM   4242  HD1 TYR   270      27.802  28.351  56.016  1.00  0.00           H  
ATOM   4243  CE1 TYR   270      26.534  26.624  56.556  1.00  0.00           C  
ATOM   4244  HE1 TYR   270      27.358  25.985  56.835  1.00  0.00           H  
ATOM   4245  CZ  TYR   270      25.235  26.199  56.696  1.00  0.00           C  
ATOM   4246  OH  TYR   270      24.982  24.934  57.121  1.00  0.00           O  
ATOM   4247  HH  TYR   270      24.056  24.718  56.989  1.00  0.00           H  
ATOM   4248  CE2 TYR   270      24.164  26.936  56.040  1.00  0.00           C  
ATOM   4249  HE2 TYR   270      23.136  26.604  56.067  1.00  0.00           H  
ATOM   4250  CD2 TYR   270      24.490  28.090  55.376  1.00  0.00           C  
ATOM   4251  HD2 TYR   270      23.712  28.753  55.026  1.00  0.00           H  
ATOM   4252  C   TYR   270      26.173  32.500  54.756  1.00  0.00           C  
ATOM   4253  O   TYR   270      25.144  32.638  54.138  1.00  0.00           O  
ATOM   4254  N   SER   271      27.106  33.416  54.834  1.00  0.00           N  
ATOM   4255  H   SER   271      27.846  33.164  55.475  1.00  0.00           H  
ATOM   4256  CA  SER   271      27.058  34.694  54.085  1.00  0.00           C  
ATOM   4257  HA  SER   271      26.029  34.945  53.830  1.00  0.00           H  
ATOM   4258  CB  SER   271      27.674  35.913  54.885  1.00  0.00           C  
ATOM   4259  HB2 SER   271      27.165  35.973  55.848  1.00  0.00           H  
ATOM   4260  HB3 SER   271      27.559  36.869  54.374  1.00  0.00           H  
ATOM   4261  OG  SER   271      29.059  35.773  55.211  1.00  0.00           O  
ATOM   4262  HG  SER   271      29.140  35.121  55.911  1.00  0.00           H  
ATOM   4263  C   SER   271      27.920  34.590  52.822  1.00  0.00           C  
ATOM   4264  O   SER   271      27.583  35.282  51.877  1.00  0.00           O  
ATOM   4265  N   GLY   272      28.907  33.734  52.717  1.00  0.00           N  
ATOM   4266  H   GLY   272      29.031  33.052  53.451  1.00  0.00           H  
ATOM   4267  CA  GLY   272      29.827  33.584  51.645  1.00  0.00           C  
ATOM   4268  HA2 GLY   272      29.267  33.440  50.720  1.00  0.00           H  
ATOM   4269  HA3 GLY   272      30.429  32.692  51.814  1.00  0.00           H  
ATOM   4270  C   GLY   272      30.723  34.779  51.272  1.00  0.00           C  
ATOM   4271  O   GLY   272      31.863  34.569  50.972  1.00  0.00           O  
ATOM   4272  N   ARG   273      30.200  36.008  51.309  1.00  0.00           N  
ATOM   4273  H   ARG   273      29.290  36.140  51.727  1.00  0.00           H  
ATOM   4274  CA  ARG   273      30.949  37.274  50.875  1.00  0.00           C  
ATOM   4275  HA  ARG   273      30.468  37.523  49.929  1.00  0.00           H  
ATOM   4276  CB  ARG   273      30.700  38.369  51.891  1.00  0.00           C  
ATOM   4277  HB2 ARG   273      31.046  39.324  51.494  1.00  0.00           H  
ATOM   4278  HB3 ARG   273      31.163  38.173  52.858  1.00  0.00           H  
ATOM   4279  CG  ARG   273      29.191  38.479  52.125  1.00  0.00           C  
ATOM   4280  HG2 ARG   273      28.713  37.625  52.604  1.00  0.00           H  
ATOM   4281  HG3 ARG   273      28.656  38.505  51.176  1.00  0.00           H  
ATOM   4282  CD  ARG   273      28.925  39.788  52.896  1.00  0.00           C  
ATOM   4283  HD2 ARG   273      29.522  40.618  52.518  1.00  0.00           H  
ATOM   4284  HD3 ARG   273      29.297  39.587  53.901  1.00  0.00           H  
ATOM   4285  NE  ARG   273      27.466  39.962  53.207  1.00  0.00           N  
ATOM   4286  HE  ARG   273      26.870  39.147  53.180  1.00  0.00           H  
ATOM   4287  CZ  ARG   273      26.894  41.054  53.495  1.00  0.00           C  
ATOM   4288  NH1 ARG   273      25.628  41.113  53.412  1.00  0.00           N  
ATOM   4289 HH11 ARG   273      25.096  40.319  53.086  1.00  0.00           H  
ATOM   4290 HH12 ARG   273      25.269  41.997  53.743  1.00  0.00           H  
ATOM   4291  NH2 ARG   273      27.498  42.199  53.816  1.00  0.00           N  
ATOM   4292 HH21 ARG   273      26.906  43.016  53.859  1.00  0.00           H  
ATOM   4293 HH22 ARG   273      28.482  42.131  54.035  1.00  0.00           H  
ATOM   4294  C   ARG   273      32.456  37.122  50.501  1.00  0.00           C  
ATOM   4295  O   ARG   273      33.356  37.179  51.354  1.00  0.00           O  
ATOM   4296  N   VAL   274      32.699  36.822  49.243  1.00  0.00           N  
ATOM   4297  H   VAL   274      31.944  36.777  48.574  1.00  0.00           H  
ATOM   4298  CA  VAL   274      34.003  36.495  48.631  1.00  0.00           C  
ATOM   4299  HA  VAL   274      34.477  35.664  49.153  1.00  0.00           H  
ATOM   4300  CB  VAL   274      33.876  36.011  47.163  1.00  0.00           C  
ATOM   4301  HB  VAL   274      33.300  36.815  46.703  1.00  0.00           H  
ATOM   4302  CG1 VAL   274      35.333  35.767  46.604  1.00  0.00           C  
ATOM   4303 HG11 VAL   274      35.924  35.044  47.166  1.00  0.00           H  
ATOM   4304 HG12 VAL   274      35.307  35.202  45.672  1.00  0.00           H  
ATOM   4305 HG13 VAL   274      35.906  36.693  46.552  1.00  0.00           H  
ATOM   4306  CG2 VAL   274      33.047  34.666  47.208  1.00  0.00           C  
ATOM   4307 HG21 VAL   274      32.694  34.369  46.220  1.00  0.00           H  
ATOM   4308 HG22 VAL   274      33.588  33.804  47.599  1.00  0.00           H  
ATOM   4309 HG23 VAL   274      32.157  34.798  47.823  1.00  0.00           H  
ATOM   4310  C   VAL   274      35.086  37.539  48.929  1.00  0.00           C  
ATOM   4311  O   VAL   274      35.116  38.608  48.370  1.00  0.00           O  
ATOM   4312  N   LYS   275      36.145  37.192  49.691  1.00  0.00           N  
ATOM   4313  H   LYS   275      36.052  36.334  50.215  1.00  0.00           H  
ATOM   4314  CA  LYS   275      37.323  37.998  49.946  1.00  0.00           C  
ATOM   4315  HA  LYS   275      36.959  39.011  50.118  1.00  0.00           H  
ATOM   4316  CB  LYS   275      37.846  37.548  51.288  1.00  0.00           C  
ATOM   4317  HB2 LYS   275      38.849  37.935  51.466  1.00  0.00           H  
ATOM   4318  HB3 LYS   275      37.905  36.471  51.442  1.00  0.00           H  
ATOM   4319  CG  LYS   275      36.937  37.932  52.422  1.00  0.00           C  
ATOM   4320  HG2 LYS   275      35.929  37.532  52.309  1.00  0.00           H  
ATOM   4321  HG3 LYS   275      36.903  39.014  52.544  1.00  0.00           H  
ATOM   4322  CD  LYS   275      37.489  37.325  53.750  1.00  0.00           C  
ATOM   4323  HD2 LYS   275      38.476  37.742  53.952  1.00  0.00           H  
ATOM   4324  HD3 LYS   275      37.608  36.243  53.693  1.00  0.00           H  
ATOM   4325  CE  LYS   275      36.734  37.689  54.956  1.00  0.00           C  
ATOM   4326  HE2 LYS   275      37.272  37.279  55.810  1.00  0.00           H  
ATOM   4327  HE3 LYS   275      35.724  37.279  54.999  1.00  0.00           H  
ATOM   4328  NZ  LYS   275      36.537  39.143  55.066  1.00  0.00           N  
ATOM   4329  HZ1 LYS   275      37.187  39.737  54.571  1.00  0.00           H  
ATOM   4330  HZ2 LYS   275      35.627  39.443  54.745  1.00  0.00           H  
ATOM   4331  HZ3 LYS   275      36.558  39.419  56.037  1.00  0.00           H  
ATOM   4332  C   LYS   275      38.395  38.086  48.842  1.00  0.00           C  
ATOM   4333  O   LYS   275      38.817  39.123  48.463  1.00  0.00           O  
ATOM   4334  N   THR   276      38.690  36.964  48.269  1.00  0.00           N  
ATOM   4335  H   THR   276      38.222  36.140  48.620  1.00  0.00           H  
ATOM   4336  CA  THR   276      39.915  36.747  47.600  1.00  0.00           C  
ATOM   4337  HA  THR   276      40.038  37.614  46.952  1.00  0.00           H  
ATOM   4338  CB  THR   276      41.023  36.630  48.590  1.00  0.00           C  
ATOM   4339  HB  THR   276      41.191  37.641  48.960  1.00  0.00           H  
ATOM   4340  CG2 THR   276      40.858  35.659  49.834  1.00  0.00           C  
ATOM   4341 HG21 THR   276      39.966  35.868  50.425  1.00  0.00           H  
ATOM   4342 HG22 THR   276      40.711  34.647  49.458  1.00  0.00           H  
ATOM   4343 HG23 THR   276      41.727  35.778  50.480  1.00  0.00           H  
ATOM   4344  OG1 THR   276      42.298  36.348  47.927  1.00  0.00           O  
ATOM   4345  HG1 THR   276      42.337  36.843  47.106  1.00  0.00           H  
ATOM   4346  C   THR   276      39.811  35.488  46.697  1.00  0.00           C  
ATOM   4347  O   THR   276      39.212  34.515  47.149  1.00  0.00           O  
ATOM   4348  N   LEU   277      40.138  35.471  45.361  1.00  0.00           N  
ATOM   4349  H   LEU   277      40.727  36.260  45.134  1.00  0.00           H  
ATOM   4350  CA  LEU   277      40.007  34.488  44.337  1.00  0.00           C  
ATOM   4351  HA  LEU   277      39.650  33.585  44.831  1.00  0.00           H  
ATOM   4352  CB  LEU   277      38.893  35.057  43.377  1.00  0.00           C  
ATOM   4353  HB2 LEU   277      39.308  36.011  43.049  1.00  0.00           H  
ATOM   4354  HB3 LEU   277      37.974  35.276  43.921  1.00  0.00           H  
ATOM   4355  CG  LEU   277      38.692  34.149  42.146  1.00  0.00           C  
ATOM   4356  HG  LEU   277      39.659  33.732  41.863  1.00  0.00           H  
ATOM   4357  CD1 LEU   277      37.777  32.995  42.584  1.00  0.00           C  
ATOM   4358 HD11 LEU   277      37.065  32.655  41.831  1.00  0.00           H  
ATOM   4359 HD12 LEU   277      38.276  32.097  42.947  1.00  0.00           H  
ATOM   4360 HD13 LEU   277      37.126  33.330  43.391  1.00  0.00           H  
ATOM   4361  CD2 LEU   277      38.003  34.830  40.891  1.00  0.00           C  
ATOM   4362 HD21 LEU   277      37.004  35.125  41.213  1.00  0.00           H  
ATOM   4363 HD22 LEU   277      38.483  35.746  40.545  1.00  0.00           H  
ATOM   4364 HD23 LEU   277      37.942  34.140  40.050  1.00  0.00           H  
ATOM   4365  C   LEU   277      41.328  34.268  43.645  1.00  0.00           C  
ATOM   4366  O   LEU   277      41.996  35.223  43.208  1.00  0.00           O  
ATOM   4367  N   CYS   278      41.688  33.045  43.626  1.00  0.00           N  
ATOM   4368  H   CYS   278      41.227  32.346  44.190  1.00  0.00           H  
ATOM   4369  CA  CYS   278      42.935  32.546  43.046  1.00  0.00           C  
ATOM   4370  HA  CYS   278      43.295  33.283  42.327  1.00  0.00           H  
ATOM   4371  CB  CYS   278      43.881  32.572  44.228  1.00  0.00           C  
ATOM   4372  HB2 CYS   278      43.472  31.825  44.908  1.00  0.00           H  
ATOM   4373  HB3 CYS   278      43.959  33.565  44.671  1.00  0.00           H  
ATOM   4374  SG  CYS   278      45.525  32.232  43.556  1.00  0.00           S  
ATOM   4375  HG  CYS   278      45.825  33.346  42.882  1.00  0.00           H  
ATOM   4376  C   CYS   278      42.856  31.144  42.429  1.00  0.00           C  
ATOM   4377  O   CYS   278      42.480  30.114  43.149  1.00  0.00           O  
ATOM   4378  N   LEU   279      43.181  30.958  41.144  1.00  0.00           N  
ATOM   4379  H   LEU   279      43.653  31.707  40.658  1.00  0.00           H  
ATOM   4380  CA  LEU   279      43.282  29.645  40.423  1.00  0.00           C  
ATOM   4381  HA  LEU   279      42.514  28.971  40.803  1.00  0.00           H  
ATOM   4382  CB  LEU   279      43.006  30.018  38.922  1.00  0.00           C  
ATOM   4383  HB2 LEU   279      43.578  30.904  38.647  1.00  0.00           H  
ATOM   4384  HB3 LEU   279      41.985  30.284  38.650  1.00  0.00           H  
ATOM   4385  CG  LEU   279      43.283  28.839  38.005  1.00  0.00           C  
ATOM   4386  HG  LEU   279      44.273  28.438  38.225  1.00  0.00           H  
ATOM   4387  CD1 LEU   279      42.274  27.709  38.196  1.00  0.00           C  
ATOM   4388 HD11 LEU   279      42.309  27.345  39.222  1.00  0.00           H  
ATOM   4389 HD12 LEU   279      41.258  28.069  38.032  1.00  0.00           H  
ATOM   4390 HD13 LEU   279      42.524  26.870  37.546  1.00  0.00           H  
ATOM   4391  CD2 LEU   279      43.243  29.179  36.550  1.00  0.00           C  
ATOM   4392 HD21 LEU   279      43.894  30.028  36.342  1.00  0.00           H  
ATOM   4393 HD22 LEU   279      43.404  28.368  35.840  1.00  0.00           H  
ATOM   4394 HD23 LEU   279      42.330  29.737  36.343  1.00  0.00           H  
ATOM   4395  C   LEU   279      44.628  29.165  40.809  1.00  0.00           C  
ATOM   4396  O   LEU   279      45.543  29.806  40.322  1.00  0.00           O  
ATOM   4397  N   GLN   280      44.865  28.171  41.601  1.00  0.00           N  
ATOM   4398  H   GLN   280      44.050  27.611  41.806  1.00  0.00           H  
ATOM   4399  CA  GLN   280      46.190  27.530  41.880  1.00  0.00           C  
ATOM   4400  HA  GLN   280      46.851  28.371  42.088  1.00  0.00           H  
ATOM   4401  CB  GLN   280      46.138  26.738  43.221  1.00  0.00           C  
ATOM   4402  HB2 GLN   280      45.178  26.226  43.278  1.00  0.00           H  
ATOM   4403  HB3 GLN   280      46.214  27.523  43.974  1.00  0.00           H  
ATOM   4404  CG  GLN   280      47.374  25.855  43.578  1.00  0.00           C  
ATOM   4405  HG2 GLN   280      47.462  24.970  42.947  1.00  0.00           H  
ATOM   4406  HG3 GLN   280      47.221  25.342  44.527  1.00  0.00           H  
ATOM   4407  CD  GLN   280      48.720  26.579  43.497  1.00  0.00           C  
ATOM   4408  OE1 GLN   280      48.830  27.842  43.423  1.00  0.00           O  
ATOM   4409  NE2 GLN   280      49.848  25.915  43.348  1.00  0.00           N  
ATOM   4410 HE21 GLN   280      49.718  24.947  43.606  1.00  0.00           H  
ATOM   4411 HE22 GLN   280      50.756  26.259  43.072  1.00  0.00           H  
ATOM   4412  C   GLN   280      46.625  26.783  40.624  1.00  0.00           C  
ATOM   4413  O   GLN   280      46.228  25.630  40.327  1.00  0.00           O  
ATOM   4414  N   LYS   281      47.495  27.523  39.828  1.00  0.00           N  
ATOM   4415  H   LYS   281      47.739  28.444  40.163  1.00  0.00           H  
ATOM   4416  CA  LYS   281      48.196  27.056  38.593  1.00  0.00           C  
ATOM   4417  HA  LYS   281      48.531  27.977  38.114  1.00  0.00           H  
ATOM   4418  CB  LYS   281      49.363  26.152  38.849  1.00  0.00           C  
ATOM   4419  HB2 LYS   281      49.181  25.091  39.017  1.00  0.00           H  
ATOM   4420  HB3 LYS   281      49.939  26.424  39.734  1.00  0.00           H  
ATOM   4421  CG  LYS   281      50.443  26.194  37.741  1.00  0.00           C  
ATOM   4422  HG2 LYS   281      50.597  27.216  37.395  1.00  0.00           H  
ATOM   4423  HG3 LYS   281      49.969  25.778  36.852  1.00  0.00           H  
ATOM   4424  CD  LYS   281      51.697  25.390  37.814  1.00  0.00           C  
ATOM   4425  HD2 LYS   281      51.466  24.350  37.582  1.00  0.00           H  
ATOM   4426  HD3 LYS   281      52.014  25.476  38.853  1.00  0.00           H  
ATOM   4427  CE  LYS   281      52.742  25.855  36.922  1.00  0.00           C  
ATOM   4428  HE2 LYS   281      53.028  26.884  37.137  1.00  0.00           H  
ATOM   4429  HE3 LYS   281      52.317  25.856  35.918  1.00  0.00           H  
ATOM   4430  NZ  LYS   281      53.909  24.988  36.972  1.00  0.00           N  
ATOM   4431  HZ1 LYS   281      54.581  25.477  36.398  1.00  0.00           H  
ATOM   4432  HZ2 LYS   281      54.309  24.904  37.895  1.00  0.00           H  
ATOM   4433  HZ3 LYS   281      53.674  24.091  36.570  1.00  0.00           H  
ATOM   4434  C   LYS   281      47.218  26.571  37.419  1.00  0.00           C  
ATOM   4435  O   LYS   281      47.059  27.269  36.406  1.00  0.00           O  
ATOM   4436  N   ASN   282      46.554  25.448  37.636  1.00  0.00           N  
ATOM   4437  H   ASN   282      46.562  25.044  38.562  1.00  0.00           H  
ATOM   4438  CA  ASN   282      45.769  24.685  36.682  1.00  0.00           C  
ATOM   4439  HA  ASN   282      45.451  25.393  35.917  1.00  0.00           H  
ATOM   4440  CB  ASN   282      46.589  23.503  36.098  1.00  0.00           C  
ATOM   4441  HB2 ASN   282      45.983  23.074  35.300  1.00  0.00           H  
ATOM   4442  HB3 ASN   282      46.825  22.714  36.813  1.00  0.00           H  
ATOM   4443  CG  ASN   282      47.891  23.956  35.358  1.00  0.00           C  
ATOM   4444  OD1 ASN   282      47.969  24.487  34.292  1.00  0.00           O  
ATOM   4445  ND2 ASN   282      49.013  23.545  35.863  1.00  0.00           N  
ATOM   4446 HD21 ASN   282      49.854  23.686  35.322  1.00  0.00           H  
ATOM   4447 HD22 ASN   282      48.999  23.285  36.839  1.00  0.00           H  
ATOM   4448  C   ASN   282      44.464  24.068  37.283  1.00  0.00           C  
ATOM   4449  O   ASN   282      44.596  23.344  38.273  1.00  0.00           O  
ATOM   4450  N   THR   283      43.252  24.424  36.801  1.00  0.00           N  
ATOM   4451  H   THR   283      43.202  24.958  35.945  1.00  0.00           H  
ATOM   4452  CA  THR   283      41.927  23.907  37.320  1.00  0.00           C  
ATOM   4453  HA  THR   283      41.226  24.589  36.837  1.00  0.00           H  
ATOM   4454  CB  THR   283      41.623  22.514  36.821  1.00  0.00           C  
ATOM   4455  HB  THR   283      40.544  22.365  36.862  1.00  0.00           H  
ATOM   4456  CG2 THR   283      42.047  22.093  35.407  1.00  0.00           C  
ATOM   4457 HG21 THR   283      43.089  22.326  35.186  1.00  0.00           H  
ATOM   4458 HG22 THR   283      41.945  21.010  35.338  1.00  0.00           H  
ATOM   4459 HG23 THR   283      41.341  22.491  34.678  1.00  0.00           H  
ATOM   4460  OG1 THR   283      42.137  21.537  37.636  1.00  0.00           O  
ATOM   4461  HG1 THR   283      41.347  21.375  38.157  1.00  0.00           H  
ATOM   4462  C   THR   283      41.439  24.033  38.778  1.00  0.00           C  
ATOM   4463  O   THR   283      40.289  24.286  39.013  1.00  0.00           O  
ATOM   4464  N   ALA   284      42.329  23.926  39.699  1.00  0.00           N  
ATOM   4465  H   ALA   284      43.241  23.616  39.397  1.00  0.00           H  
ATOM   4466  CA  ALA   284      41.972  23.997  41.156  1.00  0.00           C  
ATOM   4467  HA  ALA   284      41.162  23.287  41.326  1.00  0.00           H  
ATOM   4468  CB  ALA   284      43.197  23.358  41.851  1.00  0.00           C  
ATOM   4469  HB1 ALA   284      43.295  22.302  41.597  1.00  0.00           H  
ATOM   4470  HB2 ALA   284      44.088  23.950  41.647  1.00  0.00           H  
ATOM   4471  HB3 ALA   284      43.089  23.469  42.930  1.00  0.00           H  
ATOM   4472  C   ALA   284      41.673  25.459  41.625  1.00  0.00           C  
ATOM   4473  O   ALA   284      42.579  26.222  41.838  1.00  0.00           O  
ATOM   4474  N   LEU   285      40.444  25.922  41.604  1.00  0.00           N  
ATOM   4475  H   LEU   285      39.687  25.268  41.469  1.00  0.00           H  
ATOM   4476  CA  LEU   285      40.183  27.289  42.123  1.00  0.00           C  
ATOM   4477  HA  LEU   285      41.042  27.894  41.835  1.00  0.00           H  
ATOM   4478  CB  LEU   285      38.893  27.869  41.506  1.00  0.00           C  
ATOM   4479  HB2 LEU   285      38.048  27.301  41.894  1.00  0.00           H  
ATOM   4480  HB3 LEU   285      38.873  27.674  40.433  1.00  0.00           H  
ATOM   4481  CG  LEU   285      38.470  29.309  41.682  1.00  0.00           C  
ATOM   4482  HG  LEU   285      38.514  29.675  42.708  1.00  0.00           H  
ATOM   4483  CD1 LEU   285      39.448  30.175  40.808  1.00  0.00           C  
ATOM   4484 HD11 LEU   285      39.334  29.945  39.749  1.00  0.00           H  
ATOM   4485 HD12 LEU   285      39.317  31.234  41.032  1.00  0.00           H  
ATOM   4486 HD13 LEU   285      40.433  29.933  41.209  1.00  0.00           H  
ATOM   4487  CD2 LEU   285      37.055  29.539  41.116  1.00  0.00           C  
ATOM   4488 HD21 LEU   285      36.267  29.044  41.683  1.00  0.00           H  
ATOM   4489 HD22 LEU   285      36.762  30.588  41.093  1.00  0.00           H  
ATOM   4490 HD23 LEU   285      37.012  29.079  40.128  1.00  0.00           H  
ATOM   4491  C   LEU   285      40.149  27.334  43.637  1.00  0.00           C  
ATOM   4492  O   LEU   285      39.294  26.743  44.219  1.00  0.00           O  
ATOM   4493  N   TRP   286      40.985  28.190  44.285  1.00  0.00           N  
ATOM   4494  H   TRP   286      41.584  28.846  43.805  1.00  0.00           H  
ATOM   4495  CA  TRP   286      40.795  28.564  45.644  1.00  0.00           C  
ATOM   4496  HA  TRP   286      40.204  27.791  46.136  1.00  0.00           H  
ATOM   4497  CB  TRP   286      42.108  28.789  46.336  1.00  0.00           C  
ATOM   4498  HB2 TRP   286      41.959  29.158  47.351  1.00  0.00           H  
ATOM   4499  HB3 TRP   286      42.606  29.588  45.788  1.00  0.00           H  
ATOM   4500  CG  TRP   286      43.038  27.562  46.462  1.00  0.00           C  
ATOM   4501  CD1 TRP   286      43.166  26.579  45.602  1.00  0.00           C  
ATOM   4502  HD1 TRP   286      42.682  26.582  44.637  1.00  0.00           H  
ATOM   4503  NE1 TRP   286      44.010  25.616  46.097  1.00  0.00           N  
ATOM   4504  HE1 TRP   286      44.372  24.775  45.671  1.00  0.00           H  
ATOM   4505  CE2 TRP   286      44.451  25.965  47.383  1.00  0.00           C  
ATOM   4506  CZ2 TRP   286      45.297  25.395  48.379  1.00  0.00           C  
ATOM   4507  HZ2 TRP   286      45.803  24.447  48.270  1.00  0.00           H  
ATOM   4508  CH2 TRP   286      45.438  26.121  49.553  1.00  0.00           C  
ATOM   4509  HH2 TRP   286      46.096  25.738  50.319  1.00  0.00           H  
ATOM   4510  CZ3 TRP   286      44.892  27.375  49.774  1.00  0.00           C  
ATOM   4511  HZ3 TRP   286      45.167  27.893  50.681  1.00  0.00           H  
ATOM   4512  CE3 TRP   286      44.098  27.906  48.763  1.00  0.00           C  
ATOM   4513  HE3 TRP   286      43.766  28.934  48.741  1.00  0.00           H  
ATOM   4514  CD2 TRP   286      43.851  27.267  47.580  1.00  0.00           C  
ATOM   4515  C   TRP   286      40.022  29.867  45.705  1.00  0.00           C  
ATOM   4516  O   TRP   286      40.215  30.820  45.053  1.00  0.00           O  
ATOM   4517  N   ILE   287      39.097  29.875  46.675  1.00  0.00           N  
ATOM   4518  H   ILE   287      38.895  28.990  47.117  1.00  0.00           H  
ATOM   4519  CA  ILE   287      38.190  31.014  47.049  1.00  0.00           C  
ATOM   4520  HA  ILE   287      38.410  31.947  46.531  1.00  0.00           H  
ATOM   4521  CB  ILE   287      36.720  30.716  46.576  1.00  0.00           C  
ATOM   4522  HB  ILE   287      36.406  29.957  47.293  1.00  0.00           H  
ATOM   4523  CG2 ILE   287      35.845  31.985  46.750  1.00  0.00           C  
ATOM   4524 HG21 ILE   287      34.792  31.709  46.686  1.00  0.00           H  
ATOM   4525 HG22 ILE   287      35.993  32.285  47.787  1.00  0.00           H  
ATOM   4526 HG23 ILE   287      36.223  32.726  46.046  1.00  0.00           H  
ATOM   4527  CG1 ILE   287      36.581  30.063  45.177  1.00  0.00           C  
ATOM   4528 HG12 ILE   287      37.160  29.141  45.225  1.00  0.00           H  
ATOM   4529 HG13 ILE   287      37.007  30.730  44.428  1.00  0.00           H  
ATOM   4530  CD1 ILE   287      35.117  29.737  44.702  1.00  0.00           C  
ATOM   4531 HD11 ILE   287      34.404  30.502  45.009  1.00  0.00           H  
ATOM   4532 HD12 ILE   287      35.148  29.479  43.644  1.00  0.00           H  
ATOM   4533 HD13 ILE   287      34.848  28.810  45.208  1.00  0.00           H  
ATOM   4534  C   ILE   287      38.244  31.279  48.569  1.00  0.00           C  
ATOM   4535  O   ILE   287      37.904  30.323  49.350  1.00  0.00           O  
ATOM   4536  N   GLY   288      38.679  32.445  48.971  1.00  0.00           N  
ATOM   4537  H   GLY   288      38.921  33.043  48.194  1.00  0.00           H  
ATOM   4538  CA  GLY   288      38.587  33.100  50.332  1.00  0.00           C  
ATOM   4539  HA2 GLY   288      39.379  33.840  50.445  1.00  0.00           H  
ATOM   4540  HA3 GLY   288      38.926  32.286  50.973  1.00  0.00           H  
ATOM   4541  C   GLY   288      37.245  33.620  50.691  1.00  0.00           C  
ATOM   4542  O   GLY   288      36.722  34.636  50.183  1.00  0.00           O  
ATOM   4543  N   THR   289      36.622  32.981  51.628  1.00  0.00           N  
ATOM   4544  H   THR   289      37.036  32.124  51.968  1.00  0.00           H  
ATOM   4545  CA  THR   289      35.113  33.176  51.939  1.00  0.00           C  
ATOM   4546  HA  THR   289      34.668  33.658  51.068  1.00  0.00           H  
ATOM   4547  CB  THR   289      34.389  31.852  52.099  1.00  0.00           C  
ATOM   4548  HB  THR   289      33.306  31.968  52.085  1.00  0.00           H  
ATOM   4549  CG2 THR   289      34.758  30.875  50.978  1.00  0.00           C  
ATOM   4550 HG21 THR   289      35.801  30.603  51.141  1.00  0.00           H  
ATOM   4551 HG22 THR   289      34.132  29.987  50.886  1.00  0.00           H  
ATOM   4552 HG23 THR   289      34.578  31.422  50.053  1.00  0.00           H  
ATOM   4553  OG1 THR   289      34.636  31.108  53.304  1.00  0.00           O  
ATOM   4554  HG1 THR   289      35.576  30.923  53.245  1.00  0.00           H  
ATOM   4555  C   THR   289      34.925  34.066  53.170  1.00  0.00           C  
ATOM   4556  O   THR   289      35.727  34.217  54.095  1.00  0.00           O  
ATOM   4557  N   GLY   290      33.775  34.725  53.240  1.00  0.00           N  
ATOM   4558  H   GLY   290      33.145  34.597  52.460  1.00  0.00           H  
ATOM   4559  CA  GLY   290      33.273  35.467  54.431  1.00  0.00           C  
ATOM   4560  HA2 GLY   290      32.472  36.132  54.110  1.00  0.00           H  
ATOM   4561  HA3 GLY   290      33.980  36.085  54.985  1.00  0.00           H  
ATOM   4562  C   GLY   290      32.755  34.567  55.567  1.00  0.00           C  
ATOM   4563  O   GLY   290      31.765  33.881  55.469  1.00  0.00           O  
ATOM   4564  N   GLY   291      33.607  34.353  56.580  1.00  0.00           N  
ATOM   4565  H   GLY   291      34.413  34.958  56.635  1.00  0.00           H  
ATOM   4566  CA  GLY   291      33.350  33.532  57.789  1.00  0.00           C  
ATOM   4567  HA2 GLY   291      32.684  32.699  57.564  1.00  0.00           H  
ATOM   4568  HA3 GLY   291      32.892  34.135  58.573  1.00  0.00           H  
ATOM   4569  C   GLY   291      34.592  32.846  58.406  1.00  0.00           C  
ATOM   4570  O   GLY   291      34.422  32.243  59.491  1.00  0.00           O  
ATOM   4571  N   GLY   292      35.772  32.905  57.837  1.00  0.00           N  
ATOM   4572  H   GLY   292      35.820  33.327  56.921  1.00  0.00           H  
ATOM   4573  CA  GLY   292      36.943  32.157  58.300  1.00  0.00           C  
ATOM   4574  HA2 GLY   292      36.917  31.770  59.318  1.00  0.00           H  
ATOM   4575  HA3 GLY   292      37.713  32.927  58.339  1.00  0.00           H  
ATOM   4576  C   GLY   292      37.415  30.990  57.395  1.00  0.00           C  
ATOM   4577  O   GLY   292      38.520  30.519  57.590  1.00  0.00           O  
ATOM   4578  N   HIE   293      36.507  30.542  56.516  1.00  0.00           N  
ATOM   4579  H   HIE   293      35.635  31.004  56.302  1.00  0.00           H  
ATOM   4580  CA  HIE   293      36.589  29.287  55.741  1.00  0.00           C  
ATOM   4581  HA  HIE   293      37.150  28.575  56.347  1.00  0.00           H  
ATOM   4582  CB  HIE   293      35.160  28.737  55.543  1.00  0.00           C  
ATOM   4583  HB2 HIE   293      35.255  27.660  55.405  1.00  0.00           H  
ATOM   4584  HB3 HIE   293      34.750  29.098  54.600  1.00  0.00           H  
ATOM   4585  CG  HIE   293      34.154  29.033  56.616  1.00  0.00           C  
ATOM   4586  ND1 HIE   293      34.253  28.805  57.973  1.00  0.00           N  
ATOM   4587  CE1 HIE   293      33.037  29.029  58.512  1.00  0.00           C  
ATOM   4588  HE1 HIE   293      32.883  28.803  59.557  1.00  0.00           H  
ATOM   4589  NE2 HIE   293      32.116  29.300  57.510  1.00  0.00           N  
ATOM   4590  HE2 HIE   293      31.113  29.393  57.591  1.00  0.00           H  
ATOM   4591  CD2 HIE   293      32.863  29.427  56.339  1.00  0.00           C  
ATOM   4592  HD2 HIE   293      32.428  29.558  55.359  1.00  0.00           H  
ATOM   4593  C   HIE   293      37.374  29.451  54.415  1.00  0.00           C  
ATOM   4594  O   HIE   293      37.288  30.422  53.699  1.00  0.00           O  
ATOM   4595  N   ILE   294      38.143  28.336  54.078  1.00  0.00           N  
ATOM   4596  H   ILE   294      38.204  27.532  54.686  1.00  0.00           H  
ATOM   4597  CA  ILE   294      38.816  28.238  52.750  1.00  0.00           C  
ATOM   4598  HA  ILE   294      38.792  29.201  52.242  1.00  0.00           H  
ATOM   4599  CB  ILE   294      40.258  27.971  53.070  1.00  0.00           C  
ATOM   4600  HB  ILE   294      40.435  27.299  53.910  1.00  0.00           H  
ATOM   4601  CG2 ILE   294      41.027  27.268  51.917  1.00  0.00           C  
ATOM   4602 HG21 ILE   294      40.812  27.959  51.102  1.00  0.00           H  
ATOM   4603 HG22 ILE   294      42.088  27.258  52.165  1.00  0.00           H  
ATOM   4604 HG23 ILE   294      40.651  26.256  51.766  1.00  0.00           H  
ATOM   4605  CG1 ILE   294      40.881  29.337  53.481  1.00  0.00           C  
ATOM   4606 HG12 ILE   294      40.415  29.606  54.429  1.00  0.00           H  
ATOM   4607 HG13 ILE   294      40.574  30.150  52.824  1.00  0.00           H  
ATOM   4608  CD1 ILE   294      42.387  29.406  53.764  1.00  0.00           C  
ATOM   4609 HD11 ILE   294      42.964  29.402  52.839  1.00  0.00           H  
ATOM   4610 HD12 ILE   294      42.556  30.351  54.280  1.00  0.00           H  
ATOM   4611 HD13 ILE   294      42.637  28.556  54.398  1.00  0.00           H  
ATOM   4612  C   ILE   294      38.130  27.132  51.941  1.00  0.00           C  
ATOM   4613  O   ILE   294      37.913  26.013  52.462  1.00  0.00           O  
ATOM   4614  N   LEU   295      37.750  27.369  50.652  1.00  0.00           N  
ATOM   4615  H   LEU   295      37.925  28.301  50.303  1.00  0.00           H  
ATOM   4616  CA  LEU   295      37.016  26.503  49.788  1.00  0.00           C  
ATOM   4617  HA  LEU   295      36.787  25.584  50.329  1.00  0.00           H  
ATOM   4618  CB  LEU   295      35.688  27.197  49.558  1.00  0.00           C  
ATOM   4619  HB2 LEU   295      35.912  28.229  49.287  1.00  0.00           H  
ATOM   4620  HB3 LEU   295      35.185  27.221  50.524  1.00  0.00           H  
ATOM   4621  CG  LEU   295      34.575  26.631  48.568  1.00  0.00           C  
ATOM   4622  HG  LEU   295      35.168  26.362  47.694  1.00  0.00           H  
ATOM   4623  CD1 LEU   295      33.924  25.346  48.976  1.00  0.00           C  
ATOM   4624 HD11 LEU   295      34.600  24.561  49.316  1.00  0.00           H  
ATOM   4625 HD12 LEU   295      33.320  25.539  49.862  1.00  0.00           H  
ATOM   4626 HD13 LEU   295      33.287  25.030  48.150  1.00  0.00           H  
ATOM   4627  CD2 LEU   295      33.559  27.669  48.243  1.00  0.00           C  
ATOM   4628 HD21 LEU   295      32.890  27.453  47.410  1.00  0.00           H  
ATOM   4629 HD22 LEU   295      33.025  28.101  49.089  1.00  0.00           H  
ATOM   4630 HD23 LEU   295      34.124  28.519  47.860  1.00  0.00           H  
ATOM   4631  C   LEU   295      37.881  26.208  48.501  1.00  0.00           C  
ATOM   4632  O   LEU   295      38.170  27.216  47.740  1.00  0.00           O  
ATOM   4633  N   LEU   296      38.263  24.954  48.248  1.00  0.00           N  
ATOM   4634  H   LEU   296      38.013  24.337  49.008  1.00  0.00           H  
ATOM   4635  CA  LEU   296      38.835  24.395  47.054  1.00  0.00           C  
ATOM   4636  HA  LEU   296      39.329  25.124  46.411  1.00  0.00           H  
ATOM   4637  CB  LEU   296      39.952  23.429  47.528  1.00  0.00           C  
ATOM   4638  HB2 LEU   296      40.305  22.932  46.624  1.00  0.00           H  
ATOM   4639  HB3 LEU   296      39.513  22.633  48.130  1.00  0.00           H  
ATOM   4640  CG  LEU   296      41.230  24.025  48.050  1.00  0.00           C  
ATOM   4641  HG  LEU   296      41.567  24.864  47.442  1.00  0.00           H  
ATOM   4642  CD1 LEU   296      41.133  24.616  49.476  1.00  0.00           C  
ATOM   4643 HD11 LEU   296      40.453  23.981  50.045  1.00  0.00           H  
ATOM   4644 HD12 LEU   296      42.122  24.797  49.898  1.00  0.00           H  
ATOM   4645 HD13 LEU   296      40.693  25.609  49.382  1.00  0.00           H  
ATOM   4646  CD2 LEU   296      42.258  22.950  48.008  1.00  0.00           C  
ATOM   4647 HD21 LEU   296      41.987  22.166  48.714  1.00  0.00           H  
ATOM   4648 HD22 LEU   296      42.360  22.526  47.009  1.00  0.00           H  
ATOM   4649 HD23 LEU   296      43.193  23.417  48.319  1.00  0.00           H  
ATOM   4650  C   LEU   296      37.754  23.658  46.154  1.00  0.00           C  
ATOM   4651  O   LEU   296      37.239  22.650  46.532  1.00  0.00           O  
ATOM   4652  N   LEU   297      37.816  24.082  44.864  1.00  0.00           N  
ATOM   4653  H   LEU   297      38.404  24.875  44.649  1.00  0.00           H  
ATOM   4654  CA  LEU   297      37.084  23.522  43.819  1.00  0.00           C  
ATOM   4655  HA  LEU   297      36.565  22.620  44.143  1.00  0.00           H  
ATOM   4656  CB  LEU   297      35.983  24.504  43.396  1.00  0.00           C  
ATOM   4657  HB2 LEU   297      35.352  24.100  42.604  1.00  0.00           H  
ATOM   4658  HB3 LEU   297      36.398  25.403  42.940  1.00  0.00           H  
ATOM   4659  CG  LEU   297      35.060  25.031  44.573  1.00  0.00           C  
ATOM   4660  HG  LEU   297      35.631  25.712  45.202  1.00  0.00           H  
ATOM   4661  CD1 LEU   297      34.129  26.021  43.901  1.00  0.00           C  
ATOM   4662 HD11 LEU   297      33.442  26.458  44.626  1.00  0.00           H  
ATOM   4663 HD12 LEU   297      34.621  26.822  43.349  1.00  0.00           H  
ATOM   4664 HD13 LEU   297      33.446  25.486  43.241  1.00  0.00           H  
ATOM   4665  CD2 LEU   297      34.191  23.918  45.243  1.00  0.00           C  
ATOM   4666 HD21 LEU   297      34.851  23.123  45.591  1.00  0.00           H  
ATOM   4667 HD22 LEU   297      33.585  24.358  46.034  1.00  0.00           H  
ATOM   4668 HD23 LEU   297      33.447  23.528  44.548  1.00  0.00           H  
ATOM   4669  C   LEU   297      37.913  23.248  42.599  1.00  0.00           C  
ATOM   4670  O   LEU   297      38.353  24.182  41.958  1.00  0.00           O  
ATOM   4671  N   ASP   298      37.973  21.991  42.103  1.00  0.00           N  
ATOM   4672  H   ASP   298      37.544  21.261  42.653  1.00  0.00           H  
ATOM   4673  CA  ASP   298      38.443  21.722  40.759  1.00  0.00           C  
ATOM   4674  HA  ASP   298      39.344  22.306  40.571  1.00  0.00           H  
ATOM   4675  CB  ASP   298      38.930  20.259  40.687  1.00  0.00           C  
ATOM   4676  HB2 ASP   298      38.101  19.655  41.055  1.00  0.00           H  
ATOM   4677  HB3 ASP   298      39.751  20.248  41.405  1.00  0.00           H  
ATOM   4678  CG  ASP   298      39.376  19.785  39.344  1.00  0.00           C  
ATOM   4679  OD1 ASP   298      39.721  20.631  38.470  1.00  0.00           O  
ATOM   4680  OD2 ASP   298      39.318  18.616  38.971  1.00  0.00           O  
ATOM   4681  C   ASP   298      37.443  21.901  39.582  1.00  0.00           C  
ATOM   4682  O   ASP   298      36.522  21.084  39.382  1.00  0.00           O  
ATOM   4683  N   LEU   299      37.703  22.955  38.811  1.00  0.00           N  
ATOM   4684  H   LEU   299      38.512  23.530  39.000  1.00  0.00           H  
ATOM   4685  CA  LEU   299      36.956  23.321  37.653  1.00  0.00           C  
ATOM   4686  HA  LEU   299      35.912  23.361  37.966  1.00  0.00           H  
ATOM   4687  CB  LEU   299      37.451  24.665  37.189  1.00  0.00           C  
ATOM   4688  HB2 LEU   299      36.996  24.737  36.201  1.00  0.00           H  
ATOM   4689  HB3 LEU   299      38.510  24.610  36.939  1.00  0.00           H  
ATOM   4690  CG  LEU   299      37.163  25.855  38.131  1.00  0.00           C  
ATOM   4691  HG  LEU   299      37.824  25.758  38.992  1.00  0.00           H  
ATOM   4692  CD1 LEU   299      37.706  27.044  37.305  1.00  0.00           C  
ATOM   4693 HD11 LEU   299      37.714  27.996  37.837  1.00  0.00           H  
ATOM   4694 HD12 LEU   299      38.742  26.913  36.991  1.00  0.00           H  
ATOM   4695 HD13 LEU   299      36.981  27.075  36.493  1.00  0.00           H  
ATOM   4696  CD2 LEU   299      35.814  26.020  38.671  1.00  0.00           C  
ATOM   4697 HD21 LEU   299      35.112  26.129  37.844  1.00  0.00           H  
ATOM   4698 HD22 LEU   299      35.578  25.216  39.368  1.00  0.00           H  
ATOM   4699 HD23 LEU   299      35.785  26.930  39.270  1.00  0.00           H  
ATOM   4700  C   LEU   299      36.897  22.367  36.499  1.00  0.00           C  
ATOM   4701  O   LEU   299      36.096  22.600  35.540  1.00  0.00           O  
ATOM   4702  N   SER   300      37.635  21.261  36.567  1.00  0.00           N  
ATOM   4703  H   SER   300      38.283  21.145  37.334  1.00  0.00           H  
ATOM   4704  CA  SER   300      37.688  20.288  35.526  1.00  0.00           C  
ATOM   4705  HA  SER   300      37.290  20.688  34.594  1.00  0.00           H  
ATOM   4706  CB  SER   300      39.182  20.046  35.241  1.00  0.00           C  
ATOM   4707  HB2 SER   300      39.668  21.014  35.125  1.00  0.00           H  
ATOM   4708  HB3 SER   300      39.187  19.574  34.258  1.00  0.00           H  
ATOM   4709  OG  SER   300      39.953  19.250  36.078  1.00  0.00           O  
ATOM   4710  HG  SER   300      39.909  19.667  36.941  1.00  0.00           H  
ATOM   4711  C   SER   300      36.973  18.957  35.731  1.00  0.00           C  
ATOM   4712  O   SER   300      36.258  18.534  34.884  1.00  0.00           O  
ATOM   4713  N   THR   301      37.093  18.317  36.897  1.00  0.00           N  
ATOM   4714  H   THR   301      37.835  18.635  37.504  1.00  0.00           H  
ATOM   4715  CA  THR   301      36.630  16.960  37.236  1.00  0.00           C  
ATOM   4716  HA  THR   301      35.735  16.800  36.635  1.00  0.00           H  
ATOM   4717  CB  THR   301      37.659  15.835  36.873  1.00  0.00           C  
ATOM   4718  HB  THR   301      37.395  14.844  37.241  1.00  0.00           H  
ATOM   4719  CG2 THR   301      37.805  15.519  35.373  1.00  0.00           C  
ATOM   4720 HG21 THR   301      38.281  16.341  34.839  1.00  0.00           H  
ATOM   4721 HG22 THR   301      38.445  14.644  35.260  1.00  0.00           H  
ATOM   4722 HG23 THR   301      36.891  15.162  34.899  1.00  0.00           H  
ATOM   4723  OG1 THR   301      38.942  16.087  37.294  1.00  0.00           O  
ATOM   4724  HG1 THR   301      39.260  16.941  36.992  1.00  0.00           H  
ATOM   4725  C   THR   301      36.168  16.881  38.680  1.00  0.00           C  
ATOM   4726  O   THR   301      34.980  16.692  38.949  1.00  0.00           O  
ATOM   4727  N   ARG   302      37.060  17.029  39.697  1.00  0.00           N  
ATOM   4728  H   ARG   302      37.994  17.272  39.402  1.00  0.00           H  
ATOM   4729  CA  ARG   302      36.817  16.722  41.110  1.00  0.00           C  
ATOM   4730  HA  ARG   302      36.263  15.784  41.136  1.00  0.00           H  
ATOM   4731  CB  ARG   302      38.162  16.582  41.843  1.00  0.00           C  
ATOM   4732  HB2 ARG   302      38.788  17.421  41.540  1.00  0.00           H  
ATOM   4733  HB3 ARG   302      38.646  15.661  41.518  1.00  0.00           H  
ATOM   4734  CG  ARG   302      38.190  16.484  43.414  1.00  0.00           C  
ATOM   4735  HG2 ARG   302      37.920  17.464  43.808  1.00  0.00           H  
ATOM   4736  HG3 ARG   302      39.232  16.552  43.726  1.00  0.00           H  
ATOM   4737  CD  ARG   302      37.427  15.291  44.034  1.00  0.00           C  
ATOM   4738  HD2 ARG   302      37.792  14.326  43.683  1.00  0.00           H  
ATOM   4739  HD3 ARG   302      36.375  15.326  43.750  1.00  0.00           H  
ATOM   4740  NE  ARG   302      37.426  15.405  45.541  1.00  0.00           N  
ATOM   4741  HE  ARG   302      36.566  15.672  45.999  1.00  0.00           H  
ATOM   4742  CZ  ARG   302      38.436  15.076  46.368  1.00  0.00           C  
ATOM   4743  NH1 ARG   302      39.641  14.855  45.918  1.00  0.00           N  
ATOM   4744 HH11 ARG   302      40.427  14.528  46.462  1.00  0.00           H  
ATOM   4745 HH12 ARG   302      39.910  15.047  44.964  1.00  0.00           H  
ATOM   4746  NH2 ARG   302      38.149  14.738  47.541  1.00  0.00           N  
ATOM   4747 HH21 ARG   302      37.216  14.981  47.841  1.00  0.00           H  
ATOM   4748 HH22 ARG   302      38.936  14.665  48.170  1.00  0.00           H  
ATOM   4749  C   ARG   302      35.698  17.530  41.735  1.00  0.00           C  
ATOM   4750  O   ARG   302      35.002  17.033  42.603  1.00  0.00           O  
ATOM   4751  N   ARG   303      35.572  18.834  41.223  1.00  0.00           N  
ATOM   4752  H   ARG   303      36.255  19.147  40.549  1.00  0.00           H  
ATOM   4753  CA  ARG   303      34.721  19.884  41.863  1.00  0.00           C  
ATOM   4754  HA  ARG   303      35.022  20.884  41.550  1.00  0.00           H  
ATOM   4755  CB  ARG   303      33.284  19.660  41.548  1.00  0.00           C  
ATOM   4756  HB2 ARG   303      32.736  20.283  42.254  1.00  0.00           H  
ATOM   4757  HB3 ARG   303      33.114  18.603  41.751  1.00  0.00           H  
ATOM   4758  CG  ARG   303      32.846  20.071  40.122  1.00  0.00           C  
ATOM   4759  HG2 ARG   303      33.213  21.057  39.836  1.00  0.00           H  
ATOM   4760  HG3 ARG   303      31.760  19.999  40.056  1.00  0.00           H  
ATOM   4761  CD  ARG   303      33.198  19.065  38.980  1.00  0.00           C  
ATOM   4762  HD2 ARG   303      32.949  18.073  39.357  1.00  0.00           H  
ATOM   4763  HD3 ARG   303      34.273  19.145  38.820  1.00  0.00           H  
ATOM   4764  NE  ARG   303      32.553  19.329  37.704  1.00  0.00           N  
ATOM   4765  HE  ARG   303      32.152  20.233  37.499  1.00  0.00           H  
ATOM   4766  CZ  ARG   303      32.361  18.287  36.853  1.00  0.00           C  
ATOM   4767  NH1 ARG   303      31.808  18.577  35.695  1.00  0.00           N  
ATOM   4768 HH11 ARG   303      31.505  19.538  35.627  1.00  0.00           H  
ATOM   4769 HH12 ARG   303      31.620  17.849  35.020  1.00  0.00           H  
ATOM   4770  NH2 ARG   303      32.601  17.084  37.099  1.00  0.00           N  
ATOM   4771 HH21 ARG   303      32.404  16.382  36.400  1.00  0.00           H  
ATOM   4772 HH22 ARG   303      32.891  16.823  38.030  1.00  0.00           H  
ATOM   4773  C   ARG   303      35.041  19.922  43.390  1.00  0.00           C  
ATOM   4774  O   ARG   303      36.128  20.444  43.670  1.00  0.00           O  
ATOM   4775  N   LEU   304      34.223  19.505  44.342  1.00  0.00           N  
ATOM   4776  H   LEU   304      33.297  19.130  44.189  1.00  0.00           H  
ATOM   4777  CA  LEU   304      34.527  19.815  45.716  1.00  0.00           C  
ATOM   4778  HA  LEU   304      34.776  20.876  45.697  1.00  0.00           H  
ATOM   4779  CB  LEU   304      33.340  19.692  46.709  1.00  0.00           C  
ATOM   4780  HB2 LEU   304      32.980  18.668  46.810  1.00  0.00           H  
ATOM   4781  HB3 LEU   304      32.535  20.263  46.246  1.00  0.00           H  
ATOM   4782  CG  LEU   304      33.542  20.307  48.067  1.00  0.00           C  
ATOM   4783  HG  LEU   304      34.292  19.721  48.599  1.00  0.00           H  
ATOM   4784  CD1 LEU   304      34.112  21.776  48.095  1.00  0.00           C  
ATOM   4785 HD11 LEU   304      33.467  22.350  47.430  1.00  0.00           H  
ATOM   4786 HD12 LEU   304      34.109  22.060  49.148  1.00  0.00           H  
ATOM   4787 HD13 LEU   304      35.142  21.845  47.745  1.00  0.00           H  
ATOM   4788  CD2 LEU   304      32.139  20.306  48.763  1.00  0.00           C  
ATOM   4789 HD21 LEU   304      31.500  20.975  48.188  1.00  0.00           H  
ATOM   4790 HD22 LEU   304      31.616  19.355  48.667  1.00  0.00           H  
ATOM   4791 HD23 LEU   304      32.253  20.714  49.768  1.00  0.00           H  
ATOM   4792  C   LEU   304      35.833  19.083  46.304  1.00  0.00           C  
ATOM   4793  O   LEU   304      35.853  17.927  46.686  1.00  0.00           O  
ATOM   4794  N   ILE   305      36.981  19.746  46.314  1.00  0.00           N  
ATOM   4795  H   ILE   305      36.930  20.692  45.963  1.00  0.00           H  
ATOM   4796  CA  ILE   305      38.272  19.217  46.830  1.00  0.00           C  
ATOM   4797  HA  ILE   305      38.296  18.176  46.508  1.00  0.00           H  
ATOM   4798  CB  ILE   305      39.539  19.930  46.240  1.00  0.00           C  
ATOM   4799  HB  ILE   305      39.726  20.853  46.788  1.00  0.00           H  
ATOM   4800  CG2 ILE   305      40.777  19.064  46.568  1.00  0.00           C  
ATOM   4801 HG21 ILE   305      40.821  18.871  47.640  1.00  0.00           H  
ATOM   4802 HG22 ILE   305      40.885  18.133  46.013  1.00  0.00           H  
ATOM   4803 HG23 ILE   305      41.627  19.710  46.350  1.00  0.00           H  
ATOM   4804  CG1 ILE   305      39.300  20.249  44.782  1.00  0.00           C  
ATOM   4805 HG12 ILE   305      38.649  21.103  44.970  1.00  0.00           H  
ATOM   4806 HG13 ILE   305      38.895  19.523  44.076  1.00  0.00           H  
ATOM   4807  CD1 ILE   305      40.598  20.878  44.187  1.00  0.00           C  
ATOM   4808 HD11 ILE   305      40.377  21.106  43.144  1.00  0.00           H  
ATOM   4809 HD12 ILE   305      40.896  21.705  44.831  1.00  0.00           H  
ATOM   4810 HD13 ILE   305      41.438  20.187  44.123  1.00  0.00           H  
ATOM   4811  C   ILE   305      38.201  19.176  48.283  1.00  0.00           C  
ATOM   4812  O   ILE   305      38.458  18.129  48.899  1.00  0.00           O  
ATOM   4813  N   ARG   306      37.825  20.333  48.974  1.00  0.00           N  
ATOM   4814  H   ARG   306      37.551  21.085  48.357  1.00  0.00           H  
ATOM   4815  CA  ARG   306      37.991  20.559  50.398  1.00  0.00           C  
ATOM   4816  HA  ARG   306      37.452  19.789  50.950  1.00  0.00           H  
ATOM   4817  CB  ARG   306      39.516  20.647  50.728  1.00  0.00           C  
ATOM   4818  HB2 ARG   306      39.947  21.592  50.396  1.00  0.00           H  
ATOM   4819  HB3 ARG   306      40.175  19.903  50.281  1.00  0.00           H  
ATOM   4820  CG  ARG   306      39.745  20.579  52.236  1.00  0.00           C  
ATOM   4821  HG2 ARG   306      39.234  19.728  52.686  1.00  0.00           H  
ATOM   4822  HG3 ARG   306      39.287  21.504  52.586  1.00  0.00           H  
ATOM   4823  CD  ARG   306      41.235  20.528  52.768  1.00  0.00           C  
ATOM   4824  HD2 ARG   306      41.113  20.413  53.845  1.00  0.00           H  
ATOM   4825  HD3 ARG   306      41.726  21.475  52.544  1.00  0.00           H  
ATOM   4826  NE  ARG   306      42.019  19.456  52.174  1.00  0.00           N  
ATOM   4827  HE  ARG   306      42.862  19.760  51.707  1.00  0.00           H  
ATOM   4828  CZ  ARG   306      41.820  18.143  52.259  1.00  0.00           C  
ATOM   4829  NH1 ARG   306      40.984  17.564  53.011  1.00  0.00           N  
ATOM   4830 HH11 ARG   306      40.623  18.034  53.828  1.00  0.00           H  
ATOM   4831 HH12 ARG   306      40.929  16.556  53.049  1.00  0.00           H  
ATOM   4832  NH2 ARG   306      42.635  17.377  51.621  1.00  0.00           N  
ATOM   4833 HH21 ARG   306      42.575  16.370  51.584  1.00  0.00           H  
ATOM   4834 HH22 ARG   306      43.226  17.815  50.929  1.00  0.00           H  
ATOM   4835  C   ARG   306      37.171  21.813  50.844  1.00  0.00           C  
ATOM   4836  O   ARG   306      37.122  22.786  50.093  1.00  0.00           O  
ATOM   4837  N   VAL   307      36.584  21.799  52.067  1.00  0.00           N  
ATOM   4838  H   VAL   307      36.695  20.893  52.498  1.00  0.00           H  
ATOM   4839  CA  VAL   307      36.270  22.913  52.965  1.00  0.00           C  
ATOM   4840  HA  VAL   307      36.495  23.772  52.333  1.00  0.00           H  
ATOM   4841  CB  VAL   307      34.723  23.004  53.231  1.00  0.00           C  
ATOM   4842  HB  VAL   307      34.508  22.321  54.053  1.00  0.00           H  
ATOM   4843  CG1 VAL   307      34.547  24.392  53.775  1.00  0.00           C  
ATOM   4844 HG11 VAL   307      35.109  24.549  54.695  1.00  0.00           H  
ATOM   4845 HG12 VAL   307      34.933  25.145  53.088  1.00  0.00           H  
ATOM   4846 HG13 VAL   307      33.485  24.604  53.903  1.00  0.00           H  
ATOM   4847  CG2 VAL   307      33.846  22.698  52.006  1.00  0.00           C  
ATOM   4848 HG21 VAL   307      33.986  23.512  51.295  1.00  0.00           H  
ATOM   4849 HG22 VAL   307      34.106  21.709  51.628  1.00  0.00           H  
ATOM   4850 HG23 VAL   307      32.794  22.796  52.275  1.00  0.00           H  
ATOM   4851  C   VAL   307      36.994  22.940  54.273  1.00  0.00           C  
ATOM   4852  O   VAL   307      36.943  22.003  55.104  1.00  0.00           O  
ATOM   4853  N   ILE   308      37.875  23.918  54.552  1.00  0.00           N  
ATOM   4854  H   ILE   308      38.077  24.552  53.792  1.00  0.00           H  
ATOM   4855  CA  ILE   308      38.518  24.271  55.850  1.00  0.00           C  
ATOM   4856  HA  ILE   308      38.472  23.422  56.533  1.00  0.00           H  
ATOM   4857  CB  ILE   308      40.024  24.528  55.654  1.00  0.00           C  
ATOM   4858  HB  ILE   308      40.067  25.291  54.876  1.00  0.00           H  
ATOM   4859  CG2 ILE   308      40.787  24.858  56.953  1.00  0.00           C  
ATOM   4860 HG21 ILE   308      41.795  25.094  56.611  1.00  0.00           H  
ATOM   4861 HG22 ILE   308      40.380  25.718  57.485  1.00  0.00           H  
ATOM   4862 HG23 ILE   308      40.760  23.939  57.538  1.00  0.00           H  
ATOM   4863  CG1 ILE   308      40.647  23.274  54.966  1.00  0.00           C  
ATOM   4864 HG12 ILE   308      40.293  23.130  53.945  1.00  0.00           H  
ATOM   4865 HG13 ILE   308      40.330  22.332  55.414  1.00  0.00           H  
ATOM   4866  CD1 ILE   308      42.216  23.269  54.914  1.00  0.00           C  
ATOM   4867 HD11 ILE   308      42.610  22.995  55.893  1.00  0.00           H  
ATOM   4868 HD12 ILE   308      42.628  22.624  54.138  1.00  0.00           H  
ATOM   4869 HD13 ILE   308      42.658  24.235  54.669  1.00  0.00           H  
ATOM   4870  C   ILE   308      37.857  25.443  56.462  1.00  0.00           C  
ATOM   4871  O   ILE   308      38.236  26.572  56.258  1.00  0.00           O  
ATOM   4872  N   TYR   309      36.898  25.190  57.383  1.00  0.00           N  
ATOM   4873  H   TYR   309      37.034  24.304  57.848  1.00  0.00           H  
ATOM   4874  CA  TYR   309      36.094  26.129  58.166  1.00  0.00           C  
ATOM   4875  HA  TYR   309      35.670  26.823  57.441  1.00  0.00           H  
ATOM   4876  CB  TYR   309      34.900  25.469  58.873  1.00  0.00           C  
ATOM   4877  HB2 TYR   309      34.301  26.319  59.198  1.00  0.00           H  
ATOM   4878  HB3 TYR   309      35.186  24.936  59.779  1.00  0.00           H  
ATOM   4879  CG  TYR   309      33.931  24.746  57.936  1.00  0.00           C  
ATOM   4880  CD1 TYR   309      33.072  25.450  57.105  1.00  0.00           C  
ATOM   4881  HD1 TYR   309      32.990  26.526  57.161  1.00  0.00           H  
ATOM   4882  CE1 TYR   309      32.162  24.748  56.154  1.00  0.00           C  
ATOM   4883  HE1 TYR   309      31.412  25.301  55.607  1.00  0.00           H  
ATOM   4884  CZ  TYR   309      32.250  23.343  56.058  1.00  0.00           C  
ATOM   4885  OH  TYR   309      31.579  22.688  55.106  1.00  0.00           O  
ATOM   4886  HH  TYR   309      30.676  22.964  54.933  1.00  0.00           H  
ATOM   4887  CE2 TYR   309      33.201  22.696  56.846  1.00  0.00           C  
ATOM   4888  HE2 TYR   309      33.451  21.647  56.777  1.00  0.00           H  
ATOM   4889  CD2 TYR   309      33.928  23.383  57.880  1.00  0.00           C  
ATOM   4890  HD2 TYR   309      34.639  22.846  58.490  1.00  0.00           H  
ATOM   4891  C   TYR   309      36.861  26.729  59.273  1.00  0.00           C  
ATOM   4892  O   TYR   309      37.687  26.048  59.863  1.00  0.00           O  
ATOM   4893  N   ASN   310      36.487  28.005  59.667  1.00  0.00           N  
ATOM   4894  H   ASN   310      35.694  28.375  59.163  1.00  0.00           H  
ATOM   4895  CA  ASN   310      37.077  28.722  60.839  1.00  0.00           C  
ATOM   4896  HA  ASN   310      36.976  29.806  60.789  1.00  0.00           H  
ATOM   4897  CB  ASN   310      36.221  28.265  62.079  1.00  0.00           C  
ATOM   4898  HB2 ASN   310      36.440  28.821  62.991  1.00  0.00           H  
ATOM   4899  HB3 ASN   310      36.446  27.219  62.285  1.00  0.00           H  
ATOM   4900  CG  ASN   310      34.674  28.401  61.893  1.00  0.00           C  
ATOM   4901  OD1 ASN   310      33.912  27.525  61.486  1.00  0.00           O  
ATOM   4902  ND2 ASN   310      34.199  29.539  62.283  1.00  0.00           N  
ATOM   4903 HD21 ASN   310      34.831  30.300  62.484  1.00  0.00           H  
ATOM   4904 HD22 ASN   310      33.230  29.612  62.007  1.00  0.00           H  
ATOM   4905  C   ASN   310      38.630  28.615  60.910  1.00  0.00           C  
ATOM   4906  O   ASN   310      39.165  28.142  61.919  1.00  0.00           O  
ATOM   4907  N   PHE   311      39.354  29.022  59.829  1.00  0.00           N  
ATOM   4908  H   PHE   311      38.744  29.344  59.091  1.00  0.00           H  
ATOM   4909  CA  PHE   311      40.812  28.867  59.664  1.00  0.00           C  
ATOM   4910  HA  PHE   311      41.167  27.941  60.117  1.00  0.00           H  
ATOM   4911  CB  PHE   311      41.195  28.883  58.132  1.00  0.00           C  
ATOM   4912  HB2 PHE   311      40.787  29.790  57.687  1.00  0.00           H  
ATOM   4913  HB3 PHE   311      40.774  28.072  57.538  1.00  0.00           H  
ATOM   4914  CG  PHE   311      42.715  28.859  57.925  1.00  0.00           C  
ATOM   4915  CD1 PHE   311      43.506  29.997  57.683  1.00  0.00           C  
ATOM   4916  HD1 PHE   311      43.054  30.963  57.515  1.00  0.00           H  
ATOM   4917  CE1 PHE   311      44.909  29.940  57.515  1.00  0.00           C  
ATOM   4918  HE1 PHE   311      45.433  30.863  57.313  1.00  0.00           H  
ATOM   4919  CZ  PHE   311      45.568  28.709  57.570  1.00  0.00           C  
ATOM   4920  HZ  PHE   311      46.578  28.521  57.237  1.00  0.00           H  
ATOM   4921  CE2 PHE   311      44.841  27.558  57.780  1.00  0.00           C  
ATOM   4922  HE2 PHE   311      45.452  26.674  57.890  1.00  0.00           H  
ATOM   4923  CD2 PHE   311      43.443  27.658  58.089  1.00  0.00           C  
ATOM   4924  HD2 PHE   311      42.943  26.777  58.462  1.00  0.00           H  
ATOM   4925  C   PHE   311      41.569  29.924  60.545  1.00  0.00           C  
ATOM   4926  O   PHE   311      42.390  29.611  61.322  1.00  0.00           O  
ATOM   4927  N   CYS   312      41.149  31.185  60.262  1.00  0.00           N  
ATOM   4928  H   CYS   312      40.287  31.315  59.753  1.00  0.00           H  
ATOM   4929  CA  CYS   312      41.361  32.341  61.169  1.00  0.00           C  
ATOM   4930  HA  CYS   312      41.465  31.889  62.156  1.00  0.00           H  
ATOM   4931  CB  CYS   312      42.687  33.008  60.712  1.00  0.00           C  
ATOM   4932  HB2 CYS   312      43.526  32.320  60.811  1.00  0.00           H  
ATOM   4933  HB3 CYS   312      42.935  33.914  61.265  1.00  0.00           H  
ATOM   4934  SG  CYS   312      42.668  33.412  58.885  1.00  0.00           S  
ATOM   4935  HG  CYS   312      42.304  34.667  59.161  1.00  0.00           H  
ATOM   4936  C   CYS   312      40.161  33.229  61.113  1.00  0.00           C  
ATOM   4937  O   CYS   312      39.087  32.779  60.613  1.00  0.00           O
[truncated: 57,708 more chars]
