# Supplementary material for: Cache: Utilizing ultra-large library screening in Rosetta to identify novel binders of the WD-repeat domain of Leucine-Rich Repeat Kinase 2
Source: J Cheminform. 2025 Sep 25;17:145. doi: 10.1186/s13321-025-01084-3 (PMC12465524; doi:10.1186/s13321-025-01084-3)
Supplement: Supplementary file 1 — Supplementary material 1. Files S: All clustered PDB structures and clustering information from the MDsimulation. [file 13321_2025_1084_MOESM1_ESM.zip › rep.c3.pdb]

CRYST1   90.452   81.540   89.584  90.00  90.00  90.00               1
ATOM      1  N   THR     1      54.181  24.900  58.158  1.00  0.00           N  
ATOM      2  H1  THR     1      55.184  24.978  58.068  1.00  0.00           H  
ATOM      3  H2  THR     1      53.849  24.307  57.411  1.00  0.00           H  
ATOM      4  H3  THR     1      54.071  24.440  59.051  1.00  0.00           H  
ATOM      5  CA  THR     1      53.536  26.211  58.259  1.00  0.00           C  
ATOM      6  HA  THR     1      53.676  26.759  57.327  1.00  0.00           H  
ATOM      7  CB  THR     1      51.989  26.239  58.452  1.00  0.00           C  
ATOM      8  HB  THR     1      51.427  25.601  57.771  1.00  0.00           H  
ATOM      9  CG2 THR     1      51.591  25.657  59.799  1.00  0.00           C  
ATOM     10 HG21 THR     1      51.618  26.331  60.655  1.00  0.00           H  
ATOM     11 HG22 THR     1      50.562  25.310  59.698  1.00  0.00           H  
ATOM     12 HG23 THR     1      52.324  24.918  60.123  1.00  0.00           H  
ATOM     13  OG1 THR     1      51.427  27.483  58.482  1.00  0.00           O  
ATOM     14  HG1 THR     1      51.628  27.916  57.649  1.00  0.00           H  
ATOM     15  C   THR     1      54.188  27.177  59.267  1.00  0.00           C  
ATOM     16  O   THR     1      54.585  26.794  60.357  1.00  0.00           O  
ATOM     17  N   ARG     2      54.487  28.426  58.901  1.00  0.00           N  
ATOM     18  H   ARG     2      54.224  28.749  57.980  1.00  0.00           H  
ATOM     19  CA  ARG     2      55.243  29.507  59.718  1.00  0.00           C  
ATOM     20  HA  ARG     2      55.549  29.112  60.687  1.00  0.00           H  
ATOM     21  CB  ARG     2      56.527  29.975  58.931  1.00  0.00           C  
ATOM     22  HB2 ARG     2      56.106  30.674  58.208  1.00  0.00           H  
ATOM     23  HB3 ARG     2      56.967  29.180  58.330  1.00  0.00           H  
ATOM     24  CG  ARG     2      57.491  30.669  59.851  1.00  0.00           C  
ATOM     25  HG2 ARG     2      57.010  31.409  60.490  1.00  0.00           H  
ATOM     26  HG3 ARG     2      58.204  31.227  59.245  1.00  0.00           H  
ATOM     27  CD  ARG     2      58.196  29.742  60.805  1.00  0.00           C  
ATOM     28  HD2 ARG     2      58.863  29.191  60.142  1.00  0.00           H  
ATOM     29  HD3 ARG     2      57.516  28.992  61.209  1.00  0.00           H  
ATOM     30  NE  ARG     2      59.082  30.308  61.942  1.00  0.00           N  
ATOM     31  HE  ARG     2      59.663  31.126  61.831  1.00  0.00           H  
ATOM     32  CZ  ARG     2      59.411  29.746  63.097  1.00  0.00           C  
ATOM     33  NH1 ARG     2      58.870  28.608  63.536  1.00  0.00           N  
ATOM     34 HH11 ARG     2      59.236  28.175  64.371  1.00  0.00           H  
ATOM     35 HH12 ARG     2      58.197  28.154  62.934  1.00  0.00           H  
ATOM     36  NH2 ARG     2      60.278  30.418  63.815  1.00  0.00           N  
ATOM     37 HH21 ARG     2      60.784  31.130  63.310  1.00  0.00           H  
ATOM     38 HH22 ARG     2      60.394  30.188  64.791  1.00  0.00           H  
ATOM     39  C   ARG     2      54.287  30.629  60.090  1.00  0.00           C  
ATOM     40  O   ARG     2      53.887  31.372  59.146  1.00  0.00           O  
ATOM     41  N   ARG     3      53.962  30.835  61.373  1.00  0.00           N  
ATOM     42  H   ARG     3      54.472  30.337  62.088  1.00  0.00           H  
ATOM     43  CA  ARG     3      52.983  31.847  61.914  1.00  0.00           C  
ATOM     44  HA  ARG     3      52.395  32.150  61.048  1.00  0.00           H  
ATOM     45  CB  ARG     3      52.252  31.196  63.108  1.00  0.00           C  
ATOM     46  HB2 ARG     3      51.780  32.016  63.650  1.00  0.00           H  
ATOM     47  HB3 ARG     3      52.968  30.638  63.711  1.00  0.00           H  
ATOM     48  CG  ARG     3      51.173  30.123  62.659  1.00  0.00           C  
ATOM     49  HG2 ARG     3      51.735  29.285  62.248  1.00  0.00           H  
ATOM     50  HG3 ARG     3      50.431  30.469  61.939  1.00  0.00           H  
ATOM     51  CD  ARG     3      50.506  29.467  63.868  1.00  0.00           C  
ATOM     52  HD2 ARG     3      50.073  30.297  64.426  1.00  0.00           H  
ATOM     53  HD3 ARG     3      51.257  29.103  64.570  1.00  0.00           H  
ATOM     54  NE  ARG     3      49.556  28.429  63.572  1.00  0.00           N  
ATOM     55  HE  ARG     3      48.574  28.655  63.639  1.00  0.00           H  
ATOM     56  CZ  ARG     3      49.905  27.221  63.128  1.00  0.00           C  
ATOM     57  NH1 ARG     3      51.108  26.751  63.110  1.00  0.00           N  
ATOM     58 HH11 ARG     3      51.861  27.231  63.581  1.00  0.00           H  
ATOM     59 HH12 ARG     3      51.356  25.780  62.988  1.00  0.00           H  
ATOM     60  NH2 ARG     3      48.977  26.451  62.615  1.00  0.00           N  
ATOM     61 HH21 ARG     3      49.220  25.491  62.415  1.00  0.00           H  
ATOM     62 HH22 ARG     3      48.075  26.876  62.452  1.00  0.00           H  
ATOM     63  C   ARG     3      53.756  33.080  62.415  1.00  0.00           C  
ATOM     64  O   ARG     3      54.631  32.893  63.231  1.00  0.00           O  
ATOM     65  N   ILE     4      53.475  34.259  61.887  1.00  0.00           N  
ATOM     66  H   ILE     4      52.877  34.307  61.074  1.00  0.00           H  
ATOM     67  CA  ILE     4      54.048  35.494  62.291  1.00  0.00           C  
ATOM     68  HA  ILE     4      54.663  35.263  63.161  1.00  0.00           H  
ATOM     69  CB  ILE     4      55.027  36.052  61.194  1.00  0.00           C  
ATOM     70  HB  ILE     4      54.472  36.128  60.259  1.00  0.00           H  
ATOM     71  CG2 ILE     4      55.521  37.460  61.422  1.00  0.00           C  
ATOM     72 HG21 ILE     4      54.773  38.238  61.574  1.00  0.00           H  
ATOM     73 HG22 ILE     4      56.008  37.435  62.397  1.00  0.00           H  
ATOM     74 HG23 ILE     4      56.265  37.702  60.663  1.00  0.00           H  
ATOM     75  CG1 ILE     4      56.234  34.986  60.848  1.00  0.00           C  
ATOM     76 HG12 ILE     4      56.170  34.278  61.674  1.00  0.00           H  
ATOM     77 HG13 ILE     4      57.198  35.496  60.864  1.00  0.00           H  
ATOM     78  CD1 ILE     4      56.043  34.296  59.543  1.00  0.00           C  
ATOM     79 HD11 ILE     4      56.780  33.515  59.355  1.00  0.00           H  
ATOM     80 HD12 ILE     4      55.080  33.787  59.500  1.00  0.00           H  
ATOM     81 HD13 ILE     4      56.237  35.021  58.752  1.00  0.00           H  
ATOM     82  C   ILE     4      52.991  36.508  62.643  1.00  0.00           C  
ATOM     83  O   ILE     4      52.175  36.907  61.820  1.00  0.00           O  
ATOM     84  N   LEU     5      53.017  36.887  63.903  1.00  0.00           N  
ATOM     85  H   LEU     5      53.739  36.462  64.468  1.00  0.00           H  
ATOM     86  CA  LEU     5      52.251  37.961  64.560  1.00  0.00           C  
ATOM     87  HA  LEU     5      51.200  37.842  64.294  1.00  0.00           H  
ATOM     88  CB  LEU     5      52.323  37.796  66.030  1.00  0.00           C  
ATOM     89  HB2 LEU     5      53.340  37.860  66.418  1.00  0.00           H  
ATOM     90  HB3 LEU     5      52.043  36.785  66.326  1.00  0.00           H  
ATOM     91  CG  LEU     5      51.498  38.803  66.860  1.00  0.00           C  
ATOM     92  HG  LEU     5      51.862  39.816  66.684  1.00  0.00           H  
ATOM     93  CD1 LEU     5      50.032  38.753  66.382  1.00  0.00           C  
ATOM     94 HD11 LEU     5      49.469  39.277  67.154  1.00  0.00           H  
ATOM     95 HD12 LEU     5      49.811  39.374  65.514  1.00  0.00           H  
ATOM     96 HD13 LEU     5      49.643  37.742  66.262  1.00  0.00           H  
ATOM     97  CD2 LEU     5      51.604  38.603  68.430  1.00  0.00           C  
ATOM     98 HD21 LEU     5      51.247  39.369  69.117  1.00  0.00           H  
ATOM     99 HD22 LEU     5      51.121  37.662  68.694  1.00  0.00           H  
ATOM    100 HD23 LEU     5      52.633  38.410  68.735  1.00  0.00           H  
ATOM    101  C   LEU     5      52.805  39.353  64.087  1.00  0.00           C  
ATOM    102  O   LEU     5      53.943  39.756  64.410  1.00  0.00           O  
ATOM    103  N   LEU     6      51.915  40.169  63.434  1.00  0.00           N  
ATOM    104  H   LEU     6      51.005  39.766  63.260  1.00  0.00           H  
ATOM    105  CA  LEU     6      52.142  41.536  62.978  1.00  0.00           C  
ATOM    106  HA  LEU     6      53.216  41.699  63.062  1.00  0.00           H  
ATOM    107  CB  LEU     6      51.407  41.760  61.600  1.00  0.00           C  
ATOM    108  HB2 LEU     6      51.832  42.724  61.320  1.00  0.00           H  
ATOM    109  HB3 LEU     6      50.326  41.777  61.743  1.00  0.00           H  
ATOM    110  CG  LEU     6      51.675  40.720  60.456  1.00  0.00           C  
ATOM    111  HG  LEU     6      51.337  39.762  60.850  1.00  0.00           H  
ATOM    112  CD1 LEU     6      50.631  41.155  59.386  1.00  0.00           C  
ATOM    113 HD11 LEU     6      50.650  40.483  58.529  1.00  0.00           H  
ATOM    114 HD12 LEU     6      49.651  41.086  59.859  1.00  0.00           H  
ATOM    115 HD13 LEU     6      50.784  42.201  59.121  1.00  0.00           H  
ATOM    116  CD2 LEU     6      53.152  40.694  59.963  1.00  0.00           C  
ATOM    117 HD21 LEU     6      53.162  41.508  59.238  1.00  0.00           H  
ATOM    118 HD22 LEU     6      53.861  40.799  60.784  1.00  0.00           H  
ATOM    119 HD23 LEU     6      53.343  39.733  59.484  1.00  0.00           H  
ATOM    120  C   LEU     6      51.481  42.414  64.190  1.00  0.00           C  
ATOM    121  O   LEU     6      50.341  42.071  64.643  1.00  0.00           O  
ATOM    122  N   PRO     7      52.214  43.371  64.832  1.00  0.00           N  
ATOM    123  CD  PRO     7      53.434  43.925  64.395  1.00  0.00           C  
ATOM    124  HD2 PRO     7      53.386  44.335  63.386  1.00  0.00           H  
ATOM    125  HD3 PRO     7      54.188  43.140  64.428  1.00  0.00           H  
ATOM    126  CG  PRO     7      53.770  45.094  65.345  1.00  0.00           C  
ATOM    127  HG2 PRO     7      54.841  45.290  65.382  1.00  0.00           H  
ATOM    128  HG3 PRO     7      53.191  45.993  65.130  1.00  0.00           H  
ATOM    129  CB  PRO     7      53.194  44.417  66.597  1.00  0.00           C  
ATOM    130  HB2 PRO     7      53.927  43.752  67.052  1.00  0.00           H  
ATOM    131  HB3 PRO     7      52.937  45.211  67.299  1.00  0.00           H  
ATOM    132  CA  PRO     7      51.895  43.771  66.168  1.00  0.00           C  
ATOM    133  HA  PRO     7      51.744  42.918  66.830  1.00  0.00           H  
ATOM    134  C   PRO     7      50.639  44.645  66.334  1.00  0.00           C  
ATOM    135  O   PRO     7      50.572  45.737  65.776  1.00  0.00           O  
ATOM    136  N   LYS     8      49.763  44.285  67.286  1.00  0.00           N  
ATOM    137  H   LYS     8      50.049  43.470  67.810  1.00  0.00           H  
ATOM    138  CA  LYS     8      48.581  45.003  67.707  1.00  0.00           C  
ATOM    139  HA  LYS     8      47.969  44.299  68.271  1.00  0.00           H  
ATOM    140  CB  LYS     8      49.012  46.308  68.576  1.00  0.00           C  
ATOM    141  HB2 LYS     8      48.170  46.998  68.647  1.00  0.00           H  
ATOM    142  HB3 LYS     8      49.905  46.780  68.167  1.00  0.00           H  
ATOM    143  CG  LYS     8      49.275  45.753  70.067  1.00  0.00           C  
ATOM    144  HG2 LYS     8      50.173  45.144  69.960  1.00  0.00           H  
ATOM    145  HG3 LYS     8      48.445  45.117  70.375  1.00  0.00           H  
ATOM    146  CD  LYS     8      49.472  46.817  71.166  1.00  0.00           C  
ATOM    147  HD2 LYS     8      49.918  47.745  70.808  1.00  0.00           H  
ATOM    148  HD3 LYS     8      50.021  46.495  72.051  1.00  0.00           H  
ATOM    149  CE  LYS     8      48.076  47.287  71.837  1.00  0.00           C  
ATOM    150  HE2 LYS     8      47.591  46.343  72.084  1.00  0.00           H  
ATOM    151  HE3 LYS     8      47.486  47.851  71.114  1.00  0.00           H  
ATOM    152  NZ  LYS     8      48.325  48.128  72.970  1.00  0.00           N  
ATOM    153  HZ1 LYS     8      49.171  47.841  73.441  1.00  0.00           H  
ATOM    154  HZ2 LYS     8      48.552  49.043  72.608  1.00  0.00           H  
ATOM    155  HZ3 LYS     8      47.466  48.174  73.499  1.00  0.00           H  
ATOM    156  C   LYS     8      47.706  45.348  66.499  1.00  0.00           C  
ATOM    157  O   LYS     8      47.597  46.495  66.088  1.00  0.00           O  
ATOM    158  N   ASN     9      47.069  44.340  65.906  1.00  0.00           N  
ATOM    159  H   ASN     9      47.355  43.390  66.094  1.00  0.00           H  
ATOM    160  CA  ASN     9      45.985  44.517  64.913  1.00  0.00           C  
ATOM    161  HA  ASN     9      45.832  43.517  64.505  1.00  0.00           H  
ATOM    162  CB  ASN     9      44.616  44.851  65.614  1.00  0.00           C  
ATOM    163  HB2 ASN     9      44.531  45.907  65.872  1.00  0.00           H  
ATOM    164  HB3 ASN     9      44.597  44.273  66.538  1.00  0.00           H  
ATOM    165  CG  ASN     9      43.402  44.411  64.758  1.00  0.00           C  
ATOM    166  OD1 ASN     9      43.547  44.164  63.618  1.00  0.00           O  
ATOM    167  ND2 ASN     9      42.203  44.405  65.352  1.00  0.00           N  
ATOM    168 HD21 ASN     9      41.413  44.232  64.747  1.00  0.00           H  
ATOM    169 HD22 ASN     9      42.037  44.567  66.335  1.00  0.00           H  
ATOM    170  C   ASN     9      46.424  45.437  63.789  1.00  0.00           C  
ATOM    171  O   ASN     9      45.814  46.475  63.565  1.00  0.00           O  
ATOM    172  N   VAL    10      47.413  44.948  63.019  1.00  0.00           N  
ATOM    173  H   VAL    10      47.775  44.017  63.174  1.00  0.00           H  
ATOM    174  CA  VAL    10      47.977  45.742  61.866  1.00  0.00           C  
ATOM    175  HA  VAL    10      48.186  46.743  62.243  1.00  0.00           H  
ATOM    176  CB  VAL    10      49.302  45.229  61.331  1.00  0.00           C  
ATOM    177  HB  VAL    10      49.209  44.172  61.083  1.00  0.00           H  
ATOM    178  CG1 VAL    10      49.947  46.008  60.107  1.00  0.00           C  
ATOM    179 HG11 VAL    10      50.843  45.635  59.611  1.00  0.00           H  
ATOM    180 HG12 VAL    10      49.111  46.135  59.420  1.00  0.00           H  
ATOM    181 HG13 VAL    10      50.196  46.965  60.566  1.00  0.00           H  
ATOM    182  CG2 VAL    10      50.382  45.137  62.469  1.00  0.00           C  
ATOM    183 HG21 VAL    10      49.979  44.560  63.301  1.00  0.00           H  
ATOM    184 HG22 VAL    10      51.237  44.613  62.041  1.00  0.00           H  
ATOM    185 HG23 VAL    10      50.705  46.115  62.825  1.00  0.00           H  
ATOM    186  C   VAL    10      46.988  45.788  60.666  1.00  0.00           C  
ATOM    187  O   VAL    10      46.819  44.662  60.067  1.00  0.00           O  
ATOM    188  N   ILE    11      46.443  46.936  60.319  1.00  0.00           N  
ATOM    189  H   ILE    11      46.743  47.816  60.713  1.00  0.00           H  
ATOM    190  CA  ILE    11      45.641  46.943  59.037  1.00  0.00           C  
ATOM    191  HA  ILE    11      44.993  46.069  58.973  1.00  0.00           H  
ATOM    192  CB  ILE    11      44.803  48.189  59.092  1.00  0.00           C  
ATOM    193  HB  ILE    11      45.465  49.024  59.323  1.00  0.00           H  
ATOM    194  CG2 ILE    11      44.033  48.445  57.771  1.00  0.00           C  
ATOM    195 HG21 ILE    11      43.085  47.928  57.624  1.00  0.00           H  
ATOM    196 HG22 ILE    11      43.747  49.495  57.833  1.00  0.00           H  
ATOM    197 HG23 ILE    11      44.683  48.452  56.896  1.00  0.00           H  
ATOM    198  CG1 ILE    11      43.848  48.122  60.328  1.00  0.00           C  
ATOM    199 HG12 ILE    11      44.414  48.114  61.259  1.00  0.00           H  
ATOM    200 HG13 ILE    11      43.218  47.241  60.210  1.00  0.00           H  
ATOM    201  CD1 ILE    11      42.982  49.374  60.478  1.00  0.00           C  
ATOM    202 HD11 ILE    11      43.668  50.184  60.727  1.00  0.00           H  
ATOM    203 HD12 ILE    11      42.480  49.582  59.533  1.00  0.00           H  
ATOM    204 HD13 ILE    11      42.188  49.209  61.205  1.00  0.00           H  
ATOM    205  C   ILE    11      46.582  46.977  57.802  1.00  0.00           C  
ATOM    206  O   ILE    11      47.452  47.801  57.708  1.00  0.00           O  
ATOM    207  N   VAL    12      46.391  46.056  56.825  1.00  0.00           N  
ATOM    208  H   VAL    12      45.532  45.527  56.885  1.00  0.00           H  
ATOM    209  CA  VAL    12      47.216  45.940  55.551  1.00  0.00           C  
ATOM    210  HA  VAL    12      48.181  46.440  55.628  1.00  0.00           H  
ATOM    211  CB  VAL    12      47.776  44.522  55.419  1.00  0.00           C  
ATOM    212  HB  VAL    12      46.903  43.871  55.410  1.00  0.00           H  
ATOM    213  CG1 VAL    12      48.572  44.252  54.118  1.00  0.00           C  
ATOM    214 HG11 VAL    12      47.994  44.316  53.196  1.00  0.00           H  
ATOM    215 HG12 VAL    12      49.405  44.947  54.016  1.00  0.00           H  
ATOM    216 HG13 VAL    12      49.012  43.268  54.282  1.00  0.00           H  
ATOM    217  CG2 VAL    12      48.672  44.193  56.628  1.00  0.00           C  
ATOM    218 HG21 VAL    12      48.098  44.181  57.554  1.00  0.00           H  
ATOM    219 HG22 VAL    12      49.084  43.188  56.539  1.00  0.00           H  
ATOM    220 HG23 VAL    12      49.482  44.904  56.790  1.00  0.00           H  
ATOM    221  C   VAL    12      46.541  46.461  54.258  1.00  0.00           C  
ATOM    222  O   VAL    12      45.866  45.659  53.650  1.00  0.00           O  
ATOM    223  N   GLU    13      46.880  47.716  53.864  1.00  0.00           N  
ATOM    224  H   GLU    13      47.636  48.230  54.294  1.00  0.00           H  
ATOM    225  CA  GLU    13      46.605  48.275  52.521  1.00  0.00           C  
ATOM    226  HA  GLU    13      45.549  48.544  52.504  1.00  0.00           H  
ATOM    227  CB  GLU    13      47.335  49.643  52.421  1.00  0.00           C  
ATOM    228  HB2 GLU    13      47.171  50.068  51.430  1.00  0.00           H  
ATOM    229  HB3 GLU    13      48.409  49.459  52.417  1.00  0.00           H  
ATOM    230  CG  GLU    13      46.999  50.597  53.570  1.00  0.00           C  
ATOM    231  HG2 GLU    13      47.762  51.354  53.747  1.00  0.00           H  
ATOM    232  HG3 GLU    13      47.001  50.050  54.513  1.00  0.00           H  
ATOM    233  CD  GLU    13      45.544  51.195  53.463  1.00  0.00           C  
ATOM    234  OE1 GLU    13      44.666  51.009  52.547  1.00  0.00           O  
ATOM    235  OE2 GLU    13      45.229  51.961  54.401  1.00  0.00           O  
ATOM    236  C   GLU    13      46.936  47.354  51.374  1.00  0.00           C  
ATOM    237  O   GLU    13      45.996  46.970  50.546  1.00  0.00           O  
ATOM    238  N   CYS    14      48.171  46.958  51.306  1.00  0.00           N  
ATOM    239  H   CYS    14      48.727  47.205  52.112  1.00  0.00           H  
ATOM    240  CA  CYS    14      48.796  46.322  50.189  1.00  0.00           C  
ATOM    241  HA  CYS    14      47.997  45.748  49.719  1.00  0.00           H  
ATOM    242  CB  CYS    14      49.304  47.300  49.141  1.00  0.00           C  
ATOM    243  HB2 CYS    14      48.502  47.449  48.418  1.00  0.00           H  
ATOM    244  HB3 CYS    14      50.126  46.908  48.542  1.00  0.00           H  
ATOM    245  SG  CYS    14      49.902  48.883  49.682  1.00  0.00           S  
ATOM    246  HG  CYS    14      48.693  49.429  49.843  1.00  0.00           H  
ATOM    247  C   CYS    14      49.900  45.440  50.614  1.00  0.00           C  
ATOM    248  O   CYS    14      50.641  45.859  51.493  1.00  0.00           O  
ATOM    249  N   MET    15      50.071  44.241  50.002  1.00  0.00           N  
ATOM    250  H   MET    15      49.408  43.985  49.285  1.00  0.00           H  
ATOM    251  CA  MET    15      51.182  43.283  50.306  1.00  0.00           C  
ATOM    252  HA  MET    15      51.942  43.736  50.943  1.00  0.00           H  
ATOM    253  CB  MET    15      50.486  42.128  51.100  1.00  0.00           C  
ATOM    254  HB2 MET    15      49.769  41.544  50.523  1.00  0.00           H  
ATOM    255  HB3 MET    15      49.947  42.615  51.913  1.00  0.00           H  
ATOM    256  CG  MET    15      51.543  41.129  51.471  1.00  0.00           C  
ATOM    257  HG2 MET    15      52.371  41.618  51.985  1.00  0.00           H  
ATOM    258  HG3 MET    15      51.975  40.589  50.629  1.00  0.00           H  
ATOM    259  SD  MET    15      51.013  39.874  52.699  1.00  0.00           S  
ATOM    260  CE  MET    15      49.802  38.881  51.691  1.00  0.00           C  
ATOM    261  HE1 MET    15      50.351  38.200  51.041  1.00  0.00           H  
ATOM    262  HE2 MET    15      49.137  38.376  52.392  1.00  0.00           H  
ATOM    263  HE3 MET    15      49.266  39.535  51.003  1.00  0.00           H  
ATOM    264  C   MET    15      51.872  42.772  49.027  1.00  0.00           C  
ATOM    265  O   MET    15      51.272  42.183  48.138  1.00  0.00           O  
ATOM    266  N   VAL    16      53.228  43.003  49.042  1.00  0.00           N  
ATOM    267  H   VAL    16      53.666  43.525  49.787  1.00  0.00           H  
ATOM    268  CA  VAL    16      54.197  42.690  47.932  1.00  0.00           C  
ATOM    269  HA  VAL    16      53.673  42.251  47.083  1.00  0.00           H  
ATOM    270  CB  VAL    16      54.828  43.974  47.337  1.00  0.00           C  
ATOM    271  HB  VAL    16      55.382  44.542  48.085  1.00  0.00           H  
ATOM    272  CG1 VAL    16      55.734  43.729  46.125  1.00  0.00           C  
ATOM    273 HG11 VAL    16      55.974  44.681  45.651  1.00  0.00           H  
ATOM    274 HG12 VAL    16      56.675  43.387  46.556  1.00  0.00           H  
ATOM    275 HG13 VAL    16      55.359  42.971  45.437  1.00  0.00           H  
ATOM    276  CG2 VAL    16      53.646  44.865  46.860  1.00  0.00           C  
ATOM    277 HG21 VAL    16      52.870  44.298  46.346  1.00  0.00           H  
ATOM    278 HG22 VAL    16      53.105  45.301  47.700  1.00  0.00           H  
ATOM    279 HG23 VAL    16      53.858  45.687  46.177  1.00  0.00           H  
ATOM    280  C   VAL    16      55.294  41.719  48.382  1.00  0.00           C  
ATOM    281  O   VAL    16      56.030  42.097  49.293  1.00  0.00           O  
ATOM    282  N   ALA    17      55.362  40.532  47.759  1.00  0.00           N  
ATOM    283  H   ALA    17      54.643  40.275  47.097  1.00  0.00           H  
ATOM    284  CA  ALA    17      56.480  39.538  47.874  1.00  0.00           C  
ATOM    285  HA  ALA    17      56.933  39.752  48.842  1.00  0.00           H  
ATOM    286  CB  ALA    17      55.855  38.125  47.989  1.00  0.00           C  
ATOM    287  HB1 ALA    17      55.152  38.048  48.819  1.00  0.00           H  
ATOM    288  HB2 ALA    17      55.353  37.921  47.044  1.00  0.00           H  
ATOM    289  HB3 ALA    17      56.732  37.486  48.092  1.00  0.00           H  
ATOM    290  C   ALA    17      57.556  39.642  46.786  1.00  0.00           C  
ATOM    291  O   ALA    17      57.225  39.799  45.606  1.00  0.00           O  
ATOM    292  N   THR    18      58.841  39.435  47.159  1.00  0.00           N  
ATOM    293  H   THR    18      59.005  39.414  48.155  1.00  0.00           H  
ATOM    294  CA  THR    18      60.004  39.313  46.296  1.00  0.00           C  
ATOM    295  HA  THR    18      59.984  40.057  45.499  1.00  0.00           H  
ATOM    296  CB  THR    18      61.371  39.388  46.991  1.00  0.00           C  
ATOM    297  HB  THR    18      62.157  39.159  46.271  1.00  0.00           H  
ATOM    298  CG2 THR    18      61.719  40.868  47.475  1.00  0.00           C  
ATOM    299 HG21 THR    18      62.757  40.995  47.782  1.00  0.00           H  
ATOM    300 HG22 THR    18      61.501  41.535  46.641  1.00  0.00           H  
ATOM    301 HG23 THR    18      61.047  41.109  48.299  1.00  0.00           H  
ATOM    302  OG1 THR    18      61.502  38.489  47.994  1.00  0.00           O  
ATOM    303  HG1 THR    18      61.510  37.586  47.668  1.00  0.00           H  
ATOM    304  C   THR    18      59.950  38.040  45.438  1.00  0.00           C  
ATOM    305  O   THR    18      60.736  37.139  45.632  1.00  0.00           O  
ATOM    306  N   HIE    19      58.979  37.876  44.549  1.00  0.00           N  
ATOM    307  H   HIE    19      58.262  38.587  44.578  1.00  0.00           H  
ATOM    308  CA  HIE    19      58.727  36.672  43.690  1.00  0.00           C  
ATOM    309  HA  HIE    19      58.568  35.855  44.393  1.00  0.00           H  
ATOM    310  CB  HIE    19      57.485  36.969  42.857  1.00  0.00           C  
ATOM    311  HB2 HIE    19      56.625  37.202  43.484  1.00  0.00           H  
ATOM    312  HB3 HIE    19      57.224  36.111  42.237  1.00  0.00           H  
ATOM    313  CG  HIE    19      57.727  38.071  41.869  1.00  0.00           C  
ATOM    314  ND1 HIE    19      58.224  39.380  42.054  1.00  0.00           N  
ATOM    315  CE1 HIE    19      58.263  39.909  40.830  1.00  0.00           C  
ATOM    316  HE1 HIE    19      58.538  40.939  40.655  1.00  0.00           H  
ATOM    317  NE2 HIE    19      57.844  39.063  39.892  1.00  0.00           N  
ATOM    318  HE2 HIE    19      57.874  39.113  38.884  1.00  0.00           H  
ATOM    319  CD2 HIE    19      57.489  37.929  40.553  1.00  0.00           C  
ATOM    320  HD2 HIE    19      57.173  36.972  40.166  1.00  0.00           H  
ATOM    321  C   HIE    19      59.891  36.286  42.812  1.00  0.00           C  
ATOM    322  O   HIE    19      60.080  35.057  42.644  1.00  0.00           O  
ATOM    323  N   HIE    20      60.650  37.299  42.229  1.00  0.00           N  
ATOM    324  H   HIE    20      60.263  38.220  42.376  1.00  0.00           H  
ATOM    325  CA  HIE    20      61.926  37.335  41.411  1.00  0.00           C  
ATOM    326  HA  HIE    20      61.754  36.804  40.474  1.00  0.00           H  
ATOM    327  CB  HIE    20      62.230  38.802  41.106  1.00  0.00           C  
ATOM    328  HB2 HIE    20      61.291  39.175  40.696  1.00  0.00           H  
ATOM    329  HB3 HIE    20      62.992  38.788  40.327  1.00  0.00           H  
ATOM    330  CG  HIE    20      62.699  39.617  42.265  1.00  0.00           C  
ATOM    331  ND1 HIE    20      62.148  39.702  43.568  1.00  0.00           N  
ATOM    332  CE1 HIE    20      63.054  40.423  44.222  1.00  0.00           C  
ATOM    333  HE1 HIE    20      63.067  40.664  45.275  1.00  0.00           H  
ATOM    334  NE2 HIE    20      63.969  40.948  43.414  1.00  0.00           N  
ATOM    335  HE2 HIE    20      64.824  41.409  43.691  1.00  0.00           H  
ATOM    336  CD2 HIE    20      63.806  40.364  42.157  1.00  0.00           C  
ATOM    337  HD2 HIE    20      64.497  40.514  41.341  1.00  0.00           H  
ATOM    338  C   HIE    20      63.119  36.602  42.026  1.00  0.00           C  
ATOM    339  O   HIE    20      64.150  36.603  41.313  1.00  0.00           O  
ATOM    340  N   ASN    21      63.081  36.218  43.271  1.00  0.00           N  
ATOM    341  H   ASN    21      62.236  36.373  43.802  1.00  0.00           H  
ATOM    342  CA  ASN    21      64.161  35.403  43.961  1.00  0.00           C  
ATOM    343  HA  ASN    21      65.169  35.666  43.639  1.00  0.00           H  
ATOM    344  CB  ASN    21      63.995  35.787  45.445  1.00  0.00           C  
ATOM    345  HB2 ASN    21      64.506  35.064  46.080  1.00  0.00           H  
ATOM    346  HB3 ASN    21      62.941  35.847  45.717  1.00  0.00           H  
ATOM    347  CG  ASN    21      64.534  37.152  45.757  1.00  0.00           C  
ATOM    348  OD1 ASN    21      65.190  37.698  44.907  1.00  0.00           O  
ATOM    349  ND2 ASN    21      64.308  37.640  46.975  1.00  0.00           N  
ATOM    350 HD21 ASN    21      64.852  38.442  47.259  1.00  0.00           H  
ATOM    351 HD22 ASN    21      63.611  37.125  47.494  1.00  0.00           H  
ATOM    352  C   ASN    21      64.072  33.920  43.681  1.00  0.00           C  
ATOM    353  O   ASN    21      63.083  33.493  43.073  1.00  0.00           O  
ATOM    354  N   SER    22      65.067  33.117  44.123  1.00  0.00           N  
ATOM    355  H   SER    22      65.833  33.624  44.544  1.00  0.00           H  
ATOM    356  CA  SER    22      64.934  31.655  44.088  1.00  0.00           C  
ATOM    357  HA  SER    22      64.425  31.535  43.132  1.00  0.00           H  
ATOM    358  CB  SER    22      66.290  30.991  44.024  1.00  0.00           C  
ATOM    359  HB2 SER    22      66.951  31.360  44.808  1.00  0.00           H  
ATOM    360  HB3 SER    22      66.839  31.246  43.117  1.00  0.00           H  
ATOM    361  OG  SER    22      66.118  29.615  44.098  1.00  0.00           O  
ATOM    362  HG  SER    22      66.603  29.201  43.379  1.00  0.00           H  
ATOM    363  C   SER    22      64.091  31.146  45.260  1.00  0.00           C  
ATOM    364  O   SER    22      62.961  30.551  45.071  1.00  0.00           O  
ATOM    365  N   ARG    23      64.522  31.413  46.501  1.00  0.00           N  
ATOM    366  H   ARG    23      65.402  31.897  46.607  1.00  0.00           H  
ATOM    367  CA  ARG    23      63.841  31.011  47.695  1.00  0.00           C  
ATOM    368  HA  ARG    23      62.836  30.662  47.457  1.00  0.00           H  
ATOM    369  CB  ARG    23      64.465  29.792  48.354  1.00  0.00           C  
ATOM    370  HB2 ARG    23      64.175  28.904  47.792  1.00  0.00           H  
ATOM    371  HB3 ARG    23      64.027  29.646  49.342  1.00  0.00           H  
ATOM    372  CG  ARG    23      65.981  29.928  48.675  1.00  0.00           C  
ATOM    373  HG2 ARG    23      66.123  30.822  49.282  1.00  0.00           H  
ATOM    374  HG3 ARG    23      66.640  30.077  47.820  1.00  0.00           H  
ATOM    375  CD  ARG    23      66.544  28.771  49.422  1.00  0.00           C  
ATOM    376  HD2 ARG    23      66.060  28.745  50.398  1.00  0.00           H  
ATOM    377  HD3 ARG    23      67.629  28.863  49.471  1.00  0.00           H  
ATOM    378  NE  ARG    23      66.327  27.482  48.749  1.00  0.00           N  
ATOM    379  HE  ARG    23      66.813  27.455  47.864  1.00  0.00           H  
ATOM    380  CZ  ARG    23      65.749  26.361  49.147  1.00  0.00           C  
ATOM    381  NH1 ARG    23      65.279  26.133  50.282  1.00  0.00           N  
ATOM    382 HH11 ARG    23      65.367  26.885  50.952  1.00  0.00           H  
ATOM    383 HH12 ARG    23      64.799  25.284  50.544  1.00  0.00           H  
ATOM    384  NH2 ARG    23      65.724  25.380  48.299  1.00  0.00           N  
ATOM    385 HH21 ARG    23      65.126  24.595  48.514  1.00  0.00           H  
ATOM    386 HH22 ARG    23      66.297  25.293  47.472  1.00  0.00           H  
ATOM    387  C   ARG    23      63.518  32.199  48.601  1.00  0.00           C  
ATOM    388  O   ARG    23      62.493  32.186  49.295  1.00  0.00           O  
ATOM    389  N   ASN    24      64.397  33.231  48.742  1.00  0.00           N  
ATOM    390  H   ASN    24      65.274  33.072  48.267  1.00  0.00           H  
ATOM    391  CA  ASN    24      64.336  34.394  49.643  1.00  0.00           C  
ATOM    392  HA  ASN    24      64.462  34.089  50.681  1.00  0.00           H  
ATOM    393  CB  ASN    24      65.586  35.312  49.316  1.00  0.00           C  
ATOM    394  HB2 ASN    24      65.631  35.573  48.259  1.00  0.00           H  
ATOM    395  HB3 ASN    24      66.531  34.801  49.497  1.00  0.00           H  
ATOM    396  CG  ASN    24      65.499  36.612  50.193  1.00  0.00           C  
ATOM    397  OD1 ASN    24      64.517  37.055  50.620  1.00  0.00           O  
ATOM    398  ND2 ASN    24      66.622  37.044  50.603  1.00  0.00           N  
ATOM    399 HD21 ASN    24      66.544  37.996  50.931  1.00  0.00           H  
ATOM    400 HD22 ASN    24      67.496  36.851  50.135  1.00  0.00           H  
ATOM    401  C   ASN    24      63.003  35.140  49.526  1.00  0.00           C  
ATOM    402  O   ASN    24      62.715  35.844  48.597  1.00  0.00           O  
ATOM    403  N   ALA    25      62.116  34.924  50.580  1.00  0.00           N  
ATOM    404  H   ALA    25      62.458  34.468  51.413  1.00  0.00           H  
ATOM    405  CA  ALA    25      60.826  35.553  50.618  1.00  0.00           C  
ATOM    406  HA  ALA    25      60.570  35.813  49.590  1.00  0.00           H  
ATOM    407  CB  ALA    25      59.856  34.489  51.158  1.00  0.00           C  
ATOM    408  HB1 ALA    25      59.079  35.068  51.657  1.00  0.00           H  
ATOM    409  HB2 ALA    25      59.579  33.923  50.269  1.00  0.00           H  
ATOM    410  HB3 ALA    25      60.252  33.929  52.006  1.00  0.00           H  
ATOM    411  C   ALA    25      60.964  36.740  51.588  1.00  0.00           C  
ATOM    412  O   ALA    25      61.066  36.615  52.796  1.00  0.00           O  
ATOM    413  N   SER    26      61.051  37.909  51.004  1.00  0.00           N  
ATOM    414  H   SER    26      61.090  38.010  50.000  1.00  0.00           H  
ATOM    415  CA  SER    26      61.046  39.214  51.668  1.00  0.00           C  
ATOM    416  HA  SER    26      61.097  39.024  52.740  1.00  0.00           H  
ATOM    417  CB  SER    26      62.253  39.983  51.297  1.00  0.00           C  
ATOM    418  HB2 SER    26      62.137  41.052  51.470  1.00  0.00           H  
ATOM    419  HB3 SER    26      62.384  40.044  50.216  1.00  0.00           H  
ATOM    420  OG  SER    26      63.479  39.408  51.734  1.00  0.00           O  
ATOM    421  HG  SER    26      63.630  38.572  51.287  1.00  0.00           H  
ATOM    422  C   SER    26      59.758  40.015  51.348  1.00  0.00           C  
ATOM    423  O   SER    26      59.468  40.198  50.130  1.00  0.00           O  
ATOM    424  N   ILE    27      59.004  40.384  52.403  1.00  0.00           N  
ATOM    425  H   ILE    27      59.367  40.175  53.322  1.00  0.00           H  
ATOM    426  CA  ILE    27      57.717  41.098  52.267  1.00  0.00           C  
ATOM    427  HA  ILE    27      57.395  40.993  51.231  1.00  0.00           H  
ATOM    428  CB  ILE    27      56.537  40.533  53.058  1.00  0.00           C  
ATOM    429  HB  ILE    27      56.515  40.941  54.068  1.00  0.00           H  
ATOM    430  CG2 ILE    27      55.171  41.031  52.525  1.00  0.00           C  
ATOM    431 HG21 ILE    27      54.388  40.466  53.031  1.00  0.00           H  
ATOM    432 HG22 ILE    27      55.068  42.092  52.753  1.00  0.00           H  
ATOM    433 HG23 ILE    27      55.045  40.874  51.454  1.00  0.00           H  
ATOM    434  CG1 ILE    27      56.473  38.996  53.225  1.00  0.00           C  
ATOM    435 HG12 ILE    27      55.599  38.624  53.760  1.00  0.00           H  
ATOM    436 HG13 ILE    27      57.354  38.740  53.814  1.00  0.00           H  
ATOM    437  CD1 ILE    27      56.626  38.125  51.974  1.00  0.00           C  
ATOM    438 HD11 ILE    27      56.762  37.100  52.320  1.00  0.00           H  
ATOM    439 HD12 ILE    27      55.734  38.285  51.368  1.00  0.00           H  
ATOM    440 HD13 ILE    27      57.399  38.436  51.271  1.00  0.00           H  
ATOM    441  C   ILE    27      57.792  42.699  52.498  1.00  0.00           C  
ATOM    442  O   ILE    27      58.398  43.196  53.397  1.00  0.00           O  
ATOM    443  N   TRP    28      57.126  43.476  51.613  1.00  0.00           N  
ATOM    444  H   TRP    28      56.741  43.100  50.759  1.00  0.00           H  
ATOM    445  CA  TRP    28      56.848  44.892  51.765  1.00  0.00           C  
ATOM    446  HA  TRP    28      57.305  45.246  52.689  1.00  0.00           H  
ATOM    447  CB  TRP    28      57.375  45.729  50.600  1.00  0.00           C  
ATOM    448  HB2 TRP    28      57.262  46.753  50.956  1.00  0.00           H  
ATOM    449  HB3 TRP    28      56.662  45.637  49.780  1.00  0.00           H  
ATOM    450  CG  TRP    28      58.810  45.680  50.273  1.00  0.00           C  
ATOM    451  CD1 TRP    28      59.446  44.663  49.676  1.00  0.00           C  
ATOM    452  HD1 TRP    28      59.020  43.784  49.215  1.00  0.00           H  
ATOM    453  NE1 TRP    28      60.801  44.807  49.783  1.00  0.00           N  
ATOM    454  HE1 TRP    28      61.414  44.088  49.426  1.00  0.00           H  
ATOM    455  CE2 TRP    28      61.090  45.975  50.417  1.00  0.00           C  
ATOM    456  CZ2 TRP    28      62.365  46.536  50.782  1.00  0.00           C  
ATOM    457  HZ2 TRP    28      63.281  46.001  50.580  1.00  0.00           H  
ATOM    458  CH2 TRP    28      62.386  47.711  51.451  1.00  0.00           C  
ATOM    459  HH2 TRP    28      63.358  48.172  51.543  1.00  0.00           H  
ATOM    460  CZ3 TRP    28      61.194  48.236  51.909  1.00  0.00           C  
ATOM    461  HZ3 TRP    28      61.188  49.252  52.273  1.00  0.00           H  
ATOM    462  CE3 TRP    28      59.905  47.699  51.623  1.00  0.00           C  
ATOM    463  HE3 TRP    28      59.064  48.116  52.157  1.00  0.00           H  
ATOM    464  CD2 TRP    28      59.896  46.542  50.768  1.00  0.00           C  
ATOM    465  C   TRP    28      55.286  45.040  51.973  1.00  0.00           C  
ATOM    466  O   TRP    28      54.520  44.471  51.250  1.00  0.00           O  
ATOM    467  N   LEU    29      54.893  45.674  53.083  1.00  0.00           N  
ATOM    468  H   LEU    29      55.650  46.030  53.648  1.00  0.00           H  
ATOM    469  CA  LEU    29      53.555  45.867  53.607  1.00  0.00           C  
ATOM    470  HA  LEU    29      52.818  45.330  53.010  1.00  0.00           H  
ATOM    471  CB  LEU    29      53.493  45.345  55.080  1.00  0.00           C  
ATOM    472  HB2 LEU    29      52.693  45.890  55.582  1.00  0.00           H  
ATOM    473  HB3 LEU    29      54.426  45.561  55.600  1.00  0.00           H  
ATOM    474  CG  LEU    29      53.302  43.897  55.235  1.00  0.00           C  
ATOM    475  HG  LEU    29      54.202  43.495  54.770  1.00  0.00           H  
ATOM    476  CD1 LEU    29      53.273  43.394  56.748  1.00  0.00           C  
ATOM    477 HD11 LEU    29      54.249  43.620  57.177  1.00  0.00           H  
ATOM    478 HD12 LEU    29      52.557  43.860  57.425  1.00  0.00           H  
ATOM    479 HD13 LEU    29      53.044  42.328  56.722  1.00  0.00           H  
ATOM    480  CD2 LEU    29      52.015  43.357  54.583  1.00  0.00           C  
ATOM    481 HD21 LEU    29      51.173  44.003  54.832  1.00  0.00           H  
ATOM    482 HD22 LEU    29      51.927  43.343  53.497  1.00  0.00           H  
ATOM    483 HD23 LEU    29      51.856  42.358  54.988  1.00  0.00           H  
ATOM    484  C   LEU    29      53.228  47.409  53.577  1.00  0.00           C  
ATOM    485  O   LEU    29      53.780  48.143  54.394  1.00  0.00           O  
ATOM    486  N   GLY    30      52.285  47.793  52.692  1.00  0.00           N  
ATOM    487  H   GLY    30      51.863  47.072  52.124  1.00  0.00           H  
ATOM    488  CA  GLY    30      51.473  48.952  52.931  1.00  0.00           C  
ATOM    489  HA2 GLY    30      50.727  49.120  52.154  1.00  0.00           H  
ATOM    490  HA3 GLY    30      52.059  49.871  52.922  1.00  0.00           H  
ATOM    491  C   GLY    30      50.716  48.815  54.242  1.00  0.00           C  
ATOM    492  O   GLY    30      49.730  48.109  54.269  1.00  0.00           O  
ATOM    493  N   CYS    31      51.292  49.375  55.279  1.00  0.00           N  
ATOM    494  H   CYS    31      52.147  49.887  55.114  1.00  0.00           H  
ATOM    495  CA  CYS    31      50.593  49.547  56.542  1.00  0.00           C  
ATOM    496  HA  CYS    31      50.179  48.554  56.721  1.00  0.00           H  
ATOM    497  CB  CYS    31      51.569  49.765  57.690  1.00  0.00           C  
ATOM    498  HB2 CYS    31      50.917  49.675  58.559  1.00  0.00           H  
ATOM    499  HB3 CYS    31      52.203  50.634  57.516  1.00  0.00           H  
ATOM    500  SG  CYS    31      52.661  48.391  57.595  1.00  0.00           S  
ATOM    501  HG  CYS    31      52.169  47.706  58.631  1.00  0.00           H  
ATOM    502  C   CYS    31      49.565  50.632  56.569  1.00  0.00           C  
ATOM    503  O   CYS    31      49.788  51.818  56.165  1.00  0.00           O  
ATOM    504  N   GLY    32      48.273  50.355  57.008  1.00  0.00           N  
ATOM    505  H   GLY    32      48.152  49.445  57.427  1.00  0.00           H  
ATOM    506  CA  GLY    32      47.100  51.200  57.031  1.00  0.00           C  
ATOM    507  HA2 GLY    32      46.263  50.576  57.344  1.00  0.00           H  
ATOM    508  HA3 GLY    32      46.838  51.675  56.086  1.00  0.00           H  
ATOM    509  C   GLY    32      47.122  52.219  58.167  1.00  0.00           C  
ATOM    510  O   GLY    32      46.416  51.966  59.180  1.00  0.00           O  
ATOM    511  N   HIE    33      47.964  53.275  58.176  1.00  0.00           N  
ATOM    512  H   HIE    33      48.547  53.253  57.352  1.00  0.00           H  
ATOM    513  CA  HIE    33      48.107  54.373  59.137  1.00  0.00           C  
ATOM    514  HA  HIE    33      48.149  54.079  60.186  1.00  0.00           H  
ATOM    515  CB  HIE    33      49.572  54.979  58.905  1.00  0.00           C  
ATOM    516  HB2 HIE    33      49.401  55.409  57.918  1.00  0.00           H  
ATOM    517  HB3 HIE    33      50.320  54.195  58.796  1.00  0.00           H  
ATOM    518  CG  HIE    33      50.056  55.903  59.907  1.00  0.00           C  
ATOM    519  ND1 HIE    33      49.672  57.320  59.937  1.00  0.00           N  
ATOM    520  CE1 HIE    33      50.427  57.885  60.883  1.00  0.00           C  
ATOM    521  HE1 HIE    33      50.379  58.937  61.123  1.00  0.00           H  
ATOM    522  NE2 HIE    33      51.189  56.971  61.457  1.00  0.00           N  
ATOM    523  HE2 HIE    33      51.788  57.223  62.230  1.00  0.00           H  
ATOM    524  CD2 HIE    33      50.993  55.755  60.860  1.00  0.00           C  
ATOM    525  HD2 HIE    33      51.473  54.837  61.164  1.00  0.00           H  
ATOM    526  C   HIE    33      47.043  55.395  59.134  1.00  0.00           C  
ATOM    527  O   HIE    33      46.894  55.950  60.188  1.00  0.00           O  
ATOM    528  N   THR    34      46.263  55.532  58.080  1.00  0.00           N  
ATOM    529  H   THR    34      46.512  55.020  57.246  1.00  0.00           H  
ATOM    530  CA  THR    34      45.154  56.531  57.850  1.00  0.00           C  
ATOM    531  HA  THR    34      44.667  56.169  56.945  1.00  0.00           H  
ATOM    532  CB  THR    34      44.009  56.552  58.852  1.00  0.00           C  
ATOM    533  HB  THR    34      44.271  56.960  59.828  1.00  0.00           H  
ATOM    534  CG2 THR    34      42.754  57.235  58.398  1.00  0.00           C  
ATOM    535 HG21 THR    34      42.556  57.031  57.346  1.00  0.00           H  
ATOM    536 HG22 THR    34      41.858  56.889  58.914  1.00  0.00           H  
ATOM    537 HG23 THR    34      42.835  58.320  58.464  1.00  0.00           H  
ATOM    538  OG1 THR    34      43.646  55.262  59.172  1.00  0.00           O  
ATOM    539  HG1 THR    34      43.924  55.060  60.068  1.00  0.00           H  
ATOM    540  C   THR    34      45.596  57.887  57.512  1.00  0.00           C  
ATOM    541  O   THR    34      45.265  58.426  56.477  1.00  0.00           O  
ATOM    542  N   ASP    35      46.381  58.560  58.299  1.00  0.00           N  
ATOM    543  H   ASP    35      46.735  57.927  59.002  1.00  0.00           H  
ATOM    544  CA  ASP    35      46.985  59.859  58.203  1.00  0.00           C  
ATOM    545  HA  ASP    35      46.258  60.551  57.777  1.00  0.00           H  
ATOM    546  CB  ASP    35      47.300  60.433  59.587  1.00  0.00           C  
ATOM    547  HB2 ASP    35      47.817  59.661  60.156  1.00  0.00           H  
ATOM    548  HB3 ASP    35      46.324  60.646  60.024  1.00  0.00           H  
ATOM    549  CG  ASP    35      48.026  61.804  59.749  1.00  0.00           C  
ATOM    550  OD1 ASP    35      48.100  62.240  60.921  1.00  0.00           O  
ATOM    551  OD2 ASP    35      48.487  62.414  58.770  1.00  0.00           O  
ATOM    552  C   ASP    35      48.190  59.847  57.269  1.00  0.00           C  
ATOM    553  O   ASP    35      48.162  60.471  56.236  1.00  0.00           O  
ATOM    554  N   ARG    36      49.275  59.128  57.659  1.00  0.00           N  
ATOM    555  H   ARG    36      49.220  58.676  58.560  1.00  0.00           H  
ATOM    556  CA  ARG    36      50.552  59.206  56.899  1.00  0.00           C  
ATOM    557  HA  ARG    36      50.516  60.028  56.183  1.00  0.00           H  
ATOM    558  CB  ARG    36      51.738  59.388  57.867  1.00  0.00           C  
ATOM    559  HB2 ARG    36      52.691  59.433  57.340  1.00  0.00           H  
ATOM    560  HB3 ARG    36      51.784  58.564  58.579  1.00  0.00           H  
ATOM    561  CG  ARG    36      51.627  60.798  58.491  1.00  0.00           C  
ATOM    562  HG2 ARG    36      50.763  60.775  59.156  1.00  0.00           H  
ATOM    563  HG3 ARG    36      51.478  61.590  57.756  1.00  0.00           H  
ATOM    564  CD  ARG    36      52.868  61.116  59.277  1.00  0.00           C  
ATOM    565  HD2 ARG    36      53.228  60.225  59.791  1.00  0.00           H  
ATOM    566  HD3 ARG    36      52.677  61.798  60.105  1.00  0.00           H  
ATOM    567  NE  ARG    36      53.886  61.700  58.345  1.00  0.00           N  
ATOM    568  HE  ARG    36      53.594  62.413  57.692  1.00  0.00           H  
ATOM    569  CZ  ARG    36      55.177  61.381  58.275  1.00  0.00           C  
ATOM    570  NH1 ARG    36      55.706  60.569  59.152  1.00  0.00           N  
ATOM    571 HH11 ARG    36      56.681  60.312  59.090  1.00  0.00           H  
ATOM    572 HH12 ARG    36      55.145  60.297  59.947  1.00  0.00           H  
ATOM    573  NH2 ARG    36      55.968  61.956  57.503  1.00  0.00           N  
ATOM    574 HH21 ARG    36      55.498  62.521  56.809  1.00  0.00           H  
ATOM    575 HH22 ARG    36      56.951  61.727  57.527  1.00  0.00           H  
ATOM    576  C   ARG    36      50.708  57.963  56.057  1.00  0.00           C  
ATOM    577  O   ARG    36      49.932  56.966  56.139  1.00  0.00           O  
ATOM    578  N   GLY    37      51.666  58.010  55.147  1.00  0.00           N  
ATOM    579  H   GLY    37      52.223  58.853  55.140  1.00  0.00           H  
ATOM    580  CA  GLY    37      52.203  56.893  54.314  1.00  0.00           C  
ATOM    581  HA2 GLY    37      52.656  57.282  53.402  1.00  0.00           H  
ATOM    582  HA3 GLY    37      51.371  56.229  54.076  1.00  0.00           H  
ATOM    583  C   GLY    37      53.122  56.071  55.091  1.00  0.00           C  
ATOM    584  O   GLY    37      54.320  56.349  55.058  1.00  0.00           O  
ATOM    585  N   GLN    38      52.663  55.054  55.844  1.00  0.00           N  
ATOM    586  H   GLN    38      51.672  54.919  55.984  1.00  0.00           H  
ATOM    587  CA  GLN    38      53.535  54.043  56.614  1.00  0.00           C  
ATOM    588  HA  GLN    38      54.540  54.363  56.888  1.00  0.00           H  
ATOM    589  CB  GLN    38      52.790  53.599  57.895  1.00  0.00           C  
ATOM    590  HB2 GLN    38      52.521  54.513  58.424  1.00  0.00           H  
ATOM    591  HB3 GLN    38      51.955  52.943  57.650  1.00  0.00           H  
ATOM    592  CG  GLN    38      53.669  52.787  58.835  1.00  0.00           C  
ATOM    593  HG2 GLN    38      54.050  51.885  58.357  1.00  0.00           H  
ATOM    594  HG3 GLN    38      54.540  53.386  59.101  1.00  0.00           H  
ATOM    595  CD  GLN    38      52.922  52.297  60.088  1.00  0.00           C  
ATOM    596  OE1 GLN    38      51.755  51.928  60.112  1.00  0.00           O  
ATOM    597  NE2 GLN    38      53.536  52.446  61.243  1.00  0.00           N  
ATOM    598 HE21 GLN    38      54.418  52.930  61.327  1.00  0.00           H  
ATOM    599 HE22 GLN    38      53.061  52.034  62.033  1.00  0.00           H  
ATOM    600  C   GLN    38      53.729  52.759  55.693  1.00  0.00           C  
ATOM    601  O   GLN    38      52.832  52.277  55.011  1.00  0.00           O  
ATOM    602  N   LEU    39      54.977  52.287  55.698  1.00  0.00           N  
ATOM    603  H   LEU    39      55.666  52.837  56.191  1.00  0.00           H  
ATOM    604  CA  LEU    39      55.449  51.093  54.908  1.00  0.00           C  
ATOM    605  HA  LEU    39      54.656  50.467  54.497  1.00  0.00           H  
ATOM    606  CB  LEU    39      56.518  51.566  53.837  1.00  0.00           C  
ATOM    607  HB2 LEU    39      57.288  52.031  54.452  1.00  0.00           H  
ATOM    608  HB3 LEU    39      56.080  52.331  53.197  1.00  0.00           H  
ATOM    609  CG  LEU    39      57.152  50.556  52.838  1.00  0.00           C  
ATOM    610  HG  LEU    39      57.411  49.666  53.412  1.00  0.00           H  
ATOM    611  CD1 LEU    39      56.174  49.873  51.898  1.00  0.00           C  
ATOM    612 HD11 LEU    39      55.704  50.499  51.140  1.00  0.00           H  
ATOM    613 HD12 LEU    39      56.637  49.114  51.268  1.00  0.00           H  
ATOM    614 HD13 LEU    39      55.355  49.355  52.397  1.00  0.00           H  
ATOM    615  CD2 LEU    39      58.312  50.967  51.940  1.00  0.00           C  
ATOM    616 HD21 LEU    39      58.617  50.082  51.382  1.00  0.00           H  
ATOM    617 HD22 LEU    39      57.930  51.756  51.293  1.00  0.00           H  
ATOM    618 HD23 LEU    39      59.231  51.226  52.465  1.00  0.00           H  
ATOM    619  C   LEU    39      56.307  50.182  55.828  1.00  0.00           C  
ATOM    620  O   LEU    39      57.113  50.681  56.559  1.00  0.00           O  
ATOM    621  N   SER    40      56.094  48.912  55.854  1.00  0.00           N  
ATOM    622  H   SER    40      55.456  48.511  55.182  1.00  0.00           H  
ATOM    623  CA  SER    40      56.752  47.925  56.668  1.00  0.00           C  
ATOM    624  HA  SER    40      57.591  48.358  57.213  1.00  0.00           H  
ATOM    625  CB  SER    40      55.863  47.303  57.763  1.00  0.00           C  
ATOM    626  HB2 SER    40      54.956  46.873  57.337  1.00  0.00           H  
ATOM    627  HB3 SER    40      55.533  48.127  58.395  1.00  0.00           H  
ATOM    628  OG  SER    40      56.604  46.510  58.625  1.00  0.00           O  
ATOM    629  HG  SER    40      55.958  46.032  59.150  1.00  0.00           H  
ATOM    630  C   SER    40      57.445  46.843  55.825  1.00  0.00           C  
ATOM    631  O   SER    40      57.061  46.560  54.652  1.00  0.00           O  
ATOM    632  N   PHE    41      58.441  46.282  56.429  1.00  0.00           N  
ATOM    633  H   PHE    41      58.607  46.510  57.399  1.00  0.00           H  
ATOM    634  CA  PHE    41      59.200  45.225  55.866  1.00  0.00           C  
ATOM    635  HA  PHE    41      58.774  44.966  54.896  1.00  0.00           H  
ATOM    636  CB  PHE    41      60.673  45.712  55.732  1.00  0.00           C  
ATOM    637  HB2 PHE    41      61.093  45.948  56.709  1.00  0.00           H  
ATOM    638  HB3 PHE    41      60.689  46.689  55.248  1.00  0.00           H  
ATOM    639  CG  PHE    41      61.571  44.735  55.072  1.00  0.00           C  
ATOM    640  CD1 PHE    41      62.456  44.007  55.934  1.00  0.00           C  
ATOM    641  HD1 PHE    41      62.486  44.330  56.965  1.00  0.00           H  
ATOM    642  CE1 PHE    41      63.330  43.003  55.363  1.00  0.00           C  
ATOM    643  HE1 PHE    41      64.030  42.411  55.933  1.00  0.00           H  
ATOM    644  CZ  PHE    41      63.193  42.690  54.003  1.00  0.00           C  
ATOM    645  HZ  PHE    41      63.643  41.791  53.607  1.00  0.00           H  
ATOM    646  CE2 PHE    41      62.359  43.383  53.185  1.00  0.00           C  
ATOM    647  HE2 PHE    41      62.229  43.117  52.147  1.00  0.00           H  
ATOM    648  CD2 PHE    41      61.611  44.535  53.652  1.00  0.00           C  
ATOM    649  HD2 PHE    41      60.955  45.047  52.963  1.00  0.00           H  
ATOM    650  C   PHE    41      59.135  43.950  56.789  1.00  0.00           C  
ATOM    651  O   PHE    41      59.017  44.024  57.998  1.00  0.00           O  
ATOM    652  N   LEU    42      59.338  42.829  56.130  1.00  0.00           N  
ATOM    653  H   LEU    42      59.372  42.845  55.120  1.00  0.00           H  
ATOM    654  CA  LEU    42      59.353  41.523  56.813  1.00  0.00           C  
ATOM    655  HA  LEU    42      59.828  41.701  57.777  1.00  0.00           H  
ATOM    656  CB  LEU    42      57.974  40.884  57.155  1.00  0.00           C  
ATOM    657  HB2 LEU    42      57.479  40.753  56.193  1.00  0.00           H  
ATOM    658  HB3 LEU    42      57.374  41.515  57.810  1.00  0.00           H  
ATOM    659  CG  LEU    42      58.014  39.522  57.882  1.00  0.00           C  
ATOM    660  HG  LEU    42      58.745  38.776  57.571  1.00  0.00           H  
ATOM    661  CD1 LEU    42      58.221  39.863  59.368  1.00  0.00           C  
ATOM    662 HD11 LEU    42      57.525  40.650  59.658  1.00  0.00           H  
ATOM    663 HD12 LEU    42      58.225  39.033  60.075  1.00  0.00           H  
ATOM    664 HD13 LEU    42      59.226  40.279  59.429  1.00  0.00           H  
ATOM    665  CD2 LEU    42      56.591  38.815  57.808  1.00  0.00           C  
ATOM    666 HD21 LEU    42      55.744  39.439  58.093  1.00  0.00           H  
ATOM    667 HD22 LEU    42      56.516  38.602  56.742  1.00  0.00           H  
ATOM    668 HD23 LEU    42      56.553  37.910  58.414  1.00  0.00           H  
ATOM    669  C   LEU    42      60.181  40.519  56.047  1.00  0.00           C  
ATOM    670  O   LEU    42      59.653  39.910  55.158  1.00  0.00           O  
ATOM    671  N   ASP    43      61.435  40.270  56.366  1.00  0.00           N  
ATOM    672  H   ASP    43      61.780  40.616  57.250  1.00  0.00           H  
ATOM    673  CA  ASP    43      62.271  39.157  55.845  1.00  0.00           C  
ATOM    674  HA  ASP    43      62.137  38.995  54.775  1.00  0.00           H  
ATOM    675  CB  ASP    43      63.737  39.406  56.065  1.00  0.00           C  
ATOM    676  HB2 ASP    43      63.966  39.481  57.128  1.00  0.00           H  
ATOM    677  HB3 ASP    43      63.855  40.420  55.685  1.00  0.00           H  
ATOM    678  CG  ASP    43      64.758  38.522  55.331  1.00  0.00           C  
ATOM    679  OD1 ASP    43      64.362  37.403  54.998  1.00  0.00           O  
ATOM    680  OD2 ASP    43      65.962  38.878  55.167  1.00  0.00           O  
ATOM    681  C   ASP    43      61.812  37.778  56.437  1.00  0.00           C  
ATOM    682  O   ASP    43      61.783  37.679  57.693  1.00  0.00           O  
ATOM    683  N   LEU    44      61.287  36.841  55.683  1.00  0.00           N  
ATOM    684  H   LEU    44      61.090  36.930  54.697  1.00  0.00           H  
ATOM    685  CA  LEU    44      60.832  35.579  56.201  1.00  0.00           C  
ATOM    686  HA  LEU    44      60.261  35.707  57.120  1.00  0.00           H  
ATOM    687  CB  LEU    44      59.966  34.852  55.129  1.00  0.00           C  
ATOM    688  HB2 LEU    44      60.642  34.520  54.341  1.00  0.00           H  
ATOM    689  HB3 LEU    44      59.257  35.542  54.671  1.00  0.00           H  
ATOM    690  CG  LEU    44      59.117  33.720  55.719  1.00  0.00           C  
ATOM    691  HG  LEU    44      59.671  32.986  56.304  1.00  0.00           H  
ATOM    692  CD1 LEU    44      58.023  34.231  56.693  1.00  0.00           C  
ATOM    693 HD11 LEU    44      57.571  33.372  57.188  1.00  0.00           H  
ATOM    694 HD12 LEU    44      58.446  34.684  57.589  1.00  0.00           H  
ATOM    695 HD13 LEU    44      57.230  34.793  56.200  1.00  0.00           H  
ATOM    696  CD2 LEU    44      58.477  33.079  54.439  1.00  0.00           C  
ATOM    697 HD21 LEU    44      58.032  32.097  54.597  1.00  0.00           H  
ATOM    698 HD22 LEU    44      57.789  33.677  53.841  1.00  0.00           H  
ATOM    699 HD23 LEU    44      59.205  32.842  53.663  1.00  0.00           H  
ATOM    700  C   LEU    44      61.929  34.609  56.757  1.00  0.00           C  
ATOM    701  O   LEU    44      61.692  33.841  57.643  1.00  0.00           O  
ATOM    702  N   ASN    45      63.205  35.032  56.605  1.00  0.00           N  
ATOM    703  H   ASN    45      63.341  35.876  56.066  1.00  0.00           H  
ATOM    704  CA  ASN    45      64.369  34.546  57.397  1.00  0.00           C  
ATOM    705  HA  ASN    45      64.319  33.484  57.634  1.00  0.00           H  
ATOM    706  CB  ASN    45      65.568  34.712  56.446  1.00  0.00           C  
ATOM    707  HB2 ASN    45      65.627  35.781  56.241  1.00  0.00           H  
ATOM    708  HB3 ASN    45      65.377  34.109  55.558  1.00  0.00           H  
ATOM    709  CG  ASN    45      66.863  34.096  57.008  1.00  0.00           C  
ATOM    710  OD1 ASN    45      67.310  34.394  58.139  1.00  0.00           O  
ATOM    711  ND2 ASN    45      67.625  33.327  56.267  1.00  0.00           N  
ATOM    712 HD21 ASN    45      68.576  33.235  56.595  1.00  0.00           H  
ATOM    713 HD22 ASN    45      67.380  33.231  55.292  1.00  0.00           H  
ATOM    714  C   ASN    45      64.544  35.232  58.741  1.00  0.00           C  
ATOM    715  O   ASN    45      65.019  34.640  59.679  1.00  0.00           O  
ATOM    716  N   THR    46      64.197  36.509  58.872  1.00  0.00           N  
ATOM    717  H   THR    46      63.728  36.960  58.100  1.00  0.00           H  
ATOM    718  CA  THR    46      64.501  37.352  60.063  1.00  0.00           C  
ATOM    719  HA  THR    46      65.409  36.919  60.483  1.00  0.00           H  
ATOM    720  CB  THR    46      64.860  38.861  59.729  1.00  0.00           C  
ATOM    721  HB  THR    46      63.948  39.299  59.323  1.00  0.00           H  
ATOM    722  CG2 THR    46      65.230  39.647  61.057  1.00  0.00           C  
ATOM    723 HG21 THR    46      65.927  39.117  61.705  1.00  0.00           H  
ATOM    724 HG22 THR    46      65.748  40.510  60.639  1.00  0.00           H  
ATOM    725 HG23 THR    46      64.353  39.969  61.619  1.00  0.00           H  
ATOM    726  OG1 THR    46      65.895  38.791  58.836  1.00  0.00           O  
ATOM    727  HG1 THR    46      66.023  39.622  58.372  1.00  0.00           H  
ATOM    728  C   THR    46      63.366  37.258  61.119  1.00  0.00           C  
ATOM    729  O   THR    46      63.626  37.193  62.333  1.00  0.00           O  
ATOM    730  N   GLU    47      62.140  37.420  60.593  1.00  0.00           N  
ATOM    731  H   GLU    47      61.973  37.298  59.604  1.00  0.00           H  
ATOM    732  CA  GLU    47      60.802  37.490  61.377  1.00  0.00           C  
ATOM    733  HA  GLU    47      60.046  37.495  60.592  1.00  0.00           H  
ATOM    734  CB  GLU    47      60.655  36.276  62.292  1.00  0.00           C  
ATOM    735  HB2 GLU    47      59.653  36.371  62.711  1.00  0.00           H  
ATOM    736  HB3 GLU    47      61.325  36.355  63.148  1.00  0.00           H  
ATOM    737  CG  GLU    47      60.803  34.917  61.585  1.00  0.00           C  
ATOM    738  HG2 GLU    47      61.839  34.836  61.255  1.00  0.00           H  
ATOM    739  HG3 GLU    47      60.202  35.015  60.681  1.00  0.00           H  
ATOM    740  CD  GLU    47      60.432  33.638  62.290  1.00  0.00           C  
ATOM    741  OE1 GLU    47      60.951  32.516  62.074  1.00  0.00           O  
ATOM    742  OE2 GLU    47      59.559  33.709  63.194  1.00  0.00           O  
ATOM    743  C   GLU    47      60.664  38.803  62.210  1.00  0.00           C  
ATOM    744  O   GLU    47      60.150  38.735  63.342  1.00  0.00           O  
ATOM    745  N   GLY    48      61.038  39.947  61.668  1.00  0.00           N  
ATOM    746  H   GLY    48      61.555  39.848  60.806  1.00  0.00           H  
ATOM    747  CA  GLY    48      61.232  41.160  62.375  1.00  0.00           C  
ATOM    748  HA2 GLY    48      62.238  41.525  62.166  1.00  0.00           H  
ATOM    749  HA3 GLY    48      61.063  40.900  63.420  1.00  0.00           H  
ATOM    750  C   GLY    48      60.188  42.264  61.785  1.00  0.00           C  
ATOM    751  O   GLY    48      60.588  42.788  60.769  1.00  0.00           O  
ATOM    752  N   TYR    49      58.943  42.675  62.283  1.00  0.00           N  
ATOM    753  H   TYR    49      58.606  42.282  63.150  1.00  0.00           H  
ATOM    754  CA  TYR    49      58.159  43.706  61.567  1.00  0.00           C  
ATOM    755  HA  TYR    49      57.992  43.487  60.512  1.00  0.00           H  
ATOM    756  CB  TYR    49      56.667  43.746  62.209  1.00  0.00           C  
ATOM    757  HB2 TYR    49      56.730  43.646  63.293  1.00  0.00           H  
ATOM    758  HB3 TYR    49      56.194  42.805  61.927  1.00  0.00           H  
ATOM    759  CG  TYR    49      55.638  44.782  61.795  1.00  0.00           C  
ATOM    760  CD1 TYR    49      55.772  46.021  62.471  1.00  0.00           C  
ATOM    761  HD1 TYR    49      56.527  46.202  63.222  1.00  0.00           H  
ATOM    762  CE1 TYR    49      54.776  46.906  62.180  1.00  0.00           C  
ATOM    763  HE1 TYR    49      54.818  47.854  62.694  1.00  0.00           H  
ATOM    764  CZ  TYR    49      53.893  46.777  61.124  1.00  0.00           C  
ATOM    765  OH  TYR    49      52.970  47.722  60.941  1.00  0.00           O  
ATOM    766  HH  TYR    49      52.897  48.268  61.727  1.00  0.00           H  
ATOM    767  CE2 TYR    49      53.830  45.582  60.403  1.00  0.00           C  
ATOM    768  HE2 TYR    49      53.092  45.451  59.625  1.00  0.00           H  
ATOM    769  CD2 TYR    49      54.643  44.523  60.818  1.00  0.00           C  
ATOM    770  HD2 TYR    49      54.495  43.553  60.367  1.00  0.00           H  
ATOM    771  C   TYR    49      58.782  45.089  61.647  1.00  0.00           C  
ATOM    772  O   TYR    49      59.010  45.703  62.730  1.00  0.00           O  
ATOM    773  N   THR    50      59.147  45.696  60.537  1.00  0.00           N  
ATOM    774  H   THR    50      58.998  45.103  59.732  1.00  0.00           H  
ATOM    775  CA  THR    50      60.093  46.794  60.510  1.00  0.00           C  
ATOM    776  HA  THR    50      60.413  47.110  61.503  1.00  0.00           H  
ATOM    777  CB  THR    50      61.350  46.277  59.814  1.00  0.00           C  
ATOM    778  HB  THR    50      61.098  45.950  58.805  1.00  0.00           H  
ATOM    779  CG2 THR    50      62.487  47.343  59.759  1.00  0.00           C  
ATOM    780 HG21 THR    50      62.722  47.797  60.722  1.00  0.00           H  
ATOM    781 HG22 THR    50      63.388  46.903  59.333  1.00  0.00           H  
ATOM    782 HG23 THR    50      62.077  48.175  59.185  1.00  0.00           H  
ATOM    783  OG1 THR    50      61.829  45.190  60.603  1.00  0.00           O  
ATOM    784  HG1 THR    50      61.293  44.408  60.451  1.00  0.00           H  
ATOM    785  C   THR    50      59.438  47.950  59.743  1.00  0.00           C  
ATOM    786  O   THR    50      59.564  48.095  58.492  1.00  0.00           O  
ATOM    787  N   SER    51      58.664  48.690  60.450  1.00  0.00           N  
ATOM    788  H   SER    51      58.574  48.549  61.446  1.00  0.00           H  
ATOM    789  CA  SER    51      57.774  49.801  59.944  1.00  0.00           C  
ATOM    790  HA  SER    51      57.453  49.588  58.924  1.00  0.00           H  
ATOM    791  CB  SER    51      56.500  49.917  60.711  1.00  0.00           C  
ATOM    792  HB2 SER    51      55.959  48.985  60.549  1.00  0.00           H  
ATOM    793  HB3 SER    51      55.985  50.805  60.344  1.00  0.00           H  
ATOM    794  OG  SER    51      56.744  50.074  62.152  1.00  0.00           O  
ATOM    795  HG  SER    51      56.407  50.920  62.457  1.00  0.00           H  
ATOM    796  C   SER    51      58.644  51.091  59.909  1.00  0.00           C  
ATOM    797  O   SER    51      59.294  51.496  60.846  1.00  0.00           O  
ATOM    798  N   GLU    52      58.381  51.887  58.849  1.00  0.00           N  
ATOM    799  H   GLU    52      57.855  51.508  58.074  1.00  0.00           H  
ATOM    800  CA  GLU    52      58.664  53.322  58.909  1.00  0.00           C  
ATOM    801  HA  GLU    52      58.432  53.771  59.875  1.00  0.00           H  
ATOM    802  CB  GLU    52      60.147  53.502  58.687  1.00  0.00           C  
ATOM    803  HB2 GLU    52      60.531  52.703  58.052  1.00  0.00           H  
ATOM    804  HB3 GLU    52      60.612  53.339  59.659  1.00  0.00           H  
ATOM    805  CG  GLU    52      60.503  54.858  58.170  1.00  0.00           C  
ATOM    806  HG2 GLU    52      60.148  55.639  58.842  1.00  0.00           H  
ATOM    807  HG3 GLU    52      60.145  55.047  57.158  1.00  0.00           H  
ATOM    808  CD  GLU    52      61.998  55.060  58.287  1.00  0.00           C  
ATOM    809  OE1 GLU    52      62.418  56.204  58.680  1.00  0.00           O  
ATOM    810  OE2 GLU    52      62.746  54.169  57.847  1.00  0.00           O  
ATOM    811  C   GLU    52      57.809  54.187  57.897  1.00  0.00           C  
ATOM    812  O   GLU    52      57.306  53.601  56.837  1.00  0.00           O  
ATOM    813  N   GLU    53      57.420  55.437  58.258  1.00  0.00           N  
ATOM    814  H   GLU    53      57.755  55.702  59.173  1.00  0.00           H  
ATOM    815  CA  GLU    53      56.606  56.481  57.629  1.00  0.00           C  
ATOM    816  HA  GLU    53      55.761  55.940  57.202  1.00  0.00           H  
ATOM    817  CB  GLU    53      55.942  57.490  58.631  1.00  0.00           C  
ATOM    818  HB2 GLU    53      55.246  58.081  58.036  1.00  0.00           H  
ATOM    819  HB3 GLU    53      56.668  58.199  59.028  1.00  0.00           H  
ATOM    820  CG  GLU    53      55.238  56.840  59.861  1.00  0.00           C  
ATOM    821  HG2 GLU    53      54.968  55.816  59.603  1.00  0.00           H  
ATOM    822  HG3 GLU    53      54.406  57.464  60.190  1.00  0.00           H  
ATOM    823  CD  GLU    53      56.145  56.660  61.111  1.00  0.00           C  
ATOM    824  OE1 GLU    53      57.136  55.897  61.011  1.00  0.00           O  
ATOM    825  OE2 GLU    53      55.907  57.206  62.242  1.00  0.00           O  
ATOM    826  C   GLU    53      57.413  57.213  56.523  1.00  0.00           C  
ATOM    827  O   GLU    53      58.114  58.146  56.826  1.00  0.00           O  
ATOM    828  N   VAL    54      57.215  56.744  55.317  1.00  0.00           N  
ATOM    829  H   VAL    54      56.636  55.926  55.191  1.00  0.00           H  
ATOM    830  CA  VAL    54      58.024  57.184  54.189  1.00  0.00           C  
ATOM    831  HA  VAL    54      58.916  57.677  54.576  1.00  0.00           H  
ATOM    832  CB  VAL    54      58.429  56.096  53.282  1.00  0.00           C  
ATOM    833  HB  VAL    54      59.319  56.503  52.803  1.00  0.00           H  
ATOM    834  CG1 VAL    54      58.821  54.855  54.079  1.00  0.00           C  
ATOM    835 HG11 VAL    54      59.049  53.971  53.483  1.00  0.00           H  
ATOM    836 HG12 VAL    54      59.780  55.035  54.564  1.00  0.00           H  
ATOM    837 HG13 VAL    54      57.997  54.562  54.731  1.00  0.00           H  
ATOM    838  CG2 VAL    54      57.372  55.637  52.231  1.00  0.00           C  
ATOM    839 HG21 VAL    54      57.078  56.562  51.736  1.00  0.00           H  
ATOM    840 HG22 VAL    54      57.561  54.960  51.398  1.00  0.00           H  
ATOM    841 HG23 VAL    54      56.537  55.084  52.662  1.00  0.00           H  
ATOM    842  C   VAL    54      57.440  58.338  53.324  1.00  0.00           C  
ATOM    843  O   VAL    54      58.072  58.858  52.412  1.00  0.00           O  
ATOM    844  N   ALA    55      56.177  58.694  53.729  1.00  0.00           N  
ATOM    845  H   ALA    55      55.662  58.184  54.432  1.00  0.00           H  
ATOM    846  CA  ALA    55      55.566  59.930  53.262  1.00  0.00           C  
ATOM    847  HA  ALA    55      56.414  60.594  53.095  1.00  0.00           H  
ATOM    848  CB  ALA    55      54.909  59.642  51.921  1.00  0.00           C  
ATOM    849  HB1 ALA    55      55.009  60.567  51.353  1.00  0.00           H  
ATOM    850  HB2 ALA    55      55.384  58.829  51.373  1.00  0.00           H  
ATOM    851  HB3 ALA    55      53.866  59.478  52.192  1.00  0.00           H  
ATOM    852  C   ALA    55      54.550  60.588  54.247  1.00  0.00           C  
ATOM    853  O   ALA    55      54.224  60.117  55.369  1.00  0.00           O  
ATOM    854  N   ASP    56      53.808  61.624  53.774  1.00  0.00           N  
ATOM    855  H   ASP    56      54.182  62.036  52.931  1.00  0.00           H  
ATOM    856  CA  ASP    56      52.726  62.241  54.443  1.00  0.00           C  
ATOM    857  HA  ASP    56      52.745  62.108  55.525  1.00  0.00           H  
ATOM    858  CB  ASP    56      52.867  63.779  54.316  1.00  0.00           C  
ATOM    859  HB2 ASP    56      51.961  64.267  54.675  1.00  0.00           H  
ATOM    860  HB3 ASP    56      53.013  64.071  53.276  1.00  0.00           H  
ATOM    861  CG  ASP    56      54.108  64.323  55.000  1.00  0.00           C  
ATOM    862  OD1 ASP    56      54.839  65.216  54.462  1.00  0.00           O  
ATOM    863  OD2 ASP    56      54.376  63.833  56.123  1.00  0.00           O  
ATOM    864  C   ASP    56      51.418  61.898  53.722  1.00  0.00           C  
ATOM    865  O   ASP    56      50.402  61.661  54.453  1.00  0.00           O  
ATOM    866  N   SER    57      51.357  61.559  52.482  1.00  0.00           N  
ATOM    867  H   SER    57      52.200  61.652  51.933  1.00  0.00           H  
ATOM    868  CA  SER    57      50.199  60.902  51.833  1.00  0.00           C  
ATOM    869  HA  SER    57      49.290  61.353  52.230  1.00  0.00           H  
ATOM    870  CB  SER    57      49.974  61.357  50.389  1.00  0.00           C  
ATOM    871  HB2 SER    57      50.824  60.994  49.810  1.00  0.00           H  
ATOM    872  HB3 SER    57      49.908  62.436  50.252  1.00  0.00           H  
ATOM    873  OG  SER    57      48.718  60.929  49.972  1.00  0.00           O  
ATOM    874  HG  SER    57      48.107  61.456  50.492  1.00  0.00           H  
ATOM    875  C   SER    57      50.062  59.379  52.093  1.00  0.00           C  
ATOM    876  O   SER    57      50.966  58.733  51.688  1.00  0.00           O  
ATOM    877  N   ARG    58      48.877  58.860  52.553  1.00  0.00           N  
ATOM    878  H   ARG    58      48.202  59.527  52.898  1.00  0.00           H  
ATOM    879  CA  ARG    58      48.587  57.475  52.823  1.00  0.00           C  
ATOM    880  HA  ARG    58      49.207  57.225  53.684  1.00  0.00           H  
ATOM    881  CB  ARG    58      47.136  57.366  53.236  1.00  0.00           C  
ATOM    882  HB2 ARG    58      46.509  58.142  52.797  1.00  0.00           H  
ATOM    883  HB3 ARG    58      47.050  57.596  54.298  1.00  0.00           H  
ATOM    884  CG  ARG    58      46.348  56.064  52.890  1.00  0.00           C  
ATOM    885  HG2 ARG    58      46.976  55.176  52.956  1.00  0.00           H  
ATOM    886  HG3 ARG    58      46.106  56.016  51.828  1.00  0.00           H  
ATOM    887  CD  ARG    58      45.189  55.836  53.829  1.00  0.00           C  
ATOM    888  HD2 ARG    58      44.460  56.624  53.641  1.00  0.00           H  
ATOM    889  HD3 ARG    58      45.547  55.904  54.857  1.00  0.00           H  
ATOM    890  NE  ARG    58      44.508  54.602  53.602  1.00  0.00           N  
ATOM    891  HE  ARG    58      44.886  53.764  54.021  1.00  0.00           H  
ATOM    892  CZ  ARG    58      43.460  54.401  52.828  1.00  0.00           C  
ATOM    893  NH1 ARG    58      42.679  55.399  52.528  1.00  0.00           N  
ATOM    894 HH11 ARG    58      42.935  56.340  52.793  1.00  0.00           H  
ATOM    895 HH12 ARG    58      41.796  55.253  52.058  1.00  0.00           H  
ATOM    896  NH2 ARG    58      43.130  53.261  52.317  1.00  0.00           N  
ATOM    897 HH21 ARG    58      42.344  53.272  51.682  1.00  0.00           H  
ATOM    898 HH22 ARG    58      43.548  52.401  52.641  1.00  0.00           H  
ATOM    899  C   ARG    58      48.817  56.555  51.594  1.00  0.00           C  
ATOM    900  O   ARG    58      48.372  56.942  50.542  1.00  0.00           O  
ATOM    901  N   ILE    59      49.626  55.515  51.791  1.00  0.00           N  
ATOM    902  H   ILE    59      49.741  55.116  52.712  1.00  0.00           H  
ATOM    903  CA  ILE    59      49.961  54.540  50.703  1.00  0.00           C  
ATOM    904  HA  ILE    59      50.093  55.141  49.803  1.00  0.00           H  
ATOM    905  CB  ILE    59      51.250  53.870  50.927  1.00  0.00           C  
ATOM    906  HB  ILE    59      51.350  53.436  51.922  1.00  0.00           H  
ATOM    907  CG2 ILE    59      51.501  52.721  49.951  1.00  0.00           C  
ATOM    908 HG21 ILE    59      50.742  51.956  50.120  1.00  0.00           H  
ATOM    909 HG22 ILE    59      51.333  53.078  48.935  1.00  0.00           H  
ATOM    910 HG23 ILE    59      52.550  52.427  49.939  1.00  0.00           H  
ATOM    911  CG1 ILE    59      52.383  54.931  50.690  1.00  0.00           C  
ATOM    912 HG12 ILE    59      52.039  55.931  50.955  1.00  0.00           H  
ATOM    913 HG13 ILE    59      52.613  54.971  49.626  1.00  0.00           H  
ATOM    914  CD1 ILE    59      53.827  54.883  51.369  1.00  0.00           C  
ATOM    915 HD11 ILE    59      54.463  54.035  51.113  1.00  0.00           H  
ATOM    916 HD12 ILE    59      54.391  55.786  51.138  1.00  0.00           H  
ATOM    917 HD13 ILE    59      53.702  54.827  52.450  1.00  0.00           H  
ATOM    918  C   ILE    59      48.771  53.578  50.505  1.00  0.00           C  
ATOM    919  O   ILE    59      48.410  52.771  51.393  1.00  0.00           O  
ATOM    920  N   LEU    60      48.238  53.594  49.252  1.00  0.00           N  
ATOM    921  H   LEU    60      48.519  54.271  48.557  1.00  0.00           H  
ATOM    922  CA  LEU    60      47.113  52.697  48.891  1.00  0.00           C  
ATOM    923  HA  LEU    60      46.486  52.481  49.756  1.00  0.00           H  
ATOM    924  CB  LEU    60      46.340  53.474  47.821  1.00  0.00           C  
ATOM    925  HB2 LEU    60      45.616  52.794  47.372  1.00  0.00           H  
ATOM    926  HB3 LEU    60      46.979  53.664  46.959  1.00  0.00           H  
ATOM    927  CG  LEU    60      45.586  54.769  48.224  1.00  0.00           C  
ATOM    928  HG  LEU    60      46.350  55.496  48.500  1.00  0.00           H  
ATOM    929  CD1 LEU    60      44.949  55.316  46.901  1.00  0.00           C  
ATOM    930 HD11 LEU    60      44.354  56.197  47.140  1.00  0.00           H  
ATOM    931 HD12 LEU    60      45.729  55.705  46.246  1.00  0.00           H  
ATOM    932 HD13 LEU    60      44.326  54.578  46.398  1.00  0.00           H  
ATOM    933  CD2 LEU    60      44.561  54.613  49.326  1.00  0.00           C  
ATOM    934 HD21 LEU    60      44.330  55.623  49.662  1.00  0.00           H  
ATOM    935 HD22 LEU    60      43.664  54.069  49.027  1.00  0.00           H  
ATOM    936 HD23 LEU    60      44.928  54.045  50.181  1.00  0.00           H  
ATOM    937  C   LEU    60      47.620  51.425  48.273  1.00  0.00           C  
ATOM    938  O   LEU    60      47.125  50.376  48.613  1.00  0.00           O  
ATOM    939  N   CYS    61      48.498  51.491  47.203  1.00  0.00           N  
ATOM    940  H   CYS    61      48.790  52.380  46.825  1.00  0.00           H  
ATOM    941  CA  CYS    61      49.077  50.419  46.432  1.00  0.00           C  
ATOM    942  HA  CYS    61      48.631  49.484  46.770  1.00  0.00           H  
ATOM    943  CB  CYS    61      48.650  50.629  44.968  1.00  0.00           C  
ATOM    944  HB2 CYS    61      48.789  49.667  44.476  1.00  0.00           H  
ATOM    945  HB3 CYS    61      49.099  51.373  44.310  1.00  0.00           H  
ATOM    946  SG  CYS    61      46.799  50.744  44.875  1.00  0.00           S  
ATOM    947  HG  CYS    61      46.986  52.025  44.541  1.00  0.00           H  
ATOM    948  C   CYS    61      50.597  50.263  46.535  1.00  0.00           C  
ATOM    949  O   CYS    61      51.251  51.274  46.779  1.00  0.00           O  
ATOM    950  N   LEU    62      51.175  49.062  46.278  1.00  0.00           N  
ATOM    951  H   LEU    62      50.528  48.288  46.227  1.00  0.00           H  
ATOM    952  CA  LEU    62      52.628  48.855  46.114  1.00  0.00           C  
ATOM    953  HA  LEU    62      53.084  49.805  45.838  1.00  0.00           H  
ATOM    954  CB  LEU    62      53.125  48.119  47.400  1.00  0.00           C  
ATOM    955  HB2 LEU    62      54.036  47.536  47.263  1.00  0.00           H  
ATOM    956  HB3 LEU    62      52.426  47.340  47.704  1.00  0.00           H  
ATOM    957  CG  LEU    62      53.355  49.000  48.608  1.00  0.00           C  
ATOM    958  HG  LEU    62      52.419  49.459  48.925  1.00  0.00           H  
ATOM    959  CD1 LEU    62      53.863  48.198  49.801  1.00  0.00           C  
ATOM    960 HD11 LEU    62      53.132  47.430  50.052  1.00  0.00           H  
ATOM    961 HD12 LEU    62      54.868  47.832  49.591  1.00  0.00           H  
ATOM    962 HD13 LEU    62      53.772  48.833  50.682  1.00  0.00           H  
ATOM    963  CD2 LEU    62      54.204  50.185  48.358  1.00  0.00           C  
ATOM    964 HD21 LEU    62      55.215  49.795  48.234  1.00  0.00           H  
ATOM    965 HD22 LEU    62      53.893  50.804  47.516  1.00  0.00           H  
ATOM    966 HD23 LEU    62      54.402  50.663  49.317  1.00  0.00           H  
ATOM    967  C   LEU    62      52.814  47.913  44.937  1.00  0.00           C  
ATOM    968  O   LEU    62      52.227  46.816  44.859  1.00  0.00           O  
ATOM    969  N   ALA    63      53.685  48.208  43.955  1.00  0.00           N  
ATOM    970  H   ALA    63      54.203  49.038  44.205  1.00  0.00           H  
ATOM    971  CA  ALA    63      54.316  47.209  43.020  1.00  0.00           C  
ATOM    972  HA  ALA    63      53.799  46.276  43.246  1.00  0.00           H  
ATOM    973  CB  ALA    63      53.944  47.583  41.598  1.00  0.00           C  
ATOM    974  HB1 ALA    63      52.917  47.946  41.595  1.00  0.00           H  
ATOM    975  HB2 ALA    63      54.566  48.440  41.336  1.00  0.00           H  
ATOM    976  HB3 ALA    63      54.186  46.808  40.871  1.00  0.00           H  
ATOM    977  C   ALA    63      55.866  47.012  43.141  1.00  0.00           C  
ATOM    978  O   ALA    63      56.576  47.963  43.417  1.00  0.00           O  
ATOM    979  N   LEU    64      56.274  45.801  42.922  1.00  0.00           N  
ATOM    980  H   LEU    64      55.618  45.086  42.641  1.00  0.00           H  
ATOM    981  CA  LEU    64      57.747  45.461  42.748  1.00  0.00           C  
ATOM    982  HA  LEU    64      58.363  46.203  43.257  1.00  0.00           H  
ATOM    983  CB  LEU    64      58.107  44.145  43.359  1.00  0.00           C  
ATOM    984  HB2 LEU    64      57.457  43.447  42.831  1.00  0.00           H  
ATOM    985  HB3 LEU    64      57.840  44.183  44.415  1.00  0.00           H  
ATOM    986  CG  LEU    64      59.580  43.648  43.488  1.00  0.00           C  
ATOM    987  HG  LEU    64      60.177  43.683  42.577  1.00  0.00           H  
ATOM    988  CD1 LEU    64      60.316  44.631  44.465  1.00  0.00           C  
ATOM    989 HD11 LEU    64      60.159  45.641  44.088  1.00  0.00           H  
ATOM    990 HD12 LEU    64      59.960  44.571  45.494  1.00  0.00           H  
ATOM    991 HD13 LEU    64      61.316  44.202  44.409  1.00  0.00           H  
ATOM    992  CD2 LEU    64      59.523  42.223  44.029  1.00  0.00           C  
ATOM    993 HD21 LEU    64      58.810  41.598  43.492  1.00  0.00           H  
ATOM    994 HD22 LEU    64      60.482  41.739  43.843  1.00  0.00           H  
ATOM    995 HD23 LEU    64      59.392  42.166  45.110  1.00  0.00           H  
ATOM    996  C   LEU    64      58.209  45.642  41.269  1.00  0.00           C  
ATOM    997  O   LEU    64      57.881  44.744  40.451  1.00  0.00           O  
ATOM    998  N   VAL    65      58.901  46.696  40.887  1.00  0.00           N  
ATOM    999  H   VAL    65      59.378  47.210  41.613  1.00  0.00           H  
ATOM   1000  CA  VAL    65      59.426  46.786  39.491  1.00  0.00           C  
ATOM   1001  HA  VAL    65      58.860  46.131  38.828  1.00  0.00           H  
ATOM   1002  CB  VAL    65      59.220  48.204  38.841  1.00  0.00           C  
ATOM   1003  HB  VAL    65      59.913  48.881  39.341  1.00  0.00           H  
ATOM   1004  CG1 VAL    65      59.605  48.101  37.349  1.00  0.00           C  
ATOM   1005 HG11 VAL    65      60.688  48.143  37.240  1.00  0.00           H  
ATOM   1006 HG12 VAL    65      59.232  47.187  36.888  1.00  0.00           H  
ATOM   1007 HG13 VAL    65      59.190  48.925  36.768  1.00  0.00           H  
ATOM   1008  CG2 VAL    65      57.809  48.753  39.058  1.00  0.00           C  
ATOM   1009 HG21 VAL    65      57.573  48.984  40.097  1.00  0.00           H  
ATOM   1010 HG22 VAL    65      57.756  49.614  38.391  1.00  0.00           H  
ATOM   1011 HG23 VAL    65      57.064  48.013  38.764  1.00  0.00           H  
ATOM   1012  C   VAL    65      60.930  46.477  39.458  1.00  0.00           C  
ATOM   1013  O   VAL    65      61.793  47.235  39.882  1.00  0.00           O  
ATOM   1014  N   HIE    66      61.256  45.310  38.977  1.00  0.00           N  
ATOM   1015  H   HIE    66      60.603  44.687  38.524  1.00  0.00           H  
ATOM   1016  CA  HIE    66      62.650  44.797  39.017  1.00  0.00           C  
ATOM   1017  HA  HIE    66      63.284  45.587  39.421  1.00  0.00           H  
ATOM   1018  CB  HIE    66      62.752  43.510  39.889  1.00  0.00           C  
ATOM   1019  HB2 HIE    66      61.920  42.876  39.583  1.00  0.00           H  
ATOM   1020  HB3 HIE    66      62.659  43.721  40.954  1.00  0.00           H  
ATOM   1021  CG  HIE    66      63.983  42.754  39.619  1.00  0.00           C  
ATOM   1022  ND1 HIE    66      64.185  41.649  38.884  1.00  0.00           N  
ATOM   1023  CE1 HIE    66      65.442  41.305  38.981  1.00  0.00           C  
ATOM   1024  HE1 HIE    66      65.918  40.369  38.726  1.00  0.00           H  
ATOM   1025  NE2 HIE    66      66.047  42.178  39.828  1.00  0.00           N  
ATOM   1026  HE2 HIE    66      66.976  42.034  40.197  1.00  0.00           H  
ATOM   1027  CD2 HIE    66      65.191  43.231  40.040  1.00  0.00           C  
ATOM   1028  HD2 HIE    66      65.325  44.094  40.675  1.00  0.00           H  
ATOM   1029  C   HIE    66      63.219  44.560  37.641  1.00  0.00           C  
ATOM   1030  O   HIE    66      62.500  43.890  36.788  1.00  0.00           O  
ATOM   1031  N   LEU    67      64.451  45.039  37.509  1.00  0.00           N  
ATOM   1032  H   LEU    67      64.847  45.610  38.242  1.00  0.00           H  
ATOM   1033  CA  LEU    67      65.118  45.005  36.263  1.00  0.00           C  
ATOM   1034  HA  LEU    67      64.461  44.587  35.501  1.00  0.00           H  
ATOM   1035  CB  LEU    67      65.607  46.410  35.884  1.00  0.00           C  
ATOM   1036  HB2 LEU    67      66.260  46.205  35.036  1.00  0.00           H  
ATOM   1037  HB3 LEU    67      66.267  46.739  36.686  1.00  0.00           H  
ATOM   1038  CG  LEU    67      64.448  47.387  35.495  1.00  0.00           C  
ATOM   1039  HG  LEU    67      63.580  46.982  34.977  1.00  0.00           H  
ATOM   1040  CD1 LEU    67      63.852  48.146  36.708  1.00  0.00           C  
ATOM   1041 HD11 LEU    67      63.475  47.350  37.350  1.00  0.00           H  
ATOM   1042 HD12 LEU    67      64.618  48.702  37.248  1.00  0.00           H  
ATOM   1043 HD13 LEU    67      63.035  48.738  36.295  1.00  0.00           H  
ATOM   1044  CD2 LEU    67      64.996  48.501  34.585  1.00  0.00           C  
ATOM   1045 HD21 LEU    67      65.783  49.091  35.056  1.00  0.00           H  
ATOM   1046 HD22 LEU    67      65.252  48.008  33.647  1.00  0.00           H  
ATOM   1047 HD23 LEU    67      64.224  49.243  34.384  1.00  0.00           H  
ATOM   1048  C   LEU    67      66.365  44.067  36.265  1.00  0.00           C  
ATOM   1049  O   LEU    67      67.379  44.415  36.808  1.00  0.00           O  
ATOM   1050  N   PRO    68      66.250  42.874  35.668  1.00  0.00           N  
ATOM   1051  CD  PRO    68      65.048  42.226  35.212  1.00  0.00           C  
ATOM   1052  HD2 PRO    68      64.838  42.497  34.177  1.00  0.00           H  
ATOM   1053  HD3 PRO    68      64.188  42.330  35.874  1.00  0.00           H  
ATOM   1054  CG  PRO    68      65.340  40.735  35.054  1.00  0.00           C  
ATOM   1055  HG2 PRO    68      64.887  40.181  35.877  1.00  0.00           H  
ATOM   1056  HG3 PRO    68      64.856  40.386  34.143  1.00  0.00           H  
ATOM   1057  CB  PRO    68      66.725  40.667  34.929  1.00  0.00           C  
ATOM   1058  HB2 PRO    68      67.170  39.752  35.320  1.00  0.00           H  
ATOM   1059  HB3 PRO    68      66.909  40.854  33.871  1.00  0.00           H  
ATOM   1060  CA  PRO    68      67.326  41.881  35.640  1.00  0.00           C  
ATOM   1061  HA  PRO    68      67.551  41.517  36.643  1.00  0.00           H  
ATOM   1062  C   PRO    68      68.635  42.225  35.024  1.00  0.00           C  
ATOM   1063  O   PRO    68      69.687  41.773  35.499  1.00  0.00           O  
ATOM   1064  N   VAL    69      68.660  42.876  33.856  1.00  0.00           N  
ATOM   1065  H   VAL    69      67.785  43.247  33.513  1.00  0.00           H  
ATOM   1066  CA  VAL    69      69.794  43.070  32.981  1.00  0.00           C  
ATOM   1067  HA  VAL    69      70.555  42.343  33.261  1.00  0.00           H  
ATOM   1068  CB  VAL    69      69.351  42.799  31.543  1.00  0.00           C  
ATOM   1069  HB  VAL    69      68.515  43.460  31.315  1.00  0.00           H  
ATOM   1070  CG1 VAL    69      70.459  43.068  30.535  1.00  0.00           C  
ATOM   1071 HG11 VAL    69      70.793  44.104  30.491  1.00  0.00           H  
ATOM   1072 HG12 VAL    69      71.359  42.521  30.818  1.00  0.00           H  
ATOM   1073 HG13 VAL    69      70.291  42.766  29.502  1.00  0.00           H  
ATOM   1074  CG2 VAL    69      68.928  41.343  31.412  1.00  0.00           C  
ATOM   1075 HG21 VAL    69      68.034  41.266  32.032  1.00  0.00           H  
ATOM   1076 HG22 VAL    69      68.540  41.112  30.420  1.00  0.00           H  
ATOM   1077 HG23 VAL    69      69.784  40.723  31.677  1.00  0.00           H  
ATOM   1078  C   VAL    69      70.468  44.470  33.173  1.00  0.00           C  
ATOM   1079  O   VAL    69      71.631  44.556  32.889  1.00  0.00           O  
ATOM   1080  N   GLU    70      69.678  45.510  33.596  1.00  0.00           N  
ATOM   1081  H   GLU    70      68.718  45.199  33.643  1.00  0.00           H  
ATOM   1082  CA  GLU    70      70.079  46.766  34.111  1.00  0.00           C  
ATOM   1083  HA  GLU    70      70.961  47.102  33.565  1.00  0.00           H  
ATOM   1084  CB  GLU    70      68.994  47.779  33.844  1.00  0.00           C  
ATOM   1085  HB2 GLU    70      68.072  47.460  34.329  1.00  0.00           H  
ATOM   1086  HB3 GLU    70      68.746  47.941  32.795  1.00  0.00           H  
ATOM   1087  CG  GLU    70      69.343  49.133  34.427  1.00  0.00           C  
ATOM   1088  HG2 GLU    70      69.402  48.963  35.502  1.00  0.00           H  
ATOM   1089  HG3 GLU    70      68.493  49.798  34.276  1.00  0.00           H  
ATOM   1090  CD  GLU    70      70.469  49.948  33.819  1.00  0.00           C  
ATOM   1091  OE1 GLU    70      71.106  49.572  32.837  1.00  0.00           O  
ATOM   1092  OE2 GLU    70      70.905  51.019  34.344  1.00  0.00           O  
ATOM   1093  C   GLU    70      70.560  46.553  35.557  1.00  0.00           C  
ATOM   1094  O   GLU    70      71.386  47.333  35.936  1.00  0.00           O  
ATOM   1095  N   LYS    71      69.964  45.589  36.333  1.00  0.00           N  
ATOM   1096  H   LYS    71      69.203  45.002  36.022  1.00  0.00           H  
ATOM   1097  CA  LYS    71      70.476  45.192  37.651  1.00  0.00           C  
ATOM   1098  HA  LYS    71      69.995  44.246  37.899  1.00  0.00           H  
ATOM   1099  CB  LYS    71      72.009  44.953  37.636  1.00  0.00           C  
ATOM   1100  HB2 LYS    71      72.278  44.497  38.589  1.00  0.00           H  
ATOM   1101  HB3 LYS    71      72.654  45.832  37.641  1.00  0.00           H  
ATOM   1102  CG  LYS    71      72.447  43.944  36.554  1.00  0.00           C  
ATOM   1103  HG2 LYS    71      72.517  44.462  35.598  1.00  0.00           H  
ATOM   1104  HG3 LYS    71      71.691  43.171  36.417  1.00  0.00           H  
ATOM   1105  CD  LYS    71      73.770  43.324  36.926  1.00  0.00           C  
ATOM   1106  HD2 LYS    71      73.975  42.506  36.236  1.00  0.00           H  
ATOM   1107  HD3 LYS    71      73.567  42.756  37.834  1.00  0.00           H  
ATOM   1108  CE  LYS    71      74.954  44.322  36.930  1.00  0.00           C  
ATOM   1109  HE2 LYS    71      74.721  44.955  37.786  1.00  0.00           H  
ATOM   1110  HE3 LYS    71      74.925  44.736  35.922  1.00  0.00           H  
ATOM   1111  NZ  LYS    71      76.255  43.586  37.013  1.00  0.00           N  
ATOM   1112  HZ1 LYS    71      76.155  42.981  37.815  1.00  0.00           H  
ATOM   1113  HZ2 LYS    71      76.389  43.092  36.142  1.00  0.00           H  
ATOM   1114  HZ3 LYS    71      77.063  44.191  37.059  1.00  0.00           H  
ATOM   1115  C   LYS    71      69.925  46.078  38.714  1.00  0.00           C  
ATOM   1116  O   LYS    71      70.708  46.791  39.309  1.00  0.00           O  
ATOM   1117  N   GLU    72      68.597  46.346  38.745  1.00  0.00           N  
ATOM   1118  H   GLU    72      67.942  45.684  38.352  1.00  0.00           H  
ATOM   1119  CA  GLU    72      67.985  47.403  39.462  1.00  0.00           C  
ATOM   1120  HA  GLU    72      68.584  47.776  40.293  1.00  0.00           H  
ATOM   1121  CB  GLU    72      67.753  48.652  38.562  1.00  0.00           C  
ATOM   1122  HB2 GLU    72      66.868  48.525  37.937  1.00  0.00           H  
ATOM   1123  HB3 GLU    72      68.621  48.735  37.909  1.00  0.00           H  
ATOM   1124  CG  GLU    72      67.639  49.909  39.470  1.00  0.00           C  
ATOM   1125  HG2 GLU    72      66.887  49.757  40.244  1.00  0.00           H  
ATOM   1126  HG3 GLU    72      67.387  50.794  38.887  1.00  0.00           H  
ATOM   1127  CD  GLU    72      68.988  50.336  40.057  1.00  0.00           C  
ATOM   1128  OE1 GLU    72      69.962  50.401  39.230  1.00  0.00           O  
ATOM   1129  OE2 GLU    72      69.164  50.347  41.266  1.00  0.00           O  
ATOM   1130  C   GLU    72      66.617  46.974  40.058  1.00  0.00           C  
ATOM   1131  O   GLU    72      65.725  46.512  39.326  1.00  0.00           O  
ATOM   1132  N   SER    73      66.361  47.116  41.369  1.00  0.00           N  
ATOM   1133  H   SER    73      67.137  47.489  41.896  1.00  0.00           H  
ATOM   1134  CA  SER    73      65.114  46.703  42.084  1.00  0.00           C  
ATOM   1135  HA  SER    73      64.355  46.288  41.420  1.00  0.00           H  
ATOM   1136  CB  SER    73      65.421  45.533  43.095  1.00  0.00           C  
ATOM   1137  HB2 SER    73      66.194  45.841  43.798  1.00  0.00           H  
ATOM   1138  HB3 SER    73      65.849  44.668  42.589  1.00  0.00           H  
ATOM   1139  OG  SER    73      64.420  45.027  43.827  1.00  0.00           O  
ATOM   1140  HG  SER    73      64.324  45.501  44.656  1.00  0.00           H  
ATOM   1141  C   SER    73      64.433  47.874  42.878  1.00  0.00           C  
ATOM   1142  O   SER    73      64.843  48.129  44.047  1.00  0.00           O  
ATOM   1143  N   TRP    74      63.433  48.542  42.244  1.00  0.00           N  
ATOM   1144  H   TRP    74      63.213  48.396  41.269  1.00  0.00           H  
ATOM   1145  CA  TRP    74      62.540  49.439  42.945  1.00  0.00           C  
ATOM   1146  HA  TRP    74      63.050  49.804  43.837  1.00  0.00           H  
ATOM   1147  CB  TRP    74      62.146  50.642  42.019  1.00  0.00           C  
ATOM   1148  HB2 TRP    74      61.873  51.485  42.654  1.00  0.00           H  
ATOM   1149  HB3 TRP    74      61.284  50.324  41.432  1.00  0.00           H  
ATOM   1150  CG  TRP    74      63.207  51.139  41.146  1.00  0.00           C  
ATOM   1151  CD1 TRP    74      63.415  50.706  39.872  1.00  0.00           C  
ATOM   1152  HD1 TRP    74      62.764  50.014  39.358  1.00  0.00           H  
ATOM   1153  NE1 TRP    74      64.600  51.317  39.407  1.00  0.00           N  
ATOM   1154  HE1 TRP    74      64.847  51.263  38.429  1.00  0.00           H  
ATOM   1155  CE2 TRP    74      65.159  52.162  40.349  1.00  0.00           C  
ATOM   1156  CZ2 TRP    74      66.221  53.085  40.392  1.00  0.00           C  
ATOM   1157  HZ2 TRP    74      66.726  53.139  39.439  1.00  0.00           H  
ATOM   1158  CH2 TRP    74      66.488  53.839  41.535  1.00  0.00           C  
ATOM   1159  HH2 TRP    74      67.364  54.467  41.464  1.00  0.00           H  
ATOM   1160  CZ3 TRP    74      65.743  53.684  42.680  1.00  0.00           C  
ATOM   1161  HZ3 TRP    74      66.011  54.207  43.586  1.00  0.00           H  
ATOM   1162  CE3 TRP    74      64.674  52.714  42.618  1.00  0.00           C  
ATOM   1163  HE3 TRP    74      64.098  52.698  43.531  1.00  0.00           H  
ATOM   1164  CD2 TRP    74      64.355  51.966  41.517  1.00  0.00           C  
ATOM   1165  C   TRP    74      61.236  48.853  43.476  1.00  0.00           C  
ATOM   1166  O   TRP    74      60.523  48.291  42.690  1.00  0.00           O  
ATOM   1167  N   ILE    75      60.974  48.918  44.812  1.00  0.00           N  
ATOM   1168  H   ILE    75      61.605  49.477  45.368  1.00  0.00           H  
ATOM   1169  CA  ILE    75      59.541  49.036  45.237  1.00  0.00           C  
ATOM   1170  HA  ILE    75      59.069  48.257  44.639  1.00  0.00           H  
ATOM   1171  CB  ILE    75      59.359  48.555  46.739  1.00  0.00           C  
ATOM   1172  HB  ILE    75      59.902  47.611  46.793  1.00  0.00           H  
ATOM   1173  CG2 ILE    75      60.030  49.549  47.713  1.00  0.00           C  
ATOM   1174 HG21 ILE    75      61.094  49.716  47.547  1.00  0.00           H  
ATOM   1175 HG22 ILE    75      59.445  50.469  47.748  1.00  0.00           H  
ATOM   1176 HG23 ILE    75      59.978  49.098  48.704  1.00  0.00           H  
ATOM   1177  CG1 ILE    75      57.865  48.329  47.000  1.00  0.00           C  
ATOM   1178 HG12 ILE    75      57.181  48.948  46.420  1.00  0.00           H  
ATOM   1179 HG13 ILE    75      57.673  48.577  48.044  1.00  0.00           H  
ATOM   1180  CD1 ILE    75      57.415  46.882  46.856  1.00  0.00           C  
ATOM   1181 HD11 ILE    75      57.563  46.680  45.796  1.00  0.00           H  
ATOM   1182 HD12 ILE    75      58.128  46.306  47.447  1.00  0.00           H  
ATOM   1183 HD13 ILE    75      56.404  46.731  47.234  1.00  0.00           H  
ATOM   1184  C   ILE    75      58.946  50.399  44.915  1.00  0.00           C  
ATOM   1185  O   ILE    75      59.496  51.457  45.283  1.00  0.00           O  
ATOM   1186  N   VAL    76      57.820  50.427  44.227  1.00  0.00           N  
ATOM   1187  H   VAL    76      57.369  49.559  43.974  1.00  0.00           H  
ATOM   1188  CA  VAL    76      57.180  51.648  43.695  1.00  0.00           C  
ATOM   1189  HA  VAL    76      57.801  52.473  44.044  1.00  0.00           H  
ATOM   1190  CB  VAL    76      56.937  51.625  42.172  1.00  0.00           C  
ATOM   1191  HB  VAL    76      56.283  50.795  41.904  1.00  0.00           H  
ATOM   1192  CG1 VAL    76      56.404  52.962  41.731  1.00  0.00           C  
ATOM   1193 HG11 VAL    76      56.513  53.097  40.655  1.00  0.00           H  
ATOM   1194 HG12 VAL    76      55.337  53.037  41.942  1.00  0.00           H  
ATOM   1195 HG13 VAL    76      56.996  53.708  42.260  1.00  0.00           H  
ATOM   1196  CG2 VAL    76      58.303  51.438  41.390  1.00  0.00           C  
ATOM   1197 HG21 VAL    76      58.613  50.403  41.537  1.00  0.00           H  
ATOM   1198 HG22 VAL    76      58.272  51.615  40.315  1.00  0.00           H  
ATOM   1199 HG23 VAL    76      59.124  52.104  41.655  1.00  0.00           H  
ATOM   1200  C   VAL    76      55.770  51.722  44.405  1.00  0.00           C  
ATOM   1201  O   VAL    76      54.969  50.791  44.435  1.00  0.00           O  
ATOM   1202  N   SER    77      55.513  52.853  45.151  1.00  0.00           N  
ATOM   1203  H   SER    77      56.228  53.562  45.077  1.00  0.00           H  
ATOM   1204  CA  SER    77      54.397  53.046  46.023  1.00  0.00           C  
ATOM   1205  HA  SER    77      53.749  52.169  46.039  1.00  0.00           H  
ATOM   1206  CB  SER    77      54.712  53.495  47.448  1.00  0.00           C  
ATOM   1207  HB2 SER    77      53.832  53.316  48.065  1.00  0.00           H  
ATOM   1208  HB3 SER    77      54.899  54.569  47.471  1.00  0.00           H  
ATOM   1209  OG  SER    77      55.770  52.793  48.061  1.00  0.00           O  
ATOM   1210  HG  SER    77      56.608  52.911  47.606  1.00  0.00           H  
ATOM   1211  C   SER    77      53.414  54.204  45.573  1.00  0.00           C  
ATOM   1212  O   SER    77      53.913  55.166  45.070  1.00  0.00           O  
ATOM   1213  N   GLY    78      52.164  53.935  45.638  1.00  0.00           N  
ATOM   1214  H   GLY    78      51.857  53.065  46.048  1.00  0.00           H  
ATOM   1215  CA  GLY    78      51.117  54.801  45.114  1.00  0.00           C  
ATOM   1216  HA2 GLY    78      50.565  54.134  44.452  1.00  0.00           H  
ATOM   1217  HA3 GLY    78      51.520  55.682  44.615  1.00  0.00           H  
ATOM   1218  C   GLY    78      50.238  55.371  46.238  1.00  0.00           C  
ATOM   1219  O   GLY    78      49.677  54.594  46.971  1.00  0.00           O  
ATOM   1220  N   THR    79      50.038  56.676  46.276  1.00  0.00           N  
ATOM   1221  H   THR    79      50.354  57.224  45.489  1.00  0.00           H  
ATOM   1222  CA  THR    79      49.316  57.443  47.305  1.00  0.00           C  
ATOM   1223  HA  THR    79      49.164  56.720  48.106  1.00  0.00           H  
ATOM   1224  CB  THR    79      50.124  58.638  47.866  1.00  0.00           C  
ATOM   1225  HB  THR    79      49.723  58.860  48.855  1.00  0.00           H  
ATOM   1226  CG2 THR    79      51.535  58.382  48.121  1.00  0.00           C  
ATOM   1227 HG21 THR    79      51.985  57.941  47.231  1.00  0.00           H  
ATOM   1228 HG22 THR    79      52.001  59.340  48.352  1.00  0.00           H  
ATOM   1229 HG23 THR    79      51.667  57.738  48.990  1.00  0.00           H  
ATOM   1230  OG1 THR    79      49.942  59.658  46.878  1.00  0.00           O  
ATOM   1231  HG1 THR    79      50.584  60.353  47.043  1.00  0.00           H  
ATOM   1232  C   THR    79      47.876  57.783  47.024  1.00  0.00           C  
ATOM   1233  O   THR    79      47.467  57.804  45.869  1.00  0.00           O  
ATOM   1234  N   GLN    80      47.241  58.258  48.070  1.00  0.00           N  
ATOM   1235  H   GLN    80      47.594  58.165  49.012  1.00  0.00           H  
ATOM   1236  CA  GLN    80      45.852  58.782  48.052  1.00  0.00           C  
ATOM   1237  HA  GLN    80      45.300  58.174  47.336  1.00  0.00           H  
ATOM   1238  CB  GLN    80      45.180  58.662  49.485  1.00  0.00           C  
ATOM   1239  HB2 GLN    80      45.747  59.309  50.153  1.00  0.00           H  
ATOM   1240  HB3 GLN    80      45.170  57.644  49.875  1.00  0.00           H  
ATOM   1241  CG  GLN    80      43.685  59.217  49.481  1.00  0.00           C  
ATOM   1242  HG2 GLN    80      43.085  58.823  48.661  1.00  0.00           H  
ATOM   1243  HG3 GLN    80      43.639  60.301  49.383  1.00  0.00           H  
ATOM   1244  CD  GLN    80      43.051  58.855  50.834  1.00  0.00           C  
ATOM   1245  OE1 GLN    80      43.732  58.479  51.772  1.00  0.00           O  
ATOM   1246  NE2 GLN    80      41.751  58.644  50.951  1.00  0.00           N  
ATOM   1247 HE21 GLN    80      41.523  58.431  51.912  1.00  0.00           H  
ATOM   1248 HE22 GLN    80      41.163  59.163  50.314  1.00  0.00           H  
ATOM   1249  C   GLN    80      45.893  60.183  47.534  1.00  0.00           C  
ATOM   1250  O   GLN    80      44.822  60.714  47.212  1.00  0.00           O  
ATOM   1251  N   SER    81      47.037  60.911  47.628  1.00  0.00           N  
ATOM   1252  H   SER    81      47.779  60.588  48.232  1.00  0.00           H  
ATOM   1253  CA  SER    81      47.183  62.159  46.874  1.00  0.00           C  
ATOM   1254  HA  SER    81      46.254  62.715  47.000  1.00  0.00           H  
ATOM   1255  CB  SER    81      48.199  63.076  47.555  1.00  0.00           C  
ATOM   1256  HB2 SER    81      49.223  62.815  47.288  1.00  0.00           H  
ATOM   1257  HB3 SER    81      48.034  62.930  48.622  1.00  0.00           H  
ATOM   1258  OG  SER    81      48.102  64.438  47.199  1.00  0.00           O  
ATOM   1259  HG  SER    81      47.404  64.759  47.775  1.00  0.00           H  
ATOM   1260  C   SER    81      47.456  61.992  45.400  1.00  0.00           C  
ATOM   1261  O   SER    81      47.562  62.950  44.643  1.00  0.00           O  
ATOM   1262  N   GLY    82      47.502  60.763  44.842  1.00  0.00           N  
ATOM   1263  H   GLY    82      47.264  59.969  45.419  1.00  0.00           H  
ATOM   1264  CA  GLY    82      47.736  60.510  43.439  1.00  0.00           C  
ATOM   1265  HA2 GLY    82      47.080  61.249  42.979  1.00  0.00           H  
ATOM   1266  HA3 GLY    82      47.350  59.540  43.125  1.00  0.00           H  
ATOM   1267  C   GLY    82      49.258  60.631  43.041  1.00  0.00           C  
ATOM   1268  O   GLY    82      49.510  61.163  41.987  1.00  0.00           O  
ATOM   1269  N   THR    83      50.186  60.290  43.922  1.00  0.00           N  
ATOM   1270  H   THR    83      49.927  60.164  44.890  1.00  0.00           H  
ATOM   1271  CA  THR    83      51.634  60.367  43.743  1.00  0.00           C  
ATOM   1272  HA  THR    83      51.869  61.057  42.932  1.00  0.00           H  
ATOM   1273  CB  THR    83      52.406  60.939  45.051  1.00  0.00           C  
ATOM   1274  HB  THR    83      52.669  60.108  45.706  1.00  0.00           H  
ATOM   1275  CG2 THR    83      53.707  61.685  44.694  1.00  0.00           C  
ATOM   1276 HG21 THR    83      53.441  62.482  44.000  1.00  0.00           H  
ATOM   1277 HG22 THR    83      54.133  62.228  45.538  1.00  0.00           H  
ATOM   1278 HG23 THR    83      54.447  61.054  44.202  1.00  0.00           H  
ATOM   1279  OG1 THR    83      51.654  61.852  45.760  1.00  0.00           O  
ATOM   1280  HG1 THR    83      52.102  62.140  46.558  1.00  0.00           H  
ATOM   1281  C   THR    83      52.261  59.027  43.508  1.00  0.00           C  
ATOM   1282  O   THR    83      51.867  57.972  44.092  1.00  0.00           O  
ATOM   1283  N   LEU    84      53.294  59.019  42.696  1.00  0.00           N  
ATOM   1284  H   LEU    84      53.492  59.792  42.077  1.00  0.00           H  
ATOM   1285  CA  LEU    84      54.253  57.856  42.606  1.00  0.00           C  
ATOM   1286  HA  LEU    84      53.766  56.959  42.989  1.00  0.00           H  
ATOM   1287  CB  LEU    84      54.704  57.705  41.208  1.00  0.00           C  
ATOM   1288  HB2 LEU    84      55.394  56.862  41.159  1.00  0.00           H  
ATOM   1289  HB3 LEU    84      55.260  58.571  40.849  1.00  0.00           H  
ATOM   1290  CG  LEU    84      53.465  57.321  40.355  1.00  0.00           C  
ATOM   1291  HG  LEU    84      52.868  58.205  40.127  1.00  0.00           H  
ATOM   1292  CD1 LEU    84      54.023  56.765  39.052  1.00  0.00           C  
ATOM   1293 HD11 LEU    84      53.202  56.398  38.437  1.00  0.00           H  
ATOM   1294 HD12 LEU    84      54.744  57.405  38.542  1.00  0.00           H  
ATOM   1295 HD13 LEU    84      54.543  55.825  39.238  1.00  0.00           H  
ATOM   1296  CD2 LEU    84      52.545  56.227  40.863  1.00  0.00           C  
ATOM   1297 HD21 LEU    84      53.192  55.372  41.061  1.00  0.00           H  
ATOM   1298 HD22 LEU    84      51.926  56.487  41.721  1.00  0.00           H  
ATOM   1299 HD23 LEU    84      51.795  55.909  40.138  1.00  0.00           H  
ATOM   1300  C   LEU    84      55.549  58.038  43.423  1.00  0.00           C  
ATOM   1301  O   LEU    84      56.354  58.923  43.125  1.00  0.00           O  
ATOM   1302  N   LEU    85      55.860  57.128  44.376  1.00  0.00           N  
ATOM   1303  H   LEU    85      55.169  56.398  44.469  1.00  0.00           H  
ATOM   1304  CA  LEU    85      57.049  57.156  45.249  1.00  0.00           C  
ATOM   1305  HA  LEU    85      57.601  58.094  45.183  1.00  0.00           H  
ATOM   1306  CB  LEU    85      56.566  56.801  46.628  1.00  0.00           C  
ATOM   1307  HB2 LEU    85      57.385  56.839  47.346  1.00  0.00           H  
ATOM   1308  HB3 LEU    85      56.098  55.835  46.438  1.00  0.00           H  
ATOM   1309  CG  LEU    85      55.529  57.830  47.286  1.00  0.00           C  
ATOM   1310  HG  LEU    85      54.628  57.603  46.716  1.00  0.00           H  
ATOM   1311  CD1 LEU    85      55.334  57.331  48.811  1.00  0.00           C  
ATOM   1312 HD11 LEU    85      56.288  57.228  49.328  1.00  0.00           H  
ATOM   1313 HD12 LEU    85      54.809  58.093  49.388  1.00  0.00           H  
ATOM   1314 HD13 LEU    85      54.846  56.359  48.747  1.00  0.00           H  
ATOM   1315  CD2 LEU    85      55.965  59.244  47.180  1.00  0.00           C  
ATOM   1316 HD21 LEU    85      57.042  59.307  47.336  1.00  0.00           H  
ATOM   1317 HD22 LEU    85      55.812  59.524  46.138  1.00  0.00           H  
ATOM   1318 HD23 LEU    85      55.411  59.835  47.909  1.00  0.00           H  
ATOM   1319  C   LEU    85      57.910  56.076  44.707  1.00  0.00           C  
ATOM   1320  O   LEU    85      57.382  54.981  44.354  1.00  0.00           O  
ATOM   1321  N   VAL    86      59.232  56.198  44.834  1.00  0.00           N  
ATOM   1322  H   VAL    86      59.594  57.040  45.259  1.00  0.00           H  
ATOM   1323  CA  VAL    86      60.220  55.191  44.253  1.00  0.00           C  
ATOM   1324  HA  VAL    86      59.743  54.233  44.049  1.00  0.00           H  
ATOM   1325  CB  VAL    86      60.824  55.699  42.954  1.00  0.00           C  
ATOM   1326  HB  VAL    86      61.401  56.585  43.221  1.00  0.00           H  
ATOM   1327  CG1 VAL    86      61.651  54.525  42.371  1.00  0.00           C  
ATOM   1328 HG11 VAL    86      62.581  54.370  42.918  1.00  0.00           H  
ATOM   1329 HG12 VAL    86      61.025  53.635  42.310  1.00  0.00           H  
ATOM   1330 HG13 VAL    86      61.861  54.731  41.322  1.00  0.00           H  
ATOM   1331  CG2 VAL    86      59.818  56.148  41.811  1.00  0.00           C  
ATOM   1332 HG21 VAL    86      60.336  56.282  40.862  1.00  0.00           H  
ATOM   1333 HG22 VAL    86      59.027  55.399  41.753  1.00  0.00           H  
ATOM   1334 HG23 VAL    86      59.482  57.152  42.071  1.00  0.00           H  
ATOM   1335  C   VAL    86      61.279  54.878  45.280  1.00  0.00           C  
ATOM   1336  O   VAL    86      61.965  55.792  45.700  1.00  0.00           O  
ATOM   1337  N   ILE    87      61.509  53.594  45.659  1.00  0.00           N  
ATOM   1338  H   ILE    87      60.973  52.869  45.205  1.00  0.00           H  
ATOM   1339  CA  ILE    87      62.409  53.142  46.721  1.00  0.00           C  
ATOM   1340  HA  ILE    87      63.126  53.925  46.971  1.00  0.00           H  
ATOM   1341  CB  ILE    87      61.645  52.819  48.019  1.00  0.00           C  
ATOM   1342  HB  ILE    87      60.869  52.077  47.825  1.00  0.00           H  
ATOM   1343  CG2 ILE    87      62.527  52.121  49.055  1.00  0.00           C  
ATOM   1344 HG21 ILE    87      63.069  51.246  48.696  1.00  0.00           H  
ATOM   1345 HG22 ILE    87      63.216  52.930  49.297  1.00  0.00           H  
ATOM   1346 HG23 ILE    87      61.944  51.969  49.964  1.00  0.00           H  
ATOM   1347  CG1 ILE    87      60.999  54.128  48.643  1.00  0.00           C  
ATOM   1348 HG12 ILE    87      60.350  54.692  47.973  1.00  0.00           H  
ATOM   1349 HG13 ILE    87      61.816  54.822  48.841  1.00  0.00           H  
ATOM   1350  CD1 ILE    87      60.062  53.962  49.917  1.00  0.00           C  
ATOM   1351 HD11 ILE    87      60.616  53.389  50.661  1.00  0.00           H  
ATOM   1352 HD12 ILE    87      59.710  54.899  50.347  1.00  0.00           H  
ATOM   1353 HD13 ILE    87      59.115  53.453  49.737  1.00  0.00           H  
ATOM   1354  C   ILE    87      63.180  51.959  46.176  1.00  0.00           C  
ATOM   1355  O   ILE    87      62.551  50.862  46.002  1.00  0.00           O  
ATOM   1356  N   ASN    88      64.476  52.073  46.069  1.00  0.00           N  
ATOM   1357  H   ASN    88      64.852  52.880  46.546  1.00  0.00           H  
ATOM   1358  CA  ASN    88      65.365  50.966  45.749  1.00  0.00           C  
ATOM   1359  HA  ASN    88      65.021  50.521  44.815  1.00  0.00           H  
ATOM   1360  CB  ASN    88      66.822  51.588  45.591  1.00  0.00           C  
ATOM   1361  HB2 ASN    88      67.183  51.667  46.617  1.00  0.00           H  
ATOM   1362  HB3 ASN    88      66.731  52.583  45.157  1.00  0.00           H  
ATOM   1363  CG  ASN    88      67.695  50.721  44.726  1.00  0.00           C  
ATOM   1364  OD1 ASN    88      67.980  49.657  44.965  1.00  0.00           O  
ATOM   1365  ND2 ASN    88      68.133  51.309  43.663  1.00  0.00           N  
ATOM   1366 HD21 ASN    88      68.656  50.713  43.037  1.00  0.00           H  
ATOM   1367 HD22 ASN    88      67.447  51.853  43.160  1.00  0.00           H  
ATOM   1368  C   ASN    88      65.364  49.970  46.877  1.00  0.00           C  
ATOM   1369  O   ASN    88      65.578  50.425  48.038  1.00  0.00           O  
ATOM   1370  N   THR    89      64.890  48.703  46.778  1.00  0.00           N  
ATOM   1371  H   THR    89      64.755  48.319  45.854  1.00  0.00           H  
ATOM   1372  CA  THR    89      64.838  47.748  47.915  1.00  0.00           C  
ATOM   1373  HA  THR    89      64.353  48.107  48.822  1.00  0.00           H  
ATOM   1374  CB  THR    89      63.929  46.516  47.548  1.00  0.00           C  
ATOM   1375  HB  THR    89      63.893  45.844  48.404  1.00  0.00           H  
ATOM   1376  CG2 THR    89      62.465  46.787  47.212  1.00  0.00           C  
ATOM   1377 HG21 THR    89      62.515  47.395  46.309  1.00  0.00           H  
ATOM   1378 HG22 THR    89      61.960  45.824  47.291  1.00  0.00           H  
ATOM   1379 HG23 THR    89      62.163  47.494  47.984  1.00  0.00           H  
ATOM   1380  OG1 THR    89      64.503  45.890  46.411  1.00  0.00           O  
ATOM   1381  HG1 THR    89      65.111  45.249  46.786  1.00  0.00           H  
ATOM   1382  C   THR    89      66.248  47.261  48.215  1.00  0.00           C  
ATOM   1383  O   THR    89      66.601  46.922  49.341  1.00  0.00           O  
ATOM   1384  N   GLU    90      67.174  47.182  47.216  1.00  0.00           N  
ATOM   1385  H   GLU    90      66.920  47.623  46.343  1.00  0.00           H  
ATOM   1386  CA  GLU    90      68.636  47.032  47.322  1.00  0.00           C  
ATOM   1387  HA  GLU    90      68.835  46.178  47.969  1.00  0.00           H  
ATOM   1388  CB  GLU    90      69.378  46.858  45.943  1.00  0.00           C  
ATOM   1389  HB2 GLU    90      69.332  47.779  45.361  1.00  0.00           H  
ATOM   1390  HB3 GLU    90      68.858  46.260  45.194  1.00  0.00           H  
ATOM   1391  CG  GLU    90      70.832  46.511  46.168  1.00  0.00           C  
ATOM   1392  HG2 GLU    90      71.300  47.298  46.760  1.00  0.00           H  
ATOM   1393  HG3 GLU    90      71.282  46.541  45.176  1.00  0.00           H  
ATOM   1394  CD  GLU    90      71.077  45.127  46.702  1.00  0.00           C  
ATOM   1395  OE1 GLU    90      70.571  44.671  47.761  1.00  0.00           O  
ATOM   1396  OE2 GLU    90      71.832  44.368  46.104  1.00  0.00           O  
ATOM   1397  C   GLU    90      69.287  48.170  48.233  1.00  0.00           C  
ATOM   1398  O   GLU    90      69.648  48.065  49.370  1.00  0.00           O  
ATOM   1399  N   ASP    91      69.358  49.366  47.640  1.00  0.00           N  
ATOM   1400  H   ASP    91      68.996  49.388  46.697  1.00  0.00           H  
ATOM   1401  CA  ASP    91      70.036  50.494  48.188  1.00  0.00           C  
ATOM   1402  HA  ASP    91      71.049  50.216  48.480  1.00  0.00           H  
ATOM   1403  CB  ASP    91      70.066  51.599  47.171  1.00  0.00           C  
ATOM   1404  HB2 ASP    91      69.229  52.285  47.302  1.00  0.00           H  
ATOM   1405  HB3 ASP    91      70.028  51.223  46.148  1.00  0.00           H  
ATOM   1406  CG  ASP    91      71.335  52.456  47.386  1.00  0.00           C  
ATOM   1407  OD1 ASP    91      72.442  51.927  47.200  1.00  0.00           O  
ATOM   1408  OD2 ASP    91      71.171  53.543  47.999  1.00  0.00           O  
ATOM   1409  C   ASP    91      69.406  51.089  49.518  1.00  0.00           C  
ATOM   1410  O   ASP    91      70.116  51.536  50.353  1.00  0.00           O  
ATOM   1411  N   GLY    92      68.064  51.098  49.562  1.00  0.00           N  
ATOM   1412  H   GLY    92      67.541  50.582  48.868  1.00  0.00           H  
ATOM   1413  CA  GLY    92      67.252  51.620  50.742  1.00  0.00           C  
ATOM   1414  HA2 GLY    92      67.573  51.110  51.650  1.00  0.00           H  
ATOM   1415  HA3 GLY    92      66.201  51.526  50.468  1.00  0.00           H  
ATOM   1416  C   GLY    92      67.434  53.127  50.911  1.00  0.00           C  
ATOM   1417  O   GLY    92      66.415  53.823  51.078  1.00  0.00           O  
ATOM   1418  N   LYS    93      68.624  53.766  50.749  1.00  0.00           N  
ATOM   1419  H   LYS    93      69.347  53.092  50.540  1.00  0.00           H  
ATOM   1420  CA  LYS    93      68.871  55.228  50.693  1.00  0.00           C  
ATOM   1421  HA  LYS    93      68.273  55.772  51.424  1.00  0.00           H  
ATOM   1422  CB  LYS    93      70.350  55.430  50.896  1.00  0.00           C  
ATOM   1423  HB2 LYS    93      70.447  56.511  50.795  1.00  0.00           H  
ATOM   1424  HB3 LYS    93      70.961  54.850  50.205  1.00  0.00           H  
ATOM   1425  CG  LYS    93      70.927  54.959  52.270  1.00  0.00           C  
ATOM   1426  HG2 LYS    93      71.945  55.310  52.442  1.00  0.00           H  
ATOM   1427  HG3 LYS    93      70.840  53.875  52.201  1.00  0.00           H  
ATOM   1428  CD  LYS    93      70.135  55.325  53.506  1.00  0.00           C  
ATOM   1429  HD2 LYS    93      69.268  54.677  53.378  1.00  0.00           H  
ATOM   1430  HD3 LYS    93      69.716  56.332  53.505  1.00  0.00           H  
ATOM   1431  CE  LYS    93      70.860  54.928  54.770  1.00  0.00           C  
ATOM   1432  HE2 LYS    93      71.845  55.394  54.806  1.00  0.00           H  
ATOM   1433  HE3 LYS    93      70.998  53.851  54.860  1.00  0.00           H  
ATOM   1434  NZ  LYS    93      70.164  55.313  56.031  1.00  0.00           N  
ATOM   1435  HZ1 LYS    93      70.653  54.993  56.855  1.00  0.00           H  
ATOM   1436  HZ2 LYS    93      69.909  56.277  55.865  1.00  0.00           H  
ATOM   1437  HZ3 LYS    93      69.316  54.769  56.100  1.00  0.00           H  
ATOM   1438  C   LYS    93      68.362  55.789  49.393  1.00  0.00           C  
ATOM   1439  O   LYS    93      67.725  56.806  49.441  1.00  0.00           O  
ATOM   1440  N   LYS    94      68.620  55.113  48.229  1.00  0.00           N  
ATOM   1441  H   LYS    94      69.281  54.350  48.270  1.00  0.00           H  
ATOM   1442  CA  LYS    94      68.029  55.641  46.916  1.00  0.00           C  
ATOM   1443  HA  LYS    94      68.291  56.692  46.789  1.00  0.00           H  
ATOM   1444  CB  LYS    94      68.527  54.944  45.648  1.00  0.00           C  
ATOM   1445  HB2 LYS    94      67.724  54.663  44.967  1.00  0.00           H  
ATOM   1446  HB3 LYS    94      68.835  53.988  46.072  1.00  0.00           H  
ATOM   1447  CG  LYS    94      69.725  55.532  44.863  1.00  0.00           C  
ATOM   1448  HG2 LYS    94      70.566  55.783  45.510  1.00  0.00           H  
ATOM   1449  HG3 LYS    94      69.243  56.428  44.475  1.00  0.00           H  
ATOM   1450  CD  LYS    94      70.187  54.680  43.774  1.00  0.00           C  
ATOM   1451  HD2 LYS    94      69.355  54.384  43.134  1.00  0.00           H  
ATOM   1452  HD3 LYS    94      70.693  53.810  44.191  1.00  0.00           H  
ATOM   1453  CE  LYS    94      71.250  55.542  43.013  1.00  0.00           C  
ATOM   1454  HE2 LYS    94      70.828  56.524  42.800  1.00  0.00           H  
ATOM   1455  HE3 LYS    94      71.475  55.073  42.055  1.00  0.00           H  
ATOM   1456  NZ  LYS    94      72.513  55.736  43.785  1.00  0.00           N  
ATOM   1457  HZ1 LYS    94      72.813  54.903  44.271  1.00  0.00           H  
ATOM   1458  HZ2 LYS    94      73.241  56.187  43.250  1.00  0.00           H  
ATOM   1459  HZ3 LYS    94      72.358  56.361  44.563  1.00  0.00           H  
ATOM   1460  C   LYS    94      66.510  55.702  46.988  1.00  0.00           C  
ATOM   1461  O   LYS    94      65.911  54.599  46.872  1.00  0.00           O  
ATOM   1462  N   ARG    95      65.940  56.897  47.241  1.00  0.00           N  
ATOM   1463  H   ARG    95      66.523  57.691  47.466  1.00  0.00           H  
ATOM   1464  CA  ARG    95      64.482  57.134  47.253  1.00  0.00           C  
ATOM   1465  HA  ARG    95      63.967  56.286  46.801  1.00  0.00           H  
ATOM   1466  CB  ARG    95      64.003  57.229  48.716  1.00  0.00           C  
ATOM   1467  HB2 ARG    95      62.939  57.466  48.693  1.00  0.00           H  
ATOM   1468  HB3 ARG    95      64.501  58.107  49.127  1.00  0.00           H  
ATOM   1469  CG  ARG    95      64.185  56.002  49.634  1.00  0.00           C  
ATOM   1470  HG2 ARG    95      65.228  55.732  49.797  1.00  0.00           H  
ATOM   1471  HG3 ARG    95      63.762  55.107  49.176  1.00  0.00           H  
ATOM   1472  CD  ARG    95      63.593  56.104  51.042  1.00  0.00           C  
ATOM   1473  HD2 ARG    95      62.508  56.029  50.969  1.00  0.00           H  
ATOM   1474  HD3 ARG    95      63.835  57.081  51.460  1.00  0.00           H  
ATOM   1475  NE  ARG    95      64.117  55.026  51.892  1.00  0.00           N  
ATOM   1476  HE  ARG    95      65.059  54.686  51.763  1.00  0.00           H  
ATOM   1477  CZ  ARG    95      63.548  54.338  52.901  1.00  0.00           C  
ATOM   1478  NH1 ARG    95      62.352  54.677  53.362  1.00  0.00           N  
ATOM   1479 HH11 ARG    95      61.861  55.499  53.040  1.00  0.00           H  
ATOM   1480 HH12 ARG    95      62.085  54.054  54.111  1.00  0.00           H  
ATOM   1481  NH2 ARG    95      64.133  53.312  53.416  1.00  0.00           N  
ATOM   1482 HH21 ARG    95      63.620  52.838  54.145  1.00  0.00           H  
ATOM   1483 HH22 ARG    95      65.098  53.168  53.153  1.00  0.00           H  
ATOM   1484  C   ARG    95      64.077  58.441  46.591  1.00  0.00           C  
ATOM   1485  O   ARG    95      64.758  59.500  46.779  1.00  0.00           O  
ATOM   1486  N   HIE    96      62.972  58.515  45.771  1.00  0.00           N  
ATOM   1487  H   HIE    96      62.474  57.693  45.461  1.00  0.00           H  
ATOM   1488  CA  HIE    96      62.638  59.706  45.076  1.00  0.00           C  
ATOM   1489  HA  HIE    96      62.735  60.555  45.753  1.00  0.00           H  
ATOM   1490  CB  HIE    96      63.518  59.994  43.869  1.00  0.00           C  
ATOM   1491  HB2 HIE    96      64.553  60.234  44.111  1.00  0.00           H  
ATOM   1492  HB3 HIE    96      63.244  60.928  43.379  1.00  0.00           H  
ATOM   1493  CG  HIE    96      63.560  58.914  42.849  1.00  0.00           C  
ATOM   1494  ND1 HIE    96      64.513  57.883  42.778  1.00  0.00           N  
ATOM   1495  CE1 HIE    96      64.150  57.082  41.732  1.00  0.00           C  
ATOM   1496  HE1 HIE    96      64.768  56.287  41.340  1.00  0.00           H  
ATOM   1497  NE2 HIE    96      63.031  57.600  41.166  1.00  0.00           N  
ATOM   1498  HE2 HIE    96      62.794  57.258  40.245  1.00  0.00           H  
ATOM   1499  CD2 HIE    96      62.616  58.723  41.892  1.00  0.00           C  
ATOM   1500  HD2 HIE    96      61.793  59.343  41.568  1.00  0.00           H  
ATOM   1501  C   HIE    96      61.104  59.722  44.644  1.00  0.00           C  
ATOM   1502  O   HIE    96      60.375  58.685  44.654  1.00  0.00           O  
ATOM   1503  N   THR    97      60.554  60.850  44.232  1.00  0.00           N  
ATOM   1504  H   THR    97      61.052  61.704  44.441  1.00  0.00           H  
ATOM   1505  CA  THR    97      59.232  61.038  43.639  1.00  0.00           C  
ATOM   1506  HA  THR    97      58.602  60.197  43.928  1.00  0.00           H  
ATOM   1507  CB  THR    97      58.565  62.329  44.188  1.00  0.00           C  
ATOM   1508  HB  THR    97      59.056  63.248  43.867  1.00  0.00           H  
ATOM   1509  CG2 THR    97      57.064  62.395  43.703  1.00  0.00           C  
ATOM   1510 HG21 THR    97      56.945  62.687  42.660  1.00  0.00           H  
ATOM   1511 HG22 THR    97      56.440  61.526  43.912  1.00  0.00           H  
ATOM   1512 HG23 THR    97      56.559  63.169  44.281  1.00  0.00           H  
ATOM   1513  OG1 THR    97      58.439  62.452  45.524  1.00  0.00           O  
ATOM   1514  HG1 THR    97      58.637  63.356  45.778  1.00  0.00           H  
ATOM   1515  C   THR    97      59.252  61.011  42.146  1.00  0.00           C  
ATOM   1516  O   THR    97      59.890  61.858  41.517  1.00  0.00           O  
ATOM   1517  N   LEU    98      58.483  60.102  41.593  1.00  0.00           N  
ATOM   1518  H   LEU    98      57.858  59.498  42.108  1.00  0.00           H  
ATOM   1519  CA  LEU    98      58.332  59.854  40.167  1.00  0.00           C  
ATOM   1520  HA  LEU    98      59.251  60.252  39.736  1.00  0.00           H  
ATOM   1521  CB  LEU    98      58.185  58.359  39.904  1.00  0.00           C  
ATOM   1522  HB2 LEU    98      57.395  57.932  40.522  1.00  0.00           H  
ATOM   1523  HB3 LEU    98      59.172  57.992  40.185  1.00  0.00           H  
ATOM   1524  CG  LEU    98      57.909  58.016  38.418  1.00  0.00           C  
ATOM   1525  HG  LEU    98      57.100  58.618  38.003  1.00  0.00           H  
ATOM   1526  CD1 LEU    98      59.147  58.336  37.539  1.00  0.00           C  
ATOM   1527 HD11 LEU    98      59.412  59.394  37.528  1.00  0.00           H  
ATOM   1528 HD12 LEU    98      59.946  57.638  37.788  1.00  0.00           H  
ATOM   1529 HD13 LEU    98      58.859  58.077  36.520  1.00  0.00           H  
ATOM   1530  CD2 LEU    98      57.574  56.505  38.281  1.00  0.00           C  
ATOM   1531 HD21 LEU    98      58.507  55.975  38.088  1.00  0.00           H  
ATOM   1532 HD22 LEU    98      57.079  56.180  39.197  1.00  0.00           H  
ATOM   1533 HD23 LEU    98      56.859  56.329  37.477  1.00  0.00           H  
ATOM   1534  C   LEU    98      57.266  60.822  39.462  1.00  0.00           C  
ATOM   1535  O   LEU    98      57.517  61.273  38.327  1.00  0.00           O  
ATOM   1536  N   GLU    99      56.146  61.261  40.056  1.00  0.00           N  
ATOM   1537  H   GLU    99      55.928  60.857  40.956  1.00  0.00           H  
ATOM   1538  CA  GLU    99      54.969  61.941  39.409  1.00  0.00           C  
ATOM   1539  HA  GLU    99      55.323  62.915  39.072  1.00  0.00           H  
ATOM   1540  CB  GLU    99      54.328  61.012  38.314  1.00  0.00           C  
ATOM   1541  HB2 GLU    99      53.939  60.046  38.637  1.00  0.00           H  
ATOM   1542  HB3 GLU    99      55.030  60.940  37.484  1.00  0.00           H  
ATOM   1543  CG  GLU    99      53.149  61.682  37.658  1.00  0.00           C  
ATOM   1544  HG2 GLU    99      52.445  62.138  38.354  1.00  0.00           H  
ATOM   1545  HG3 GLU    99      52.569  60.929  37.126  1.00  0.00           H  
ATOM   1546  CD  GLU    99      53.507  62.824  36.598  1.00  0.00           C  
ATOM   1547  OE1 GLU    99      52.773  62.942  35.583  1.00  0.00           O  
ATOM   1548  OE2 GLU    99      54.527  63.550  36.807  1.00  0.00           O  
ATOM   1549  C   GLU    99      53.970  62.359  40.480  1.00  0.00           C  
ATOM   1550  O   GLU    99      53.355  61.481  41.147  1.00  0.00           O  
ATOM   1551  N   LYS   100      53.776  63.685  40.673  1.00  0.00           N  
ATOM   1552  H   LYS   100      54.456  64.290  40.237  1.00  0.00           H  
ATOM   1553  CA  LYS   100      52.560  64.266  41.297  1.00  0.00           C  
ATOM   1554  HA  LYS   100      52.222  63.866  42.253  1.00  0.00           H  
ATOM   1555  CB  LYS   100      52.938  65.751  41.748  1.00  0.00           C  
ATOM   1556  HB2 LYS   100      53.130  66.330  40.844  1.00  0.00           H  
ATOM   1557  HB3 LYS   100      53.802  65.778  42.412  1.00  0.00           H  
ATOM   1558  CG  LYS   100      51.843  66.562  42.510  1.00  0.00           C  
ATOM   1559  HG2 LYS   100      51.271  65.880  43.140  1.00  0.00           H  
ATOM   1560  HG3 LYS   100      51.117  66.755  41.720  1.00  0.00           H  
ATOM   1561  CD  LYS   100      52.390  67.752  43.294  1.00  0.00           C  
ATOM   1562  HD2 LYS   100      52.832  68.468  42.602  1.00  0.00           H  
ATOM   1563  HD3 LYS   100      53.144  67.443  44.017  1.00  0.00           H  
ATOM   1564  CE  LYS   100      51.247  68.526  44.102  1.00  0.00           C  
ATOM   1565  HE2 LYS   100      50.712  67.738  44.632  1.00  0.00           H  
ATOM   1566  HE3 LYS   100      50.454  69.029  43.549  1.00  0.00           H  
ATOM   1567  NZ  LYS   100      51.778  69.503  45.110  1.00  0.00           N  
ATOM   1568  HZ1 LYS   100      51.058  70.051  45.559  1.00  0.00           H  
ATOM   1569  HZ2 LYS   100      52.114  68.915  45.859  1.00  0.00           H  
ATOM   1570  HZ3 LYS   100      52.368  70.265  44.806  1.00  0.00           H  
ATOM   1571  C   LYS   100      51.289  64.274  40.423  1.00  0.00           C  
ATOM   1572  O   LYS   100      51.394  64.778  39.251  1.00  0.00           O  
ATOM   1573  N   MET   101      50.087  63.861  40.805  1.00  0.00           N  
ATOM   1574  H   MET   101      50.062  63.534  41.760  1.00  0.00           H  
ATOM   1575  CA  MET   101      48.778  63.980  40.103  1.00  0.00           C  
ATOM   1576  HA  MET   101      48.939  64.723  39.322  1.00  0.00           H  
ATOM   1577  CB  MET   101      48.242  62.669  39.490  1.00  0.00           C  
ATOM   1578  HB2 MET   101      47.280  62.765  38.988  1.00  0.00           H  
ATOM   1579  HB3 MET   101      48.048  61.943  40.280  1.00  0.00           H  
ATOM   1580  CG  MET   101      49.277  62.096  38.486  1.00  0.00           C  
ATOM   1581  HG2 MET   101      50.237  62.125  39.001  1.00  0.00           H  
ATOM   1582  HG3 MET   101      49.303  62.827  37.678  1.00  0.00           H  
ATOM   1583  SD  MET   101      48.875  60.404  37.853  1.00  0.00           S  
ATOM   1584  CE  MET   101      49.142  59.372  39.231  1.00  0.00           C  
ATOM   1585  HE1 MET   101      49.025  58.331  38.933  1.00  0.00           H  
ATOM   1586  HE2 MET   101      50.144  59.540  39.626  1.00  0.00           H  
ATOM   1587  HE3 MET   101      48.512  59.684  40.065  1.00  0.00           H  
ATOM   1588  C   MET   101      47.866  64.577  41.187  1.00  0.00           C  
ATOM   1589  O   MET   101      48.240  65.589  41.796  1.00  0.00           O  
ATOM   1590  N   THR   102      46.657  64.029  41.346  1.00  0.00           N  
ATOM   1591  H   THR   102      46.429  63.175  40.857  1.00  0.00           H  
ATOM   1592  CA  THR   102      45.536  64.746  41.959  1.00  0.00           C  
ATOM   1593  HA  THR   102      45.875  65.637  42.487  1.00  0.00           H  
ATOM   1594  CB  THR   102      44.485  65.119  40.946  1.00  0.00           C  
ATOM   1595  HB  THR   102      43.569  65.503  41.393  1.00  0.00           H  
ATOM   1596  CG2 THR   102      45.022  66.243  39.942  1.00  0.00           C  
ATOM   1597 HG21 THR   102      45.922  65.858  39.463  1.00  0.00           H  
ATOM   1598 HG22 THR   102      44.206  66.549  39.288  1.00  0.00           H  
ATOM   1599 HG23 THR   102      45.337  67.154  40.451  1.00  0.00           H  
ATOM   1600  OG1 THR   102      44.197  64.047  40.102  1.00  0.00           O  
ATOM   1601  HG1 THR   102      43.252  63.979  40.254  1.00  0.00           H  
ATOM   1602  C   THR   102      44.812  64.008  43.076  1.00  0.00           C  
ATOM   1603  O   THR   102      44.609  64.609  44.158  1.00  0.00           O  
ATOM   1604  N   ASP   103      44.329  62.805  42.950  1.00  0.00           N  
ATOM   1605  H   ASP   103      44.523  62.366  42.061  1.00  0.00           H  
ATOM   1606  CA  ASP   103      43.464  62.035  43.903  1.00  0.00           C  
ATOM   1607  HA  ASP   103      43.965  62.116  44.868  1.00  0.00           H  
ATOM   1608  CB  ASP   103      42.002  62.493  43.983  1.00  0.00           C  
ATOM   1609  HB2 ASP   103      41.565  62.248  43.015  1.00  0.00           H  
ATOM   1610  HB3 ASP   103      41.879  63.571  44.091  1.00  0.00           H  
ATOM   1611  CG  ASP   103      41.134  61.812  45.021  1.00  0.00           C  
ATOM   1612  OD1 ASP   103      41.640  60.954  45.774  1.00  0.00           O  
ATOM   1613  OD2 ASP   103      39.961  62.206  45.180  1.00  0.00           O  
ATOM   1614  C   ASP   103      43.488  60.581  43.561  1.00  0.00           C  
ATOM   1615  O   ASP   103      42.681  60.035  42.759  1.00  0.00           O  
ATOM   1616  N   SER   104      44.239  59.854  44.372  1.00  0.00           N  
ATOM   1617  H   SER   104      44.737  60.384  45.073  1.00  0.00           H  
ATOM   1618  CA  SER   104      44.366  58.429  44.445  1.00  0.00           C  
ATOM   1619  HA  SER   104      45.104  58.338  45.242  1.00  0.00           H  
ATOM   1620  CB  SER   104      43.071  57.863  44.964  1.00  0.00           C  
ATOM   1621  HB2 SER   104      43.165  56.792  45.144  1.00  0.00           H  
ATOM   1622  HB3 SER   104      42.230  58.003  44.285  1.00  0.00           H  
ATOM   1623  OG  SER   104      42.794  58.449  46.216  1.00  0.00           O  
ATOM   1624  HG  SER   104      42.858  59.383  46.004  1.00  0.00           H  
ATOM   1625  C   SER   104      44.842  57.566  43.241  1.00  0.00           C  
ATOM   1626  O   SER   104      44.092  57.389  42.258  1.00  0.00           O  
ATOM   1627  N   VAL   105      45.980  56.876  43.434  1.00  0.00           N  
ATOM   1628  H   VAL   105      46.402  57.005  44.343  1.00  0.00           H  
ATOM   1629  CA  VAL   105      46.315  55.658  42.651  1.00  0.00           C  
ATOM   1630  HA  VAL   105      45.922  55.673  41.635  1.00  0.00           H  
ATOM   1631  CB  VAL   105      47.823  55.686  42.484  1.00  0.00           C  
ATOM   1632  HB  VAL   105      48.343  55.591  43.437  1.00  0.00           H  
ATOM   1633  CG1 VAL   105      48.221  54.514  41.577  1.00  0.00           C  
ATOM   1634 HG11 VAL   105      49.281  54.528  41.325  1.00  0.00           H  
ATOM   1635 HG12 VAL   105      48.177  53.593  42.159  1.00  0.00           H  
ATOM   1636 HG13 VAL   105      47.589  54.592  40.692  1.00  0.00           H  
ATOM   1637  CG2 VAL   105      48.507  56.895  41.895  1.00  0.00           C  
ATOM   1638 HG21 VAL   105      48.379  57.749  42.560  1.00  0.00           H  
ATOM   1639 HG22 VAL   105      49.581  56.750  41.778  1.00  0.00           H  
ATOM   1640 HG23 VAL   105      48.174  57.160  40.891  1.00  0.00           H  
ATOM   1641  C   VAL   105      45.669  54.390  43.296  1.00  0.00           C  
ATOM   1642  O   VAL   105      46.161  53.896  44.274  1.00  0.00           O  
ATOM   1643  N   THR   106      44.535  53.868  42.673  1.00  0.00           N  
ATOM   1644  H   THR   106      44.140  54.266  41.833  1.00  0.00           H  
ATOM   1645  CA  THR   106      43.692  52.706  43.138  1.00  0.00           C  
ATOM   1646  HA  THR   106      43.815  52.841  44.212  1.00  0.00           H  
ATOM   1647  CB  THR   106      42.254  52.991  42.757  1.00  0.00           C  
ATOM   1648  HB  THR   106      41.665  52.113  43.022  1.00  0.00           H  
ATOM   1649  CG2 THR   106      41.747  54.290  43.413  1.00  0.00           C  
ATOM   1650 HG21 THR   106      40.668  54.198  43.538  1.00  0.00           H  
ATOM   1651 HG22 THR   106      42.182  54.342  44.411  1.00  0.00           H  
ATOM   1652 HG23 THR   106      41.951  55.216  42.875  1.00  0.00           H  
ATOM   1653  OG1 THR   106      42.130  53.227  41.422  1.00  0.00           O  
ATOM   1654  HG1 THR   106      42.151  52.347  41.039  1.00  0.00           H  
ATOM   1655  C   THR   106      44.275  51.329  42.673  1.00  0.00           C  
ATOM   1656  O   THR   106      44.009  50.286  43.275  1.00  0.00           O  
ATOM   1657  N   CYS   107      45.100  51.264  41.669  1.00  0.00           N  
ATOM   1658  H   CYS   107      45.416  52.160  41.327  1.00  0.00           H  
ATOM   1659  CA  CYS   107      45.788  50.050  41.261  1.00  0.00           C  
ATOM   1660  HA  CYS   107      45.913  49.481  42.182  1.00  0.00           H  
ATOM   1661  CB  CYS   107      44.973  49.196  40.323  1.00  0.00           C  
ATOM   1662  HB2 CYS   107      45.084  49.567  39.304  1.00  0.00           H  
ATOM   1663  HB3 CYS   107      43.935  49.178  40.656  1.00  0.00           H  
ATOM   1664  SG  CYS   107      45.518  47.469  40.408  1.00  0.00           S  
ATOM   1665  HG  CYS   107      45.238  47.130  41.670  1.00  0.00           H  
ATOM   1666  C   CYS   107      47.183  50.190  40.676  1.00  0.00           C  
ATOM   1667  O   CYS   107      47.423  50.896  39.753  1.00  0.00           O  
ATOM   1668  N   LEU   108      48.103  49.325  41.126  1.00  0.00           N  
ATOM   1669  H   LEU   108      47.789  48.687  41.843  1.00  0.00           H  
ATOM   1670  CA  LEU   108      49.551  49.423  40.803  1.00  0.00           C  
ATOM   1671  HA  LEU   108      49.720  49.958  39.868  1.00  0.00           H  
ATOM   1672  CB  LEU   108      50.293  50.176  41.926  1.00  0.00           C  
ATOM   1673  HB2 LEU   108      50.379  49.616  42.857  1.00  0.00           H  
ATOM   1674  HB3 LEU   108      49.650  50.979  42.287  1.00  0.00           H  
ATOM   1675  CG  LEU   108      51.595  50.826  41.631  1.00  0.00           C  
ATOM   1676  HG  LEU   108      52.217  49.943  41.481  1.00  0.00           H  
ATOM   1677  CD1 LEU   108      51.591  51.780  40.473  1.00  0.00           C  
ATOM   1678 HD11 LEU   108      50.888  52.614  40.463  1.00  0.00           H  
ATOM   1679 HD12 LEU   108      52.589  52.218  40.448  1.00  0.00           H  
ATOM   1680 HD13 LEU   108      51.333  51.300  39.529  1.00  0.00           H  
ATOM   1681  CD2 LEU   108      52.151  51.613  42.787  1.00  0.00           C  
ATOM   1682 HD21 LEU   108      53.214  51.801  42.639  1.00  0.00           H  
ATOM   1683 HD22 LEU   108      51.831  52.655  42.796  1.00  0.00           H  
ATOM   1684 HD23 LEU   108      52.135  51.047  43.718  1.00  0.00           H  
ATOM   1685  C   LEU   108      50.138  47.952  40.616  1.00  0.00           C  
ATOM   1686  O   LEU   108      50.078  47.131  41.569  1.00  0.00           O  
ATOM   1687  N   TYR   109      50.595  47.621  39.443  1.00  0.00           N  
ATOM   1688  H   TYR   109      50.622  48.326  38.720  1.00  0.00           H  
ATOM   1689  CA  TYR   109      51.063  46.302  39.053  1.00  0.00           C  
ATOM   1690  HA  TYR   109      51.624  45.870  39.881  1.00  0.00           H  
ATOM   1691  CB  TYR   109      49.858  45.443  38.808  1.00  0.00           C  
ATOM   1692  HB2 TYR   109      49.089  45.861  38.158  1.00  0.00           H  
ATOM   1693  HB3 TYR   109      49.322  45.246  39.736  1.00  0.00           H  
ATOM   1694  CG  TYR   109      50.245  44.013  38.346  1.00  0.00           C  
ATOM   1695  CD1 TYR   109      49.557  43.469  37.269  1.00  0.00           C  
ATOM   1696  HD1 TYR   109      48.817  44.082  36.776  1.00  0.00           H  
ATOM   1697  CE1 TYR   109      49.852  42.220  36.704  1.00  0.00           C  
ATOM   1698  HE1 TYR   109      49.280  41.761  35.912  1.00  0.00           H  
ATOM   1699  CZ  TYR   109      50.974  41.526  37.198  1.00  0.00           C  
ATOM   1700  OH  TYR   109      51.477  40.368  36.564  1.00  0.00           O  
ATOM   1701  HH  TYR   109      52.194  40.016  37.096  1.00  0.00           H  
ATOM   1702  CE2 TYR   109      51.772  42.078  38.205  1.00  0.00           C  
ATOM   1703  HE2 TYR   109      52.718  41.675  38.534  1.00  0.00           H  
ATOM   1704  CD2 TYR   109      51.329  43.254  38.874  1.00  0.00           C  
ATOM   1705  HD2 TYR   109      51.816  43.659  39.749  1.00  0.00           H  
ATOM   1706  C   TYR   109      52.080  46.429  37.815  1.00  0.00           C  
ATOM   1707  O   TYR   109      51.850  47.196  36.903  1.00  0.00           O  
ATOM   1708  N   CYS   110      53.222  45.741  37.820  1.00  0.00           N  
ATOM   1709  H   CYS   110      53.558  45.202  38.605  1.00  0.00           H  
ATOM   1710  CA  CYS   110      54.173  45.703  36.672  1.00  0.00           C  
ATOM   1711  HA  CYS   110      53.994  46.587  36.060  1.00  0.00           H  
ATOM   1712  CB  CYS   110      55.609  45.684  37.135  1.00  0.00           C  
ATOM   1713  HB2 CYS   110      55.861  44.684  37.488  1.00  0.00           H  
ATOM   1714  HB3 CYS   110      55.760  46.433  37.913  1.00  0.00           H  
ATOM   1715  SG  CYS   110      56.649  45.983  35.636  1.00  0.00           S  
ATOM   1716  HG  CYS   110      56.763  44.706  35.260  1.00  0.00           H  
ATOM   1717  C   CYS   110      53.855  44.506  35.736  1.00  0.00           C  
ATOM   1718  O   CYS   110      54.152  43.283  36.095  1.00  0.00           O  
ATOM   1719  N   ASN   111      53.491  44.799  34.552  1.00  0.00           N  
ATOM   1720  H   ASN   111      53.534  45.790  34.365  1.00  0.00           H  
ATOM   1721  CA  ASN   111      53.185  43.734  33.555  1.00  0.00           C  
ATOM   1722  HA  ASN   111      53.373  42.748  33.981  1.00  0.00           H  
ATOM   1723  CB  ASN   111      51.658  43.597  33.412  1.00  0.00           C  
ATOM   1724  HB2 ASN   111      51.061  44.452  33.095  1.00  0.00           H  
ATOM   1725  HB3 ASN   111      51.303  43.459  34.433  1.00  0.00           H  
ATOM   1726  CG  ASN   111      51.160  42.346  32.817  1.00  0.00           C  
ATOM   1727  OD1 ASN   111      50.736  41.432  33.458  1.00  0.00           O  
ATOM   1728  ND2 ASN   111      51.012  42.304  31.522  1.00  0.00           N  
ATOM   1729 HD21 ASN   111      50.690  41.428  31.136  1.00  0.00           H  
ATOM   1730 HD22 ASN   111      51.056  43.093  30.893  1.00  0.00           H  
ATOM   1731  C   ASN   111      53.950  43.825  32.223  1.00  0.00           C  
ATOM   1732  O   ASN   111      54.307  44.925  31.818  1.00  0.00           O  
ATOM   1733  N   SER   112      54.232  42.592  31.734  1.00  0.00           N  
ATOM   1734  H   SER   112      54.166  41.824  32.387  1.00  0.00           H  
ATOM   1735  CA  SER   112      55.137  42.382  30.632  1.00  0.00           C  
ATOM   1736  HA  SER   112      55.661  43.311  30.406  1.00  0.00           H  
ATOM   1737  CB  SER   112      56.169  41.268  30.932  1.00  0.00           C  
ATOM   1738  HB2 SER   112      56.812  41.719  31.688  1.00  0.00           H  
ATOM   1739  HB3 SER   112      56.740  41.001  30.042  1.00  0.00           H  
ATOM   1740  OG  SER   112      55.575  40.093  31.366  1.00  0.00           O  
ATOM   1741  HG  SER   112      56.180  39.522  31.845  1.00  0.00           H  
ATOM   1742  C   SER   112      54.392  42.023  29.348  1.00  0.00           C  
ATOM   1743  O   SER   112      53.513  41.173  29.322  1.00  0.00           O  
ATOM   1744  N   PHE   113      54.834  42.597  28.288  1.00  0.00           N  
ATOM   1745  H   PHE   113      55.695  43.114  28.397  1.00  0.00           H  
ATOM   1746  CA  PHE   113      54.075  42.616  26.997  1.00  0.00           C  
ATOM   1747  HA  PHE   113      53.386  41.775  26.918  1.00  0.00           H  
ATOM   1748  CB  PHE   113      53.310  43.928  26.927  1.00  0.00           C  
ATOM   1749  HB2 PHE   113      52.950  43.937  25.899  1.00  0.00           H  
ATOM   1750  HB3 PHE   113      54.051  44.727  26.952  1.00  0.00           H  
ATOM   1751  CG  PHE   113      52.195  44.199  27.994  1.00  0.00           C  
ATOM   1752  CD1 PHE   113      50.886  43.855  27.626  1.00  0.00           C  
ATOM   1753  HD1 PHE   113      50.609  43.443  26.667  1.00  0.00           H  
ATOM   1754  CE1 PHE   113      49.830  44.132  28.544  1.00  0.00           C  
ATOM   1755  HE1 PHE   113      48.859  43.743  28.273  1.00  0.00           H  
ATOM   1756  CZ  PHE   113      50.067  44.723  29.793  1.00  0.00           C  
ATOM   1757  HZ  PHE   113      49.302  44.966  30.515  1.00  0.00           H  
ATOM   1758  CE2 PHE   113      51.341  45.076  30.089  1.00  0.00           C  
ATOM   1759  HE2 PHE   113      51.565  45.536  31.040  1.00  0.00           H  
ATOM   1760  CD2 PHE   113      52.443  44.823  29.241  1.00  0.00           C  
ATOM   1761  HD2 PHE   113      53.424  45.123  29.577  1.00  0.00           H  
ATOM   1762  C   PHE   113      55.038  42.513  25.792  1.00  0.00           C  
ATOM   1763  O   PHE   113      55.948  43.268  25.600  1.00  0.00           O  
ATOM   1764  N   SER   114      54.752  41.599  24.866  1.00  0.00           N  
ATOM   1765  H   SER   114      54.053  40.916  25.126  1.00  0.00           H  
ATOM   1766  CA  SER   114      55.313  41.542  23.528  1.00  0.00           C  
ATOM   1767  HA  SER   114      56.133  42.243  23.371  1.00  0.00           H  
ATOM   1768  CB  SER   114      55.793  40.161  23.167  1.00  0.00           C  
ATOM   1769  HB2 SER   114      55.014  39.400  23.118  1.00  0.00           H  
ATOM   1770  HB3 SER   114      56.570  39.922  23.892  1.00  0.00           H  
ATOM   1771  OG  SER   114      56.265  40.212  21.846  1.00  0.00           O  
ATOM   1772  HG  SER   114      55.971  39.380  21.469  1.00  0.00           H  
ATOM   1773  C   SER   114      54.180  42.003  22.566  1.00  0.00           C  
ATOM   1774  O   SER   114      53.016  41.723  22.751  1.00  0.00           O  
ATOM   1775  N   LYS   115      54.558  42.733  21.550  1.00  0.00           N  
ATOM   1776  H   LYS   115      55.517  43.044  21.618  1.00  0.00           H  
ATOM   1777  CA  LYS   115      53.846  43.086  20.344  1.00  0.00           C  
ATOM   1778  HA  LYS   115      52.781  42.957  20.536  1.00  0.00           H  
ATOM   1779  CB  LYS   115      54.098  44.571  20.122  1.00  0.00           C  
ATOM   1780  HB2 LYS   115      53.781  44.857  19.119  1.00  0.00           H  
ATOM   1781  HB3 LYS   115      55.157  44.798  20.241  1.00  0.00           H  
ATOM   1782  CG  LYS   115      53.188  45.386  21.114  1.00  0.00           C  
ATOM   1783  HG2 LYS   115      53.363  45.078  22.145  1.00  0.00           H  
ATOM   1784  HG3 LYS   115      52.123  45.302  20.895  1.00  0.00           H  
ATOM   1785  CD  LYS   115      53.296  46.927  21.189  1.00  0.00           C  
ATOM   1786  HD2 LYS   115      54.185  47.180  21.766  1.00  0.00           H  
ATOM   1787  HD3 LYS   115      52.436  47.382  21.680  1.00  0.00           H  
ATOM   1788  CE  LYS   115      53.383  47.606  19.878  1.00  0.00           C  
ATOM   1789  HE2 LYS   115      52.479  47.537  19.274  1.00  0.00           H  
ATOM   1790  HE3 LYS   115      54.169  47.122  19.298  1.00  0.00           H  
ATOM   1791  NZ  LYS   115      53.729  49.101  20.097  1.00  0.00           N  
ATOM   1792  HZ1 LYS   115      52.993  49.637  20.533  1.00  0.00           H  
ATOM   1793  HZ2 LYS   115      54.528  49.216  20.705  1.00  0.00           H  
ATOM   1794  HZ3 LYS   115      54.026  49.467  19.204  1.00  0.00           H  
ATOM   1795  C   LYS   115      54.301  42.189  19.135  1.00  0.00           C  
ATOM   1796  O   LYS   115      53.500  41.802  18.289  1.00  0.00           O  
ATOM   1797  N   GLN   116      55.635  41.981  19.113  1.00  0.00           N  
ATOM   1798  H   GLN   116      56.144  42.337  19.910  1.00  0.00           H  
ATOM   1799  CA  GLN   116      56.331  41.215  18.103  1.00  0.00           C  
ATOM   1800  HA  GLN   116      55.576  40.788  17.444  1.00  0.00           H  
ATOM   1801  CB  GLN   116      57.098  42.215  17.266  1.00  0.00           C  
ATOM   1802  HB2 GLN   116      57.621  42.973  17.850  1.00  0.00           H  
ATOM   1803  HB3 GLN   116      56.421  42.880  16.729  1.00  0.00           H  
ATOM   1804  CG  GLN   116      58.168  41.646  16.272  1.00  0.00           C  
ATOM   1805  HG2 GLN   116      58.710  40.971  16.935  1.00  0.00           H  
ATOM   1806  HG3 GLN   116      58.753  42.489  15.905  1.00  0.00           H  
ATOM   1807  CD  GLN   116      57.651  40.690  15.211  1.00  0.00           C  
ATOM   1808  OE1 GLN   116      56.527  40.305  15.210  1.00  0.00           O  
ATOM   1809  NE2 GLN   116      58.425  40.350  14.219  1.00  0.00           N  
ATOM   1810 HE21 GLN   116      58.095  39.615  13.610  1.00  0.00           H  
ATOM   1811 HE22 GLN   116      59.324  40.747  13.985  1.00  0.00           H  
ATOM   1812  C   GLN   116      57.223  40.176  18.858  1.00  0.00           C  
ATOM   1813  O   GLN   116      57.054  39.012  18.489  1.00  0.00           O  
ATOM   1814  N   SER   117      58.197  40.530  19.683  1.00  0.00           N  
ATOM   1815  H   SER   117      58.310  41.499  19.945  1.00  0.00           H  
ATOM   1816  CA  SER   117      59.113  39.528  20.297  1.00  0.00           C  
ATOM   1817  HA  SER   117      58.696  38.523  20.233  1.00  0.00           H  
ATOM   1818  CB  SER   117      60.346  39.381  19.468  1.00  0.00           C  
ATOM   1819  HB2 SER   117      60.689  40.405  19.317  1.00  0.00           H  
ATOM   1820  HB3 SER   117      60.127  38.901  18.514  1.00  0.00           H  
ATOM   1821  OG  SER   117      61.283  38.845  20.214  1.00  0.00           O  
ATOM   1822  HG  SER   117      61.304  37.898  20.056  1.00  0.00           H  
ATOM   1823  C   SER   117      59.453  39.893  21.768  1.00  0.00           C  
ATOM   1824  O   SER   117      59.204  39.080  22.665  1.00  0.00           O  
ATOM   1825  N   LYS   118      60.087  41.024  21.973  1.00  0.00           N  
ATOM   1826  H   LYS   118      60.259  41.622  21.178  1.00  0.00           H  
ATOM   1827  CA  LYS   118      60.705  41.378  23.245  1.00  0.00           C  
ATOM   1828  HA  LYS   118      61.371  40.560  23.522  1.00  0.00           H  
ATOM   1829  CB  LYS   118      61.547  42.690  23.017  1.00  0.00           C  
ATOM   1830  HB2 LYS   118      61.716  43.101  24.012  1.00  0.00           H  
ATOM   1831  HB3 LYS   118      60.961  43.485  22.556  1.00  0.00           H  
ATOM   1832  CG  LYS   118      62.923  42.572  22.402  1.00  0.00           C  
ATOM   1833  HG2 LYS   118      63.045  42.049  21.454  1.00  0.00           H  
ATOM   1834  HG3 LYS   118      63.601  41.962  23.000  1.00  0.00           H  
ATOM   1835  CD  LYS   118      63.659  43.926  22.406  1.00  0.00           C  
ATOM   1836  HD2 LYS   118      63.623  44.253  23.445  1.00  0.00           H  
ATOM   1837  HD3 LYS   118      63.163  44.629  21.737  1.00  0.00           H  
ATOM   1838  CE  LYS   118      65.123  43.729  21.936  1.00  0.00           C  
ATOM   1839  HE2 LYS   118      65.526  42.760  22.229  1.00  0.00           H  
ATOM   1840  HE3 LYS   118      65.758  44.562  22.238  1.00  0.00           H  
ATOM   1841  NZ  LYS   118      65.227  43.565  20.410  1.00  0.00           N  
ATOM   1842  HZ1 LYS   118      64.504  42.963  20.043  1.00  0.00           H  
ATOM   1843  HZ2 LYS   118      65.066  44.451  19.953  1.00  0.00           H  
ATOM   1844  HZ3 LYS   118      66.055  43.114  20.049  1.00  0.00           H  
ATOM   1845  C   LYS   118      59.639  41.510  24.324  1.00  0.00           C  
ATOM   1846  O   LYS   118      58.851  42.482  24.075  1.00  0.00           O  
ATOM   1847  N   GLN   119      59.548  40.667  25.353  1.00  0.00           N  
ATOM   1848  H   GLN   119      60.227  39.920  25.307  1.00  0.00           H  
ATOM   1849  CA  GLN   119      58.512  40.839  26.371  1.00  0.00           C  
ATOM   1850  HA  GLN   119      57.488  40.891  26.001  1.00  0.00           H  
ATOM   1851  CB  GLN   119      58.409  39.469  27.187  1.00  0.00           C  
ATOM   1852  HB2 GLN   119      57.831  39.580  28.104  1.00  0.00           H  
ATOM   1853  HB3 GLN   119      59.439  39.277  27.487  1.00  0.00           H  
ATOM   1854  CG  GLN   119      57.663  38.367  26.526  1.00  0.00           C  
ATOM   1855  HG2 GLN   119      57.925  37.412  26.981  1.00  0.00           H  
ATOM   1856  HG3 GLN   119      58.002  38.415  25.492  1.00  0.00           H  
ATOM   1857  CD  GLN   119      56.159  38.516  26.565  1.00  0.00           C  
ATOM   1858  OE1 GLN   119      55.493  39.098  27.345  1.00  0.00           O  
ATOM   1859  NE2 GLN   119      55.631  37.915  25.473  1.00  0.00           N  
ATOM   1860 HE21 GLN   119      56.191  37.360  24.840  1.00  0.00           H  
ATOM   1861 HE22 GLN   119      54.632  38.024  25.373  1.00  0.00           H  
ATOM   1862  C   GLN   119      58.837  41.998  27.338  1.00  0.00           C  
ATOM   1863  O   GLN   119      59.215  41.736  28.469  1.00  0.00           O  
ATOM   1864  N   LYS   120      58.697  43.223  26.842  1.00  0.00           N  
ATOM   1865  H   LYS   120      58.243  43.361  25.950  1.00  0.00           H  
ATOM   1866  CA  LYS   120      58.976  44.497  27.533  1.00  0.00           C  
ATOM   1867  HA  LYS   120      60.035  44.440  27.788  1.00  0.00           H  
ATOM   1868  CB  LYS   120      58.881  45.702  26.603  1.00  0.00           C  
ATOM   1869  HB2 LYS   120      58.587  46.629  27.095  1.00  0.00           H  
ATOM   1870  HB3 LYS   120      58.175  45.497  25.798  1.00  0.00           H  
ATOM   1871  CG  LYS   120      60.167  46.006  25.835  1.00  0.00           C  
ATOM   1872  HG2 LYS   120      60.337  45.189  25.134  1.00  0.00           H  
ATOM   1873  HG3 LYS   120      60.981  45.970  26.559  1.00  0.00           H  
ATOM   1874  CD  LYS   120      60.334  47.415  25.237  1.00  0.00           C  
ATOM   1875  HD2 LYS   120      59.489  47.477  24.550  1.00  0.00           H  
ATOM   1876  HD3 LYS   120      61.276  47.468  24.691  1.00  0.00           H  
ATOM   1877  CE  LYS   120      60.360  48.567  26.231  1.00  0.00           C  
ATOM   1878  HE2 LYS   120      61.134  48.358  26.969  1.00  0.00           H  
ATOM   1879  HE3 LYS   120      59.385  48.717  26.696  1.00  0.00           H  
ATOM   1880  NZ  LYS   120      60.726  49.808  25.638  1.00  0.00           N  
ATOM   1881  HZ1 LYS   120      61.598  49.835  25.128  1.00  0.00           H  
ATOM   1882  HZ2 LYS   120      59.996  50.103  25.006  1.00  0.00           H  
ATOM   1883  HZ3 LYS   120      60.751  50.574  26.296  1.00  0.00           H  
ATOM   1884  C   LYS   120      58.168  44.724  28.867  1.00  0.00           C  
ATOM   1885  O   LYS   120      56.960  44.360  28.947  1.00  0.00           O  
ATOM   1886  N   ASN   121      58.685  45.237  29.919  1.00  0.00           N  
ATOM   1887  H   ASN   121      59.589  45.684  29.862  1.00  0.00           H  
ATOM   1888  CA  ASN   121      58.053  45.476  31.299  1.00  0.00           C  
ATOM   1889  HA  ASN   121      57.190  44.812  31.253  1.00  0.00           H  
ATOM   1890  CB  ASN   121      59.005  45.058  32.434  1.00  0.00           C  
ATOM   1891  HB2 ASN   121      58.854  45.569  33.385  1.00  0.00           H  
ATOM   1892  HB3 ASN   121      60.026  45.341  32.180  1.00  0.00           H  
ATOM   1893  CG  ASN   121      58.941  43.608  32.667  1.00  0.00           C  
ATOM   1894  OD1 ASN   121      57.946  43.130  33.251  1.00  0.00           O  
ATOM   1895  ND2 ASN   121      59.804  42.831  32.086  1.00  0.00           N  
ATOM   1896 HD21 ASN   121      59.710  41.843  32.271  1.00  0.00           H  
ATOM   1897 HD22 ASN   121      60.553  43.271  31.570  1.00  0.00           H  
ATOM   1898  C   ASN   121      57.498  46.943  31.474  1.00  0.00           C  
ATOM   1899  O   ASN   121      58.205  47.940  31.397  1.00  0.00           O  
ATOM   1900  N   PHE   122      56.136  47.000  31.854  1.00  0.00           N  
ATOM   1901  H   PHE   122      55.728  46.098  32.055  1.00  0.00           H  
ATOM   1902  CA  PHE   122      55.410  48.314  31.943  1.00  0.00           C  
ATOM   1903  HA  PHE   122      56.126  49.132  31.863  1.00  0.00           H  
ATOM   1904  CB  PHE   122      54.529  48.396  30.689  1.00  0.00           C  
ATOM   1905  HB2 PHE   122      53.974  49.325  30.817  1.00  0.00           H  
ATOM   1906  HB3 PHE   122      53.793  47.593  30.713  1.00  0.00           H  
ATOM   1907  CG  PHE   122      55.405  48.547  29.430  1.00  0.00           C  
ATOM   1908  CD1 PHE   122      56.042  49.796  29.054  1.00  0.00           C  
ATOM   1909  HD1 PHE   122      56.027  50.667  29.692  1.00  0.00           H  
ATOM   1910  CE1 PHE   122      56.589  49.833  27.725  1.00  0.00           C  
ATOM   1911  HE1 PHE   122      56.996  50.758  27.346  1.00  0.00           H  
ATOM   1912  CZ  PHE   122      56.493  48.744  26.799  1.00  0.00           C  
ATOM   1913  HZ  PHE   122      56.771  48.726  25.756  1.00  0.00           H  
ATOM   1914  CE2 PHE   122      55.980  47.509  27.322  1.00  0.00           C  
ATOM   1915  HE2 PHE   122      55.935  46.684  26.628  1.00  0.00           H  
ATOM   1916  CD2 PHE   122      55.472  47.454  28.614  1.00  0.00           C  
ATOM   1917  HD2 PHE   122      55.061  46.499  28.907  1.00  0.00           H  
ATOM   1918  C   PHE   122      54.614  48.388  33.236  1.00  0.00           C  
ATOM   1919  O   PHE   122      53.652  47.653  33.490  1.00  0.00           O  
ATOM   1920  N   LEU   123      54.927  49.447  34.026  1.00  0.00           N  
ATOM   1921  H   LEU   123      55.671  50.061  33.725  1.00  0.00           H  
ATOM   1922  CA  LEU   123      54.267  49.786  35.284  1.00  0.00           C  
ATOM   1923  HA  LEU   123      54.114  48.864  35.845  1.00  0.00           H  
ATOM   1924  CB  LEU   123      55.091  50.698  36.188  1.00  0.00           C  
ATOM   1925  HB2 LEU   123      55.471  51.584  35.680  1.00  0.00           H  
ATOM   1926  HB3 LEU   123      55.979  50.152  36.504  1.00  0.00           H  
ATOM   1927  CG  LEU   123      54.265  51.042  37.501  1.00  0.00           C  
ATOM   1928  HG  LEU   123      53.444  51.719  37.265  1.00  0.00           H  
ATOM   1929  CD1 LEU   123      53.754  49.815  38.193  1.00  0.00           C  
ATOM   1930 HD11 LEU   123      54.442  48.969  38.219  1.00  0.00           H  
ATOM   1931 HD12 LEU   123      53.359  50.091  39.171  1.00  0.00           H  
ATOM   1932 HD13 LEU   123      52.900  49.312  37.740  1.00  0.00           H  
ATOM   1933  CD2 LEU   123      55.129  51.866  38.413  1.00  0.00           C  
ATOM   1934 HD21 LEU   123      55.622  52.742  37.993  1.00  0.00           H  
ATOM   1935 HD22 LEU   123      54.625  52.215  39.315  1.00  0.00           H  
ATOM   1936 HD23 LEU   123      56.015  51.370  38.810  1.00  0.00           H  
ATOM   1937  C   LEU   123      52.943  50.450  34.920  1.00  0.00           C  
ATOM   1938  O   LEU   123      52.827  51.569  34.336  1.00  0.00           O  
ATOM   1939  N   LEU   124      51.888  49.771  35.242  1.00  0.00           N  
ATOM   1940  H   LEU   124      52.012  48.834  35.596  1.00  0.00           H  
ATOM   1941  CA  LEU   124      50.480  50.152  35.143  1.00  0.00           C  
ATOM   1942  HA  LEU   124      50.393  50.818  34.284  1.00  0.00           H  
ATOM   1943  CB  LEU   124      49.728  48.861  34.967  1.00  0.00           C  
ATOM   1944  HB2 LEU   124      48.659  49.065  35.028  1.00  0.00           H  
ATOM   1945  HB3 LEU   124      49.860  48.134  35.767  1.00  0.00           H  
ATOM   1946  CG  LEU   124      49.975  48.136  33.600  1.00  0.00           C  
ATOM   1947  HG  LEU   124      51.050  48.189  33.427  1.00  0.00           H  
ATOM   1948  CD1 LEU   124      49.561  46.627  33.721  1.00  0.00           C  
ATOM   1949 HD11 LEU   124      49.630  46.147  32.745  1.00  0.00           H  
ATOM   1950 HD12 LEU   124      50.213  46.050  34.378  1.00  0.00           H  
ATOM   1951 HD13 LEU   124      48.516  46.615  34.031  1.00  0.00           H  
ATOM   1952  CD2 LEU   124      49.234  48.804  32.427  1.00  0.00           C  
ATOM   1953 HD21 LEU   124      49.806  49.707  32.209  1.00  0.00           H  
ATOM   1954 HD22 LEU   124      49.286  48.212  31.514  1.00  0.00           H  
ATOM   1955 HD23 LEU   124      48.186  49.022  32.631  1.00  0.00           H  
ATOM   1956  C   LEU   124      49.933  50.941  36.352  1.00  0.00           C  
ATOM   1957  O   LEU   124      49.860  50.463  37.487  1.00  0.00           O  
ATOM   1958  N   VAL   125      49.663  52.271  36.224  1.00  0.00           N  
ATOM   1959  H   VAL   125      49.762  52.703  35.317  1.00  0.00           H  
ATOM   1960  CA  VAL   125      49.186  53.182  37.270  1.00  0.00           C  
ATOM   1961  HA  VAL   125      49.198  52.696  38.246  1.00  0.00           H  
ATOM   1962  CB  VAL   125      49.956  54.542  37.294  1.00  0.00           C  
ATOM   1963  HB  VAL   125      49.730  55.136  36.408  1.00  0.00           H  
ATOM   1964  CG1 VAL   125      49.760  55.445  38.510  1.00  0.00           C  
ATOM   1965 HG11 VAL   125      50.132  54.916  39.387  1.00  0.00           H  
ATOM   1966 HG12 VAL   125      50.268  56.401  38.384  1.00  0.00           H  
ATOM   1967 HG13 VAL   125      48.683  55.487  38.671  1.00  0.00           H  
ATOM   1968  CG2 VAL   125      51.485  54.182  37.346  1.00  0.00           C  
ATOM   1969 HG21 VAL   125      52.020  55.130  37.288  1.00  0.00           H  
ATOM   1970 HG22 VAL   125      51.656  53.713  38.315  1.00  0.00           H  
ATOM   1971 HG23 VAL   125      51.838  53.556  36.526  1.00  0.00           H  
ATOM   1972  C   VAL   125      47.600  53.458  37.082  1.00  0.00           C  
ATOM   1973  O   VAL   125      47.197  54.357  36.436  1.00  0.00           O  
ATOM   1974  N   GLY   126      46.765  52.643  37.778  1.00  0.00           N  
ATOM   1975  H   GLY   126      47.223  51.894  38.277  1.00  0.00           H  
ATOM   1976  CA  GLY   126      45.331  52.783  37.920  1.00  0.00           C  
ATOM   1977  HA2 GLY   126      44.990  51.828  38.318  1.00  0.00           H  
ATOM   1978  HA3 GLY   126      44.844  52.957  36.961  1.00  0.00           H  
ATOM   1979  C   GLY   126      44.974  53.905  38.867  1.00  0.00           C  
ATOM   1980  O   GLY   126      45.251  53.828  40.006  1.00  0.00           O  
ATOM   1981  N   THR   127      44.231  54.863  38.400  1.00  0.00           N  
ATOM   1982  H   THR   127      44.094  54.838  37.400  1.00  0.00           H  
ATOM   1983  CA  THR   127      43.724  55.996  39.191  1.00  0.00           C  
ATOM   1984  HA  THR   127      44.009  55.964  40.242  1.00  0.00           H  
ATOM   1985  CB  THR   127      44.130  57.376  38.615  1.00  0.00           C  
ATOM   1986  HB  THR   127      43.805  58.130  39.332  1.00  0.00           H  
ATOM   1987  CG2 THR   127      45.663  57.567  38.552  1.00  0.00           C  
ATOM   1988 HG21 THR   127      45.999  57.685  39.582  1.00  0.00           H  
ATOM   1989 HG22 THR   127      46.119  56.700  38.075  1.00  0.00           H  
ATOM   1990 HG23 THR   127      45.750  58.473  37.952  1.00  0.00           H  
ATOM   1991  OG1 THR   127      43.554  57.769  37.452  1.00  0.00           O  
ATOM   1992  HG1 THR   127      44.255  57.565  36.829  1.00  0.00           H  
ATOM   1993  C   THR   127      42.193  56.036  39.445  1.00  0.00           C  
ATOM   1994  O   THR   127      41.440  55.464  38.658  1.00  0.00           O  
ATOM   1995  N   ALA   128      41.806  56.691  40.547  1.00  0.00           N  
ATOM   1996  H   ALA   128      42.472  57.055  41.213  1.00  0.00           H  
ATOM   1997  CA  ALA   128      40.309  57.047  40.792  1.00  0.00           C  
ATOM   1998  HA  ALA   128      39.706  56.141  40.861  1.00  0.00           H  
ATOM   1999  CB  ALA   128      40.201  57.824  42.104  1.00  0.00           C  
ATOM   2000  HB1 ALA   128      40.848  57.366  42.852  1.00  0.00           H  
ATOM   2001  HB2 ALA   128      40.364  58.898  42.009  1.00  0.00           H  
ATOM   2002  HB3 ALA   128      39.190  57.856  42.510  1.00  0.00           H  
ATOM   2003  C   ALA   128      39.628  57.756  39.651  1.00  0.00           C  
ATOM   2004  O   ALA   128      38.633  57.243  39.134  1.00  0.00           O  
ATOM   2005  N   ASP   129      40.231  58.805  38.988  1.00  0.00           N  
ATOM   2006  H   ASP   129      41.033  59.306  39.344  1.00  0.00           H  
ATOM   2007  CA  ASP   129      39.499  59.337  37.862  1.00  0.00           C  
ATOM   2008  HA  ASP   129      38.575  59.761  38.257  1.00  0.00           H  
ATOM   2009  CB  ASP   129      40.312  60.426  37.178  1.00  0.00           C  
ATOM   2010  HB2 ASP   129      39.789  60.521  36.226  1.00  0.00           H  
ATOM   2011  HB3 ASP   129      41.322  60.052  37.013  1.00  0.00           H  
ATOM   2012  CG  ASP   129      40.416  61.664  37.967  1.00  0.00           C  
ATOM   2013  OD1 ASP   129      39.931  61.805  39.108  1.00  0.00           O  
ATOM   2014  OD2 ASP   129      41.044  62.594  37.403  1.00  0.00           O  
ATOM   2015  C   ASP   129      39.160  58.348  36.704  1.00  0.00           C  
ATOM   2016  O   ASP   129      38.150  58.558  36.051  1.00  0.00           O  
ATOM   2017  N   GLY   130      40.063  57.406  36.458  1.00  0.00           N  
ATOM   2018  H   GLY   130      40.789  57.275  37.148  1.00  0.00           H  
ATOM   2019  CA  GLY   130      39.970  56.636  35.306  1.00  0.00           C  
ATOM   2020  HA2 GLY   130      39.019  56.676  34.776  1.00  0.00           H  
ATOM   2021  HA3 GLY   130      40.160  55.568  35.409  1.00  0.00           H  
ATOM   2022  C   GLY   130      41.092  57.038  34.301  1.00  0.00           C  
ATOM   2023  O   GLY   130      40.974  56.862  33.136  1.00  0.00           O  
ATOM   2024  N   LYS   131      42.228  57.461  34.902  1.00  0.00           N  
ATOM   2025  H   LYS   131      42.229  57.631  35.898  1.00  0.00           H  
ATOM   2026  CA  LYS   131      43.489  57.758  34.107  1.00  0.00           C  
ATOM   2027  HA  LYS   131      43.255  57.780  33.043  1.00  0.00           H  
ATOM   2028  CB  LYS   131      44.040  59.232  34.398  1.00  0.00           C  
ATOM   2029  HB2 LYS   131      45.119  59.097  34.463  1.00  0.00           H  
ATOM   2030  HB3 LYS   131      43.685  59.568  35.372  1.00  0.00           H  
ATOM   2031  CG  LYS   131      43.713  60.156  33.238  1.00  0.00           C  
ATOM   2032  HG2 LYS   131      44.193  59.839  32.312  1.00  0.00           H  
ATOM   2033  HG3 LYS   131      44.176  61.107  33.503  1.00  0.00           H  
ATOM   2034  CD  LYS   131      42.233  60.298  32.968  1.00  0.00           C  
ATOM   2035  HD2 LYS   131      41.657  60.360  33.891  1.00  0.00           H  
ATOM   2036  HD3 LYS   131      41.799  59.483  32.388  1.00  0.00           H  
ATOM   2037  CE  LYS   131      41.948  61.532  32.196  1.00  0.00           C  
ATOM   2038  HE2 LYS   131      42.657  61.541  31.369  1.00  0.00           H  
ATOM   2039  HE3 LYS   131      42.066  62.388  32.861  1.00  0.00           H  
ATOM   2040  NZ  LYS   131      40.593  61.461  31.545  1.00  0.00           N  
ATOM   2041  HZ1 LYS   131      39.886  61.865  32.143  1.00  0.00           H  
ATOM   2042  HZ2 LYS   131      40.608  61.932  30.651  1.00  0.00           H  
ATOM   2043  HZ3 LYS   131      40.261  60.523  31.372  1.00  0.00           H  
ATOM   2044  C   LYS   131      44.457  56.642  34.257  1.00  0.00           C  
ATOM   2045  O   LYS   131      45.194  56.570  35.320  1.00  0.00           O  
ATOM   2046  N   LEU   132      44.480  55.624  33.284  1.00  0.00           N  
ATOM   2047  H   LEU   132      43.902  55.686  32.458  1.00  0.00           H  
ATOM   2048  CA  LEU   132      45.562  54.629  33.351  1.00  0.00           C  
ATOM   2049  HA  LEU   132      45.765  54.334  34.380  1.00  0.00           H  
ATOM   2050  CB  LEU   132      45.076  53.356  32.578  1.00  0.00           C  
ATOM   2051  HB2 LEU   132      44.666  53.599  31.598  1.00  0.00           H  
ATOM   2052  HB3 LEU   132      44.295  52.887  33.176  1.00  0.00           H  
ATOM   2053  CG  LEU   132      46.040  52.293  32.319  1.00  0.00           C  
ATOM   2054  HG  LEU   132      46.902  52.652  31.758  1.00  0.00           H  
ATOM   2055  CD1 LEU   132      46.554  51.813  33.716  1.00  0.00           C  
ATOM   2056 HD11 LEU   132      45.836  51.351  34.394  1.00  0.00           H  
ATOM   2057 HD12 LEU   132      47.356  51.104  33.511  1.00  0.00           H  
ATOM   2058 HD13 LEU   132      47.067  52.633  34.218  1.00  0.00           H  
ATOM   2059  CD2 LEU   132      45.477  51.119  31.625  1.00  0.00           C  
ATOM   2060 HD21 LEU   132      46.265  50.441  31.297  1.00  0.00           H  
ATOM   2061 HD22 LEU   132      44.981  50.505  32.377  1.00  0.00           H  
ATOM   2062 HD23 LEU   132      44.686  51.383  30.923  1.00  0.00           H  
ATOM   2063  C   LEU   132      46.832  55.368  32.846  1.00  0.00           C  
ATOM   2064  O   LEU   132      46.918  55.447  31.606  1.00  0.00           O  
ATOM   2065  N   ALA   133      47.710  55.848  33.717  1.00  0.00           N  
ATOM   2066  H   ALA   133      47.551  55.631  34.690  1.00  0.00           H  
ATOM   2067  CA  ALA   133      49.038  56.291  33.220  1.00  0.00           C  
ATOM   2068  HA  ALA   133      48.952  56.735  32.228  1.00  0.00           H  
ATOM   2069  CB  ALA   133      49.448  57.470  34.164  1.00  0.00           C  
ATOM   2070  HB1 ALA   133      49.783  57.224  35.171  1.00  0.00           H  
ATOM   2071  HB2 ALA   133      50.304  58.028  33.784  1.00  0.00           H  
ATOM   2072  HB3 ALA   133      48.660  58.215  34.057  1.00  0.00           H  
ATOM   2073  C   ALA   133      50.021  55.138  33.190  1.00  0.00           C  
ATOM   2074  O   ALA   133      50.126  54.337  34.067  1.00  0.00           O  
ATOM   2075  N   ILE   134      50.813  54.948  32.132  1.00  0.00           N  
ATOM   2076  H   ILE   134      50.816  55.651  31.406  1.00  0.00           H  
ATOM   2077  CA  ILE   134      51.622  53.808  31.836  1.00  0.00           C  
ATOM   2078  HA  ILE   134      51.565  53.097  32.661  1.00  0.00           H  
ATOM   2079  CB  ILE   134      51.096  53.077  30.650  1.00  0.00           C  
ATOM   2080  HB  ILE   134      51.324  53.633  29.741  1.00  0.00           H  
ATOM   2081  CG2 ILE   134      51.826  51.813  30.389  1.00  0.00           C  
ATOM   2082 HG21 ILE   134      51.579  51.402  29.410  1.00  0.00           H  
ATOM   2083 HG22 ILE   134      52.904  51.883  30.535  1.00  0.00           H  
ATOM   2084 HG23 ILE   134      51.482  51.088  31.126  1.00  0.00           H  
ATOM   2085  CG1 ILE   134      49.567  52.779  30.732  1.00  0.00           C  
ATOM   2086 HG12 ILE   134      49.048  53.708  30.496  1.00  0.00           H  
ATOM   2087 HG13 ILE   134      49.277  52.412  31.717  1.00  0.00           H  
ATOM   2088  CD1 ILE   134      49.059  51.777  29.755  1.00  0.00           C  
ATOM   2089 HD11 ILE   134      49.346  50.779  30.087  1.00  0.00           H  
ATOM   2090 HD12 ILE   134      47.997  51.889  29.536  1.00  0.00           H  
ATOM   2091 HD13 ILE   134      49.513  51.879  28.769  1.00  0.00           H  
ATOM   2092  C   ILE   134      53.150  54.186  31.744  1.00  0.00           C  
ATOM   2093  O   ILE   134      53.582  54.954  30.873  1.00  0.00           O  
ATOM   2094  N   PHE   135      54.040  53.638  32.603  1.00  0.00           N  
ATOM   2095  H   PHE   135      53.652  52.970  33.254  1.00  0.00           H  
ATOM   2096  CA  PHE   135      55.465  54.093  32.626  1.00  0.00           C  
ATOM   2097  HA  PHE   135      55.691  54.935  31.972  1.00  0.00           H  
ATOM   2098  CB  PHE   135      55.842  54.667  34.024  1.00  0.00           C  
ATOM   2099  HB2 PHE   135      56.911  54.834  34.159  1.00  0.00           H  
ATOM   2100  HB3 PHE   135      55.654  53.824  34.689  1.00  0.00           H  
ATOM   2101  CG  PHE   135      55.175  55.888  34.522  1.00  0.00           C  
ATOM   2102  CD1 PHE   135      53.932  55.858  35.212  1.00  0.00           C  
ATOM   2103  HD1 PHE   135      53.511  54.891  35.440  1.00  0.00           H  
ATOM   2104  CE1 PHE   135      53.269  57.057  35.625  1.00  0.00           C  
ATOM   2105  HE1 PHE   135      52.324  56.998  36.144  1.00  0.00           H  
ATOM   2106  CZ  PHE   135      53.956  58.287  35.375  1.00  0.00           C  
ATOM   2107  HZ  PHE   135      53.494  59.220  35.661  1.00  0.00           H  
ATOM   2108  CE2 PHE   135      55.187  58.319  34.685  1.00  0.00           C  
ATOM   2109  HE2 PHE   135      55.635  59.281  34.486  1.00  0.00           H  
ATOM   2110  CD2 PHE   135      55.804  57.086  34.229  1.00  0.00           C  
ATOM   2111  HD2 PHE   135      56.794  57.095  33.796  1.00  0.00           H  
ATOM   2112  C   PHE   135      56.418  52.921  32.376  1.00  0.00           C  
ATOM   2113  O   PHE   135      56.155  51.859  32.756  1.00  0.00           O  
ATOM   2114  N   GLU   136      57.474  53.120  31.661  1.00  0.00           N  
ATOM   2115  H   GLU   136      57.740  54.060  31.405  1.00  0.00           H  
ATOM   2116  CA  GLU   136      58.539  52.147  31.335  1.00  0.00           C  
ATOM   2117  HA  GLU   136      58.137  51.230  30.905  1.00  0.00           H  
ATOM   2118  CB  GLU   136      59.540  52.767  30.303  1.00  0.00           C  
ATOM   2119  HB2 GLU   136      60.203  51.937  30.057  1.00  0.00           H  
ATOM   2120  HB3 GLU   136      60.069  53.608  30.751  1.00  0.00           H  
ATOM   2121  CG  GLU   136      58.869  53.124  29.010  1.00  0.00           C  
ATOM   2122  HG2 GLU   136      58.360  54.073  29.177  1.00  0.00           H  
ATOM   2123  HG3 GLU   136      58.071  52.414  28.793  1.00  0.00           H  
ATOM   2124  CD  GLU   136      59.800  53.123  27.815  1.00  0.00           C  
ATOM   2125  OE1 GLU   136      61.067  53.389  27.993  1.00  0.00           O  
ATOM   2126  OE2 GLU   136      59.365  53.092  26.681  1.00  0.00           O  
ATOM   2127  C   GLU   136      59.366  51.697  32.523  1.00  0.00           C  
ATOM   2128  O   GLU   136      59.894  52.576  33.271  1.00  0.00           O  
ATOM   2129  N   ASP   137      59.750  50.404  32.541  1.00  0.00           N  
ATOM   2130  H   ASP   137      59.498  49.838  31.743  1.00  0.00           H  
ATOM   2131  CA  ASP   137      60.714  49.840  33.536  1.00  0.00           C  
ATOM   2132  HA  ASP   137      60.263  49.803  34.527  1.00  0.00           H  
ATOM   2133  CB  ASP   137      61.246  48.384  33.216  1.00  0.00           C  
ATOM   2134  HB2 ASP   137      60.429  47.687  33.402  1.00  0.00           H  
ATOM   2135  HB3 ASP   137      61.993  48.093  33.954  1.00  0.00           H  
ATOM   2136  CG  ASP   137      61.676  48.256  31.744  1.00  0.00           C  
ATOM   2137  OD1 ASP   137      62.097  47.182  31.342  1.00  0.00           O  
ATOM   2138  OD2 ASP   137      61.714  49.307  31.013  1.00  0.00           O  
ATOM   2139  C   ASP   137      61.918  50.738  33.732  1.00  0.00           C  
ATOM   2140  O   ASP   137      62.214  51.071  34.876  1.00  0.00           O  
ATOM   2141  N   LYS   138      62.644  51.106  32.676  1.00  0.00           N  
ATOM   2142  H   LYS   138      62.509  50.755  31.738  1.00  0.00           H  
ATOM   2143  CA  LYS   138      63.816  52.090  32.818  1.00  0.00           C  
ATOM   2144  HA  LYS   138      64.415  51.615  33.595  1.00  0.00           H  
ATOM   2145  CB  LYS   138      64.761  52.046  31.575  1.00  0.00           C  
ATOM   2146  HB2 LYS   138      65.278  53.003  31.654  1.00  0.00           H  
ATOM   2147  HB3 LYS   138      64.253  52.023  30.611  1.00  0.00           H  
ATOM   2148  CG  LYS   138      65.703  50.784  31.642  1.00  0.00           C  
ATOM   2149  HG2 LYS   138      65.174  49.842  31.493  1.00  0.00           H  
ATOM   2150  HG3 LYS   138      66.236  50.910  32.584  1.00  0.00           H  
ATOM   2151  CD  LYS   138      66.714  50.941  30.479  1.00  0.00           C  
ATOM   2152  HD2 LYS   138      67.270  51.877  30.423  1.00  0.00           H  
ATOM   2153  HD3 LYS   138      66.193  50.836  29.528  1.00  0.00           H  
ATOM   2154  CE  LYS   138      67.751  49.762  30.646  1.00  0.00           C  
ATOM   2155  HE2 LYS   138      67.116  48.910  30.401  1.00  0.00           H  
ATOM   2156  HE3 LYS   138      68.012  49.654  31.699  1.00  0.00           H  
ATOM   2157  NZ  LYS   138      68.936  49.916  29.879  1.00  0.00           N  
ATOM   2158  HZ1 LYS   138      69.494  49.080  29.979  1.00  0.00           H  
ATOM   2159  HZ2 LYS   138      68.814  50.128  28.900  1.00  0.00           H  
ATOM   2160  HZ3 LYS   138      69.441  50.693  30.282  1.00  0.00           H  
ATOM   2161  C   LYS   138      63.540  53.526  33.281  1.00  0.00           C  
ATOM   2162  O   LYS   138      64.381  54.201  33.871  1.00  0.00           O  
ATOM   2163  N   THR   139      62.377  53.993  33.030  1.00  0.00           N  
ATOM   2164  H   THR   139      61.656  53.409  32.631  1.00  0.00           H  
ATOM   2165  CA  THR   139      61.839  55.303  33.420  1.00  0.00           C  
ATOM   2166  HA  THR   139      62.545  56.082  33.132  1.00  0.00           H  
ATOM   2167  CB  THR   139      60.457  55.605  32.767  1.00  0.00           C  
ATOM   2168  HB  THR   139      59.713  54.814  32.860  1.00  0.00           H  
ATOM   2169  CG2 THR   139      59.907  56.864  33.394  1.00  0.00           C  
ATOM   2170 HG21 THR   139      58.966  57.217  32.972  1.00  0.00           H  
ATOM   2171 HG22 THR   139      59.692  56.626  34.436  1.00  0.00           H  
ATOM   2172 HG23 THR   139      60.677  57.622  33.254  1.00  0.00           H  
ATOM   2173  OG1 THR   139      60.675  55.871  31.417  1.00  0.00           O  
ATOM   2174  HG1 THR   139      61.237  55.226  30.982  1.00  0.00           H  
ATOM   2175  C   THR   139      61.826  55.349  34.993  1.00  0.00           C  
ATOM   2176  O   THR   139      62.163  56.409  35.549  1.00  0.00           O  
ATOM   2177  N   VAL   140      61.692  54.211  35.689  1.00  0.00           N  
ATOM   2178  H   VAL   140      61.360  53.372  35.235  1.00  0.00           H  
ATOM   2179  CA  VAL   140      61.463  54.278  37.133  1.00  0.00           C  
ATOM   2180  HA  VAL   140      60.651  54.995  37.257  1.00  0.00           H  
ATOM   2181  CB  VAL   140      61.069  52.911  37.689  1.00  0.00           C  
ATOM   2182  HB  VAL   140      61.886  52.211  37.515  1.00  0.00           H  
ATOM   2183  CG1 VAL   140      60.706  53.009  39.197  1.00  0.00           C  
ATOM   2184 HG11 VAL   140      61.560  53.304  39.807  1.00  0.00           H  
ATOM   2185 HG12 VAL   140      59.847  53.679  39.154  1.00  0.00           H  
ATOM   2186 HG13 VAL   140      60.396  52.036  39.577  1.00  0.00           H  
ATOM   2187  CG2 VAL   140      59.855  52.322  36.977  1.00  0.00           C  
ATOM   2188 HG21 VAL   140      59.001  52.954  37.217  1.00  0.00           H  
ATOM   2189 HG22 VAL   140      60.001  52.279  35.897  1.00  0.00           H  
ATOM   2190 HG23 VAL   140      59.525  51.368  37.388  1.00  0.00           H  
ATOM   2191  C   VAL   140      62.694  54.954  37.882  1.00  0.00           C  
ATOM   2192  O   VAL   140      62.521  55.636  38.861  1.00  0.00           O  
ATOM   2193  N   LYS   141      63.934  54.819  37.431  1.00  0.00           N  
ATOM   2194  H   LYS   141      64.133  54.051  36.806  1.00  0.00           H  
ATOM   2195  CA  LYS   141      65.134  55.453  37.951  1.00  0.00           C  
ATOM   2196  HA  LYS   141      65.195  55.233  39.017  1.00  0.00           H  
ATOM   2197  CB  LYS   141      66.307  55.007  37.118  1.00  0.00           C  
ATOM   2198  HB2 LYS   141      66.125  55.111  36.049  1.00  0.00           H  
ATOM   2199  HB3 LYS   141      66.445  53.960  37.389  1.00  0.00           H  
ATOM   2200  CG  LYS   141      67.623  55.768  37.360  1.00  0.00           C  
ATOM   2201  HG2 LYS   141      67.842  55.875  38.422  1.00  0.00           H  
ATOM   2202  HG3 LYS   141      67.542  56.782  36.967  1.00  0.00           H  
ATOM   2203  CD  LYS   141      68.874  55.072  36.711  1.00  0.00           C  
ATOM   2204  HD2 LYS   141      68.805  54.887  35.639  1.00  0.00           H  
ATOM   2205  HD3 LYS   141      69.201  54.210  37.292  1.00  0.00           H  
ATOM   2206  CE  LYS   141      70.001  56.076  36.875  1.00  0.00           C  
ATOM   2207  HE2 LYS   141      69.995  56.349  37.930  1.00  0.00           H  
ATOM   2208  HE3 LYS   141      69.832  56.893  36.173  1.00  0.00           H  
ATOM   2209  NZ  LYS   141      71.226  55.507  36.505  1.00  0.00           N  
ATOM   2210  HZ1 LYS   141      71.954  56.191  36.354  1.00  0.00           H  
ATOM   2211  HZ2 LYS   141      71.501  54.841  37.212  1.00  0.00           H  
ATOM   2212  HZ3 LYS   141      71.196  54.953  35.660  1.00  0.00           H  
ATOM   2213  C   LYS   141      64.988  57.008  37.970  1.00  0.00           C  
ATOM   2214  O   LYS   141      65.696  57.627  38.807  1.00  0.00           O  
ATOM   2215  N   LEU   142      64.281  57.639  37.028  1.00  0.00           N  
ATOM   2216  H   LEU   142      63.649  57.053  36.500  1.00  0.00           H  
ATOM   2217  CA  LEU   142      64.368  59.104  36.888  1.00  0.00           C  
ATOM   2218  HA  LEU   142      65.399  59.438  37.003  1.00  0.00           H  
ATOM   2219  CB  LEU   142      63.853  59.522  35.437  1.00  0.00           C  
ATOM   2220  HB2 LEU   142      63.848  60.612  35.448  1.00  0.00           H  
ATOM   2221  HB3 LEU   142      62.813  59.224  35.304  1.00  0.00           H  
ATOM   2222  CG  LEU   142      64.487  58.770  34.221  1.00  0.00           C  
ATOM   2223  HG  LEU   142      64.434  57.705  34.449  1.00  0.00           H  
ATOM   2224  CD1 LEU   142      63.725  59.033  32.942  1.00  0.00           C  
ATOM   2225 HD11 LEU   142      63.759  58.238  32.196  1.00  0.00           H  
ATOM   2226 HD12 LEU   142      62.657  59.205  33.074  1.00  0.00           H  
ATOM   2227 HD13 LEU   142      63.933  59.971  32.426  1.00  0.00           H  
ATOM   2228  CD2 LEU   142      65.923  59.162  33.967  1.00  0.00           C  
ATOM   2229 HD21 LEU   142      66.242  58.464  33.193  1.00  0.00           H  
ATOM   2230 HD22 LEU   142      66.143  60.211  33.773  1.00  0.00           H  
ATOM   2231 HD23 LEU   142      66.523  58.925  34.846  1.00  0.00           H  
ATOM   2232  C   LEU   142      63.487  59.910  37.863  1.00  0.00           C  
ATOM   2233  O   LEU   142      62.416  59.407  38.251  1.00  0.00           O  
ATOM   2234  N   LYS   143      63.938  61.100  38.323  1.00  0.00           N  
ATOM   2235  H   LYS   143      64.664  61.591  37.820  1.00  0.00           H  
ATOM   2236  CA  LYS   143      63.315  61.660  39.567  1.00  0.00           C  
ATOM   2237  HA  LYS   143      62.750  60.878  40.074  1.00  0.00           H  
ATOM   2238  CB  LYS   143      64.396  62.230  40.477  1.00  0.00           C  
ATOM   2239  HB2 LYS   143      63.914  62.517  41.412  1.00  0.00           H  
ATOM   2240  HB3 LYS   143      64.856  63.124  40.056  1.00  0.00           H  
ATOM   2241  CG  LYS   143      65.598  61.280  40.752  1.00  0.00           C  
ATOM   2242  HG2 LYS   143      66.291  61.216  39.914  1.00  0.00           H  
ATOM   2243  HG3 LYS   143      65.291  60.244  40.901  1.00  0.00           H  
ATOM   2244  CD  LYS   143      66.479  61.666  42.018  1.00  0.00           C  
ATOM   2245  HD2 LYS   143      66.028  61.419  42.979  1.00  0.00           H  
ATOM   2246  HD3 LYS   143      66.657  62.741  42.026  1.00  0.00           H  
ATOM   2247  CE  LYS   143      67.885  61.046  41.992  1.00  0.00           C  
ATOM   2248  HE2 LYS   143      67.822  60.064  41.525  1.00  0.00           H  
ATOM   2249  HE3 LYS   143      68.296  60.959  42.998  1.00  0.00           H  
ATOM   2250  NZ  LYS   143      68.828  61.896  41.287  1.00  0.00           N  
ATOM   2251  HZ1 LYS   143      69.709  61.414  41.175  1.00  0.00           H  
ATOM   2252  HZ2 LYS   143      68.540  62.263  40.391  1.00  0.00           H  
ATOM   2253  HZ3 LYS   143      69.074  62.725  41.809  1.00  0.00           H  
ATOM   2254  C   LYS   143      62.223  62.686  39.297  1.00  0.00           C  
ATOM   2255  O   LYS   143      62.305  63.909  39.705  1.00  0.00           O  
ATOM   2256  N   GLY   144      61.132  62.334  38.645  1.00  0.00           N  
ATOM   2257  H   GLY   144      61.043  61.354  38.418  1.00  0.00           H  
ATOM   2258  CA  GLY   144      60.137  63.223  37.986  1.00  0.00           C  
ATOM   2259  HA2 GLY   144      60.525  64.217  38.205  1.00  0.00           H  
ATOM   2260  HA3 GLY   144      59.145  62.998  38.376  1.00  0.00           H  
ATOM   2261  C   GLY   144      60.290  63.019  36.550  1.00  0.00           C  
ATOM   2262  O   GLY   144      61.350  63.373  35.921  1.00  0.00           O  
ATOM   2263  N   ALA   145      59.251  62.477  35.825  1.00  0.00           N  
ATOM   2264  H   ALA   145      58.410  62.458  36.385  1.00  0.00           H  
ATOM   2265  CA  ALA   145      59.314  61.862  34.542  1.00  0.00           C  
ATOM   2266  HA  ALA   145      59.929  62.492  33.898  1.00  0.00           H  
ATOM   2267  CB  ALA   145      59.979  60.442  34.514  1.00  0.00           C  
ATOM   2268  HB1 ALA   145      60.591  60.246  33.634  1.00  0.00           H  
ATOM   2269  HB2 ALA   145      60.695  60.346  35.331  1.00  0.00           H  
ATOM   2270  HB3 ALA   145      59.195  59.691  34.602  1.00  0.00           H  
ATOM   2271  C   ALA   145      58.024  61.840  33.700  1.00  0.00           C  
ATOM   2272  O   ALA   145      56.980  62.337  34.150  1.00  0.00           O  
ATOM   2273  N   ALA   146      57.951  61.358  32.489  1.00  0.00           N  
ATOM   2274  H   ALA   146      58.808  60.883  32.241  1.00  0.00           H  
ATOM   2275  CA  ALA   146      56.762  61.125  31.640  1.00  0.00           C  
ATOM   2276  HA  ALA   146      55.906  61.705  31.985  1.00  0.00           H  
ATOM   2277  CB  ALA   146      57.235  61.686  30.277  1.00  0.00           C  
ATOM   2278  HB1 ALA   146      56.287  61.778  29.747  1.00  0.00           H  
ATOM   2279  HB2 ALA   146      57.689  62.650  30.508  1.00  0.00           H  
ATOM   2280  HB3 ALA   146      58.003  61.098  29.775  1.00  0.00           H  
ATOM   2281  C   ALA   146      56.365  59.620  31.561  1.00  0.00           C  
ATOM   2282  O   ALA   146      57.229  58.751  31.444  1.00  0.00           O  
ATOM   2283  N   PRO   147      55.088  59.273  31.610  1.00  0.00           N  
ATOM   2284  CD  PRO   147      54.015  60.170  31.947  1.00  0.00           C  
ATOM   2285  HD2 PRO   147      54.050  61.092  31.366  1.00  0.00           H  
ATOM   2286  HD3 PRO   147      53.915  60.361  33.015  1.00  0.00           H  
ATOM   2287  CG  PRO   147      52.714  59.393  31.634  1.00  0.00           C  
ATOM   2288  HG2 PRO   147      52.044  59.654  32.453  1.00  0.00           H  
ATOM   2289  HG3 PRO   147      52.319  59.677  30.658  1.00  0.00           H  
ATOM   2290  CB  PRO   147      53.096  57.969  31.683  1.00  0.00           C  
ATOM   2291  HB2 PRO   147      52.914  57.455  32.628  1.00  0.00           H  
ATOM   2292  HB3 PRO   147      52.462  57.377  31.023  1.00  0.00           H  
ATOM   2293  CA  PRO   147      54.574  58.035  31.188  1.00  0.00           C  
ATOM   2294  HA  PRO   147      55.091  57.257  31.751  1.00  0.00           H  
ATOM   2295  C   PRO   147      54.622  57.905  29.591  1.00  0.00           C  
ATOM   2296  O   PRO   147      54.721  58.918  28.912  1.00  0.00           O  
ATOM   2297  N   LEU   148      54.667  56.729  29.021  1.00  0.00           N  
ATOM   2298  H   LEU   148      54.529  55.888  29.563  1.00  0.00           H  
ATOM   2299  CA  LEU   148      54.510  56.543  27.571  1.00  0.00           C  
ATOM   2300  HA  LEU   148      55.112  57.333  27.123  1.00  0.00           H  
ATOM   2301  CB  LEU   148      54.951  55.096  27.166  1.00  0.00           C  
ATOM   2302  HB2 LEU   148      56.023  54.969  27.317  1.00  0.00           H  
ATOM   2303  HB3 LEU   148      54.689  55.036  26.110  1.00  0.00           H  
ATOM   2304  CG  LEU   148      54.288  54.009  27.957  1.00  0.00           C  
ATOM   2305  HG  LEU   148      53.475  54.464  28.524  1.00  0.00           H  
ATOM   2306  CD1 LEU   148      53.529  52.863  27.173  1.00  0.00           C  
ATOM   2307 HD11 LEU   148      54.144  52.181  26.586  1.00  0.00           H  
ATOM   2308 HD12 LEU   148      52.987  52.230  27.875  1.00  0.00           H  
ATOM   2309 HD13 LEU   148      52.750  53.321  26.563  1.00  0.00           H  
ATOM   2310  CD2 LEU   148      55.291  53.343  28.787  1.00  0.00           C  
ATOM   2311 HD21 LEU   148      55.735  54.118  29.412  1.00  0.00           H  
ATOM   2312 HD22 LEU   148      54.896  52.599  29.480  1.00  0.00           H  
ATOM   2313 HD23 LEU   148      55.970  52.827  28.109  1.00  0.00           H  
ATOM   2314  C   LEU   148      53.076  56.920  27.028  1.00  0.00           C  
ATOM   2315  O   LEU   148      52.893  57.305  25.835  1.00  0.00           O  
ATOM   2316  N   LYS   149      52.040  56.646  27.857  1.00  0.00           N  
ATOM   2317  H   LYS   149      52.329  56.331  28.772  1.00  0.00           H  
ATOM   2318  CA  LYS   149      50.700  56.621  27.470  1.00  0.00           C  
ATOM   2319  HA  LYS   149      50.447  57.277  26.637  1.00  0.00           H  
ATOM   2320  CB  LYS   149      50.215  55.240  27.131  1.00  0.00           C  
ATOM   2321  HB2 LYS   149      49.136  55.380  27.191  1.00  0.00           H  
ATOM   2322  HB3 LYS   149      50.657  54.499  27.797  1.00  0.00           H  
ATOM   2323  CG  LYS   149      50.481  54.645  25.682  1.00  0.00           C  
ATOM   2324  HG2 LYS   149      50.074  53.637  25.760  1.00  0.00           H  
ATOM   2325  HG3 LYS   149      51.544  54.678  25.442  1.00  0.00           H  
ATOM   2326  CD  LYS   149      49.801  55.260  24.421  1.00  0.00           C  
ATOM   2327  HD2 LYS   149      50.132  56.292  24.307  1.00  0.00           H  
ATOM   2328  HD3 LYS   149      48.716  55.339  24.492  1.00  0.00           H  
ATOM   2329  CE  LYS   149      50.229  54.559  23.154  1.00  0.00           C  
ATOM   2330  HE2 LYS   149      50.101  53.479  23.221  1.00  0.00           H  
ATOM   2331  HE3 LYS   149      51.288  54.789  23.043  1.00  0.00           H  
ATOM   2332  NZ  LYS   149      49.424  54.906  21.980  1.00  0.00           N  
ATOM   2333  HZ1 LYS   149      49.447  55.895  21.779  1.00  0.00           H  
ATOM   2334  HZ2 LYS   149      49.802  54.442  21.166  1.00  0.00           H  
ATOM   2335  HZ3 LYS   149      48.474  54.584  22.104  1.00  0.00           H  
ATOM   2336  C   LYS   149      49.821  57.021  28.642  1.00  0.00           C  
ATOM   2337  O   LYS   149      50.127  56.646  29.780  1.00  0.00           O  
ATOM   2338  N   ILE   150      48.660  57.631  28.342  1.00  0.00           N  
ATOM   2339  H   ILE   150      48.364  57.831  27.397  1.00  0.00           H  
ATOM   2340  CA  ILE   150      47.578  57.778  29.383  1.00  0.00           C  
ATOM   2341  HA  ILE   150      47.872  57.092  30.178  1.00  0.00           H  
ATOM   2342  CB  ILE   150      47.703  59.219  29.920  1.00  0.00           C  
ATOM   2343  HB  ILE   150      47.560  59.914  29.092  1.00  0.00           H  
ATOM   2344  CG2 ILE   150      46.447  59.430  30.702  1.00  0.00           C  
ATOM   2345 HG21 ILE   150      46.452  60.400  31.199  1.00  0.00           H  
ATOM   2346 HG22 ILE   150      45.555  59.476  30.077  1.00  0.00           H  
ATOM   2347 HG23 ILE   150      46.373  58.634  31.443  1.00  0.00           H  
ATOM   2348  CG1 ILE   150      48.989  59.370  30.667  1.00  0.00           C  
ATOM   2349 HG12 ILE   150      49.829  59.303  29.975  1.00  0.00           H  
ATOM   2350 HG13 ILE   150      49.012  58.718  31.540  1.00  0.00           H  
ATOM   2351  CD1 ILE   150      49.237  60.789  31.128  1.00  0.00           C  
ATOM   2352 HD11 ILE   150      48.344  61.170  31.623  1.00  0.00           H  
ATOM   2353 HD12 ILE   150      50.198  60.816  31.642  1.00  0.00           H  
ATOM   2354 HD13 ILE   150      49.288  61.501  30.304  1.00  0.00           H  
ATOM   2355  C   ILE   150      46.256  57.387  28.782  1.00  0.00           C  
ATOM   2356  O   ILE   150      45.678  58.076  27.901  1.00  0.00           O  
ATOM   2357  N   LEU   151      45.852  56.160  29.142  1.00  0.00           N  
ATOM   2358  H   LEU   151      46.234  55.631  29.914  1.00  0.00           H  
ATOM   2359  CA  LEU   151      44.553  55.627  28.613  1.00  0.00           C  
ATOM   2360  HA  LEU   151      44.414  55.920  27.572  1.00  0.00           H  
ATOM   2361  CB  LEU   151      44.530  54.066  28.471  1.00  0.00           C  
ATOM   2362  HB2 LEU   151      43.623  53.825  27.916  1.00  0.00           H  
ATOM   2363  HB3 LEU   151      44.681  53.632  29.460  1.00  0.00           H  
ATOM   2364  CG  LEU   151      45.823  53.490  27.811  1.00  0.00           C  
ATOM   2365  HG  LEU   151      46.645  53.663  28.506  1.00  0.00           H  
ATOM   2366  CD1 LEU   151      45.720  51.983  27.493  1.00  0.00           C  
ATOM   2367 HD11 LEU   151      46.650  51.628  27.050  1.00  0.00           H  
ATOM   2368 HD12 LEU   151      45.569  51.506  28.461  1.00  0.00           H  
ATOM   2369 HD13 LEU   151      44.871  51.764  26.846  1.00  0.00           H  
ATOM   2370  CD2 LEU   151      46.198  54.249  26.470  1.00  0.00           C  
ATOM   2371 HD21 LEU   151      45.322  54.548  25.894  1.00  0.00           H  
ATOM   2372 HD22 LEU   151      46.799  55.116  26.744  1.00  0.00           H  
ATOM   2373 HD23 LEU   151      46.901  53.661  25.881  1.00  0.00           H  
ATOM   2374  C   LEU   151      43.362  56.236  29.489  1.00  0.00           C  
ATOM   2375  O   LEU   151      43.322  56.192  30.725  1.00  0.00           O  
ATOM   2376  N   ASN   152      42.479  56.926  28.743  1.00  0.00           N  
ATOM   2377  H   ASN   152      42.629  56.951  27.745  1.00  0.00           H  
ATOM   2378  CA  ASN   152      41.215  57.566  29.243  1.00  0.00           C  
ATOM   2379  HA  ASN   152      41.456  57.912  30.248  1.00  0.00           H  
ATOM   2380  CB  ASN   152      40.825  58.647  28.351  1.00  0.00           C  
ATOM   2381  HB2 ASN   152      40.643  58.122  27.413  1.00  0.00           H  
ATOM   2382  HB3 ASN   152      41.660  59.321  28.161  1.00  0.00           H  
ATOM   2383  CG  ASN   152      39.566  59.327  28.808  1.00  0.00           C  
ATOM   2384  OD1 ASN   152      39.498  59.654  29.997  1.00  0.00           O  
ATOM   2385  ND2 ASN   152      38.596  59.583  27.933  1.00  0.00           N  
ATOM   2386 HD21 ASN   152      37.707  59.927  28.268  1.00  0.00           H  
ATOM   2387 HD22 ASN   152      38.707  59.311  26.967  1.00  0.00           H  
ATOM   2388  C   ASN   152      40.006  56.575  29.442  1.00  0.00           C  
ATOM   2389  O   ASN   152      39.069  56.477  28.671  1.00  0.00           O  
ATOM   2390  N   ILE   153      40.013  55.807  30.534  1.00  0.00           N  
ATOM   2391  H   ILE   153      40.778  55.856  31.191  1.00  0.00           H  
ATOM   2392  CA  ILE   153      38.853  54.954  31.044  1.00  0.00           C  
ATOM   2393  HA  ILE   153      38.731  54.371  30.131  1.00  0.00           H  
ATOM   2394  CB  ILE   153      39.358  54.090  32.220  1.00  0.00           C  
ATOM   2395  HB  ILE   153      39.905  54.773  32.870  1.00  0.00           H  
ATOM   2396  CG2 ILE   153      38.219  53.344  32.903  1.00  0.00           C  
ATOM   2397 HG21 ILE   153      37.726  52.614  32.260  1.00  0.00           H  
ATOM   2398 HG22 ILE   153      38.636  52.829  33.768  1.00  0.00           H  
ATOM   2399 HG23 ILE   153      37.504  54.074  33.282  1.00  0.00           H  
ATOM   2400  CG1 ILE   153      40.224  52.917  31.784  1.00  0.00           C  
ATOM   2401 HG12 ILE   153      39.526  52.446  31.091  1.00  0.00           H  
ATOM   2402 HG13 ILE   153      40.441  52.296  32.653  1.00  0.00           H  
ATOM   2403  CD1 ILE   153      41.599  53.267  31.143  1.00  0.00           C  
ATOM   2404 HD11 ILE   153      41.467  53.702  30.152  1.00  0.00           H  
ATOM   2405 HD12 ILE   153      42.083  54.079  31.685  1.00  0.00           H  
ATOM   2406 HD13 ILE   153      42.176  52.359  30.969  1.00  0.00           H  
ATOM   2407  C   ILE   153      37.728  55.854  31.450  1.00  0.00           C  
ATOM   2408  O   ILE   153      36.547  55.605  31.155  1.00  0.00           O  
ATOM   2409  N   GLY   154      38.044  57.082  31.986  1.00  0.00           N  
ATOM   2410  H   GLY   154      38.991  57.209  32.312  1.00  0.00           H  
ATOM   2411  CA  GLY   154      37.196  58.240  32.007  1.00  0.00           C  
ATOM   2412  HA2 GLY   154      36.190  57.928  32.286  1.00  0.00           H  
ATOM   2413  HA3 GLY   154      37.124  58.549  30.964  1.00  0.00           H  
ATOM   2414  C   GLY   154      37.743  59.462  32.856  1.00  0.00           C  
ATOM   2415  O   GLY   154      38.955  59.652  33.041  1.00  0.00           O  
ATOM   2416  N   ASN   155      36.791  60.250  33.395  1.00  0.00           N  
ATOM   2417  H   ASN   155      35.815  60.031  33.258  1.00  0.00           H  
ATOM   2418  CA  ASN   155      36.950  61.467  34.135  1.00  0.00           C  
ATOM   2419  HA  ASN   155      38.016  61.619  34.305  1.00  0.00           H  
ATOM   2420  CB  ASN   155      36.561  62.690  33.322  1.00  0.00           C  
ATOM   2421  HB2 ASN   155      36.733  63.615  33.872  1.00  0.00           H  
ATOM   2422  HB3 ASN   155      35.489  62.655  33.128  1.00  0.00           H  
ATOM   2423  CG  ASN   155      37.474  62.840  32.112  1.00  0.00           C  
ATOM   2424  OD1 ASN   155      38.590  63.315  32.177  1.00  0.00           O  
ATOM   2425  ND2 ASN   155      36.927  62.548  30.967  1.00  0.00           N  
ATOM   2426 HD21 ASN   155      37.364  62.874  30.116  1.00  0.00           H  
ATOM   2427 HD22 ASN   155      35.944  62.317  30.944  1.00  0.00           H  
ATOM   2428  C   ASN   155      36.258  61.419  35.573  1.00  0.00           C  
ATOM   2429  O   ASN   155      36.623  62.146  36.508  1.00  0.00           O  
ATOM   2430  N   VAL   156      35.156  60.656  35.733  1.00  0.00           N  
ATOM   2431  H   VAL   156      34.673  60.365  34.896  1.00  0.00           H  
ATOM   2432  CA  VAL   156      34.395  60.478  37.060  1.00  0.00           C  
ATOM   2433  HA  VAL   156      34.472  61.431  37.583  1.00  0.00           H  
ATOM   2434  CB  VAL   156      32.914  60.205  36.905  1.00  0.00           C  
ATOM   2435  HB  VAL   156      32.526  61.010  36.282  1.00  0.00           H  
ATOM   2436  CG1 VAL   156      32.563  58.876  36.186  1.00  0.00           C  
ATOM   2437 HG11 VAL   156      32.779  58.123  36.943  1.00  0.00           H  
ATOM   2438 HG12 VAL   156      31.539  58.857  35.813  1.00  0.00           H  
ATOM   2439 HG13 VAL   156      33.250  58.607  35.383  1.00  0.00           H  
ATOM   2440  CG2 VAL   156      32.189  60.275  38.351  1.00  0.00           C  
ATOM   2441 HG21 VAL   156      32.685  59.601  39.048  1.00  0.00           H  
ATOM   2442 HG22 VAL   156      32.389  61.255  38.785  1.00  0.00           H  
ATOM   2443 HG23 VAL   156      31.117  60.078  38.340  1.00  0.00           H  
ATOM   2444  C   VAL   156      35.099  59.455  38.012  1.00  0.00           C  
ATOM   2445  O   VAL   156      35.252  58.246  37.722  1.00  0.00           O  
ATOM   2446  N   SER   157      35.536  59.972  39.168  1.00  0.00           N  
ATOM   2447  H   SER   157      35.309  60.944  39.321  1.00  0.00           H  
ATOM   2448  CA  SER   157      35.989  59.184  40.327  1.00  0.00           C  
ATOM   2449  HA  SER   157      37.005  58.889  40.065  1.00  0.00           H  
ATOM   2450  CB  SER   157      35.952  60.072  41.568  1.00  0.00           C  
ATOM   2451  HB2 SER   157      34.930  60.063  41.948  1.00  0.00           H  
ATOM   2452  HB3 SER   157      36.206  61.106  41.331  1.00  0.00           H  
ATOM   2453  OG  SER   157      36.864  59.602  42.501  1.00  0.00           O  
ATOM   2454  HG  SER   157      37.658  60.086  42.263  1.00  0.00           H  
ATOM   2455  C   SER   157      35.237  57.870  40.591  1.00  0.00           C  
ATOM   2456  O   SER   157      34.040  57.879  40.978  1.00  0.00           O  
ATOM   2457  N   THR   158      35.846  56.705  40.333  1.00  0.00           N  
ATOM   2458  H   THR   158      36.774  56.873  39.972  1.00  0.00           H  
ATOM   2459  CA  THR   158      35.414  55.290  40.499  1.00  0.00           C  
ATOM   2460  HA  THR   158      34.639  55.310  41.264  1.00  0.00           H  
ATOM   2461  CB  THR   158      34.799  54.860  39.118  1.00  0.00           C  
ATOM   2462  HB  THR   158      35.521  54.867  38.301  1.00  0.00           H  
ATOM   2463  CG2 THR   158      34.280  53.414  39.169  1.00  0.00           C  
ATOM   2464 HG21 THR   158      33.738  53.371  40.113  1.00  0.00           H  
ATOM   2465 HG22 THR   158      33.563  53.217  38.372  1.00  0.00           H  
ATOM   2466 HG23 THR   158      35.024  52.623  39.079  1.00  0.00           H  
ATOM   2467  OG1 THR   158      33.755  55.740  38.586  1.00  0.00           O  
ATOM   2468  HG1 THR   158      34.264  56.514  38.334  1.00  0.00           H  
ATOM   2469  C   THR   158      36.654  54.357  40.863  1.00  0.00           C  
ATOM   2470  O   THR   158      37.695  54.492  40.244  1.00  0.00           O  
ATOM   2471  N   PRO   159      36.482  53.449  41.834  1.00  0.00           N  
ATOM   2472  CD  PRO   159      35.317  53.093  42.658  1.00  0.00           C  
ATOM   2473  HD2 PRO   159      34.431  53.284  42.054  1.00  0.00           H  
ATOM   2474  HD3 PRO   159      35.318  53.893  43.399  1.00  0.00           H  
ATOM   2475  CG  PRO   159      35.611  51.694  43.289  1.00  0.00           C  
ATOM   2476  HG2 PRO   159      35.057  51.389  44.177  1.00  0.00           H  
ATOM   2477  HG3 PRO   159      35.404  50.892  42.581  1.00  0.00           H  
ATOM   2478  CB  PRO   159      37.093  51.824  43.516  1.00  0.00           C  
ATOM   2479  HB2 PRO   159      37.264  52.372  44.443  1.00  0.00           H  
ATOM   2480  HB3 PRO   159      37.490  50.809  43.521  1.00  0.00           H  
ATOM   2481  CA  PRO   159      37.561  52.554  42.247  1.00  0.00           C  
ATOM   2482  HA  PRO   159      38.392  53.188  42.558  1.00  0.00           H  
ATOM   2483  C   PRO   159      38.023  51.651  41.067  1.00  0.00           C  
ATOM   2484  O   PRO   159      37.258  50.865  40.633  1.00  0.00           O  
ATOM   2485  N   LEU   160      39.271  51.783  40.625  1.00  0.00           N  
ATOM   2486  H   LEU   160      39.741  52.616  40.949  1.00  0.00           H  
ATOM   2487  CA  LEU   160      39.941  51.025  39.611  1.00  0.00           C  
ATOM   2488  HA  LEU   160      39.230  50.328  39.167  1.00  0.00           H  
ATOM   2489  CB  LEU   160      40.528  51.886  38.511  1.00  0.00           C  
ATOM   2490  HB2 LEU   160      41.276  52.500  39.013  1.00  0.00           H  
ATOM   2491  HB3 LEU   160      39.795  52.612  38.159  1.00  0.00           H  
ATOM   2492  CG  LEU   160      41.026  51.116  37.252  1.00  0.00           C  
ATOM   2493  HG  LEU   160      40.248  50.381  37.047  1.00  0.00           H  
ATOM   2494  CD1 LEU   160      41.304  52.249  36.134  1.00  0.00           C  
ATOM   2495 HD11 LEU   160      40.433  52.877  35.948  1.00  0.00           H  
ATOM   2496 HD12 LEU   160      42.145  52.887  36.407  1.00  0.00           H  
ATOM   2497 HD13 LEU   160      41.551  51.745  35.200  1.00  0.00           H  
ATOM   2498  CD2 LEU   160      42.376  50.438  37.336  1.00  0.00           C  
ATOM   2499 HD21 LEU   160      42.308  49.484  37.860  1.00  0.00           H  
ATOM   2500 HD22 LEU   160      42.796  50.180  36.364  1.00  0.00           H  
ATOM   2501 HD23 LEU   160      43.100  51.010  37.917  1.00  0.00           H  
ATOM   2502  C   LEU   160      40.979  50.162  40.388  1.00  0.00           C  
ATOM   2503  O   LEU   160      42.141  50.650  40.509  1.00  0.00           O  
ATOM   2504  N   MET   161      40.514  48.990  40.877  1.00  0.00           N  
ATOM   2505  H   MET   161      39.537  48.796  40.706  1.00  0.00           H  
ATOM   2506  CA  MET   161      41.158  48.275  42.045  1.00  0.00           C  
ATOM   2507  HA  MET   161      41.862  48.982  42.482  1.00  0.00           H  
ATOM   2508  CB  MET   161      40.145  47.903  43.089  1.00  0.00           C  
ATOM   2509  HB2 MET   161      39.408  48.684  43.276  1.00  0.00           H  
ATOM   2510  HB3 MET   161      40.616  47.682  44.047  1.00  0.00           H  
ATOM   2511  CG  MET   161      39.432  46.522  42.826  1.00  0.00           C  
ATOM   2512  HG2 MET   161      38.887  46.305  43.745  1.00  0.00           H  
ATOM   2513  HG3 MET   161      40.275  45.832  42.810  1.00  0.00           H  
ATOM   2514  SD  MET   161      38.599  46.276  41.190  1.00  0.00           S  
ATOM   2515  CE  MET   161      37.340  47.609  41.395  1.00  0.00           C  
ATOM   2516  HE1 MET   161      37.797  48.598  41.360  1.00  0.00           H  
ATOM   2517  HE2 MET   161      36.646  47.488  40.563  1.00  0.00           H  
ATOM   2518  HE3 MET   161      36.849  47.683  42.365  1.00  0.00           H  
ATOM   2519  C   MET   161      42.028  47.075  41.635  1.00  0.00           C  
ATOM   2520  O   MET   161      42.901  46.710  42.426  1.00  0.00           O  
ATOM   2521  N   CYS   162      41.896  46.581  40.435  1.00  0.00           N  
ATOM   2522  H   CYS   162      41.261  46.961  39.747  1.00  0.00           H  
ATOM   2523  CA  CYS   162      42.629  45.339  40.081  1.00  0.00           C  
ATOM   2524  HA  CYS   162      43.544  45.326  40.673  1.00  0.00           H  
ATOM   2525  CB  CYS   162      41.728  44.132  40.575  1.00  0.00           C  
ATOM   2526  HB2 CYS   162      40.746  44.251  40.115  1.00  0.00           H  
ATOM   2527  HB3 CYS   162      41.604  44.279  41.647  1.00  0.00           H  
ATOM   2528  SG  CYS   162      42.373  42.518  40.134  1.00  0.00           S  
ATOM   2529  HG  CYS   162      42.753  42.101  41.345  1.00  0.00           H  
ATOM   2530  C   CYS   162      43.046  45.330  38.571  1.00  0.00           C  
ATOM   2531  O   CYS   162      42.188  45.696  37.798  1.00  0.00           O  
ATOM   2532  N   LEU   163      44.284  45.036  38.237  1.00  0.00           N  
ATOM   2533  H   LEU   163      44.991  44.927  38.950  1.00  0.00           H  
ATOM   2534  CA  LEU   163      44.773  44.765  36.935  1.00  0.00           C  
ATOM   2535  HA  LEU   163      44.005  44.838  36.165  1.00  0.00           H  
ATOM   2536  CB  LEU   163      45.806  45.843  36.718  1.00  0.00           C  
ATOM   2537  HB2 LEU   163      46.238  45.737  35.724  1.00  0.00           H  
ATOM   2538  HB3 LEU   163      46.546  45.781  37.515  1.00  0.00           H  
ATOM   2539  CG  LEU   163      45.258  47.289  36.845  1.00  0.00           C  
ATOM   2540  HG  LEU   163      44.568  47.503  37.661  1.00  0.00           H  
ATOM   2541  CD1 LEU   163      46.515  48.151  37.130  1.00  0.00           C  
ATOM   2542 HD11 LEU   163      46.365  49.230  37.114  1.00  0.00           H  
ATOM   2543 HD12 LEU   163      46.889  48.089  38.152  1.00  0.00           H  
ATOM   2544 HD13 LEU   163      47.343  47.896  36.469  1.00  0.00           H  
ATOM   2545  CD2 LEU   163      44.673  47.961  35.544  1.00  0.00           C  
ATOM   2546 HD21 LEU   163      43.636  47.648  35.423  1.00  0.00           H  
ATOM   2547 HD22 LEU   163      44.681  49.051  35.583  1.00  0.00           H  
ATOM   2548 HD23 LEU   163      45.121  47.710  34.582  1.00  0.00           H  
ATOM   2549  C   LEU   163      45.254  43.352  36.871  1.00  0.00           C  
ATOM   2550  O   LEU   163      46.229  43.073  37.675  1.00  0.00           O  
ATOM   2551  N   SER   164      44.742  42.513  35.948  1.00  0.00           N  
ATOM   2552  H   SER   164      44.115  42.847  35.230  1.00  0.00           H  
ATOM   2553  CA  SER   164      44.826  41.073  36.118  1.00  0.00           C  
ATOM   2554  HA  SER   164      45.626  40.848  36.823  1.00  0.00           H  
ATOM   2555  CB  SER   164      43.407  40.605  36.570  1.00  0.00           C  
ATOM   2556  HB2 SER   164      42.755  40.773  35.713  1.00  0.00           H  
ATOM   2557  HB3 SER   164      43.298  41.179  37.489  1.00  0.00           H  
ATOM   2558  OG  SER   164      43.330  39.194  36.861  1.00  0.00           O  
ATOM   2559  HG  SER   164      42.749  39.073  37.617  1.00  0.00           H  
ATOM   2560  C   SER   164      45.196  40.418  34.799  1.00  0.00           C  
ATOM   2561  O   SER   164      44.738  40.695  33.710  1.00  0.00           O  
ATOM   2562  N   GLU   165      46.165  39.563  34.893  1.00  0.00           N  
ATOM   2563  H   GLU   165      46.499  39.328  35.817  1.00  0.00           H  
ATOM   2564  CA  GLU   165      46.815  38.978  33.728  1.00  0.00           C  
ATOM   2565  HA  GLU   165      46.517  39.355  32.750  1.00  0.00           H  
ATOM   2566  CB  GLU   165      48.324  39.169  33.921  1.00  0.00           C  
ATOM   2567  HB2 GLU   165      48.589  38.826  34.921  1.00  0.00           H  
ATOM   2568  HB3 GLU   165      48.498  40.245  33.949  1.00  0.00           H  
ATOM   2569  CG  GLU   165      49.269  38.545  32.879  1.00  0.00           C  
ATOM   2570  HG2 GLU   165      49.173  37.459  32.891  1.00  0.00           H  
ATOM   2571  HG3 GLU   165      50.276  38.791  33.215  1.00  0.00           H  
ATOM   2572  CD  GLU   165      49.020  38.968  31.437  1.00  0.00           C  
ATOM   2573  OE1 GLU   165      49.874  39.634  30.797  1.00  0.00           O  
ATOM   2574  OE2 GLU   165      47.898  38.706  30.970  1.00  0.00           O  
ATOM   2575  C   GLU   165      46.471  37.512  33.681  1.00  0.00           C  
ATOM   2576  O   GLU   165      46.211  36.809  34.710  1.00  0.00           O  
ATOM   2577  N   SER   166      46.475  36.886  32.495  1.00  0.00           N  
ATOM   2578  H   SER   166      46.664  37.421  31.660  1.00  0.00           H  
ATOM   2579  CA  SER   166      46.296  35.419  32.291  1.00  0.00           C  
ATOM   2580  HA  SER   166      45.367  35.171  32.804  1.00  0.00           H  
ATOM   2581  CB  SER   166      46.077  35.055  30.830  1.00  0.00           C  
ATOM   2582  HB2 SER   166      45.813  34.019  30.614  1.00  0.00           H  
ATOM   2583  HB3 SER   166      47.009  35.285  30.312  1.00  0.00           H  
ATOM   2584  OG  SER   166      45.012  35.711  30.235  1.00  0.00           O  
ATOM   2585  HG  SER   166      45.171  36.645  30.391  1.00  0.00           H  
ATOM   2586  C   SER   166      47.461  34.482  32.757  1.00  0.00           C  
ATOM   2587  O   SER   166      48.445  34.335  32.003  1.00  0.00           O  
ATOM   2588  N   THR   167      47.312  33.904  33.879  1.00  0.00           N  
ATOM   2589  H   THR   167      46.445  34.210  34.296  1.00  0.00           H  
ATOM   2590  CA  THR   167      48.362  33.108  34.550  1.00  0.00           C  
ATOM   2591  HA  THR   167      49.087  33.853  34.877  1.00  0.00           H  
ATOM   2592  CB  THR   167      47.770  32.450  35.744  1.00  0.00           C  
ATOM   2593  HB  THR   167      47.201  31.644  35.281  1.00  0.00           H  
ATOM   2594  CG2 THR   167      48.795  31.805  36.666  1.00  0.00           C  
ATOM   2595 HG21 THR   167      49.079  30.881  36.161  1.00  0.00           H  
ATOM   2596 HG22 THR   167      49.560  32.560  36.847  1.00  0.00           H  
ATOM   2597 HG23 THR   167      48.308  31.405  37.555  1.00  0.00           H  
ATOM   2598  OG1 THR   167      46.932  33.300  36.488  1.00  0.00           O  
ATOM   2599  HG1 THR   167      46.157  33.469  35.946  1.00  0.00           H  
ATOM   2600  C   THR   167      49.177  32.147  33.657  1.00  0.00           C  
ATOM   2601  O   THR   167      50.359  32.011  33.796  1.00  0.00           O  
ATOM   2602  N   ASN   168      48.463  31.452  32.768  1.00  0.00           N  
ATOM   2603  H   ASN   168      47.460  31.565  32.744  1.00  0.00           H  
ATOM   2604  CA  ASN   168      49.072  30.476  31.900  1.00  0.00           C  
ATOM   2605  HA  ASN   168      50.150  30.618  31.838  1.00  0.00           H  
ATOM   2606  CB  ASN   168      48.713  29.026  32.376  1.00  0.00           C  
ATOM   2607  HB2 ASN   168      49.324  28.265  31.891  1.00  0.00           H  
ATOM   2608  HB3 ASN   168      47.651  28.929  32.150  1.00  0.00           H  
ATOM   2609  CG  ASN   168      48.744  28.745  33.901  1.00  0.00           C  
ATOM   2610  OD1 ASN   168      49.829  28.810  34.452  1.00  0.00           O  
ATOM   2611  ND2 ASN   168      47.672  28.503  34.595  1.00  0.00           N  
ATOM   2612 HD21 ASN   168      46.747  28.489  34.191  1.00  0.00           H  
ATOM   2613 HD22 ASN   168      47.809  28.417  35.592  1.00  0.00           H  
ATOM   2614  C   ASN   168      48.572  30.779  30.408  1.00  0.00           C  
ATOM   2615  O   ASN   168      49.463  30.848  29.510  1.00  0.00           O  
ATOM   2616  N   SER   169      47.237  30.847  30.080  1.00  0.00           N  
ATOM   2617  H   SER   169      46.601  30.695  30.849  1.00  0.00           H  
ATOM   2618  CA  SER   169      46.785  30.583  28.698  1.00  0.00           C  
ATOM   2619  HA  SER   169      47.317  29.778  28.192  1.00  0.00           H  
ATOM   2620  CB  SER   169      45.376  29.947  28.797  1.00  0.00           C  
ATOM   2621  HB2 SER   169      44.766  30.677  29.328  1.00  0.00           H  
ATOM   2622  HB3 SER   169      45.298  29.071  29.441  1.00  0.00           H  
ATOM   2623  OG  SER   169      44.775  29.711  27.587  1.00  0.00           O  
ATOM   2624  HG  SER   169      45.163  28.896  27.260  1.00  0.00           H  
ATOM   2625  C   SER   169      46.861  31.803  27.742  1.00  0.00           C  
ATOM   2626  O   SER   169      46.059  32.726  27.962  1.00  0.00           O  
ATOM   2627  N   THR   170      47.838  31.820  26.873  1.00  0.00           N  
ATOM   2628  H   THR   170      48.552  31.108  26.826  1.00  0.00           H  
ATOM   2629  CA  THR   170      48.177  32.966  25.979  1.00  0.00           C  
ATOM   2630  HA  THR   170      47.897  33.887  26.490  1.00  0.00           H  
ATOM   2631  CB  THR   170      49.680  33.082  25.872  1.00  0.00           C  
ATOM   2632  HB  THR   170      49.850  34.053  25.406  1.00  0.00           H  
ATOM   2633  CG2 THR   170      50.509  33.209  27.144  1.00  0.00           C  
ATOM   2634 HG21 THR   170      51.505  33.578  26.902  1.00  0.00           H  
ATOM   2635 HG22 THR   170      50.166  34.004  27.807  1.00  0.00           H  
ATOM   2636 HG23 THR   170      50.591  32.253  27.661  1.00  0.00           H  
ATOM   2637  OG1 THR   170      50.282  32.104  25.081  1.00  0.00           O  
ATOM   2638  HG1 THR   170      49.856  32.217  24.227  1.00  0.00           H  
ATOM   2639  C   THR   170      47.493  32.819  24.591  1.00  0.00           C  
ATOM   2640  O   THR   170      48.072  32.765  23.508  1.00  0.00           O  
ATOM   2641  N   GLU   171      46.181  32.899  24.613  1.00  0.00           N  
ATOM   2642  H   GLU   171      45.680  33.091  25.469  1.00  0.00           H  
ATOM   2643  CA  GLU   171      45.329  32.814  23.445  1.00  0.00           C  
ATOM   2644  HA  GLU   171      45.856  32.332  22.622  1.00  0.00           H  
ATOM   2645  CB  GLU   171      44.063  31.948  23.735  1.00  0.00           C  
ATOM   2646  HB2 GLU   171      43.572  31.826  22.770  1.00  0.00           H  
ATOM   2647  HB3 GLU   171      43.529  32.540  24.478  1.00  0.00           H  
ATOM   2648  CG  GLU   171      44.491  30.493  24.117  1.00  0.00           C  
ATOM   2649  HG2 GLU   171      43.622  29.985  24.534  1.00  0.00           H  
ATOM   2650  HG3 GLU   171      45.257  30.561  24.890  1.00  0.00           H  
ATOM   2651  CD  GLU   171      45.083  29.598  23.086  1.00  0.00           C  
ATOM   2652  OE1 GLU   171      46.174  29.021  23.304  1.00  0.00           O  
ATOM   2653  OE2 GLU   171      44.474  29.592  21.950  1.00  0.00           O  
ATOM   2654  C   GLU   171      44.859  34.220  22.905  1.00  0.00           C  
ATOM   2655  O   GLU   171      44.758  34.493  21.786  1.00  0.00           O  
ATOM   2656  N   ARG   172      44.520  35.131  23.828  1.00  0.00           N  
ATOM   2657  H   ARG   172      44.437  34.874  24.801  1.00  0.00           H  
ATOM   2658  CA  ARG   172      44.132  36.472  23.446  1.00  0.00           C  
ATOM   2659  HA  ARG   172      44.039  36.561  22.363  1.00  0.00           H  
ATOM   2660  CB  ARG   172      42.852  37.095  24.026  1.00  0.00           C  
ATOM   2661  HB2 ARG   172      42.788  38.133  23.697  1.00  0.00           H  
ATOM   2662  HB3 ARG   172      42.910  37.069  25.114  1.00  0.00           H  
ATOM   2663  CG  ARG   172      41.556  36.236  23.539  1.00  0.00           C  
ATOM   2664  HG2 ARG   172      41.597  35.192  23.850  1.00  0.00           H  
ATOM   2665  HG3 ARG   172      41.445  36.095  22.463  1.00  0.00           H  
ATOM   2666  CD  ARG   172      40.324  36.822  24.264  1.00  0.00           C  
ATOM   2667  HD2 ARG   172      40.474  36.744  25.341  1.00  0.00           H  
ATOM   2668  HD3 ARG   172      39.468  36.185  24.039  1.00  0.00           H  
ATOM   2669  NE  ARG   172      40.001  38.152  23.835  1.00  0.00           N  
ATOM   2670  HE  ARG   172      40.439  38.569  23.026  1.00  0.00           H  
ATOM   2671  CZ  ARG   172      38.831  38.765  24.028  1.00  0.00           C  
ATOM   2672  NH1 ARG   172      38.549  39.852  23.410  1.00  0.00           N  
ATOM   2673 HH11 ARG   172      39.241  40.333  22.852  1.00  0.00           H  
ATOM   2674 HH12 ARG   172      37.713  40.288  23.773  1.00  0.00           H  
ATOM   2675  NH2 ARG   172      37.783  38.265  24.690  1.00  0.00           N  
ATOM   2676 HH21 ARG   172      36.971  38.864  24.739  1.00  0.00           H  
ATOM   2677 HH22 ARG   172      37.779  37.373  25.163  1.00  0.00           H  
ATOM   2678  C   ARG   172      45.185  37.494  23.857  1.00  0.00           C  
ATOM   2679  O   ARG   172      45.556  37.357  25.023  1.00  0.00           O  
ATOM   2680  N   ASN   173      45.747  38.269  22.908  1.00  0.00           N  
ATOM   2681  H   ASN   173      45.549  37.973  21.963  1.00  0.00           H  
ATOM   2682  CA  ASN   173      46.598  39.479  23.196  1.00  0.00           C  
ATOM   2683  HA  ASN   173      47.500  39.305  23.783  1.00  0.00           H  
ATOM   2684  CB  ASN   173      47.199  40.028  21.801  1.00  0.00           C  
ATOM   2685  HB2 ASN   173      47.699  40.975  22.003  1.00  0.00           H  
ATOM   2686  HB3 ASN   173      46.386  40.239  21.106  1.00  0.00           H  
ATOM   2687  CG  ASN   173      48.152  39.149  21.161  1.00  0.00           C  
ATOM   2688  OD1 ASN   173      48.788  38.348  21.833  1.00  0.00           O  
ATOM   2689  ND2 ASN   173      48.389  39.349  19.943  1.00  0.00           N  
ATOM   2690 HD21 ASN   173      47.798  39.934  19.369  1.00  0.00           H  
ATOM   2691 HD22 ASN   173      49.111  38.795  19.504  1.00  0.00           H  
ATOM   2692  C   ASN   173      45.707  40.563  23.854  1.00  0.00           C  
ATOM   2693  O   ASN   173      45.344  41.504  23.115  1.00  0.00           O  
ATOM   2694  N   VAL   174      45.365  40.402  25.102  1.00  0.00           N  
ATOM   2695  H   VAL   174      45.588  39.564  25.620  1.00  0.00           H  
ATOM   2696  CA  VAL   174      44.536  41.360  25.967  1.00  0.00           C  
ATOM   2697  HA  VAL   174      44.738  42.374  25.622  1.00  0.00           H  
ATOM   2698  CB  VAL   174      43.040  41.215  25.663  1.00  0.00           C  
ATOM   2699  HB  VAL   174      42.975  41.211  24.575  1.00  0.00           H  
ATOM   2700  CG1 VAL   174      42.305  39.987  26.140  1.00  0.00           C  
ATOM   2701 HG11 VAL   174      42.474  39.871  27.211  1.00  0.00           H  
ATOM   2702 HG12 VAL   174      41.229  40.031  25.970  1.00  0.00           H  
ATOM   2703 HG13 VAL   174      42.683  39.072  25.686  1.00  0.00           H  
ATOM   2704  CG2 VAL   174      42.194  42.401  26.095  1.00  0.00           C  
ATOM   2705 HG21 VAL   174      41.312  42.549  25.473  1.00  0.00           H  
ATOM   2706 HG22 VAL   174      41.916  42.324  27.146  1.00  0.00           H  
ATOM   2707 HG23 VAL   174      42.773  43.324  26.075  1.00  0.00           H  
ATOM   2708  C   VAL   174      44.844  41.192  27.418  1.00  0.00           C  
ATOM   2709  O   VAL   174      44.937  40.135  27.933  1.00  0.00           O  
ATOM   2710  N   MET   175      44.940  42.319  28.120  1.00  0.00           N  
ATOM   2711  H   MET   175      44.620  43.183  27.707  1.00  0.00           H  
ATOM   2712  CA  MET   175      44.791  42.367  29.586  1.00  0.00           C  
ATOM   2713  HA  MET   175      44.742  41.376  30.038  1.00  0.00           H  
ATOM   2714  CB  MET   175      45.958  43.115  30.138  1.00  0.00           C  
ATOM   2715  HB2 MET   175      45.721  44.178  30.181  1.00  0.00           H  
ATOM   2716  HB3 MET   175      46.777  42.933  29.442  1.00  0.00           H  
ATOM   2717  CG  MET   175      46.347  42.769  31.633  1.00  0.00           C  
ATOM   2718  HG2 MET   175      46.810  41.806  31.846  1.00  0.00           H  
ATOM   2719  HG3 MET   175      45.410  42.620  32.168  1.00  0.00           H  
ATOM   2720  SD  MET   175      47.284  44.112  32.426  1.00  0.00           S  
ATOM   2721  CE  MET   175      47.863  43.427  33.967  1.00  0.00           C  
ATOM   2722  HE1 MET   175      48.598  42.640  33.799  1.00  0.00           H  
ATOM   2723  HE2 MET   175      48.463  44.126  34.550  1.00  0.00           H  
ATOM   2724  HE3 MET   175      47.023  43.046  34.547  1.00  0.00           H  
ATOM   2725  C   MET   175      43.433  42.904  30.033  1.00  0.00           C  
ATOM   2726  O   MET   175      42.698  43.596  29.325  1.00  0.00           O  
ATOM   2727  N   TRP   176      43.156  42.709  31.351  1.00  0.00           N  
ATOM   2728  H   TRP   176      43.835  42.288  31.969  1.00  0.00           H  
ATOM   2729  CA  TRP   176      41.911  43.070  32.012  1.00  0.00           C  
ATOM   2730  HA  TRP   176      41.238  43.644  31.375  1.00  0.00           H  
ATOM   2731  CB  TRP   176      41.260  41.678  32.464  1.00  0.00           C  
ATOM   2732  HB2 TRP   176      40.211  41.833  32.713  1.00  0.00           H  
ATOM   2733  HB3 TRP   176      41.760  41.277  33.346  1.00  0.00           H  
ATOM   2734  CG  TRP   176      41.243  40.581  31.465  1.00  0.00           C  
ATOM   2735  CD1 TRP   176      42.181  39.630  31.254  1.00  0.00           C  
ATOM   2736  HD1 TRP   176      43.058  39.506  31.873  1.00  0.00           H  
ATOM   2737  NE1 TRP   176      41.856  38.919  30.197  1.00  0.00           N  
ATOM   2738  HE1 TRP   176      42.361  38.095  29.904  1.00  0.00           H  
ATOM   2739  CE2 TRP   176      40.738  39.403  29.477  1.00  0.00           C  
ATOM   2740  CZ2 TRP   176      39.975  38.909  28.394  1.00  0.00           C  
ATOM   2741  HZ2 TRP   176      40.258  38.069  27.777  1.00  0.00           H  
ATOM   2742  CH2 TRP   176      38.821  39.620  27.996  1.00  0.00           C  
ATOM   2743  HH2 TRP   176      38.243  39.328  27.132  1.00  0.00           H  
ATOM   2744  CZ3 TRP   176      38.532  40.799  28.697  1.00  0.00           C  
ATOM   2745  HZ3 TRP   176      37.524  41.161  28.559  1.00  0.00           H  
ATOM   2746  CE3 TRP   176      39.217  41.187  29.815  1.00  0.00           C  
ATOM   2747  HE3 TRP   176      38.958  42.092  30.343  1.00  0.00           H  
ATOM   2748  CD2 TRP   176      40.345  40.501  30.261  1.00  0.00           C  
ATOM   2749  C   TRP   176      42.001  43.888  33.343  1.00  0.00           C  
ATOM   2750  O   TRP   176      42.899  43.611  34.165  1.00  0.00           O  
ATOM   2751  N   GLY   177      41.112  44.895  33.469  1.00  0.00           N  
ATOM   2752  H   GLY   177      40.501  45.013  32.674  1.00  0.00           H  
ATOM   2753  CA  GLY   177      41.049  45.684  34.720  1.00  0.00           C  
ATOM   2754  HA2 GLY   177      41.571  46.632  34.590  1.00  0.00           H  
ATOM   2755  HA3 GLY   177      41.709  45.137  35.393  1.00  0.00           H  
ATOM   2756  C   GLY   177      39.620  45.813  35.341  1.00  0.00           C  
ATOM   2757  O   GLY   177      38.634  46.135  34.660  1.00  0.00           O  
ATOM   2758  N   GLY   178      39.567  45.624  36.625  1.00  0.00           N  
ATOM   2759  H   GLY   178      40.369  45.271  37.126  1.00  0.00           H  
ATOM   2760  CA  GLY   178      38.366  45.961  37.373  1.00  0.00           C  
ATOM   2761  HA2 GLY   178      38.458  45.494  38.353  1.00  0.00           H  
ATOM   2762  HA3 GLY   178      37.467  45.691  36.818  1.00  0.00           H  
ATOM   2763  C   GLY   178      38.146  47.491  37.698  1.00  0.00           C  
ATOM   2764  O   GLY   178      38.930  48.028  38.501  1.00  0.00           O  
ATOM   2765  N   CYS   179      37.082  48.057  37.166  1.00  0.00           N  
ATOM   2766  H   CYS   179      36.371  47.546  36.662  1.00  0.00           H  
ATOM   2767  CA  CYS   179      36.709  49.458  37.350  1.00  0.00           C  
ATOM   2768  HA  CYS   179      37.329  50.069  38.006  1.00  0.00           H  
ATOM   2769  CB  CYS   179      36.939  50.054  35.949  1.00  0.00           C  
ATOM   2770  HB2 CYS   179      36.041  49.788  35.391  1.00  0.00           H  
ATOM   2771  HB3 CYS   179      37.885  49.691  35.547  1.00  0.00           H  
ATOM   2772  SG  CYS   179      37.079  51.907  36.111  1.00  0.00           S  
ATOM   2773  HG  CYS   179      35.799  52.229  35.902  1.00  0.00           H  
ATOM   2774  C   CYS   179      35.270  49.551  37.947  1.00  0.00           C  
ATOM   2775  O   CYS   179      34.280  49.489  37.196  1.00  0.00           O  
ATOM   2776  N   GLY   180      35.202  49.730  39.203  1.00  0.00           N  
ATOM   2777  H   GLY   180      36.021  49.856  39.781  1.00  0.00           H  
ATOM   2778  CA  GLY   180      33.861  49.701  40.013  1.00  0.00           C  
ATOM   2779  HA2 GLY   180      33.266  50.408  39.435  1.00  0.00           H  
ATOM   2780  HA3 GLY   180      34.003  49.923  41.070  1.00  0.00           H  
ATOM   2781  C   GLY   180      33.178  48.244  39.869  1.00  0.00           C  
ATOM   2782  O   GLY   180      33.685  47.271  40.343  1.00  0.00           O  
ATOM   2783  N   THR   181      32.155  48.283  38.954  1.00  0.00           N  
ATOM   2784  H   THR   181      32.035  49.121  38.402  1.00  0.00           H  
ATOM   2785  CA  THR   181      31.501  46.989  38.496  1.00  0.00           C  
ATOM   2786  HA  THR   181      31.605  46.189  39.229  1.00  0.00           H  
ATOM   2787  CB  THR   181      29.974  47.251  38.424  1.00  0.00           C  
ATOM   2788  HB  THR   181      29.466  46.365  38.043  1.00  0.00           H  
ATOM   2789  CG2 THR   181      29.353  47.619  39.754  1.00  0.00           C  
ATOM   2790 HG21 THR   181      29.739  48.596  40.043  1.00  0.00           H  
ATOM   2791 HG22 THR   181      28.281  47.699  39.573  1.00  0.00           H  
ATOM   2792 HG23 THR   181      29.668  46.910  40.520  1.00  0.00           H  
ATOM   2793  OG1 THR   181      29.781  48.357  37.551  1.00  0.00           O  
ATOM   2794  HG1 THR   181      29.408  47.960  36.761  1.00  0.00           H  
ATOM   2795  C   THR   181      32.050  46.451  37.121  1.00  0.00           C  
ATOM   2796  O   THR   181      31.797  45.293  36.859  1.00  0.00           O  
ATOM   2797  N   LYS   182      32.695  47.299  36.255  1.00  0.00           N  
ATOM   2798  H   LYS   182      33.042  48.202  36.545  1.00  0.00           H  
ATOM   2799  CA  LYS   182      33.049  46.938  34.932  1.00  0.00           C  
ATOM   2800  HA  LYS   182      32.272  46.259  34.581  1.00  0.00           H  
ATOM   2801  CB  LYS   182      33.214  48.214  34.161  1.00  0.00           C  
ATOM   2802  HB2 LYS   182      33.650  47.934  33.202  1.00  0.00           H  
ATOM   2803  HB3 LYS   182      33.904  48.863  34.701  1.00  0.00           H  
ATOM   2804  CG  LYS   182      31.967  49.035  33.824  1.00  0.00           C  
ATOM   2805  HG2 LYS   182      31.180  48.287  33.732  1.00  0.00           H  
ATOM   2806  HG3 LYS   182      32.238  49.562  32.909  1.00  0.00           H  
ATOM   2807  CD  LYS   182      31.681  50.131  34.918  1.00  0.00           C  
ATOM   2808  HD2 LYS   182      32.584  50.622  35.281  1.00  0.00           H  
ATOM   2809  HD3 LYS   182      31.213  49.642  35.772  1.00  0.00           H  
ATOM   2810  CE  LYS   182      30.770  51.332  34.498  1.00  0.00           C  
ATOM   2811  HE2 LYS   182      29.822  50.899  34.177  1.00  0.00           H  
ATOM   2812  HE3 LYS   182      31.268  51.845  33.675  1.00  0.00           H  
ATOM   2813  NZ  LYS   182      30.623  52.364  35.561  1.00  0.00           N  
ATOM   2814  HZ1 LYS   182      29.707  52.789  35.558  1.00  0.00           H  
ATOM   2815  HZ2 LYS   182      30.674  51.925  36.469  1.00  0.00           H  
ATOM   2816  HZ3 LYS   182      31.363  53.041  35.678  1.00  0.00           H  
ATOM   2817  C   LYS   182      34.367  46.181  34.901  1.00  0.00           C  
ATOM   2818  O   LYS   182      35.271  46.302  35.726  1.00  0.00           O  
ATOM   2819  N   ILE   183      34.548  45.362  33.875  1.00  0.00           N  
ATOM   2820  H   ILE   183      33.752  45.261  33.263  1.00  0.00           H  
ATOM   2821  CA  ILE   183      35.904  44.911  33.397  1.00  0.00           C  
ATOM   2822  HA  ILE   183      36.672  45.037  34.160  1.00  0.00           H  
ATOM   2823  CB  ILE   183      36.048  43.454  33.131  1.00  0.00           C  
ATOM   2824  HB  ILE   183      35.213  43.209  32.474  1.00  0.00           H  
ATOM   2825  CG2 ILE   183      37.408  43.139  32.420  1.00  0.00           C  
ATOM   2826 HG21 ILE   183      37.516  42.062  32.549  1.00  0.00           H  
ATOM   2827 HG22 ILE   183      37.272  43.438  31.380  1.00  0.00           H  
ATOM   2828 HG23 ILE   183      38.258  43.671  32.848  1.00  0.00           H  
ATOM   2829  CG1 ILE   183      35.951  42.654  34.489  1.00  0.00           C  
ATOM   2830 HG12 ILE   183      35.595  41.633  34.347  1.00  0.00           H  
ATOM   2831 HG13 ILE   183      35.210  43.183  35.088  1.00  0.00           H  
ATOM   2832  CD1 ILE   183      37.245  42.553  35.297  1.00  0.00           C  
ATOM   2833 HD11 ILE   183      36.989  42.037  36.222  1.00  0.00           H  
ATOM   2834 HD12 ILE   183      37.947  41.869  34.821  1.00  0.00           H  
ATOM   2835 HD13 ILE   183      37.655  43.545  35.489  1.00  0.00           H  
ATOM   2836  C   ILE   183      36.165  45.699  32.134  1.00  0.00           C  
ATOM   2837  O   ILE   183      35.391  45.733  31.181  1.00  0.00           O  
ATOM   2838  N   PHE   184      37.256  46.495  32.054  1.00  0.00           N  
ATOM   2839  H   PHE   184      37.883  46.466  32.846  1.00  0.00           H  
ATOM   2840  CA  PHE   184      37.700  47.167  30.815  1.00  0.00           C  
ATOM   2841  HA  PHE   184      37.007  47.153  29.973  1.00  0.00           H  
ATOM   2842  CB  PHE   184      37.982  48.694  31.122  1.00  0.00           C  
ATOM   2843  HB2 PHE   184      37.119  48.975  31.725  1.00  0.00           H  
ATOM   2844  HB3 PHE   184      37.855  49.222  30.177  1.00  0.00           H  
ATOM   2845  CG  PHE   184      39.279  49.040  31.772  1.00  0.00           C  
ATOM   2846  CD1 PHE   184      39.440  48.902  33.196  1.00  0.00           C  
ATOM   2847  HD1 PHE   184      38.518  48.647  33.697  1.00  0.00           H  
ATOM   2848  CE1 PHE   184      40.661  49.183  33.794  1.00  0.00           C  
ATOM   2849  HE1 PHE   184      40.839  49.231  34.858  1.00  0.00           H  
ATOM   2850  CZ  PHE   184      41.736  49.619  33.012  1.00  0.00           C  
ATOM   2851  HZ  PHE   184      42.660  49.856  33.518  1.00  0.00           H  
ATOM   2852  CE2 PHE   184      41.625  49.782  31.648  1.00  0.00           C  
ATOM   2853  HE2 PHE   184      42.355  50.126  30.930  1.00  0.00           H  
ATOM   2854  CD2 PHE   184      40.393  49.489  31.001  1.00  0.00           C  
ATOM   2855  HD2 PHE   184      40.135  49.622  29.960  1.00  0.00           H  
ATOM   2856  C   PHE   184      38.961  46.352  30.381  1.00  0.00           C  
ATOM   2857  O   PHE   184      39.823  45.933  31.153  1.00  0.00           O  
ATOM   2858  N   SER   185      39.051  46.170  29.057  1.00  0.00           N  
ATOM   2859  H   SER   185      38.281  46.479  28.480  1.00  0.00           H  
ATOM   2860  CA  SER   185      40.052  45.329  28.383  1.00  0.00           C  
ATOM   2861  HA  SER   185      40.712  44.893  29.133  1.00  0.00           H  
ATOM   2862  CB  SER   185      39.358  44.202  27.578  1.00  0.00           C  
ATOM   2863  HB2 SER   185      38.721  43.705  28.309  1.00  0.00           H  
ATOM   2864  HB3 SER   185      40.103  43.662  26.993  1.00  0.00           H  
ATOM   2865  OG  SER   185      38.417  44.614  26.563  1.00  0.00           O  
ATOM   2866  HG  SER   185      38.159  43.837  26.062  1.00  0.00           H  
ATOM   2867  C   SER   185      40.959  46.164  27.546  1.00  0.00           C  
ATOM   2868  O   SER   185      40.577  47.158  26.969  1.00  0.00           O  
ATOM   2869  N   PHE   186      42.297  45.891  27.434  1.00  0.00           N  
ATOM   2870  H   PHE   186      42.651  45.071  27.907  1.00  0.00           H  
ATOM   2871  CA  PHE   186      43.260  46.648  26.687  1.00  0.00           C  
ATOM   2872  HA  PHE   186      42.749  47.100  25.837  1.00  0.00           H  
ATOM   2873  CB  PHE   186      44.018  47.819  27.455  1.00  0.00           C  
ATOM   2874  HB2 PHE   186      43.334  48.659  27.572  1.00  0.00           H  
ATOM   2875  HB3 PHE   186      44.873  48.175  26.880  1.00  0.00           H  
ATOM   2876  CG  PHE   186      44.463  47.431  28.891  1.00  0.00           C  
ATOM   2877  CD1 PHE   186      43.452  47.239  29.915  1.00  0.00           C  
ATOM   2878  HD1 PHE   186      42.433  47.438  29.616  1.00  0.00           H  
ATOM   2879  CE1 PHE   186      43.852  46.902  31.200  1.00  0.00           C  
ATOM   2880  HE1 PHE   186      43.084  46.852  31.957  1.00  0.00           H  
ATOM   2881  CZ  PHE   186      45.242  46.833  31.502  1.00  0.00           C  
ATOM   2882  HZ  PHE   186      45.450  46.663  32.548  1.00  0.00           H  
ATOM   2883  CE2 PHE   186      46.218  46.986  30.486  1.00  0.00           C  
ATOM   2884  HE2 PHE   186      47.282  46.866  30.623  1.00  0.00           H  
ATOM   2885  CD2 PHE   186      45.830  47.341  29.195  1.00  0.00           C  
ATOM   2886  HD2 PHE   186      46.579  47.332  28.416  1.00  0.00           H  
ATOM   2887  C   PHE   186      44.292  45.778  25.934  1.00  0.00           C  
ATOM   2888  O   PHE   186      44.778  44.839  26.489  1.00  0.00           O  
ATOM   2889  N   SER   187      44.617  46.052  24.635  1.00  0.00           N  
ATOM   2890  H   SER   187      44.200  46.831  24.146  1.00  0.00           H  
ATOM   2891  CA  SER   187      45.498  45.214  23.877  1.00  0.00           C  
ATOM   2892  HA  SER   187      45.429  44.163  24.159  1.00  0.00           H  
ATOM   2893  CB  SER   187      45.067  45.332  22.349  1.00  0.00           C  
ATOM   2894  HB2 SER   187      44.122  44.798  22.254  1.00  0.00           H  
ATOM   2895  HB3 SER   187      45.842  44.960  21.679  1.00  0.00           H  
ATOM   2896  OG  SER   187      44.927  46.708  22.018  1.00  0.00           O  
ATOM   2897  HG  SER   187      45.674  46.977  21.478  1.00  0.00           H  
ATOM   2898  C   SER   187      46.974  45.564  24.068  1.00  0.00           C  
ATOM   2899  O   SER   187      47.253  46.624  24.597  1.00  0.00           O  
ATOM   2900  N   ASN   188      47.895  44.683  23.610  1.00  0.00           N  
ATOM   2901  H   ASN   188      47.647  43.763  23.276  1.00  0.00           H  
ATOM   2902  CA  ASN   188      49.328  44.813  23.984  1.00  0.00           C  
ATOM   2903  HA  ASN   188      49.485  44.877  25.061  1.00  0.00           H  
ATOM   2904  CB  ASN   188      50.126  43.523  23.605  1.00  0.00           C  
ATOM   2905  HB2 ASN   188      51.187  43.595  23.842  1.00  0.00           H  
ATOM   2906  HB3 ASN   188      50.127  43.466  22.516  1.00  0.00           H  
ATOM   2907  CG  ASN   188      49.714  42.147  24.087  1.00  0.00           C  
ATOM   2908  OD1 ASN   188      48.609  41.930  24.477  1.00  0.00           O  
ATOM   2909  ND2 ASN   188      50.558  41.161  24.099  1.00  0.00           N  
ATOM   2910 HD21 ASN   188      51.523  41.318  23.844  1.00  0.00           H  
ATOM   2911 HD22 ASN   188      50.260  40.268  24.464  1.00  0.00           H  
ATOM   2912  C   ASN   188      50.008  46.027  23.306  1.00  0.00           C  
ATOM   2913  O   ASN   188      50.947  46.497  23.913  1.00  0.00           O  
ATOM   2914  N   ASP   189      49.472  46.587  22.255  1.00  0.00           N  
ATOM   2915  H   ASP   189      48.613  46.134  21.979  1.00  0.00           H  
ATOM   2916  CA  ASP   189      49.564  47.963  21.734  1.00  0.00           C  
ATOM   2917  HA  ASP   189      50.612  48.240  21.842  1.00  0.00           H  
ATOM   2918  CB  ASP   189      49.265  47.976  20.209  1.00  0.00           C  
ATOM   2919  HB2 ASP   189      49.942  47.206  19.839  1.00  0.00           H  
ATOM   2920  HB3 ASP   189      49.553  48.945  19.802  1.00  0.00           H  
ATOM   2921  CG  ASP   189      47.866  47.631  19.780  1.00  0.00           C  
ATOM   2922  OD1 ASP   189      47.567  47.936  18.590  1.00  0.00           O  
ATOM   2923  OD2 ASP   189      47.144  46.867  20.486  1.00  0.00           O  
ATOM   2924  C   ASP   189      48.748  49.053  22.461  1.00  0.00           C  
ATOM   2925  O   ASP   189      48.245  50.025  21.915  1.00  0.00           O  
ATOM   2926  N   PHE   190      48.808  48.867  23.772  1.00  0.00           N  
ATOM   2927  H   PHE   190      49.276  48.016  24.047  1.00  0.00           H  
ATOM   2928  CA  PHE   190      48.314  49.730  24.819  1.00  0.00           C  
ATOM   2929  HA  PHE   190      47.893  49.102  25.604  1.00  0.00           H  
ATOM   2930  CB  PHE   190      49.447  50.533  25.416  1.00  0.00           C  
ATOM   2931  HB2 PHE   190      49.120  51.237  26.182  1.00  0.00           H  
ATOM   2932  HB3 PHE   190      50.062  51.057  24.684  1.00  0.00           H  
ATOM   2933  CG  PHE   190      50.358  49.637  26.288  1.00  0.00           C  
ATOM   2934  CD1 PHE   190      49.879  48.736  27.097  1.00  0.00           C  
ATOM   2935  HD1 PHE   190      48.827  48.599  27.303  1.00  0.00           H  
ATOM   2936  CE1 PHE   190      50.804  47.897  27.886  1.00  0.00           C  
ATOM   2937  HE1 PHE   190      50.435  47.055  28.453  1.00  0.00           H  
ATOM   2938  CZ  PHE   190      52.205  48.227  27.748  1.00  0.00           C  
ATOM   2939  HZ  PHE   190      52.929  47.636  28.289  1.00  0.00           H  
ATOM   2940  CE2 PHE   190      52.612  49.369  26.963  1.00  0.00           C  
ATOM   2941  HE2 PHE   190      53.651  49.653  26.888  1.00  0.00           H  
ATOM   2942  CD2 PHE   190      51.659  50.091  26.201  1.00  0.00           C  
ATOM   2943  HD2 PHE   190      52.018  50.896  25.576  1.00  0.00           H  
ATOM   2944  C   PHE   190      47.168  50.573  24.366  1.00  0.00           C  
ATOM   2945  O   PHE   190      47.347  51.805  24.194  1.00  0.00           O  
ATOM   2946  N   THR   191      46.031  49.921  24.049  1.00  0.00           N  
ATOM   2947  H   THR   191      45.927  48.959  24.342  1.00  0.00           H  
ATOM   2948  CA  THR   191      44.822  50.647  23.534  1.00  0.00           C  
ATOM   2949  HA  THR   191      44.772  51.705  23.793  1.00  0.00           H  
ATOM   2950  CB  THR   191      44.723  50.614  22.010  1.00  0.00           C  
ATOM   2951  HB  THR   191      44.564  49.605  21.630  1.00  0.00           H  
ATOM   2952  CG2 THR   191      43.564  51.421  21.378  1.00  0.00           C  
ATOM   2953 HG21 THR   191      43.647  52.490  21.575  1.00  0.00           H  
ATOM   2954 HG22 THR   191      43.723  51.296  20.307  1.00  0.00           H  
ATOM   2955 HG23 THR   191      42.606  50.975  21.644  1.00  0.00           H  
ATOM   2956  OG1 THR   191      45.887  51.184  21.389  1.00  0.00           O  
ATOM   2957  HG1 THR   191      46.655  50.739  21.754  1.00  0.00           H  
ATOM   2958  C   THR   191      43.610  49.993  24.127  1.00  0.00           C  
ATOM   2959  O   THR   191      43.537  48.803  24.207  1.00  0.00           O  
ATOM   2960  N   ILE   192      42.691  50.796  24.731  1.00  0.00           N  
ATOM   2961  H   ILE   192      42.769  51.803  24.741  1.00  0.00           H  
ATOM   2962  CA  ILE   192      41.421  50.248  25.211  1.00  0.00           C  
ATOM   2963  HA  ILE   192      41.659  49.584  26.042  1.00  0.00           H  
ATOM   2964  CB  ILE   192      40.565  51.330  25.825  1.00  0.00           C  
ATOM   2965  HB  ILE   192      40.281  51.994  25.009  1.00  0.00           H  
ATOM   2966  CG2 ILE   192      39.260  50.807  26.489  1.00  0.00           C  
ATOM   2967 HG21 ILE   192      39.333  50.399  27.497  1.00  0.00           H  
ATOM   2968 HG22 ILE   192      38.488  51.568  26.600  1.00  0.00           H  
ATOM   2969 HG23 ILE   192      38.814  50.110  25.781  1.00  0.00           H  
ATOM   2970  CG1 ILE   192      41.154  52.205  26.954  1.00  0.00           C  
ATOM   2971 HG12 ILE   192      42.152  52.519  26.650  1.00  0.00           H  
ATOM   2972 HG13 ILE   192      41.174  51.715  27.927  1.00  0.00           H  
ATOM   2973  CD1 ILE   192      40.559  53.615  27.205  1.00  0.00           C  
ATOM   2974 HD11 ILE   192      41.174  54.387  27.668  1.00  0.00           H  
ATOM   2975 HD12 ILE   192      40.240  53.966  26.224  1.00  0.00           H  
ATOM   2976 HD13 ILE   192      39.708  53.384  27.845  1.00  0.00           H  
ATOM   2977  C   ILE   192      40.678  49.469  24.083  1.00  0.00           C  
ATOM   2978  O   ILE   192      40.547  49.886  22.913  1.00  0.00           O  
ATOM   2979  N   GLN   193      40.135  48.334  24.461  1.00  0.00           N  
ATOM   2980  H   GLN   193      40.291  48.141  25.440  1.00  0.00           H  
ATOM   2981  CA  GLN   193      39.342  47.442  23.708  1.00  0.00           C  
ATOM   2982  HA  GLN   193      39.528  47.670  22.658  1.00  0.00           H  
ATOM   2983  CB  GLN   193      39.763  45.959  23.880  1.00  0.00           C  
ATOM   2984  HB2 GLN   193      39.054  45.223  23.501  1.00  0.00           H  
ATOM   2985  HB3 GLN   193      39.897  45.689  24.927  1.00  0.00           H  
ATOM   2986  CG  GLN   193      41.097  45.761  23.213  1.00  0.00           C  
ATOM   2987  HG2 GLN   193      41.537  44.809  23.508  1.00  0.00           H  
ATOM   2988  HG3 GLN   193      41.798  46.485  23.628  1.00  0.00           H  
ATOM   2989  CD  GLN   193      41.058  45.838  21.672  1.00  0.00           C  
ATOM   2990  OE1 GLN   193      40.067  45.554  21.066  1.00  0.00           O  
ATOM   2991  NE2 GLN   193      42.125  46.372  21.021  1.00  0.00           N  
ATOM   2992 HE21 GLN   193      42.142  46.576  20.032  1.00  0.00           H  
ATOM   2993 HE22 GLN   193      42.900  46.664  21.600  1.00  0.00           H  
ATOM   2994  C   GLN   193      37.815  47.662  23.917  1.00  0.00           C  
ATOM   2995  O   GLN   193      37.151  48.167  23.016  1.00  0.00           O  
ATOM   2996  N   LYS   194      37.352  47.213  25.082  1.00  0.00           N  
ATOM   2997  H   LYS   194      38.020  46.770  25.696  1.00  0.00           H  
ATOM   2998  CA  LYS   194      35.857  47.180  25.433  1.00  0.00           C  
ATOM   2999  HA  LYS   194      35.306  47.897  24.824  1.00  0.00           H  
ATOM   3000  CB  LYS   194      35.183  45.792  25.281  1.00  0.00           C  
ATOM   3001  HB2 LYS   194      34.268  45.798  25.873  1.00  0.00           H  
ATOM   3002  HB3 LYS   194      35.866  45.054  25.704  1.00  0.00           H  
ATOM   3003  CG  LYS   194      35.015  45.483  23.825  1.00  0.00           C  
ATOM   3004  HG2 LYS   194      35.970  45.027  23.566  1.00  0.00           H  
ATOM   3005  HG3 LYS   194      34.725  46.306  23.171  1.00  0.00           H  
ATOM   3006  CD  LYS   194      33.924  44.380  23.715  1.00  0.00           C  
ATOM   3007  HD2 LYS   194      32.981  44.846  23.999  1.00  0.00           H  
ATOM   3008  HD3 LYS   194      34.034  43.563  24.427  1.00  0.00           H  
ATOM   3009  CE  LYS   194      33.833  43.936  22.323  1.00  0.00           C  
ATOM   3010  HE2 LYS   194      34.866  43.662  22.111  1.00  0.00           H  
ATOM   3011  HE3 LYS   194      33.372  44.707  21.706  1.00  0.00           H  
ATOM   3012  NZ  LYS   194      33.019  42.710  22.266  1.00  0.00           N  
ATOM   3013  HZ1 LYS   194      32.164  42.788  22.798  1.00  0.00           H  
ATOM   3014  HZ2 LYS   194      32.704  42.484  21.333  1.00  0.00           H  
ATOM   3015  HZ3 LYS   194      33.489  41.874  22.582  1.00  0.00           H  
ATOM   3016  C   LYS   194      35.831  47.574  26.896  1.00  0.00           C  
ATOM   3017  O   LYS   194      36.647  47.262  27.673  1.00  0.00           O  
ATOM   3018  N   LEU   195      34.650  48.254  27.312  1.00  0.00           N  
ATOM   3019  H   LEU   195      34.069  48.566  26.548  1.00  0.00           H  
ATOM   3020  CA  LEU   195      34.038  48.360  28.634  1.00  0.00           C  
ATOM   3021  HA  LEU   195      34.710  48.077  29.444  1.00  0.00           H  
ATOM   3022  CB  LEU   195      33.870  49.921  28.963  1.00  0.00           C  
ATOM   3023  HB2 LEU   195      33.232  50.007  29.842  1.00  0.00           H  
ATOM   3024  HB3 LEU   195      33.412  50.406  28.101  1.00  0.00           H  
ATOM   3025  CG  LEU   195      35.238  50.546  29.192  1.00  0.00           C  
ATOM   3026  HG  LEU   195      36.029  49.812  29.342  1.00  0.00           H  
ATOM   3027  CD1 LEU   195      35.700  51.563  28.065  1.00  0.00           C  
ATOM   3028 HD11 LEU   195      35.613  50.976  27.151  1.00  0.00           H  
ATOM   3029 HD12 LEU   195      34.989  52.381  27.943  1.00  0.00           H  
ATOM   3030 HD13 LEU   195      36.706  51.967  28.174  1.00  0.00           H  
ATOM   3031  CD2 LEU   195      35.108  51.492  30.407  1.00  0.00           C  
ATOM   3032 HD21 LEU   195      36.038  51.991  30.678  1.00  0.00           H  
ATOM   3033 HD22 LEU   195      34.322  52.200  30.145  1.00  0.00           H  
ATOM   3034 HD23 LEU   195      34.871  50.860  31.264  1.00  0.00           H  
ATOM   3035  C   LEU   195      32.777  47.501  28.861  1.00  0.00           C  
ATOM   3036  O   LEU   195      31.654  47.777  28.376  1.00  0.00           O  
ATOM   3037  N   ILE   196      33.044  46.353  29.533  1.00  0.00           N  
ATOM   3038  H   ILE   196      33.974  46.275  29.920  1.00  0.00           H  
ATOM   3039  CA  ILE   196      32.142  45.245  29.924  1.00  0.00           C  
ATOM   3040  HA  ILE   196      31.357  45.293  29.169  1.00  0.00           H  
ATOM   3041  CB  ILE   196      32.863  43.883  29.667  1.00  0.00           C  
ATOM   3042  HB  ILE   196      33.618  43.804  30.449  1.00  0.00           H  
ATOM   3043  CG2 ILE   196      31.905  42.648  29.899  1.00  0.00           C  
ATOM   3044 HG21 ILE   196      31.103  42.534  29.169  1.00  0.00           H  
ATOM   3045 HG22 ILE   196      32.648  41.850  29.912  1.00  0.00           H  
ATOM   3046 HG23 ILE   196      31.401  42.589  30.864  1.00  0.00           H  
ATOM   3047  CG1 ILE   196      33.516  43.709  28.248  1.00  0.00           C  
ATOM   3048 HG12 ILE   196      33.367  44.586  27.618  1.00  0.00           H  
ATOM   3049 HG13 ILE   196      33.112  42.935  27.597  1.00  0.00           H  
ATOM   3050  CD1 ILE   196      35.018  43.386  28.344  1.00  0.00           C  
ATOM   3051 HD11 ILE   196      35.298  42.894  27.413  1.00  0.00           H  
ATOM   3052 HD12 ILE   196      35.516  44.339  28.523  1.00  0.00           H  
ATOM   3053 HD13 ILE   196      35.207  42.606  29.081  1.00  0.00           H  
ATOM   3054  C   ILE   196      31.590  45.576  31.319  1.00  0.00           C  
ATOM   3055  O   ILE   196      32.171  45.354  32.328  1.00  0.00           O  
ATOM   3056  N   GLU   197      30.376  46.021  31.327  1.00  0.00           N  
ATOM   3057  H   GLU   197      29.931  46.156  30.430  1.00  0.00           H  
ATOM   3058  CA  GLU   197      29.533  46.211  32.499  1.00  0.00           C  
ATOM   3059  HA  GLU   197      30.249  46.687  33.170  1.00  0.00           H  
ATOM   3060  CB  GLU   197      28.458  47.155  32.070  1.00  0.00           C  
ATOM   3061  HB2 GLU   197      27.781  46.705  31.344  1.00  0.00           H  
ATOM   3062  HB3 GLU   197      28.910  47.983  31.524  1.00  0.00           H  
ATOM   3063  CG  GLU   197      27.521  47.673  33.232  1.00  0.00           C  
ATOM   3064  HG2 GLU   197      26.725  46.937  33.340  1.00  0.00           H  
ATOM   3065  HG3 GLU   197      27.017  48.568  32.866  1.00  0.00           H  
ATOM   3066  CD  GLU   197      28.246  48.009  34.562  1.00  0.00           C  
ATOM   3067  OE1 GLU   197      28.813  47.072  35.255  1.00  0.00           O  
ATOM   3068  OE2 GLU   197      28.083  49.153  35.031  1.00  0.00           O  
ATOM   3069  C   GLU   197      28.948  44.983  33.203  1.00  0.00           C  
ATOM   3070  O   GLU   197      27.954  44.348  32.819  1.00  0.00           O  
ATOM   3071  N   THR   198      29.731  44.388  34.150  1.00  0.00           N  
ATOM   3072  H   THR   198      30.572  44.918  34.329  1.00  0.00           H  
ATOM   3073  CA  THR   198      29.332  43.175  34.857  1.00  0.00           C  
ATOM   3074  HA  THR   198      28.991  42.491  34.080  1.00  0.00           H  
ATOM   3075  CB  THR   198      30.458  42.393  35.541  1.00  0.00           C  
ATOM   3076  HB  THR   198      30.126  41.355  35.561  1.00  0.00           H  
ATOM   3077  CG2 THR   198      31.848  42.519  34.780  1.00  0.00           C  
ATOM   3078 HG21 THR   198      32.633  42.206  35.469  1.00  0.00           H  
ATOM   3079 HG22 THR   198      31.827  41.949  33.851  1.00  0.00           H  
ATOM   3080 HG23 THR   198      31.918  43.568  34.492  1.00  0.00           H  
ATOM   3081  OG1 THR   198      30.686  42.851  36.849  1.00  0.00           O  
ATOM   3082  HG1 THR   198      31.085  43.716  36.731  1.00  0.00           H  
ATOM   3083  C   THR   198      28.023  43.264  35.689  1.00  0.00           C  
ATOM   3084  O   THR   198      27.493  42.299  36.142  1.00  0.00           O  
ATOM   3085  N   ARG   199      27.423  44.472  35.843  1.00  0.00           N  
ATOM   3086  H   ARG   199      27.842  45.267  35.381  1.00  0.00           H  
ATOM   3087  CA  ARG   199      26.049  44.615  36.254  1.00  0.00           C  
ATOM   3088  HA  ARG   199      25.946  44.159  37.239  1.00  0.00           H  
ATOM   3089  CB  ARG   199      25.786  46.138  36.507  1.00  0.00           C  
ATOM   3090  HB2 ARG   199      24.712  46.102  36.688  1.00  0.00           H  
ATOM   3091  HB3 ARG   199      26.055  46.549  35.534  1.00  0.00           H  
ATOM   3092  CG  ARG   199      26.561  46.709  37.673  1.00  0.00           C  
ATOM   3093  HG2 ARG   199      27.601  46.809  37.364  1.00  0.00           H  
ATOM   3094  HG3 ARG   199      26.476  46.107  38.577  1.00  0.00           H  
ATOM   3095  CD  ARG   199      25.845  48.033  37.975  1.00  0.00           C  
ATOM   3096  HD2 ARG   199      26.024  48.334  39.007  1.00  0.00           H  
ATOM   3097  HD3 ARG   199      24.757  47.984  37.938  1.00  0.00           H  
ATOM   3098  NE  ARG   199      26.343  49.088  37.137  1.00  0.00           N  
ATOM   3099  HE  ARG   199      26.914  48.797  36.357  1.00  0.00           H  
ATOM   3100  CZ  ARG   199      25.825  50.265  37.014  1.00  0.00           C  
ATOM   3101  NH1 ARG   199      24.759  50.652  37.618  1.00  0.00           N  
ATOM   3102 HH11 ARG   199      24.361  51.575  37.519  1.00  0.00           H  
ATOM   3103 HH12 ARG   199      24.296  50.090  38.317  1.00  0.00           H  
ATOM   3104  NH2 ARG   199      26.476  51.082  36.270  1.00  0.00           N  
ATOM   3105 HH21 ARG   199      27.286  50.671  35.828  1.00  0.00           H  
ATOM   3106 HH22 ARG   199      26.071  51.938  35.918  1.00  0.00           H  
ATOM   3107  C   ARG   199      25.050  43.919  35.300  1.00  0.00           C  
ATOM   3108  O   ARG   199      24.378  43.030  35.830  1.00  0.00           O  
ATOM   3109  N   THR   200      25.107  44.191  34.049  1.00  0.00           N  
ATOM   3110  H   THR   200      25.819  44.837  33.740  1.00  0.00           H  
ATOM   3111  CA  THR   200      24.068  43.642  33.059  1.00  0.00           C  
ATOM   3112  HA  THR   200      23.100  43.526  33.547  1.00  0.00           H  
ATOM   3113  CB  THR   200      23.846  44.622  31.924  1.00  0.00           C  
ATOM   3114  HB  THR   200      23.561  43.953  31.112  1.00  0.00           H  
ATOM   3115  CG2 THR   200      22.775  45.677  32.195  1.00  0.00           C  
ATOM   3116 HG21 THR   200      22.932  46.341  33.045  1.00  0.00           H  
ATOM   3117 HG22 THR   200      22.674  46.310  31.314  1.00  0.00           H  
ATOM   3118 HG23 THR   200      21.798  45.195  32.199  1.00  0.00           H  
ATOM   3119  OG1 THR   200      25.055  45.217  31.427  1.00  0.00           O  
ATOM   3120  HG1 THR   200      25.721  44.542  31.281  1.00  0.00           H  
ATOM   3121  C   THR   200      24.507  42.312  32.532  1.00  0.00           C  
ATOM   3122  O   THR   200      25.590  42.212  31.930  1.00  0.00           O  
ATOM   3123  N   SER   201      23.655  41.299  32.797  1.00  0.00           N  
ATOM   3124  H   SER   201      22.952  41.454  33.506  1.00  0.00           H  
ATOM   3125  CA  SER   201      23.874  39.887  32.433  1.00  0.00           C  
ATOM   3126  HA  SER   201      24.523  39.947  31.559  1.00  0.00           H  
ATOM   3127  CB  SER   201      24.560  39.124  33.508  1.00  0.00           C  
ATOM   3128  HB2 SER   201      23.881  38.829  34.308  1.00  0.00           H  
ATOM   3129  HB3 SER   201      25.366  39.742  33.904  1.00  0.00           H  
ATOM   3130  OG  SER   201      25.022  37.983  32.862  1.00  0.00           O  
ATOM   3131  HG  SER   201      25.836  38.257  32.433  1.00  0.00           H  
ATOM   3132  C   SER   201      22.639  39.140  31.982  1.00  0.00           C  
ATOM   3133  O   SER   201      21.644  39.368  32.680  1.00  0.00           O  
ATOM   3134  N   GLN   202      22.678  38.418  30.840  1.00  0.00           N  
ATOM   3135  H   GLN   202      23.524  38.423  30.288  1.00  0.00           H  
ATOM   3136  CA  GLN   202      21.681  37.391  30.451  1.00  0.00           C  
ATOM   3137  HA  GLN   202      20.733  37.922  30.372  1.00  0.00           H  
ATOM   3138  CB  GLN   202      22.000  36.728  29.094  1.00  0.00           C  
ATOM   3139  HB2 GLN   202      22.422  37.403  28.349  1.00  0.00           H  
ATOM   3140  HB3 GLN   202      21.027  36.527  28.646  1.00  0.00           H  
ATOM   3141  CG  GLN   202      22.831  35.460  29.143  1.00  0.00           C  
ATOM   3142  HG2 GLN   202      22.949  35.101  28.121  1.00  0.00           H  
ATOM   3143  HG3 GLN   202      22.357  34.718  29.785  1.00  0.00           H  
ATOM   3144  CD  GLN   202      24.189  35.602  29.739  1.00  0.00           C  
ATOM   3145  OE1 GLN   202      24.842  36.638  29.729  1.00  0.00           O  
ATOM   3146  NE2 GLN   202      24.821  34.506  30.160  1.00  0.00           N  
ATOM   3147 HE21 GLN   202      25.776  34.594  30.478  1.00  0.00           H  
ATOM   3148 HE22 GLN   202      24.364  33.605  30.144  1.00  0.00           H  
ATOM   3149  C   GLN   202      21.443  36.386  31.596  1.00  0.00           C  
ATOM   3150  O   GLN   202      20.299  35.933  31.785  1.00  0.00           O  
ATOM   3151  N   LEU   203      22.495  36.028  32.347  1.00  0.00           N  
ATOM   3152  H   LEU   203      23.369  36.499  32.166  1.00  0.00           H  
ATOM   3153  CA  LEU   203      22.356  35.099  33.517  1.00  0.00           C  
ATOM   3154  HA  LEU   203      21.352  34.685  33.417  1.00  0.00           H  
ATOM   3155  CB  LEU   203      23.407  34.034  33.500  1.00  0.00           C  
ATOM   3156  HB2 LEU   203      24.351  34.536  33.289  1.00  0.00           H  
ATOM   3157  HB3 LEU   203      23.197  33.472  32.590  1.00  0.00           H  
ATOM   3158  CG  LEU   203      23.606  33.078  34.732  1.00  0.00           C  
ATOM   3159  HG  LEU   203      24.011  33.660  35.560  1.00  0.00           H  
ATOM   3160  CD1 LEU   203      22.275  32.490  35.186  1.00  0.00           C  
ATOM   3161 HD11 LEU   203      21.596  33.298  35.460  1.00  0.00           H  
ATOM   3162 HD12 LEU   203      21.855  31.888  34.380  1.00  0.00           H  
ATOM   3163 HD13 LEU   203      22.355  31.862  36.073  1.00  0.00           H  
ATOM   3164  CD2 LEU   203      24.612  31.989  34.324  1.00  0.00           C  
ATOM   3165 HD21 LEU   203      25.340  32.513  33.706  1.00  0.00           H  
ATOM   3166 HD22 LEU   203      24.925  31.648  35.311  1.00  0.00           H  
ATOM   3167 HD23 LEU   203      24.106  31.160  33.830  1.00  0.00           H  
ATOM   3168  C   LEU   203      22.237  35.983  34.767  1.00  0.00           C  
ATOM   3169  O   LEU   203      23.207  35.993  35.557  1.00  0.00           O  
ATOM   3170  N   PHE   204      21.110  36.577  35.094  1.00  0.00           N  
ATOM   3171  H   PHE   204      20.303  36.367  34.523  1.00  0.00           H  
ATOM   3172  CA  PHE   204      20.862  37.310  36.383  1.00  0.00           C  
ATOM   3173  HA  PHE   204      21.723  37.957  36.554  1.00  0.00           H  
ATOM   3174  CB  PHE   204      19.728  38.209  36.151  1.00  0.00           C  
ATOM   3175  HB2 PHE   204      18.850  37.627  35.870  1.00  0.00           H  
ATOM   3176  HB3 PHE   204      19.861  38.758  35.218  1.00  0.00           H  
ATOM   3177  CG  PHE   204      19.316  39.124  37.286  1.00  0.00           C  
ATOM   3178  CD1 PHE   204      20.044  40.302  37.569  1.00  0.00           C  
ATOM   3179  HD1 PHE   204      20.938  40.484  36.991  1.00  0.00           H  
ATOM   3180  CE1 PHE   204      19.800  41.029  38.770  1.00  0.00           C  
ATOM   3181  HE1 PHE   204      20.438  41.856  39.045  1.00  0.00           H  
ATOM   3182  CZ  PHE   204      18.730  40.639  39.642  1.00  0.00           C  
ATOM   3183  HZ  PHE   204      18.418  41.251  40.475  1.00  0.00           H  
ATOM   3184  CE2 PHE   204      17.937  39.526  39.350  1.00  0.00           C  
ATOM   3185  HE2 PHE   204      17.073  39.369  39.980  1.00  0.00           H  
ATOM   3186  CD2 PHE   204      18.215  38.803  38.130  1.00  0.00           C  
ATOM   3187  HD2 PHE   204      17.619  37.914  37.988  1.00  0.00           H  
ATOM   3188  C   PHE   204      20.706  36.431  37.667  1.00  0.00           C  
ATOM   3189  O   PHE   204      20.147  35.295  37.675  1.00  0.00           O  
ATOM   3190  N   SER   205      21.056  36.973  38.838  1.00  0.00           N  
ATOM   3191  H   SER   205      21.434  37.910  38.857  1.00  0.00           H  
ATOM   3192  CA  SER   205      20.973  36.301  40.195  1.00  0.00           C  
ATOM   3193  HA  SER   205      20.331  35.422  40.153  1.00  0.00           H  
ATOM   3194  CB  SER   205      22.352  35.853  40.619  1.00  0.00           C  
ATOM   3195  HB2 SER   205      23.000  36.712  40.795  1.00  0.00           H  
ATOM   3196  HB3 SER   205      22.830  35.302  39.809  1.00  0.00           H  
ATOM   3197  OG  SER   205      22.328  35.143  41.812  1.00  0.00           O  
ATOM   3198  HG  SER   205      22.938  34.403  41.774  1.00  0.00           H  
ATOM   3199  C   SER   205      20.305  37.180  41.266  1.00  0.00           C  
ATOM   3200  O   SER   205      19.250  36.767  41.765  1.00  0.00           O  
ATOM   3201  N   TYR   206      20.923  38.289  41.656  1.00  0.00           N  
ATOM   3202  H   TYR   206      21.840  38.558  41.329  1.00  0.00           H  
ATOM   3203  CA  TYR   206      20.205  39.248  42.498  1.00  0.00           C  
ATOM   3204  HA  TYR   206      19.143  39.229  42.252  1.00  0.00           H  
ATOM   3205  CB  TYR   206      20.192  38.716  43.925  1.00  0.00           C  
ATOM   3206  HB2 TYR   206      21.201  38.675  44.334  1.00  0.00           H  
ATOM   3207  HB3 TYR   206      19.818  37.695  44.003  1.00  0.00           H  
ATOM   3208  CG  TYR   206      19.396  39.541  44.900  1.00  0.00           C  
ATOM   3209  CD1 TYR   206      18.106  39.917  44.565  1.00  0.00           C  
ATOM   3210  HD1 TYR   206      17.624  39.646  43.637  1.00  0.00           H  
ATOM   3211  CE1 TYR   206      17.294  40.590  45.515  1.00  0.00           C  
ATOM   3212  HE1 TYR   206      16.235  40.710  45.335  1.00  0.00           H  
ATOM   3213  CZ  TYR   206      17.867  41.086  46.626  1.00  0.00           C  
ATOM   3214  OH  TYR   206      17.092  41.708  47.607  1.00  0.00           O  
ATOM   3215  HH  TYR   206      16.247  41.920  47.203  1.00  0.00           H  
ATOM   3216  CE2 TYR   206      19.251  40.982  46.862  1.00  0.00           C  
ATOM   3217  HE2 TYR   206      19.684  41.363  47.775  1.00  0.00           H  
ATOM   3218  CD2 TYR   206      20.049  40.119  46.028  1.00  0.00           C  
ATOM   3219  HD2 TYR   206      21.077  39.934  46.303  1.00  0.00           H  
ATOM   3220  C   TYR   206      20.846  40.628  42.364  1.00  0.00           C  
ATOM   3221  O   TYR   206      22.001  40.782  41.899  1.00  0.00           O  
ATOM   3222  N   ALA   207      20.103  41.656  42.839  1.00  0.00           N  
ATOM   3223  H   ALA   207      19.168  41.561  43.211  1.00  0.00           H  
ATOM   3224  CA  ALA   207      20.627  43.014  42.737  1.00  0.00           C  
ATOM   3225  HA  ALA   207      20.973  43.266  41.735  1.00  0.00           H  
ATOM   3226  CB  ALA   207      19.569  44.110  43.123  1.00  0.00           C  
ATOM   3227  HB1 ALA   207      19.350  44.018  44.187  1.00  0.00           H  
ATOM   3228  HB2 ALA   207      20.112  45.000  42.804  1.00  0.00           H  
ATOM   3229  HB3 ALA   207      18.698  43.950  42.488  1.00  0.00           H  
ATOM   3230  C   ALA   207      21.958  43.275  43.482  1.00  0.00           C  
ATOM   3231  O   ALA   207      22.948  43.470  42.830  1.00  0.00           O  
ATOM   3232  N   ALA   208      21.986  43.202  44.853  1.00  0.00           N  
ATOM   3233  H   ALA   208      21.118  43.066  45.352  1.00  0.00           H  
ATOM   3234  CA  ALA   208      23.167  43.300  45.664  1.00  0.00           C  
ATOM   3235  HA  ALA   208      23.369  44.345  45.896  1.00  0.00           H  
ATOM   3236  CB  ALA   208      22.748  42.657  47.052  1.00  0.00           C  
ATOM   3237  HB1 ALA   208      22.346  41.650  46.946  1.00  0.00           H  
ATOM   3238  HB2 ALA   208      23.532  42.683  47.808  1.00  0.00           H  
ATOM   3239  HB3 ALA   208      21.940  43.286  47.428  1.00  0.00           H  
ATOM   3240  C   ALA   208      24.395  42.498  45.148  1.00  0.00           C  
ATOM   3241  O   ALA   208      25.534  42.960  45.333  1.00  0.00           O  
ATOM   3242  N   PHE   209      24.241  41.311  44.429  1.00  0.00           N  
ATOM   3243  H   PHE   209      23.307  41.000  44.203  1.00  0.00           H  
ATOM   3244  CA  PHE   209      25.339  40.632  43.795  1.00  0.00           C  
ATOM   3245  HA  PHE   209      26.188  40.744  44.468  1.00  0.00           H  
ATOM   3246  CB  PHE   209      24.910  39.247  43.371  1.00  0.00           C  
ATOM   3247  HB2 PHE   209      25.803  38.720  43.034  1.00  0.00           H  
ATOM   3248  HB3 PHE   209      24.237  39.462  42.540  1.00  0.00           H  
ATOM   3249  CG  PHE   209      24.261  38.299  44.356  1.00  0.00           C  
ATOM   3250  CD1 PHE   209      23.878  36.988  43.976  1.00  0.00           C  
ATOM   3251  HD1 PHE   209      24.011  36.855  42.913  1.00  0.00           H  
ATOM   3252  CE1 PHE   209      23.512  35.962  44.915  1.00  0.00           C  
ATOM   3253  HE1 PHE   209      23.353  34.947  44.584  1.00  0.00           H  
ATOM   3254  CZ  PHE   209      23.352  36.305  46.253  1.00  0.00           C  
ATOM   3255  HZ  PHE   209      22.942  35.559  46.918  1.00  0.00           H  
ATOM   3256  CE2 PHE   209      23.650  37.622  46.581  1.00  0.00           C  
ATOM   3257  HE2 PHE   209      23.479  37.944  47.598  1.00  0.00           H  
ATOM   3258  CD2 PHE   209      24.109  38.585  45.713  1.00  0.00           C  
ATOM   3259  HD2 PHE   209      24.490  39.482  46.177  1.00  0.00           H  
ATOM   3260  C   PHE   209      25.855  41.370  42.511  1.00  0.00           C  
ATOM   3261  O   PHE   209      26.999  41.821  42.496  1.00  0.00           O  
ATOM   3262  N   SER   210      24.961  41.494  41.512  1.00  0.00           N  
ATOM   3263  H   SER   210      24.008  41.176  41.620  1.00  0.00           H  
ATOM   3264  CA  SER   210      25.372  42.219  40.262  1.00  0.00           C  
ATOM   3265  HA  SER   210      26.268  41.688  39.942  1.00  0.00           H  
ATOM   3266  CB  SER   210      24.339  42.190  39.149  1.00  0.00           C  
ATOM   3267  HB2 SER   210      24.408  41.161  38.795  1.00  0.00           H  
ATOM   3268  HB3 SER   210      24.668  42.818  38.321  1.00  0.00           H  
ATOM   3269  OG  SER   210      23.034  42.564  39.593  1.00  0.00           O  
ATOM   3270  HG  SER   210      22.675  41.870  40.151  1.00  0.00           H  
ATOM   3271  C   SER   210      25.790  43.638  40.498  1.00  0.00           C  
ATOM   3272  O   SER   210      26.714  44.063  39.867  1.00  0.00           O  
ATOM   3273  N   ASP   211      25.049  44.379  41.252  1.00  0.00           N  
ATOM   3274  H   ASP   211      24.255  43.974  41.725  1.00  0.00           H  
ATOM   3275  CA  ASP   211      25.319  45.798  41.429  1.00  0.00           C  
ATOM   3276  HA  ASP   211      25.216  46.276  40.455  1.00  0.00           H  
ATOM   3277  CB  ASP   211      24.213  46.490  42.306  1.00  0.00           C  
ATOM   3278  HB2 ASP   211      24.404  47.558  42.411  1.00  0.00           H  
ATOM   3279  HB3 ASP   211      24.390  46.132  43.320  1.00  0.00           H  
ATOM   3280  CG  ASP   211      22.768  46.308  41.772  1.00  0.00           C  
ATOM   3281  OD1 ASP   211      21.848  46.609  42.602  1.00  0.00           O  
ATOM   3282  OD2 ASP   211      22.512  46.076  40.606  1.00  0.00           O  
ATOM   3283  C   ASP   211      26.681  46.181  41.997  1.00  0.00           C  
ATOM   3284  O   ASP   211      27.081  47.394  41.993  1.00  0.00           O  
ATOM   3285  N   SER   212      27.410  45.229  42.639  1.00  0.00           N  
ATOM   3286  H   SER   212      27.025  44.298  42.712  1.00  0.00           H  
ATOM   3287  CA  SER   212      28.487  45.454  43.579  1.00  0.00           C  
ATOM   3288  HA  SER   212      28.292  46.430  44.023  1.00  0.00           H  
ATOM   3289  CB  SER   212      28.475  44.521  44.764  1.00  0.00           C  
ATOM   3290  HB2 SER   212      29.369  44.665  45.372  1.00  0.00           H  
ATOM   3291  HB3 SER   212      28.457  43.488  44.417  1.00  0.00           H  
ATOM   3292  OG  SER   212      27.290  44.861  45.527  1.00  0.00           O  
ATOM   3293  HG  SER   212      26.737  44.083  45.422  1.00  0.00           H  
ATOM   3294  C   SER   212      29.842  45.567  42.895  1.00  0.00           C  
ATOM   3295  O   SER   212      30.205  44.784  42.019  1.00  0.00           O  
ATOM   3296  N   ASN   213      30.640  46.466  43.402  1.00  0.00           N  
ATOM   3297  H   ASN   213      30.425  46.877  44.299  1.00  0.00           H  
ATOM   3298  CA  ASN   213      32.086  46.624  42.843  1.00  0.00           C  
ATOM   3299  HA  ASN   213      31.894  46.945  41.819  1.00  0.00           H  
ATOM   3300  CB  ASN   213      32.769  47.780  43.669  1.00  0.00           C  
ATOM   3301  HB2 ASN   213      33.766  47.920  43.252  1.00  0.00           H  
ATOM   3302  HB3 ASN   213      32.863  47.607  44.742  1.00  0.00           H  
ATOM   3303  CG  ASN   213      32.059  49.139  43.407  1.00  0.00           C  
ATOM   3304  OD1 ASN   213      31.513  49.447  42.361  1.00  0.00           O  
ATOM   3305  ND2 ASN   213      32.175  50.053  44.322  1.00  0.00           N  
ATOM   3306 HD21 ASN   213      31.769  50.959  44.142  1.00  0.00           H  
ATOM   3307 HD22 ASN   213      32.531  49.828  45.240  1.00  0.00           H  
ATOM   3308  C   ASN   213      32.926  45.312  42.999  1.00  0.00           C  
ATOM   3309  O   ASN   213      32.722  44.561  43.961  1.00  0.00           O  
ATOM   3310  N   ILE   214      33.893  45.050  42.098  1.00  0.00           N  
ATOM   3311  H   ILE   214      34.039  45.814  41.453  1.00  0.00           H  
ATOM   3312  CA  ILE   214      34.863  43.964  42.099  1.00  0.00           C  
ATOM   3313  HA  ILE   214      34.314  43.036  42.265  1.00  0.00           H  
ATOM   3314  CB  ILE   214      35.514  43.841  40.671  1.00  0.00           C  
ATOM   3315  HB  ILE   214      35.951  44.806  40.416  1.00  0.00           H  
ATOM   3316  CG2 ILE   214      36.582  42.761  40.693  1.00  0.00           C  
ATOM   3317 HG21 ILE   214      37.400  43.050  41.354  1.00  0.00           H  
ATOM   3318 HG22 ILE   214      36.194  41.884  41.211  1.00  0.00           H  
ATOM   3319 HG23 ILE   214      36.998  42.629  39.695  1.00  0.00           H  
ATOM   3320  CG1 ILE   214      34.348  43.329  39.694  1.00  0.00           C  
ATOM   3321 HG12 ILE   214      33.497  44.002  39.800  1.00  0.00           H  
ATOM   3322 HG13 ILE   214      34.013  42.393  40.140  1.00  0.00           H  
ATOM   3323  CD1 ILE   214      34.619  43.093  38.174  1.00  0.00           C  
ATOM   3324 HD11 ILE   214      35.370  43.815  37.851  1.00  0.00           H  
ATOM   3325 HD12 ILE   214      35.126  42.141  38.017  1.00  0.00           H  
ATOM   3326 HD13 ILE   214      33.663  43.201  37.662  1.00  0.00           H  
ATOM   3327  C   ILE   214      35.824  44.093  43.248  1.00  0.00           C  
ATOM   3328  O   ILE   214      36.384  45.166  43.325  1.00  0.00           O  
ATOM   3329  N   ILE   215      36.116  43.070  44.019  1.00  0.00           N  
ATOM   3330  H   ILE   215      35.584  42.222  43.888  1.00  0.00           H  
ATOM   3331  CA  ILE   215      37.277  43.036  44.954  1.00  0.00           C  
ATOM   3332  HA  ILE   215      37.504  44.000  45.408  1.00  0.00           H  
ATOM   3333  CB  ILE   215      37.079  42.024  46.083  1.00  0.00           C  
ATOM   3334  HB  ILE   215      36.916  41.033  45.659  1.00  0.00           H  
ATOM   3335  CG2 ILE   215      38.253  42.059  47.022  1.00  0.00           C  
ATOM   3336 HG21 ILE   215      38.235  42.980  47.605  1.00  0.00           H  
ATOM   3337 HG22 ILE   215      38.281  41.225  47.723  1.00  0.00           H  
ATOM   3338 HG23 ILE   215      39.205  42.034  46.491  1.00  0.00           H  
ATOM   3339  CG1 ILE   215      35.688  42.198  46.717  1.00  0.00           C  
ATOM   3340 HG12 ILE   215      34.895  42.132  45.972  1.00  0.00           H  
ATOM   3341 HG13 ILE   215      35.758  43.202  47.134  1.00  0.00           H  
ATOM   3342  CD1 ILE   215      35.375  41.096  47.794  1.00  0.00           C  
ATOM   3343 HD11 ILE   215      35.871  41.379  48.722  1.00  0.00           H  
ATOM   3344 HD12 ILE   215      34.290  41.040  47.882  1.00  0.00           H  
ATOM   3345 HD13 ILE   215      35.683  40.139  47.371  1.00  0.00           H  
ATOM   3346  C   ILE   215      38.519  42.807  44.151  1.00  0.00           C  
ATOM   3347  O   ILE   215      39.399  43.654  44.142  1.00  0.00           O  
ATOM   3348  N   THR   216      38.550  41.721  43.531  1.00  0.00           N  
ATOM   3349  H   THR   216      37.645  41.284  43.431  1.00  0.00           H  
ATOM   3350  CA  THR   216      39.661  41.165  42.741  1.00  0.00           C  
ATOM   3351  HA  THR   216      40.213  41.994  42.297  1.00  0.00           H  
ATOM   3352  CB  THR   216      40.568  40.311  43.628  1.00  0.00           C  
ATOM   3353  HB  THR   216      40.865  40.855  44.525  1.00  0.00           H  
ATOM   3354  CG2 THR   216      40.133  38.923  44.046  1.00  0.00           C  
ATOM   3355 HG21 THR   216      39.109  39.027  44.407  1.00  0.00           H  
ATOM   3356 HG22 THR   216      40.156  38.198  43.232  1.00  0.00           H  
ATOM   3357 HG23 THR   216      40.820  38.521  44.790  1.00  0.00           H  
ATOM   3358  OG1 THR   216      41.741  40.140  42.881  1.00  0.00           O  
ATOM   3359  HG1 THR   216      42.241  39.401  43.235  1.00  0.00           H  
ATOM   3360  C   THR   216      39.057  40.279  41.638  1.00  0.00           C  
ATOM   3361  O   THR   216      37.995  39.728  41.755  1.00  0.00           O  
ATOM   3362  N   VAL   217      39.786  40.221  40.472  1.00  0.00           N  
ATOM   3363  H   VAL   217      40.713  40.621  40.459  1.00  0.00           H  
ATOM   3364  CA  VAL   217      39.463  39.267  39.349  1.00  0.00           C  
ATOM   3365  HA  VAL   217      38.624  38.652  39.677  1.00  0.00           H  
ATOM   3366  CB  VAL   217      39.019  40.103  38.138  1.00  0.00           C  
ATOM   3367  HB  VAL   217      38.043  40.541  38.350  1.00  0.00           H  
ATOM   3368  CG1 VAL   217      39.860  41.363  37.819  1.00  0.00           C  
ATOM   3369 HG11 VAL   217      39.804  42.151  38.570  1.00  0.00           H  
ATOM   3370 HG12 VAL   217      40.900  41.051  37.724  1.00  0.00           H  
ATOM   3371 HG13 VAL   217      39.551  41.825  36.881  1.00  0.00           H  
ATOM   3372  CG2 VAL   217      38.677  39.260  36.874  1.00  0.00           C  
ATOM   3373 HG21 VAL   217      39.587  38.826  36.460  1.00  0.00           H  
ATOM   3374 HG22 VAL   217      38.074  38.390  37.134  1.00  0.00           H  
ATOM   3375 HG23 VAL   217      38.229  39.921  36.132  1.00  0.00           H  
ATOM   3376  C   VAL   217      40.609  38.313  38.956  1.00  0.00           C  
ATOM   3377  O   VAL   217      41.698  38.734  38.990  1.00  0.00           O  
ATOM   3378  N   VAL   218      40.410  36.995  38.770  1.00  0.00           N  
ATOM   3379  H   VAL   218      39.519  36.551  38.942  1.00  0.00           H  
ATOM   3380  CA  VAL   218      41.491  36.024  38.623  1.00  0.00           C  
ATOM   3381  HA  VAL   218      42.450  36.538  38.554  1.00  0.00           H  
ATOM   3382  CB  VAL   218      41.410  35.176  39.830  1.00  0.00           C  
ATOM   3383  HB  VAL   218      40.397  34.813  40.005  1.00  0.00           H  
ATOM   3384  CG1 VAL   218      42.480  34.052  39.654  1.00  0.00           C  
ATOM   3385 HG11 VAL   218      43.369  34.663  39.502  1.00  0.00           H  
ATOM   3386 HG12 VAL   218      42.602  33.485  40.577  1.00  0.00           H  
ATOM   3387 HG13 VAL   218      42.136  33.485  38.789  1.00  0.00           H  
ATOM   3388  CG2 VAL   218      41.778  35.934  41.164  1.00  0.00           C  
ATOM   3389 HG21 VAL   218      41.020  36.687  41.382  1.00  0.00           H  
ATOM   3390 HG22 VAL   218      41.811  35.272  42.029  1.00  0.00           H  
ATOM   3391 HG23 VAL   218      42.773  36.370  41.069  1.00  0.00           H  
ATOM   3392  C   VAL   218      41.360  35.388  37.252  1.00  0.00           C  
ATOM   3393  O   VAL   218      40.306  34.734  37.033  1.00  0.00           O  
ATOM   3394  N   VAL   219      42.410  35.460  36.410  1.00  0.00           N  
ATOM   3395  H   VAL   219      43.205  35.846  36.899  1.00  0.00           H  
ATOM   3396  CA  VAL   219      42.362  35.076  34.941  1.00  0.00           C  
ATOM   3397  HA  VAL   219      41.347  34.694  34.832  1.00  0.00           H  
ATOM   3398  CB  VAL   219      42.662  36.224  33.936  1.00  0.00           C  
ATOM   3399  HB  VAL   219      43.674  36.623  33.987  1.00  0.00           H  
ATOM   3400  CG1 VAL   219      42.512  35.807  32.425  1.00  0.00           C  
ATOM   3401 HG11 VAL   219      42.616  36.732  31.858  1.00  0.00           H  
ATOM   3402 HG12 VAL   219      43.308  35.109  32.168  1.00  0.00           H  
ATOM   3403 HG13 VAL   219      41.582  35.306  32.156  1.00  0.00           H  
ATOM   3404  CG2 VAL   219      41.672  37.332  34.243  1.00  0.00           C  
ATOM   3405 HG21 VAL   219      41.953  37.658  35.244  1.00  0.00           H  
ATOM   3406 HG22 VAL   219      41.604  38.123  33.496  1.00  0.00           H  
ATOM   3407 HG23 VAL   219      40.659  36.929  34.266  1.00  0.00           H  
ATOM   3408  C   VAL   219      43.267  33.887  34.711  1.00  0.00           C  
ATOM   3409  O   VAL   219      44.453  33.858  34.976  1.00  0.00           O  
ATOM   3410  N   ASP   220      42.665  32.908  33.994  1.00  0.00           N  
ATOM   3411  H   ASP   220      41.657  32.938  33.938  1.00  0.00           H  
ATOM   3412  CA  ASP   220      43.469  31.965  33.115  1.00  0.00           C  
ATOM   3413  HA  ASP   220      44.395  32.441  32.794  1.00  0.00           H  
ATOM   3414  CB  ASP   220      43.830  30.600  33.830  1.00  0.00           C  
ATOM   3415  HB2 ASP   220      43.083  29.809  33.774  1.00  0.00           H  
ATOM   3416  HB3 ASP   220      44.118  30.727  34.874  1.00  0.00           H  
ATOM   3417  CG  ASP   220      45.022  29.936  33.234  1.00  0.00           C  
ATOM   3418  OD1 ASP   220      45.837  30.632  32.631  1.00  0.00           O  
ATOM   3419  OD2 ASP   220      45.165  28.705  33.416  1.00  0.00           O  
ATOM   3420  C   ASP   220      42.726  31.694  31.869  1.00  0.00           C  
ATOM   3421  O   ASP   220      42.965  32.341  30.841  1.00  0.00           O  
ATOM   3422  N   THR   221      41.907  30.601  31.775  1.00  0.00           N  
ATOM   3423  H   THR   221      41.745  30.151  32.665  1.00  0.00           H  
ATOM   3424  CA  THR   221      41.095  30.272  30.631  1.00  0.00           C  
ATOM   3425  HA  THR   221      41.502  30.706  29.718  1.00  0.00           H  
ATOM   3426  CB  THR   221      40.978  28.747  30.397  1.00  0.00           C  
ATOM   3427  HB  THR   221      40.258  28.721  29.579  1.00  0.00           H  
ATOM   3428  CG2 THR   221      42.335  28.341  29.831  1.00  0.00           C  
ATOM   3429 HG21 THR   221      43.237  28.564  30.402  1.00  0.00           H  
ATOM   3430 HG22 THR   221      42.296  27.265  29.661  1.00  0.00           H  
ATOM   3431 HG23 THR   221      42.586  28.816  28.882  1.00  0.00           H  
ATOM   3432  OG1 THR   221      40.666  28.015  31.575  1.00  0.00           O  
ATOM   3433  HG1 THR   221      40.565  27.102  31.297  1.00  0.00           H  
ATOM   3434  C   THR   221      39.695  30.873  30.842  1.00  0.00           C  
ATOM   3435  O   THR   221      38.936  30.965  29.904  1.00  0.00           O  
ATOM   3436  N   ALA   222      39.366  31.311  32.114  1.00  0.00           N  
ATOM   3437  H   ALA   222      40.137  31.390  32.762  1.00  0.00           H  
ATOM   3438  CA  ALA   222      38.142  32.010  32.353  1.00  0.00           C  
ATOM   3439  HA  ALA   222      37.631  32.381  31.464  1.00  0.00           H  
ATOM   3440  CB  ALA   222      37.273  31.031  33.083  1.00  0.00           C  
ATOM   3441  HB1 ALA   222      37.196  30.086  32.545  1.00  0.00           H  
ATOM   3442  HB2 ALA   222      37.717  30.789  34.048  1.00  0.00           H  
ATOM   3443  HB3 ALA   222      36.342  31.545  33.323  1.00  0.00           H  
ATOM   3444  C   ALA   222      38.477  33.287  33.280  1.00  0.00           C  
ATOM   3445  O   ALA   222      39.663  33.568  33.563  1.00  0.00           O  
ATOM   3446  N   LEU   223      37.524  34.168  33.598  1.00  0.00           N  
ATOM   3447  H   LEU   223      36.625  34.066  33.151  1.00  0.00           H  
ATOM   3448  CA  LEU   223      37.591  35.215  34.630  1.00  0.00           C  
ATOM   3449  HA  LEU   223      38.639  35.262  34.927  1.00  0.00           H  
ATOM   3450  CB  LEU   223      37.215  36.609  34.061  1.00  0.00           C  
ATOM   3451  HB2 LEU   223      37.299  37.194  34.977  1.00  0.00           H  
ATOM   3452  HB3 LEU   223      36.158  36.712  33.817  1.00  0.00           H  
ATOM   3453  CG  LEU   223      38.086  37.173  32.868  1.00  0.00           C  
ATOM   3454  HG  LEU   223      39.090  36.761  32.965  1.00  0.00           H  
ATOM   3455  CD1 LEU   223      37.501  36.798  31.508  1.00  0.00           C  
ATOM   3456 HD11 LEU   223      38.170  37.176  30.736  1.00  0.00           H  
ATOM   3457 HD12 LEU   223      37.507  35.732  31.282  1.00  0.00           H  
ATOM   3458 HD13 LEU   223      36.512  37.221  31.328  1.00  0.00           H  
ATOM   3459  CD2 LEU   223      38.176  38.727  32.814  1.00  0.00           C  
ATOM   3460 HD21 LEU   223      37.220  39.135  32.486  1.00  0.00           H  
ATOM   3461 HD22 LEU   223      38.382  39.077  33.825  1.00  0.00           H  
ATOM   3462 HD23 LEU   223      39.028  39.080  32.233  1.00  0.00           H  
ATOM   3463  C   LEU   223      36.724  34.849  35.787  1.00  0.00           C  
ATOM   3464  O   LEU   223      35.495  34.749  35.607  1.00  0.00           O  
ATOM   3465  N   TYR   224      37.299  34.586  36.942  1.00  0.00           N  
ATOM   3466  H   TYR   224      38.295  34.461  37.049  1.00  0.00           H  
ATOM   3467  CA  TYR   224      36.646  34.399  38.202  1.00  0.00           C  
ATOM   3468  HA  TYR   224      35.618  34.042  38.149  1.00  0.00           H  
ATOM   3469  CB  TYR   224      37.485  33.418  38.979  1.00  0.00           C  
ATOM   3470  HB2 TYR   224      36.990  33.182  39.921  1.00  0.00           H  
ATOM   3471  HB3 TYR   224      38.406  33.974  39.152  1.00  0.00           H  
ATOM   3472  CG  TYR   224      37.796  32.127  38.241  1.00  0.00           C  
ATOM   3473  CD1 TYR   224      36.698  31.267  38.000  1.00  0.00           C  
ATOM   3474  HD1 TYR   224      35.713  31.532  38.356  1.00  0.00           H  
ATOM   3475  CE1 TYR   224      36.939  30.106  37.210  1.00  0.00           C  
ATOM   3476  HE1 TYR   224      36.048  29.645  36.809  1.00  0.00           H  
ATOM   3477  CZ  TYR   224      38.168  29.888  36.693  1.00  0.00           C  
ATOM   3478  OH  TYR   224      38.301  28.997  35.622  1.00  0.00           O  
ATOM   3479  HH  TYR   224      39.167  28.979  35.208  1.00  0.00           H  
ATOM   3480  CE2 TYR   224      39.266  30.681  37.047  1.00  0.00           C  
ATOM   3481  HE2 TYR   224      40.212  30.536  36.548  1.00  0.00           H  
ATOM   3482  CD2 TYR   224      39.160  31.858  37.891  1.00  0.00           C  
ATOM   3483  HD2 TYR   224      39.948  32.573  38.078  1.00  0.00           H  
ATOM   3484  C   TYR   224      36.537  35.689  39.035  1.00  0.00           C  
ATOM   3485  O   TYR   224      37.511  36.216  39.585  1.00  0.00           O  
ATOM   3486  N   ILE   225      35.289  36.295  38.968  1.00  0.00           N  
ATOM   3487  H   ILE   225      34.529  35.819  38.504  1.00  0.00           H  
ATOM   3488  CA  ILE   225      35.007  37.653  39.537  1.00  0.00           C  
ATOM   3489  HA  ILE   225      35.886  38.267  39.733  1.00  0.00           H  
ATOM   3490  CB  ILE   225      34.173  38.348  38.467  1.00  0.00           C  
ATOM   3491  HB  ILE   225      33.274  37.763  38.273  1.00  0.00           H  
ATOM   3492  CG2 ILE   225      33.803  39.770  39.053  1.00  0.00           C  
ATOM   3493 HG21 ILE   225      33.123  40.203  38.319  1.00  0.00           H  
ATOM   3494 HG22 ILE   225      33.303  39.750  40.021  1.00  0.00           H  
ATOM   3495 HG23 ILE   225      34.757  40.284  39.171  1.00  0.00           H  
ATOM   3496  CG1 ILE   225      35.027  38.568  37.151  1.00  0.00           C  
ATOM   3497 HG12 ILE   225      35.217  37.557  36.791  1.00  0.00           H  
ATOM   3498 HG13 ILE   225      36.014  38.984  37.351  1.00  0.00           H  
ATOM   3499  CD1 ILE   225      34.288  39.235  35.935  1.00  0.00           C  
ATOM   3500 HD11 ILE   225      34.540  40.295  35.914  1.00  0.00           H  
ATOM   3501 HD12 ILE   225      34.677  38.863  34.987  1.00  0.00           H  
ATOM   3502 HD13 ILE   225      33.206  39.160  36.042  1.00  0.00           H  
ATOM   3503  C   ILE   225      34.363  37.517  40.911  1.00  0.00           C  
ATOM   3504  O   ILE   225      33.233  37.047  41.134  1.00  0.00           O  
ATOM   3505  N   ALA   226      35.060  37.913  41.965  1.00  0.00           N  
ATOM   3506  H   ALA   226      35.959  38.359  41.852  1.00  0.00           H  
ATOM   3507  CA  ALA   226      34.545  38.261  43.282  1.00  0.00           C  
ATOM   3508  HA  ALA   226      33.664  37.666  43.522  1.00  0.00           H  
ATOM   3509  CB  ALA   226      35.599  37.818  44.391  1.00  0.00           C  
ATOM   3510  HB1 ALA   226      36.319  38.605  44.616  1.00  0.00           H  
ATOM   3511  HB2 ALA   226      35.028  37.701  45.312  1.00  0.00           H  
ATOM   3512  HB3 ALA   226      36.104  36.956  43.955  1.00  0.00           H  
ATOM   3513  C   ALA   226      34.176  39.688  43.568  1.00  0.00           C  
ATOM   3514  O   ALA   226      34.933  40.599  43.184  1.00  0.00           O  
ATOM   3515  N   LYS   227      33.087  39.900  44.241  1.00  0.00           N  
ATOM   3516  H   LYS   227      32.567  39.049  44.401  1.00  0.00           H  
ATOM   3517  CA  LYS   227      32.485  41.177  44.506  1.00  0.00           C  
ATOM   3518  HA  LYS   227      33.086  41.952  44.029  1.00  0.00           H  
ATOM   3519  CB  LYS   227      31.136  41.170  43.773  1.00  0.00           C  
ATOM   3520  HB2 LYS   227      30.529  42.047  43.992  1.00  0.00           H  
ATOM   3521  HB3 LYS   227      30.636  40.222  43.975  1.00  0.00           H  
ATOM   3522  CG  LYS   227      31.336  41.250  42.238  1.00  0.00           C  
ATOM   3523  HG2 LYS   227      31.909  40.393  41.887  1.00  0.00           H  
ATOM   3524  HG3 LYS   227      31.992  42.115  42.137  1.00  0.00           H  
ATOM   3525  CD  LYS   227      30.097  41.391  41.358  1.00  0.00           C  
ATOM   3526  HD2 LYS   227      29.458  42.254  41.542  1.00  0.00           H  
ATOM   3527  HD3 LYS   227      29.454  40.510  41.368  1.00  0.00           H  
ATOM   3528  CE  LYS   227      30.687  41.431  39.966  1.00  0.00           C  
ATOM   3529  HE2 LYS   227      31.466  40.695  39.764  1.00  0.00           H  
ATOM   3530  HE3 LYS   227      31.213  42.371  39.803  1.00  0.00           H  
ATOM   3531  NZ  LYS   227      29.598  41.353  38.947  1.00  0.00           N  
ATOM   3532  HZ1 LYS   227      28.998  42.125  39.202  1.00  0.00           H  
ATOM   3533  HZ2 LYS   227      29.951  41.478  38.009  1.00  0.00           H  
ATOM   3534  HZ3 LYS   227      29.141  40.457  39.032  1.00  0.00           H  
ATOM   3535  C   LYS   227      32.265  41.349  45.981  1.00  0.00           C  
ATOM   3536  O   LYS   227      32.078  40.433  46.818  1.00  0.00           O  
ATOM   3537  N   GLN   228      32.335  42.630  46.301  1.00  0.00           N  
ATOM   3538  H   GLN   228      32.548  43.357  45.634  1.00  0.00           H  
ATOM   3539  CA  GLN   228      31.904  43.275  47.574  1.00  0.00           C  
ATOM   3540  HA  GLN   228      32.685  43.104  48.315  1.00  0.00           H  
ATOM   3541  CB  GLN   228      31.757  44.826  47.423  1.00  0.00           C  
ATOM   3542  HB2 GLN   228      31.187  45.309  48.217  1.00  0.00           H  
ATOM   3543  HB3 GLN   228      31.101  44.918  46.557  1.00  0.00           H  
ATOM   3544  CG  GLN   228      33.000  45.500  46.957  1.00  0.00           C  
ATOM   3545  HG2 GLN   228      32.733  46.504  46.628  1.00  0.00           H  
ATOM   3546  HG3 GLN   228      33.496  45.017  46.115  1.00  0.00           H  
ATOM   3547  CD  GLN   228      34.049  45.719  48.111  1.00  0.00           C  
ATOM   3548  OE1 GLN   228      33.668  45.490  49.296  1.00  0.00           O  
ATOM   3549  NE2 GLN   228      35.245  46.117  47.865  1.00  0.00           N  
ATOM   3550 HE21 GLN   228      35.582  46.217  46.918  1.00  0.00           H  
ATOM   3551 HE22 GLN   228      35.975  46.099  48.562  1.00  0.00           H  
ATOM   3552  C   GLN   228      30.481  42.597  47.963  1.00  0.00           C  
ATOM   3553  O   GLN   228      29.692  42.240  47.130  1.00  0.00           O  
ATOM   3554  N   ASN   229      30.454  42.398  49.306  1.00  0.00           N  
ATOM   3555  H   ASN   229      31.195  42.884  49.790  1.00  0.00           H  
ATOM   3556  CA  ASN   229      29.245  41.846  49.992  1.00  0.00           C  
ATOM   3557  HA  ASN   229      29.675  41.358  50.867  1.00  0.00           H  
ATOM   3558  CB  ASN   229      28.328  42.950  50.441  1.00  0.00           C  
ATOM   3559  HB2 ASN   229      27.598  42.590  51.165  1.00  0.00           H  
ATOM   3560  HB3 ASN   229      27.775  43.284  49.563  1.00  0.00           H  
ATOM   3561  CG  ASN   229      28.964  44.146  51.168  1.00  0.00           C  
ATOM   3562  OD1 ASN   229      29.730  44.099  52.069  1.00  0.00           O  
ATOM   3563  ND2 ASN   229      28.751  45.393  50.642  1.00  0.00           N  
ATOM   3564 HD21 ASN   229      29.272  46.149  51.064  1.00  0.00           H  
ATOM   3565 HD22 ASN   229      28.276  45.460  49.753  1.00  0.00           H  
ATOM   3566  C   ASN   229      28.430  40.785  49.217  1.00  0.00           C  
ATOM   3567  O   ASN   229      27.170  40.669  49.372  1.00  0.00           O  
ATOM   3568  N   SER   230      29.131  39.949  48.444  1.00  0.00           N  
ATOM   3569  H   SER   230      30.087  40.235  48.293  1.00  0.00           H  
ATOM   3570  CA  SER   230      28.553  38.954  47.568  1.00  0.00           C  
ATOM   3571  HA  SER   230      27.503  38.880  47.850  1.00  0.00           H  
ATOM   3572  CB  SER   230      28.674  39.363  46.103  1.00  0.00           C  
ATOM   3573  HB2 SER   230      29.744  39.415  45.899  1.00  0.00           H  
ATOM   3574  HB3 SER   230      28.167  40.291  45.838  1.00  0.00           H  
ATOM   3575  OG  SER   230      28.260  38.285  45.351  1.00  0.00           O  
ATOM   3576  HG  SER   230      28.469  38.472  44.433  1.00  0.00           H  
ATOM   3577  C   SER   230      29.176  37.559  47.759  1.00  0.00           C  
ATOM   3578  O   SER   230      30.382  37.358  47.552  1.00  0.00           O  
ATOM   3579  N   PRO   231      28.400  36.524  48.079  1.00  0.00           N  
ATOM   3580  CD  PRO   231      27.099  36.615  48.794  1.00  0.00           C  
ATOM   3581  HD2 PRO   231      26.276  36.481  48.092  1.00  0.00           H  
ATOM   3582  HD3 PRO   231      27.032  37.543  49.362  1.00  0.00           H  
ATOM   3583  CG  PRO   231      27.124  35.468  49.761  1.00  0.00           C  
ATOM   3584  HG2 PRO   231      27.757  35.740  50.605  1.00  0.00           H  
ATOM   3585  HG3 PRO   231      26.086  35.226  49.988  1.00  0.00           H  
ATOM   3586  CB  PRO   231      27.889  34.365  48.941  1.00  0.00           C  
ATOM   3587  HB2 PRO   231      28.314  33.522  49.486  1.00  0.00           H  
ATOM   3588  HB3 PRO   231      27.162  33.956  48.240  1.00  0.00           H  
ATOM   3589  CA  PRO   231      28.935  35.168  48.149  1.00  0.00           C  
ATOM   3590  HA  PRO   231      29.835  35.278  48.754  1.00  0.00           H  
ATOM   3591  C   PRO   231      29.285  34.539  46.785  1.00  0.00           C  
ATOM   3592  O   PRO   231      29.754  33.483  46.642  1.00  0.00           O  
ATOM   3593  N   VAL   232      28.829  35.202  45.735  1.00  0.00           N  
ATOM   3594  H   VAL   232      28.468  36.145  45.766  1.00  0.00           H  
ATOM   3595  CA  VAL   232      28.811  34.595  44.437  1.00  0.00           C  
ATOM   3596  HA  VAL   232      28.935  33.515  44.358  1.00  0.00           H  
ATOM   3597  CB  VAL   232      27.497  34.893  43.696  1.00  0.00           C  
ATOM   3598  HB  VAL   232      27.467  35.950  43.430  1.00  0.00           H  
ATOM   3599  CG1 VAL   232      27.157  33.961  42.516  1.00  0.00           C  
ATOM   3600 HG11 VAL   232      26.243  34.294  42.022  1.00  0.00           H  
ATOM   3601 HG12 VAL   232      28.046  34.016  41.888  1.00  0.00           H  
ATOM   3602 HG13 VAL   232      26.967  33.042  43.070  1.00  0.00           H  
ATOM   3603  CG2 VAL   232      26.355  34.659  44.687  1.00  0.00           C  
ATOM   3604 HG21 VAL   232      26.237  35.645  45.135  1.00  0.00           H  
ATOM   3605 HG22 VAL   232      25.438  34.407  44.155  1.00  0.00           H  
ATOM   3606 HG23 VAL   232      26.447  33.856  45.418  1.00  0.00           H  
ATOM   3607  C   VAL   232      30.087  35.094  43.674  1.00  0.00           C  
ATOM   3608  O   VAL   232      30.076  36.178  43.135  1.00  0.00           O  
ATOM   3609  N   VAL   233      31.103  34.218  43.599  1.00  0.00           N  
ATOM   3610  H   VAL   233      31.003  33.381  44.155  1.00  0.00           H  
ATOM   3611  CA  VAL   233      32.016  34.134  42.503  1.00  0.00           C  
ATOM   3612  HA  VAL   233      32.550  35.081  42.422  1.00  0.00           H  
ATOM   3613  CB  VAL   233      33.014  33.018  42.801  1.00  0.00           C  
ATOM   3614  HB  VAL   233      32.488  32.063  42.793  1.00  0.00           H  
ATOM   3615  CG1 VAL   233      34.082  32.922  41.702  1.00  0.00           C  
ATOM   3616 HG11 VAL   233      34.680  33.823  41.563  1.00  0.00           H  
ATOM   3617 HG12 VAL   233      34.692  32.049  41.932  1.00  0.00           H  
ATOM   3618 HG13 VAL   233      33.498  32.684  40.813  1.00  0.00           H  
ATOM   3619  CG2 VAL   233      33.771  33.226  44.141  1.00  0.00           C  
ATOM   3620 HG21 VAL   233      32.998  33.232  44.909  1.00  0.00           H  
ATOM   3621 HG22 VAL   233      34.440  32.391  44.346  1.00  0.00           H  
ATOM   3622 HG23 VAL   233      34.352  34.148  44.146  1.00  0.00           H  
ATOM   3623  C   VAL   233      31.360  33.918  41.102  1.00  0.00           C  
ATOM   3624  O   VAL   233      30.682  32.994  40.937  1.00  0.00           O  
ATOM   3625  N   GLU   234      31.517  34.954  40.199  1.00  0.00           N  
ATOM   3626  H   GLU   234      32.060  35.775  40.427  1.00  0.00           H  
ATOM   3627  CA  GLU   234      30.836  34.872  38.809  1.00  0.00           C  
ATOM   3628  HA  GLU   234      30.010  34.163  38.753  1.00  0.00           H  
ATOM   3629  CB  GLU   234      30.277  36.199  38.274  1.00  0.00           C  
ATOM   3630  HB2 GLU   234      29.810  36.006  37.308  1.00  0.00           H  
ATOM   3631  HB3 GLU   234      31.083  36.925  38.178  1.00  0.00           H  
ATOM   3632  CG  GLU   234      29.082  36.725  39.169  1.00  0.00           C  
ATOM   3633  HG2 GLU   234      29.390  36.752  40.215  1.00  0.00           H  
ATOM   3634  HG3 GLU   234      28.200  36.084  39.177  1.00  0.00           H  
ATOM   3635  CD  GLU   234      28.768  38.175  38.755  1.00  0.00           C  
ATOM   3636  OE1 GLU   234      29.339  38.789  37.856  1.00  0.00           O  
ATOM   3637  OE2 GLU   234      27.980  38.744  39.516  1.00  0.00           O  
ATOM   3638  C   GLU   234      31.909  34.386  37.832  1.00  0.00           C  
ATOM   3639  O   GLU   234      33.076  34.836  37.814  1.00  0.00           O  
ATOM   3640  N   VAL   235      31.554  33.406  37.023  1.00  0.00           N  
ATOM   3641  H   VAL   235      30.588  33.124  36.938  1.00  0.00           H  
ATOM   3642  CA  VAL   235      32.546  32.834  36.067  1.00  0.00           C  
ATOM   3643  HA  VAL   235      33.540  33.156  36.376  1.00  0.00           H  
ATOM   3644  CB  VAL   235      32.475  31.293  35.979  1.00  0.00           C  
ATOM   3645  HB  VAL   235      31.522  30.918  35.605  1.00  0.00           H  
ATOM   3646  CG1 VAL   235      33.528  30.745  35.094  1.00  0.00           C  
ATOM   3647 HG11 VAL   235      33.354  31.062  34.066  1.00  0.00           H  
ATOM   3648 HG12 VAL   235      34.527  30.819  35.524  1.00  0.00           H  
ATOM   3649 HG13 VAL   235      33.380  29.665  35.099  1.00  0.00           H  
ATOM   3650  CG2 VAL   235      32.652  30.554  37.300  1.00  0.00           C  
ATOM   3651 HG21 VAL   235      33.497  31.057  37.770  1.00  0.00           H  
ATOM   3652 HG22 VAL   235      31.847  30.873  37.962  1.00  0.00           H  
ATOM   3653 HG23 VAL   235      32.627  29.466  37.231  1.00  0.00           H  
ATOM   3654  C   VAL   235      32.171  33.353  34.682  1.00  0.00           C  
ATOM   3655  O   VAL   235      31.219  32.869  34.025  1.00  0.00           O  
ATOM   3656  N   TRP   236      32.926  34.435  34.362  1.00  0.00           N  
ATOM   3657  H   TRP   236      33.775  34.620  34.878  1.00  0.00           H  
ATOM   3658  CA  TRP   236      32.835  35.124  33.043  1.00  0.00           C  
ATOM   3659  HA  TRP   236      31.798  34.998  32.732  1.00  0.00           H  
ATOM   3660  CB  TRP   236      33.132  36.668  33.170  1.00  0.00           C  
ATOM   3661  HB2 TRP   236      33.379  37.042  32.177  1.00  0.00           H  
ATOM   3662  HB3 TRP   236      34.092  36.727  33.683  1.00  0.00           H  
ATOM   3663  CG  TRP   236      32.048  37.453  33.832  1.00  0.00           C  
ATOM   3664  CD1 TRP   236      31.681  37.282  35.094  1.00  0.00           C  
ATOM   3665  HD1 TRP   236      32.103  36.613  35.830  1.00  0.00           H  
ATOM   3666  NE1 TRP   236      30.665  38.113  35.396  1.00  0.00           N  
ATOM   3667  HE1 TRP   236      30.298  38.220  36.331  1.00  0.00           H  
ATOM   3668  CE2 TRP   236      30.174  38.751  34.250  1.00  0.00           C  
ATOM   3669  CZ2 TRP   236      29.142  39.615  33.990  1.00  0.00           C  
ATOM   3670  HZ2 TRP   236      28.326  39.639  34.697  1.00  0.00           H  
ATOM   3671  CH2 TRP   236      28.907  40.122  32.710  1.00  0.00           C  
ATOM   3672  HH2 TRP   236      28.032  40.722  32.504  1.00  0.00           H  
ATOM   3673  CZ3 TRP   236      29.842  39.923  31.718  1.00  0.00           C  
ATOM   3674  HZ3 TRP   236      29.708  40.329  30.726  1.00  0.00           H  
ATOM   3675  CE3 TRP   236      30.943  39.062  32.032  1.00  0.00           C  
ATOM   3676  HE3 TRP   236      31.672  38.960  31.241  1.00  0.00           H  
ATOM   3677  CD2 TRP   236      31.143  38.443  33.263  1.00  0.00           C  
ATOM   3678  C   TRP   236      33.725  34.536  31.939  1.00  0.00           C  
ATOM   3679  O   TRP   236      34.890  34.107  32.163  1.00  0.00           O  
ATOM   3680  N   ASP   237      33.152  34.331  30.705  1.00  0.00           N  
ATOM   3681  H   ASP   237      32.162  34.491  30.578  1.00  0.00           H  
ATOM   3682  CA  ASP   237      33.702  33.731  29.555  1.00  0.00           C  
ATOM   3683  HA  ASP   237      34.044  32.745  29.870  1.00  0.00           H  
ATOM   3684  CB  ASP   237      32.726  33.544  28.381  1.00  0.00           C  
ATOM   3685  HB2 ASP   237      32.359  34.457  27.913  1.00  0.00           H  
ATOM   3686  HB3 ASP   237      31.892  33.020  28.848  1.00  0.00           H  
ATOM   3687  CG  ASP   237      33.291  32.618  27.273  1.00  0.00           C  
ATOM   3688  OD1 ASP   237      34.384  32.052  27.313  1.00  0.00           O  
ATOM   3689  OD2 ASP   237      32.674  32.760  26.146  1.00  0.00           O  
ATOM   3690  C   ASP   237      34.862  34.580  28.948  1.00  0.00           C  
ATOM   3691  O   ASP   237      34.554  35.667  28.402  1.00  0.00           O  
ATOM   3692  N   LYS   238      36.044  33.986  28.872  1.00  0.00           N  
ATOM   3693  H   LYS   238      36.156  33.163  29.447  1.00  0.00           H  
ATOM   3694  CA  LYS   238      37.196  34.706  28.333  1.00  0.00           C  
ATOM   3695  HA  LYS   238      37.299  35.638  28.888  1.00  0.00           H  
ATOM   3696  CB  LYS   238      38.471  33.935  28.648  1.00  0.00           C  
ATOM   3697  HB2 LYS   238      38.550  32.998  28.097  1.00  0.00           H  
ATOM   3698  HB3 LYS   238      38.320  33.783  29.717  1.00  0.00           H  
ATOM   3699  CG  LYS   238      39.779  34.706  28.383  1.00  0.00           C  
ATOM   3700  HG2 LYS   238      39.789  35.666  28.898  1.00  0.00           H  
ATOM   3701  HG3 LYS   238      39.748  34.910  27.312  1.00  0.00           H  
ATOM   3702  CD  LYS   238      41.023  33.907  28.789  1.00  0.00           C  
ATOM   3703  HD2 LYS   238      40.949  32.869  28.465  1.00  0.00           H  
ATOM   3704  HD3 LYS   238      41.131  33.808  29.869  1.00  0.00           H  
ATOM   3705  CE  LYS   238      42.322  34.518  28.141  1.00  0.00           C  
ATOM   3706  HE2 LYS   238      42.499  35.482  28.618  1.00  0.00           H  
ATOM   3707  HE3 LYS   238      42.264  34.635  27.059  1.00  0.00           H  
ATOM   3708  NZ  LYS   238      43.530  33.685  28.464  1.00  0.00           N  
ATOM   3709  HZ1 LYS   238      43.554  32.731  28.132  1.00  0.00           H  
ATOM   3710  HZ2 LYS   238      44.359  34.089  28.052  1.00  0.00           H  
ATOM   3711  HZ3 LYS   238      43.635  33.578  29.462  1.00  0.00           H  
ATOM   3712  C   LYS   238      37.039  34.978  26.812  1.00  0.00           C  
ATOM   3713  O   LYS   238      37.568  35.901  26.200  1.00  0.00           O  
ATOM   3714  N   LYS   239      36.302  34.069  26.138  1.00  0.00           N  
ATOM   3715  H   LYS   239      35.813  33.352  26.653  1.00  0.00           H  
ATOM   3716  CA  LYS   239      36.125  34.033  24.683  1.00  0.00           C  
ATOM   3717  HA  LYS   239      37.096  34.230  24.228  1.00  0.00           H  
ATOM   3718  CB  LYS   239      35.675  32.718  24.227  1.00  0.00           C  
ATOM   3719  HB2 LYS   239      35.524  32.672  23.149  1.00  0.00           H  
ATOM   3720  HB3 LYS   239      34.790  32.448  24.804  1.00  0.00           H  
ATOM   3721  CG  LYS   239      36.635  31.580  24.662  1.00  0.00           C  
ATOM   3722  HG2 LYS   239      36.734  31.495  25.744  1.00  0.00           H  
ATOM   3723  HG3 LYS   239      37.571  31.769  24.136  1.00  0.00           H  
ATOM   3724  CD  LYS   239      36.213  30.111  24.228  1.00  0.00           C  
ATOM   3725  HD2 LYS   239      36.914  29.381  24.633  1.00  0.00           H  
ATOM   3726  HD3 LYS   239      36.422  30.111  23.158  1.00  0.00           H  
ATOM   3727  CE  LYS   239      34.830  29.734  24.369  1.00  0.00           C  
ATOM   3728  HE2 LYS   239      34.686  28.799  23.829  1.00  0.00           H  
ATOM   3729  HE3 LYS   239      34.405  30.536  23.764  1.00  0.00           H  
ATOM   3730  NZ  LYS   239      34.224  29.653  25.726  1.00  0.00           N  
ATOM   3731  HZ1 LYS   239      34.120  30.533  26.212  1.00  0.00           H  
ATOM   3732  HZ2 LYS   239      33.348  29.156  25.657  1.00  0.00           H  
ATOM   3733  HZ3 LYS   239      34.760  29.031  26.314  1.00  0.00           H  
ATOM   3734  C   LYS   239      35.164  35.220  24.303  1.00  0.00           C  
ATOM   3735  O   LYS   239      35.529  36.182  23.644  1.00  0.00           O  
ATOM   3736  N   THR   240      33.864  35.056  24.653  1.00  0.00           N  
ATOM   3737  H   THR   240      33.702  34.263  25.256  1.00  0.00           H  
ATOM   3738  CA  THR   240      32.730  35.904  24.267  1.00  0.00           C  
ATOM   3739  HA  THR   240      33.157  36.441  23.420  1.00  0.00           H  
ATOM   3740  CB  THR   240      31.435  35.213  23.826  1.00  0.00           C  
ATOM   3741  HB  THR   240      30.698  35.983  23.598  1.00  0.00           H  
ATOM   3742  CG2 THR   240      31.566  34.418  22.478  1.00  0.00           C  
ATOM   3743 HG21 THR   240      30.635  33.901  22.249  1.00  0.00           H  
ATOM   3744 HG22 THR   240      31.725  35.200  21.734  1.00  0.00           H  
ATOM   3745 HG23 THR   240      32.268  33.586  22.416  1.00  0.00           H  
ATOM   3746  OG1 THR   240      30.900  34.379  24.870  1.00  0.00           O  
ATOM   3747  HG1 THR   240      31.596  33.761  25.105  1.00  0.00           H  
ATOM   3748  C   THR   240      32.315  36.966  25.331  1.00  0.00           C  
ATOM   3749  O   THR   240      31.361  37.727  25.146  1.00  0.00           O  
ATOM   3750  N   GLU   241      33.197  37.215  26.315  1.00  0.00           N  
ATOM   3751  H   GLU   241      34.061  36.692  26.342  1.00  0.00           H  
ATOM   3752  CA  GLU   241      32.947  38.167  27.429  1.00  0.00           C  
ATOM   3753  HA  GLU   241      33.604  37.871  28.247  1.00  0.00           H  
ATOM   3754  CB  GLU   241      33.460  39.584  26.963  1.00  0.00           C  
ATOM   3755  HB2 GLU   241      33.477  40.088  27.929  1.00  0.00           H  
ATOM   3756  HB3 GLU   241      32.637  40.012  26.390  1.00  0.00           H  
ATOM   3757  CG  GLU   241      34.837  39.739  26.313  1.00  0.00           C  
ATOM   3758  HG2 GLU   241      35.397  38.809  26.219  1.00  0.00           H  
ATOM   3759  HG3 GLU   241      35.361  40.410  26.994  1.00  0.00           H  
ATOM   3760  CD  GLU   241      34.870  40.390  24.925  1.00  0.00           C  
ATOM   3761  OE1 GLU   241      36.019  40.583  24.444  1.00  0.00           O  
ATOM   3762  OE2 GLU   241      33.871  40.651  24.248  1.00  0.00           O  
ATOM   3763  C   GLU   241      31.572  38.195  28.054  1.00  0.00           C  
ATOM   3764  O   GLU   241      31.019  39.286  28.306  1.00  0.00           O  
ATOM   3765  N   LYS   242      31.078  37.018  28.425  1.00  0.00           N  
ATOM   3766  H   LYS   242      31.622  36.217  28.136  1.00  0.00           H  
ATOM   3767  CA  LYS   242      29.773  36.980  29.007  1.00  0.00           C  
ATOM   3768  HA  LYS   242      29.521  37.873  29.579  1.00  0.00           H  
ATOM   3769  CB  LYS   242      28.569  36.832  28.143  1.00  0.00           C  
ATOM   3770  HB2 LYS   242      28.403  37.716  27.527  1.00  0.00           H  
ATOM   3771  HB3 LYS   242      27.715  36.729  28.812  1.00  0.00           H  
ATOM   3772  CG  LYS   242      28.501  35.677  27.115  1.00  0.00           C  
ATOM   3773  HG2 LYS   242      28.739  34.701  27.539  1.00  0.00           H  
ATOM   3774  HG3 LYS   242      29.323  35.748  26.402  1.00  0.00           H  
ATOM   3775  CD  LYS   242      27.178  35.388  26.389  1.00  0.00           C  
ATOM   3776  HD2 LYS   242      27.042  36.309  25.822  1.00  0.00           H  
ATOM   3777  HD3 LYS   242      26.367  35.293  27.112  1.00  0.00           H  
ATOM   3778  CE  LYS   242      27.275  34.054  25.603  1.00  0.00           C  
ATOM   3779  HE2 LYS   242      26.267  33.799  25.275  1.00  0.00           H  
ATOM   3780  HE3 LYS   242      27.761  33.370  26.298  1.00  0.00           H  
ATOM   3781  NZ  LYS   242      28.143  34.207  24.438  1.00  0.00           N  
ATOM   3782  HZ1 LYS   242      29.121  34.448  24.503  1.00  0.00           H  
ATOM   3783  HZ2 LYS   242      28.043  33.468  23.757  1.00  0.00           H  
ATOM   3784  HZ3 LYS   242      27.722  34.956  23.907  1.00  0.00           H  
ATOM   3785  C   LYS   242      29.661  35.854  30.046  1.00  0.00           C  
ATOM   3786  O   LYS   242      30.520  34.961  30.074  1.00  0.00           O  
ATOM   3787  N   LEU   243      28.736  35.968  31.003  1.00  0.00           N  
ATOM   3788  H   LEU   243      28.077  36.732  31.044  1.00  0.00           H  
ATOM   3789  CA  LEU   243      28.534  35.081  32.194  1.00  0.00           C  
ATOM   3790  HA  LEU   243      29.522  35.034  32.653  1.00  0.00           H  
ATOM   3791  CB  LEU   243      27.639  35.817  33.220  1.00  0.00           C  
ATOM   3792  HB2 LEU   243      26.588  35.609  33.018  1.00  0.00           H  
ATOM   3793  HB3 LEU   243      27.702  36.884  33.006  1.00  0.00           H  
ATOM   3794  CG  LEU   243      27.919  35.695  34.706  1.00  0.00           C  
ATOM   3795  HG  LEU   243      28.865  36.190  34.923  1.00  0.00           H  
ATOM   3796  CD1 LEU   243      26.811  36.464  35.536  1.00  0.00           C  
ATOM   3797 HD11 LEU   243      25.815  36.021  35.525  1.00  0.00           H  
ATOM   3798 HD12 LEU   243      27.071  36.514  36.593  1.00  0.00           H  
ATOM   3799 HD13 LEU   243      26.785  37.504  35.211  1.00  0.00           H  
ATOM   3800  CD2 LEU   243      27.773  34.261  35.168  1.00  0.00           C  
ATOM   3801 HD21 LEU   243      28.393  33.529  34.650  1.00  0.00           H  
ATOM   3802 HD22 LEU   243      28.100  34.146  36.201  1.00  0.00           H  
ATOM   3803 HD23 LEU   243      26.786  33.815  35.047  1.00  0.00           H  
ATOM   3804  C   LEU   243      28.174  33.614  31.767  1.00  0.00           C  
ATOM   3805  O   LEU   243      27.399  33.415  30.808  1.00  0.00           O  
ATOM   3806  N   CYS   244      28.970  32.691  32.243  1.00  0.00           N  
ATOM   3807  H   CYS   244      29.694  32.941  32.901  1.00  0.00           H  
ATOM   3808  CA  CYS   244      28.885  31.242  31.869  1.00  0.00           C  
ATOM   3809  HA  CYS   244      28.118  31.156  31.099  1.00  0.00           H  
ATOM   3810  CB  CYS   244      30.168  30.771  31.291  1.00  0.00           C  
ATOM   3811  HB2 CYS   244      30.975  30.890  32.014  1.00  0.00           H  
ATOM   3812  HB3 CYS   244      30.332  31.308  30.357  1.00  0.00           H  
ATOM   3813  SG  CYS   244      30.047  29.005  30.800  1.00  0.00           S  
ATOM   3814  HG  CYS   244      29.190  29.194  29.793  1.00  0.00           H  
ATOM   3815  C   CYS   244      28.322  30.473  33.121  1.00  0.00           C  
ATOM   3816  O   CYS   244      27.619  29.533  32.897  1.00  0.00           O  
ATOM   3817  N   GLY   245      28.807  30.708  34.336  1.00  0.00           N  
ATOM   3818  H   GLY   245      29.567  31.362  34.462  1.00  0.00           H  
ATOM   3819  CA  GLY   245      28.467  29.968  35.554  1.00  0.00           C  
ATOM   3820  HA2 GLY   245      29.123  29.116  35.731  1.00  0.00           H  
ATOM   3821  HA3 GLY   245      27.446  29.645  35.350  1.00  0.00           H  
ATOM   3822  C   GLY   245      28.476  30.785  36.818  1.00  0.00           C  
ATOM   3823  O   GLY   245      29.085  31.830  36.906  1.00  0.00           O  
ATOM   3824  N   LEU   246      27.688  30.410  37.832  1.00  0.00           N  
ATOM   3825  H   LEU   246      27.196  29.554  37.618  1.00  0.00           H  
ATOM   3826  CA  LEU   246      27.444  31.106  39.097  1.00  0.00           C  
ATOM   3827  HA  LEU   246      27.937  32.078  39.143  1.00  0.00           H  
ATOM   3828  CB  LEU   246      25.914  31.354  39.332  1.00  0.00           C  
ATOM   3829  HB2 LEU   246      25.712  31.715  40.341  1.00  0.00           H  
ATOM   3830  HB3 LEU   246      25.332  30.438  39.229  1.00  0.00           H  
ATOM   3831  CG  LEU   246      25.313  32.270  38.280  1.00  0.00           C  
ATOM   3832  HG  LEU   246      25.420  31.901  37.260  1.00  0.00           H  
ATOM   3833  CD1 LEU   246      23.842  32.430  38.627  1.00  0.00           C  
ATOM   3834 HD11 LEU   246      23.489  33.271  38.030  1.00  0.00           H  
ATOM   3835 HD12 LEU   246      23.261  31.568  38.301  1.00  0.00           H  
ATOM   3836 HD13 LEU   246      23.785  32.694  39.683  1.00  0.00           H  
ATOM   3837  CD2 LEU   246      25.965  33.651  38.393  1.00  0.00           C  
ATOM   3838 HD21 LEU   246      25.541  34.267  37.600  1.00  0.00           H  
ATOM   3839 HD22 LEU   246      25.784  34.132  39.354  1.00  0.00           H  
ATOM   3840 HD23 LEU   246      27.046  33.648  38.248  1.00  0.00           H  
ATOM   3841  C   LEU   246      27.911  30.256  40.344  1.00  0.00           C  
ATOM   3842  O   LEU   246      27.373  29.168  40.527  1.00  0.00           O  
ATOM   3843  N   ILE   247      28.942  30.634  41.082  1.00  0.00           N  
ATOM   3844  H   ILE   247      29.354  31.492  40.746  1.00  0.00           H  
ATOM   3845  CA  ILE   247      29.386  29.907  42.233  1.00  0.00           C  
ATOM   3846  HA  ILE   247      28.823  28.987  42.388  1.00  0.00           H  
ATOM   3847  CB  ILE   247      30.913  29.614  42.280  1.00  0.00           C  
ATOM   3848  HB  ILE   247      31.401  30.589  42.264  1.00  0.00           H  
ATOM   3849  CG2 ILE   247      31.492  28.964  43.529  1.00  0.00           C  
ATOM   3850 HG21 ILE   247      32.572  29.101  43.592  1.00  0.00           H  
ATOM   3851 HG22 ILE   247      31.061  29.471  44.392  1.00  0.00           H  
ATOM   3852 HG23 ILE   247      31.199  27.918  43.619  1.00  0.00           H  
ATOM   3853  CG1 ILE   247      31.382  28.741  41.060  1.00  0.00           C  
ATOM   3854 HG12 ILE   247      30.894  29.136  40.169  1.00  0.00           H  
ATOM   3855 HG13 ILE   247      31.089  27.739  41.374  1.00  0.00           H  
ATOM   3856  CD1 ILE   247      32.850  28.931  40.691  1.00  0.00           C  
ATOM   3857 HD11 ILE   247      32.940  30.015  40.759  1.00  0.00           H  
ATOM   3858 HD12 ILE   247      33.548  28.411  41.348  1.00  0.00           H  
ATOM   3859 HD13 ILE   247      32.902  28.552  39.670  1.00  0.00           H  
ATOM   3860  C   ILE   247      28.950  30.687  43.472  1.00  0.00           C  
ATOM   3861  O   ILE   247      29.776  31.483  44.052  1.00  0.00           O  
ATOM   3862  N   ASP   248      27.751  30.452  43.891  1.00  0.00           N  
ATOM   3863  H   ASP   248      27.258  29.809  43.289  1.00  0.00           H  
ATOM   3864  CA  ASP   248      27.251  30.855  45.145  1.00  0.00           C  
ATOM   3865  HA  ASP   248      27.346  31.927  45.319  1.00  0.00           H  
ATOM   3866  CB  ASP   248      25.739  30.819  45.108  1.00  0.00           C  
ATOM   3867  HB2 ASP   248      25.371  29.843  44.792  1.00  0.00           H  
ATOM   3868  HB3 ASP   248      25.299  31.631  44.529  1.00  0.00           H  
ATOM   3869  CG  ASP   248      25.132  30.940  46.534  1.00  0.00           C  
ATOM   3870  OD1 ASP   248      24.119  30.313  46.858  1.00  0.00           O  
ATOM   3871  OD2 ASP   248      25.716  31.720  47.356  1.00  0.00           O  
ATOM   3872  C   ASP   248      27.859  30.145  46.359  1.00  0.00           C  
ATOM   3873  O   ASP   248      27.501  28.942  46.431  1.00  0.00           O  
ATOM   3874  N   CYS   249      28.799  30.691  47.126  1.00  0.00           N  
ATOM   3875  H   CYS   249      29.007  31.668  46.979  1.00  0.00           H  
ATOM   3876  CA  CYS   249      29.502  29.802  48.041  1.00  0.00           C  
ATOM   3877  HA  CYS   249      30.070  29.057  47.484  1.00  0.00           H  
ATOM   3878  CB  CYS   249      30.579  30.661  48.791  1.00  0.00           C  
ATOM   3879  HB2 CYS   249      31.111  30.054  49.524  1.00  0.00           H  
ATOM   3880  HB3 CYS   249      30.063  31.418  49.381  1.00  0.00           H  
ATOM   3881  SG  CYS   249      31.702  31.424  47.609  1.00  0.00           S  
ATOM   3882  HG  CYS   249      30.824  31.927  46.737  1.00  0.00           H  
ATOM   3883  C   CYS   249      28.574  29.096  48.994  1.00  0.00           C  
ATOM   3884  O   CYS   249      28.764  27.934  49.333  1.00  0.00           O  
ATOM   3885  N   VAL   250      27.541  29.798  49.442  1.00  0.00           N  
ATOM   3886  H   VAL   250      27.345  30.631  48.905  1.00  0.00           H  
ATOM   3887  CA  VAL   250      26.444  29.385  50.346  1.00  0.00           C  
ATOM   3888  HA  VAL   250      26.929  29.130  51.289  1.00  0.00           H  
ATOM   3889  CB  VAL   250      25.379  30.492  50.594  1.00  0.00           C  
ATOM   3890  HB  VAL   250      24.910  30.623  49.619  1.00  0.00           H  
ATOM   3891  CG1 VAL   250      24.388  29.968  51.654  1.00  0.00           C  
ATOM   3892 HG11 VAL   250      23.613  30.719  51.801  1.00  0.00           H  
ATOM   3893 HG12 VAL   250      23.918  29.009  51.435  1.00  0.00           H  
ATOM   3894 HG13 VAL   250      24.922  29.883  52.600  1.00  0.00           H  
ATOM   3895  CG2 VAL   250      26.116  31.725  51.180  1.00  0.00           C  
ATOM   3896 HG21 VAL   250      26.756  32.226  50.453  1.00  0.00           H  
ATOM   3897 HG22 VAL   250      25.348  32.427  51.505  1.00  0.00           H  
ATOM   3898 HG23 VAL   250      26.654  31.470  52.094  1.00  0.00           H  
ATOM   3899  C   VAL   250      25.860  28.029  49.901  1.00  0.00           C  
ATOM   3900  O   VAL   250      26.008  27.003  50.525  1.00  0.00           O  
ATOM   3901  N   HIE   251      25.195  28.047  48.741  1.00  0.00           N  
ATOM   3902  H   HIE   251      25.037  28.888  48.204  1.00  0.00           H  
ATOM   3903  CA  HIE   251      24.682  26.899  48.026  1.00  0.00           C  
ATOM   3904  HA  HIE   251      23.963  26.355  48.639  1.00  0.00           H  
ATOM   3905  CB  HIE   251      24.051  27.356  46.713  1.00  0.00           C  
ATOM   3906  HB2 HIE   251      24.800  28.016  46.275  1.00  0.00           H  
ATOM   3907  HB3 HIE   251      23.110  27.849  46.956  1.00  0.00           H  
ATOM   3908  CG  HIE   251      23.755  26.308  45.651  1.00  0.00           C  
ATOM   3909  ND1 HIE   251      24.747  25.691  44.799  1.00  0.00           N  
ATOM   3910  CE1 HIE   251      24.140  24.738  44.054  1.00  0.00           C  
ATOM   3911  HE1 HIE   251      24.688  24.142  43.338  1.00  0.00           H  
ATOM   3912  NE2 HIE   251      22.797  24.796  44.238  1.00  0.00           N  
ATOM   3913  HE2 HIE   251      22.057  24.265  43.802  1.00  0.00           H  
ATOM   3914  CD2 HIE   251      22.583  25.779  45.245  1.00  0.00           C  
ATOM   3915  HD2 HIE   251      21.595  25.893  45.666  1.00  0.00           H  
ATOM   3916  C   HIE   251      25.744  25.816  47.795  1.00  0.00           C  
ATOM   3917  O   HIE   251      25.412  24.646  48.100  1.00  0.00           O  
ATOM   3918  N   PHE   252      26.957  26.136  47.291  1.00  0.00           N  
ATOM   3919  H   PHE   252      27.165  27.124  47.314  1.00  0.00           H  
ATOM   3920  CA  PHE   252      28.106  25.257  47.107  1.00  0.00           C  
ATOM   3921  HA  PHE   252      27.837  24.602  46.278  1.00  0.00           H  
ATOM   3922  CB  PHE   252      29.303  26.062  46.671  1.00  0.00           C  
ATOM   3923  HB2 PHE   252      29.904  26.612  47.396  1.00  0.00           H  
ATOM   3924  HB3 PHE   252      28.872  26.790  45.984  1.00  0.00           H  
ATOM   3925  CG  PHE   252      30.242  25.222  45.883  1.00  0.00           C  
ATOM   3926  CD1 PHE   252      30.309  25.355  44.459  1.00  0.00           C  
ATOM   3927  HD1 PHE   252      29.717  26.095  43.941  1.00  0.00           H  
ATOM   3928  CE1 PHE   252      31.196  24.593  43.725  1.00  0.00           C  
ATOM   3929  HE1 PHE   252      31.224  24.761  42.659  1.00  0.00           H  
ATOM   3930  CZ  PHE   252      32.008  23.640  44.369  1.00  0.00           C  
ATOM   3931  HZ  PHE   252      32.652  23.011  43.773  1.00  0.00           H  
ATOM   3932  CE2 PHE   252      31.914  23.437  45.729  1.00  0.00           C  
ATOM   3933  HE2 PHE   252      32.425  22.735  46.373  1.00  0.00           H  
ATOM   3934  CD2 PHE   252      31.030  24.260  46.415  1.00  0.00           C  
ATOM   3935  HD2 PHE   252      31.143  24.218  47.488  1.00  0.00           H  
ATOM   3936  C   PHE   252      28.404  24.335  48.288  1.00  0.00           C  
ATOM   3937  O   PHE   252      28.424  23.122  48.159  1.00  0.00           O  
ATOM   3938  N   LEU   253      28.618  24.804  49.551  1.00  0.00           N  
ATOM   3939  H   LEU   253      28.520  25.801  49.675  1.00  0.00           H  
ATOM   3940  CA  LEU   253      28.834  24.042  50.733  1.00  0.00           C  
ATOM   3941  HA  LEU   253      29.601  23.297  50.519  1.00  0.00           H  
ATOM   3942  CB  LEU   253      29.214  24.938  51.922  1.00  0.00           C  
ATOM   3943  HB2 LEU   253      29.327  24.293  52.793  1.00  0.00           H  
ATOM   3944  HB3 LEU   253      28.415  25.618  52.215  1.00  0.00           H  
ATOM   3945  CG  LEU   253      30.545  25.597  51.724  1.00  0.00           C  
ATOM   3946  HG  LEU   253      30.531  26.071  50.743  1.00  0.00           H  
ATOM   3947  CD1 LEU   253      30.734  26.766  52.702  1.00  0.00           C  
ATOM   3948 HD11 LEU   253      29.913  27.470  52.565  1.00  0.00           H  
ATOM   3949 HD12 LEU   253      30.682  26.344  53.706  1.00  0.00           H  
ATOM   3950 HD13 LEU   253      31.704  27.224  52.513  1.00  0.00           H  
ATOM   3951  CD2 LEU   253      31.735  24.653  51.768  1.00  0.00           C  
ATOM   3952 HD21 LEU   253      31.573  23.823  52.455  1.00  0.00           H  
ATOM   3953 HD22 LEU   253      31.870  24.227  50.773  1.00  0.00           H  
ATOM   3954 HD23 LEU   253      32.669  25.111  52.096  1.00  0.00           H  
ATOM   3955  C   LEU   253      27.623  23.169  51.054  1.00  0.00           C  
ATOM   3956  O   LEU   253      27.818  21.982  51.357  1.00  0.00           O  
ATOM   3957  N   ARG   254      26.441  23.710  50.916  1.00  0.00           N  
ATOM   3958  H   ARG   254      26.398  24.638  50.521  1.00  0.00           H  
ATOM   3959  CA  ARG   254      25.124  23.034  51.046  1.00  0.00           C  
ATOM   3960  HA  ARG   254      25.211  22.705  52.082  1.00  0.00           H  
ATOM   3961  CB  ARG   254      23.897  24.011  50.963  1.00  0.00           C  
ATOM   3962  HB2 ARG   254      23.887  24.489  49.983  1.00  0.00           H  
ATOM   3963  HB3 ARG   254      24.133  24.652  51.812  1.00  0.00           H  
ATOM   3964  CG  ARG   254      22.555  23.372  51.317  1.00  0.00           C  
ATOM   3965  HG2 ARG   254      22.339  22.746  50.451  1.00  0.00           H  
ATOM   3966  HG3 ARG   254      22.626  22.847  52.270  1.00  0.00           H  
ATOM   3967  CD  ARG   254      21.465  24.415  51.321  1.00  0.00           C  
ATOM   3968  HD2 ARG   254      21.779  25.321  51.839  1.00  0.00           H  
ATOM   3969  HD3 ARG   254      20.629  24.060  51.924  1.00  0.00           H  
ATOM   3970  NE  ARG   254      21.095  24.698  49.945  1.00  0.00           N  
ATOM   3971  HE  ARG   254      20.691  24.009  49.327  1.00  0.00           H  
ATOM   3972  CZ  ARG   254      21.030  25.890  49.377  1.00  0.00           C  
ATOM   3973  NH1 ARG   254      21.389  27.041  49.949  1.00  0.00           N  
ATOM   3974 HH11 ARG   254      21.791  27.096  50.874  1.00  0.00           H  
ATOM   3975 HH12 ARG   254      21.435  27.792  49.275  1.00  0.00           H  
ATOM   3976  NH2 ARG   254      20.610  25.967  48.182  1.00  0.00           N  
ATOM   3977 HH21 ARG   254      20.376  26.870  47.795  1.00  0.00           H  
ATOM   3978 HH22 ARG   254      20.312  25.124  47.712  1.00  0.00           H  
ATOM   3979  C   ARG   254      25.058  21.814  50.118  1.00  0.00           C  
ATOM   3980  O   ARG   254      25.070  20.702  50.500  1.00  0.00           O  
ATOM   3981  N   GLU   255      24.813  22.057  48.852  1.00  0.00           N  
ATOM   3982  H   GLU   255      24.790  23.051  48.670  1.00  0.00           H  
ATOM   3983  CA  GLU   255      24.313  21.125  47.877  1.00  0.00           C  
ATOM   3984  HA  GLU   255      23.704  20.372  48.377  1.00  0.00           H  
ATOM   3985  CB  GLU   255      23.307  21.812  46.893  1.00  0.00           C  
ATOM   3986  HB2 GLU   255      23.147  21.065  46.116  1.00  0.00           H  
ATOM   3987  HB3 GLU   255      23.884  22.618  46.439  1.00  0.00           H  
ATOM   3988  CG  GLU   255      21.951  22.172  47.317  1.00  0.00           C  
ATOM   3989  HG2 GLU   255      21.472  22.739  46.519  1.00  0.00           H  
ATOM   3990  HG3 GLU   255      22.016  22.906  48.120  1.00  0.00           H  
ATOM   3991  CD  GLU   255      21.035  20.937  47.749  1.00  0.00           C  
ATOM   3992  OE1 GLU   255      19.828  20.926  47.439  1.00  0.00           O  
ATOM   3993  OE2 GLU   255      21.485  19.987  48.455  1.00  0.00           O  
ATOM   3994  C   GLU   255      25.378  20.396  47.076  1.00  0.00           C  
ATOM   3995  O   GLU   255      25.204  19.241  46.748  1.00  0.00           O  
ATOM   3996  N   VAL   256      26.493  21.106  46.829  1.00  0.00           N  
ATOM   3997  H   VAL   256      26.526  22.018  47.263  1.00  0.00           H  
ATOM   3998  CA  VAL   256      27.551  20.651  45.934  1.00  0.00           C  
ATOM   3999  HA  VAL   256      27.252  19.900  45.203  1.00  0.00           H  
ATOM   4000  CB  VAL   256      28.275  21.775  45.187  1.00  0.00           C  
ATOM   4001  HB  VAL   256      28.752  22.548  45.789  1.00  0.00           H  
ATOM   4002  CG1 VAL   256      29.253  21.132  44.247  1.00  0.00           C  
ATOM   4003 HG11 VAL   256      29.738  21.937  43.695  1.00  0.00           H  
ATOM   4004 HG12 VAL   256      30.121  20.678  44.726  1.00  0.00           H  
ATOM   4005 HG13 VAL   256      28.917  20.271  43.668  1.00  0.00           H  
ATOM   4006  CG2 VAL   256      27.163  22.466  44.351  1.00  0.00           C  
ATOM   4007 HG21 VAL   256      27.511  23.353  43.823  1.00  0.00           H  
ATOM   4008 HG22 VAL   256      26.915  21.718  43.597  1.00  0.00           H  
ATOM   4009 HG23 VAL   256      26.262  22.758  44.891  1.00  0.00           H  
ATOM   4010  C   VAL   256      28.636  19.905  46.784  1.00  0.00           C  
ATOM   4011  O   VAL   256      29.175  18.871  46.352  1.00  0.00           O  
ATOM   4012  N   MET   257      29.061  20.501  47.882  1.00  0.00           N  
ATOM   4013  H   MET   257      28.599  21.320  48.250  1.00  0.00           H  
ATOM   4014  CA  MET   257      29.958  19.792  48.804  1.00  0.00           C  
ATOM   4015  HA  MET   257      30.782  19.282  48.306  1.00  0.00           H  
ATOM   4016  CB  MET   257      30.668  20.701  49.757  1.00  0.00           C  
ATOM   4017  HB2 MET   257      31.374  21.272  49.154  1.00  0.00           H  
ATOM   4018  HB3 MET   257      30.038  21.494  50.159  1.00  0.00           H  
ATOM   4019  CG  MET   257      31.277  19.898  50.912  1.00  0.00           C  
ATOM   4020  HG2 MET   257      31.495  18.916  50.492  1.00  0.00           H  
ATOM   4021  HG3 MET   257      32.262  20.321  51.111  1.00  0.00           H  
ATOM   4022  SD  MET   257      30.392  19.643  52.444  1.00  0.00           S  
ATOM   4023  CE  MET   257      30.621  21.263  53.209  1.00  0.00           C  
ATOM   4024  HE1 MET   257      31.639  21.567  53.455  1.00  0.00           H  
ATOM   4025  HE2 MET   257      30.209  21.994  52.514  1.00  0.00           H  
ATOM   4026  HE3 MET   257      30.211  21.162  54.214  1.00  0.00           H  
ATOM   4027  C   MET   257      29.104  18.693  49.504  1.00  0.00           C  
ATOM   4028  O   MET   257      27.998  18.940  50.142  1.00  0.00           O  
ATOM   4029  N   VAL   258      29.562  17.480  49.457  1.00  0.00           N  
ATOM   4030  H   VAL   258      30.458  17.316  49.021  1.00  0.00           H  
ATOM   4031  CA  VAL   258      29.016  16.278  49.967  1.00  0.00           C  
ATOM   4032  HA  VAL   258      28.080  16.524  50.469  1.00  0.00           H  
ATOM   4033  CB  VAL   258      28.685  15.217  48.788  1.00  0.00           C  
ATOM   4034  HB  VAL   258      29.507  14.819  48.194  1.00  0.00           H  
ATOM   4035  CG1 VAL   258      27.960  13.979  49.423  1.00  0.00           C  
ATOM   4036 HG11 VAL   258      28.495  13.481  50.232  1.00  0.00           H  
ATOM   4037 HG12 VAL   258      26.946  14.234  49.731  1.00  0.00           H  
ATOM   4038 HG13 VAL   258      27.795  13.374  48.532  1.00  0.00           H  
ATOM   4039  CG2 VAL   258      27.640  15.884  47.851  1.00  0.00           C  
ATOM   4040 HG21 VAL   258      27.295  15.235  47.046  1.00  0.00           H  
ATOM   4041 HG22 VAL   258      26.728  16.215  48.348  1.00  0.00           H  
ATOM   4042 HG23 VAL   258      28.026  16.799  47.403  1.00  0.00           H  
ATOM   4043  C   VAL   258      29.796  15.603  51.082  1.00  0.00           C  
ATOM   4044  O   VAL   258      29.144  15.169  52.025  1.00  0.00           O  
ATOM   4045  N   LYS   259      31.158  15.691  50.998  1.00  0.00           N  
ATOM   4046  H   LYS   259      31.489  16.319  50.279  1.00  0.00           H  
ATOM   4047  CA  LYS   259      32.064  15.262  52.052  1.00  0.00           C  
ATOM   4048  HA  LYS   259      31.760  14.287  52.430  1.00  0.00           H  
ATOM   4049  CB  LYS   259      33.505  15.043  51.574  1.00  0.00           C  
ATOM   4050  HB2 LYS   259      34.041  14.718  52.466  1.00  0.00           H  
ATOM   4051  HB3 LYS   259      33.923  15.992  51.239  1.00  0.00           H  
ATOM   4052  CG  LYS   259      33.719  13.899  50.542  1.00  0.00           C  
ATOM   4053  HG2 LYS   259      33.072  14.076  49.683  1.00  0.00           H  
ATOM   4054  HG3 LYS   259      33.317  12.986  50.981  1.00  0.00           H  
ATOM   4055  CD  LYS   259      35.152  13.704  50.109  1.00  0.00           C  
ATOM   4056  HD2 LYS   259      35.778  13.473  50.972  1.00  0.00           H  
ATOM   4057  HD3 LYS   259      35.513  14.623  49.648  1.00  0.00           H  
ATOM   4058  CE  LYS   259      35.304  12.562  49.005  1.00  0.00           C  
ATOM   4059  HE2 LYS   259      34.595  12.635  48.180  1.00  0.00           H  
ATOM   4060  HE3 LYS   259      35.016  11.615  49.463  1.00  0.00           H  
ATOM   4061  NZ  LYS   259      36.707  12.277  48.547  1.00  0.00           N  
ATOM   4062  HZ1 LYS   259      36.743  11.368  48.110  1.00  0.00           H  
ATOM   4063  HZ2 LYS   259      36.983  13.006  47.905  1.00  0.00           H  
ATOM   4064  HZ3 LYS   259      37.296  12.152  49.358  1.00  0.00           H  
ATOM   4065  C   LYS   259      32.118  16.128  53.283  1.00  0.00           C  
ATOM   4066  O   LYS   259      32.966  17.094  53.345  1.00  0.00           O  
ATOM   4067  N   GLU   260      31.164  15.823  54.184  1.00  0.00           N  
ATOM   4068  H   GLU   260      30.562  15.083  53.851  1.00  0.00           H  
ATOM   4069  CA  GLU   260      31.208  16.229  55.556  1.00  0.00           C  
ATOM   4070  HA  GLU   260      32.207  15.972  55.911  1.00  0.00           H  
ATOM   4071  CB  GLU   260      31.020  17.749  55.659  1.00  0.00           C  
ATOM   4072  HB2 GLU   260      30.177  18.000  55.014  1.00  0.00           H  
ATOM   4073  HB3 GLU   260      31.892  18.149  55.143  1.00  0.00           H  
ATOM   4074  CG  GLU   260      30.850  18.500  57.046  1.00  0.00           C  
ATOM   4075  HG2 GLU   260      29.902  18.188  57.485  1.00  0.00           H  
ATOM   4076  HG3 GLU   260      30.625  19.527  56.756  1.00  0.00           H  
ATOM   4077  CD  GLU   260      32.070  18.376  58.058  1.00  0.00           C  
ATOM   4078  OE1 GLU   260      32.239  19.324  58.823  1.00  0.00           O  
ATOM   4079  OE2 GLU   260      32.659  17.256  58.133  1.00  0.00           O  
ATOM   4080  C   GLU   260      30.151  15.511  56.373  1.00  0.00           C  
ATOM   4081  O   GLU   260      29.302  14.869  55.734  1.00  0.00           O  
ATOM   4082  N   ASN   261      30.269  15.477  57.707  1.00  0.00           N  
ATOM   4083  H   ASN   261      31.032  16.002  58.110  1.00  0.00           H  
ATOM   4084  CA  ASN   261      29.426  14.720  58.666  1.00  0.00           C  
ATOM   4085  HA  ASN   261      29.421  13.696  58.292  1.00  0.00           H  
ATOM   4086  CB  ASN   261      30.161  14.770  59.941  1.00  0.00           C  
ATOM   4087  HB2 ASN   261      30.316  15.811  60.226  1.00  0.00           H  
ATOM   4088  HB3 ASN   261      31.133  14.284  59.853  1.00  0.00           H  
ATOM   4089  CG  ASN   261      29.420  14.150  61.148  1.00  0.00           C  
ATOM   4090  OD1 ASN   261      28.214  13.904  61.050  1.00  0.00           O  
ATOM   4091  ND2 ASN   261      29.999  13.980  62.290  1.00  0.00           N  
ATOM   4092 HD21 ASN   261      29.526  13.458  63.013  1.00  0.00           H  
ATOM   4093 HD22 ASN   261      30.961  14.260  62.424  1.00  0.00           H  
ATOM   4094  C   ASN   261      27.976  15.272  58.736  1.00  0.00           C  
ATOM   4095  O   ASN   261      27.931  16.503  58.952  1.00  0.00           O  
ATOM   4096  N   LYS   262      26.892  14.518  58.566  1.00  0.00           N  
ATOM   4097  H   LYS   262      27.152  13.565  58.355  1.00  0.00           H  
ATOM   4098  CA  LYS   262      25.451  14.993  58.720  1.00  0.00           C  
ATOM   4099  HA  LYS   262      25.307  15.586  57.816  1.00  0.00           H  
ATOM   4100  CB  LYS   262      24.572  13.744  58.732  1.00  0.00           C  
ATOM   4101  HB2 LYS   262      24.741  13.208  59.666  1.00  0.00           H  
ATOM   4102  HB3 LYS   262      24.810  13.058  57.919  1.00  0.00           H  
ATOM   4103  CG  LYS   262      23.098  14.095  58.656  1.00  0.00           C  
ATOM   4104  HG2 LYS   262      22.682  14.650  59.497  1.00  0.00           H  
ATOM   4105  HG3 LYS   262      22.512  13.176  58.702  1.00  0.00           H  
ATOM   4106  CD  LYS   262      22.570  14.905  57.417  1.00  0.00           C  
ATOM   4107  HD2 LYS   262      22.985  15.911  57.477  1.00  0.00           H  
ATOM   4108  HD3 LYS   262      21.481  14.928  57.438  1.00  0.00           H  
ATOM   4109  CE  LYS   262      23.092  14.283  56.045  1.00  0.00           C  
ATOM   4110  HE2 LYS   262      24.117  13.965  56.233  1.00  0.00           H  
ATOM   4111  HE3 LYS   262      23.243  15.094  55.333  1.00  0.00           H  
ATOM   4112  NZ  LYS   262      22.231  13.202  55.529  1.00  0.00           N  
ATOM   4113  HZ1 LYS   262      22.739  12.743  54.786  1.00  0.00           H  
ATOM   4114  HZ2 LYS   262      22.102  12.412  56.146  1.00  0.00           H  
ATOM   4115  HZ3 LYS   262      21.372  13.470  55.071  1.00  0.00           H  
ATOM   4116  C   LYS   262      25.256  16.017  59.864  1.00  0.00           C  
ATOM   4117  O   LYS   262      24.741  17.083  59.547  1.00  0.00           O  
ATOM   4118  N   GLU   263      25.671  15.734  61.099  1.00  0.00           N  
ATOM   4119  H   GLU   263      26.070  14.828  61.303  1.00  0.00           H  
ATOM   4120  CA  GLU   263      25.435  16.666  62.218  1.00  0.00           C  
ATOM   4121  HA  GLU   263      24.355  16.789  62.298  1.00  0.00           H  
ATOM   4122  CB  GLU   263      26.067  15.960  63.480  1.00  0.00           C  
ATOM   4123  HB2 GLU   263      27.096  15.681  63.249  1.00  0.00           H  
ATOM   4124  HB3 GLU   263      25.521  15.031  63.644  1.00  0.00           H  
ATOM   4125  CG  GLU   263      25.941  16.800  64.707  1.00  0.00           C  
ATOM   4126  HG2 GLU   263      24.888  17.080  64.755  1.00  0.00           H  
ATOM   4127  HG3 GLU   263      26.478  17.719  64.471  1.00  0.00           H  
ATOM   4128  CD  GLU   263      26.513  16.102  65.945  1.00  0.00           C  
ATOM   4129  OE1 GLU   263      25.764  15.755  66.931  1.00  0.00           O  
ATOM   4130  OE2 GLU   263      27.681  15.775  65.982  1.00  0.00           O  
ATOM   4131  C   GLU   263      26.145  18.076  61.937  1.00  0.00           C  
ATOM   4132  O   GLU   263      25.637  19.150  62.335  1.00  0.00           O  
ATOM   4133  N   SER   264      27.312  17.997  61.312  1.00  0.00           N  
ATOM   4134  H   SER   264      27.602  17.060  61.073  1.00  0.00           H  
ATOM   4135  CA  SER   264      28.207  19.218  61.058  1.00  0.00           C  
ATOM   4136  HA  SER   264      28.403  19.878  61.903  1.00  0.00           H  
ATOM   4137  CB  SER   264      29.552  18.721  60.558  1.00  0.00           C  
ATOM   4138  HB2 SER   264      29.506  18.321  59.545  1.00  0.00           H  
ATOM   4139  HB3 SER   264      30.007  17.950  61.181  1.00  0.00           H  
ATOM   4140  OG  SER   264      30.450  19.667  60.459  1.00  0.00           O  
ATOM   4141  HG  SER   264      31.101  19.380  59.814  1.00  0.00           H  
ATOM   4142  C   SER   264      27.650  20.127  60.010  1.00  0.00           C  
ATOM   4143  O   SER   264      27.354  21.280  60.257  1.00  0.00           O  
ATOM   4144  N   LYS   265      27.209  19.572  58.847  1.00  0.00           N  
ATOM   4145  H   LYS   265      27.372  18.576  58.853  1.00  0.00           H  
ATOM   4146  CA  LYS   265      26.381  20.261  57.841  1.00  0.00           C  
ATOM   4147  HA  LYS   265      26.967  21.038  57.350  1.00  0.00           H  
ATOM   4148  CB  LYS   265      25.897  19.334  56.692  1.00  0.00           C  
ATOM   4149  HB2 LYS   265      25.275  19.924  56.019  1.00  0.00           H  
ATOM   4150  HB3 LYS   265      25.252  18.545  57.077  1.00  0.00           H  
ATOM   4151  CG  LYS   265      26.952  18.632  55.784  1.00  0.00           C  
ATOM   4152  HG2 LYS   265      26.506  17.762  55.303  1.00  0.00           H  
ATOM   4153  HG3 LYS   265      27.742  18.142  56.351  1.00  0.00           H  
ATOM   4154  CD  LYS   265      27.756  19.683  54.876  1.00  0.00           C  
ATOM   4155  HD2 LYS   265      28.399  18.977  54.351  1.00  0.00           H  
ATOM   4156  HD3 LYS   265      28.337  20.427  55.421  1.00  0.00           H  
ATOM   4157  CE  LYS   265      26.854  20.312  53.809  1.00  0.00           C  
ATOM   4158  HE2 LYS   265      27.320  21.275  53.596  1.00  0.00           H  
ATOM   4159  HE3 LYS   265      25.939  20.478  54.377  1.00  0.00           H  
ATOM   4160  NZ  LYS   265      26.633  19.595  52.569  1.00  0.00           N  
ATOM   4161  HZ1 LYS   265      27.451  19.688  51.983  1.00  0.00           H  
ATOM   4162  HZ2 LYS   265      26.399  18.615  52.633  1.00  0.00           H  
ATOM   4163  HZ3 LYS   265      25.953  20.099  52.018  1.00  0.00           H  
ATOM   4164  C   LYS   265      25.108  20.930  58.479  1.00  0.00           C  
ATOM   4165  O   LYS   265      24.793  22.045  58.143  1.00  0.00           O  
ATOM   4166  N   HIE   266      24.464  20.298  59.398  1.00  0.00           N  
ATOM   4167  H   HIE   266      24.695  19.332  59.582  1.00  0.00           H  
ATOM   4168  CA  HIE   266      23.252  20.867  60.039  1.00  0.00           C  
ATOM   4169  HA  HIE   266      22.624  21.192  59.209  1.00  0.00           H  
ATOM   4170  CB  HIE   266      22.547  19.812  60.969  1.00  0.00           C  
ATOM   4171  HB2 HIE   266      21.747  20.364  61.462  1.00  0.00           H  
ATOM   4172  HB3 HIE   266      23.172  19.376  61.748  1.00  0.00           H  
ATOM   4173  CG  HIE   266      21.786  18.754  60.272  1.00  0.00           C  
ATOM   4174  ND1 HIE   266      20.856  19.038  59.295  1.00  0.00           N  
ATOM   4175  CE1 HIE   266      20.364  17.863  58.950  1.00  0.00           C  
ATOM   4176  HE1 HIE   266      19.564  17.701  58.242  1.00  0.00           H  
ATOM   4177  NE2 HIE   266      20.872  16.821  59.627  1.00  0.00           N  
ATOM   4178  HE2 HIE   266      20.589  15.869  59.445  1.00  0.00           H  
ATOM   4179  CD2 HIE   266      21.850  17.410  60.401  1.00  0.00           C  
ATOM   4180  HD2 HIE   266      22.518  16.893  61.074  1.00  0.00           H  
ATOM   4181  C   HIE   266      23.667  22.063  60.929  1.00  0.00           C  
ATOM   4182  O   HIE   266      22.865  23.045  60.783  1.00  0.00           O  
ATOM   4183  N   LYS   267      24.673  21.979  61.771  1.00  0.00           N  
ATOM   4184  H   LYS   267      25.192  21.113  61.731  1.00  0.00           H  
ATOM   4185  CA  LYS   267      25.148  23.162  62.561  1.00  0.00           C  
ATOM   4186  HA  LYS   267      24.242  23.520  63.049  1.00  0.00           H  
ATOM   4187  CB  LYS   267      26.114  22.723  63.745  1.00  0.00           C  
ATOM   4188  HB2 LYS   267      26.467  23.649  64.199  1.00  0.00           H  
ATOM   4189  HB3 LYS   267      26.958  22.163  63.343  1.00  0.00           H  
ATOM   4190  CG  LYS   267      25.436  21.707  64.673  1.00  0.00           C  
ATOM   4191  HG2 LYS   267      25.020  20.836  64.166  1.00  0.00           H  
ATOM   4192  HG3 LYS   267      24.529  22.074  65.154  1.00  0.00           H  
ATOM   4193  CD  LYS   267      26.309  21.289  65.870  1.00  0.00           C  
ATOM   4194  HD2 LYS   267      26.119  22.101  66.572  1.00  0.00           H  
ATOM   4195  HD3 LYS   267      27.350  21.239  65.549  1.00  0.00           H  
ATOM   4196  CE  LYS   267      25.873  20.054  66.646  1.00  0.00           C  
ATOM   4197  HE2 LYS   267      26.510  19.993  67.529  1.00  0.00           H  
ATOM   4198  HE3 LYS   267      26.141  19.215  66.004  1.00  0.00           H  
ATOM   4199  NZ  LYS   267      24.414  20.011  67.050  1.00  0.00           N  
ATOM   4200  HZ1 LYS   267      23.769  19.858  66.288  1.00  0.00           H  
ATOM   4201  HZ2 LYS   267      24.290  19.105  67.478  1.00  0.00           H  
ATOM   4202  HZ3 LYS   267      24.055  20.748  67.641  1.00  0.00           H  
ATOM   4203  C   LYS   267      25.858  24.299  61.787  1.00  0.00           C  
ATOM   4204  O   LYS   267      25.703  25.517  62.123  1.00  0.00           O  
ATOM   4205  N   MET   268      26.704  23.987  60.764  1.00  0.00           N  
ATOM   4206  H   MET   268      26.794  22.995  60.597  1.00  0.00           H  
ATOM   4207  CA  MET   268      27.339  25.039  59.942  1.00  0.00           C  
ATOM   4208  HA  MET   268      27.976  25.700  60.529  1.00  0.00           H  
ATOM   4209  CB  MET   268      28.248  24.311  58.942  1.00  0.00           C  
ATOM   4210  HB2 MET   268      28.609  25.025  58.201  1.00  0.00           H  
ATOM   4211  HB3 MET   268      27.709  23.482  58.483  1.00  0.00           H  
ATOM   4212  CG  MET   268      29.581  23.721  59.673  1.00  0.00           C  
ATOM   4213  HG2 MET   268      29.406  22.828  60.273  1.00  0.00           H  
ATOM   4214  HG3 MET   268      29.856  24.451  60.434  1.00  0.00           H  
ATOM   4215  SD  MET   268      30.897  23.538  58.462  1.00  0.00           S  
ATOM   4216  CE  MET   268      30.287  22.198  57.454  1.00  0.00           C  
ATOM   4217  HE1 MET   268      29.937  21.423  58.136  1.00  0.00           H  
ATOM   4218  HE2 MET   268      29.417  22.579  56.919  1.00  0.00           H  
ATOM   4219  HE3 MET   268      31.100  21.844  56.821  1.00  0.00           H  
ATOM   4220  C   MET   268      26.399  25.936  59.104  1.00  0.00           C  
ATOM   4221  O   MET   268      25.702  25.491  58.130  1.00  0.00           O  
ATOM   4222  N   SER   269      26.325  27.210  59.544  1.00  0.00           N  
ATOM   4223  H   SER   269      26.958  27.491  60.279  1.00  0.00           H  
ATOM   4224  CA  SER   269      25.522  28.231  58.889  1.00  0.00           C  
ATOM   4225  HA  SER   269      24.802  27.751  58.226  1.00  0.00           H  
ATOM   4226  CB  SER   269      24.832  29.106  59.929  1.00  0.00           C  
ATOM   4227  HB2 SER   269      24.278  29.936  59.491  1.00  0.00           H  
ATOM   4228  HB3 SER   269      25.608  29.339  60.658  1.00  0.00           H  
ATOM   4229  OG  SER   269      23.891  28.461  60.650  1.00  0.00           O  
ATOM   4230  HG  SER   269      23.976  28.609  61.595  1.00  0.00           H  
ATOM   4231  C   SER   269      26.405  29.256  58.062  1.00  0.00           C  
ATOM   4232  O   SER   269      27.082  30.062  58.692  1.00  0.00           O  
ATOM   4233  N   TYR   270      26.491  29.105  56.731  1.00  0.00           N  
ATOM   4234  H   TYR   270      26.002  28.296  56.375  1.00  0.00           H  
ATOM   4235  CA  TYR   270      27.576  29.783  55.986  1.00  0.00           C  
ATOM   4236  HA  TYR   270      28.483  29.771  56.591  1.00  0.00           H  
ATOM   4237  CB  TYR   270      27.676  28.970  54.641  1.00  0.00           C  
ATOM   4238  HB2 TYR   270      28.658  29.234  54.247  1.00  0.00           H  
ATOM   4239  HB3 TYR   270      26.923  29.270  53.912  1.00  0.00           H  
ATOM   4240  CG  TYR   270      27.700  27.436  54.822  1.00  0.00           C  
ATOM   4241  CD1 TYR   270      26.695  26.729  54.158  1.00  0.00           C  
ATOM   4242  HD1 TYR   270      25.843  27.210  53.700  1.00  0.00           H  
ATOM   4243  CE1 TYR   270      26.536  25.365  54.299  1.00  0.00           C  
ATOM   4244  HE1 TYR   270      25.622  24.936  53.916  1.00  0.00           H  
ATOM   4245  CZ  TYR   270      27.474  24.698  55.050  1.00  0.00           C  
ATOM   4246  OH  TYR   270      27.203  23.421  55.316  1.00  0.00           O  
ATOM   4247  HH  TYR   270      26.290  23.144  55.209  1.00  0.00           H  
ATOM   4248  CE2 TYR   270      28.584  25.335  55.621  1.00  0.00           C  
ATOM   4249  HE2 TYR   270      29.266  24.725  56.195  1.00  0.00           H  
ATOM   4250  CD2 TYR   270      28.680  26.752  55.584  1.00  0.00           C  
ATOM   4251  HD2 TYR   270      29.351  27.291  56.235  1.00  0.00           H  
ATOM   4252  C   TYR   270      27.407  31.290  55.677  1.00  0.00           C  
ATOM   4253  O   TYR   270      26.443  31.660  55.152  1.00  0.00           O  
ATOM   4254  N   SER   271      28.405  32.111  56.059  1.00  0.00           N  
ATOM   4255  H   SER   271      29.212  31.676  56.482  1.00  0.00           H  
ATOM   4256  CA  SER   271      28.457  33.586  55.829  1.00  0.00           C  
ATOM   4257  HA  SER   271      27.498  33.998  56.142  1.00  0.00           H  
ATOM   4258  CB  SER   271      29.528  34.229  56.672  1.00  0.00           C  
ATOM   4259  HB2 SER   271      29.219  34.288  57.716  1.00  0.00           H  
ATOM   4260  HB3 SER   271      29.930  35.149  56.248  1.00  0.00           H  
ATOM   4261  OG  SER   271      30.705  33.433  56.771  1.00  0.00           O  
ATOM   4262  HG  SER   271      31.260  34.031  57.278  1.00  0.00           H  
ATOM   4263  C   SER   271      28.678  33.967  54.327  1.00  0.00           C  
ATOM   4264  O   SER   271      28.119  34.938  53.788  1.00  0.00           O  
ATOM   4265  N   GLY   272      29.365  33.087  53.564  1.00  0.00           N  
ATOM   4266  H   GLY   272      29.895  32.355  54.015  1.00  0.00           H  
ATOM   4267  CA  GLY   272      29.468  33.063  52.132  1.00  0.00           C  
ATOM   4268  HA2 GLY   272      28.525  33.310  51.644  1.00  0.00           H  
ATOM   4269  HA3 GLY   272      29.747  32.039  51.884  1.00  0.00           H  
ATOM   4270  C   GLY   272      30.385  34.053  51.534  1.00  0.00           C  
ATOM   4271  O   GLY   272      31.334  33.630  50.814  1.00  0.00           O  
ATOM   4272  N   ARG   273      29.992  35.336  51.727  1.00  0.00           N  
ATOM   4273  H   ARG   273      29.187  35.413  52.332  1.00  0.00           H  
ATOM   4274  CA  ARG   273      30.693  36.563  51.252  1.00  0.00           C  
ATOM   4275  HA  ARG   273      30.271  36.742  50.263  1.00  0.00           H  
ATOM   4276  CB  ARG   273      30.280  37.769  52.188  1.00  0.00           C  
ATOM   4277  HB2 ARG   273      30.739  38.591  51.639  1.00  0.00           H  
ATOM   4278  HB3 ARG   273      30.731  37.711  53.178  1.00  0.00           H  
ATOM   4279  CG  ARG   273      28.777  38.047  52.246  1.00  0.00           C  
ATOM   4280  HG2 ARG   273      28.344  37.255  52.857  1.00  0.00           H  
ATOM   4281  HG3 ARG   273      28.382  37.960  51.234  1.00  0.00           H  
ATOM   4282  CD  ARG   273      28.456  39.387  52.795  1.00  0.00           C  
ATOM   4283  HD2 ARG   273      29.084  40.135  52.311  1.00  0.00           H  
ATOM   4284  HD3 ARG   273      28.853  39.317  53.808  1.00  0.00           H  
ATOM   4285  NE  ARG   273      27.017  39.605  52.696  1.00  0.00           N  
ATOM   4286  HE  ARG   273      26.456  38.826  52.383  1.00  0.00           H  
ATOM   4287  CZ  ARG   273      26.321  40.509  53.293  1.00  0.00           C  
ATOM   4288  NH1 ARG   273      25.044  40.374  53.211  1.00  0.00           N  
ATOM   4289 HH11 ARG   273      24.556  39.646  52.708  1.00  0.00           H  
ATOM   4290 HH12 ARG   273      24.501  41.105  53.648  1.00  0.00           H  
ATOM   4291  NH2 ARG   273      26.844  41.547  53.888  1.00  0.00           N  
ATOM   4292 HH21 ARG   273      26.194  42.241  54.230  1.00  0.00           H  
ATOM   4293 HH22 ARG   273      27.829  41.768  53.899  1.00  0.00           H  
ATOM   4294  C   ARG   273      32.205  36.458  51.108  1.00  0.00           C  
ATOM   4295  O   ARG   273      32.964  36.156  51.980  1.00  0.00           O  
ATOM   4296  N   VAL   274      32.701  36.457  49.873  1.00  0.00           N  
ATOM   4297  H   VAL   274      32.015  36.642  49.154  1.00  0.00           H  
ATOM   4298  CA  VAL   274      34.049  35.978  49.425  1.00  0.00           C  
ATOM   4299  HA  VAL   274      34.341  35.027  49.872  1.00  0.00           H  
ATOM   4300  CB  VAL   274      34.080  35.874  47.884  1.00  0.00           C  
ATOM   4301  HB  VAL   274      33.553  36.711  47.427  1.00  0.00           H  
ATOM   4302  CG1 VAL   274      35.470  35.770  47.283  1.00  0.00           C  
ATOM   4303 HG11 VAL   274      35.443  35.285  46.307  1.00  0.00           H  
ATOM   4304 HG12 VAL   274      35.968  36.714  47.063  1.00  0.00           H  
ATOM   4305 HG13 VAL   274      36.034  35.252  48.058  1.00  0.00           H  
ATOM   4306  CG2 VAL   274      33.350  34.615  47.424  1.00  0.00           C  
ATOM   4307 HG21 VAL   274      33.857  33.725  47.796  1.00  0.00           H  
ATOM   4308 HG22 VAL   274      32.294  34.634  47.694  1.00  0.00           H  
ATOM   4309 HG23 VAL   274      33.341  34.571  46.335  1.00  0.00           H  
ATOM   4310  C   VAL   274      35.151  36.997  49.805  1.00  0.00           C  
ATOM   4311  O   VAL   274      35.311  37.982  49.052  1.00  0.00           O  
ATOM   4312  N   LYS   275      35.853  36.807  50.914  1.00  0.00           N  
ATOM   4313  H   LYS   275      35.761  35.967  51.467  1.00  0.00           H  
ATOM   4314  CA  LYS   275      36.851  37.856  51.429  1.00  0.00           C  
ATOM   4315  HA  LYS   275      36.326  38.810  51.375  1.00  0.00           H  
ATOM   4316  CB  LYS   275      37.266  37.503  52.933  1.00  0.00           C  
ATOM   4317  HB2 LYS   275      37.946  38.306  53.217  1.00  0.00           H  
ATOM   4318  HB3 LYS   275      37.722  36.519  53.042  1.00  0.00           H  
ATOM   4319  CG  LYS   275      36.072  37.502  53.942  1.00  0.00           C  
ATOM   4320  HG2 LYS   275      36.459  37.147  54.897  1.00  0.00           H  
ATOM   4321  HG3 LYS   275      35.435  36.693  53.586  1.00  0.00           H  
ATOM   4322  CD  LYS   275      35.272  38.802  54.093  1.00  0.00           C  
ATOM   4323  HD2 LYS   275      35.204  39.372  53.167  1.00  0.00           H  
ATOM   4324  HD3 LYS   275      35.862  39.330  54.842  1.00  0.00           H  
ATOM   4325  CE  LYS   275      33.746  38.553  54.467  1.00  0.00           C  
ATOM   4326  HE2 LYS   275      33.721  38.305  55.529  1.00  0.00           H  
ATOM   4327  HE3 LYS   275      33.387  37.814  53.750  1.00  0.00           H  
ATOM   4328  NZ  LYS   275      32.921  39.746  54.228  1.00  0.00           N  
ATOM   4329  HZ1 LYS   275      32.173  39.787  54.906  1.00  0.00           H  
ATOM   4330  HZ2 LYS   275      33.577  40.506  54.340  1.00  0.00           H  
ATOM   4331  HZ3 LYS   275      32.619  39.935  53.283  1.00  0.00           H  
ATOM   4332  C   LYS   275      38.066  38.067  50.522  1.00  0.00           C  
ATOM   4333  O   LYS   275      38.526  39.178  50.279  1.00  0.00           O  
ATOM   4334  N   THR   276      38.432  37.012  49.843  1.00  0.00           N  
ATOM   4335  H   THR   276      37.865  36.209  50.077  1.00  0.00           H  
ATOM   4336  CA  THR   276      39.700  36.808  49.100  1.00  0.00           C  
ATOM   4337  HA  THR   276      39.881  37.649  48.432  1.00  0.00           H  
ATOM   4338  CB  THR   276      40.909  36.781  50.059  1.00  0.00           C  
ATOM   4339  HB  THR   276      41.026  37.742  50.560  1.00  0.00           H  
ATOM   4340  CG2 THR   276      40.771  35.679  51.087  1.00  0.00           C  
ATOM   4341 HG21 THR   276      39.937  35.653  51.789  1.00  0.00           H  
ATOM   4342 HG22 THR   276      40.809  34.705  50.600  1.00  0.00           H  
ATOM   4343 HG23 THR   276      41.645  35.792  51.727  1.00  0.00           H  
ATOM   4344  OG1 THR   276      42.084  36.415  49.353  1.00  0.00           O  
ATOM   4345  HG1 THR   276      42.318  37.001  48.629  1.00  0.00           H  
ATOM   4346  C   THR   276      39.611  35.640  48.102  1.00  0.00           C  
ATOM   4347  O   THR   276      39.018  34.616  48.367  1.00  0.00           O  
ATOM   4348  N   LEU   277      40.311  35.686  46.911  1.00  0.00           N  
ATOM   4349  H   LEU   277      40.881  36.489  46.685  1.00  0.00           H  
ATOM   4350  CA  LEU   277      40.331  34.589  45.903  1.00  0.00           C  
ATOM   4351  HA  LEU   277      40.162  33.632  46.396  1.00  0.00           H  
ATOM   4352  CB  LEU   277      39.302  34.982  44.817  1.00  0.00           C  
ATOM   4353  HB2 LEU   277      39.502  35.998  44.477  1.00  0.00           H  
ATOM   4354  HB3 LEU   277      38.328  34.865  45.292  1.00  0.00           H  
ATOM   4355  CG  LEU   277      39.264  34.065  43.591  1.00  0.00           C  
ATOM   4356  HG  LEU   277      40.191  33.991  43.024  1.00  0.00           H  
ATOM   4357  CD1 LEU   277      38.780  32.632  43.968  1.00  0.00           C  
ATOM   4358 HD11 LEU   277      38.255  32.663  44.922  1.00  0.00           H  
ATOM   4359 HD12 LEU   277      38.092  32.215  43.233  1.00  0.00           H  
ATOM   4360 HD13 LEU   277      39.651  31.990  44.096  1.00  0.00           H  
ATOM   4361  CD2 LEU   277      38.304  34.529  42.455  1.00  0.00           C  
ATOM   4362 HD21 LEU   277      38.552  34.009  41.530  1.00  0.00           H  
ATOM   4363 HD22 LEU   277      37.252  34.439  42.728  1.00  0.00           H  
ATOM   4364 HD23 LEU   277      38.501  35.574  42.214  1.00  0.00           H  
ATOM   4365  C   LEU   277      41.643  34.563  45.202  1.00  0.00           C  
ATOM   4366  O   LEU   277      42.299  35.595  44.963  1.00  0.00           O  
ATOM   4367  N   CYS   278      42.191  33.348  45.021  1.00  0.00           N  
ATOM   4368  H   CYS   278      41.646  32.563  45.348  1.00  0.00           H  
ATOM   4369  CA  CYS   278      43.533  33.076  44.511  1.00  0.00           C  
ATOM   4370  HA  CYS   278      43.948  33.970  44.047  1.00  0.00           H  
ATOM   4371  CB  CYS   278      44.370  32.792  45.802  1.00  0.00           C  
ATOM   4372  HB2 CYS   278      44.168  31.811  46.230  1.00  0.00           H  
ATOM   4373  HB3 CYS   278      44.190  33.571  46.543  1.00  0.00           H  
ATOM   4374  SG  CYS   278      46.164  32.700  45.515  1.00  0.00           S  
ATOM   4375  HG  CYS   278      46.357  33.789  44.767  1.00  0.00           H  
ATOM   4376  C   CYS   278      43.587  31.771  43.627  1.00  0.00           C  
ATOM   4377  O   CYS   278      42.967  30.745  43.912  1.00  0.00           O  
ATOM   4378  N   LEU   279      44.528  31.877  42.703  1.00  0.00           N  
ATOM   4379  H   LEU   279      45.006  32.760  42.596  1.00  0.00           H  
ATOM   4380  CA  LEU   279      44.836  30.865  41.696  1.00  0.00           C  
ATOM   4381  HA  LEU   279      44.282  29.967  41.973  1.00  0.00           H  
ATOM   4382  CB  LEU   279      44.371  31.321  40.264  1.00  0.00           C  
ATOM   4383  HB2 LEU   279      44.670  32.351  40.071  1.00  0.00           H  
ATOM   4384  HB3 LEU   279      43.281  31.328  40.245  1.00  0.00           H  
ATOM   4385  CG  LEU   279      44.884  30.463  39.044  1.00  0.00           C  
ATOM   4386  HG  LEU   279      45.962  30.580  38.937  1.00  0.00           H  
ATOM   4387  CD1 LEU   279      44.688  28.982  39.282  1.00  0.00           C  
ATOM   4388 HD11 LEU   279      44.595  28.480  38.319  1.00  0.00           H  
ATOM   4389 HD12 LEU   279      45.469  28.496  39.867  1.00  0.00           H  
ATOM   4390 HD13 LEU   279      43.737  28.857  39.799  1.00  0.00           H  
ATOM   4391  CD2 LEU   279      44.101  30.812  37.714  1.00  0.00           C  
ATOM   4392 HD21 LEU   279      43.015  30.723  37.707  1.00  0.00           H  
ATOM   4393 HD22 LEU   279      44.395  31.838  37.492  1.00  0.00           H  
ATOM   4394 HD23 LEU   279      44.416  30.152  36.906  1.00  0.00           H  
ATOM   4395  C   LEU   279      46.300  30.452  41.847  1.00  0.00           C  
ATOM   4396  O   LEU   279      47.176  31.209  41.513  1.00  0.00           O  
ATOM   4397  N   GLN   280      46.537  29.271  42.392  1.00  0.00           N  
ATOM   4398  H   GLN   280      45.760  28.677  42.643  1.00  0.00           H  
ATOM   4399  CA  GLN   280      47.776  28.664  42.563  1.00  0.00           C  
ATOM   4400  HA  GLN   280      48.506  29.446  42.772  1.00  0.00           H  
ATOM   4401  CB  GLN   280      47.684  27.701  43.703  1.00  0.00           C  
ATOM   4402  HB2 GLN   280      48.676  27.254  43.764  1.00  0.00           H  
ATOM   4403  HB3 GLN   280      46.974  26.952  43.352  1.00  0.00           H  
ATOM   4404  CG  GLN   280      47.331  28.333  44.999  1.00  0.00           C  
ATOM   4405  HG2 GLN   280      46.245  28.353  45.085  1.00  0.00           H  
ATOM   4406  HG3 GLN   280      47.697  29.360  45.036  1.00  0.00           H  
ATOM   4407  CD  GLN   280      47.932  27.512  46.094  1.00  0.00           C  
ATOM   4408  OE1 GLN   280      47.719  26.308  46.159  1.00  0.00           O  
ATOM   4409  NE2 GLN   280      48.711  28.152  46.935  1.00  0.00           N  
ATOM   4410 HE21 GLN   280      48.846  29.142  46.789  1.00  0.00           H  
ATOM   4411 HE22 GLN   280      49.339  27.650  47.546  1.00  0.00           H  
ATOM   4412  C   GLN   280      48.264  27.982  41.259  1.00  0.00           C  
ATOM   4413  O   GLN   280      47.967  26.792  41.008  1.00  0.00           O  
ATOM   4414  N   LYS   281      48.820  28.845  40.364  1.00  0.00           N  
ATOM   4415  H   LYS   281      48.808  29.792  40.717  1.00  0.00           H  
ATOM   4416  CA  LYS   281      49.288  28.576  39.056  1.00  0.00           C  
ATOM   4417  HA  LYS   281      49.610  29.511  38.597  1.00  0.00           H  
ATOM   4418  CB  LYS   281      50.613  27.871  39.035  1.00  0.00           C  
ATOM   4419  HB2 LYS   281      50.473  26.790  39.004  1.00  0.00           H  
ATOM   4420  HB3 LYS   281      51.198  28.173  39.903  1.00  0.00           H  
ATOM   4421  CG  LYS   281      51.500  28.248  37.766  1.00  0.00           C  
ATOM   4422  HG2 LYS   281      50.797  28.007  36.968  1.00  0.00           H  
ATOM   4423  HG3 LYS   281      52.404  27.644  37.698  1.00  0.00           H  
ATOM   4424  CD  LYS   281      52.121  29.665  37.622  1.00  0.00           C  
ATOM   4425  HD2 LYS   281      52.747  29.874  38.489  1.00  0.00           H  
ATOM   4426  HD3 LYS   281      51.341  30.426  37.578  1.00  0.00           H  
ATOM   4427  CE  LYS   281      53.106  29.838  36.442  1.00  0.00           C  
ATOM   4428  HE2 LYS   281      53.769  28.986  36.293  1.00  0.00           H  
ATOM   4429  HE3 LYS   281      53.719  30.691  36.733  1.00  0.00           H  
ATOM   4430  NZ  LYS   281      52.277  30.103  35.156  1.00  0.00           N  
ATOM   4431  HZ1 LYS   281      52.906  30.048  34.367  1.00  0.00           H  
ATOM   4432  HZ2 LYS   281      51.478  29.486  35.125  1.00  0.00           H  
ATOM   4433  HZ3 LYS   281      51.981  31.062  35.038  1.00  0.00           H  
ATOM   4434  C   LYS   281      48.357  27.973  37.991  1.00  0.00           C  
ATOM   4435  O   LYS   281      47.709  28.732  37.312  1.00  0.00           O  
ATOM   4436  N   ASN   282      48.214  26.620  37.988  1.00  0.00           N  
ATOM   4437  H   ASN   282      48.622  26.177  38.799  1.00  0.00           H  
ATOM   4438  CA  ASN   282      47.384  25.915  37.068  1.00  0.00           C  
ATOM   4439  HA  ASN   282      47.279  26.513  36.163  1.00  0.00           H  
ATOM   4440  CB  ASN   282      48.075  24.587  36.623  1.00  0.00           C  
ATOM   4441  HB2 ASN   282      47.369  24.219  35.878  1.00  0.00           H  
ATOM   4442  HB3 ASN   282      48.132  23.817  37.392  1.00  0.00           H  
ATOM   4443  CG  ASN   282      49.364  24.670  35.909  1.00  0.00           C  
ATOM   4444  OD1 ASN   282      50.290  23.959  36.111  1.00  0.00           O  
ATOM   4445  ND2 ASN   282      49.508  25.644  35.011  1.00  0.00           N  
ATOM   4446 HD21 ASN   282      50.407  25.696  34.554  1.00  0.00           H  
ATOM   4447 HD22 ASN   282      48.690  26.099  34.630  1.00  0.00           H  
ATOM   4448  C   ASN   282      45.920  25.577  37.478  1.00  0.00           C  
ATOM   4449  O   ASN   282      44.989  25.882  36.718  1.00  0.00           O  
ATOM   4450  N   THR   283      45.725  24.685  38.464  1.00  0.00           N  
ATOM   4451  H   THR   283      46.528  24.269  38.915  1.00  0.00           H  
ATOM   4452  CA  THR   283      44.515  23.908  38.664  1.00  0.00           C  
ATOM   4453  HA  THR   283      43.863  24.126  37.817  1.00  0.00           H  
ATOM   4454  CB  THR   283      44.719  22.408  38.702  1.00  0.00           C  
ATOM   4455  HB  THR   283      43.737  21.950  38.815  1.00  0.00           H  
ATOM   4456  CG2 THR   283      45.370  21.817  37.415  1.00  0.00           C  
ATOM   4457 HG21 THR   283      44.723  21.995  36.556  1.00  0.00           H  
ATOM   4458 HG22 THR   283      46.371  22.214  37.242  1.00  0.00           H  
ATOM   4459 HG23 THR   283      45.513  20.749  37.582  1.00  0.00           H  
ATOM   4460  OG1 THR   283      45.473  22.101  39.839  1.00  0.00           O  
ATOM   4461  HG1 THR   283      45.209  21.236  40.161  1.00  0.00           H  
ATOM   4462  C   THR   283      43.726  24.311  39.931  1.00  0.00           C  
ATOM   4463  O   THR   283      42.523  24.083  40.007  1.00  0.00           O  
ATOM   4464  N   ALA   284      44.345  24.834  40.971  1.00  0.00           N  
ATOM   4465  H   ALA   284      45.326  25.033  40.834  1.00  0.00           H  
ATOM   4466  CA  ALA   284      43.830  25.063  42.294  1.00  0.00           C  
ATOM   4467  HA  ALA   284      42.993  24.368  42.368  1.00  0.00           H  
ATOM   4468  CB  ALA   284      44.949  24.601  43.305  1.00  0.00           C  
ATOM   4469  HB1 ALA   284      45.710  25.379  43.359  1.00  0.00           H  
ATOM   4470  HB2 ALA   284      44.423  24.547  44.258  1.00  0.00           H  
ATOM   4471  HB3 ALA   284      45.400  23.633  43.085  1.00  0.00           H  
ATOM   4472  C   ALA   284      43.369  26.543  42.455  1.00  0.00           C  
ATOM   4473  O   ALA   284      44.185  27.510  42.657  1.00  0.00           O  
ATOM   4474  N   LEU   285      42.028  26.725  42.521  1.00  0.00           N  
ATOM   4475  H   LEU   285      41.468  25.899  42.367  1.00  0.00           H  
ATOM   4476  CA  LEU   285      41.351  28.006  42.750  1.00  0.00           C  
ATOM   4477  HA  LEU   285      42.045  28.814  42.518  1.00  0.00           H  
ATOM   4478  CB  LEU   285      40.256  28.152  41.658  1.00  0.00           C  
ATOM   4479  HB2 LEU   285      39.499  27.397  41.867  1.00  0.00           H  
ATOM   4480  HB3 LEU   285      40.646  27.967  40.657  1.00  0.00           H  
ATOM   4481  CG  LEU   285      39.547  29.517  41.675  1.00  0.00           C  
ATOM   4482  HG  LEU   285      39.273  29.815  42.687  1.00  0.00           H  
ATOM   4483  CD1 LEU   285      40.530  30.622  41.180  1.00  0.00           C  
ATOM   4484 HD11 LEU   285      41.080  30.959  42.058  1.00  0.00           H  
ATOM   4485 HD12 LEU   285      41.252  30.241  40.457  1.00  0.00           H  
ATOM   4486 HD13 LEU   285      39.892  31.458  40.893  1.00  0.00           H  
ATOM   4487  CD2 LEU   285      38.236  29.527  40.869  1.00  0.00           C  
ATOM   4488 HD21 LEU   285      38.393  29.801  39.826  1.00  0.00           H  
ATOM   4489 HD22 LEU   285      37.696  28.580  40.876  1.00  0.00           H  
ATOM   4490 HD23 LEU   285      37.597  30.319  41.260  1.00  0.00           H  
ATOM   4491  C   LEU   285      40.723  28.030  44.162  1.00  0.00           C  
ATOM   4492  O   LEU   285      39.755  27.398  44.559  1.00  0.00           O  
ATOM   4493  N   TRP   286      41.439  28.786  44.973  1.00  0.00           N  
ATOM   4494  H   TRP   286      42.315  29.239  44.752  1.00  0.00           H  
ATOM   4495  CA  TRP   286      41.165  28.981  46.426  1.00  0.00           C  
ATOM   4496  HA  TRP   286      40.786  28.047  46.840  1.00  0.00           H  
ATOM   4497  CB  TRP   286      42.562  29.220  47.111  1.00  0.00           C  
ATOM   4498  HB2 TRP   286      42.294  29.594  48.100  1.00  0.00           H  
ATOM   4499  HB3 TRP   286      43.032  29.981  46.489  1.00  0.00           H  
ATOM   4500  CG  TRP   286      43.499  27.992  47.309  1.00  0.00           C  
ATOM   4501  CD1 TRP   286      43.906  27.101  46.383  1.00  0.00           C  
ATOM   4502  HD1 TRP   286      43.697  27.086  45.323  1.00  0.00           H  
ATOM   4503  NE1 TRP   286      44.711  26.147  46.943  1.00  0.00           N  
ATOM   4504  HE1 TRP   286      45.187  25.411  46.442  1.00  0.00           H  
ATOM   4505  CE2 TRP   286      44.850  26.334  48.310  1.00  0.00           C  
ATOM   4506  CZ2 TRP   286      45.625  25.714  49.309  1.00  0.00           C  
ATOM   4507  HZ2 TRP   286      46.309  24.908  49.087  1.00  0.00           H  
ATOM   4508  CH2 TRP   286      45.543  26.166  50.620  1.00  0.00           C  
ATOM   4509  HH2 TRP   286      46.186  25.723  51.366  1.00  0.00           H  
ATOM   4510  CZ3 TRP   286      44.707  27.316  50.919  1.00  0.00           C  
ATOM   4511  HZ3 TRP   286      44.747  27.637  51.949  1.00  0.00           H  
ATOM   4512  CE3 TRP   286      43.991  27.884  49.942  1.00  0.00           C  
ATOM   4513  HE3 TRP   286      43.507  28.834  50.114  1.00  0.00           H  
ATOM   4514  CD2 TRP   286      44.078  27.474  48.593  1.00  0.00           C  
ATOM   4515  C   TRP   286      40.198  30.139  46.524  1.00  0.00           C  
ATOM   4516  O   TRP   286      40.643  31.291  46.446  1.00  0.00           O  
ATOM   4517  N   ILE   287      38.988  29.794  46.892  1.00  0.00           N  
ATOM   4518  H   ILE   287      38.773  28.816  46.761  1.00  0.00           H  
ATOM   4519  CA  ILE   287      38.027  30.859  47.320  1.00  0.00           C  
ATOM   4520  HA  ILE   287      38.359  31.830  46.951  1.00  0.00           H  
ATOM   4521  CB  ILE   287      36.525  30.513  46.832  1.00  0.00           C  
ATOM   4522  HB  ILE   287      36.315  29.561  47.321  1.00  0.00           H  
ATOM   4523  CG2 ILE   287      35.486  31.492  47.365  1.00  0.00           C  
ATOM   4524 HG21 ILE   287      34.575  31.354  46.783  1.00  0.00           H  
ATOM   4525 HG22 ILE   287      35.485  31.337  48.444  1.00  0.00           H  
ATOM   4526 HG23 ILE   287      35.696  32.541  47.154  1.00  0.00           H  
ATOM   4527  CG1 ILE   287      36.464  30.330  45.272  1.00  0.00           C  
ATOM   4528 HG12 ILE   287      37.300  29.694  44.980  1.00  0.00           H  
ATOM   4529 HG13 ILE   287      36.518  31.361  44.923  1.00  0.00           H  
ATOM   4530  CD1 ILE   287      35.223  29.642  44.757  1.00  0.00           C  
ATOM   4531 HD11 ILE   287      34.928  28.686  45.190  1.00  0.00           H  
ATOM   4532 HD12 ILE   287      34.330  30.218  44.999  1.00  0.00           H  
ATOM   4533 HD13 ILE   287      35.381  29.451  43.696  1.00  0.00           H  
ATOM   4534  C   ILE   287      38.083  31.015  48.859  1.00  0.00           C  
ATOM   4535  O   ILE   287      38.007  29.986  49.560  1.00  0.00           O  
ATOM   4536  N   GLY   288      38.197  32.236  49.460  1.00  0.00           N  
ATOM   4537  H   GLY   288      38.331  33.039  48.863  1.00  0.00           H  
ATOM   4538  CA  GLY   288      38.012  32.503  50.832  1.00  0.00           C  
ATOM   4539  HA2 GLY   288      38.579  33.420  50.988  1.00  0.00           H  
ATOM   4540  HA3 GLY   288      38.274  31.679  51.496  1.00  0.00           H  
ATOM   4541  C   GLY   288      36.520  32.825  51.102  1.00  0.00           C  
ATOM   4542  O   GLY   288      36.075  34.011  51.071  1.00  0.00           O  
ATOM   4543  N   THR   289      35.632  31.820  51.255  1.00  0.00           N  
ATOM   4544  H   THR   289      36.040  30.899  51.180  1.00  0.00           H  
ATOM   4545  CA  THR   289      34.194  31.995  51.632  1.00  0.00           C  
ATOM   4546  HA  THR   289      33.728  32.791  51.052  1.00  0.00           H  
ATOM   4547  CB  THR   289      33.390  30.711  51.344  1.00  0.00           C  
ATOM   4548  HB  THR   289      32.432  31.020  50.924  1.00  0.00           H  
ATOM   4549  CG2 THR   289      33.931  29.671  50.310  1.00  0.00           C  
ATOM   4550 HG21 THR   289      33.219  28.846  50.281  1.00  0.00           H  
ATOM   4551 HG22 THR   289      33.945  30.060  49.292  1.00  0.00           H  
ATOM   4552 HG23 THR   289      34.921  29.255  50.499  1.00  0.00           H  
ATOM   4553  OG1 THR   289      33.197  30.004  52.545  1.00  0.00           O  
ATOM   4554  HG1 THR   289      34.076  29.909  52.919  1.00  0.00           H  
ATOM   4555  C   THR   289      34.118  32.475  53.034  1.00  0.00           C  
ATOM   4556  O   THR   289      34.690  31.855  53.984  1.00  0.00           O  
ATOM   4557  N   GLY   290      33.335  33.502  53.313  1.00  0.00           N  
ATOM   4558  H   GLY   290      32.989  33.847  52.430  1.00  0.00           H  
ATOM   4559  CA  GLY   290      32.890  34.146  54.543  1.00  0.00           C  
ATOM   4560  HA2 GLY   290      32.443  33.329  55.109  1.00  0.00           H  
ATOM   4561  HA3 GLY   290      32.038  34.817  54.431  1.00  0.00           H  
ATOM   4562  C   GLY   290      34.032  34.851  55.325  1.00  0.00           C  
ATOM   4563  O   GLY   290      33.782  35.945  55.856  1.00  0.00           O  
ATOM   4564  N   GLY   291      35.197  34.270  55.409  1.00  0.00           N  
ATOM   4565  H   GLY   291      35.288  33.374  54.953  1.00  0.00           H  
ATOM   4566  CA  GLY   291      36.273  34.541  56.330  1.00  0.00           C  
ATOM   4567  HA2 GLY   291      36.007  35.427  56.907  1.00  0.00           H  
ATOM   4568  HA3 GLY   291      37.106  34.793  55.674  1.00  0.00           H  
ATOM   4569  C   GLY   291      36.658  33.461  57.338  1.00  0.00           C  
ATOM   4570  O   GLY   291      37.528  33.652  58.225  1.00  0.00           O  
ATOM   4571  N   GLY   292      36.151  32.248  57.217  1.00  0.00           N  
ATOM   4572  H   GLY   292      35.435  32.014  56.544  1.00  0.00           H  
ATOM   4573  CA  GLY   292      36.596  31.072  57.914  1.00  0.00           C  
ATOM   4574  HA2 GLY   292      35.897  30.802  58.706  1.00  0.00           H  
ATOM   4575  HA3 GLY   292      37.525  31.285  58.443  1.00  0.00           H  
ATOM   4576  C   GLY   292      36.884  29.754  57.041  1.00  0.00           C  
ATOM   4577  O   GLY   292      38.034  29.393  56.970  1.00  0.00           O  
ATOM   4578  N   HIE   293      35.879  29.331  56.344  1.00  0.00           N  
ATOM   4579  H   HIE   293      35.007  29.837  56.396  1.00  0.00           H  
ATOM   4580  CA  HIE   293      35.722  28.146  55.485  1.00  0.00           C  
ATOM   4581  HA  HIE   293      36.266  27.333  55.966  1.00  0.00           H  
ATOM   4582  CB  HIE   293      34.269  27.663  55.238  1.00  0.00           C  
ATOM   4583  HB2 HIE   293      34.358  26.772  54.617  1.00  0.00           H  
ATOM   4584  HB3 HIE   293      33.695  28.427  54.714  1.00  0.00           H  
ATOM   4585  CG  HIE   293      33.460  27.317  56.522  1.00  0.00           C  
ATOM   4586  ND1 HIE   293      32.046  27.125  56.555  1.00  0.00           N  
ATOM   4587  CE1 HIE   293      31.804  26.808  57.760  1.00  0.00           C  
ATOM   4588  HE1 HIE   293      30.803  26.672  58.140  1.00  0.00           H  
ATOM   4589  NE2 HIE   293      32.894  26.756  58.578  1.00  0.00           N  
ATOM   4590  HE2 HIE   293      32.809  26.315  59.483  1.00  0.00           H  
ATOM   4591  CD2 HIE   293      33.936  26.995  57.793  1.00  0.00           C  
ATOM   4592  HD2 HIE   293      34.982  26.948  58.061  1.00  0.00           H  
ATOM   4593  C   HIE   293      36.363  28.458  54.087  1.00  0.00           C  
ATOM   4594  O   HIE   293      35.765  29.120  53.183  1.00  0.00           O  
ATOM   4595  N   ILE   294      37.588  27.965  53.804  1.00  0.00           N  
ATOM   4596  H   ILE   294      38.101  27.536  54.561  1.00  0.00           H  
ATOM   4597  CA  ILE   294      38.359  28.124  52.553  1.00  0.00           C  
ATOM   4598  HA  ILE   294      38.162  29.036  51.990  1.00  0.00           H  
ATOM   4599  CB  ILE   294      39.893  28.229  52.901  1.00  0.00           C  
ATOM   4600  HB  ILE   294      40.203  27.308  53.395  1.00  0.00           H  
ATOM   4601  CG2 ILE   294      40.794  28.334  51.617  1.00  0.00           C  
ATOM   4602 HG21 ILE   294      41.821  28.127  51.916  1.00  0.00           H  
ATOM   4603 HG22 ILE   294      40.536  27.502  50.962  1.00  0.00           H  
ATOM   4604 HG23 ILE   294      40.581  29.274  51.109  1.00  0.00           H  
ATOM   4605  CG1 ILE   294      40.232  29.371  53.857  1.00  0.00           C  
ATOM   4606 HG12 ILE   294      39.646  29.310  54.774  1.00  0.00           H  
ATOM   4607 HG13 ILE   294      39.976  30.275  53.305  1.00  0.00           H  
ATOM   4608  CD1 ILE   294      41.683  29.319  54.364  1.00  0.00           C  
ATOM   4609 HD11 ILE   294      42.393  29.655  53.609  1.00  0.00           H  
ATOM   4610 HD12 ILE   294      41.762  30.031  55.186  1.00  0.00           H  
ATOM   4611 HD13 ILE   294      42.114  28.454  54.869  1.00  0.00           H  
ATOM   4612  C   ILE   294      38.084  27.031  51.525  1.00  0.00           C  
ATOM   4613  O   ILE   294      38.484  25.847  51.813  1.00  0.00           O  
ATOM   4614  N   LEU   295      37.201  27.293  50.559  1.00  0.00           N  
ATOM   4615  H   LEU   295      36.855  28.242  50.556  1.00  0.00           H  
ATOM   4616  CA  LEU   295      36.808  26.355  49.542  1.00  0.00           C  
ATOM   4617  HA  LEU   295      36.566  25.348  49.882  1.00  0.00           H  
ATOM   4618  CB  LEU   295      35.399  27.000  49.079  1.00  0.00           C  
ATOM   4619  HB2 LEU   295      35.460  28.075  48.909  1.00  0.00           H  
ATOM   4620  HB3 LEU   295      34.742  26.859  49.938  1.00  0.00           H  
ATOM   4621  CG  LEU   295      34.721  26.218  47.983  1.00  0.00           C  
ATOM   4622  HG  LEU   295      35.338  26.330  47.091  1.00  0.00           H  
ATOM   4623  CD1 LEU   295      34.593  24.718  48.215  1.00  0.00           C  
ATOM   4624 HD11 LEU   295      35.543  24.188  48.146  1.00  0.00           H  
ATOM   4625 HD12 LEU   295      34.318  24.487  49.245  1.00  0.00           H  
ATOM   4626 HD13 LEU   295      33.875  24.318  47.499  1.00  0.00           H  
ATOM   4627  CD2 LEU   295      33.378  26.879  47.596  1.00  0.00           C  
ATOM   4628 HD21 LEU   295      33.654  27.874  47.248  1.00  0.00           H  
ATOM   4629 HD22 LEU   295      33.101  26.400  46.657  1.00  0.00           H  
ATOM   4630 HD23 LEU   295      32.669  26.752  48.414  1.00  0.00           H  
ATOM   4631  C   LEU   295      37.821  26.288  48.398  1.00  0.00           C  
ATOM   4632  O   LEU   295      37.890  27.294  47.656  1.00  0.00           O  
ATOM   4633  N   LEU   296      38.606  25.185  48.417  1.00  0.00           N  
ATOM   4634  H   LEU   296      38.485  24.563  49.203  1.00  0.00           H  
ATOM   4635  CA  LEU   296      39.645  24.904  47.417  1.00  0.00           C  
ATOM   4636  HA  LEU   296      40.000  25.887  47.106  1.00  0.00           H  
ATOM   4637  CB  LEU   296      40.876  24.076  47.919  1.00  0.00           C  
ATOM   4638  HB2 LEU   296      41.624  23.872  47.153  1.00  0.00           H  
ATOM   4639  HB3 LEU   296      40.440  23.219  48.433  1.00  0.00           H  
ATOM   4640  CG  LEU   296      41.768  24.637  49.054  1.00  0.00           C  
ATOM   4641  HG  LEU   296      42.207  25.616  48.864  1.00  0.00           H  
ATOM   4642  CD1 LEU   296      41.104  24.830  50.385  1.00  0.00           C  
ATOM   4643 HD11 LEU   296      40.890  23.928  50.957  1.00  0.00           H  
ATOM   4644 HD12 LEU   296      41.709  25.423  51.071  1.00  0.00           H  
ATOM   4645 HD13 LEU   296      40.300  25.565  50.330  1.00  0.00           H  
ATOM   4646  CD2 LEU   296      42.949  23.635  49.174  1.00  0.00           C  
ATOM   4647 HD21 LEU   296      43.520  23.956  50.044  1.00  0.00           H  
ATOM   4648 HD22 LEU   296      42.578  22.610  49.174  1.00  0.00           H  
ATOM   4649 HD23 LEU   296      43.615  23.759  48.320  1.00  0.00           H  
ATOM   4650  C   LEU   296      38.940  24.209  46.196  1.00  0.00           C  
ATOM   4651  O   LEU   296      38.877  22.981  46.167  1.00  0.00           O  
ATOM   4652  N   LEU   297      38.573  24.910  45.126  1.00  0.00           N  
ATOM   4653  H   LEU   297      38.919  25.859  45.126  1.00  0.00           H  
ATOM   4654  CA  LEU   297      38.013  24.379  43.872  1.00  0.00           C  
ATOM   4655  HA  LEU   297      37.477  23.460  44.110  1.00  0.00           H  
ATOM   4656  CB  LEU   297      37.053  25.504  43.309  1.00  0.00           C  
ATOM   4657  HB2 LEU   297      36.765  25.127  42.328  1.00  0.00           H  
ATOM   4658  HB3 LEU   297      37.677  26.395  43.382  1.00  0.00           H  
ATOM   4659  CG  LEU   297      35.754  25.762  44.143  1.00  0.00           C  
ATOM   4660  HG  LEU   297      36.080  26.337  45.010  1.00  0.00           H  
ATOM   4661  CD1 LEU   297      34.725  26.523  43.323  1.00  0.00           C  
ATOM   4662 HD11 LEU   297      35.164  27.362  42.782  1.00  0.00           H  
ATOM   4663 HD12 LEU   297      34.436  25.838  42.526  1.00  0.00           H  
ATOM   4664 HD13 LEU   297      33.818  26.717  43.895  1.00  0.00           H  
ATOM   4665  CD2 LEU   297      35.102  24.485  44.730  1.00  0.00           C  
ATOM   4666 HD21 LEU   297      34.945  23.740  43.950  1.00  0.00           H  
ATOM   4667 HD22 LEU   297      35.871  24.038  45.360  1.00  0.00           H  
ATOM   4668 HD23 LEU   297      34.178  24.740  45.248  1.00  0.00           H  
ATOM   4669  C   LEU   297      39.103  23.868  42.929  1.00  0.00           C  
ATOM   4670  O   LEU   297      40.104  24.528  42.662  1.00  0.00           O  
ATOM   4671  N   ASP   298      38.849  22.649  42.375  1.00  0.00           N  
ATOM   4672  H   ASP   298      37.908  22.280  42.377  1.00  0.00           H  
ATOM   4673  CA  ASP   298      39.727  22.107  41.292  1.00  0.00           C  
ATOM   4674  HA  ASP   298      40.749  22.481  41.362  1.00  0.00           H  
ATOM   4675  CB  ASP   298      39.713  20.571  41.213  1.00  0.00           C  
ATOM   4676  HB2 ASP   298      38.789  20.245  40.735  1.00  0.00           H  
ATOM   4677  HB3 ASP   298      39.660  20.144  42.215  1.00  0.00           H  
ATOM   4678  CG  ASP   298      40.844  20.042  40.405  1.00  0.00           C  
ATOM   4679  OD1 ASP   298      41.207  20.485  39.246  1.00  0.00           O  
ATOM   4680  OD2 ASP   298      41.510  19.067  40.884  1.00  0.00           O  
ATOM   4681  C   ASP   298      39.066  22.727  40.021  1.00  0.00           C  
ATOM   4682  O   ASP   298      37.888  22.584  39.747  1.00  0.00           O  
ATOM   4683  N   LEU   299      39.835  23.277  39.059  1.00  0.00           N  
ATOM   4684  H   LEU   299      40.820  23.254  39.285  1.00  0.00           H  
ATOM   4685  CA  LEU   299      39.480  23.857  37.786  1.00  0.00           C  
ATOM   4686  HA  LEU   299      38.516  24.364  37.835  1.00  0.00           H  
ATOM   4687  CB  LEU   299      40.528  24.959  37.381  1.00  0.00           C  
ATOM   4688  HB2 LEU   299      40.218  25.243  36.375  1.00  0.00           H  
ATOM   4689  HB3 LEU   299      41.537  24.560  37.277  1.00  0.00           H  
ATOM   4690  CG  LEU   299      40.372  26.238  38.210  1.00  0.00           C  
ATOM   4691  HG  LEU   299      40.606  26.060  39.260  1.00  0.00           H  
ATOM   4692  CD1 LEU   299      41.281  27.296  37.638  1.00  0.00           C  
ATOM   4693 HD11 LEU   299      41.306  28.190  38.261  1.00  0.00           H  
ATOM   4694 HD12 LEU   299      42.309  26.935  37.614  1.00  0.00           H  
ATOM   4695 HD13 LEU   299      40.913  27.469  36.627  1.00  0.00           H  
ATOM   4696  CD2 LEU   299      38.881  26.753  38.217  1.00  0.00           C  
ATOM   4697 HD21 LEU   299      38.456  26.831  37.217  1.00  0.00           H  
ATOM   4698 HD22 LEU   299      38.298  26.080  38.846  1.00  0.00           H  
ATOM   4699 HD23 LEU   299      38.778  27.741  38.667  1.00  0.00           H  
ATOM   4700  C   LEU   299      39.347  22.733  36.746  1.00  0.00           C  
ATOM   4701  O   LEU   299      39.982  22.896  35.643  1.00  0.00           O  
ATOM   4702  N   SER   300      38.625  21.657  37.082  1.00  0.00           N  
ATOM   4703  H   SER   300      38.079  21.611  37.930  1.00  0.00           H  
ATOM   4704  CA  SER   300      38.532  20.435  36.179  1.00  0.00           C  
ATOM   4705  HA  SER   300      38.494  20.845  35.169  1.00  0.00           H  
ATOM   4706  CB  SER   300      39.864  19.621  36.275  1.00  0.00           C  
ATOM   4707  HB2 SER   300      40.756  20.242  36.201  1.00  0.00           H  
ATOM   4708  HB3 SER   300      39.962  18.896  35.467  1.00  0.00           H  
ATOM   4709  OG  SER   300      39.987  19.002  37.550  1.00  0.00           O  
ATOM   4710  HG  SER   300      40.434  19.594  38.159  1.00  0.00           H  
ATOM   4711  C   SER   300      37.332  19.509  36.476  1.00  0.00           C  
ATOM   4712  O   SER   300      36.493  19.788  37.269  1.00  0.00           O  
ATOM   4713  N   THR   301      37.194  18.390  35.786  1.00  0.00           N  
ATOM   4714  H   THR   301      38.065  18.165  35.326  1.00  0.00           H  
ATOM   4715  CA  THR   301      36.163  17.353  36.037  1.00  0.00           C  
ATOM   4716  HA  THR   301      35.141  17.642  35.793  1.00  0.00           H  
ATOM   4717  CB  THR   301      36.366  16.170  35.083  1.00  0.00           C  
ATOM   4718  HB  THR   301      35.658  15.408  35.409  1.00  0.00           H  
ATOM   4719  CG2 THR   301      36.205  16.585  33.598  1.00  0.00           C  
ATOM   4720 HG21 THR   301      36.012  15.828  32.838  1.00  0.00           H  
ATOM   4721 HG22 THR   301      35.251  17.106  33.517  1.00  0.00           H  
ATOM   4722 HG23 THR   301      36.952  17.298  33.250  1.00  0.00           H  
ATOM   4723  OG1 THR   301      37.637  15.600  35.208  1.00  0.00           O  
ATOM   4724  HG1 THR   301      38.272  16.230  34.859  1.00  0.00           H  
ATOM   4725  C   THR   301      36.065  16.836  37.485  1.00  0.00           C  
ATOM   4726  O   THR   301      35.010  16.529  38.082  1.00  0.00           O  
ATOM   4727  N   ARG   302      37.142  16.978  38.243  1.00  0.00           N  
ATOM   4728  H   ARG   302      37.935  17.405  37.785  1.00  0.00           H  
ATOM   4729  CA  ARG   302      37.275  16.792  39.645  1.00  0.00           C  
ATOM   4730  HA  ARG   302      36.926  15.787  39.882  1.00  0.00           H  
ATOM   4731  CB  ARG   302      38.800  16.915  39.984  1.00  0.00           C  
ATOM   4732  HB2 ARG   302      38.845  16.930  41.073  1.00  0.00           H  
ATOM   4733  HB3 ARG   302      39.251  17.794  39.524  1.00  0.00           H  
ATOM   4734  CG  ARG   302      39.509  15.709  39.311  1.00  0.00           C  
ATOM   4735  HG2 ARG   302      39.529  15.772  38.223  1.00  0.00           H  
ATOM   4736  HG3 ARG   302      39.048  14.804  39.706  1.00  0.00           H  
ATOM   4737  CD  ARG   302      41.017  15.747  39.672  1.00  0.00           C  
ATOM   4738  HD2 ARG   302      41.557  14.906  39.236  1.00  0.00           H  
ATOM   4739  HD3 ARG   302      41.065  15.657  40.758  1.00  0.00           H  
ATOM   4740  NE  ARG   302      41.633  16.996  39.253  1.00  0.00           N  
ATOM   4741  HE  ARG   302      41.584  17.809  39.850  1.00  0.00           H  
ATOM   4742  CZ  ARG   302      42.347  17.288  38.124  1.00  0.00           C  
ATOM   4743  NH1 ARG   302      42.637  16.391  37.201  1.00  0.00           N  
ATOM   4744 HH11 ARG   302      43.079  16.690  36.344  1.00  0.00           H  
ATOM   4745 HH12 ARG   302      42.656  15.423  37.487  1.00  0.00           H  
ATOM   4746  NH2 ARG   302      42.938  18.468  37.968  1.00  0.00           N  
ATOM   4747 HH21 ARG   302      42.588  19.270  38.474  1.00  0.00           H  
ATOM   4748 HH22 ARG   302      43.239  18.551  37.008  1.00  0.00           H  
ATOM   4749  C   ARG   302      36.448  17.697  40.525  1.00  0.00           C  
ATOM   4750  O   ARG   302      36.126  17.216  41.607  1.00  0.00           O  
ATOM   4751  N   ARG   303      36.219  18.901  40.167  1.00  0.00           N  
ATOM   4752  H   ARG   303      36.734  19.278  39.385  1.00  0.00           H  
ATOM   4753  CA  ARG   303      35.382  19.919  40.895  1.00  0.00           C  
ATOM   4754  HA  ARG   303      35.238  20.699  40.146  1.00  0.00           H  
ATOM   4755  CB  ARG   303      33.943  19.381  40.986  1.00  0.00           C  
ATOM   4756  HB2 ARG   303      33.785  18.804  41.897  1.00  0.00           H  
ATOM   4757  HB3 ARG   303      33.681  18.675  40.198  1.00  0.00           H  
ATOM   4758  CG  ARG   303      32.969  20.688  41.010  1.00  0.00           C  
ATOM   4759  HG2 ARG   303      33.352  21.364  40.246  1.00  0.00           H  
ATOM   4760  HG3 ARG   303      32.919  21.065  42.032  1.00  0.00           H  
ATOM   4761  CD  ARG   303      31.556  20.293  40.603  1.00  0.00           C  
ATOM   4762  HD2 ARG   303      31.032  19.608  41.270  1.00  0.00           H  
ATOM   4763  HD3 ARG   303      31.721  19.723  39.689  1.00  0.00           H  
ATOM   4764  NE  ARG   303      30.717  21.462  40.450  1.00  0.00           N  
ATOM   4765  HE  ARG   303      31.182  22.357  40.387  1.00  0.00           H  
ATOM   4766  CZ  ARG   303      29.444  21.524  40.174  1.00  0.00           C  
ATOM   4767  NH1 ARG   303      28.743  22.631  40.011  1.00  0.00           N  
ATOM   4768 HH11 ARG   303      29.137  23.561  40.037  1.00  0.00           H  
ATOM   4769 HH12 ARG   303      27.753  22.478  39.882  1.00  0.00           H  
ATOM   4770  NH2 ARG   303      28.813  20.448  40.183  1.00  0.00           N  
ATOM   4771 HH21 ARG   303      27.827  20.428  40.403  1.00  0.00           H  
ATOM   4772 HH22 ARG   303      29.272  19.562  40.338  1.00  0.00           H  
ATOM   4773  C   ARG   303      35.826  20.546  42.191  1.00  0.00           C  
ATOM   4774  O   ARG   303      36.091  21.753  42.187  1.00  0.00           O  
ATOM   4775  N   LEU   304      36.007  19.813  43.241  1.00  0.00           N  
ATOM   4776  H   LEU   304      35.664  18.871  43.119  1.00  0.00           H  
ATOM   4777  CA  LEU   304      36.246  20.120  44.653  1.00  0.00           C  
ATOM   4778  HA  LEU   304      36.369  21.199  44.749  1.00  0.00           H  
ATOM   4779  CB  LEU   304      34.976  19.798  45.443  1.00  0.00           C  
ATOM   4780  HB2 LEU   304      34.843  18.720  45.350  1.00  0.00           H  
ATOM   4781  HB3 LEU   304      34.218  20.404  44.946  1.00  0.00           H  
ATOM   4782  CG  LEU   304      35.063  20.233  46.944  1.00  0.00           C  
ATOM   4783  HG  LEU   304      35.792  19.559  47.395  1.00  0.00           H  
ATOM   4784  CD1 LEU   304      35.688  21.567  47.253  1.00  0.00           C  
ATOM   4785 HD11 LEU   304      36.658  21.728  46.783  1.00  0.00           H  
ATOM   4786 HD12 LEU   304      35.054  22.323  46.791  1.00  0.00           H  
ATOM   4787 HD13 LEU   304      35.778  21.690  48.333  1.00  0.00           H  
ATOM   4788  CD2 LEU   304      33.680  20.112  47.554  1.00  0.00           C  
ATOM   4789 HD21 LEU   304      33.681  20.145  48.644  1.00  0.00           H  
ATOM   4790 HD22 LEU   304      33.026  20.899  47.180  1.00  0.00           H  
ATOM   4791 HD23 LEU   304      33.233  19.198  47.162  1.00  0.00           H  
ATOM   4792  C   LEU   304      37.479  19.419  45.251  1.00  0.00           C  
ATOM   4793  O   LEU   304      37.380  18.282  45.575  1.00  0.00           O  
ATOM   4794  N   ILE   305      38.606  20.143  45.456  1.00  0.00           N  
ATOM   4795  H   ILE   305      38.727  21.105  45.174  1.00  0.00           H  
ATOM   4796  CA  ILE   305      39.819  19.594  46.147  1.00  0.00           C  
ATOM   4797  HA  ILE   305      39.939  18.583  45.760  1.00  0.00           H  
ATOM   4798  CB  ILE   305      41.067  20.396  45.871  1.00  0.00           C  
ATOM   4799  HB  ILE   305      40.987  21.300  46.476  1.00  0.00           H  
ATOM   4800  CG2 ILE   305      42.236  19.534  46.273  1.00  0.00           C  
ATOM   4801 HG21 ILE   305      43.107  20.189  46.318  1.00  0.00           H  
ATOM   4802 HG22 ILE   305      42.085  19.135  47.276  1.00  0.00           H  
ATOM   4803 HG23 ILE   305      42.333  18.646  45.648  1.00  0.00           H  
ATOM   4804  CG1 ILE   305      41.320  20.780  44.321  1.00  0.00           C  
ATOM   4805 HG12 ILE   305      40.454  21.290  43.899  1.00  0.00           H  
ATOM   4806 HG13 ILE   305      41.538  19.897  43.722  1.00  0.00           H  
ATOM   4807  CD1 ILE   305      42.511  21.809  44.142  1.00  0.00           C  
ATOM   4808 HD11 ILE   305      43.468  21.445  44.514  1.00  0.00           H  
ATOM   4809 HD12 ILE   305      42.652  22.054  43.090  1.00  0.00           H  
ATOM   4810 HD13 ILE   305      42.234  22.768  44.578  1.00  0.00           H  
ATOM   4811  C   ILE   305      39.573  19.386  47.624  1.00  0.00           C  
ATOM   4812  O   ILE   305      39.569  18.218  48.132  1.00  0.00           O  
ATOM   4813  N   ARG   306      39.373  20.469  48.354  1.00  0.00           N  
ATOM   4814  H   ARG   306      39.243  21.358  47.893  1.00  0.00           H  
ATOM   4815  CA  ARG   306      39.086  20.415  49.795  1.00  0.00           C  
ATOM   4816  HA  ARG   306      38.574  19.495  50.077  1.00  0.00           H  
ATOM   4817  CB  ARG   306      40.446  20.519  50.578  1.00  0.00           C  
ATOM   4818  HB2 ARG   306      40.239  20.705  51.631  1.00  0.00           H  
ATOM   4819  HB3 ARG   306      40.970  21.411  50.235  1.00  0.00           H  
ATOM   4820  CG  ARG   306      41.485  19.361  50.442  1.00  0.00           C  
ATOM   4821  HG2 ARG   306      42.446  19.510  50.933  1.00  0.00           H  
ATOM   4822  HG3 ARG   306      41.794  19.226  49.405  1.00  0.00           H  
ATOM   4823  CD  ARG   306      41.043  17.970  50.917  1.00  0.00           C  
ATOM   4824  HD2 ARG   306      40.058  17.656  50.574  1.00  0.00           H  
ATOM   4825  HD3 ARG   306      40.993  18.056  52.003  1.00  0.00           H  
ATOM   4826  NE  ARG   306      42.111  16.880  50.645  1.00  0.00           N  
ATOM   4827  HE  ARG   306      42.831  16.762  51.343  1.00  0.00           H  
ATOM   4828  CZ  ARG   306      42.285  16.191  49.560  1.00  0.00           C  
ATOM   4829  NH1 ARG   306      41.497  16.194  48.495  1.00  0.00           N  
ATOM   4830 HH11 ARG   306      40.914  17.019  48.505  1.00  0.00           H  
ATOM   4831 HH12 ARG   306      41.496  15.485  47.776  1.00  0.00           H  
ATOM   4832  NH2 ARG   306      43.153  15.311  49.605  1.00  0.00           N  
ATOM   4833 HH21 ARG   306      43.082  14.647  48.847  1.00  0.00           H  
ATOM   4834 HH22 ARG   306      43.811  15.174  50.358  1.00  0.00           H  
ATOM   4835  C   ARG   306      38.160  21.557  50.257  1.00  0.00           C  
ATOM   4836  O   ARG   306      37.962  22.537  49.555  1.00  0.00           O  
ATOM   4837  N   VAL   307      37.692  21.411  51.467  1.00  0.00           N  
ATOM   4838  H   VAL   307      37.981  20.573  51.950  1.00  0.00           H  
ATOM   4839  CA  VAL   307      37.162  22.543  52.301  1.00  0.00           C  
ATOM   4840  HA  VAL   307      37.254  23.521  51.828  1.00  0.00           H  
ATOM   4841  CB  VAL   307      35.677  22.456  52.604  1.00  0.00           C  
ATOM   4842  HB  VAL   307      35.447  21.590  53.224  1.00  0.00           H  
ATOM   4843  CG1 VAL   307      35.134  23.724  53.278  1.00  0.00           C  
ATOM   4844 HG11 VAL   307      34.058  23.657  53.433  1.00  0.00           H  
ATOM   4845 HG12 VAL   307      35.649  23.835  54.233  1.00  0.00           H  
ATOM   4846 HG13 VAL   307      35.293  24.524  52.555  1.00  0.00           H  
ATOM   4847  CG2 VAL   307      34.922  22.173  51.322  1.00  0.00           C  
ATOM   4848 HG21 VAL   307      35.081  22.957  50.581  1.00  0.00           H  
ATOM   4849 HG22 VAL   307      35.226  21.243  50.842  1.00  0.00           H  
ATOM   4850 HG23 VAL   307      33.844  22.132  51.477  1.00  0.00           H  
ATOM   4851  C   VAL   307      37.998  22.585  53.565  1.00  0.00           C  
ATOM   4852  O   VAL   307      38.085  21.601  54.370  1.00  0.00           O  
ATOM   4853  N   ILE   308      38.792  23.679  53.785  1.00  0.00           N  
ATOM   4854  H   ILE   308      38.783  24.396  53.073  1.00  0.00           H  
ATOM   4855  CA  ILE   308      39.662  23.854  54.940  1.00  0.00           C  
ATOM   4856  HA  ILE   308      39.865  22.854  55.325  1.00  0.00           H  
ATOM   4857  CB  ILE   308      41.045  24.411  54.586  1.00  0.00           C  
ATOM   4858  HB  ILE   308      40.908  25.170  53.817  1.00  0.00           H  
ATOM   4859  CG2 ILE   308      41.598  25.262  55.709  1.00  0.00           C  
ATOM   4860 HG21 ILE   308      41.085  26.217  55.820  1.00  0.00           H  
ATOM   4861 HG22 ILE   308      41.606  24.663  56.619  1.00  0.00           H  
ATOM   4862 HG23 ILE   308      42.628  25.489  55.434  1.00  0.00           H  
ATOM   4863  CG1 ILE   308      41.889  23.327  53.929  1.00  0.00           C  
ATOM   4864 HG12 ILE   308      41.389  22.728  53.168  1.00  0.00           H  
ATOM   4865 HG13 ILE   308      42.090  22.605  54.720  1.00  0.00           H  
ATOM   4866  CD1 ILE   308      43.252  23.694  53.390  1.00  0.00           C  
ATOM   4867 HD11 ILE   308      43.904  24.232  54.077  1.00  0.00           H  
ATOM   4868 HD12 ILE   308      43.723  22.769  53.056  1.00  0.00           H  
ATOM   4869 HD13 ILE   308      43.076  24.390  52.570  1.00  0.00           H  
ATOM   4870  C   ILE   308      38.815  24.664  55.960  1.00  0.00           C  
ATOM   4871  O   ILE   308      38.488  25.811  55.671  1.00  0.00           O  
ATOM   4872  N   TYR   309      38.309  24.095  57.027  1.00  0.00           N  
ATOM   4873  H   TYR   309      38.551  23.125  57.172  1.00  0.00           H  
ATOM   4874  CA  TYR   309      37.332  24.827  57.916  1.00  0.00           C  
ATOM   4875  HA  TYR   309      36.702  25.411  57.246  1.00  0.00           H  
ATOM   4876  CB  TYR   309      36.248  23.942  58.584  1.00  0.00           C  
ATOM   4877  HB2 TYR   309      35.600  24.511  59.251  1.00  0.00           H  
ATOM   4878  HB3 TYR   309      36.784  23.300  59.283  1.00  0.00           H  
ATOM   4879  CG  TYR   309      35.407  23.119  57.642  1.00  0.00           C  
ATOM   4880  CD1 TYR   309      35.907  21.842  57.420  1.00  0.00           C  
ATOM   4881  HD1 TYR   309      36.853  21.522  57.831  1.00  0.00           H  
ATOM   4882  CE1 TYR   309      35.185  20.901  56.612  1.00  0.00           C  
ATOM   4883  HE1 TYR   309      35.538  19.881  56.610  1.00  0.00           H  
ATOM   4884  CZ  TYR   309      33.939  21.393  55.988  1.00  0.00           C  
ATOM   4885  OH  TYR   309      33.223  20.545  55.206  1.00  0.00           O  
ATOM   4886  HH  TYR   309      33.849  19.936  54.808  1.00  0.00           H  
ATOM   4887  CE2 TYR   309      33.423  22.730  56.180  1.00  0.00           C  
ATOM   4888  HE2 TYR   309      32.523  23.110  55.721  1.00  0.00           H  
ATOM   4889  CD2 TYR   309      34.136  23.522  57.103  1.00  0.00           C  
ATOM   4890  HD2 TYR   309      33.748  24.467  57.454  1.00  0.00           H  
ATOM   4891  C   TYR   309      37.955  25.774  58.914  1.00  0.00           C  
ATOM   4892  O   TYR   309      37.541  26.945  59.052  1.00  0.00           O  
ATOM   4893  N   ASN   310      38.865  25.225  59.702  1.00  0.00           N  
ATOM   4894  H   ASN   310      39.304  24.378  59.371  1.00  0.00           H  
ATOM   4895  CA  ASN   310      39.370  25.940  60.889  1.00  0.00           C  
ATOM   4896  HA  ASN   310      39.106  26.996  60.946  1.00  0.00           H  
ATOM   4897  CB  ASN   310      38.583  25.163  62.091  1.00  0.00           C  
ATOM   4898  HB2 ASN   310      39.069  25.283  63.059  1.00  0.00           H  
ATOM   4899  HB3 ASN   310      38.524  24.096  61.877  1.00  0.00           H  
ATOM   4900  CG  ASN   310      37.150  25.713  62.287  1.00  0.00           C  
ATOM   4901  OD1 ASN   310      36.907  26.887  62.615  1.00  0.00           O  
ATOM   4902  ND2 ASN   310      36.188  24.820  62.120  1.00  0.00           N  
ATOM   4903 HD21 ASN   310      36.352  23.833  61.983  1.00  0.00           H  
ATOM   4904 HD22 ASN   310      35.326  24.969  62.626  1.00  0.00           H  
ATOM   4905  C   ASN   310      40.865  25.781  61.052  1.00  0.00           C  
ATOM   4906  O   ASN   310      41.333  25.253  61.961  1.00  0.00           O  
ATOM   4907  N   PHE   311      41.512  26.224  59.951  1.00  0.00           N  
ATOM   4908  H   PHE   311      40.950  26.704  59.262  1.00  0.00           H  
ATOM   4909  CA  PHE   311      42.937  26.367  60.020  1.00  0.00           C  
ATOM   4910  HA  PHE   311      43.396  25.656  60.706  1.00  0.00           H  
ATOM   4911  CB  PHE   311      43.481  26.108  58.598  1.00  0.00           C  
ATOM   4912  HB2 PHE   311      42.880  26.737  57.941  1.00  0.00           H  
ATOM   4913  HB3 PHE   311      43.253  25.074  58.341  1.00  0.00           H  
ATOM   4914  CG  PHE   311      44.902  26.321  58.249  1.00  0.00           C  
ATOM   4915  CD1 PHE   311      45.867  25.647  59.084  1.00  0.00           C  
ATOM   4916  HD1 PHE   311      45.588  25.107  59.977  1.00  0.00           H  
ATOM   4917  CE1 PHE   311      47.245  26.053  59.005  1.00  0.00           C  
ATOM   4918  HE1 PHE   311      47.900  25.712  59.792  1.00  0.00           H  
ATOM   4919  CZ  PHE   311      47.658  26.951  57.981  1.00  0.00           C  
ATOM   4920  HZ  PHE   311      48.687  27.274  57.921  1.00  0.00           H  
ATOM   4921  CE2 PHE   311      46.707  27.550  57.152  1.00  0.00           C  
ATOM   4922  HE2 PHE   311      46.975  28.383  56.519  1.00  0.00           H  
ATOM   4923  CD2 PHE   311      45.391  27.095  57.208  1.00  0.00           C  
ATOM   4924  HD2 PHE   311      44.746  27.587  56.496  1.00  0.00           H  
ATOM   4925  C   PHE   311      43.462  27.769  60.427  1.00  0.00           C  
ATOM   4926  O   PHE   311      44.241  28.020  61.376  1.00  0.00           O  
ATOM   4927  N   CYS   312      42.762  28.812  59.911  1.00  0.00           N  
ATOM   4928  H   CYS   312      42.011  28.593  59.271  1.00  0.00           H  
ATOM   4929  CA  CYS   312      43.045  30.249  60.012  1.00  0.00           C  
ATOM   4930  HA  CYS   312      43.689  30.509  60.852  1.00  0.00           H  
ATOM   4931  CB  CYS   312      43.803  30.678  58.765  1.00  0.00           C  
ATOM   4932  HB2 CYS   312      43.194  30.582  57.866  1.00  0.00           H  
ATOM   4933  HB3 CYS   312      44.692  30.059  58.648  1.00  0.00           H  
ATOM   4934  SG  CYS   312      44.443  32.359  58.926  1.00  0.00           S  
ATOM   4935  HG  CYS   312      43.408  32.823  59.633  1.00  0.00           H  
ATOM   4936  C   CYS   312      41.776  31.050  60.202  1.00  0.00           C  
ATOM   4937  O   CYS   312      40.927  31.157  59.346  1.00  0.00           O
[truncated: 57,708 more chars]
