# Supplementary material for: Cache: Utilizing ultra-large library screening in Rosetta to identify novel binders of the WD-repeat domain of Leucine-Rich Repeat Kinase 2
Source: J Cheminform. 2025 Sep 25;17:145. doi: 10.1186/s13321-025-01084-3 (PMC12465524; doi:10.1186/s13321-025-01084-3)
Supplement: Supplementary file 1 — Supplementary material 1. Files S: All clustered PDB structures and clustering information from the MDsimulation. [file 13321_2025_1084_MOESM1_ESM.zip › rep.c4.pdb]

CRYST1   90.492   81.575   89.623  90.00  90.00  90.00               1
ATOM      1  N   THR     1      50.885  23.380  59.235  1.00  0.00           N  
ATOM      2  H1  THR     1      51.885  23.428  59.368  1.00  0.00           H  
ATOM      3  H2  THR     1      50.614  22.545  58.735  1.00  0.00           H  
ATOM      4  H3  THR     1      50.574  23.268  60.189  1.00  0.00           H  
ATOM      5  CA  THR     1      50.319  24.668  58.725  1.00  0.00           C  
ATOM      6  HA  THR     1      50.493  24.783  57.655  1.00  0.00           H  
ATOM      7  CB  THR     1      48.793  24.701  58.856  1.00  0.00           C  
ATOM      8  HB  THR     1      48.546  24.521  59.903  1.00  0.00           H  
ATOM      9  CG2 THR     1      48.209  26.020  58.494  1.00  0.00           C  
ATOM     10 HG21 THR     1      48.465  26.783  59.229  1.00  0.00           H  
ATOM     11 HG22 THR     1      48.763  26.276  57.591  1.00  0.00           H  
ATOM     12 HG23 THR     1      47.127  25.990  58.367  1.00  0.00           H  
ATOM     13  OG1 THR     1      48.178  23.698  58.230  1.00  0.00           O  
ATOM     14  HG1 THR     1      47.266  23.685  58.528  1.00  0.00           H  
ATOM     15  C   THR     1      51.034  25.817  59.469  1.00  0.00           C  
ATOM     16  O   THR     1      50.637  26.111  60.613  1.00  0.00           O  
ATOM     17  N   ARG     2      52.154  26.345  58.971  1.00  0.00           N  
ATOM     18  H   ARG     2      52.449  26.062  58.048  1.00  0.00           H  
ATOM     19  CA  ARG     2      52.906  27.245  59.762  1.00  0.00           C  
ATOM     20  HA  ARG     2      53.041  26.846  60.767  1.00  0.00           H  
ATOM     21  CB  ARG     2      54.292  27.467  59.152  1.00  0.00           C  
ATOM     22  HB2 ARG     2      54.277  28.169  58.318  1.00  0.00           H  
ATOM     23  HB3 ARG     2      54.585  26.523  58.692  1.00  0.00           H  
ATOM     24  CG  ARG     2      55.393  27.869  60.051  1.00  0.00           C  
ATOM     25  HG2 ARG     2      55.503  27.156  60.869  1.00  0.00           H  
ATOM     26  HG3 ARG     2      55.094  28.813  60.506  1.00  0.00           H  
ATOM     27  CD  ARG     2      56.692  28.045  59.169  1.00  0.00           C  
ATOM     28  HD2 ARG     2      56.385  28.377  58.178  1.00  0.00           H  
ATOM     29  HD3 ARG     2      57.229  27.101  59.069  1.00  0.00           H  
ATOM     30  NE  ARG     2      57.637  29.038  59.825  1.00  0.00           N  
ATOM     31  HE  ARG     2      57.690  29.047  60.833  1.00  0.00           H  
ATOM     32  CZ  ARG     2      58.380  29.937  59.283  1.00  0.00           C  
ATOM     33  NH1 ARG     2      58.558  30.139  58.002  1.00  0.00           N  
ATOM     34 HH11 ARG     2      59.193  30.887  57.762  1.00  0.00           H  
ATOM     35 HH12 ARG     2      58.158  29.419  57.419  1.00  0.00           H  
ATOM     36  NH2 ARG     2      59.112  30.797  60.024  1.00  0.00           N  
ATOM     37 HH21 ARG     2      59.260  30.632  61.010  1.00  0.00           H  
ATOM     38 HH22 ARG     2      59.786  31.406  59.583  1.00  0.00           H  
ATOM     39  C   ARG     2      52.191  28.584  59.965  1.00  0.00           C  
ATOM     40  O   ARG     2      51.655  29.207  59.008  1.00  0.00           O  
ATOM     41  N   ARG     3      51.911  29.073  61.209  1.00  0.00           N  
ATOM     42  H   ARG     3      52.155  28.451  61.966  1.00  0.00           H  
ATOM     43  CA  ARG     3      51.306  30.359  61.510  1.00  0.00           C  
ATOM     44  HA  ARG     3      50.822  30.680  60.588  1.00  0.00           H  
ATOM     45  CB  ARG     3      50.287  30.275  62.656  1.00  0.00           C  
ATOM     46  HB2 ARG     3      49.858  31.265  62.813  1.00  0.00           H  
ATOM     47  HB3 ARG     3      50.795  30.047  63.593  1.00  0.00           H  
ATOM     48  CG  ARG     3      49.013  29.412  62.373  1.00  0.00           C  
ATOM     49  HG2 ARG     3      48.220  29.728  63.051  1.00  0.00           H  
ATOM     50  HG3 ARG     3      49.314  28.383  62.569  1.00  0.00           H  
ATOM     51  CD  ARG     3      48.346  29.472  60.982  1.00  0.00           C  
ATOM     52  HD2 ARG     3      49.068  29.317  60.179  1.00  0.00           H  
ATOM     53  HD3 ARG     3      47.858  30.434  60.824  1.00  0.00           H  
ATOM     54  NE  ARG     3      47.361  28.389  61.055  1.00  0.00           N  
ATOM     55  HE  ARG     3      47.695  27.448  61.203  1.00  0.00           H  
ATOM     56  CZ  ARG     3      46.042  28.528  60.959  1.00  0.00           C  
ATOM     57  NH1 ARG     3      45.529  29.534  60.359  1.00  0.00           N  
ATOM     58 HH11 ARG     3      46.096  30.263  59.951  1.00  0.00           H  
ATOM     59 HH12 ARG     3      44.527  29.480  60.477  1.00  0.00           H  
ATOM     60  NH2 ARG     3      45.175  27.637  61.381  1.00  0.00           N  
ATOM     61 HH21 ARG     3      44.204  27.798  61.151  1.00  0.00           H  
ATOM     62 HH22 ARG     3      45.541  26.825  61.856  1.00  0.00           H  
ATOM     63  C   ARG     3      52.364  31.460  61.905  1.00  0.00           C  
ATOM     64  O   ARG     3      52.916  31.337  62.993  1.00  0.00           O  
ATOM     65  N   ILE     4      52.804  32.411  61.036  1.00  0.00           N  
ATOM     66  H   ILE     4      52.099  32.613  60.341  1.00  0.00           H  
ATOM     67  CA  ILE     4      53.696  33.470  61.391  1.00  0.00           C  
ATOM     68  HA  ILE     4      54.399  33.165  62.166  1.00  0.00           H  
ATOM     69  CB  ILE     4      54.520  33.855  60.199  1.00  0.00           C  
ATOM     70  HB  ILE     4      53.885  34.099  59.347  1.00  0.00           H  
ATOM     71  CG2 ILE     4      55.453  35.036  60.529  1.00  0.00           C  
ATOM     72 HG21 ILE     4      55.991  35.240  59.604  1.00  0.00           H  
ATOM     73 HG22 ILE     4      54.905  35.907  60.890  1.00  0.00           H  
ATOM     74 HG23 ILE     4      56.144  34.682  61.294  1.00  0.00           H  
ATOM     75  CG1 ILE     4      55.487  32.666  59.720  1.00  0.00           C  
ATOM     76 HG12 ILE     4      55.368  31.824  60.401  1.00  0.00           H  
ATOM     77 HG13 ILE     4      56.526  32.989  59.648  1.00  0.00           H  
ATOM     78  CD1 ILE     4      55.212  32.234  58.196  1.00  0.00           C  
ATOM     79 HD11 ILE     4      55.851  31.386  57.947  1.00  0.00           H  
ATOM     80 HD12 ILE     4      54.138  32.121  58.047  1.00  0.00           H  
ATOM     81 HD13 ILE     4      55.451  33.176  57.702  1.00  0.00           H  
ATOM     82  C   ILE     4      52.799  34.573  61.944  1.00  0.00           C  
ATOM     83  O   ILE     4      52.083  35.185  61.187  1.00  0.00           O  
ATOM     84  N   LEU     5      52.844  34.804  63.249  1.00  0.00           N  
ATOM     85  H   LEU     5      53.544  34.327  63.800  1.00  0.00           H  
ATOM     86  CA  LEU     5      52.131  35.913  63.901  1.00  0.00           C  
ATOM     87  HA  LEU     5      51.298  36.269  63.296  1.00  0.00           H  
ATOM     88  CB  LEU     5      51.784  35.661  65.357  1.00  0.00           C  
ATOM     89  HB2 LEU     5      51.704  36.573  65.949  1.00  0.00           H  
ATOM     90  HB3 LEU     5      52.598  35.113  65.831  1.00  0.00           H  
ATOM     91  CG  LEU     5      50.388  35.072  65.714  1.00  0.00           C  
ATOM     92  HG  LEU     5      50.423  34.680  66.730  1.00  0.00           H  
ATOM     93  CD1 LEU     5      49.231  36.042  65.772  1.00  0.00           C  
ATOM     94 HD11 LEU     5      48.778  36.489  64.887  1.00  0.00           H  
ATOM     95 HD12 LEU     5      48.310  35.519  66.031  1.00  0.00           H  
ATOM     96 HD13 LEU     5      49.357  36.768  66.575  1.00  0.00           H  
ATOM     97  CD2 LEU     5      50.074  33.987  64.699  1.00  0.00           C  
ATOM     98 HD21 LEU     5      49.874  34.348  63.690  1.00  0.00           H  
ATOM     99 HD22 LEU     5      50.823  33.196  64.711  1.00  0.00           H  
ATOM    100 HD23 LEU     5      49.159  33.538  65.086  1.00  0.00           H  
ATOM    101  C   LEU     5      53.128  37.158  63.907  1.00  0.00           C  
ATOM    102  O   LEU     5      54.091  37.236  64.585  1.00  0.00           O  
ATOM    103  N   LEU     6      52.822  38.178  63.153  1.00  0.00           N  
ATOM    104  H   LEU     6      51.977  38.143  62.600  1.00  0.00           H  
ATOM    105  CA  LEU     6      53.352  39.504  63.313  1.00  0.00           C  
ATOM    106  HA  LEU     6      54.423  39.364  63.163  1.00  0.00           H  
ATOM    107  CB  LEU     6      52.914  40.522  62.187  1.00  0.00           C  
ATOM    108  HB2 LEU     6      53.599  41.367  62.254  1.00  0.00           H  
ATOM    109  HB3 LEU     6      51.887  40.870  62.294  1.00  0.00           H  
ATOM    110  CG  LEU     6      52.991  39.911  60.714  1.00  0.00           C  
ATOM    111  HG  LEU     6      52.324  39.056  60.604  1.00  0.00           H  
ATOM    112  CD1 LEU     6      52.569  40.906  59.579  1.00  0.00           C  
ATOM    113 HD11 LEU     6      51.502  41.124  59.633  1.00  0.00           H  
ATOM    114 HD12 LEU     6      53.244  41.747  59.738  1.00  0.00           H  
ATOM    115 HD13 LEU     6      52.699  40.414  58.615  1.00  0.00           H  
ATOM    116  CD2 LEU     6      54.437  39.590  60.391  1.00  0.00           C  
ATOM    117 HD21 LEU     6      54.659  38.541  60.588  1.00  0.00           H  
ATOM    118 HD22 LEU     6      54.791  39.795  59.381  1.00  0.00           H  
ATOM    119 HD23 LEU     6      55.124  40.147  61.029  1.00  0.00           H  
ATOM    120  C   LEU     6      53.115  40.111  64.721  1.00  0.00           C  
ATOM    121  O   LEU     6      52.051  40.056  65.309  1.00  0.00           O  
ATOM    122  N   PRO     7      54.138  40.810  65.219  1.00  0.00           N  
ATOM    123  CD  PRO     7      55.514  40.844  64.886  1.00  0.00           C  
ATOM    124  HD2 PRO     7      55.635  41.230  63.874  1.00  0.00           H  
ATOM    125  HD3 PRO     7      55.944  39.843  64.894  1.00  0.00           H  
ATOM    126  CG  PRO     7      56.260  41.808  65.735  1.00  0.00           C  
ATOM    127  HG2 PRO     7      57.321  41.560  65.745  1.00  0.00           H  
ATOM    128  HG3 PRO     7      56.100  42.819  65.359  1.00  0.00           H  
ATOM    129  CB  PRO     7      55.494  41.706  67.053  1.00  0.00           C  
ATOM    130  HB2 PRO     7      55.895  40.982  67.763  1.00  0.00           H  
ATOM    131  HB3 PRO     7      55.389  42.605  67.660  1.00  0.00           H  
ATOM    132  CA  PRO     7      54.050  41.221  66.668  1.00  0.00           C  
ATOM    133  HA  PRO     7      53.923  40.272  67.188  1.00  0.00           H  
ATOM    134  C   PRO     7      53.076  42.377  67.010  1.00  0.00           C  
ATOM    135  O   PRO     7      53.233  43.472  66.379  1.00  0.00           O  
ATOM    136  N   LYS     8      52.242  42.206  67.998  1.00  0.00           N  
ATOM    137  H   LYS     8      52.097  41.259  68.318  1.00  0.00           H  
ATOM    138  CA  LYS     8      51.262  43.179  68.461  1.00  0.00           C  
ATOM    139  HA  LYS     8      50.786  42.758  69.347  1.00  0.00           H  
ATOM    140  CB  LYS     8      51.886  44.534  68.863  1.00  0.00           C  
ATOM    141  HB2 LYS     8      51.219  45.103  69.510  1.00  0.00           H  
ATOM    142  HB3 LYS     8      51.874  45.161  67.971  1.00  0.00           H  
ATOM    143  CG  LYS     8      53.296  44.562  69.595  1.00  0.00           C  
ATOM    144  HG2 LYS     8      54.029  44.437  68.797  1.00  0.00           H  
ATOM    145  HG3 LYS     8      53.339  43.728  70.295  1.00  0.00           H  
ATOM    146  CD  LYS     8      53.505  45.945  70.257  1.00  0.00           C  
ATOM    147  HD2 LYS     8      52.816  46.063  71.094  1.00  0.00           H  
ATOM    148  HD3 LYS     8      53.514  46.637  69.415  1.00  0.00           H  
ATOM    149  CE  LYS     8      54.906  46.018  70.757  1.00  0.00           C  
ATOM    150  HE2 LYS     8      55.570  46.167  69.906  1.00  0.00           H  
ATOM    151  HE3 LYS     8      55.110  45.088  71.289  1.00  0.00           H  
ATOM    152  NZ  LYS     8      55.098  47.100  71.692  1.00  0.00           N  
ATOM    153  HZ1 LYS     8      56.089  47.291  71.723  1.00  0.00           H  
ATOM    154  HZ2 LYS     8      54.761  47.909  71.189  1.00  0.00           H  
ATOM    155  HZ3 LYS     8      54.685  46.942  72.600  1.00  0.00           H  
ATOM    156  C   LYS     8      50.107  43.396  67.430  1.00  0.00           C  
ATOM    157  O   LYS     8      49.875  42.666  66.502  1.00  0.00           O  
ATOM    158  N   ASN     9      49.372  44.461  67.608  1.00  0.00           N  
ATOM    159  H   ASN     9      49.486  45.020  68.442  1.00  0.00           H  
ATOM    160  CA  ASN     9      48.378  44.951  66.727  1.00  0.00           C  
ATOM    161  HA  ASN     9      47.677  44.127  66.592  1.00  0.00           H  
ATOM    162  CB  ASN     9      47.648  46.085  67.427  1.00  0.00           C  
ATOM    163  HB2 ASN     9      48.362  46.743  67.924  1.00  0.00           H  
ATOM    164  HB3 ASN     9      47.115  45.590  68.239  1.00  0.00           H  
ATOM    165  CG  ASN     9      46.670  46.798  66.614  1.00  0.00           C  
ATOM    166  OD1 ASN     9      46.588  47.963  66.847  1.00  0.00           O  
ATOM    167  ND2 ASN     9      45.915  46.248  65.747  1.00  0.00           N  
ATOM    168 HD21 ASN     9      45.209  46.893  65.422  1.00  0.00           H  
ATOM    169 HD22 ASN     9      45.870  45.239  65.738  1.00  0.00           H  
ATOM    170  C   ASN     9      49.091  45.335  65.409  1.00  0.00           C  
ATOM    171  O   ASN     9      49.920  46.259  65.372  1.00  0.00           O  
ATOM    172  N   VAL    10      48.810  44.545  64.317  1.00  0.00           N  
ATOM    173  H   VAL    10      48.166  43.767  64.309  1.00  0.00           H  
ATOM    174  CA  VAL    10      49.233  44.968  62.964  1.00  0.00           C  
ATOM    175  HA  VAL    10      49.483  46.029  62.938  1.00  0.00           H  
ATOM    176  CB  VAL    10      50.504  44.198  62.463  1.00  0.00           C  
ATOM    177  HB  VAL    10      50.325  43.123  62.479  1.00  0.00           H  
ATOM    178  CG1 VAL    10      50.962  44.531  61.074  1.00  0.00           C  
ATOM    179 HG11 VAL    10      50.197  44.099  60.429  1.00  0.00           H  
ATOM    180 HG12 VAL    10      50.876  45.577  60.776  1.00  0.00           H  
ATOM    181 HG13 VAL    10      51.917  44.066  60.830  1.00  0.00           H  
ATOM    182  CG2 VAL    10      51.658  44.487  63.443  1.00  0.00           C  
ATOM    183 HG21 VAL    10      52.064  45.486  63.283  1.00  0.00           H  
ATOM    184 HG22 VAL    10      51.475  44.305  64.502  1.00  0.00           H  
ATOM    185 HG23 VAL    10      52.486  43.865  63.103  1.00  0.00           H  
ATOM    186  C   VAL    10      48.114  44.669  61.982  1.00  0.00           C  
ATOM    187  O   VAL    10      47.619  43.554  61.911  1.00  0.00           O  
ATOM    188  N   ILE    11      47.844  45.634  61.077  1.00  0.00           N  
ATOM    189  H   ILE    11      48.278  46.544  61.130  1.00  0.00           H  
ATOM    190  CA  ILE    11      46.922  45.278  59.945  1.00  0.00           C  
ATOM    191  HA  ILE    11      46.432  44.305  59.954  1.00  0.00           H  
ATOM    192  CB  ILE    11      45.778  46.345  59.931  1.00  0.00           C  
ATOM    193  HB  ILE    11      46.181  47.352  59.821  1.00  0.00           H  
ATOM    194  CG2 ILE    11      44.941  46.170  58.620  1.00  0.00           C  
ATOM    195 HG21 ILE    11      44.280  45.307  58.693  1.00  0.00           H  
ATOM    196 HG22 ILE    11      44.270  47.026  58.550  1.00  0.00           H  
ATOM    197 HG23 ILE    11      45.526  45.880  57.747  1.00  0.00           H  
ATOM    198  CG1 ILE    11      44.907  46.241  61.137  1.00  0.00           C  
ATOM    199 HG12 ILE    11      45.541  46.570  61.961  1.00  0.00           H  
ATOM    200 HG13 ILE    11      44.551  45.218  61.259  1.00  0.00           H  
ATOM    201  CD1 ILE    11      43.791  47.265  61.182  1.00  0.00           C  
ATOM    202 HD11 ILE    11      43.010  47.147  60.431  1.00  0.00           H  
ATOM    203 HD12 ILE    11      43.223  47.006  62.076  1.00  0.00           H  
ATOM    204 HD13 ILE    11      44.168  48.287  61.140  1.00  0.00           H  
ATOM    205  C   ILE    11      47.776  45.356  58.748  1.00  0.00           C  
ATOM    206  O   ILE    11      48.006  46.398  58.216  1.00  0.00           O  
ATOM    207  N   VAL    12      48.045  44.265  58.115  1.00  0.00           N  
ATOM    208  H   VAL    12      47.946  43.402  58.631  1.00  0.00           H  
ATOM    209  CA  VAL    12      48.662  44.103  56.801  1.00  0.00           C  
ATOM    210  HA  VAL    12      49.465  44.820  56.629  1.00  0.00           H  
ATOM    211  CB  VAL    12      49.393  42.691  56.547  1.00  0.00           C  
ATOM    212  HB  VAL    12      48.815  41.865  56.961  1.00  0.00           H  
ATOM    213  CG1 VAL    12      49.746  42.455  55.081  1.00  0.00           C  
ATOM    214 HG11 VAL    12      50.191  41.476  54.901  1.00  0.00           H  
ATOM    215 HG12 VAL    12      48.943  42.628  54.365  1.00  0.00           H  
ATOM    216 HG13 VAL    12      50.435  43.243  54.777  1.00  0.00           H  
ATOM    217  CG2 VAL    12      50.601  42.735  57.336  1.00  0.00           C  
ATOM    218 HG21 VAL    12      51.418  43.272  56.853  1.00  0.00           H  
ATOM    219 HG22 VAL    12      50.465  43.169  58.326  1.00  0.00           H  
ATOM    220 HG23 VAL    12      51.046  41.744  57.434  1.00  0.00           H  
ATOM    221  C   VAL    12      47.532  44.291  55.848  1.00  0.00           C  
ATOM    222  O   VAL    12      46.665  43.459  55.632  1.00  0.00           O  
ATOM    223  N   GLU    13      47.476  45.452  55.206  1.00  0.00           N  
ATOM    224  H   GLU    13      48.208  46.099  55.460  1.00  0.00           H  
ATOM    225  CA  GLU    13      46.702  45.732  54.006  1.00  0.00           C  
ATOM    226  HA  GLU    13      45.701  45.304  54.067  1.00  0.00           H  
ATOM    227  CB  GLU    13      46.678  47.281  53.798  1.00  0.00           C  
ATOM    228  HB2 GLU    13      47.722  47.569  53.681  1.00  0.00           H  
ATOM    229  HB3 GLU    13      46.419  47.777  54.734  1.00  0.00           H  
ATOM    230  CG  GLU    13      45.960  47.852  52.655  1.00  0.00           C  
ATOM    231  HG2 GLU    13      46.594  47.678  51.785  1.00  0.00           H  
ATOM    232  HG3 GLU    13      45.853  48.924  52.822  1.00  0.00           H  
ATOM    233  CD  GLU    13      44.534  47.415  52.397  1.00  0.00           C  
ATOM    234  OE1 GLU    13      43.787  47.048  53.342  1.00  0.00           O  
ATOM    235  OE2 GLU    13      44.129  47.243  51.264  1.00  0.00           O  
ATOM    236  C   GLU    13      47.311  45.031  52.710  1.00  0.00           C  
ATOM    237  O   GLU    13      46.605  44.266  52.012  1.00  0.00           O  
ATOM    238  N   CYS    14      48.600  45.275  52.483  1.00  0.00           N  
ATOM    239  H   CYS    14      49.127  45.859  53.115  1.00  0.00           H  
ATOM    240  CA  CYS    14      49.237  44.742  51.260  1.00  0.00           C  
ATOM    241  HA  CYS    14      48.604  44.008  50.763  1.00  0.00           H  
ATOM    242  CB  CYS    14      49.407  45.925  50.195  1.00  0.00           C  
ATOM    243  HB2 CYS    14      49.938  46.695  50.755  1.00  0.00           H  
ATOM    244  HB3 CYS    14      48.477  46.353  49.821  1.00  0.00           H  
ATOM    245  SG  CYS    14      50.553  45.458  48.784  1.00  0.00           S  
ATOM    246  HG  CYS    14      49.859  44.557  48.081  1.00  0.00           H  
ATOM    247  C   CYS    14      50.505  43.850  51.494  1.00  0.00           C  
ATOM    248  O   CYS    14      51.233  44.162  52.411  1.00  0.00           O  
ATOM    249  N   MET    15      50.642  42.715  50.818  1.00  0.00           N  
ATOM    250  H   MET    15      50.016  42.632  50.030  1.00  0.00           H  
ATOM    251  CA  MET    15      51.712  41.760  51.073  1.00  0.00           C  
ATOM    252  HA  MET    15      52.437  42.162  51.780  1.00  0.00           H  
ATOM    253  CB  MET    15      51.140  40.499  51.773  1.00  0.00           C  
ATOM    254  HB2 MET    15      50.270  40.085  51.264  1.00  0.00           H  
ATOM    255  HB3 MET    15      50.783  40.732  52.777  1.00  0.00           H  
ATOM    256  CG  MET    15      52.243  39.469  52.009  1.00  0.00           C  
ATOM    257  HG2 MET    15      53.141  40.037  52.253  1.00  0.00           H  
ATOM    258  HG3 MET    15      52.468  38.989  51.057  1.00  0.00           H  
ATOM    259  SD  MET    15      51.997  38.358  53.470  1.00  0.00           S  
ATOM    260  CE  MET    15      50.488  37.586  52.950  1.00  0.00           C  
ATOM    261  HE1 MET    15      50.744  37.461  51.898  1.00  0.00           H  
ATOM    262  HE2 MET    15      50.268  36.699  53.544  1.00  0.00           H  
ATOM    263  HE3 MET    15      49.655  38.289  52.961  1.00  0.00           H  
ATOM    264  C   MET    15      52.408  41.279  49.816  1.00  0.00           C  
ATOM    265  O   MET    15      51.681  40.976  48.859  1.00  0.00           O  
ATOM    266  N   VAL    16      53.727  41.405  49.605  1.00  0.00           N  
ATOM    267  H   VAL    16      54.230  41.590  50.461  1.00  0.00           H  
ATOM    268  CA  VAL    16      54.494  41.070  48.335  1.00  0.00           C  
ATOM    269  HA  VAL    16      53.824  40.415  47.778  1.00  0.00           H  
ATOM    270  CB  VAL    16      54.904  42.314  47.475  1.00  0.00           C  
ATOM    271  HB  VAL    16      55.567  42.833  48.167  1.00  0.00           H  
ATOM    272  CG1 VAL    16      55.580  41.963  46.090  1.00  0.00           C  
ATOM    273 HG11 VAL    16      54.926  41.473  45.368  1.00  0.00           H  
ATOM    274 HG12 VAL    16      56.067  42.814  45.614  1.00  0.00           H  
ATOM    275 HG13 VAL    16      56.489  41.387  46.261  1.00  0.00           H  
ATOM    276  CG2 VAL    16      53.652  43.116  47.140  1.00  0.00           C  
ATOM    277 HG21 VAL    16      53.895  44.020  46.581  1.00  0.00           H  
ATOM    278 HG22 VAL    16      53.242  42.524  46.322  1.00  0.00           H  
ATOM    279 HG23 VAL    16      53.008  43.246  48.010  1.00  0.00           H  
ATOM    280  C   VAL    16      55.702  40.157  48.607  1.00  0.00           C  
ATOM    281  O   VAL    16      56.759  40.725  48.979  1.00  0.00           O  
ATOM    282  N   ALA    17      55.508  38.877  48.492  1.00  0.00           N  
ATOM    283  H   ALA    17      54.691  38.566  47.987  1.00  0.00           H  
ATOM    284  CA  ALA    17      56.480  37.841  48.740  1.00  0.00           C  
ATOM    285  HA  ALA    17      57.122  38.028  49.601  1.00  0.00           H  
ATOM    286  CB  ALA    17      55.818  36.490  48.914  1.00  0.00           C  
ATOM    287  HB1 ALA    17      55.019  36.649  49.638  1.00  0.00           H  
ATOM    288  HB2 ALA    17      55.568  36.111  47.923  1.00  0.00           H  
ATOM    289  HB3 ALA    17      56.479  35.746  49.359  1.00  0.00           H  
ATOM    290  C   ALA    17      57.490  37.716  47.578  1.00  0.00           C  
ATOM    291  O   ALA    17      57.096  37.334  46.473  1.00  0.00           O  
ATOM    292  N   THR    18      58.781  38.009  47.750  1.00  0.00           N  
ATOM    293  H   THR    18      59.204  38.312  48.615  1.00  0.00           H  
ATOM    294  CA  THR    18      59.756  37.883  46.673  1.00  0.00           C  
ATOM    295  HA  THR    18      59.298  37.241  45.921  1.00  0.00           H  
ATOM    296  CB  THR    18      59.907  39.299  45.972  1.00  0.00           C  
ATOM    297  HB  THR    18      58.893  39.634  45.752  1.00  0.00           H  
ATOM    298  CG2 THR    18      60.699  40.351  46.771  1.00  0.00           C  
ATOM    299 HG21 THR    18      61.665  39.903  47.004  1.00  0.00           H  
ATOM    300 HG22 THR    18      60.770  41.280  46.205  1.00  0.00           H  
ATOM    301 HG23 THR    18      60.202  40.683  47.683  1.00  0.00           H  
ATOM    302  OG1 THR    18      60.552  39.030  44.751  1.00  0.00           O  
ATOM    303  HG1 THR    18      59.881  38.559  44.250  1.00  0.00           H  
ATOM    304  C   THR    18      61.122  37.297  47.020  1.00  0.00           C  
ATOM    305  O   THR    18      61.541  37.478  48.152  1.00  0.00           O  
ATOM    306  N   HIE    19      61.715  36.626  46.054  1.00  0.00           N  
ATOM    307  H   HIE    19      61.125  36.437  45.257  1.00  0.00           H  
ATOM    308  CA  HIE    19      62.834  35.701  46.275  1.00  0.00           C  
ATOM    309  HA  HIE    19      63.563  36.190  46.922  1.00  0.00           H  
ATOM    310  CB  HIE    19      62.200  34.460  46.978  1.00  0.00           C  
ATOM    311  HB2 HIE    19      61.491  34.101  46.232  1.00  0.00           H  
ATOM    312  HB3 HIE    19      61.616  34.707  47.865  1.00  0.00           H  
ATOM    313  CG  HIE    19      63.092  33.513  47.677  1.00  0.00           C  
ATOM    314  ND1 HIE    19      62.564  32.666  48.622  1.00  0.00           N  
ATOM    315  CE1 HIE    19      63.599  31.878  49.013  1.00  0.00           C  
ATOM    316  HE1 HIE    19      63.547  31.027  49.676  1.00  0.00           H  
ATOM    317  NE2 HIE    19      64.681  32.257  48.388  1.00  0.00           N  
ATOM    318  HE2 HIE    19      65.514  31.699  48.513  1.00  0.00           H  
ATOM    319  CD2 HIE    19      64.410  33.295  47.496  1.00  0.00           C  
ATOM    320  HD2 HIE    19      65.101  33.839  46.868  1.00  0.00           H  
ATOM    321  C   HIE    19      63.439  35.395  44.907  1.00  0.00           C  
ATOM    322  O   HIE    19      63.447  34.241  44.433  1.00  0.00           O  
ATOM    323  N   HIE    20      63.936  36.414  44.187  1.00  0.00           N  
ATOM    324  H   HIE    20      63.911  37.338  44.594  1.00  0.00           H  
ATOM    325  CA  HIE    20      64.668  36.268  42.935  1.00  0.00           C  
ATOM    326  HA  HIE    20      65.071  35.258  43.010  1.00  0.00           H  
ATOM    327  CB  HIE    20      63.698  36.255  41.718  1.00  0.00           C  
ATOM    328  HB2 HIE    20      63.126  35.328  41.766  1.00  0.00           H  
ATOM    329  HB3 HIE    20      64.155  36.104  40.740  1.00  0.00           H  
ATOM    330  CG  HIE    20      62.655  37.295  41.687  1.00  0.00           C  
ATOM    331  ND1 HIE    20      62.816  38.641  41.739  1.00  0.00           N  
ATOM    332  CE1 HIE    20      61.565  39.173  41.528  1.00  0.00           C  
ATOM    333  HE1 HIE    20      61.379  40.237  41.498  1.00  0.00           H  
ATOM    334  NE2 HIE    20      60.731  38.223  41.258  1.00  0.00           N  
ATOM    335  HE2 HIE    20      59.754  38.380  41.057  1.00  0.00           H  
ATOM    336  CD2 HIE    20      61.393  37.020  41.299  1.00  0.00           C  
ATOM    337  HD2 HIE    20      61.033  36.014  41.146  1.00  0.00           H  
ATOM    338  C   HIE    20      65.894  37.250  42.911  1.00  0.00           C  
ATOM    339  O   HIE    20      67.031  36.819  43.018  1.00  0.00           O  
ATOM    340  N   ASN    21      65.562  38.554  42.903  1.00  0.00           N  
ATOM    341  H   ASN    21      64.601  38.836  42.774  1.00  0.00           H  
ATOM    342  CA  ASN    21      66.565  39.610  43.280  1.00  0.00           C  
ATOM    343  HA  ASN    21      67.418  39.705  42.609  1.00  0.00           H  
ATOM    344  CB  ASN    21      65.869  41.013  43.003  1.00  0.00           C  
ATOM    345  HB2 ASN    21      66.657  41.762  43.082  1.00  0.00           H  
ATOM    346  HB3 ASN    21      65.081  41.179  43.738  1.00  0.00           H  
ATOM    347  CG  ASN    21      65.331  41.129  41.568  1.00  0.00           C  
ATOM    348  OD1 ASN    21      65.678  40.402  40.646  1.00  0.00           O  
ATOM    349  ND2 ASN    21      64.486  42.027  41.208  1.00  0.00           N  
ATOM    350 HD21 ASN    21      64.217  41.966  40.237  1.00  0.00           H  
ATOM    351 HD22 ASN    21      64.084  42.751  41.787  1.00  0.00           H  
ATOM    352  C   ASN    21      67.155  39.383  44.697  1.00  0.00           C  
ATOM    353  O   ASN    21      68.350  39.526  44.846  1.00  0.00           O  
ATOM    354  N   SER    22      66.321  38.963  45.680  1.00  0.00           N  
ATOM    355  H   SER    22      65.338  38.988  45.448  1.00  0.00           H  
ATOM    356  CA  SER    22      66.815  38.527  46.988  1.00  0.00           C  
ATOM    357  HA  SER    22      67.748  39.025  47.252  1.00  0.00           H  
ATOM    358  CB  SER    22      65.807  38.988  48.019  1.00  0.00           C  
ATOM    359  HB2 SER    22      64.799  38.784  47.658  1.00  0.00           H  
ATOM    360  HB3 SER    22      65.917  40.070  48.087  1.00  0.00           H  
ATOM    361  OG  SER    22      66.022  38.400  49.264  1.00  0.00           O  
ATOM    362  HG  SER    22      65.394  37.715  49.503  1.00  0.00           H  
ATOM    363  C   SER    22      67.191  37.035  47.077  1.00  0.00           C  
ATOM    364  O   SER    22      66.378  36.227  46.590  1.00  0.00           O  
ATOM    365  N   ARG    23      68.312  36.743  47.722  1.00  0.00           N  
ATOM    366  H   ARG    23      68.702  37.491  48.278  1.00  0.00           H  
ATOM    367  CA  ARG    23      68.930  35.389  48.009  1.00  0.00           C  
ATOM    368  HA  ARG    23      69.012  34.812  47.088  1.00  0.00           H  
ATOM    369  CB  ARG    23      70.378  35.659  48.486  1.00  0.00           C  
ATOM    370  HB2 ARG    23      70.345  36.246  49.403  1.00  0.00           H  
ATOM    371  HB3 ARG    23      70.932  36.207  47.723  1.00  0.00           H  
ATOM    372  CG  ARG    23      71.144  34.333  48.872  1.00  0.00           C  
ATOM    373  HG2 ARG    23      70.904  33.563  48.139  1.00  0.00           H  
ATOM    374  HG3 ARG    23      70.793  33.924  49.819  1.00  0.00           H  
ATOM    375  CD  ARG    23      72.607  34.272  48.973  1.00  0.00           C  
ATOM    376  HD2 ARG    23      72.854  33.211  49.019  1.00  0.00           H  
ATOM    377  HD3 ARG    23      72.987  34.653  49.920  1.00  0.00           H  
ATOM    378  NE  ARG    23      73.264  34.802  47.733  1.00  0.00           N  
ATOM    379  HE  ARG    23      73.389  34.084  47.033  1.00  0.00           H  
ATOM    380  CZ  ARG    23      73.809  35.942  47.615  1.00  0.00           C  
ATOM    381  NH1 ARG    23      73.567  36.909  48.497  1.00  0.00           N  
ATOM    382 HH11 ARG    23      72.934  36.672  49.248  1.00  0.00           H  
ATOM    383 HH12 ARG    23      73.929  37.831  48.300  1.00  0.00           H  
ATOM    384  NH2 ARG    23      74.586  36.194  46.601  1.00  0.00           N  
ATOM    385 HH21 ARG    23      75.115  37.050  46.692  1.00  0.00           H  
ATOM    386 HH22 ARG    23      74.766  35.468  45.922  1.00  0.00           H  
ATOM    387  C   ARG    23      68.000  34.545  48.997  1.00  0.00           C  
ATOM    388  O   ARG    23      67.938  33.332  48.847  1.00  0.00           O  
ATOM    389  N   ASN    24      67.217  35.169  49.904  1.00  0.00           N  
ATOM    390  H   ASN    24      67.084  36.163  49.785  1.00  0.00           H  
ATOM    391  CA  ASN    24      66.230  34.582  50.735  1.00  0.00           C  
ATOM    392  HA  ASN    24      66.179  33.508  50.555  1.00  0.00           H  
ATOM    393  CB  ASN    24      66.767  34.705  52.185  1.00  0.00           C  
ATOM    394  HB2 ASN    24      66.069  34.290  52.912  1.00  0.00           H  
ATOM    395  HB3 ASN    24      66.957  35.766  52.347  1.00  0.00           H  
ATOM    396  CG  ASN    24      68.006  33.907  52.337  1.00  0.00           C  
ATOM    397  OD1 ASN    24      67.976  32.691  52.317  1.00  0.00           O  
ATOM    398  ND2 ASN    24      69.162  34.571  52.485  1.00  0.00           N  
ATOM    399 HD21 ASN    24      70.037  34.087  52.624  1.00  0.00           H  
ATOM    400 HD22 ASN    24      69.241  35.576  52.425  1.00  0.00           H  
ATOM    401  C   ASN    24      64.791  35.023  50.551  1.00  0.00           C  
ATOM    402  O   ASN    24      64.632  36.057  49.802  1.00  0.00           O  
ATOM    403  N   ALA    25      63.846  34.254  51.058  1.00  0.00           N  
ATOM    404  H   ALA    25      64.251  33.414  51.446  1.00  0.00           H  
ATOM    405  CA  ALA    25      62.420  34.570  51.213  1.00  0.00           C  
ATOM    406  HA  ALA    25      61.935  34.669  50.242  1.00  0.00           H  
ATOM    407  CB  ALA    25      61.944  33.346  51.919  1.00  0.00           C  
ATOM    408  HB1 ALA    25      62.088  32.428  51.350  1.00  0.00           H  
ATOM    409  HB2 ALA    25      62.374  33.293  52.919  1.00  0.00           H  
ATOM    410  HB3 ALA    25      60.868  33.452  52.058  1.00  0.00           H  
ATOM    411  C   ALA    25      62.168  35.897  52.017  1.00  0.00           C  
ATOM    412  O   ALA    25      61.915  35.963  53.237  1.00  0.00           O  
ATOM    413  N   SER    26      62.214  36.901  51.158  1.00  0.00           N  
ATOM    414  H   SER    26      62.285  36.745  50.162  1.00  0.00           H  
ATOM    415  CA  SER    26      62.136  38.294  51.582  1.00  0.00           C  
ATOM    416  HA  SER    26      62.296  38.369  52.658  1.00  0.00           H  
ATOM    417  CB  SER    26      63.113  39.186  50.919  1.00  0.00           C  
ATOM    418  HB2 SER    26      64.061  38.676  51.090  1.00  0.00           H  
ATOM    419  HB3 SER    26      62.940  40.159  51.380  1.00  0.00           H  
ATOM    420  OG  SER    26      62.942  39.328  49.544  1.00  0.00           O  
ATOM    421  HG  SER    26      62.297  38.679  49.254  1.00  0.00           H  
ATOM    422  C   SER    26      60.691  38.731  51.309  1.00  0.00           C  
ATOM    423  O   SER    26      60.180  38.729  50.181  1.00  0.00           O  
ATOM    424  N   ILE    27      59.846  39.123  52.219  1.00  0.00           N  
ATOM    425  H   ILE    27      60.161  39.008  53.172  1.00  0.00           H  
ATOM    426  CA  ILE    27      58.479  39.508  51.970  1.00  0.00           C  
ATOM    427  HA  ILE    27      58.186  39.417  50.924  1.00  0.00           H  
ATOM    428  CB  ILE    27      57.648  38.469  52.772  1.00  0.00           C  
ATOM    429  HB  ILE    27      57.851  38.542  53.841  1.00  0.00           H  
ATOM    430  CG2 ILE    27      56.095  38.715  52.621  1.00  0.00           C  
ATOM    431 HG21 ILE    27      55.597  38.027  53.304  1.00  0.00           H  
ATOM    432 HG22 ILE    27      55.874  39.744  52.906  1.00  0.00           H  
ATOM    433 HG23 ILE    27      55.798  38.499  51.594  1.00  0.00           H  
ATOM    434  CG1 ILE    27      57.900  36.995  52.301  1.00  0.00           C  
ATOM    435 HG12 ILE    27      58.958  36.733  52.274  1.00  0.00           H  
ATOM    436 HG13 ILE    27      57.455  36.806  51.325  1.00  0.00           H  
ATOM    437  CD1 ILE    27      57.356  35.998  53.274  1.00  0.00           C  
ATOM    438 HD11 ILE    27      57.452  35.017  52.808  1.00  0.00           H  
ATOM    439 HD12 ILE    27      57.963  35.985  54.179  1.00  0.00           H  
ATOM    440 HD13 ILE    27      56.304  36.132  53.524  1.00  0.00           H  
ATOM    441  C   ILE    27      58.246  40.943  52.553  1.00  0.00           C  
ATOM    442  O   ILE    27      58.646  41.264  53.628  1.00  0.00           O  
ATOM    443  N   TRP    28      57.440  41.769  51.767  1.00  0.00           N  
ATOM    444  H   TRP    28      57.180  41.459  50.841  1.00  0.00           H  
ATOM    445  CA  TRP    28      57.182  43.204  52.032  1.00  0.00           C  
ATOM    446  HA  TRP    28      57.864  43.609  52.779  1.00  0.00           H  
ATOM    447  CB  TRP    28      57.429  44.014  50.706  1.00  0.00           C  
ATOM    448  HB2 TRP    28      56.982  45.008  50.671  1.00  0.00           H  
ATOM    449  HB3 TRP    28      56.977  43.407  49.921  1.00  0.00           H  
ATOM    450  CG  TRP    28      58.891  44.067  50.312  1.00  0.00           C  
ATOM    451  CD1 TRP    28      59.528  43.290  49.418  1.00  0.00           C  
ATOM    452  HD1 TRP    28      59.177  42.435  48.858  1.00  0.00           H  
ATOM    453  NE1 TRP    28      60.875  43.642  49.405  1.00  0.00           N  
ATOM    454  HE1 TRP    28      61.521  43.132  48.820  1.00  0.00           H  
ATOM    455  CE2 TRP    28      61.158  44.619  50.364  1.00  0.00           C  
ATOM    456  CZ2 TRP    28      62.342  45.264  50.701  1.00  0.00           C  
ATOM    457  HZ2 TRP    28      63.285  45.029  50.231  1.00  0.00           H  
ATOM    458  CH2 TRP    28      62.357  46.121  51.851  1.00  0.00           C  
ATOM    459  HH2 TRP    28      63.284  46.593  52.143  1.00  0.00           H  
ATOM    460  CZ3 TRP    28      61.128  46.355  52.534  1.00  0.00           C  
ATOM    461  HZ3 TRP    28      61.193  47.008  53.392  1.00  0.00           H  
ATOM    462  CE3 TRP    28      59.895  45.744  52.115  1.00  0.00           C  
ATOM    463  HE3 TRP    28      59.022  45.963  52.713  1.00  0.00           H  
ATOM    464  CD2 TRP    28      59.928  44.842  50.989  1.00  0.00           C  
ATOM    465  C   TRP    28      55.707  43.374  52.443  1.00  0.00           C  
ATOM    466  O   TRP    28      54.797  42.901  51.807  1.00  0.00           O  
ATOM    467  N   LEU    29      55.489  44.156  53.478  1.00  0.00           N  
ATOM    468  H   LEU    29      56.326  44.602  53.827  1.00  0.00           H  
ATOM    469  CA  LEU    29      54.259  44.205  54.255  1.00  0.00           C  
ATOM    470  HA  LEU    29      53.470  43.650  53.749  1.00  0.00           H  
ATOM    471  CB  LEU    29      54.675  43.496  55.487  1.00  0.00           C  
ATOM    472  HB2 LEU    29      53.848  43.560  56.195  1.00  0.00           H  
ATOM    473  HB3 LEU    29      55.568  43.943  55.922  1.00  0.00           H  
ATOM    474  CG  LEU    29      54.995  41.998  55.293  1.00  0.00           C  
ATOM    475  HG  LEU    29      55.472  41.761  54.342  1.00  0.00           H  
ATOM    476  CD1 LEU    29      55.870  41.543  56.417  1.00  0.00           C  
ATOM    477 HD11 LEU    29      56.204  40.561  56.083  1.00  0.00           H  
ATOM    478 HD12 LEU    29      56.756  42.177  56.442  1.00  0.00           H  
ATOM    479 HD13 LEU    29      55.345  41.461  57.369  1.00  0.00           H  
ATOM    480  CD2 LEU    29      53.726  41.085  55.387  1.00  0.00           C  
ATOM    481 HD21 LEU    29      53.190  41.317  54.467  1.00  0.00           H  
ATOM    482 HD22 LEU    29      53.868  40.004  55.406  1.00  0.00           H  
ATOM    483 HD23 LEU    29      53.087  41.310  56.240  1.00  0.00           H  
ATOM    484  C   LEU    29      53.825  45.638  54.438  1.00  0.00           C  
ATOM    485  O   LEU    29      54.369  46.396  55.255  1.00  0.00           O  
ATOM    486  N   GLY    30      52.942  46.202  53.609  1.00  0.00           N  
ATOM    487  H   GLY    30      52.603  45.641  52.840  1.00  0.00           H  
ATOM    488  CA  GLY    30      52.225  47.526  53.772  1.00  0.00           C  
ATOM    489  HA2 GLY    30      51.783  47.802  52.815  1.00  0.00           H  
ATOM    490  HA3 GLY    30      53.033  48.227  53.980  1.00  0.00           H  
ATOM    491  C   GLY    30      51.097  47.441  54.837  1.00  0.00           C  
ATOM    492  O   GLY    30      50.159  46.742  54.618  1.00  0.00           O  
ATOM    493  N   CYS    31      51.294  48.183  55.962  1.00  0.00           N  
ATOM    494  H   CYS    31      52.078  48.807  56.088  1.00  0.00           H  
ATOM    495  CA  CYS    31      50.427  48.010  57.083  1.00  0.00           C  
ATOM    496  HA  CYS    31      49.832  47.107  56.943  1.00  0.00           H  
ATOM    497  CB  CYS    31      51.251  47.764  58.366  1.00  0.00           C  
ATOM    498  HB2 CYS    31      50.618  47.495  59.211  1.00  0.00           H  
ATOM    499  HB3 CYS    31      51.796  48.668  58.637  1.00  0.00           H  
ATOM    500  SG  CYS    31      52.485  46.463  58.086  1.00  0.00           S  
ATOM    501  HG  CYS    31      53.215  47.298  57.341  1.00  0.00           H  
ATOM    502  C   CYS    31      49.581  49.226  57.321  1.00  0.00           C  
ATOM    503  O   CYS    31      50.047  50.359  57.382  1.00  0.00           O  
ATOM    504  N   GLY    32      48.202  49.021  57.281  1.00  0.00           N  
ATOM    505  H   GLY    32      47.919  48.056  57.371  1.00  0.00           H  
ATOM    506  CA  GLY    32      47.136  50.074  57.192  1.00  0.00           C  
ATOM    507  HA2 GLY    32      46.346  49.487  56.723  1.00  0.00           H  
ATOM    508  HA3 GLY    32      47.460  50.953  56.635  1.00  0.00           H  
ATOM    509  C   GLY    32      46.532  50.601  58.533  1.00  0.00           C  
ATOM    510  O   GLY    32      45.595  51.383  58.538  1.00  0.00           O  
ATOM    511  N   HIE    33      47.091  50.215  59.655  1.00  0.00           N  
ATOM    512  H   HIE    33      47.736  49.442  59.575  1.00  0.00           H  
ATOM    513  CA  HIE    33      46.798  50.687  61.060  1.00  0.00           C  
ATOM    514  HA  HIE    33      45.760  51.021  61.075  1.00  0.00           H  
ATOM    515  CB  HIE    33      46.854  49.515  62.074  1.00  0.00           C  
ATOM    516  HB2 HIE    33      46.145  48.801  61.656  1.00  0.00           H  
ATOM    517  HB3 HIE    33      46.392  49.843  63.005  1.00  0.00           H  
ATOM    518  CG  HIE    33      48.177  48.836  62.195  1.00  0.00           C  
ATOM    519  ND1 HIE    33      49.142  48.562  61.153  1.00  0.00           N  
ATOM    520  CE1 HIE    33      50.253  48.274  61.843  1.00  0.00           C  
ATOM    521  HE1 HIE    33      51.158  48.125  61.274  1.00  0.00           H  
ATOM    522  NE2 HIE    33      50.058  48.279  63.108  1.00  0.00           N  
ATOM    523  HE2 HIE    33      50.688  47.832  63.758  1.00  0.00           H  
ATOM    524  CD2 HIE    33      48.855  48.761  63.449  1.00  0.00           C  
ATOM    525  HD2 HIE    33      48.339  49.000  64.367  1.00  0.00           H  
ATOM    526  C   HIE    33      47.634  51.922  61.465  1.00  0.00           C  
ATOM    527  O   HIE    33      46.984  52.940  61.921  1.00  0.00           O  
ATOM    528  N   THR    34      48.911  51.993  61.179  1.00  0.00           N  
ATOM    529  H   THR    34      49.387  51.192  60.792  1.00  0.00           H  
ATOM    530  CA  THR    34      49.839  53.107  61.545  1.00  0.00           C  
ATOM    531  HA  THR    34      49.557  53.449  62.541  1.00  0.00           H  
ATOM    532  CB  THR    34      51.341  52.693  61.529  1.00  0.00           C  
ATOM    533  HB  THR    34      51.682  52.257  60.590  1.00  0.00           H  
ATOM    534  CG2 THR    34      52.263  53.794  62.101  1.00  0.00           C  
ATOM    535 HG21 THR    34      51.750  54.165  62.988  1.00  0.00           H  
ATOM    536 HG22 THR    34      53.234  53.375  62.368  1.00  0.00           H  
ATOM    537 HG23 THR    34      52.370  54.611  61.388  1.00  0.00           H  
ATOM    538  OG1 THR    34      51.548  51.618  62.485  1.00  0.00           O  
ATOM    539  HG1 THR    34      52.380  51.284  62.142  1.00  0.00           H  
ATOM    540  C   THR    34      49.623  54.269  60.504  1.00  0.00           C  
ATOM    541  O   THR    34      49.664  53.998  59.322  1.00  0.00           O  
ATOM    542  N   ASP    35      49.327  55.491  60.955  1.00  0.00           N  
ATOM    543  H   ASP    35      48.970  55.456  61.899  1.00  0.00           H  
ATOM    544  CA  ASP    35      49.003  56.612  60.012  1.00  0.00           C  
ATOM    545  HA  ASP    35      48.343  56.206  59.246  1.00  0.00           H  
ATOM    546  CB  ASP    35      48.379  57.891  60.694  1.00  0.00           C  
ATOM    547  HB2 ASP    35      48.608  58.787  60.117  1.00  0.00           H  
ATOM    548  HB3 ASP    35      48.738  58.078  61.706  1.00  0.00           H  
ATOM    549  CG  ASP    35      46.879  57.788  60.872  1.00  0.00           C  
ATOM    550  OD1 ASP    35      46.192  56.944  60.187  1.00  0.00           O  
ATOM    551  OD2 ASP    35      46.276  58.617  61.559  1.00  0.00           O  
ATOM    552  C   ASP    35      50.205  57.108  59.252  1.00  0.00           C  
ATOM    553  O   ASP    35      50.068  57.588  58.149  1.00  0.00           O  
ATOM    554  N   ARG    36      51.363  57.130  59.868  1.00  0.00           N  
ATOM    555  H   ARG    36      51.411  56.937  60.858  1.00  0.00           H  
ATOM    556  CA  ARG    36      52.631  57.183  59.212  1.00  0.00           C  
ATOM    557  HA  ARG    36      52.462  57.901  58.409  1.00  0.00           H  
ATOM    558  CB  ARG    36      53.738  57.609  60.124  1.00  0.00           C  
ATOM    559  HB2 ARG    36      54.721  57.469  59.676  1.00  0.00           H  
ATOM    560  HB3 ARG    36      53.826  56.975  61.006  1.00  0.00           H  
ATOM    561  CG  ARG    36      53.722  59.100  60.356  1.00  0.00           C  
ATOM    562  HG2 ARG    36      52.742  59.295  60.791  1.00  0.00           H  
ATOM    563  HG3 ARG    36      53.785  59.504  59.346  1.00  0.00           H  
ATOM    564  CD  ARG    36      54.872  59.360  61.355  1.00  0.00           C  
ATOM    565  HD2 ARG    36      55.780  58.820  61.088  1.00  0.00           H  
ATOM    566  HD3 ARG    36      54.531  59.095  62.356  1.00  0.00           H  
ATOM    567  NE  ARG    36      55.182  60.815  61.425  1.00  0.00           N  
ATOM    568  HE  ARG    36      54.661  61.354  62.102  1.00  0.00           H  
ATOM    569  CZ  ARG    36      56.147  61.411  60.765  1.00  0.00           C  
ATOM    570  NH1 ARG    36      57.057  60.856  59.995  1.00  0.00           N  
ATOM    571 HH11 ARG    36      57.701  61.490  59.544  1.00  0.00           H  
ATOM    572 HH12 ARG    36      57.031  59.873  59.764  1.00  0.00           H  
ATOM    573  NH2 ARG    36      56.232  62.731  60.902  1.00  0.00           N  
ATOM    574 HH21 ARG    36      55.440  63.241  61.266  1.00  0.00           H  
ATOM    575 HH22 ARG    36      56.836  63.259  60.289  1.00  0.00           H  
ATOM    576  C   ARG    36      52.902  55.878  58.386  1.00  0.00           C  
ATOM    577  O   ARG    36      52.626  54.741  58.742  1.00  0.00           O  
ATOM    578  N   GLY    37      53.254  56.078  57.127  1.00  0.00           N  
ATOM    579  H   GLY    37      53.447  57.010  56.791  1.00  0.00           H  
ATOM    580  CA  GLY    37      53.329  54.972  56.089  1.00  0.00           C  
ATOM    581  HA2 GLY    37      53.834  55.461  55.256  1.00  0.00           H  
ATOM    582  HA3 GLY    37      52.285  54.677  55.983  1.00  0.00           H  
ATOM    583  C   GLY    37      54.281  53.778  56.360  1.00  0.00           C  
ATOM    584  O   GLY    37      55.477  53.873  56.056  1.00  0.00           O  
ATOM    585  N   GLN    38      53.661  52.762  56.860  1.00  0.00           N  
ATOM    586  H   GLN    38      52.656  52.855  56.893  1.00  0.00           H  
ATOM    587  CA  GLN    38      54.410  51.677  57.466  1.00  0.00           C  
ATOM    588  HA  GLN    38      55.390  52.082  57.718  1.00  0.00           H  
ATOM    589  CB  GLN    38      53.747  51.151  58.805  1.00  0.00           C  
ATOM    590  HB2 GLN    38      53.516  52.058  59.364  1.00  0.00           H  
ATOM    591  HB3 GLN    38      52.830  50.628  58.535  1.00  0.00           H  
ATOM    592  CG  GLN    38      54.659  50.198  59.584  1.00  0.00           C  
ATOM    593  HG2 GLN    38      54.708  49.261  59.031  1.00  0.00           H  
ATOM    594  HG3 GLN    38      55.653  50.640  59.655  1.00  0.00           H  
ATOM    595  CD  GLN    38      54.121  50.006  60.963  1.00  0.00           C  
ATOM    596  OE1 GLN    38      53.362  49.045  61.179  1.00  0.00           O  
ATOM    597  NE2 GLN    38      54.339  50.835  61.952  1.00  0.00           N  
ATOM    598 HE21 GLN    38      54.786  51.696  61.673  1.00  0.00           H  
ATOM    599 HE22 GLN    38      54.201  50.487  62.890  1.00  0.00           H  
ATOM    600  C   GLN    38      54.674  50.658  56.445  1.00  0.00           C  
ATOM    601  O   GLN    38      53.770  50.071  55.845  1.00  0.00           O  
ATOM    602  N   LEU    39      55.941  50.411  56.123  1.00  0.00           N  
ATOM    603  H   LEU    39      56.628  50.938  56.643  1.00  0.00           H  
ATOM    604  CA  LEU    39      56.459  49.324  55.235  1.00  0.00           C  
ATOM    605  HA  LEU    39      55.581  48.770  54.902  1.00  0.00           H  
ATOM    606  CB  LEU    39      57.254  49.967  54.055  1.00  0.00           C  
ATOM    607  HB2 LEU    39      57.954  50.679  54.492  1.00  0.00           H  
ATOM    608  HB3 LEU    39      56.631  50.561  53.386  1.00  0.00           H  
ATOM    609  CG  LEU    39      57.996  48.943  53.123  1.00  0.00           C  
ATOM    610  HG  LEU    39      58.831  48.429  53.598  1.00  0.00           H  
ATOM    611  CD1 LEU    39      56.993  47.937  52.547  1.00  0.00           C  
ATOM    612 HD11 LEU    39      56.168  48.509  52.124  1.00  0.00           H  
ATOM    613 HD12 LEU    39      57.549  47.457  51.742  1.00  0.00           H  
ATOM    614 HD13 LEU    39      56.570  47.255  53.285  1.00  0.00           H  
ATOM    615  CD2 LEU    39      58.697  49.668  51.945  1.00  0.00           C  
ATOM    616 HD21 LEU    39      57.985  50.192  51.308  1.00  0.00           H  
ATOM    617 HD22 LEU    39      59.442  50.383  52.294  1.00  0.00           H  
ATOM    618 HD23 LEU    39      59.240  48.938  51.344  1.00  0.00           H  
ATOM    619  C   LEU    39      57.289  48.327  56.081  1.00  0.00           C  
ATOM    620  O   LEU    39      58.310  48.712  56.753  1.00  0.00           O  
ATOM    621  N   SER    40      56.943  47.030  56.145  1.00  0.00           N  
ATOM    622  H   SER    40      56.128  46.731  55.629  1.00  0.00           H  
ATOM    623  CA  SER    40      57.516  46.113  57.050  1.00  0.00           C  
ATOM    624  HA  SER    40      58.252  46.576  57.706  1.00  0.00           H  
ATOM    625  CB  SER    40      56.559  45.645  58.102  1.00  0.00           C  
ATOM    626  HB2 SER    40      57.089  44.897  58.693  1.00  0.00           H  
ATOM    627  HB3 SER    40      55.764  45.125  57.568  1.00  0.00           H  
ATOM    628  OG  SER    40      56.001  46.756  58.808  1.00  0.00           O  
ATOM    629  HG  SER    40      55.234  46.515  59.333  1.00  0.00           H  
ATOM    630  C   SER    40      58.135  45.036  56.238  1.00  0.00           C  
ATOM    631  O   SER    40      57.802  44.661  55.083  1.00  0.00           O  
ATOM    632  N   PHE    41      59.180  44.407  56.796  1.00  0.00           N  
ATOM    633  H   PHE    41      59.381  44.785  57.711  1.00  0.00           H  
ATOM    634  CA  PHE    41      59.969  43.261  56.232  1.00  0.00           C  
ATOM    635  HA  PHE    41      59.577  43.018  55.245  1.00  0.00           H  
ATOM    636  CB  PHE    41      61.400  43.766  56.043  1.00  0.00           C  
ATOM    637  HB2 PHE    41      61.756  43.972  57.052  1.00  0.00           H  
ATOM    638  HB3 PHE    41      61.355  44.643  55.398  1.00  0.00           H  
ATOM    639  CG  PHE    41      62.368  42.752  55.419  1.00  0.00           C  
ATOM    640  CD1 PHE    41      62.589  42.769  53.993  1.00  0.00           C  
ATOM    641  HD1 PHE    41      62.059  43.559  53.482  1.00  0.00           H  
ATOM    642  CE1 PHE    41      63.498  41.864  53.393  1.00  0.00           C  
ATOM    643  HE1 PHE    41      63.754  41.965  52.348  1.00  0.00           H  
ATOM    644  CZ  PHE    41      64.005  40.828  54.157  1.00  0.00           C  
ATOM    645  HZ  PHE    41      64.712  40.111  53.765  1.00  0.00           H  
ATOM    646  CE2 PHE    41      63.749  40.751  55.574  1.00  0.00           C  
ATOM    647  HE2 PHE    41      64.173  39.973  56.193  1.00  0.00           H  
ATOM    648  CD2 PHE    41      63.052  41.766  56.239  1.00  0.00           C  
ATOM    649  HD2 PHE    41      63.104  41.847  57.315  1.00  0.00           H  
ATOM    650  C   PHE    41      59.920  42.133  57.215  1.00  0.00           C  
ATOM    651  O   PHE    41      60.303  42.257  58.375  1.00  0.00           O  
ATOM    652  N   LEU    42      59.574  40.980  56.615  1.00  0.00           N  
ATOM    653  H   LEU    42      59.378  41.035  55.625  1.00  0.00           H  
ATOM    654  CA  LEU    42      59.720  39.579  57.032  1.00  0.00           C  
ATOM    655  HA  LEU    42      60.060  39.622  58.067  1.00  0.00           H  
ATOM    656  CB  LEU    42      58.278  38.891  57.080  1.00  0.00           C  
ATOM    657  HB2 LEU    42      58.096  38.578  56.052  1.00  0.00           H  
ATOM    658  HB3 LEU    42      57.549  39.611  57.452  1.00  0.00           H  
ATOM    659  CG  LEU    42      58.307  37.598  57.932  1.00  0.00           C  
ATOM    660  HG  LEU    42      59.155  37.010  57.581  1.00  0.00           H  
ATOM    661  CD1 LEU    42      58.401  37.842  59.486  1.00  0.00           C  
ATOM    662 HD11 LEU    42      57.689  38.610  59.788  1.00  0.00           H  
ATOM    663 HD12 LEU    42      58.284  37.000  60.169  1.00  0.00           H  
ATOM    664 HD13 LEU    42      59.396  38.186  59.766  1.00  0.00           H  
ATOM    665  CD2 LEU    42      57.029  36.780  57.717  1.00  0.00           C  
ATOM    666 HD21 LEU    42      56.227  37.075  58.393  1.00  0.00           H  
ATOM    667 HD22 LEU    42      56.591  36.823  56.719  1.00  0.00           H  
ATOM    668 HD23 LEU    42      57.147  35.701  57.810  1.00  0.00           H  
ATOM    669  C   LEU    42      60.813  38.708  56.368  1.00  0.00           C  
ATOM    670  O   LEU    42      60.688  38.275  55.248  1.00  0.00           O  
ATOM    671  N   ASP    43      61.922  38.379  57.072  1.00  0.00           N  
ATOM    672  H   ASP    43      61.939  38.664  58.041  1.00  0.00           H  
ATOM    673  CA  ASP    43      62.676  37.166  56.847  1.00  0.00           C  
ATOM    674  HA  ASP    43      62.879  37.151  55.776  1.00  0.00           H  
ATOM    675  CB  ASP    43      64.029  37.044  57.628  1.00  0.00           C  
ATOM    676  HB2 ASP    43      63.774  37.114  58.685  1.00  0.00           H  
ATOM    677  HB3 ASP    43      64.707  37.879  57.449  1.00  0.00           H  
ATOM    678  CG  ASP    43      64.710  35.720  57.556  1.00  0.00           C  
ATOM    679  OD1 ASP    43      64.390  34.924  56.670  1.00  0.00           O  
ATOM    680  OD2 ASP    43      65.697  35.453  58.297  1.00  0.00           O  
ATOM    681  C   ASP    43      61.762  36.015  57.170  1.00  0.00           C  
ATOM    682  O   ASP    43      61.463  35.818  58.376  1.00  0.00           O  
ATOM    683  N   LEU    44      61.355  35.262  56.186  1.00  0.00           N  
ATOM    684  H   LEU    44      61.335  35.648  55.253  1.00  0.00           H  
ATOM    685  CA  LEU    44      60.561  34.086  56.456  1.00  0.00           C  
ATOM    686  HA  LEU    44      59.664  34.361  57.010  1.00  0.00           H  
ATOM    687  CB  LEU    44      60.097  33.468  55.117  1.00  0.00           C  
ATOM    688  HB2 LEU    44      60.993  33.044  54.664  1.00  0.00           H  
ATOM    689  HB3 LEU    44      59.832  34.186  54.341  1.00  0.00           H  
ATOM    690  CG  LEU    44      58.935  32.466  55.271  1.00  0.00           C  
ATOM    691  HG  LEU    44      59.201  31.544  55.788  1.00  0.00           H  
ATOM    692  CD1 LEU    44      57.553  33.007  55.767  1.00  0.00           C  
ATOM    693 HD11 LEU    44      57.655  33.254  56.824  1.00  0.00           H  
ATOM    694 HD12 LEU    44      57.255  33.849  55.143  1.00  0.00           H  
ATOM    695 HD13 LEU    44      56.789  32.250  55.588  1.00  0.00           H  
ATOM    696  CD2 LEU    44      58.485  32.083  53.853  1.00  0.00           C  
ATOM    697 HD21 LEU    44      59.366  31.693  53.343  1.00  0.00           H  
ATOM    698 HD22 LEU    44      57.690  31.337  53.833  1.00  0.00           H  
ATOM    699 HD23 LEU    44      57.965  32.886  53.332  1.00  0.00           H  
ATOM    700  C   LEU    44      61.189  33.015  57.400  1.00  0.00           C  
ATOM    701  O   LEU    44      60.476  32.497  58.218  1.00  0.00           O  
ATOM    702  N   ASN    45      62.492  32.752  57.206  1.00  0.00           N  
ATOM    703  H   ASN    45      62.975  33.450  56.660  1.00  0.00           H  
ATOM    704  CA  ASN    45      63.334  31.876  57.952  1.00  0.00           C  
ATOM    705  HA  ASN    45      62.719  30.978  58.011  1.00  0.00           H  
ATOM    706  CB  ASN    45      64.781  31.768  57.211  1.00  0.00           C  
ATOM    707  HB2 ASN    45      65.246  30.875  57.629  1.00  0.00           H  
ATOM    708  HB3 ASN    45      65.406  32.648  57.362  1.00  0.00           H  
ATOM    709  CG  ASN    45      64.722  31.641  55.719  1.00  0.00           C  
ATOM    710  OD1 ASN    45      64.381  30.598  55.206  1.00  0.00           O  
ATOM    711  ND2 ASN    45      65.059  32.701  54.965  1.00  0.00           N  
ATOM    712 HD21 ASN    45      65.036  32.526  53.971  1.00  0.00           H  
ATOM    713 HD22 ASN    45      64.994  33.642  55.327  1.00  0.00           H  
ATOM    714  C   ASN    45      63.277  32.290  59.399  1.00  0.00           C  
ATOM    715  O   ASN    45      62.598  31.702  60.204  1.00  0.00           O  
ATOM    716  N   THR    46      64.066  33.312  59.831  1.00  0.00           N  
ATOM    717  H   THR    46      64.694  33.704  59.145  1.00  0.00           H  
ATOM    718  CA  THR    46      64.366  33.473  61.258  1.00  0.00           C  
ATOM    719  HA  THR    46      64.610  32.493  61.668  1.00  0.00           H  
ATOM    720  CB  THR    46      65.581  34.346  61.420  1.00  0.00           C  
ATOM    721  HB  THR    46      65.790  34.435  62.486  1.00  0.00           H  
ATOM    722  CG2 THR    46      66.980  33.970  60.882  1.00  0.00           C  
ATOM    723 HG21 THR    46      67.589  34.829  61.162  1.00  0.00           H  
ATOM    724 HG22 THR    46      67.421  33.144  61.438  1.00  0.00           H  
ATOM    725 HG23 THR    46      67.011  33.663  59.837  1.00  0.00           H  
ATOM    726  OG1 THR    46      65.281  35.577  60.931  1.00  0.00           O  
ATOM    727  HG1 THR    46      65.356  35.383  59.994  1.00  0.00           H  
ATOM    728  C   THR    46      63.155  34.010  62.066  1.00  0.00           C  
ATOM    729  O   THR    46      63.393  34.408  63.228  1.00  0.00           O  
ATOM    730  N   GLU    47      62.038  34.173  61.442  1.00  0.00           N  
ATOM    731  H   GLU    47      61.954  33.897  60.474  1.00  0.00           H  
ATOM    732  CA  GLU    47      60.894  35.008  61.791  1.00  0.00           C  
ATOM    733  HA  GLU    47      60.277  34.938  60.895  1.00  0.00           H  
ATOM    734  CB  GLU    47      60.029  34.378  62.879  1.00  0.00           C  
ATOM    735  HB2 GLU    47      59.127  34.987  62.938  1.00  0.00           H  
ATOM    736  HB3 GLU    47      60.705  34.376  63.734  1.00  0.00           H  
ATOM    737  CG  GLU    47      59.565  32.950  62.719  1.00  0.00           C  
ATOM    738  HG2 GLU    47      60.448  32.319  62.615  1.00  0.00           H  
ATOM    739  HG3 GLU    47      58.950  32.931  61.819  1.00  0.00           H  
ATOM    740  CD  GLU    47      58.679  32.640  63.956  1.00  0.00           C  
ATOM    741  OE1 GLU    47      59.182  32.607  65.115  1.00  0.00           O  
ATOM    742  OE2 GLU    47      57.544  32.278  63.550  1.00  0.00           O  
ATOM    743  C   GLU    47      61.336  36.405  62.099  1.00  0.00           C  
ATOM    744  O   GLU    47      61.077  36.946  63.100  1.00  0.00           O  
ATOM    745  N   GLY    48      62.022  36.993  61.165  1.00  0.00           N  
ATOM    746  H   GLY    48      62.270  36.444  60.355  1.00  0.00           H  
ATOM    747  CA  GLY    48      62.706  38.337  61.276  1.00  0.00           C  
ATOM    748  HA2 GLY    48      63.592  38.294  60.643  1.00  0.00           H  
ATOM    749  HA3 GLY    48      63.046  38.516  62.296  1.00  0.00           H  
ATOM    750  C   GLY    48      61.758  39.490  60.819  1.00  0.00           C  
ATOM    751  O   GLY    48      61.954  40.076  59.700  1.00  0.00           O  
ATOM    752  N   TYR    49      60.802  39.876  61.650  1.00  0.00           N  
ATOM    753  H   TYR    49      60.735  39.392  62.534  1.00  0.00           H  
ATOM    754  CA  TYR    49      59.965  41.102  61.494  1.00  0.00           C  
ATOM    755  HA  TYR    49      59.763  41.254  60.434  1.00  0.00           H  
ATOM    756  CB  TYR    49      58.570  40.900  62.209  1.00  0.00           C  
ATOM    757  HB2 TYR    49      58.747  40.917  63.284  1.00  0.00           H  
ATOM    758  HB3 TYR    49      58.234  39.916  61.881  1.00  0.00           H  
ATOM    759  CG  TYR    49      57.553  41.966  61.839  1.00  0.00           C  
ATOM    760  CD1 TYR    49      57.269  43.098  62.620  1.00  0.00           C  
ATOM    761  HD1 TYR    49      57.771  43.338  63.546  1.00  0.00           H  
ATOM    762  CE1 TYR    49      56.219  43.903  62.227  1.00  0.00           C  
ATOM    763  HE1 TYR    49      56.023  44.706  62.922  1.00  0.00           H  
ATOM    764  CZ  TYR    49      55.449  43.704  61.123  1.00  0.00           C  
ATOM    765  OH  TYR    49      54.574  44.676  60.765  1.00  0.00           O  
ATOM    766  HH  TYR    49      54.249  45.115  61.554  1.00  0.00           H  
ATOM    767  CE2 TYR    49      55.903  42.730  60.223  1.00  0.00           C  
ATOM    768  HE2 TYR    49      55.400  42.725  59.268  1.00  0.00           H  
ATOM    769  CD2 TYR    49      56.972  41.829  60.517  1.00  0.00           C  
ATOM    770  HD2 TYR    49      57.235  41.020  59.852  1.00  0.00           H  
ATOM    771  C   TYR    49      60.643  42.476  61.887  1.00  0.00           C  
ATOM    772  O   TYR    49      61.022  42.634  63.020  1.00  0.00           O  
ATOM    773  N   THR    50      60.971  43.378  60.941  1.00  0.00           N  
ATOM    774  H   THR    50      61.022  43.175  59.952  1.00  0.00           H  
ATOM    775  CA  THR    50      61.421  44.706  61.236  1.00  0.00           C  
ATOM    776  HA  THR    50      61.120  44.953  62.254  1.00  0.00           H  
ATOM    777  CB  THR    50      62.919  44.791  61.030  1.00  0.00           C  
ATOM    778  HB  THR    50      63.486  44.139  61.695  1.00  0.00           H  
ATOM    779  CG2 THR    50      63.394  44.372  59.652  1.00  0.00           C  
ATOM    780 HG21 THR    50      62.949  44.998  58.879  1.00  0.00           H  
ATOM    781 HG22 THR    50      64.480  44.463  59.628  1.00  0.00           H  
ATOM    782 HG23 THR    50      63.141  43.338  59.416  1.00  0.00           H  
ATOM    783  OG1 THR    50      63.498  46.067  61.271  1.00  0.00           O  
ATOM    784  HG1 THR    50      63.947  46.044  62.119  1.00  0.00           H  
ATOM    785  C   THR    50      60.570  45.705  60.332  1.00  0.00           C  
ATOM    786  O   THR    50      60.230  45.403  59.218  1.00  0.00           O  
ATOM    787  N   SER    51      60.382  46.921  60.899  1.00  0.00           N  
ATOM    788  H   SER    51      60.877  47.088  61.763  1.00  0.00           H  
ATOM    789  CA  SER    51      59.439  47.885  60.330  1.00  0.00           C  
ATOM    790  HA  SER    51      59.145  47.559  59.332  1.00  0.00           H  
ATOM    791  CB  SER    51      58.145  47.871  61.137  1.00  0.00           C  
ATOM    792  HB2 SER    51      58.416  48.117  62.164  1.00  0.00           H  
ATOM    793  HB3 SER    51      57.694  46.887  61.008  1.00  0.00           H  
ATOM    794  OG  SER    51      57.267  48.711  60.497  1.00  0.00           O  
ATOM    795  HG  SER    51      56.759  48.119  59.937  1.00  0.00           H  
ATOM    796  C   SER    51      60.046  49.263  60.200  1.00  0.00           C  
ATOM    797  O   SER    51      60.767  49.744  61.076  1.00  0.00           O  
ATOM    798  N   GLU    52      59.647  50.004  59.167  1.00  0.00           N  
ATOM    799  H   GLU    52      58.984  49.608  58.517  1.00  0.00           H  
ATOM    800  CA  GLU    52      60.011  51.426  58.956  1.00  0.00           C  
ATOM    801  HA  GLU    52      60.419  51.827  59.884  1.00  0.00           H  
ATOM    802  CB  GLU    52      61.129  51.464  57.880  1.00  0.00           C  
ATOM    803  HB2 GLU    52      61.436  52.489  57.672  1.00  0.00           H  
ATOM    804  HB3 GLU    52      60.812  51.005  56.943  1.00  0.00           H  
ATOM    805  CG  GLU    52      62.481  50.746  58.176  1.00  0.00           C  
ATOM    806  HG2 GLU    52      63.172  50.772  57.333  1.00  0.00           H  
ATOM    807  HG3 GLU    52      62.198  49.695  58.239  1.00  0.00           H  
ATOM    808  CD  GLU    52      63.235  51.137  59.450  1.00  0.00           C  
ATOM    809  OE1 GLU    52      63.128  52.300  59.877  1.00  0.00           O  
ATOM    810  OE2 GLU    52      63.950  50.408  60.095  1.00  0.00           O  
ATOM    811  C   GLU    52      58.786  52.263  58.530  1.00  0.00           C  
ATOM    812  O   GLU    52      57.935  51.757  57.755  1.00  0.00           O  
ATOM    813  N   GLU    53      58.618  53.544  59.008  1.00  0.00           N  
ATOM    814  H   GLU    53      59.169  53.835  59.803  1.00  0.00           H  
ATOM    815  CA  GLU    53      57.665  54.509  58.355  1.00  0.00           C  
ATOM    816  HA  GLU    53      56.954  53.903  57.793  1.00  0.00           H  
ATOM    817  CB  GLU    53      56.951  55.297  59.395  1.00  0.00           C  
ATOM    818  HB2 GLU    53      56.320  56.101  59.014  1.00  0.00           H  
ATOM    819  HB3 GLU    53      57.674  55.912  59.930  1.00  0.00           H  
ATOM    820  CG  GLU    53      56.027  54.331  60.258  1.00  0.00           C  
ATOM    821  HG2 GLU    53      55.663  53.520  59.628  1.00  0.00           H  
ATOM    822  HG3 GLU    53      55.156  54.841  60.668  1.00  0.00           H  
ATOM    823  CD  GLU    53      56.833  53.766  61.467  1.00  0.00           C  
ATOM    824  OE1 GLU    53      56.459  52.753  61.985  1.00  0.00           O  
ATOM    825  OE2 GLU    53      57.723  54.438  62.003  1.00  0.00           O  
ATOM    826  C   GLU    53      58.206  55.326  57.206  1.00  0.00           C  
ATOM    827  O   GLU    53      58.635  56.461  57.424  1.00  0.00           O  
ATOM    828  N   VAL    54      58.173  54.801  55.931  1.00  0.00           N  
ATOM    829  H   VAL    54      57.638  53.966  55.739  1.00  0.00           H  
ATOM    830  CA  VAL    54      59.112  55.366  54.907  1.00  0.00           C  
ATOM    831  HA  VAL    54      60.069  55.740  55.270  1.00  0.00           H  
ATOM    832  CB  VAL    54      59.446  54.355  53.744  1.00  0.00           C  
ATOM    833  HB  VAL    54      60.174  54.846  53.098  1.00  0.00           H  
ATOM    834  CG1 VAL    54      59.915  53.072  54.361  1.00  0.00           C  
ATOM    835 HG11 VAL    54      59.157  52.572  54.963  1.00  0.00           H  
ATOM    836 HG12 VAL    54      60.213  52.495  53.486  1.00  0.00           H  
ATOM    837 HG13 VAL    54      60.767  53.231  55.022  1.00  0.00           H  
ATOM    838  CG2 VAL    54      58.220  53.970  52.824  1.00  0.00           C  
ATOM    839 HG21 VAL    54      57.706  54.891  52.550  1.00  0.00           H  
ATOM    840 HG22 VAL    54      58.517  53.291  52.024  1.00  0.00           H  
ATOM    841 HG23 VAL    54      57.514  53.417  53.443  1.00  0.00           H  
ATOM    842  C   VAL    54      58.520  56.611  54.205  1.00  0.00           C  
ATOM    843  O   VAL    54      59.261  57.359  53.477  1.00  0.00           O  
ATOM    844  N   ALA    55      57.224  56.875  54.334  1.00  0.00           N  
ATOM    845  H   ALA    55      56.616  56.243  54.835  1.00  0.00           H  
ATOM    846  CA  ALA    55      56.493  58.065  53.773  1.00  0.00           C  
ATOM    847  HA  ALA    55      57.148  58.708  53.184  1.00  0.00           H  
ATOM    848  CB  ALA    55      55.486  57.593  52.742  1.00  0.00           C  
ATOM    849  HB1 ALA    55      55.919  56.827  52.100  1.00  0.00           H  
ATOM    850  HB2 ALA    55      54.621  57.274  53.324  1.00  0.00           H  
ATOM    851  HB3 ALA    55      55.186  58.400  52.074  1.00  0.00           H  
ATOM    852  C   ALA    55      55.727  58.777  54.916  1.00  0.00           C  
ATOM    853  O   ALA    55      55.581  58.241  55.990  1.00  0.00           O  
ATOM    854  N   ASP    56      55.144  59.935  54.631  1.00  0.00           N  
ATOM    855  H   ASP    56      55.405  60.383  53.764  1.00  0.00           H  
ATOM    856  CA  ASP    56      54.498  60.811  55.565  1.00  0.00           C  
ATOM    857  HA  ASP    56      55.064  60.778  56.496  1.00  0.00           H  
ATOM    858  CB  ASP    56      54.406  62.201  55.009  1.00  0.00           C  
ATOM    859  HB2 ASP    56      54.027  62.821  55.822  1.00  0.00           H  
ATOM    860  HB3 ASP    56      53.756  62.238  54.134  1.00  0.00           H  
ATOM    861  CG  ASP    56      55.770  62.849  54.597  1.00  0.00           C  
ATOM    862  OD1 ASP    56      56.668  62.940  55.537  1.00  0.00           O  
ATOM    863  OD2 ASP    56      55.964  63.264  53.437  1.00  0.00           O  
ATOM    864  C   ASP    56      53.053  60.282  56.003  1.00  0.00           C  
ATOM    865  O   ASP    56      52.797  60.019  57.169  1.00  0.00           O  
ATOM    866  N   SER    57      52.159  60.221  55.009  1.00  0.00           N  
ATOM    867  H   SER    57      52.445  60.442  54.066  1.00  0.00           H  
ATOM    868  CA  SER    57      50.858  59.541  55.023  1.00  0.00           C  
ATOM    869  HA  SER    57      50.308  59.855  55.910  1.00  0.00           H  
ATOM    870  CB  SER    57      50.150  60.194  53.826  1.00  0.00           C  
ATOM    871  HB2 SER    57      50.591  59.743  52.938  1.00  0.00           H  
ATOM    872  HB3 SER    57      50.166  61.282  53.764  1.00  0.00           H  
ATOM    873  OG  SER    57      48.756  59.832  53.709  1.00  0.00           O  
ATOM    874  HG  SER    57      48.197  60.606  53.813  1.00  0.00           H  
ATOM    875  C   SER    57      50.836  57.974  54.945  1.00  0.00           C  
ATOM    876  O   SER    57      51.783  57.345  54.508  1.00  0.00           O  
ATOM    877  N   ARG    58      49.648  57.357  55.281  1.00  0.00           N  
ATOM    878  H   ARG    58      48.875  57.947  55.553  1.00  0.00           H  
ATOM    879  CA  ARG    58      49.304  55.992  55.330  1.00  0.00           C  
ATOM    880  HA  ARG    58      49.946  55.494  56.057  1.00  0.00           H  
ATOM    881  CB  ARG    58      47.835  55.837  55.730  1.00  0.00           C  
ATOM    882  HB2 ARG    58      47.220  56.332  54.978  1.00  0.00           H  
ATOM    883  HB3 ARG    58      47.650  56.284  56.707  1.00  0.00           H  
ATOM    884  CG  ARG    58      47.481  54.432  55.841  1.00  0.00           C  
ATOM    885  HG2 ARG    58      48.329  53.890  56.258  1.00  0.00           H  
ATOM    886  HG3 ARG    58      47.359  53.972  54.861  1.00  0.00           H  
ATOM    887  CD  ARG    58      46.227  54.137  56.585  1.00  0.00           C  
ATOM    888  HD2 ARG    58      46.498  54.282  57.630  1.00  0.00           H  
ATOM    889  HD3 ARG    58      46.073  53.060  56.524  1.00  0.00           H  
ATOM    890  NE  ARG    58      45.049  55.002  56.269  1.00  0.00           N  
ATOM    891  HE  ARG    58      44.801  55.582  57.058  1.00  0.00           H  
ATOM    892  CZ  ARG    58      44.296  54.850  55.196  1.00  0.00           C  
ATOM    893  NH1 ARG    58      44.559  54.057  54.250  1.00  0.00           N  
ATOM    894 HH11 ARG    58      45.300  53.373  54.302  1.00  0.00           H  
ATOM    895 HH12 ARG    58      43.793  53.903  53.610  1.00  0.00           H  
ATOM    896  NH2 ARG    58      43.312  55.727  55.026  1.00  0.00           N  
ATOM    897 HH21 ARG    58      42.697  55.611  54.234  1.00  0.00           H  
ATOM    898 HH22 ARG    58      43.037  56.472  55.650  1.00  0.00           H  
ATOM    899  C   ARG    58      49.599  55.265  54.018  1.00  0.00           C  
ATOM    900  O   ARG    58      48.982  55.642  52.996  1.00  0.00           O  
ATOM    901  N   ILE    59      50.460  54.263  54.067  1.00  0.00           N  
ATOM    902  H   ILE    59      50.832  54.089  54.990  1.00  0.00           H  
ATOM    903  CA  ILE    59      50.694  53.321  52.855  1.00  0.00           C  
ATOM    904  HA  ILE    59      50.953  53.912  51.976  1.00  0.00           H  
ATOM    905  CB  ILE    59      51.856  52.334  53.099  1.00  0.00           C  
ATOM    906  HB  ILE    59      51.953  51.846  54.068  1.00  0.00           H  
ATOM    907  CG2 ILE    59      52.057  51.133  52.122  1.00  0.00           C  
ATOM    908 HG21 ILE    59      51.213  50.460  52.269  1.00  0.00           H  
ATOM    909 HG22 ILE    59      52.009  51.467  51.085  1.00  0.00           H  
ATOM    910 HG23 ILE    59      52.882  50.464  52.364  1.00  0.00           H  
ATOM    911  CG1 ILE    59      53.131  53.241  52.932  1.00  0.00           C  
ATOM    912 HG12 ILE    59      53.055  54.149  53.528  1.00  0.00           H  
ATOM    913 HG13 ILE    59      53.112  53.622  51.911  1.00  0.00           H  
ATOM    914  CD1 ILE    59      54.578  52.644  53.026  1.00  0.00           C  
ATOM    915 HD11 ILE    59      54.869  52.118  52.117  1.00  0.00           H  
ATOM    916 HD12 ILE    59      55.315  53.443  53.110  1.00  0.00           H  
ATOM    917 HD13 ILE    59      54.557  51.972  53.884  1.00  0.00           H  
ATOM    918  C   ILE    59      49.377  52.599  52.468  1.00  0.00           C  
ATOM    919  O   ILE    59      48.689  52.043  53.342  1.00  0.00           O  
ATOM    920  N   LEU    60      49.000  52.610  51.212  1.00  0.00           N  
ATOM    921  H   LEU    60      49.522  53.140  50.528  1.00  0.00           H  
ATOM    922  CA  LEU    60      47.829  51.930  50.636  1.00  0.00           C  
ATOM    923  HA  LEU    60      47.141  51.634  51.428  1.00  0.00           H  
ATOM    924  CB  LEU    60      47.169  52.863  49.618  1.00  0.00           C  
ATOM    925  HB2 LEU    60      46.308  52.370  49.167  1.00  0.00           H  
ATOM    926  HB3 LEU    60      47.886  53.031  48.815  1.00  0.00           H  
ATOM    927  CG  LEU    60      46.761  54.319  50.101  1.00  0.00           C  
ATOM    928  HG  LEU    60      47.573  54.808  50.638  1.00  0.00           H  
ATOM    929  CD1 LEU    60      46.541  55.226  48.886  1.00  0.00           C  
ATOM    930 HD11 LEU    60      46.228  56.250  49.092  1.00  0.00           H  
ATOM    931 HD12 LEU    60      47.436  55.183  48.266  1.00  0.00           H  
ATOM    932 HD13 LEU    60      45.809  54.700  48.273  1.00  0.00           H  
ATOM    933  CD2 LEU    60      45.583  54.159  51.045  1.00  0.00           C  
ATOM    934 HD21 LEU    60      45.131  55.121  51.285  1.00  0.00           H  
ATOM    935 HD22 LEU    60      44.732  53.609  50.642  1.00  0.00           H  
ATOM    936 HD23 LEU    60      46.099  53.651  51.859  1.00  0.00           H  
ATOM    937  C   LEU    60      48.178  50.663  49.861  1.00  0.00           C  
ATOM    938  O   LEU    60      47.355  49.760  49.952  1.00  0.00           O  
ATOM    939  N   CYS    61      49.267  50.667  49.126  1.00  0.00           N  
ATOM    940  H   CYS    61      49.874  51.473  49.164  1.00  0.00           H  
ATOM    941  CA  CYS    61      49.617  49.524  48.229  1.00  0.00           C  
ATOM    942  HA  CYS    61      49.504  48.519  48.635  1.00  0.00           H  
ATOM    943  CB  CYS    61      48.837  49.662  46.921  1.00  0.00           C  
ATOM    944  HB2 CYS    61      48.958  50.644  46.464  1.00  0.00           H  
ATOM    945  HB3 CYS    61      47.786  49.642  47.212  1.00  0.00           H  
ATOM    946  SG  CYS    61      49.150  48.328  45.774  1.00  0.00           S  
ATOM    947  HG  CYS    61      48.449  48.878  44.778  1.00  0.00           H  
ATOM    948  C   CYS    61      51.164  49.654  47.951  1.00  0.00           C  
ATOM    949  O   CYS    61      51.815  50.746  48.029  1.00  0.00           O  
ATOM    950  N   LEU    62      51.802  48.611  47.470  1.00  0.00           N  
ATOM    951  H   LEU    62      51.305  47.740  47.350  1.00  0.00           H  
ATOM    952  CA  LEU    62      53.193  48.468  47.100  1.00  0.00           C  
ATOM    953  HA  LEU    62      53.701  49.430  47.177  1.00  0.00           H  
ATOM    954  CB  LEU    62      53.949  47.507  47.996  1.00  0.00           C  
ATOM    955  HB2 LEU    62      54.987  47.492  47.665  1.00  0.00           H  
ATOM    956  HB3 LEU    62      53.501  46.540  47.769  1.00  0.00           H  
ATOM    957  CG  LEU    62      53.873  47.844  49.449  1.00  0.00           C  
ATOM    958  HG  LEU    62      52.838  47.798  49.787  1.00  0.00           H  
ATOM    959  CD1 LEU    62      54.684  46.788  50.233  1.00  0.00           C  
ATOM    960 HD11 LEU    62      54.469  46.853  51.300  1.00  0.00           H  
ATOM    961 HD12 LEU    62      54.365  45.768  50.016  1.00  0.00           H  
ATOM    962 HD13 LEU    62      55.728  46.797  49.922  1.00  0.00           H  
ATOM    963  CD2 LEU    62      54.434  49.200  49.748  1.00  0.00           C  
ATOM    964 HD21 LEU    62      53.676  49.943  49.498  1.00  0.00           H  
ATOM    965 HD22 LEU    62      54.575  49.252  50.828  1.00  0.00           H  
ATOM    966 HD23 LEU    62      55.310  49.488  49.167  1.00  0.00           H  
ATOM    967  C   LEU    62      53.267  47.906  45.650  1.00  0.00           C  
ATOM    968  O   LEU    62      52.830  46.781  45.436  1.00  0.00           O  
ATOM    969  N   ALA    63      53.797  48.600  44.628  1.00  0.00           N  
ATOM    970  H   ALA    63      54.077  49.567  44.703  1.00  0.00           H  
ATOM    971  CA  ALA    63      53.923  47.949  43.340  1.00  0.00           C  
ATOM    972  HA  ALA    63      53.482  46.957  43.246  1.00  0.00           H  
ATOM    973  CB  ALA    63      53.398  48.876  42.310  1.00  0.00           C  
ATOM    974  HB1 ALA    63      53.992  49.790  42.287  1.00  0.00           H  
ATOM    975  HB2 ALA    63      53.459  48.444  41.311  1.00  0.00           H  
ATOM    976  HB3 ALA    63      52.353  49.103  42.523  1.00  0.00           H  
ATOM    977  C   ALA    63      55.411  47.640  43.088  1.00  0.00           C  
ATOM    978  O   ALA    63      56.312  48.440  43.204  1.00  0.00           O  
ATOM    979  N   LEU    64      55.680  46.385  42.573  1.00  0.00           N  
ATOM    980  H   LEU    64      55.009  45.632  42.512  1.00  0.00           H  
ATOM    981  CA  LEU    64      57.012  45.817  42.261  1.00  0.00           C  
ATOM    982  HA  LEU    64      57.629  46.473  42.875  1.00  0.00           H  
ATOM    983  CB  LEU    64      57.016  44.395  42.845  1.00  0.00           C  
ATOM    984  HB2 LEU    64      56.149  43.830  42.501  1.00  0.00           H  
ATOM    985  HB3 LEU    64      56.950  44.496  43.928  1.00  0.00           H  
ATOM    986  CG  LEU    64      58.224  43.540  42.545  1.00  0.00           C  
ATOM    987  HG  LEU    64      58.101  43.297  41.490  1.00  0.00           H  
ATOM    988  CD1 LEU    64      59.484  44.170  42.792  1.00  0.00           C  
ATOM    989 HD11 LEU    64      59.494  44.626  43.782  1.00  0.00           H  
ATOM    990 HD12 LEU    64      60.306  43.487  42.580  1.00  0.00           H  
ATOM    991 HD13 LEU    64      59.621  44.940  42.033  1.00  0.00           H  
ATOM    992  CD2 LEU    64      58.028  42.301  43.242  1.00  0.00           C  
ATOM    993 HD21 LEU    64      57.997  42.329  44.331  1.00  0.00           H  
ATOM    994 HD22 LEU    64      57.174  41.705  42.919  1.00  0.00           H  
ATOM    995 HD23 LEU    64      58.937  41.793  42.920  1.00  0.00           H  
ATOM    996  C   LEU    64      57.390  46.086  40.841  1.00  0.00           C  
ATOM    997  O   LEU    64      56.981  45.270  39.997  1.00  0.00           O  
ATOM    998  N   VAL    65      58.051  47.198  40.565  1.00  0.00           N  
ATOM    999  H   VAL    65      58.378  47.728  41.360  1.00  0.00           H  
ATOM   1000  CA  VAL    65      58.690  47.532  39.268  1.00  0.00           C  
ATOM   1001  HA  VAL    65      58.176  47.117  38.401  1.00  0.00           H  
ATOM   1002  CB  VAL    65      58.630  49.036  38.905  1.00  0.00           C  
ATOM   1003  HB  VAL    65      59.353  49.587  39.507  1.00  0.00           H  
ATOM   1004  CG1 VAL    65      58.857  49.316  37.412  1.00  0.00           C  
ATOM   1005 HG11 VAL    65      58.179  48.711  36.810  1.00  0.00           H  
ATOM   1006 HG12 VAL    65      58.561  50.338  37.172  1.00  0.00           H  
ATOM   1007 HG13 VAL    65      59.925  49.229  37.214  1.00  0.00           H  
ATOM   1008  CG2 VAL    65      57.248  49.549  39.274  1.00  0.00           C  
ATOM   1009 HG21 VAL    65      56.488  48.879  38.872  1.00  0.00           H  
ATOM   1010 HG22 VAL    65      57.159  49.603  40.359  1.00  0.00           H  
ATOM   1011 HG23 VAL    65      57.106  50.526  38.811  1.00  0.00           H  
ATOM   1012  C   VAL    65      60.032  46.918  39.202  1.00  0.00           C  
ATOM   1013  O   VAL    65      61.073  47.459  39.632  1.00  0.00           O  
ATOM   1014  N   HIE    66      59.994  45.692  38.655  1.00  0.00           N  
ATOM   1015  H   HIE    66      59.219  45.400  38.077  1.00  0.00           H  
ATOM   1016  CA  HIE    66      61.066  44.779  38.623  1.00  0.00           C  
ATOM   1017  HA  HIE    66      61.746  45.259  39.326  1.00  0.00           H  
ATOM   1018  CB  HIE    66      60.751  43.335  39.254  1.00  0.00           C  
ATOM   1019  HB2 HIE    66      59.697  43.101  39.103  1.00  0.00           H  
ATOM   1020  HB3 HIE    66      60.943  43.375  40.326  1.00  0.00           H  
ATOM   1021  CG  HIE    66      61.644  42.252  38.791  1.00  0.00           C  
ATOM   1022  ND1 HIE    66      63.009  42.271  38.611  1.00  0.00           N  
ATOM   1023  CE1 HIE    66      63.399  41.059  38.158  1.00  0.00           C  
ATOM   1024  HE1 HIE    66      64.396  40.793  37.837  1.00  0.00           H  
ATOM   1025  NE2 HIE    66      62.361  40.249  38.264  1.00  0.00           N  
ATOM   1026  HE2 HIE    66      62.356  39.247  38.133  1.00  0.00           H  
ATOM   1027  CD2 HIE    66      61.273  40.958  38.698  1.00  0.00           C  
ATOM   1028  HD2 HIE    66      60.240  40.642  38.706  1.00  0.00           H  
ATOM   1029  C   HIE    66      61.738  44.882  37.262  1.00  0.00           C  
ATOM   1030  O   HIE    66      61.247  44.434  36.274  1.00  0.00           O  
ATOM   1031  N   LEU    67      62.895  45.576  37.277  1.00  0.00           N  
ATOM   1032  H   LEU    67      63.077  45.926  38.207  1.00  0.00           H  
ATOM   1033  CA  LEU    67      63.628  45.826  36.017  1.00  0.00           C  
ATOM   1034  HA  LEU    67      62.979  46.164  35.209  1.00  0.00           H  
ATOM   1035  CB  LEU    67      64.605  47.060  36.256  1.00  0.00           C  
ATOM   1036  HB2 LEU    67      65.532  46.873  35.713  1.00  0.00           H  
ATOM   1037  HB3 LEU    67      64.846  47.158  37.314  1.00  0.00           H  
ATOM   1038  CG  LEU    67      64.138  48.440  35.732  1.00  0.00           C  
ATOM   1039  HG  LEU    67      64.763  49.176  36.237  1.00  0.00           H  
ATOM   1040  CD1 LEU    67      64.197  48.593  34.236  1.00  0.00           C  
ATOM   1041 HD11 LEU    67      63.490  47.864  33.841  1.00  0.00           H  
ATOM   1042 HD12 LEU    67      63.967  49.627  33.977  1.00  0.00           H  
ATOM   1043 HD13 LEU    67      65.192  48.332  33.875  1.00  0.00           H  
ATOM   1044  CD2 LEU    67      62.768  48.678  36.202  1.00  0.00           C  
ATOM   1045 HD21 LEU    67      62.635  48.315  37.221  1.00  0.00           H  
ATOM   1046 HD22 LEU    67      62.489  49.731  36.182  1.00  0.00           H  
ATOM   1047 HD23 LEU    67      62.157  48.116  35.496  1.00  0.00           H  
ATOM   1048  C   LEU    67      64.400  44.589  35.516  1.00  0.00           C  
ATOM   1049  O   LEU    67      65.385  44.026  36.178  1.00  0.00           O  
ATOM   1050  N   PRO    68      64.070  44.217  34.227  1.00  0.00           N  
ATOM   1051  CD  PRO    68      63.152  44.801  33.266  1.00  0.00           C  
ATOM   1052  HD2 PRO    68      63.462  45.829  33.078  1.00  0.00           H  
ATOM   1053  HD3 PRO    68      62.157  44.756  33.709  1.00  0.00           H  
ATOM   1054  CG  PRO    68      63.220  43.984  32.008  1.00  0.00           C  
ATOM   1055  HG2 PRO    68      62.199  43.984  31.628  1.00  0.00           H  
ATOM   1056  HG3 PRO    68      63.842  44.513  31.286  1.00  0.00           H  
ATOM   1057  CB  PRO    68      63.774  42.595  32.436  1.00  0.00           C  
ATOM   1058  HB2 PRO    68      62.989  41.887  32.702  1.00  0.00           H  
ATOM   1059  HB3 PRO    68      64.378  42.091  31.681  1.00  0.00           H  
ATOM   1060  CA  PRO    68      64.609  42.923  33.663  1.00  0.00           C  
ATOM   1061  HA  PRO    68      64.605  42.179  34.460  1.00  0.00           H  
ATOM   1062  C   PRO    68      66.022  43.234  33.220  1.00  0.00           C  
ATOM   1063  O   PRO    68      66.379  44.278  32.700  1.00  0.00           O  
ATOM   1064  N   VAL    69      66.853  42.145  33.244  1.00  0.00           N  
ATOM   1065  H   VAL    69      66.469  41.264  33.555  1.00  0.00           H  
ATOM   1066  CA  VAL    69      68.291  42.051  32.884  1.00  0.00           C  
ATOM   1067  HA  VAL    69      68.570  40.997  32.888  1.00  0.00           H  
ATOM   1068  CB  VAL    69      68.612  42.673  31.517  1.00  0.00           C  
ATOM   1069  HB  VAL    69      68.645  43.762  31.563  1.00  0.00           H  
ATOM   1070  CG1 VAL    69      70.012  42.238  31.103  1.00  0.00           C  
ATOM   1071 HG11 VAL    69      70.257  42.716  30.155  1.00  0.00           H  
ATOM   1072 HG12 VAL    69      70.746  42.524  31.856  1.00  0.00           H  
ATOM   1073 HG13 VAL    69      70.024  41.149  31.053  1.00  0.00           H  
ATOM   1074  CG2 VAL    69      67.661  42.205  30.418  1.00  0.00           C  
ATOM   1075 HG21 VAL    69      67.828  42.833  29.543  1.00  0.00           H  
ATOM   1076 HG22 VAL    69      67.828  41.157  30.166  1.00  0.00           H  
ATOM   1077 HG23 VAL    69      66.590  42.276  30.605  1.00  0.00           H  
ATOM   1078  C   VAL    69      69.135  42.666  34.031  1.00  0.00           C  
ATOM   1079  O   VAL    69      69.915  42.000  34.704  1.00  0.00           O  
ATOM   1080  N   GLU    70      68.887  43.945  34.401  1.00  0.00           N  
ATOM   1081  H   GLU    70      68.347  44.484  33.739  1.00  0.00           H  
ATOM   1082  CA  GLU    70      69.258  44.659  35.583  1.00  0.00           C  
ATOM   1083  HA  GLU    70      70.314  44.922  35.650  1.00  0.00           H  
ATOM   1084  CB  GLU    70      68.415  45.951  35.678  1.00  0.00           C  
ATOM   1085  HB2 GLU    70      68.770  46.387  36.611  1.00  0.00           H  
ATOM   1086  HB3 GLU    70      67.372  45.637  35.730  1.00  0.00           H  
ATOM   1087  CG  GLU    70      68.636  46.813  34.489  1.00  0.00           C  
ATOM   1088  HG2 GLU    70      68.003  46.597  33.628  1.00  0.00           H  
ATOM   1089  HG3 GLU    70      69.672  46.664  34.184  1.00  0.00           H  
ATOM   1090  CD  GLU    70      68.501  48.313  34.653  1.00  0.00           C  
ATOM   1091  OE1 GLU    70      68.381  49.028  33.607  1.00  0.00           O  
ATOM   1092  OE2 GLU    70      68.605  48.784  35.772  1.00  0.00           O  
ATOM   1093  C   GLU    70      69.129  43.890  36.900  1.00  0.00           C  
ATOM   1094  O   GLU    70      70.105  43.710  37.631  1.00  0.00           O  
ATOM   1095  N   LYS    71      67.889  43.357  37.142  1.00  0.00           N  
ATOM   1096  H   LYS    71      67.177  43.630  36.480  1.00  0.00           H  
ATOM   1097  CA  LYS    71      67.455  42.428  38.207  1.00  0.00           C  
ATOM   1098  HA  LYS    71      66.427  42.124  38.009  1.00  0.00           H  
ATOM   1099  CB  LYS    71      68.331  41.191  38.277  1.00  0.00           C  
ATOM   1100  HB2 LYS    71      68.268  40.787  39.288  1.00  0.00           H  
ATOM   1101  HB3 LYS    71      69.311  41.590  38.012  1.00  0.00           H  
ATOM   1102  CG  LYS    71      67.806  40.104  37.364  1.00  0.00           C  
ATOM   1103  HG2 LYS    71      67.827  40.663  36.429  1.00  0.00           H  
ATOM   1104  HG3 LYS    71      66.813  39.883  37.754  1.00  0.00           H  
ATOM   1105  CD  LYS    71      68.563  38.740  37.306  1.00  0.00           C  
ATOM   1106  HD2 LYS    71      68.139  38.214  36.450  1.00  0.00           H  
ATOM   1107  HD3 LYS    71      68.448  38.249  38.272  1.00  0.00           H  
ATOM   1108  CE  LYS    71      70.106  39.058  37.107  1.00  0.00           C  
ATOM   1109  HE2 LYS    71      70.620  38.152  37.426  1.00  0.00           H  
ATOM   1110  HE3 LYS    71      70.462  39.883  37.724  1.00  0.00           H  
ATOM   1111  NZ  LYS    71      70.350  39.361  35.672  1.00  0.00           N  
ATOM   1112  HZ1 LYS    71      69.894  40.223  35.412  1.00  0.00           H  
ATOM   1113  HZ2 LYS    71      71.302  39.585  35.421  1.00  0.00           H  
ATOM   1114  HZ3 LYS    71      70.027  38.561  35.147  1.00  0.00           H  
ATOM   1115  C   LYS    71      67.449  43.285  39.528  1.00  0.00           C  
ATOM   1116  O   LYS    71      68.096  42.942  40.526  1.00  0.00           O  
ATOM   1117  N   GLU    72      66.732  44.349  39.568  1.00  0.00           N  
ATOM   1118  H   GLU    72      66.230  44.466  38.700  1.00  0.00           H  
ATOM   1119  CA  GLU    72      66.563  45.356  40.685  1.00  0.00           C  
ATOM   1120  HA  GLU    72      66.963  44.838  41.557  1.00  0.00           H  
ATOM   1121  CB  GLU    72      67.418  46.567  40.524  1.00  0.00           C  
ATOM   1122  HB2 GLU    72      67.157  47.148  39.639  1.00  0.00           H  
ATOM   1123  HB3 GLU    72      68.464  46.263  40.501  1.00  0.00           H  
ATOM   1124  CG  GLU    72      67.419  47.530  41.726  1.00  0.00           C  
ATOM   1125  HG2 GLU    72      67.526  46.978  42.660  1.00  0.00           H  
ATOM   1126  HG3 GLU    72      66.486  48.093  41.701  1.00  0.00           H  
ATOM   1127  CD  GLU    72      68.704  48.446  41.642  1.00  0.00           C  
ATOM   1128  OE1 GLU    72      69.285  48.759  42.678  1.00  0.00           O  
ATOM   1129  OE2 GLU    72      69.041  48.876  40.529  1.00  0.00           O  
ATOM   1130  C   GLU    72      65.062  45.639  40.809  1.00  0.00           C  
ATOM   1131  O   GLU    72      64.385  46.118  39.969  1.00  0.00           O  
ATOM   1132  N   SER    73      64.570  45.255  41.970  1.00  0.00           N  
ATOM   1133  H   SER    73      65.204  44.848  42.643  1.00  0.00           H  
ATOM   1134  CA  SER    73      63.258  45.576  42.512  1.00  0.00           C  
ATOM   1135  HA  SER    73      62.526  45.238  41.779  1.00  0.00           H  
ATOM   1136  CB  SER    73      63.014  44.699  43.710  1.00  0.00           C  
ATOM   1137  HB2 SER    73      62.086  44.894  44.248  1.00  0.00           H  
ATOM   1138  HB3 SER    73      63.902  44.857  44.321  1.00  0.00           H  
ATOM   1139  OG  SER    73      63.015  43.323  43.358  1.00  0.00           O  
ATOM   1140  HG  SER    73      63.328  42.821  44.114  1.00  0.00           H  
ATOM   1141  C   SER    73      63.051  47.047  42.985  1.00  0.00           C  
ATOM   1142  O   SER    73      63.535  47.447  44.044  1.00  0.00           O  
ATOM   1143  N   TRP    74      62.430  47.884  42.210  1.00  0.00           N  
ATOM   1144  H   TRP    74      62.196  47.689  41.247  1.00  0.00           H  
ATOM   1145  CA  TRP    74      61.847  49.209  42.701  1.00  0.00           C  
ATOM   1146  HA  TRP    74      62.504  49.657  43.447  1.00  0.00           H  
ATOM   1147  CB  TRP    74      61.735  50.158  41.554  1.00  0.00           C  
ATOM   1148  HB2 TRP    74      61.320  51.074  41.975  1.00  0.00           H  
ATOM   1149  HB3 TRP    74      61.141  49.721  40.751  1.00  0.00           H  
ATOM   1150  CG  TRP    74      63.101  50.530  41.007  1.00  0.00           C  
ATOM   1151  CD1 TRP    74      63.717  49.935  39.934  1.00  0.00           C  
ATOM   1152  HD1 TRP    74      63.305  49.138  39.334  1.00  0.00           H  
ATOM   1153  NE1 TRP    74      64.969  50.430  39.833  1.00  0.00           N  
ATOM   1154  HE1 TRP    74      65.697  50.111  39.210  1.00  0.00           H  
ATOM   1155  CE2 TRP    74      65.246  51.364  40.804  1.00  0.00           C  
ATOM   1156  CZ2 TRP    74      66.470  51.995  41.118  1.00  0.00           C  
ATOM   1157  HZ2 TRP    74      67.365  51.917  40.518  1.00  0.00           H  
ATOM   1158  CH2 TRP    74      66.505  52.789  42.241  1.00  0.00           C  
ATOM   1159  HH2 TRP    74      67.401  53.360  42.432  1.00  0.00           H  
ATOM   1160  CZ3 TRP    74      65.310  53.044  42.974  1.00  0.00           C  
ATOM   1161  HZ3 TRP    74      65.364  53.794  43.749  1.00  0.00           H  
ATOM   1162  CE3 TRP    74      64.174  52.329  42.716  1.00  0.00           C  
ATOM   1163  HE3 TRP    74      63.272  52.384  43.307  1.00  0.00           H  
ATOM   1164  CD2 TRP    74      64.099  51.431  41.599  1.00  0.00           C  
ATOM   1165  C   TRP    74      60.415  49.023  43.381  1.00  0.00           C  
ATOM   1166  O   TRP    74      59.482  48.426  42.813  1.00  0.00           O  
ATOM   1167  N   ILE    75      60.199  49.490  44.644  1.00  0.00           N  
ATOM   1168  H   ILE    75      60.941  49.897  45.195  1.00  0.00           H  
ATOM   1169  CA  ILE    75      58.963  49.335  45.262  1.00  0.00           C  
ATOM   1170  HA  ILE    75      58.186  48.736  44.786  1.00  0.00           H  
ATOM   1171  CB  ILE    75      59.083  48.713  46.721  1.00  0.00           C  
ATOM   1172  HB  ILE    75      59.823  49.305  47.259  1.00  0.00           H  
ATOM   1173  CG2 ILE    75      57.744  48.824  47.522  1.00  0.00           C  
ATOM   1174 HG21 ILE    75      56.888  48.702  46.858  1.00  0.00           H  
ATOM   1175 HG22 ILE    75      57.785  48.086  48.324  1.00  0.00           H  
ATOM   1176 HG23 ILE    75      57.701  49.829  47.940  1.00  0.00           H  
ATOM   1177  CG1 ILE    75      59.506  47.193  46.693  1.00  0.00           C  
ATOM   1178 HG12 ILE    75      59.709  46.875  47.715  1.00  0.00           H  
ATOM   1179 HG13 ILE    75      60.396  47.000  46.095  1.00  0.00           H  
ATOM   1180  CD1 ILE    75      58.548  46.205  46.103  1.00  0.00           C  
ATOM   1181 HD11 ILE    75      57.848  45.846  46.857  1.00  0.00           H  
ATOM   1182 HD12 ILE    75      58.144  46.487  45.130  1.00  0.00           H  
ATOM   1183 HD13 ILE    75      59.222  45.377  45.882  1.00  0.00           H  
ATOM   1184  C   ILE    75      58.359  50.668  45.318  1.00  0.00           C  
ATOM   1185  O   ILE    75      58.654  51.508  46.183  1.00  0.00           O  
ATOM   1186  N   VAL    76      57.411  50.914  44.517  1.00  0.00           N  
ATOM   1187  H   VAL    76      57.084  50.250  43.829  1.00  0.00           H  
ATOM   1188  CA  VAL    76      56.479  52.096  44.559  1.00  0.00           C  
ATOM   1189  HA  VAL    76      57.107  52.951  44.809  1.00  0.00           H  
ATOM   1190  CB  VAL    76      55.772  52.384  43.233  1.00  0.00           C  
ATOM   1191  HB  VAL    76      55.126  51.537  43.002  1.00  0.00           H  
ATOM   1192  CG1 VAL    76      54.890  53.589  43.393  1.00  0.00           C  
ATOM   1193 HG11 VAL    76      54.372  54.023  42.538  1.00  0.00           H  
ATOM   1194 HG12 VAL    76      54.143  53.450  44.175  1.00  0.00           H  
ATOM   1195 HG13 VAL    76      55.533  54.405  43.722  1.00  0.00           H  
ATOM   1196  CG2 VAL    76      56.726  52.500  42.124  1.00  0.00           C  
ATOM   1197 HG21 VAL    76      57.419  53.333  42.241  1.00  0.00           H  
ATOM   1198 HG22 VAL    76      57.235  51.537  42.091  1.00  0.00           H  
ATOM   1199 HG23 VAL    76      56.166  52.559  41.190  1.00  0.00           H  
ATOM   1200  C   VAL    76      55.489  51.883  45.667  1.00  0.00           C  
ATOM   1201  O   VAL    76      54.552  51.087  45.517  1.00  0.00           O  
ATOM   1202  N   SER    77      55.640  52.586  46.800  1.00  0.00           N  
ATOM   1203  H   SER    77      56.467  53.156  46.905  1.00  0.00           H  
ATOM   1204  CA  SER    77      54.862  52.597  48.041  1.00  0.00           C  
ATOM   1205  HA  SER    77      54.188  51.742  48.093  1.00  0.00           H  
ATOM   1206  CB  SER    77      55.854  52.536  49.239  1.00  0.00           C  
ATOM   1207  HB2 SER    77      56.384  51.584  49.286  1.00  0.00           H  
ATOM   1208  HB3 SER    77      55.303  52.553  50.180  1.00  0.00           H  
ATOM   1209  OG  SER    77      56.784  53.592  49.420  1.00  0.00           O  
ATOM   1210  HG  SER    77      57.324  53.753  48.642  1.00  0.00           H  
ATOM   1211  C   SER    77      53.882  53.843  47.819  1.00  0.00           C  
ATOM   1212  O   SER    77      54.317  54.986  47.846  1.00  0.00           O  
ATOM   1213  N   GLY    78      52.622  53.580  47.524  1.00  0.00           N  
ATOM   1214  H   GLY    78      52.364  52.608  47.614  1.00  0.00           H  
ATOM   1215  CA  GLY    78      51.525  54.598  47.304  1.00  0.00           C  
ATOM   1216  HA2 GLY    78      50.729  54.374  46.594  1.00  0.00           H  
ATOM   1217  HA3 GLY    78      51.946  55.539  46.951  1.00  0.00           H  
ATOM   1218  C   GLY    78      50.984  54.978  48.643  1.00  0.00           C  
ATOM   1219  O   GLY    78      50.707  54.084  49.460  1.00  0.00           O  
ATOM   1220  N   THR    79      50.577  56.248  48.862  1.00  0.00           N  
ATOM   1221  H   THR    79      50.692  56.875  48.079  1.00  0.00           H  
ATOM   1222  CA  THR    79      50.088  56.829  50.125  1.00  0.00           C  
ATOM   1223  HA  THR    79      50.069  56.011  50.845  1.00  0.00           H  
ATOM   1224  CB  THR    79      51.073  57.779  50.916  1.00  0.00           C  
ATOM   1225  HB  THR    79      50.730  57.640  51.941  1.00  0.00           H  
ATOM   1226  CG2 THR    79      52.539  57.345  50.884  1.00  0.00           C  
ATOM   1227 HG21 THR    79      52.844  57.548  49.857  1.00  0.00           H  
ATOM   1228 HG22 THR    79      53.078  58.020  51.548  1.00  0.00           H  
ATOM   1229 HG23 THR    79      52.805  56.373  51.298  1.00  0.00           H  
ATOM   1230  OG1 THR    79      50.901  59.147  50.500  1.00  0.00           O  
ATOM   1231  HG1 THR    79      51.708  59.641  50.660  1.00  0.00           H  
ATOM   1232  C   THR    79      48.715  57.578  50.034  1.00  0.00           C  
ATOM   1233  O   THR    79      48.233  58.006  48.962  1.00  0.00           O  
ATOM   1234  N   GLN    80      47.872  57.618  51.121  1.00  0.00           N  
ATOM   1235  H   GLN    80      48.204  57.122  51.936  1.00  0.00           H  
ATOM   1236  CA  GLN    80      46.541  58.334  51.206  1.00  0.00           C  
ATOM   1237  HA  GLN    80      45.815  57.888  50.526  1.00  0.00           H  
ATOM   1238  CB  GLN    80      46.098  58.158  52.689  1.00  0.00           C  
ATOM   1239  HB2 GLN    80      46.802  58.612  53.386  1.00  0.00           H  
ATOM   1240  HB3 GLN    80      46.012  57.128  53.035  1.00  0.00           H  
ATOM   1241  CG  GLN    80      44.704  58.720  53.025  1.00  0.00           C  
ATOM   1242  HG2 GLN    80      44.701  59.779  52.767  1.00  0.00           H  
ATOM   1243  HG3 GLN    80      44.357  58.580  54.048  1.00  0.00           H  
ATOM   1244  CD  GLN    80      43.577  58.039  52.188  1.00  0.00           C  
ATOM   1245  OE1 GLN    80      43.766  56.968  51.627  1.00  0.00           O  
ATOM   1246  NE2 GLN    80      42.425  58.670  51.938  1.00  0.00           N  
ATOM   1247 HE21 GLN    80      41.701  58.130  51.487  1.00  0.00           H  
ATOM   1248 HE22 GLN    80      42.158  59.532  52.393  1.00  0.00           H  
ATOM   1249  C   GLN    80      46.586  59.768  50.699  1.00  0.00           C  
ATOM   1250  O   GLN    80      45.558  60.263  50.306  1.00  0.00           O  
ATOM   1251  N   SER    81      47.757  60.397  50.656  1.00  0.00           N  
ATOM   1252  H   SER    81      48.472  59.828  51.085  1.00  0.00           H  
ATOM   1253  CA  SER    81      48.169  61.767  50.236  1.00  0.00           C  
ATOM   1254  HA  SER    81      47.319  62.423  50.048  1.00  0.00           H  
ATOM   1255  CB  SER    81      49.201  62.267  51.252  1.00  0.00           C  
ATOM   1256  HB2 SER    81      50.079  61.690  50.962  1.00  0.00           H  
ATOM   1257  HB3 SER    81      48.994  62.131  52.314  1.00  0.00           H  
ATOM   1258  OG  SER    81      49.508  63.622  50.939  1.00  0.00           O  
ATOM   1259  HG  SER    81      48.727  64.159  51.092  1.00  0.00           H  
ATOM   1260  C   SER    81      48.852  61.649  48.835  1.00  0.00           C  
ATOM   1261  O   SER    81      49.784  62.313  48.386  1.00  0.00           O  
ATOM   1262  N   GLY    82      48.299  60.718  48.028  1.00  0.00           N  
ATOM   1263  H   GLY    82      47.512  60.307  48.510  1.00  0.00           H  
ATOM   1264  CA  GLY    82      48.501  60.330  46.615  1.00  0.00           C  
ATOM   1265  HA2 GLY    82      48.096  61.118  45.980  1.00  0.00           H  
ATOM   1266  HA3 GLY    82      47.838  59.478  46.465  1.00  0.00           H  
ATOM   1267  C   GLY    82      49.922  60.127  46.159  1.00  0.00           C  
ATOM   1268  O   GLY    82      50.124  60.020  44.987  1.00  0.00           O  
ATOM   1269  N   THR    83      50.919  59.956  47.070  1.00  0.00           N  
ATOM   1270  H   THR    83      50.582  59.911  48.021  1.00  0.00           H  
ATOM   1271  CA  THR    83      52.372  60.069  46.882  1.00  0.00           C  
ATOM   1272  HA  THR    83      52.577  60.801  46.101  1.00  0.00           H  
ATOM   1273  CB  THR    83      53.083  60.572  48.123  1.00  0.00           C  
ATOM   1274  HB  THR    83      52.946  59.914  48.980  1.00  0.00           H  
ATOM   1275  CG2 THR    83      54.542  60.607  47.953  1.00  0.00           C  
ATOM   1276 HG21 THR    83      55.090  59.668  47.874  1.00  0.00           H  
ATOM   1277 HG22 THR    83      54.804  61.350  47.200  1.00  0.00           H  
ATOM   1278 HG23 THR    83      54.839  61.118  48.868  1.00  0.00           H  
ATOM   1279  OG1 THR    83      52.695  61.961  48.461  1.00  0.00           O  
ATOM   1280  HG1 THR    83      51.745  61.988  48.595  1.00  0.00           H  
ATOM   1281  C   THR    83      53.069  58.709  46.475  1.00  0.00           C  
ATOM   1282  O   THR    83      52.804  57.697  47.192  1.00  0.00           O  
ATOM   1283  N   LEU    84      53.753  58.707  45.336  1.00  0.00           N  
ATOM   1284  H   LEU    84      53.896  59.570  44.831  1.00  0.00           H  
ATOM   1285  CA  LEU    84      54.237  57.416  44.722  1.00  0.00           C  
ATOM   1286  HA  LEU    84      53.685  56.605  45.198  1.00  0.00           H  
ATOM   1287  CB  LEU    84      54.017  57.371  43.249  1.00  0.00           C  
ATOM   1288  HB2 LEU    84      54.468  56.489  42.793  1.00  0.00           H  
ATOM   1289  HB3 LEU    84      54.418  58.248  42.742  1.00  0.00           H  
ATOM   1290  CG  LEU    84      52.544  57.389  42.897  1.00  0.00           C  
ATOM   1291  HG  LEU    84      52.115  58.248  43.412  1.00  0.00           H  
ATOM   1292  CD1 LEU    84      52.378  57.676  41.403  1.00  0.00           C  
ATOM   1293 HD11 LEU    84      52.801  56.820  40.876  1.00  0.00           H  
ATOM   1294 HD12 LEU    84      51.315  57.901  41.322  1.00  0.00           H  
ATOM   1295 HD13 LEU    84      52.907  58.570  41.074  1.00  0.00           H  
ATOM   1296  CD2 LEU    84      51.716  56.128  43.323  1.00  0.00           C  
ATOM   1297 HD21 LEU    84      51.697  55.981  44.403  1.00  0.00           H  
ATOM   1298 HD22 LEU    84      50.661  56.140  43.052  1.00  0.00           H  
ATOM   1299 HD23 LEU    84      52.241  55.261  42.924  1.00  0.00           H  
ATOM   1300  C   LEU    84      55.692  57.250  45.109  1.00  0.00           C  
ATOM   1301  O   LEU    84      56.581  57.262  44.284  1.00  0.00           O  
ATOM   1302  N   LEU    85      55.902  57.098  46.386  1.00  0.00           N  
ATOM   1303  H   LEU    85      55.240  56.817  47.096  1.00  0.00           H  
ATOM   1304  CA  LEU    85      57.267  57.000  46.958  1.00  0.00           C  
ATOM   1305  HA  LEU    85      57.793  57.885  46.602  1.00  0.00           H  
ATOM   1306  CB  LEU    85      57.349  57.290  48.449  1.00  0.00           C  
ATOM   1307  HB2 LEU    85      56.816  56.456  48.907  1.00  0.00           H  
ATOM   1308  HB3 LEU    85      56.778  58.182  48.705  1.00  0.00           H  
ATOM   1309  CG  LEU    85      58.776  57.398  49.040  1.00  0.00           C  
ATOM   1310  HG  LEU    85      59.331  56.501  48.765  1.00  0.00           H  
ATOM   1311  CD1 LEU    85      59.640  58.535  48.546  1.00  0.00           C  
ATOM   1312 HD11 LEU    85      60.568  58.494  49.116  1.00  0.00           H  
ATOM   1313 HD12 LEU    85      59.833  58.438  47.477  1.00  0.00           H  
ATOM   1314 HD13 LEU    85      59.058  59.452  48.642  1.00  0.00           H  
ATOM   1315  CD2 LEU    85      58.548  57.548  50.530  1.00  0.00           C  
ATOM   1316 HD21 LEU    85      57.779  58.288  50.749  1.00  0.00           H  
ATOM   1317 HD22 LEU    85      58.190  56.609  50.952  1.00  0.00           H  
ATOM   1318 HD23 LEU    85      59.466  57.850  51.035  1.00  0.00           H  
ATOM   1319  C   LEU    85      58.080  55.793  46.546  1.00  0.00           C  
ATOM   1320  O   LEU    85      57.722  54.657  46.816  1.00  0.00           O  
ATOM   1321  N   VAL    86      59.230  55.996  45.863  1.00  0.00           N  
ATOM   1322  H   VAL    86      59.463  56.934  45.569  1.00  0.00           H  
ATOM   1323  CA  VAL    86      59.982  54.909  45.163  1.00  0.00           C  
ATOM   1324  HA  VAL    86      59.365  54.012  45.102  1.00  0.00           H  
ATOM   1325  CB  VAL    86      60.415  55.313  43.769  1.00  0.00           C  
ATOM   1326  HB  VAL    86      61.056  56.195  43.765  1.00  0.00           H  
ATOM   1327  CG1 VAL    86      61.189  54.290  42.977  1.00  0.00           C  
ATOM   1328 HG11 VAL    86      62.161  54.381  43.461  1.00  0.00           H  
ATOM   1329 HG12 VAL    86      60.655  53.340  43.021  1.00  0.00           H  
ATOM   1330 HG13 VAL    86      61.325  54.590  41.938  1.00  0.00           H  
ATOM   1331  CG2 VAL    86      59.162  55.620  42.865  1.00  0.00           C  
ATOM   1332 HG21 VAL    86      58.210  55.210  43.202  1.00  0.00           H  
ATOM   1333 HG22 VAL    86      59.049  56.701  42.949  1.00  0.00           H  
ATOM   1334 HG23 VAL    86      59.303  55.304  41.831  1.00  0.00           H  
ATOM   1335  C   VAL    86      61.112  54.458  46.073  1.00  0.00           C  
ATOM   1336  O   VAL    86      62.126  55.169  46.375  1.00  0.00           O  
ATOM   1337  N   ILE    87      60.964  53.271  46.735  1.00  0.00           N  
ATOM   1338  H   ILE    87      60.097  52.756  46.678  1.00  0.00           H  
ATOM   1339  CA  ILE    87      61.913  52.625  47.607  1.00  0.00           C  
ATOM   1340  HA  ILE    87      62.556  53.405  48.013  1.00  0.00           H  
ATOM   1341  CB  ILE    87      61.069  51.940  48.682  1.00  0.00           C  
ATOM   1342  HB  ILE    87      60.440  51.226  48.151  1.00  0.00           H  
ATOM   1343  CG2 ILE    87      61.981  51.227  49.715  1.00  0.00           C  
ATOM   1344 HG21 ILE    87      62.610  50.462  49.259  1.00  0.00           H  
ATOM   1345 HG22 ILE    87      62.588  51.963  50.242  1.00  0.00           H  
ATOM   1346 HG23 ILE    87      61.341  50.956  50.555  1.00  0.00           H  
ATOM   1347  CG1 ILE    87      60.033  52.867  49.413  1.00  0.00           C  
ATOM   1348 HG12 ILE    87      59.451  52.365  50.186  1.00  0.00           H  
ATOM   1349 HG13 ILE    87      59.323  53.169  48.643  1.00  0.00           H  
ATOM   1350  CD1 ILE    87      60.632  54.124  50.034  1.00  0.00           C  
ATOM   1351 HD11 ILE    87      61.056  54.624  49.163  1.00  0.00           H  
ATOM   1352 HD12 ILE    87      59.740  54.694  50.296  1.00  0.00           H  
ATOM   1353 HD13 ILE    87      61.304  54.027  50.886  1.00  0.00           H  
ATOM   1354  C   ILE    87      62.743  51.646  46.819  1.00  0.00           C  
ATOM   1355  O   ILE    87      62.160  50.868  46.052  1.00  0.00           O  
ATOM   1356  N   ASN    88      64.103  51.627  47.064  1.00  0.00           N  
ATOM   1357  H   ASN    88      64.409  52.342  47.708  1.00  0.00           H  
ATOM   1358  CA  ASN    88      65.008  50.577  46.641  1.00  0.00           C  
ATOM   1359  HA  ASN    88      64.500  50.233  45.740  1.00  0.00           H  
ATOM   1360  CB  ASN    88      66.346  51.229  46.207  1.00  0.00           C  
ATOM   1361  HB2 ASN    88      66.811  51.641  47.102  1.00  0.00           H  
ATOM   1362  HB3 ASN    88      66.213  52.114  45.585  1.00  0.00           H  
ATOM   1363  CG  ASN    88      67.272  50.247  45.473  1.00  0.00           C  
ATOM   1364  OD1 ASN    88      67.964  49.484  46.155  1.00  0.00           O  
ATOM   1365  ND2 ASN    88      67.447  50.284  44.219  1.00  0.00           N  
ATOM   1366 HD21 ASN    88      68.285  49.841  43.873  1.00  0.00           H  
ATOM   1367 HD22 ASN    88      66.775  50.872  43.747  1.00  0.00           H  
ATOM   1368  C   ASN    88      65.164  49.440  47.684  1.00  0.00           C  
ATOM   1369  O   ASN    88      65.581  49.761  48.789  1.00  0.00           O  
ATOM   1370  N   THR    89      65.079  48.153  47.345  1.00  0.00           N  
ATOM   1371  H   THR    89      65.107  47.830  46.389  1.00  0.00           H  
ATOM   1372  CA  THR    89      65.036  47.098  48.311  1.00  0.00           C  
ATOM   1373  HA  THR    89      64.285  47.478  49.004  1.00  0.00           H  
ATOM   1374  CB  THR    89      64.488  45.794  47.676  1.00  0.00           C  
ATOM   1375  HB  THR    89      64.669  45.047  48.449  1.00  0.00           H  
ATOM   1376  CG2 THR    89      62.993  45.917  47.266  1.00  0.00           C  
ATOM   1377 HG21 THR    89      62.449  46.641  47.873  1.00  0.00           H  
ATOM   1378 HG22 THR    89      62.951  46.179  46.209  1.00  0.00           H  
ATOM   1379 HG23 THR    89      62.525  44.934  47.328  1.00  0.00           H  
ATOM   1380  OG1 THR    89      65.277  45.405  46.531  1.00  0.00           O  
ATOM   1381  HG1 THR    89      66.075  45.184  47.016  1.00  0.00           H  
ATOM   1382  C   THR    89      66.353  46.797  49.108  1.00  0.00           C  
ATOM   1383  O   THR    89      66.321  46.301  50.194  1.00  0.00           O  
ATOM   1384  N   GLU    90      67.477  47.108  48.491  1.00  0.00           N  
ATOM   1385  H   GLU    90      67.487  47.505  47.563  1.00  0.00           H  
ATOM   1386  CA  GLU    90      68.809  46.866  49.094  1.00  0.00           C  
ATOM   1387  HA  GLU    90      68.763  45.929  49.649  1.00  0.00           H  
ATOM   1388  CB  GLU    90      69.681  46.668  47.868  1.00  0.00           C  
ATOM   1389  HB2 GLU    90      70.671  46.320  48.160  1.00  0.00           H  
ATOM   1390  HB3 GLU    90      69.790  47.530  47.210  1.00  0.00           H  
ATOM   1391  CG  GLU    90      69.231  45.433  46.903  1.00  0.00           C  
ATOM   1392  HG2 GLU    90      70.132  45.028  46.442  1.00  0.00           H  
ATOM   1393  HG3 GLU    90      68.592  45.763  46.084  1.00  0.00           H  
ATOM   1394  CD  GLU    90      68.603  44.306  47.787  1.00  0.00           C  
ATOM   1395  OE1 GLU    90      69.353  43.499  48.351  1.00  0.00           O  
ATOM   1396  OE2 GLU    90      67.344  44.163  47.697  1.00  0.00           O  
ATOM   1397  C   GLU    90      69.359  48.089  49.817  1.00  0.00           C  
ATOM   1398  O   GLU    90      70.022  47.971  50.838  1.00  0.00           O  
ATOM   1399  N   ASP    91      69.196  49.239  49.222  1.00  0.00           N  
ATOM   1400  H   ASP    91      68.579  49.330  48.427  1.00  0.00           H  
ATOM   1401  CA  ASP    91      70.025  50.476  49.560  1.00  0.00           C  
ATOM   1402  HA  ASP    91      70.575  50.280  50.480  1.00  0.00           H  
ATOM   1403  CB  ASP    91      71.077  50.864  48.502  1.00  0.00           C  
ATOM   1404  HB2 ASP    91      70.630  50.850  47.508  1.00  0.00           H  
ATOM   1405  HB3 ASP    91      71.959  50.224  48.522  1.00  0.00           H  
ATOM   1406  CG  ASP    91      71.561  52.330  48.832  1.00  0.00           C  
ATOM   1407  OD1 ASP    91      72.093  52.947  47.879  1.00  0.00           O  
ATOM   1408  OD2 ASP    91      71.588  52.730  49.944  1.00  0.00           O  
ATOM   1409  C   ASP    91      69.093  51.598  49.955  1.00  0.00           C  
ATOM   1410  O   ASP    91      68.390  52.179  49.119  1.00  0.00           O  
ATOM   1411  N   GLY    92      68.975  51.993  51.234  1.00  0.00           N  
ATOM   1412  H   GLY    92      69.430  51.301  51.813  1.00  0.00           H  
ATOM   1413  CA  GLY    92      68.224  53.150  51.780  1.00  0.00           C  
ATOM   1414  HA2 GLY    92      68.410  53.217  52.852  1.00  0.00           H  
ATOM   1415  HA3 GLY    92      67.160  52.919  51.714  1.00  0.00           H  
ATOM   1416  C   GLY    92      68.493  54.534  51.180  1.00  0.00           C  
ATOM   1417  O   GLY    92      67.566  55.353  51.120  1.00  0.00           O  
ATOM   1418  N   LYS    93      69.697  54.742  50.616  1.00  0.00           N  
ATOM   1419  H   LYS    93      70.398  54.014  50.616  1.00  0.00           H  
ATOM   1420  CA  LYS    93      70.069  56.015  49.949  1.00  0.00           C  
ATOM   1421  HA  LYS    93      69.679  56.753  50.650  1.00  0.00           H  
ATOM   1422  CB  LYS    93      71.650  56.018  49.823  1.00  0.00           C  
ATOM   1423  HB2 LYS    93      71.975  56.908  49.284  1.00  0.00           H  
ATOM   1424  HB3 LYS    93      71.888  55.145  49.215  1.00  0.00           H  
ATOM   1425  CG  LYS    93      72.443  55.921  51.204  1.00  0.00           C  
ATOM   1426  HG2 LYS    93      71.962  55.082  51.707  1.00  0.00           H  
ATOM   1427  HG3 LYS    93      72.166  56.832  51.733  1.00  0.00           H  
ATOM   1428  CD  LYS    93      73.908  55.794  51.091  1.00  0.00           C  
ATOM   1429  HD2 LYS    93      74.231  55.596  52.113  1.00  0.00           H  
ATOM   1430  HD3 LYS    93      74.411  56.681  50.707  1.00  0.00           H  
ATOM   1431  CE  LYS    93      74.409  54.606  50.259  1.00  0.00           C  
ATOM   1432  HE2 LYS    93      74.067  54.726  49.231  1.00  0.00           H  
ATOM   1433  HE3 LYS    93      73.767  53.787  50.582  1.00  0.00           H  
ATOM   1434  NZ  LYS    93      75.855  54.343  50.326  1.00  0.00           N  
ATOM   1435  HZ1 LYS    93      76.375  54.922  49.682  1.00  0.00           H  
ATOM   1436  HZ2 LYS    93      76.219  54.408  51.265  1.00  0.00           H  
ATOM   1437  HZ3 LYS    93      76.038  53.375  50.107  1.00  0.00           H  
ATOM   1438  C   LYS    93      69.388  56.328  48.645  1.00  0.00           C  
ATOM   1439  O   LYS    93      68.956  57.402  48.414  1.00  0.00           O  
ATOM   1440  N   LYS    94      69.176  55.306  47.800  1.00  0.00           N  
ATOM   1441  H   LYS    94      69.650  54.447  48.042  1.00  0.00           H  
ATOM   1442  CA  LYS    94      68.439  55.445  46.565  1.00  0.00           C  
ATOM   1443  HA  LYS    94      68.760  56.390  46.128  1.00  0.00           H  
ATOM   1444  CB  LYS    94      68.728  54.228  45.616  1.00  0.00           C  
ATOM   1445  HB2 LYS    94      68.134  54.207  44.702  1.00  0.00           H  
ATOM   1446  HB3 LYS    94      68.496  53.325  46.181  1.00  0.00           H  
ATOM   1447  CG  LYS    94      70.226  54.045  45.200  1.00  0.00           C  
ATOM   1448  HG2 LYS    94      70.842  53.995  46.098  1.00  0.00           H  
ATOM   1449  HG3 LYS    94      70.665  54.757  44.501  1.00  0.00           H  
ATOM   1450  CD  LYS    94      70.404  52.653  44.528  1.00  0.00           C  
ATOM   1451  HD2 LYS    94      69.898  52.735  43.566  1.00  0.00           H  
ATOM   1452  HD3 LYS    94      69.931  51.843  45.082  1.00  0.00           H  
ATOM   1453  CE  LYS    94      71.963  52.412  44.342  1.00  0.00           C  
ATOM   1454  HE2 LYS    94      72.475  52.647  45.275  1.00  0.00           H  
ATOM   1455  HE3 LYS    94      72.432  53.135  43.675  1.00  0.00           H  
ATOM   1456  NZ  LYS    94      72.255  51.039  43.961  1.00  0.00           N  
ATOM   1457  HZ1 LYS    94      71.956  50.785  43.030  1.00  0.00           H  
ATOM   1458  HZ2 LYS    94      73.238  50.918  44.156  1.00  0.00           H  
ATOM   1459  HZ3 LYS    94      71.801  50.384  44.582  1.00  0.00           H  
ATOM   1460  C   LYS    94      66.959  55.517  46.863  1.00  0.00           C  
ATOM   1461  O   LYS    94      66.358  54.468  47.187  1.00  0.00           O  
ATOM   1462  N   ARG    95      66.394  56.727  46.744  1.00  0.00           N  
ATOM   1463  H   ARG    95      67.035  57.484  46.554  1.00  0.00           H  
ATOM   1464  CA  ARG    95      65.005  57.002  47.184  1.00  0.00           C  
ATOM   1465  HA  ARG    95      64.407  56.246  46.676  1.00  0.00           H  
ATOM   1466  CB  ARG    95      64.848  56.767  48.682  1.00  0.00           C  
ATOM   1467  HB2 ARG    95      65.393  57.596  49.134  1.00  0.00           H  
ATOM   1468  HB3 ARG    95      65.320  55.805  48.878  1.00  0.00           H  
ATOM   1469  CG  ARG    95      63.386  56.792  49.119  1.00  0.00           C  
ATOM   1470  HG2 ARG    95      62.825  55.990  48.638  1.00  0.00           H  
ATOM   1471  HG3 ARG    95      62.844  57.725  48.964  1.00  0.00           H  
ATOM   1472  CD  ARG    95      63.303  56.506  50.641  1.00  0.00           C  
ATOM   1473  HD2 ARG    95      62.288  56.463  51.037  1.00  0.00           H  
ATOM   1474  HD3 ARG    95      63.713  57.261  51.311  1.00  0.00           H  
ATOM   1475  NE  ARG    95      63.920  55.197  50.985  1.00  0.00           N  
ATOM   1476  HE  ARG    95      64.598  54.777  50.366  1.00  0.00           H  
ATOM   1477  CZ  ARG    95      63.718  54.564  52.098  1.00  0.00           C  
ATOM   1478  NH1 ARG    95      63.037  55.048  53.094  1.00  0.00           N  
ATOM   1479 HH11 ARG    95      62.693  55.995  53.018  1.00  0.00           H  
ATOM   1480 HH12 ARG    95      62.854  54.584  53.972  1.00  0.00           H  
ATOM   1481  NH2 ARG    95      64.361  53.416  52.346  1.00  0.00           N  
ATOM   1482 HH21 ARG    95      64.195  52.896  53.196  1.00  0.00           H  
ATOM   1483 HH22 ARG    95      64.816  52.884  51.618  1.00  0.00           H  
ATOM   1484  C   ARG    95      64.416  58.306  46.731  1.00  0.00           C  
ATOM   1485  O   ARG    95      64.677  59.372  47.296  1.00  0.00           O  
ATOM   1486  N   HIE    96      63.358  58.255  45.826  1.00  0.00           N  
ATOM   1487  H   HIE    96      63.123  57.330  45.495  1.00  0.00           H  
ATOM   1488  CA  HIE    96      62.695  59.405  45.264  1.00  0.00           C  
ATOM   1489  HA  HIE    96      62.797  60.288  45.894  1.00  0.00           H  
ATOM   1490  CB  HIE    96      63.264  59.619  43.862  1.00  0.00           C  
ATOM   1491  HB2 HIE    96      64.299  59.950  43.950  1.00  0.00           H  
ATOM   1492  HB3 HIE    96      62.842  60.537  43.454  1.00  0.00           H  
ATOM   1493  CG  HIE    96      63.176  58.422  42.919  1.00  0.00           C  
ATOM   1494  ND1 HIE    96      64.115  57.359  42.872  1.00  0.00           N  
ATOM   1495  CE1 HIE    96      63.636  56.521  41.921  1.00  0.00           C  
ATOM   1496  HE1 HIE    96      64.078  55.579  41.632  1.00  0.00           H  
ATOM   1497  NE2 HIE    96      62.536  56.919  41.361  1.00  0.00           N  
ATOM   1498  HE2 HIE    96      61.994  56.419  40.670  1.00  0.00           H  
ATOM   1499  CD2 HIE    96      62.216  58.103  42.001  1.00  0.00           C  
ATOM   1500  HD2 HIE    96      61.306  58.665  41.853  1.00  0.00           H  
ATOM   1501  C   HIE    96      61.173  59.253  45.089  1.00  0.00           C  
ATOM   1502  O   HIE    96      60.681  58.212  44.847  1.00  0.00           O  
ATOM   1503  N   THR    97      60.439  60.316  45.144  1.00  0.00           N  
ATOM   1504  H   THR    97      60.944  61.147  45.416  1.00  0.00           H  
ATOM   1505  CA  THR    97      58.988  60.386  44.842  1.00  0.00           C  
ATOM   1506  HA  THR    97      58.540  59.518  45.326  1.00  0.00           H  
ATOM   1507  CB  THR    97      58.328  61.636  45.418  1.00  0.00           C  
ATOM   1508  HB  THR    97      58.790  62.563  45.079  1.00  0.00           H  
ATOM   1509  CG2 THR    97      56.803  61.728  45.304  1.00  0.00           C  
ATOM   1510 HG21 THR    97      56.580  62.505  46.035  1.00  0.00           H  
ATOM   1511 HG22 THR    97      56.487  62.069  44.319  1.00  0.00           H  
ATOM   1512 HG23 THR    97      56.193  60.862  45.561  1.00  0.00           H  
ATOM   1513  OG1 THR    97      58.606  61.533  46.852  1.00  0.00           O  
ATOM   1514  HG1 THR    97      59.546  61.713  46.923  1.00  0.00           H  
ATOM   1515  C   THR    97      58.746  60.490  43.377  1.00  0.00           C  
ATOM   1516  O   THR    97      59.082  61.440  42.657  1.00  0.00           O  
ATOM   1517  N   LEU    98      58.077  59.475  42.780  1.00  0.00           N  
ATOM   1518  H   LEU    98      57.667  58.763  43.367  1.00  0.00           H  
ATOM   1519  CA  LEU    98      57.741  59.463  41.315  1.00  0.00           C  
ATOM   1520  HA  LEU    98      58.664  59.685  40.779  1.00  0.00           H  
ATOM   1521  CB  LEU    98      57.202  58.079  40.856  1.00  0.00           C  
ATOM   1522  HB2 LEU    98      56.462  57.878  41.631  1.00  0.00           H  
ATOM   1523  HB3 LEU    98      57.929  57.270  40.933  1.00  0.00           H  
ATOM   1524  CG  LEU    98      56.397  58.067  39.569  1.00  0.00           C  
ATOM   1525  HG  LEU    98      55.500  58.686  39.556  1.00  0.00           H  
ATOM   1526  CD1 LEU    98      57.175  58.497  38.331  1.00  0.00           C  
ATOM   1527 HD11 LEU    98      57.180  59.587  38.300  1.00  0.00           H  
ATOM   1528 HD12 LEU    98      58.195  58.158  38.509  1.00  0.00           H  
ATOM   1529 HD13 LEU    98      56.739  58.071  37.427  1.00  0.00           H  
ATOM   1530  CD2 LEU    98      55.726  56.695  39.430  1.00  0.00           C  
ATOM   1531 HD21 LEU    98      55.210  56.423  40.350  1.00  0.00           H  
ATOM   1532 HD22 LEU    98      54.988  56.639  38.629  1.00  0.00           H  
ATOM   1533 HD23 LEU    98      56.396  55.840  39.335  1.00  0.00           H  
ATOM   1534  C   LEU    98      56.771  60.663  40.924  1.00  0.00           C  
ATOM   1535  O   LEU    98      57.107  61.441  40.068  1.00  0.00           O  
ATOM   1536  N   GLU    99      55.627  60.688  41.567  1.00  0.00           N  
ATOM   1537  H   GLU    99      55.274  59.948  42.156  1.00  0.00           H  
ATOM   1538  CA  GLU    99      54.624  61.713  41.441  1.00  0.00           C  
ATOM   1539  HA  GLU    99      55.162  62.655  41.328  1.00  0.00           H  
ATOM   1540  CB  GLU    99      53.731  61.381  40.162  1.00  0.00           C  
ATOM   1541  HB2 GLU    99      53.324  60.377  40.286  1.00  0.00           H  
ATOM   1542  HB3 GLU    99      54.436  61.353  39.331  1.00  0.00           H  
ATOM   1543  CG  GLU    99      52.586  62.286  39.865  1.00  0.00           C  
ATOM   1544  HG2 GLU    99      51.824  62.148  40.633  1.00  0.00           H  
ATOM   1545  HG3 GLU    99      52.149  61.906  38.941  1.00  0.00           H  
ATOM   1546  CD  GLU    99      52.774  63.814  39.640  1.00  0.00           C  
ATOM   1547  OE1 GLU    99      52.116  64.365  38.795  1.00  0.00           O  
ATOM   1548  OE2 GLU    99      53.529  64.464  40.363  1.00  0.00           O  
ATOM   1549  C   GLU    99      53.735  61.858  42.744  1.00  0.00           C  
ATOM   1550  O   GLU    99      53.684  60.939  43.612  1.00  0.00           O  
ATOM   1551  N   LYS   100      53.080  63.036  42.805  1.00  0.00           N  
ATOM   1552  H   LYS   100      53.448  63.748  42.192  1.00  0.00           H  
ATOM   1553  CA  LYS   100      51.967  63.261  43.869  1.00  0.00           C  
ATOM   1554  HA  LYS   100      51.813  62.341  44.434  1.00  0.00           H  
ATOM   1555  CB  LYS   100      52.293  64.395  44.834  1.00  0.00           C  
ATOM   1556  HB2 LYS   100      51.445  64.534  45.505  1.00  0.00           H  
ATOM   1557  HB3 LYS   100      52.540  65.317  44.308  1.00  0.00           H  
ATOM   1558  CG  LYS   100      53.640  64.099  45.576  1.00  0.00           C  
ATOM   1559  HG2 LYS   100      54.240  63.522  44.872  1.00  0.00           H  
ATOM   1560  HG3 LYS   100      53.506  63.491  46.471  1.00  0.00           H  
ATOM   1561  CD  LYS   100      54.405  65.375  45.987  1.00  0.00           C  
ATOM   1562  HD2 LYS   100      54.410  66.103  45.175  1.00  0.00           H  
ATOM   1563  HD3 LYS   100      55.457  65.185  46.200  1.00  0.00           H  
ATOM   1564  CE  LYS   100      53.692  66.100  47.202  1.00  0.00           C  
ATOM   1565  HE2 LYS   100      53.399  65.301  47.883  1.00  0.00           H  
ATOM   1566  HE3 LYS   100      52.890  66.743  46.839  1.00  0.00           H  
ATOM   1567  NZ  LYS   100      54.712  66.828  48.020  1.00  0.00           N  
ATOM   1568  HZ1 LYS   100      54.359  67.227  48.878  1.00  0.00           H  
ATOM   1569  HZ2 LYS   100      55.537  66.310  48.289  1.00  0.00           H  
ATOM   1570  HZ3 LYS   100      55.031  67.593  47.443  1.00  0.00           H  
ATOM   1571  C   LYS   100      50.600  63.489  43.162  1.00  0.00           C  
ATOM   1572  O   LYS   100      50.374  64.642  42.841  1.00  0.00           O  
ATOM   1573  N   MET   101      49.892  62.377  42.963  1.00  0.00           N  
ATOM   1574  H   MET   101      50.270  61.519  43.338  1.00  0.00           H  
ATOM   1575  CA  MET   101      48.526  62.387  42.455  1.00  0.00           C  
ATOM   1576  HA  MET   101      48.537  62.695  41.410  1.00  0.00           H  
ATOM   1577  CB  MET   101      47.889  60.951  42.438  1.00  0.00           C  
ATOM   1578  HB2 MET   101      46.840  61.016  42.149  1.00  0.00           H  
ATOM   1579  HB3 MET   101      47.847  60.562  43.455  1.00  0.00           H  
ATOM   1580  CG  MET   101      48.459  60.004  41.372  1.00  0.00           C  
ATOM   1581  HG2 MET   101      48.101  59.002  41.611  1.00  0.00           H  
ATOM   1582  HG3 MET   101      49.532  60.071  41.554  1.00  0.00           H  
ATOM   1583  SD  MET   101      48.136  60.284  39.640  1.00  0.00           S  
ATOM   1584  CE  MET   101      49.658  59.710  38.849  1.00  0.00           C  
ATOM   1585  HE1 MET   101      50.472  60.380  39.127  1.00  0.00           H  
ATOM   1586  HE2 MET   101      49.776  58.705  39.252  1.00  0.00           H  
ATOM   1587  HE3 MET   101      49.515  59.607  37.773  1.00  0.00           H  
ATOM   1588  C   MET   101      47.627  63.343  43.324  1.00  0.00           C  
ATOM   1589  O   MET   101      47.657  63.457  44.534  1.00  0.00           O  
ATOM   1590  N   THR   102      46.710  64.060  42.658  1.00  0.00           N  
ATOM   1591  H   THR   102      46.706  63.894  41.662  1.00  0.00           H  
ATOM   1592  CA  THR   102      45.632  64.974  43.164  1.00  0.00           C  
ATOM   1593  HA  THR   102      46.054  65.815  43.714  1.00  0.00           H  
ATOM   1594  CB  THR   102      44.872  65.754  42.014  1.00  0.00           C  
ATOM   1595  HB  THR   102      44.049  66.315  42.458  1.00  0.00           H  
ATOM   1596  CG2 THR   102      45.918  66.628  41.356  1.00  0.00           C  
ATOM   1597 HG21 THR   102      45.359  67.168  40.591  1.00  0.00           H  
ATOM   1598 HG22 THR   102      46.267  67.431  42.005  1.00  0.00           H  
ATOM   1599 HG23 THR   102      46.814  66.137  40.976  1.00  0.00           H  
ATOM   1600  OG1 THR   102      44.454  64.681  41.044  1.00  0.00           O  
ATOM   1601  HG1 THR   102      43.554  64.929  40.821  1.00  0.00           H  
ATOM   1602  C   THR   102      44.629  64.165  44.059  1.00  0.00           C  
ATOM   1603  O   THR   102      44.694  64.296  45.302  1.00  0.00           O  
ATOM   1604  N   ASP   103      43.718  63.405  43.476  1.00  0.00           N  
ATOM   1605  H   ASP   103      43.687  63.476  42.469  1.00  0.00           H  
ATOM   1606  CA  ASP   103      42.711  62.625  44.088  1.00  0.00           C  
ATOM   1607  HA  ASP   103      42.414  63.109  45.018  1.00  0.00           H  
ATOM   1608  CB  ASP   103      41.359  62.742  43.168  1.00  0.00           C  
ATOM   1609  HB2 ASP   103      40.739  61.872  43.381  1.00  0.00           H  
ATOM   1610  HB3 ASP   103      41.588  62.663  42.105  1.00  0.00           H  
ATOM   1611  CG  ASP   103      40.506  63.884  43.288  1.00  0.00           C  
ATOM   1612  OD1 ASP   103      40.971  64.864  43.827  1.00  0.00           O  
ATOM   1613  OD2 ASP   103      39.332  63.889  42.812  1.00  0.00           O  
ATOM   1614  C   ASP   103      43.058  61.161  44.395  1.00  0.00           C  
ATOM   1615  O   ASP   103      44.170  60.690  44.075  1.00  0.00           O  
ATOM   1616  N   SER   104      42.124  60.452  45.082  1.00  0.00           N  
ATOM   1617  H   SER   104      41.185  60.775  45.262  1.00  0.00           H  
ATOM   1618  CA  SER   104      42.457  59.185  45.719  1.00  0.00           C  
ATOM   1619  HA  SER   104      43.408  59.228  46.250  1.00  0.00           H  
ATOM   1620  CB  SER   104      41.296  58.811  46.665  1.00  0.00           C  
ATOM   1621  HB2 SER   104      41.522  57.859  47.145  1.00  0.00           H  
ATOM   1622  HB3 SER   104      40.405  58.570  46.085  1.00  0.00           H  
ATOM   1623  OG  SER   104      40.830  59.706  47.555  1.00  0.00           O  
ATOM   1624  HG  SER   104      41.573  60.038  48.064  1.00  0.00           H  
ATOM   1625  C   SER   104      42.804  58.067  44.707  1.00  0.00           C  
ATOM   1626  O   SER   104      42.150  57.899  43.706  1.00  0.00           O  
ATOM   1627  N   VAL   105      43.939  57.362  44.845  1.00  0.00           N  
ATOM   1628  H   VAL   105      44.503  57.646  45.633  1.00  0.00           H  
ATOM   1629  CA  VAL   105      44.582  56.324  44.018  1.00  0.00           C  
ATOM   1630  HA  VAL   105      44.433  56.721  43.014  1.00  0.00           H  
ATOM   1631  CB  VAL   105      46.066  56.357  44.220  1.00  0.00           C  
ATOM   1632  HB  VAL   105      46.403  56.120  45.229  1.00  0.00           H  
ATOM   1633  CG1 VAL   105      46.786  55.196  43.442  1.00  0.00           C  
ATOM   1634 HG11 VAL   105      46.647  54.249  43.963  1.00  0.00           H  
ATOM   1635 HG12 VAL   105      46.315  54.867  42.516  1.00  0.00           H  
ATOM   1636 HG13 VAL   105      47.854  55.408  43.394  1.00  0.00           H  
ATOM   1637  CG2 VAL   105      46.756  57.722  43.856  1.00  0.00           C  
ATOM   1638 HG21 VAL   105      46.133  58.512  44.276  1.00  0.00           H  
ATOM   1639 HG22 VAL   105      47.802  57.692  44.161  1.00  0.00           H  
ATOM   1640 HG23 VAL   105      46.480  57.885  42.814  1.00  0.00           H  
ATOM   1641  C   VAL   105      43.917  54.914  44.120  1.00  0.00           C  
ATOM   1642  O   VAL   105      44.411  53.947  44.794  1.00  0.00           O  
ATOM   1643  N   THR   106      42.727  54.840  43.479  1.00  0.00           N  
ATOM   1644  H   THR   106      42.487  55.590  42.847  1.00  0.00           H  
ATOM   1645  CA  THR   106      41.992  53.590  43.259  1.00  0.00           C  
ATOM   1646  HA  THR   106      41.656  53.158  44.202  1.00  0.00           H  
ATOM   1647  CB  THR   106      40.766  53.815  42.310  1.00  0.00           C  
ATOM   1648  HB  THR   106      40.316  52.859  42.043  1.00  0.00           H  
ATOM   1649  CG2 THR   106      39.757  54.765  42.811  1.00  0.00           C  
ATOM   1650 HG21 THR   106      38.907  54.733  42.130  1.00  0.00           H  
ATOM   1651 HG22 THR   106      39.450  54.425  43.800  1.00  0.00           H  
ATOM   1652 HG23 THR   106      40.181  55.762  42.930  1.00  0.00           H  
ATOM   1653  OG1 THR   106      41.161  54.285  41.052  1.00  0.00           O  
ATOM   1654  HG1 THR   106      40.967  53.493  40.546  1.00  0.00           H  
ATOM   1655  C   THR   106      42.760  52.382  42.678  1.00  0.00           C  
ATOM   1656  O   THR   106      42.497  51.246  43.092  1.00  0.00           O  
ATOM   1657  N   CYS   107      43.721  52.465  41.715  1.00  0.00           N  
ATOM   1658  H   CYS   107      43.848  53.415  41.395  1.00  0.00           H  
ATOM   1659  CA  CYS   107      44.453  51.408  41.082  1.00  0.00           C  
ATOM   1660  HA  CYS   107      44.415  50.577  41.786  1.00  0.00           H  
ATOM   1661  CB  CYS   107      43.799  51.039  39.702  1.00  0.00           C  
ATOM   1662  HB2 CYS   107      43.675  51.864  39.001  1.00  0.00           H  
ATOM   1663  HB3 CYS   107      42.913  50.510  40.052  1.00  0.00           H  
ATOM   1664  SG  CYS   107      45.004  49.868  39.004  1.00  0.00           S  
ATOM   1665  HG  CYS   107      44.878  48.855  39.867  1.00  0.00           H  
ATOM   1666  C   CYS   107      45.948  51.799  41.181  1.00  0.00           C  
ATOM   1667  O   CYS   107      46.191  52.979  40.774  1.00  0.00           O  
ATOM   1668  N   LEU   108      46.853  50.970  41.826  1.00  0.00           N  
ATOM   1669  H   LEU   108      46.526  50.069  42.146  1.00  0.00           H  
ATOM   1670  CA  LEU   108      48.281  51.075  41.609  1.00  0.00           C  
ATOM   1671  HA  LEU   108      48.542  51.657  40.724  1.00  0.00           H  
ATOM   1672  CB  LEU   108      48.882  51.669  42.905  1.00  0.00           C  
ATOM   1673  HB2 LEU   108      48.746  50.993  43.750  1.00  0.00           H  
ATOM   1674  HB3 LEU   108      48.528  52.679  43.108  1.00  0.00           H  
ATOM   1675  CG  LEU   108      50.412  51.750  42.982  1.00  0.00           C  
ATOM   1676  HG  LEU   108      50.856  50.757  42.907  1.00  0.00           H  
ATOM   1677  CD1 LEU   108      50.980  52.596  41.837  1.00  0.00           C  
ATOM   1678 HD11 LEU   108      50.810  52.030  40.921  1.00  0.00           H  
ATOM   1679 HD12 LEU   108      50.544  53.591  41.748  1.00  0.00           H  
ATOM   1680 HD13 LEU   108      52.050  52.681  42.024  1.00  0.00           H  
ATOM   1681  CD2 LEU   108      50.941  52.219  44.324  1.00  0.00           C  
ATOM   1682 HD21 LEU   108      52.027  52.128  44.333  1.00  0.00           H  
ATOM   1683 HD22 LEU   108      50.703  53.274  44.460  1.00  0.00           H  
ATOM   1684 HD23 LEU   108      50.624  51.717  45.238  1.00  0.00           H  
ATOM   1685  C   LEU   108      48.821  49.716  41.221  1.00  0.00           C  
ATOM   1686  O   LEU   108      48.613  48.713  42.026  1.00  0.00           O  
ATOM   1687  N   TYR   109      49.406  49.578  40.039  1.00  0.00           N  
ATOM   1688  H   TYR   109      49.114  50.311  39.407  1.00  0.00           H  
ATOM   1689  CA  TYR   109      49.744  48.287  39.533  1.00  0.00           C  
ATOM   1690  HA  TYR   109      49.796  47.631  40.401  1.00  0.00           H  
ATOM   1691  CB  TYR   109      48.463  47.820  38.766  1.00  0.00           C  
ATOM   1692  HB2 TYR   109      48.224  48.531  37.975  1.00  0.00           H  
ATOM   1693  HB3 TYR   109      47.690  48.038  39.504  1.00  0.00           H  
ATOM   1694  CG  TYR   109      48.484  46.432  38.291  1.00  0.00           C  
ATOM   1695  CD1 TYR   109      48.884  46.191  36.994  1.00  0.00           C  
ATOM   1696  HD1 TYR   109      49.265  46.966  36.345  1.00  0.00           H  
ATOM   1697  CE1 TYR   109      48.710  44.839  36.512  1.00  0.00           C  
ATOM   1698  HE1 TYR   109      48.929  44.660  35.469  1.00  0.00           H  
ATOM   1699  CZ  TYR   109      48.325  43.753  37.347  1.00  0.00           C  
ATOM   1700  OH  TYR   109      48.237  42.540  36.871  1.00  0.00           O  
ATOM   1701  HH  TYR   109      47.976  41.945  37.578  1.00  0.00           H  
ATOM   1702  CE2 TYR   109      48.099  44.057  38.659  1.00  0.00           C  
ATOM   1703  HE2 TYR   109      47.880  43.206  39.286  1.00  0.00           H  
ATOM   1704  CD2 TYR   109      48.239  45.364  39.203  1.00  0.00           C  
ATOM   1705  HD2 TYR   109      48.029  45.534  40.249  1.00  0.00           H  
ATOM   1706  C   TYR   109      50.934  48.273  38.571  1.00  0.00           C  
ATOM   1707  O   TYR   109      51.111  49.230  37.777  1.00  0.00           O  
ATOM   1708  N   CYS   110      51.729  47.209  38.679  1.00  0.00           N  
ATOM   1709  H   CYS   110      51.476  46.607  39.449  1.00  0.00           H  
ATOM   1710  CA  CYS   110      52.775  46.902  37.713  1.00  0.00           C  
ATOM   1711  HA  CYS   110      53.028  47.784  37.124  1.00  0.00           H  
ATOM   1712  CB  CYS   110      54.179  46.571  38.347  1.00  0.00           C  
ATOM   1713  HB2 CYS   110      54.035  45.755  39.055  1.00  0.00           H  
ATOM   1714  HB3 CYS   110      54.550  47.398  38.954  1.00  0.00           H  
ATOM   1715  SG  CYS   110      55.453  46.218  37.098  1.00  0.00           S  
ATOM   1716  HG  CYS   110      55.022  45.021  36.691  1.00  0.00           H  
ATOM   1717  C   CYS   110      52.338  45.772  36.768  1.00  0.00           C  
ATOM   1718  O   CYS   110      52.153  44.592  37.236  1.00  0.00           O  
ATOM   1719  N   ASN   111      52.097  46.180  35.509  1.00  0.00           N  
ATOM   1720  H   ASN   111      52.302  47.135  35.249  1.00  0.00           H  
ATOM   1721  CA  ASN   111      52.039  45.181  34.388  1.00  0.00           C  
ATOM   1722  HA  ASN   111      51.947  44.247  34.943  1.00  0.00           H  
ATOM   1723  CB  ASN   111      50.829  45.413  33.474  1.00  0.00           C  
ATOM   1724  HB2 ASN   111      51.074  46.167  32.726  1.00  0.00           H  
ATOM   1725  HB3 ASN   111      49.946  45.761  34.009  1.00  0.00           H  
ATOM   1726  CG  ASN   111      50.608  44.119  32.867  1.00  0.00           C  
ATOM   1727  OD1 ASN   111      50.350  43.081  33.508  1.00  0.00           O  
ATOM   1728  ND2 ASN   111      50.661  43.929  31.582  1.00  0.00           N  
ATOM   1729 HD21 ASN   111      50.262  43.103  31.161  1.00  0.00           H  
ATOM   1730 HD22 ASN   111      50.825  44.709  30.961  1.00  0.00           H  
ATOM   1731  C   ASN   111      53.377  45.131  33.609  1.00  0.00           C  
ATOM   1732  O   ASN   111      54.212  46.060  33.640  1.00  0.00           O  
ATOM   1733  N   SER   112      53.554  44.159  32.772  1.00  0.00           N  
ATOM   1734  H   SER   112      52.745  43.556  32.744  1.00  0.00           H  
ATOM   1735  CA  SER   112      54.626  43.812  31.787  1.00  0.00           C  
ATOM   1736  HA  SER   112      55.038  44.815  31.680  1.00  0.00           H  
ATOM   1737  CB  SER   112      55.659  42.827  32.385  1.00  0.00           C  
ATOM   1738  HB2 SER   112      55.223  41.830  32.452  1.00  0.00           H  
ATOM   1739  HB3 SER   112      56.017  43.083  33.382  1.00  0.00           H  
ATOM   1740  OG  SER   112      56.772  42.627  31.503  1.00  0.00           O  
ATOM   1741  HG  SER   112      57.457  42.429  32.145  1.00  0.00           H  
ATOM   1742  C   SER   112      53.932  43.335  30.511  1.00  0.00           C  
ATOM   1743  O   SER   112      53.070  42.438  30.561  1.00  0.00           O  
ATOM   1744  N   PHE   113      54.403  43.746  29.338  1.00  0.00           N  
ATOM   1745  H   PHE   113      55.138  44.436  29.391  1.00  0.00           H  
ATOM   1746  CA  PHE   113      53.693  43.676  28.092  1.00  0.00           C  
ATOM   1747  HA  PHE   113      52.924  42.914  28.218  1.00  0.00           H  
ATOM   1748  CB  PHE   113      53.154  45.005  27.573  1.00  0.00           C  
ATOM   1749  HB2 PHE   113      52.813  44.846  26.550  1.00  0.00           H  
ATOM   1750  HB3 PHE   113      53.920  45.777  27.646  1.00  0.00           H  
ATOM   1751  CG  PHE   113      51.959  45.449  28.433  1.00  0.00           C  
ATOM   1752  CD1 PHE   113      52.197  46.170  29.590  1.00  0.00           C  
ATOM   1753  HD1 PHE   113      53.218  46.389  29.863  1.00  0.00           H  
ATOM   1754  CE1 PHE   113      51.078  46.757  30.164  1.00  0.00           C  
ATOM   1755  HE1 PHE   113      51.266  47.344  31.051  1.00  0.00           H  
ATOM   1756  CZ  PHE   113      49.726  46.503  29.756  1.00  0.00           C  
ATOM   1757  HZ  PHE   113      48.932  47.006  30.288  1.00  0.00           H  
ATOM   1758  CE2 PHE   113      49.478  45.650  28.652  1.00  0.00           C  
ATOM   1759  HE2 PHE   113      48.487  45.410  28.294  1.00  0.00           H  
ATOM   1760  CD2 PHE   113      50.641  45.126  28.024  1.00  0.00           C  
ATOM   1761  HD2 PHE   113      50.476  44.428  27.217  1.00  0.00           H  
ATOM   1762  C   PHE   113      54.655  43.193  27.034  1.00  0.00           C  
ATOM   1763  O   PHE   113      55.796  43.603  26.970  1.00  0.00           O  
ATOM   1764  N   SER   114      54.233  42.415  26.066  1.00  0.00           N  
ATOM   1765  H   SER   114      53.258  42.169  25.975  1.00  0.00           H  
ATOM   1766  CA  SER   114      55.114  41.965  24.892  1.00  0.00           C  
ATOM   1767  HA  SER   114      55.745  42.773  24.521  1.00  0.00           H  
ATOM   1768  CB  SER   114      56.054  40.898  25.492  1.00  0.00           C  
ATOM   1769  HB2 SER   114      55.440  40.185  26.043  1.00  0.00           H  
ATOM   1770  HB3 SER   114      56.697  41.289  26.280  1.00  0.00           H  
ATOM   1771  OG  SER   114      56.774  40.217  24.490  1.00  0.00           O  
ATOM   1772  HG  SER   114      57.685  40.513  24.432  1.00  0.00           H  
ATOM   1773  C   SER   114      54.250  41.368  23.729  1.00  0.00           C  
ATOM   1774  O   SER   114      53.862  40.198  23.747  1.00  0.00           O  
ATOM   1775  N   LYS   115      54.140  42.140  22.649  1.00  0.00           N  
ATOM   1776  H   LYS   115      54.531  43.069  22.718  1.00  0.00           H  
ATOM   1777  CA  LYS   115      53.703  41.728  21.324  1.00  0.00           C  
ATOM   1778  HA  LYS   115      53.048  40.883  21.538  1.00  0.00           H  
ATOM   1779  CB  LYS   115      52.791  42.770  20.699  1.00  0.00           C  
ATOM   1780  HB2 LYS   115      53.290  43.647  20.285  1.00  0.00           H  
ATOM   1781  HB3 LYS   115      52.059  43.146  21.414  1.00  0.00           H  
ATOM   1782  CG  LYS   115      52.044  42.177  19.530  1.00  0.00           C  
ATOM   1783  HG2 LYS   115      51.333  41.425  19.874  1.00  0.00           H  
ATOM   1784  HG3 LYS   115      52.725  41.665  18.851  1.00  0.00           H  
ATOM   1785  CD  LYS   115      51.320  43.140  18.561  1.00  0.00           C  
ATOM   1786  HD2 LYS   115      51.976  43.797  17.989  1.00  0.00           H  
ATOM   1787  HD3 LYS   115      50.652  43.711  19.205  1.00  0.00           H  
ATOM   1788  CE  LYS   115      50.451  42.328  17.590  1.00  0.00           C  
ATOM   1789  HE2 LYS   115      49.831  41.691  18.221  1.00  0.00           H  
ATOM   1790  HE3 LYS   115      51.157  41.747  16.996  1.00  0.00           H  
ATOM   1791  NZ  LYS   115      49.654  43.258  16.723  1.00  0.00           N  
ATOM   1792  HZ1 LYS   115      50.369  43.691  16.155  1.00  0.00           H  
ATOM   1793  HZ2 LYS   115      48.994  42.822  16.096  1.00  0.00           H  
ATOM   1794  HZ3 LYS   115      49.208  44.012  17.226  1.00  0.00           H  
ATOM   1795  C   LYS   115      54.813  41.213  20.492  1.00  0.00           C  
ATOM   1796  O   LYS   115      54.786  40.066  20.097  1.00  0.00           O  
ATOM   1797  N   GLN   116      55.772  42.047  20.070  1.00  0.00           N  
ATOM   1798  H   GLN   116      55.622  43.027  20.263  1.00  0.00           H  
ATOM   1799  CA  GLN   116      56.889  41.668  19.218  1.00  0.00           C  
ATOM   1800  HA  GLN   116      56.467  41.178  18.341  1.00  0.00           H  
ATOM   1801  CB  GLN   116      57.655  42.884  18.557  1.00  0.00           C  
ATOM   1802  HB2 GLN   116      58.530  42.509  18.025  1.00  0.00           H  
ATOM   1803  HB3 GLN   116      58.086  43.465  19.373  1.00  0.00           H  
ATOM   1804  CG  GLN   116      56.756  43.676  17.587  1.00  0.00           C  
ATOM   1805  HG2 GLN   116      56.344  43.116  16.747  1.00  0.00           H  
ATOM   1806  HG3 GLN   116      57.448  44.341  17.070  1.00  0.00           H  
ATOM   1807  CD  GLN   116      55.758  44.667  18.214  1.00  0.00           C  
ATOM   1808  OE1 GLN   116      55.909  45.224  19.223  1.00  0.00           O  
ATOM   1809  NE2 GLN   116      54.658  44.873  17.589  1.00  0.00           N  
ATOM   1810 HE21 GLN   116      53.926  45.333  18.111  1.00  0.00           H  
ATOM   1811 HE22 GLN   116      54.435  44.474  16.688  1.00  0.00           H  
ATOM   1812  C   GLN   116      57.846  40.719  19.855  1.00  0.00           C  
ATOM   1813  O   GLN   116      58.200  39.677  19.273  1.00  0.00           O  
ATOM   1814  N   SER   117      58.587  41.238  20.950  1.00  0.00           N  
ATOM   1815  H   SER   117      58.211  42.057  21.406  1.00  0.00           H  
ATOM   1816  CA  SER   117      59.759  40.506  21.393  1.00  0.00           C  
ATOM   1817  HA  SER   117      59.498  39.451  21.309  1.00  0.00           H  
ATOM   1818  CB  SER   117      60.940  40.755  20.418  1.00  0.00           C  
ATOM   1819  HB2 SER   117      61.028  41.839  20.342  1.00  0.00           H  
ATOM   1820  HB3 SER   117      60.709  40.448  19.398  1.00  0.00           H  
ATOM   1821  OG  SER   117      62.167  40.376  20.819  1.00  0.00           O  
ATOM   1822  HG  SER   117      62.378  39.546  20.384  1.00  0.00           H  
ATOM   1823  C   SER   117      59.960  40.780  22.882  1.00  0.00           C  
ATOM   1824  O   SER   117      59.372  40.127  23.812  1.00  0.00           O  
ATOM   1825  N   LYS   118      60.750  41.751  23.256  1.00  0.00           N  
ATOM   1826  H   LYS   118      61.243  42.167  22.479  1.00  0.00           H  
ATOM   1827  CA  LYS   118      61.165  42.087  24.584  1.00  0.00           C  
ATOM   1828  HA  LYS   118      61.463  41.163  25.079  1.00  0.00           H  
ATOM   1829  CB  LYS   118      62.368  43.027  24.828  1.00  0.00           C  
ATOM   1830  HB2 LYS   118      62.617  43.060  25.889  1.00  0.00           H  
ATOM   1831  HB3 LYS   118      62.333  44.072  24.523  1.00  0.00           H  
ATOM   1832  CG  LYS   118      63.617  42.447  24.177  1.00  0.00           C  
ATOM   1833  HG2 LYS   118      63.288  42.455  23.138  1.00  0.00           H  
ATOM   1834  HG3 LYS   118      63.770  41.471  24.636  1.00  0.00           H  
ATOM   1835  CD  LYS   118      64.917  43.248  24.330  1.00  0.00           C  
ATOM   1836  HD2 LYS   118      65.508  42.952  25.196  1.00  0.00           H  
ATOM   1837  HD3 LYS   118      64.766  44.325  24.257  1.00  0.00           H  
ATOM   1838  CE  LYS   118      65.696  42.835  23.064  1.00  0.00           C  
ATOM   1839  HE2 LYS   118      65.131  43.180  22.199  1.00  0.00           H  
ATOM   1840  HE3 LYS   118      65.731  41.746  23.017  1.00  0.00           H  
ATOM   1841  NZ  LYS   118      67.078  43.464  23.019  1.00  0.00           N  
ATOM   1842  HZ1 LYS   118      67.470  43.374  22.093  1.00  0.00           H  
ATOM   1843  HZ2 LYS   118      66.985  44.408  23.367  1.00  0.00           H  
ATOM   1844  HZ3 LYS   118      67.679  43.071  23.728  1.00  0.00           H  
ATOM   1845  C   LYS   118      59.960  42.691  25.377  1.00  0.00           C  
ATOM   1846  O   LYS   118      59.086  43.405  24.775  1.00  0.00           O  
ATOM   1847  N   GLN   119      60.031  42.236  26.675  1.00  0.00           N  
ATOM   1848  H   GLN   119      60.817  41.686  26.991  1.00  0.00           H  
ATOM   1849  CA  GLN   119      59.224  42.857  27.643  1.00  0.00           C  
ATOM   1850  HA  GLN   119      58.187  42.638  27.390  1.00  0.00           H  
ATOM   1851  CB  GLN   119      59.480  42.186  29.026  1.00  0.00           C  
ATOM   1852  HB2 GLN   119      58.967  42.713  29.831  1.00  0.00           H  
ATOM   1853  HB3 GLN   119      60.521  42.423  29.248  1.00  0.00           H  
ATOM   1854  CG  GLN   119      59.161  40.688  29.081  1.00  0.00           C  
ATOM   1855  HG2 GLN   119      59.445  40.232  30.029  1.00  0.00           H  
ATOM   1856  HG3 GLN   119      59.747  40.129  28.351  1.00  0.00           H  
ATOM   1857  CD  GLN   119      57.755  40.303  28.704  1.00  0.00           C  
ATOM   1858  OE1 GLN   119      57.599  39.261  28.108  1.00  0.00           O  
ATOM   1859  NE2 GLN   119      56.775  41.043  29.104  1.00  0.00           N  
ATOM   1860 HE21 GLN   119      56.956  41.862  29.666  1.00  0.00           H  
ATOM   1861 HE22 GLN   119      55.853  40.891  28.719  1.00  0.00           H  
ATOM   1862  C   GLN   119      59.368  44.375  27.737  1.00  0.00           C  
ATOM   1863  O   GLN   119      60.445  44.833  28.015  1.00  0.00           O  
ATOM   1864  N   LYS   120      58.255  45.098  27.440  1.00  0.00           N  
ATOM   1865  H   LYS   120      57.437  44.555  27.200  1.00  0.00           H  
ATOM   1866  CA  LYS   120      57.978  46.493  27.803  1.00  0.00           C  
ATOM   1867  HA  LYS   120      58.938  47.007  27.853  1.00  0.00           H  
ATOM   1868  CB  LYS   120      57.044  47.291  26.772  1.00  0.00           C  
ATOM   1869  HB2 LYS   120      56.902  48.311  27.130  1.00  0.00           H  
ATOM   1870  HB3 LYS   120      56.083  46.782  26.711  1.00  0.00           H  
ATOM   1871  CG  LYS   120      57.729  47.351  25.389  1.00  0.00           C  
ATOM   1872  HG2 LYS   120      58.226  46.435  25.069  1.00  0.00           H  
ATOM   1873  HG3 LYS   120      58.425  48.189  25.430  1.00  0.00           H  
ATOM   1874  CD  LYS   120      56.615  47.623  24.400  1.00  0.00           C  
ATOM   1875  HD2 LYS   120      56.057  48.500  24.728  1.00  0.00           H  
ATOM   1876  HD3 LYS   120      56.067  46.682  24.367  1.00  0.00           H  
ATOM   1877  CE  LYS   120      57.126  47.859  22.981  1.00  0.00           C  
ATOM   1878  HE2 LYS   120      57.133  47.044  22.258  1.00  0.00           H  
ATOM   1879  HE3 LYS   120      58.170  48.140  23.120  1.00  0.00           H  
ATOM   1880  NZ  LYS   120      56.432  48.955  22.265  1.00  0.00           N  
ATOM   1881  HZ1 LYS   120      55.743  48.697  21.574  1.00  0.00           H  
ATOM   1882  HZ2 LYS   120      56.012  49.667  22.846  1.00  0.00           H  
ATOM   1883  HZ3 LYS   120      57.094  49.437  21.674  1.00  0.00           H  
ATOM   1884  C   LYS   120      57.242  46.642  29.176  1.00  0.00           C  
ATOM   1885  O   LYS   120      56.092  46.266  29.307  1.00  0.00           O  
ATOM   1886  N   ASN   121      57.931  47.186  30.176  1.00  0.00           N  
ATOM   1887  H   ASN   121      58.862  47.491  29.930  1.00  0.00           H  
ATOM   1888  CA  ASN   121      57.354  47.274  31.555  1.00  0.00           C  
ATOM   1889  HA  ASN   121      56.557  46.537  31.655  1.00  0.00           H  
ATOM   1890  CB  ASN   121      58.294  46.785  32.688  1.00  0.00           C  
ATOM   1891  HB2 ASN   121      57.919  47.117  33.657  1.00  0.00           H  
ATOM   1892  HB3 ASN   121      59.240  47.322  32.619  1.00  0.00           H  
ATOM   1893  CG  ASN   121      58.667  45.358  32.628  1.00  0.00           C  
ATOM   1894  OD1 ASN   121      58.340  44.612  33.554  1.00  0.00           O  
ATOM   1895  ND2 ASN   121      59.383  44.848  31.688  1.00  0.00           N  
ATOM   1896 HD21 ASN   121      59.801  43.930  31.718  1.00  0.00           H  
ATOM   1897 HD22 ASN   121      59.788  45.520  31.050  1.00  0.00           H  
ATOM   1898  C   ASN   121      56.587  48.626  31.871  1.00  0.00           C  
ATOM   1899  O   ASN   121      57.106  49.734  31.633  1.00  0.00           O  
ATOM   1900  N   PHE   122      55.373  48.517  32.523  1.00  0.00           N  
ATOM   1901  H   PHE   122      54.948  47.661  32.851  1.00  0.00           H  
ATOM   1902  CA  PHE   122      54.519  49.682  32.707  1.00  0.00           C  
ATOM   1903  HA  PHE   122      55.079  50.611  32.812  1.00  0.00           H  
ATOM   1904  CB  PHE   122      53.489  49.813  31.548  1.00  0.00           C  
ATOM   1905  HB2 PHE   122      52.779  50.595  31.816  1.00  0.00           H  
ATOM   1906  HB3 PHE   122      52.833  48.947  31.452  1.00  0.00           H  
ATOM   1907  CG  PHE   122      54.168  50.123  30.228  1.00  0.00           C  
ATOM   1908  CD1 PHE   122      54.085  49.251  29.113  1.00  0.00           C  
ATOM   1909  HD1 PHE   122      53.507  48.341  29.172  1.00  0.00           H  
ATOM   1910  CE1 PHE   122      54.832  49.562  27.958  1.00  0.00           C  
ATOM   1911  HE1 PHE   122      54.717  48.879  27.129  1.00  0.00           H  
ATOM   1912  CZ  PHE   122      55.652  50.659  27.911  1.00  0.00           C  
ATOM   1913  HZ  PHE   122      56.281  50.924  27.074  1.00  0.00           H  
ATOM   1914  CE2 PHE   122      55.690  51.587  28.987  1.00  0.00           C  
ATOM   1915  HE2 PHE   122      56.286  52.488  28.954  1.00  0.00           H  
ATOM   1916  CD2 PHE   122      54.930  51.273  30.100  1.00  0.00           C  
ATOM   1917  HD2 PHE   122      54.993  51.910  30.970  1.00  0.00           H  
ATOM   1918  C   PHE   122      53.833  49.723  34.087  1.00  0.00           C  
ATOM   1919  O   PHE   122      53.141  48.764  34.404  1.00  0.00           O  
ATOM   1920  N   LEU   123      53.976  50.857  34.836  1.00  0.00           N  
ATOM   1921  H   LEU   123      54.482  51.662  34.495  1.00  0.00           H  
ATOM   1922  CA  LEU   123      53.268  51.164  36.058  1.00  0.00           C  
ATOM   1923  HA  LEU   123      52.970  50.221  36.518  1.00  0.00           H  
ATOM   1924  CB  LEU   123      54.088  51.961  37.002  1.00  0.00           C  
ATOM   1925  HB2 LEU   123      54.416  52.905  36.567  1.00  0.00           H  
ATOM   1926  HB3 LEU   123      54.969  51.375  37.265  1.00  0.00           H  
ATOM   1927  CG  LEU   123      53.344  52.212  38.426  1.00  0.00           C  
ATOM   1928  HG  LEU   123      52.288  52.396  38.230  1.00  0.00           H  
ATOM   1929  CD1 LEU   123      53.557  51.038  39.294  1.00  0.00           C  
ATOM   1930 HD11 LEU   123      53.303  50.061  38.884  1.00  0.00           H  
ATOM   1931 HD12 LEU   123      54.627  51.003  39.499  1.00  0.00           H  
ATOM   1932 HD13 LEU   123      53.090  51.140  40.273  1.00  0.00           H  
ATOM   1933  CD2 LEU   123      53.993  53.505  39.062  1.00  0.00           C  
ATOM   1934 HD21 LEU   123      55.065  53.360  39.196  1.00  0.00           H  
ATOM   1935 HD22 LEU   123      53.772  54.434  38.536  1.00  0.00           H  
ATOM   1936 HD23 LEU   123      53.505  53.676  40.022  1.00  0.00           H  
ATOM   1937  C   LEU   123      51.966  51.986  35.735  1.00  0.00           C  
ATOM   1938  O   LEU   123      51.998  53.148  35.350  1.00  0.00           O  
ATOM   1939  N   LEU   124      50.855  51.426  36.048  1.00  0.00           N  
ATOM   1940  H   LEU   124      50.850  50.525  36.504  1.00  0.00           H  
ATOM   1941  CA  LEU   124      49.515  51.957  35.888  1.00  0.00           C  
ATOM   1942  HA  LEU   124      49.592  52.825  35.233  1.00  0.00           H  
ATOM   1943  CB  LEU   124      48.610  50.948  35.148  1.00  0.00           C  
ATOM   1944  HB2 LEU   124      47.591  51.300  34.987  1.00  0.00           H  
ATOM   1945  HB3 LEU   124      48.557  50.171  35.910  1.00  0.00           H  
ATOM   1946  CG  LEU   124      49.204  50.372  33.839  1.00  0.00           C  
ATOM   1947  HG  LEU   124      49.964  51.009  33.389  1.00  0.00           H  
ATOM   1948  CD1 LEU   124      49.769  48.988  34.184  1.00  0.00           C  
ATOM   1949 HD11 LEU   124      50.463  49.071  35.020  1.00  0.00           H  
ATOM   1950 HD12 LEU   124      48.927  48.354  34.460  1.00  0.00           H  
ATOM   1951 HD13 LEU   124      50.254  48.622  33.279  1.00  0.00           H  
ATOM   1952  CD2 LEU   124      48.068  50.158  32.930  1.00  0.00           C  
ATOM   1953 HD21 LEU   124      47.661  51.111  32.591  1.00  0.00           H  
ATOM   1954 HD22 LEU   124      48.290  49.396  32.183  1.00  0.00           H  
ATOM   1955 HD23 LEU   124      47.315  49.595  33.480  1.00  0.00           H  
ATOM   1956  C   LEU   124      48.944  52.474  37.163  1.00  0.00           C  
ATOM   1957  O   LEU   124      48.816  51.714  38.129  1.00  0.00           O  
ATOM   1958  N   VAL   125      48.528  53.829  37.174  1.00  0.00           N  
ATOM   1959  H   VAL   125      48.779  54.304  36.319  1.00  0.00           H  
ATOM   1960  CA  VAL   125      47.999  54.535  38.299  1.00  0.00           C  
ATOM   1961  HA  VAL   125      47.936  53.759  39.062  1.00  0.00           H  
ATOM   1962  CB  VAL   125      48.979  55.630  38.846  1.00  0.00           C  
ATOM   1963  HB  VAL   125      48.858  56.466  38.157  1.00  0.00           H  
ATOM   1964  CG1 VAL   125      48.459  56.077  40.268  1.00  0.00           C  
ATOM   1965 HG11 VAL   125      49.231  56.328  40.995  1.00  0.00           H  
ATOM   1966 HG12 VAL   125      47.643  56.798  40.232  1.00  0.00           H  
ATOM   1967 HG13 VAL   125      47.967  55.235  40.756  1.00  0.00           H  
ATOM   1968  CG2 VAL   125      50.527  55.218  38.885  1.00  0.00           C  
ATOM   1969 HG21 VAL   125      51.032  55.961  39.502  1.00  0.00           H  
ATOM   1970 HG22 VAL   125      50.755  54.211  39.233  1.00  0.00           H  
ATOM   1971 HG23 VAL   125      50.838  55.305  37.844  1.00  0.00           H  
ATOM   1972  C   VAL   125      46.611  55.128  37.954  1.00  0.00           C  
ATOM   1973  O   VAL   125      46.535  56.115  37.238  1.00  0.00           O  
ATOM   1974  N   GLY   126      45.544  54.464  38.581  1.00  0.00           N  
ATOM   1975  H   GLY   126      45.725  53.592  39.057  1.00  0.00           H  
ATOM   1976  CA  GLY   126      44.193  55.042  38.457  1.00  0.00           C  
ATOM   1977  HA2 GLY   126      43.529  54.195  38.631  1.00  0.00           H  
ATOM   1978  HA3 GLY   126      43.997  55.478  37.478  1.00  0.00           H  
ATOM   1979  C   GLY   126      43.828  55.989  39.564  1.00  0.00           C  
ATOM   1980  O   GLY   126      44.397  55.882  40.690  1.00  0.00           O  
ATOM   1981  N   THR   127      42.730  56.756  39.358  1.00  0.00           N  
ATOM   1982  H   THR   127      42.403  56.905  38.415  1.00  0.00           H  
ATOM   1983  CA  THR   127      42.265  57.712  40.401  1.00  0.00           C  
ATOM   1984  HA  THR   127      42.589  57.315  41.363  1.00  0.00           H  
ATOM   1985  CB  THR   127      42.904  59.159  40.383  1.00  0.00           C  
ATOM   1986  HB  THR   127      42.356  59.871  40.999  1.00  0.00           H  
ATOM   1987  CG2 THR   127      44.429  59.059  40.818  1.00  0.00           C  
ATOM   1988 HG21 THR   127      44.854  60.042  40.617  1.00  0.00           H  
ATOM   1989 HG22 THR   127      44.438  58.875  41.893  1.00  0.00           H  
ATOM   1990 HG23 THR   127      44.938  58.247  40.299  1.00  0.00           H  
ATOM   1991  OG1 THR   127      42.866  59.569  39.045  1.00  0.00           O  
ATOM   1992  HG1 THR   127      41.984  59.906  38.875  1.00  0.00           H  
ATOM   1993  C   THR   127      40.747  57.812  40.461  1.00  0.00           C  
ATOM   1994  O   THR   127      39.997  57.694  39.484  1.00  0.00           O  
ATOM   1995  N   ALA   128      40.244  58.233  41.611  1.00  0.00           N  
ATOM   1996  H   ALA   128      40.847  58.200  42.420  1.00  0.00           H  
ATOM   1997  CA  ALA   128      38.737  58.295  41.991  1.00  0.00           C  
ATOM   1998  HA  ALA   128      38.328  57.289  41.897  1.00  0.00           H  
ATOM   1999  CB  ALA   128      38.707  58.625  43.478  1.00  0.00           C  
ATOM   2000  HB1 ALA   128      37.662  58.888  43.643  1.00  0.00           H  
ATOM   2001  HB2 ALA   128      38.968  57.719  44.025  1.00  0.00           H  
ATOM   2002  HB3 ALA   128      39.187  59.552  43.792  1.00  0.00           H  
ATOM   2003  C   ALA   128      37.918  59.188  41.054  1.00  0.00           C  
ATOM   2004  O   ALA   128      36.737  59.049  40.881  1.00  0.00           O  
ATOM   2005  N   ASP   129      38.580  60.174  40.468  1.00  0.00           N  
ATOM   2006  H   ASP   129      39.572  60.278  40.630  1.00  0.00           H  
ATOM   2007  CA  ASP   129      38.068  61.118  39.456  1.00  0.00           C  
ATOM   2008  HA  ASP   129      37.039  61.427  39.640  1.00  0.00           H  
ATOM   2009  CB  ASP   129      38.955  62.302  39.474  1.00  0.00           C  
ATOM   2010  HB2 ASP   129      39.063  62.638  40.506  1.00  0.00           H  
ATOM   2011  HB3 ASP   129      38.456  63.130  38.971  1.00  0.00           H  
ATOM   2012  CG  ASP   129      40.282  62.072  38.788  1.00  0.00           C  
ATOM   2013  OD1 ASP   129      40.953  63.090  38.431  1.00  0.00           O  
ATOM   2014  OD2 ASP   129      40.675  60.909  38.703  1.00  0.00           O  
ATOM   2015  C   ASP   129      38.041  60.540  37.970  1.00  0.00           C  
ATOM   2016  O   ASP   129      37.837  61.200  37.013  1.00  0.00           O  
ATOM   2017  N   GLY   130      38.270  59.224  37.834  1.00  0.00           N  
ATOM   2018  H   GLY   130      38.446  58.745  38.706  1.00  0.00           H  
ATOM   2019  CA  GLY   130      38.259  58.371  36.593  1.00  0.00           C  
ATOM   2020  HA2 GLY   130      37.298  58.525  36.104  1.00  0.00           H  
ATOM   2021  HA3 GLY   130      38.413  57.332  36.886  1.00  0.00           H  
ATOM   2022  C   GLY   130      39.356  58.635  35.578  1.00  0.00           C  
ATOM   2023  O   GLY   130      39.192  58.197  34.455  1.00  0.00           O  
ATOM   2024  N   LYS   131      40.512  59.178  35.920  1.00  0.00           N  
ATOM   2025  H   LYS   131      40.506  59.534  36.865  1.00  0.00           H  
ATOM   2026  CA  LYS   131      41.745  59.245  35.071  1.00  0.00           C  
ATOM   2027  HA  LYS   131      41.417  59.222  34.031  1.00  0.00           H  
ATOM   2028  CB  LYS   131      42.539  60.637  35.179  1.00  0.00           C  
ATOM   2029  HB2 LYS   131      43.541  60.506  34.770  1.00  0.00           H  
ATOM   2030  HB3 LYS   131      42.764  60.817  36.230  1.00  0.00           H  
ATOM   2031  CG  LYS   131      41.950  61.793  34.405  1.00  0.00           C  
ATOM   2032  HG2 LYS   131      41.934  61.702  33.319  1.00  0.00           H  
ATOM   2033  HG3 LYS   131      42.517  62.711  34.563  1.00  0.00           H  
ATOM   2034  CD  LYS   131      40.664  62.059  35.068  1.00  0.00           C  
ATOM   2035  HD2 LYS   131      40.736  61.885  36.141  1.00  0.00           H  
ATOM   2036  HD3 LYS   131      39.865  61.412  34.706  1.00  0.00           H  
ATOM   2037  CE  LYS   131      40.292  63.531  34.947  1.00  0.00           C  
ATOM   2038  HE2 LYS   131      39.217  63.649  35.081  1.00  0.00           H  
ATOM   2039  HE3 LYS   131      40.489  63.891  33.937  1.00  0.00           H  
ATOM   2040  NZ  LYS   131      41.015  64.499  35.851  1.00  0.00           N  
ATOM   2041  HZ1 LYS   131      41.982  64.529  35.562  1.00  0.00           H  
ATOM   2042  HZ2 LYS   131      40.551  65.389  35.741  1.00  0.00           H  
ATOM   2043  HZ3 LYS   131      41.073  64.061  36.759  1.00  0.00           H  
ATOM   2044  C   LYS   131      42.667  58.033  35.341  1.00  0.00           C  
ATOM   2045  O   LYS   131      42.526  57.330  36.345  1.00  0.00           O  
ATOM   2046  N   LEU   132      43.523  57.644  34.387  1.00  0.00           N  
ATOM   2047  H   LEU   132      43.565  58.259  33.586  1.00  0.00           H  
ATOM   2048  CA  LEU   132      44.387  56.493  34.486  1.00  0.00           C  
ATOM   2049  HA  LEU   132      44.515  56.246  35.540  1.00  0.00           H  
ATOM   2050  CB  LEU   132      43.766  55.326  33.749  1.00  0.00           C  
ATOM   2051  HB2 LEU   132      43.085  55.685  32.978  1.00  0.00           H  
ATOM   2052  HB3 LEU   132      43.263  54.636  34.427  1.00  0.00           H  
ATOM   2053  CG  LEU   132      44.848  54.414  33.140  1.00  0.00           C  
ATOM   2054  HG  LEU   132      45.483  54.955  32.438  1.00  0.00           H  
ATOM   2055  CD1 LEU   132      45.748  53.768  34.165  1.00  0.00           C  
ATOM   2056 HD11 LEU   132      46.545  53.284  33.601  1.00  0.00           H  
ATOM   2057 HD12 LEU   132      46.003  54.473  34.956  1.00  0.00           H  
ATOM   2058 HD13 LEU   132      45.183  53.034  34.740  1.00  0.00           H  
ATOM   2059  CD2 LEU   132      44.100  53.386  32.253  1.00  0.00           C  
ATOM   2060 HD21 LEU   132      43.553  52.773  32.970  1.00  0.00           H  
ATOM   2061 HD22 LEU   132      43.360  53.848  31.601  1.00  0.00           H  
ATOM   2062 HD23 LEU   132      44.828  52.899  31.604  1.00  0.00           H  
ATOM   2063  C   LEU   132      45.715  57.043  33.864  1.00  0.00           C  
ATOM   2064  O   LEU   132      45.731  57.304  32.697  1.00  0.00           O  
ATOM   2065  N   ALA   133      46.836  57.220  34.589  1.00  0.00           N  
ATOM   2066  H   ALA   133      46.743  56.934  35.553  1.00  0.00           H  
ATOM   2067  CA  ALA   133      48.224  57.555  34.148  1.00  0.00           C  
ATOM   2068  HA  ALA   133      48.093  58.111  33.220  1.00  0.00           H  
ATOM   2069  CB  ALA   133      48.861  58.469  35.156  1.00  0.00           C  
ATOM   2070  HB1 ALA   133      48.917  57.969  36.122  1.00  0.00           H  
ATOM   2071  HB2 ALA   133      49.826  58.919  34.923  1.00  0.00           H  
ATOM   2072  HB3 ALA   133      48.255  59.371  35.241  1.00  0.00           H  
ATOM   2073  C   ALA   133      49.071  56.375  34.078  1.00  0.00           C  
ATOM   2074  O   ALA   133      49.096  55.440  34.912  1.00  0.00           O  
ATOM   2075  N   ILE   134      49.844  56.140  32.984  1.00  0.00           N  
ATOM   2076  H   ILE   134      49.824  56.997  32.449  1.00  0.00           H  
ATOM   2077  CA  ILE   134      50.752  55.060  32.664  1.00  0.00           C  
ATOM   2078  HA  ILE   134      50.697  54.328  33.470  1.00  0.00           H  
ATOM   2079  CB  ILE   134      50.373  54.317  31.330  1.00  0.00           C  
ATOM   2080  HB  ILE   134      50.678  54.905  30.465  1.00  0.00           H  
ATOM   2081  CG2 ILE   134      51.155  53.001  31.109  1.00  0.00           C  
ATOM   2082 HG21 ILE   134      52.229  53.143  30.988  1.00  0.00           H  
ATOM   2083 HG22 ILE   134      51.041  52.493  32.067  1.00  0.00           H  
ATOM   2084 HG23 ILE   134      50.823  52.340  30.308  1.00  0.00           H  
ATOM   2085  CG1 ILE   134      48.862  53.907  31.200  1.00  0.00           C  
ATOM   2086 HG12 ILE   134      48.412  53.467  32.090  1.00  0.00           H  
ATOM   2087 HG13 ILE   134      48.691  53.168  30.417  1.00  0.00           H  
ATOM   2088  CD1 ILE   134      47.907  55.023  30.663  1.00  0.00           C  
ATOM   2089 HD11 ILE   134      47.883  55.919  31.283  1.00  0.00           H  
ATOM   2090 HD12 ILE   134      48.408  55.257  29.723  1.00  0.00           H  
ATOM   2091 HD13 ILE   134      46.906  54.617  30.517  1.00  0.00           H  
ATOM   2092  C   ILE   134      52.225  55.522  32.547  1.00  0.00           C  
ATOM   2093  O   ILE   134      52.591  56.302  31.706  1.00  0.00           O  
ATOM   2094  N   PHE   135      53.059  55.032  33.495  1.00  0.00           N  
ATOM   2095  H   PHE   135      52.616  54.376  34.122  1.00  0.00           H  
ATOM   2096  CA  PHE   135      54.466  55.297  33.724  1.00  0.00           C  
ATOM   2097  HA  PHE   135      54.616  56.194  33.122  1.00  0.00           H  
ATOM   2098  CB  PHE   135      54.770  55.726  35.165  1.00  0.00           C  
ATOM   2099  HB2 PHE   135      55.848  55.858  35.256  1.00  0.00           H  
ATOM   2100  HB3 PHE   135      54.596  54.889  35.842  1.00  0.00           H  
ATOM   2101  CG  PHE   135      54.008  56.862  35.805  1.00  0.00           C  
ATOM   2102  CD1 PHE   135      54.554  58.214  35.951  1.00  0.00           C  
ATOM   2103  HD1 PHE   135      55.412  58.426  35.330  1.00  0.00           H  
ATOM   2104  CE1 PHE   135      53.876  59.241  36.613  1.00  0.00           C  
ATOM   2105  HE1 PHE   135      54.388  60.177  36.777  1.00  0.00           H  
ATOM   2106  CZ  PHE   135      52.533  58.949  37.056  1.00  0.00           C  
ATOM   2107  HZ  PHE   135      51.970  59.718  37.564  1.00  0.00           H  
ATOM   2108  CE2 PHE   135      51.928  57.708  36.809  1.00  0.00           C  
ATOM   2109  HE2 PHE   135      50.934  57.489  37.172  1.00  0.00           H  
ATOM   2110  CD2 PHE   135      52.723  56.663  36.327  1.00  0.00           C  
ATOM   2111  HD2 PHE   135      52.245  55.694  36.336  1.00  0.00           H  
ATOM   2112  C   PHE   135      55.487  54.225  33.202  1.00  0.00           C  
ATOM   2113  O   PHE   135      55.303  53.035  33.436  1.00  0.00           O  
ATOM   2114  N   GLU   136      56.446  54.679  32.480  1.00  0.00           N  
ATOM   2115  H   GLU   136      56.506  55.687  32.447  1.00  0.00           H  
ATOM   2116  CA  GLU   136      57.492  53.781  31.859  1.00  0.00           C  
ATOM   2117  HA  GLU   136      57.080  52.915  31.340  1.00  0.00           H  
ATOM   2118  CB  GLU   136      58.260  54.520  30.751  1.00  0.00           C  
ATOM   2119  HB2 GLU   136      58.623  55.441  31.207  1.00  0.00           H  
ATOM   2120  HB3 GLU   136      57.520  54.860  30.026  1.00  0.00           H  
ATOM   2121  CG  GLU   136      59.398  53.767  30.149  1.00  0.00           C  
ATOM   2122  HG2 GLU   136      58.990  52.808  29.832  1.00  0.00           H  
ATOM   2123  HG3 GLU   136      60.115  53.474  30.916  1.00  0.00           H  
ATOM   2124  CD  GLU   136      60.135  54.585  29.152  1.00  0.00           C  
ATOM   2125  OE1 GLU   136      60.099  55.847  29.182  1.00  0.00           O  
ATOM   2126  OE2 GLU   136      60.882  53.960  28.333  1.00  0.00           O  
ATOM   2127  C   GLU   136      58.467  53.337  33.015  1.00  0.00           C  
ATOM   2128  O   GLU   136      58.920  54.188  33.795  1.00  0.00           O  
ATOM   2129  N   ASP   137      58.772  52.026  33.056  1.00  0.00           N  
ATOM   2130  H   ASP   137      58.520  51.432  32.279  1.00  0.00           H  
ATOM   2131  CA  ASP   137      59.949  51.353  33.862  1.00  0.00           C  
ATOM   2132  HA  ASP   137      59.491  51.134  34.826  1.00  0.00           H  
ATOM   2133  CB  ASP   137      60.252  49.927  33.240  1.00  0.00           C  
ATOM   2134  HB2 ASP   137      59.304  49.396  33.162  1.00  0.00           H  
ATOM   2135  HB3 ASP   137      60.795  49.387  34.016  1.00  0.00           H  
ATOM   2136  CG  ASP   137      60.943  49.878  31.860  1.00  0.00           C  
ATOM   2137  OD1 ASP   137      61.741  48.880  31.631  1.00  0.00           O  
ATOM   2138  OD2 ASP   137      60.752  50.779  31.046  1.00  0.00           O  
ATOM   2139  C   ASP   137      61.175  52.266  34.058  1.00  0.00           C  
ATOM   2140  O   ASP   137      61.640  52.434  35.193  1.00  0.00           O  
ATOM   2141  N   LYS   138      61.604  53.021  33.060  1.00  0.00           N  
ATOM   2142  H   LYS   138      61.074  52.955  32.202  1.00  0.00           H  
ATOM   2143  CA  LYS   138      62.750  53.970  33.034  1.00  0.00           C  
ATOM   2144  HA  LYS   138      63.542  53.495  33.614  1.00  0.00           H  
ATOM   2145  CB  LYS   138      63.309  54.179  31.600  1.00  0.00           C  
ATOM   2146  HB2 LYS   138      63.918  55.080  31.670  1.00  0.00           H  
ATOM   2147  HB3 LYS   138      62.506  54.479  30.927  1.00  0.00           H  
ATOM   2148  CG  LYS   138      63.923  52.993  30.912  1.00  0.00           C  
ATOM   2149  HG2 LYS   138      63.284  52.113  30.990  1.00  0.00           H  
ATOM   2150  HG3 LYS   138      64.830  52.828  31.495  1.00  0.00           H  
ATOM   2151  CD  LYS   138      64.288  53.319  29.449  1.00  0.00           C  
ATOM   2152  HD2 LYS   138      64.722  54.319  29.446  1.00  0.00           H  
ATOM   2153  HD3 LYS   138      63.361  53.287  28.877  1.00  0.00           H  
ATOM   2154  CE  LYS   138      65.298  52.291  28.913  1.00  0.00           C  
ATOM   2155  HE2 LYS   138      66.081  52.166  29.660  1.00  0.00           H  
ATOM   2156  HE3 LYS   138      65.599  52.715  27.955  1.00  0.00           H  
ATOM   2157  NZ  LYS   138      64.677  50.967  28.742  1.00  0.00           N  
ATOM   2158  HZ1 LYS   138      64.505  50.520  29.631  1.00  0.00           H  
ATOM   2159  HZ2 LYS   138      63.794  51.113  28.274  1.00  0.00           H  
ATOM   2160  HZ3 LYS   138      65.237  50.331  28.191  1.00  0.00           H  
ATOM   2161  C   LYS   138      62.506  55.305  33.686  1.00  0.00           C  
ATOM   2162  O   LYS   138      63.316  55.756  34.478  1.00  0.00           O  
ATOM   2163  N   THR   139      61.286  55.836  33.553  1.00  0.00           N  
ATOM   2164  H   THR   139      60.703  55.285  32.939  1.00  0.00           H  
ATOM   2165  CA  THR   139      60.663  56.915  34.302  1.00  0.00           C  
ATOM   2166  HA  THR   139      61.317  57.774  34.152  1.00  0.00           H  
ATOM   2167  CB  THR   139      59.303  57.329  33.806  1.00  0.00           C  
ATOM   2168  HB  THR   139      58.735  56.414  33.635  1.00  0.00           H  
ATOM   2169  CG2 THR   139      58.403  58.154  34.735  1.00  0.00           C  
ATOM   2170 HG21 THR   139      57.478  58.559  34.324  1.00  0.00           H  
ATOM   2171 HG22 THR   139      58.203  57.524  35.601  1.00  0.00           H  
ATOM   2172 HG23 THR   139      59.009  58.984  35.097  1.00  0.00           H  
ATOM   2173  OG1 THR   139      59.536  57.967  32.623  1.00  0.00           O  
ATOM   2174  HG1 THR   139      60.323  57.604  32.212  1.00  0.00           H  
ATOM   2175  C   THR   139      60.671  56.541  35.798  1.00  0.00           C  
ATOM   2176  O   THR   139      61.397  57.211  36.520  1.00  0.00           O  
ATOM   2177  N   VAL   140      59.944  55.488  36.174  1.00  0.00           N  
ATOM   2178  H   VAL   140      59.575  54.860  35.475  1.00  0.00           H  
ATOM   2179  CA  VAL   140      60.080  54.926  37.581  1.00  0.00           C  
ATOM   2180  HA  VAL   140      59.518  55.543  38.282  1.00  0.00           H  
ATOM   2181  CB  VAL   140      59.428  53.537  37.722  1.00  0.00           C  
ATOM   2182  HB  VAL   140      60.011  52.730  37.280  1.00  0.00           H  
ATOM   2183  CG1 VAL   140      59.417  53.250  39.294  1.00  0.00           C  
ATOM   2184 HG11 VAL   140      59.042  54.076  39.897  1.00  0.00           H  
ATOM   2185 HG12 VAL   140      58.892  52.355  39.628  1.00  0.00           H  
ATOM   2186 HG13 VAL   140      60.458  53.140  39.598  1.00  0.00           H  
ATOM   2187  CG2 VAL   140      57.942  53.458  37.133  1.00  0.00           C  
ATOM   2188 HG21 VAL   140      58.027  53.812  36.105  1.00  0.00           H  
ATOM   2189 HG22 VAL   140      57.434  52.495  37.109  1.00  0.00           H  
ATOM   2190 HG23 VAL   140      57.425  54.332  37.531  1.00  0.00           H  
ATOM   2191  C   VAL   140      61.513  54.888  38.054  1.00  0.00           C  
ATOM   2192  O   VAL   140      61.796  55.432  39.102  1.00  0.00           O  
ATOM   2193  N   LYS   141      62.421  54.164  37.326  1.00  0.00           N  
ATOM   2194  H   LYS   141      62.144  53.715  36.465  1.00  0.00           H  
ATOM   2195  CA  LYS   141      63.840  53.951  37.804  1.00  0.00           C  
ATOM   2196  HA  LYS   141      63.727  53.242  38.624  1.00  0.00           H  
ATOM   2197  CB  LYS   141      64.620  53.257  36.648  1.00  0.00           C  
ATOM   2198  HB2 LYS   141      64.756  54.013  35.874  1.00  0.00           H  
ATOM   2199  HB3 LYS   141      64.001  52.426  36.309  1.00  0.00           H  
ATOM   2200  CG  LYS   141      66.035  52.810  37.000  1.00  0.00           C  
ATOM   2201  HG2 LYS   141      65.988  51.923  37.632  1.00  0.00           H  
ATOM   2202  HG3 LYS   141      66.612  53.576  37.518  1.00  0.00           H  
ATOM   2203  CD  LYS   141      66.879  52.386  35.794  1.00  0.00           C  
ATOM   2204  HD2 LYS   141      66.653  53.140  35.039  1.00  0.00           H  
ATOM   2205  HD3 LYS   141      66.577  51.369  35.544  1.00  0.00           H  
ATOM   2206  CE  LYS   141      68.383  52.367  36.133  1.00  0.00           C  
ATOM   2207  HE2 LYS   141      68.420  51.915  37.125  1.00  0.00           H  
ATOM   2208  HE3 LYS   141      68.733  53.387  36.287  1.00  0.00           H  
ATOM   2209  NZ  LYS   141      69.121  51.541  35.177  1.00  0.00           N  
ATOM   2210  HZ1 LYS   141      70.128  51.463  35.197  1.00  0.00           H  
ATOM   2211  HZ2 LYS   141      68.806  50.582  35.191  1.00  0.00           H  
ATOM   2212  HZ3 LYS   141      68.987  51.902  34.244  1.00  0.00           H  
ATOM   2213  C   LYS   141      64.606  55.265  38.237  1.00  0.00           C  
ATOM   2214  O   LYS   141      65.199  55.475  39.315  1.00  0.00           O  
ATOM   2215  N   LEU   142      64.611  56.132  37.257  1.00  0.00           N  
ATOM   2216  H   LEU   142      64.103  55.916  36.411  1.00  0.00           H  
ATOM   2217  CA  LEU   142      65.645  57.217  37.118  1.00  0.00           C  
ATOM   2218  HA  LEU   142      66.634  56.868  37.415  1.00  0.00           H  
ATOM   2219  CB  LEU   142      65.885  57.707  35.638  1.00  0.00           C  
ATOM   2220  HB2 LEU   142      66.648  58.485  35.626  1.00  0.00           H  
ATOM   2221  HB3 LEU   142      64.934  58.057  35.236  1.00  0.00           H  
ATOM   2222  CG  LEU   142      66.554  56.674  34.656  1.00  0.00           C  
ATOM   2223  HG  LEU   142      65.847  55.850  34.564  1.00  0.00           H  
ATOM   2224  CD1 LEU   142      66.680  57.253  33.231  1.00  0.00           C  
ATOM   2225 HD11 LEU   142      65.729  57.607  32.834  1.00  0.00           H  
ATOM   2226 HD12 LEU   142      67.369  58.092  33.322  1.00  0.00           H  
ATOM   2227 HD13 LEU   142      67.095  56.424  32.657  1.00  0.00           H  
ATOM   2228  CD2 LEU   142      67.919  56.273  35.106  1.00  0.00           C  
ATOM   2229 HD21 LEU   142      68.489  55.947  34.236  1.00  0.00           H  
ATOM   2230 HD22 LEU   142      68.541  57.027  35.589  1.00  0.00           H  
ATOM   2231 HD23 LEU   142      67.903  55.460  35.833  1.00  0.00           H  
ATOM   2232  C   LEU   142      65.435  58.305  38.179  1.00  0.00           C  
ATOM   2233  O   LEU   142      66.136  58.251  39.157  1.00  0.00           O  
ATOM   2234  N   LYS   143      64.423  59.143  38.051  1.00  0.00           N  
ATOM   2235  H   LYS   143      63.682  58.980  37.385  1.00  0.00           H  
ATOM   2236  CA  LYS   143      64.175  60.354  38.870  1.00  0.00           C  
ATOM   2237  HA  LYS   143      64.815  60.320  39.751  1.00  0.00           H  
ATOM   2238  CB  LYS   143      64.517  61.543  38.039  1.00  0.00           C  
ATOM   2239  HB2 LYS   143      64.335  62.454  38.609  1.00  0.00           H  
ATOM   2240  HB3 LYS   143      63.953  61.455  37.111  1.00  0.00           H  
ATOM   2241  CG  LYS   143      65.965  61.521  37.605  1.00  0.00           C  
ATOM   2242  HG2 LYS   143      66.045  60.888  36.721  1.00  0.00           H  
ATOM   2243  HG3 LYS   143      66.567  61.043  38.378  1.00  0.00           H  
ATOM   2244  CD  LYS   143      66.581  62.873  37.233  1.00  0.00           C  
ATOM   2245  HD2 LYS   143      66.655  63.589  38.052  1.00  0.00           H  
ATOM   2246  HD3 LYS   143      66.076  63.214  36.329  1.00  0.00           H  
ATOM   2247  CE  LYS   143      68.052  62.724  36.782  1.00  0.00           C  
ATOM   2248  HE2 LYS   143      68.337  63.669  36.319  1.00  0.00           H  
ATOM   2249  HE3 LYS   143      68.118  61.864  36.116  1.00  0.00           H  
ATOM   2250  NZ  LYS   143      68.973  62.397  37.911  1.00  0.00           N  
ATOM   2251  HZ1 LYS   143      69.902  62.440  37.516  1.00  0.00           H  
ATOM   2252  HZ2 LYS   143      68.769  62.975  38.713  1.00  0.00           H  
ATOM   2253  HZ3 LYS   143      68.842  61.507  38.371  1.00  0.00           H  
ATOM   2254  C   LYS   143      62.700  60.491  39.412  1.00  0.00           C  
ATOM   2255  O   LYS   143      62.484  60.703  40.594  1.00  0.00           O  
ATOM   2256  N   GLY   144      61.766  60.384  38.518  1.00  0.00           N  
ATOM   2257  H   GLY   144      62.131  60.159  37.603  1.00  0.00           H  
ATOM   2258  CA  GLY   144      60.449  60.748  38.789  1.00  0.00           C  
ATOM   2259  HA2 GLY   144      60.150  61.037  39.796  1.00  0.00           H  
ATOM   2260  HA3 GLY   144      59.891  59.814  38.729  1.00  0.00           H  
ATOM   2261  C   GLY   144      59.852  61.883  37.863  1.00  0.00           C  
ATOM   2262  O   GLY   144      59.425  62.913  38.426  1.00  0.00           O  
ATOM   2263  N   ALA   145      59.795  61.605  36.533  1.00  0.00           N  
ATOM   2264  H   ALA   145      60.382  60.819  36.291  1.00  0.00           H  
ATOM   2265  CA  ALA   145      59.328  62.431  35.433  1.00  0.00           C  
ATOM   2266  HA  ALA   145      59.415  63.496  35.648  1.00  0.00           H  
ATOM   2267  CB  ALA   145      60.322  62.262  34.330  1.00  0.00           C  
ATOM   2268  HB1 ALA   145      60.075  63.002  33.569  1.00  0.00           H  
ATOM   2269  HB2 ALA   145      61.304  62.577  34.682  1.00  0.00           H  
ATOM   2270  HB3 ALA   145      60.252  61.262  33.900  1.00  0.00           H  
ATOM   2271  C   ALA   145      57.844  61.908  35.044  1.00  0.00           C  
ATOM   2272  O   ALA   145      57.081  61.536  35.919  1.00  0.00           O  
ATOM   2273  N   ALA   146      57.468  62.087  33.808  1.00  0.00           N  
ATOM   2274  H   ALA   146      58.075  62.554  33.149  1.00  0.00           H  
ATOM   2275  CA  ALA   146      56.061  62.204  33.445  1.00  0.00           C  
ATOM   2276  HA  ALA   146      55.483  62.462  34.333  1.00  0.00           H  
ATOM   2277  CB  ALA   146      55.742  63.266  32.369  1.00  0.00           C  
ATOM   2278  HB1 ALA   146      56.659  63.431  31.804  1.00  0.00           H  
ATOM   2279  HB2 ALA   146      55.034  62.953  31.602  1.00  0.00           H  
ATOM   2280  HB3 ALA   146      55.513  64.209  32.865  1.00  0.00           H  
ATOM   2281  C   ALA   146      55.578  60.792  32.972  1.00  0.00           C  
ATOM   2282  O   ALA   146      56.371  60.202  32.292  1.00  0.00           O  
ATOM   2283  N   PRO   147      54.328  60.512  33.229  1.00  0.00           N  
ATOM   2284  CD  PRO   147      53.284  61.287  33.919  1.00  0.00           C  
ATOM   2285  HD2 PRO   147      53.221  62.246  33.405  1.00  0.00           H  
ATOM   2286  HD3 PRO   147      53.565  61.451  34.959  1.00  0.00           H  
ATOM   2287  CG  PRO   147      51.927  60.610  33.770  1.00  0.00           C  
ATOM   2288  HG2 PRO   147      51.382  60.607  34.714  1.00  0.00           H  
ATOM   2289  HG3 PRO   147      51.361  61.109  32.983  1.00  0.00           H  
ATOM   2290  CB  PRO   147      52.294  59.216  33.240  1.00  0.00           C  
ATOM   2291  HB2 PRO   147      52.389  58.625  34.151  1.00  0.00           H  
ATOM   2292  HB3 PRO   147      51.501  58.798  32.620  1.00  0.00           H  
ATOM   2293  CA  PRO   147      53.678  59.361  32.587  1.00  0.00           C  
ATOM   2294  HA  PRO   147      54.229  58.440  32.778  1.00  0.00           H  
ATOM   2295  C   PRO   147      53.607  59.522  31.046  1.00  0.00           C  
ATOM   2296  O   PRO   147      53.146  60.587  30.527  1.00  0.00           O  
ATOM   2297  N   LEU   148      53.902  58.375  30.368  1.00  0.00           N  
ATOM   2298  H   LEU   148      54.277  57.592  30.884  1.00  0.00           H  
ATOM   2299  CA  LEU   148      53.902  58.318  28.886  1.00  0.00           C  
ATOM   2300  HA  LEU   148      54.752  58.823  28.428  1.00  0.00           H  
ATOM   2301  CB  LEU   148      54.081  56.806  28.626  1.00  0.00           C  
ATOM   2302  HB2 LEU   148      53.317  56.189  29.100  1.00  0.00           H  
ATOM   2303  HB3 LEU   148      55.033  56.474  29.040  1.00  0.00           H  
ATOM   2304  CG  LEU   148      54.228  56.477  27.103  1.00  0.00           C  
ATOM   2305  HG  LEU   148      53.401  56.895  26.529  1.00  0.00           H  
ATOM   2306  CD1 LEU   148      55.298  57.312  26.413  1.00  0.00           C  
ATOM   2307 HD11 LEU   148      56.116  57.474  27.115  1.00  0.00           H  
ATOM   2308 HD12 LEU   148      55.608  56.878  25.462  1.00  0.00           H  
ATOM   2309 HD13 LEU   148      54.844  58.259  26.121  1.00  0.00           H  
ATOM   2310  CD2 LEU   148      54.614  55.043  26.965  1.00  0.00           C  
ATOM   2311 HD21 LEU   148      53.919  54.402  27.507  1.00  0.00           H  
ATOM   2312 HD22 LEU   148      54.478  54.765  25.919  1.00  0.00           H  
ATOM   2313 HD23 LEU   148      55.620  54.820  27.320  1.00  0.00           H  
ATOM   2314  C   LEU   148      52.609  58.841  28.380  1.00  0.00           C  
ATOM   2315  O   LEU   148      52.582  59.763  27.531  1.00  0.00           O  
ATOM   2316  N   LYS   149      51.536  58.217  28.836  1.00  0.00           N  
ATOM   2317  H   LYS   149      51.663  57.640  29.655  1.00  0.00           H  
ATOM   2318  CA  LYS   149      50.153  58.733  28.619  1.00  0.00           C  
ATOM   2319  HA  LYS   149      50.307  59.762  28.293  1.00  0.00           H  
ATOM   2320  CB  LYS   149      49.370  57.822  27.583  1.00  0.00           C  
ATOM   2321  HB2 LYS   149      48.376  58.268  27.551  1.00  0.00           H  
ATOM   2322  HB3 LYS   149      49.388  56.797  27.954  1.00  0.00           H  
ATOM   2323  CG  LYS   149      50.000  57.828  26.192  1.00  0.00           C  
ATOM   2324  HG2 LYS   149      50.996  57.391  26.272  1.00  0.00           H  
ATOM   2325  HG3 LYS   149      50.007  58.891  25.950  1.00  0.00           H  
ATOM   2326  CD  LYS   149      49.051  57.043  25.234  1.00  0.00           C  
ATOM   2327  HD2 LYS   149      47.980  57.234  25.310  1.00  0.00           H  
ATOM   2328  HD3 LYS   149      49.181  55.992  25.491  1.00  0.00           H  
ATOM   2329  CE  LYS   149      49.391  57.335  23.826  1.00  0.00           C  
ATOM   2330  HE2 LYS   149      48.783  56.744  23.141  1.00  0.00           H  
ATOM   2331  HE3 LYS   149      50.444  57.129  23.634  1.00  0.00           H  
ATOM   2332  NZ  LYS   149      49.077  58.792  23.521  1.00  0.00           N  
ATOM   2333  HZ1 LYS   149      49.896  59.359  23.687  1.00  0.00           H  
ATOM   2334  HZ2 LYS   149      48.761  59.078  22.605  1.00  0.00           H  
ATOM   2335  HZ3 LYS   149      48.296  59.076  24.096  1.00  0.00           H  
ATOM   2336  C   LYS   149      49.284  58.820  29.857  1.00  0.00           C  
ATOM   2337  O   LYS   149      49.582  58.148  30.852  1.00  0.00           O  
ATOM   2338  N   ILE   150      48.249  59.639  29.652  1.00  0.00           N  
ATOM   2339  H   ILE   150      48.001  60.032  28.755  1.00  0.00           H  
ATOM   2340  CA  ILE   150      47.186  59.729  30.709  1.00  0.00           C  
ATOM   2341  HA  ILE   150      47.189  58.814  31.302  1.00  0.00           H  
ATOM   2342  CB  ILE   150      47.349  60.967  31.577  1.00  0.00           C  
ATOM   2343  HB  ILE   150      48.341  60.926  32.026  1.00  0.00           H  
ATOM   2344  CG2 ILE   150      47.227  62.328  30.896  1.00  0.00           C  
ATOM   2345 HG21 ILE   150      47.535  63.183  31.499  1.00  0.00           H  
ATOM   2346 HG22 ILE   150      47.811  62.304  29.976  1.00  0.00           H  
ATOM   2347 HG23 ILE   150      46.233  62.600  30.543  1.00  0.00           H  
ATOM   2348  CG1 ILE   150      46.294  60.976  32.742  1.00  0.00           C  
ATOM   2349 HG12 ILE   150      46.487  60.103  33.367  1.00  0.00           H  
ATOM   2350 HG13 ILE   150      45.318  60.939  32.259  1.00  0.00           H  
ATOM   2351  CD1 ILE   150      46.217  62.199  33.660  1.00  0.00           C  
ATOM   2352 HD11 ILE   150      45.590  62.187  34.551  1.00  0.00           H  
ATOM   2353 HD12 ILE   150      47.239  62.530  33.847  1.00  0.00           H  
ATOM   2354 HD13 ILE   150      45.773  63.055  33.153  1.00  0.00           H  
ATOM   2355  C   ILE   150      45.822  59.644  29.961  1.00  0.00           C  
ATOM   2356  O   ILE   150      45.584  60.457  29.032  1.00  0.00           O  
ATOM   2357  N   LEU   151      45.017  58.720  30.313  1.00  0.00           N  
ATOM   2358  H   LEU   151      45.272  58.131  31.093  1.00  0.00           H  
ATOM   2359  CA  LEU   151      43.763  58.315  29.775  1.00  0.00           C  
ATOM   2360  HA  LEU   151      43.577  58.813  28.823  1.00  0.00           H  
ATOM   2361  CB  LEU   151      43.940  56.777  29.396  1.00  0.00           C  
ATOM   2362  HB2 LEU   151      43.014  56.372  28.989  1.00  0.00           H  
ATOM   2363  HB3 LEU   151      44.078  56.238  30.333  1.00  0.00           H  
ATOM   2364  CG  LEU   151      45.127  56.152  28.585  1.00  0.00           C  
ATOM   2365  HG  LEU   151      46.052  56.294  29.144  1.00  0.00           H  
ATOM   2366  CD1 LEU   151      44.901  54.626  28.473  1.00  0.00           C  
ATOM   2367 HD11 LEU   151      44.074  54.498  27.774  1.00  0.00           H  
ATOM   2368 HD12 LEU   151      45.770  54.228  27.949  1.00  0.00           H  
ATOM   2369 HD13 LEU   151      44.774  54.085  29.411  1.00  0.00           H  
ATOM   2370  CD2 LEU   151      45.303  56.791  27.296  1.00  0.00           C  
ATOM   2371 HD21 LEU   151      46.101  56.348  26.700  1.00  0.00           H  
ATOM   2372 HD22 LEU   151      44.359  56.791  26.751  1.00  0.00           H  
ATOM   2373 HD23 LEU   151      45.551  57.853  27.297  1.00  0.00           H  
ATOM   2374  C   LEU   151      42.596  58.585  30.754  1.00  0.00           C  
ATOM   2375  O   LEU   151      42.849  58.939  31.959  1.00  0.00           O  
ATOM   2376  N   ASN   152      41.400  58.359  30.226  1.00  0.00           N  
ATOM   2377  H   ASN   152      41.328  57.933  29.313  1.00  0.00           H  
ATOM   2378  CA  ASN   152      40.139  58.760  30.962  1.00  0.00           C  
ATOM   2379  HA  ASN   152      40.431  58.925  31.999  1.00  0.00           H  
ATOM   2380  CB  ASN   152      39.617  60.172  30.446  1.00  0.00           C  
ATOM   2381  HB2 ASN   152      39.067  59.892  29.548  1.00  0.00           H  
ATOM   2382  HB3 ASN   152      40.428  60.863  30.217  1.00  0.00           H  
ATOM   2383  CG  ASN   152      38.653  60.910  31.290  1.00  0.00           C  
ATOM   2384  OD1 ASN   152      38.598  60.654  32.510  1.00  0.00           O  
ATOM   2385  ND2 ASN   152      37.890  61.870  30.811  1.00  0.00           N  
ATOM   2386 HD21 ASN   152      37.156  62.123  31.457  1.00  0.00           H  
ATOM   2387 HD22 ASN   152      38.005  62.237  29.877  1.00  0.00           H  
ATOM   2388  C   ASN   152      39.136  57.675  30.777  1.00  0.00           C  
ATOM   2389  O   ASN   152      38.728  57.422  29.626  1.00  0.00           O  
ATOM   2390  N   ILE   153      38.714  57.058  31.914  1.00  0.00           N  
ATOM   2391  H   ILE   153      39.038  57.350  32.825  1.00  0.00           H  
ATOM   2392  CA  ILE   153      37.618  56.101  32.050  1.00  0.00           C  
ATOM   2393  HA  ILE   153      37.578  55.436  31.187  1.00  0.00           H  
ATOM   2394  CB  ILE   153      37.791  55.248  33.256  1.00  0.00           C  
ATOM   2395  HB  ILE   153      37.694  55.843  34.164  1.00  0.00           H  
ATOM   2396  CG2 ILE   153      36.626  54.255  33.217  1.00  0.00           C  
ATOM   2397 HG21 ILE   153      35.665  54.706  33.464  1.00  0.00           H  
ATOM   2398 HG22 ILE   153      36.379  53.816  32.250  1.00  0.00           H  
ATOM   2399 HG23 ILE   153      36.856  53.415  33.873  1.00  0.00           H  
ATOM   2400  CG1 ILE   153      39.064  54.397  33.377  1.00  0.00           C  
ATOM   2401 HG12 ILE   153      39.468  54.075  32.417  1.00  0.00           H  
ATOM   2402 HG13 ILE   153      38.796  53.582  34.050  1.00  0.00           H  
ATOM   2403  CD1 ILE   153      40.312  55.113  33.974  1.00  0.00           C  
ATOM   2404 HD11 ILE   153      41.168  54.439  34.000  1.00  0.00           H  
ATOM   2405 HD12 ILE   153      40.622  55.979  33.389  1.00  0.00           H  
ATOM   2406 HD13 ILE   153      39.963  55.474  34.941  1.00  0.00           H  
ATOM   2407  C   ILE   153      36.261  56.756  31.952  1.00  0.00           C  
ATOM   2408  O   ILE   153      35.415  56.230  31.172  1.00  0.00           O  
ATOM   2409  N   GLY   154      36.016  57.891  32.643  1.00  0.00           N  
ATOM   2410  H   GLY   154      36.795  58.380  33.059  1.00  0.00           H  
ATOM   2411  CA  GLY   154      34.683  58.507  32.891  1.00  0.00           C  
ATOM   2412  HA2 GLY   154      34.004  58.071  32.158  1.00  0.00           H  
ATOM   2413  HA3 GLY   154      34.685  59.580  32.698  1.00  0.00           H  
ATOM   2414  C   GLY   154      34.205  58.222  34.309  1.00  0.00           C  
ATOM   2415  O   GLY   154      33.582  57.166  34.525  1.00  0.00           O  
ATOM   2416  N   ASN   155      34.217  59.128  35.292  1.00  0.00           N  
ATOM   2417  H   ASN   155      34.548  60.054  35.066  1.00  0.00           H  
ATOM   2418  CA  ASN   155      33.852  58.978  36.701  1.00  0.00           C  
ATOM   2419  HA  ASN   155      34.658  58.534  37.284  1.00  0.00           H  
ATOM   2420  CB  ASN   155      33.824  60.400  37.314  1.00  0.00           C  
ATOM   2421  HB2 ASN   155      33.149  61.003  36.707  1.00  0.00           H  
ATOM   2422  HB3 ASN   155      34.778  60.908  37.176  1.00  0.00           H  
ATOM   2423  CG  ASN   155      33.370  60.536  38.735  1.00  0.00           C  
ATOM   2424  OD1 ASN   155      32.199  60.435  39.046  1.00  0.00           O  
ATOM   2425  ND2 ASN   155      34.170  60.755  39.701  1.00  0.00           N  
ATOM   2426 HD21 ASN   155      33.794  60.802  40.637  1.00  0.00           H  
ATOM   2427 HD22 ASN   155      35.051  61.169  39.429  1.00  0.00           H  
ATOM   2428  C   ASN   155      32.504  58.203  36.964  1.00  0.00           C  
ATOM   2429  O   ASN   155      32.454  57.135  37.513  1.00  0.00           O  
ATOM   2430  N   VAL   156      31.426  58.854  36.571  1.00  0.00           N  
ATOM   2431  H   VAL   156      31.636  59.735  36.122  1.00  0.00           H  
ATOM   2432  CA  VAL   156      30.130  58.320  36.395  1.00  0.00           C  
ATOM   2433  HA  VAL   156      29.694  58.347  37.393  1.00  0.00           H  
ATOM   2434  CB  VAL   156      29.170  59.208  35.526  1.00  0.00           C  
ATOM   2435  HB  VAL   156      29.712  59.466  34.616  1.00  0.00           H  
ATOM   2436  CG1 VAL   156      27.841  58.656  35.176  1.00  0.00           C  
ATOM   2437 HG11 VAL   156      27.975  58.032  34.292  1.00  0.00           H  
ATOM   2438 HG12 VAL   156      27.497  57.944  35.926  1.00  0.00           H  
ATOM   2439 HG13 VAL   156      27.106  59.393  34.854  1.00  0.00           H  
ATOM   2440  CG2 VAL   156      28.752  60.368  36.435  1.00  0.00           C  
ATOM   2441 HG21 VAL   156      27.891  60.119  37.056  1.00  0.00           H  
ATOM   2442 HG22 VAL   156      29.438  60.550  37.263  1.00  0.00           H  
ATOM   2443 HG23 VAL   156      28.538  61.232  35.806  1.00  0.00           H  
ATOM   2444  C   VAL   156      30.061  56.855  35.995  1.00  0.00           C  
ATOM   2445  O   VAL   156      29.482  56.027  36.715  1.00  0.00           O  
ATOM   2446  N   SER   157      30.764  56.416  34.889  1.00  0.00           N  
ATOM   2447  H   SER   157      31.345  57.098  34.423  1.00  0.00           H  
ATOM   2448  CA  SER   157      30.906  55.046  34.433  1.00  0.00           C  
ATOM   2449  HA  SER   157      29.915  54.607  34.316  1.00  0.00           H  
ATOM   2450  CB  SER   157      31.548  55.049  33.022  1.00  0.00           C  
ATOM   2451  HB2 SER   157      32.459  55.646  33.058  1.00  0.00           H  
ATOM   2452  HB3 SER   157      30.877  55.507  32.296  1.00  0.00           H  
ATOM   2453  OG  SER   157      31.715  53.764  32.520  1.00  0.00           O  
ATOM   2454  HG  SER   157      32.251  53.791  31.724  1.00  0.00           H  
ATOM   2455  C   SER   157      31.588  54.073  35.416  1.00  0.00           C  
ATOM   2456  O   SER   157      31.121  52.988  35.720  1.00  0.00           O  
ATOM   2457  N   THR   158      32.610  54.651  36.044  1.00  0.00           N  
ATOM   2458  H   THR   158      32.791  55.555  35.631  1.00  0.00           H  
ATOM   2459  CA  THR   158      33.367  54.318  37.251  1.00  0.00           C  
ATOM   2460  HA  THR   158      33.251  55.106  37.995  1.00  0.00           H  
ATOM   2461  CB  THR   158      32.932  52.894  37.912  1.00  0.00           C  
ATOM   2462  HB  THR   158      33.177  52.088  37.219  1.00  0.00           H  
ATOM   2463  CG2 THR   158      33.725  52.432  39.092  1.00  0.00           C  
ATOM   2464 HG21 THR   158      33.612  53.184  39.874  1.00  0.00           H  
ATOM   2465 HG22 THR   158      33.365  51.500  39.528  1.00  0.00           H  
ATOM   2466 HG23 THR   158      34.757  52.200  38.830  1.00  0.00           H  
ATOM   2467  OG1 THR   158      31.602  53.014  38.316  1.00  0.00           O  
ATOM   2468  HG1 THR   158      31.094  53.324  37.563  1.00  0.00           H  
ATOM   2469  C   THR   158      34.862  54.258  36.863  1.00  0.00           C  
ATOM   2470  O   THR   158      35.198  53.605  35.866  1.00  0.00           O  
ATOM   2471  N   PRO   159      35.697  54.802  37.678  1.00  0.00           N  
ATOM   2472  CD  PRO   159      35.371  55.668  38.754  1.00  0.00           C  
ATOM   2473  HD2 PRO   159      34.846  55.083  39.509  1.00  0.00           H  
ATOM   2474  HD3 PRO   159      34.814  56.562  38.473  1.00  0.00           H  
ATOM   2475  CG  PRO   159      36.636  56.170  39.433  1.00  0.00           C  
ATOM   2476  HG2 PRO   159      37.037  57.087  39.001  1.00  0.00           H  
ATOM   2477  HG3 PRO   159      36.497  56.374  40.495  1.00  0.00           H  
ATOM   2478  CB  PRO   159      37.683  55.140  39.004  1.00  0.00           C  
ATOM   2479  HB2 PRO   159      38.661  55.620  39.021  1.00  0.00           H  
ATOM   2480  HB3 PRO   159      37.550  54.370  39.764  1.00  0.00           H  
ATOM   2481  CA  PRO   159      37.172  54.508  37.675  1.00  0.00           C  
ATOM   2482  HA  PRO   159      37.491  54.998  36.756  1.00  0.00           H  
ATOM   2483  C   PRO   159      37.672  53.085  37.643  1.00  0.00           C  
ATOM   2484  O   PRO   159      36.901  52.167  37.787  1.00  0.00           O  
ATOM   2485  N   LEU   160      38.916  52.999  37.281  1.00  0.00           N  
ATOM   2486  H   LEU   160      39.443  53.854  37.174  1.00  0.00           H  
ATOM   2487  CA  LEU   160      39.649  51.713  37.346  1.00  0.00           C  
ATOM   2488  HA  LEU   160      39.109  50.825  37.019  1.00  0.00           H  
ATOM   2489  CB  LEU   160      40.911  51.791  36.389  1.00  0.00           C  
ATOM   2490  HB2 LEU   160      41.545  52.591  36.771  1.00  0.00           H  
ATOM   2491  HB3 LEU   160      40.558  52.098  35.405  1.00  0.00           H  
ATOM   2492  CG  LEU   160      41.874  50.629  36.329  1.00  0.00           C  
ATOM   2493  HG  LEU   160      42.263  50.456  37.332  1.00  0.00           H  
ATOM   2494  CD1 LEU   160      41.146  49.340  35.889  1.00  0.00           C  
ATOM   2495 HD11 LEU   160      41.863  48.522  35.824  1.00  0.00           H  
ATOM   2496 HD12 LEU   160      40.363  49.133  36.619  1.00  0.00           H  
ATOM   2497 HD13 LEU   160      40.622  49.487  34.945  1.00  0.00           H  
ATOM   2498  CD2 LEU   160      43.098  50.843  35.472  1.00  0.00           C  
ATOM   2499 HD21 LEU   160      43.698  51.617  35.951  1.00  0.00           H  
ATOM   2500 HD22 LEU   160      43.701  49.952  35.646  1.00  0.00           H  
ATOM   2501 HD23 LEU   160      42.889  51.093  34.432  1.00  0.00           H  
ATOM   2502  C   LEU   160      39.930  51.352  38.816  1.00  0.00           C  
ATOM   2503  O   LEU   160      40.343  52.303  39.541  1.00  0.00           O  
ATOM   2504  N   MET   161      39.603  50.094  39.250  1.00  0.00           N  
ATOM   2505  H   MET   161      39.183  49.591  38.481  1.00  0.00           H  
ATOM   2506  CA  MET   161      39.753  49.587  40.537  1.00  0.00           C  
ATOM   2507  HA  MET   161      40.128  50.357  41.211  1.00  0.00           H  
ATOM   2508  CB  MET   161      38.294  49.117  41.042  1.00  0.00           C  
ATOM   2509  HB2 MET   161      38.594  48.624  41.966  1.00  0.00           H  
ATOM   2510  HB3 MET   161      37.894  48.381  40.345  1.00  0.00           H  
ATOM   2511  CG  MET   161      37.203  50.171  41.142  1.00  0.00           C  
ATOM   2512  HG2 MET   161      37.011  50.476  40.114  1.00  0.00           H  
ATOM   2513  HG3 MET   161      37.522  50.999  41.775  1.00  0.00           H  
ATOM   2514  SD  MET   161      35.627  49.517  41.720  1.00  0.00           S  
ATOM   2515  CE  MET   161      36.112  48.673  43.254  1.00  0.00           C  
ATOM   2516  HE1 MET   161      36.884  49.218  43.797  1.00  0.00           H  
ATOM   2517  HE2 MET   161      35.322  48.622  44.003  1.00  0.00           H  
ATOM   2518  HE3 MET   161      36.415  47.656  43.005  1.00  0.00           H  
ATOM   2519  C   MET   161      40.575  48.306  40.701  1.00  0.00           C  
ATOM   2520  O   MET   161      41.246  48.245  41.704  1.00  0.00           O  
ATOM   2521  N   CYS   162      40.676  47.324  39.771  1.00  0.00           N  
ATOM   2522  H   CYS   162      39.992  47.279  39.029  1.00  0.00           H  
ATOM   2523  CA  CYS   162      41.552  46.142  39.945  1.00  0.00           C  
ATOM   2524  HA  CYS   162      42.389  46.318  40.620  1.00  0.00           H  
ATOM   2525  CB  CYS   162      40.820  44.961  40.587  1.00  0.00           C  
ATOM   2526  HB2 CYS   162      40.482  45.373  41.538  1.00  0.00           H  
ATOM   2527  HB3 CYS   162      41.520  44.180  40.883  1.00  0.00           H  
ATOM   2528  SG  CYS   162      39.260  44.470  39.731  1.00  0.00           S  
ATOM   2529  HG  CYS   162      38.652  44.049  40.844  1.00  0.00           H  
ATOM   2530  C   CYS   162      42.136  45.749  38.591  1.00  0.00           C  
ATOM   2531  O   CYS   162      41.467  45.931  37.535  1.00  0.00           O  
ATOM   2532  N   LEU   163      43.292  45.179  38.612  1.00  0.00           N  
ATOM   2533  H   LEU   163      43.872  45.107  39.436  1.00  0.00           H  
ATOM   2534  CA  LEU   163      43.880  44.539  37.378  1.00  0.00           C  
ATOM   2535  HA  LEU   163      43.146  44.509  36.572  1.00  0.00           H  
ATOM   2536  CB  LEU   163      45.077  45.409  36.956  1.00  0.00           C  
ATOM   2537  HB2 LEU   163      45.693  44.882  36.228  1.00  0.00           H  
ATOM   2538  HB3 LEU   163      45.717  45.590  37.819  1.00  0.00           H  
ATOM   2539  CG  LEU   163      44.711  46.783  36.247  1.00  0.00           C  
ATOM   2540  HG  LEU   163      44.071  47.389  36.888  1.00  0.00           H  
ATOM   2541  CD1 LEU   163      45.985  47.677  36.130  1.00  0.00           C  
ATOM   2542 HD11 LEU   163      46.769  47.208  35.535  1.00  0.00           H  
ATOM   2543 HD12 LEU   163      45.658  48.609  35.670  1.00  0.00           H  
ATOM   2544 HD13 LEU   163      46.397  47.880  37.118  1.00  0.00           H  
ATOM   2545  CD2 LEU   163      43.968  46.435  34.883  1.00  0.00           C  
ATOM   2546 HD21 LEU   163      44.630  45.778  34.318  1.00  0.00           H  
ATOM   2547 HD22 LEU   163      42.962  46.073  35.097  1.00  0.00           H  
ATOM   2548 HD23 LEU   163      43.916  47.371  34.327  1.00  0.00           H  
ATOM   2549  C   LEU   163      44.452  43.121  37.642  1.00  0.00           C  
ATOM   2550  O   LEU   163      44.954  42.757  38.743  1.00  0.00           O  
ATOM   2551  N   SER   164      44.367  42.329  36.562  1.00  0.00           N  
ATOM   2552  H   SER   164      44.106  42.798  35.706  1.00  0.00           H  
ATOM   2553  CA  SER   164      44.470  40.814  36.609  1.00  0.00           C  
ATOM   2554  HA  SER   164      44.304  40.286  37.548  1.00  0.00           H  
ATOM   2555  CB  SER   164      43.352  40.220  35.806  1.00  0.00           C  
ATOM   2556  HB2 SER   164      43.437  40.622  34.797  1.00  0.00           H  
ATOM   2557  HB3 SER   164      42.376  40.569  36.143  1.00  0.00           H  
ATOM   2558  OG  SER   164      43.414  38.849  35.760  1.00  0.00           O  
ATOM   2559  HG  SER   164      42.657  38.630  36.308  1.00  0.00           H  
ATOM   2560  C   SER   164      45.833  40.300  36.019  1.00  0.00           C  
ATOM   2561  O   SER   164      46.204  40.840  34.953  1.00  0.00           O  
ATOM   2562  N   GLU   165      46.469  39.276  36.568  1.00  0.00           N  
ATOM   2563  H   GLU   165      46.084  38.770  37.353  1.00  0.00           H  
ATOM   2564  CA  GLU   165      47.704  38.711  36.049  1.00  0.00           C  
ATOM   2565  HA  GLU   165      48.321  39.513  35.642  1.00  0.00           H  
ATOM   2566  CB  GLU   165      48.514  37.934  37.092  1.00  0.00           C  
ATOM   2567  HB2 GLU   165      49.161  37.152  36.695  1.00  0.00           H  
ATOM   2568  HB3 GLU   165      47.739  37.436  37.674  1.00  0.00           H  
ATOM   2569  CG  GLU   165      49.286  38.990  37.986  1.00  0.00           C  
ATOM   2570  HG2 GLU   165      49.863  39.685  37.377  1.00  0.00           H  
ATOM   2571  HG3 GLU   165      49.974  38.438  38.627  1.00  0.00           H  
ATOM   2572  CD  GLU   165      48.332  39.857  38.836  1.00  0.00           C  
ATOM   2573  OE1 GLU   165      48.662  41.009  39.034  1.00  0.00           O  
ATOM   2574  OE2 GLU   165      47.373  39.250  39.458  1.00  0.00           O  
ATOM   2575  C   GLU   165      47.331  37.805  34.860  1.00  0.00           C  
ATOM   2576  O   GLU   165      47.106  36.593  35.044  1.00  0.00           O  
ATOM   2577  N   SER   166      47.187  38.484  33.721  1.00  0.00           N  
ATOM   2578  H   SER   166      47.582  39.405  33.599  1.00  0.00           H  
ATOM   2579  CA  SER   166      46.394  38.016  32.600  1.00  0.00           C  
ATOM   2580  HA  SER   166      46.060  36.996  32.788  1.00  0.00           H  
ATOM   2581  CB  SER   166      45.072  38.755  32.456  1.00  0.00           C  
ATOM   2582  HB2 SER   166      44.399  38.464  33.262  1.00  0.00           H  
ATOM   2583  HB3 SER   166      44.615  38.348  31.554  1.00  0.00           H  
ATOM   2584  OG  SER   166      45.404  40.154  32.252  1.00  0.00           O  
ATOM   2585  HG  SER   166      45.807  40.426  33.080  1.00  0.00           H  
ATOM   2586  C   SER   166      47.217  38.140  31.222  1.00  0.00           C  
ATOM   2587  O   SER   166      46.829  37.662  30.138  1.00  0.00           O  
ATOM   2588  N   THR   167      48.429  38.757  31.326  1.00  0.00           N  
ATOM   2589  H   THR   167      48.714  38.971  32.271  1.00  0.00           H  
ATOM   2590  CA  THR   167      49.210  39.173  30.078  1.00  0.00           C  
ATOM   2591  HA  THR   167      48.610  39.152  29.168  1.00  0.00           H  
ATOM   2592  CB  THR   167      49.791  40.618  30.178  1.00  0.00           C  
ATOM   2593  HB  THR   167      50.579  40.564  30.929  1.00  0.00           H  
ATOM   2594  CG2 THR   167      50.508  41.242  28.954  1.00  0.00           C  
ATOM   2595 HG21 THR   167      49.830  41.316  28.104  1.00  0.00           H  
ATOM   2596 HG22 THR   167      50.697  42.256  29.307  1.00  0.00           H  
ATOM   2597 HG23 THR   167      51.438  40.709  28.758  1.00  0.00           H  
ATOM   2598  OG1 THR   167      48.870  41.629  30.619  1.00  0.00           O  
ATOM   2599  HG1 THR   167      48.621  41.413  31.521  1.00  0.00           H  
ATOM   2600  C   THR   167      50.358  38.176  29.793  1.00  0.00           C  
ATOM   2601  O   THR   167      51.492  38.322  30.226  1.00  0.00           O  
ATOM   2602  N   ASN   168      49.946  37.060  29.138  1.00  0.00           N  
ATOM   2603  H   ASN   168      49.014  37.122  28.754  1.00  0.00           H  
ATOM   2604  CA  ASN   168      50.770  35.979  28.640  1.00  0.00           C  
ATOM   2605  HA  ASN   168      51.808  36.215  28.872  1.00  0.00           H  
ATOM   2606  CB  ASN   168      50.445  34.636  29.280  1.00  0.00           C  
ATOM   2607  HB2 ASN   168      49.365  34.575  29.147  1.00  0.00           H  
ATOM   2608  HB3 ASN   168      50.799  34.736  30.307  1.00  0.00           H  
ATOM   2609  CG  ASN   168      51.274  33.572  28.701  1.00  0.00           C  
ATOM   2610  OD1 ASN   168      52.485  33.635  28.687  1.00  0.00           O  
ATOM   2611  ND2 ASN   168      50.670  32.482  28.205  1.00  0.00           N  
ATOM   2612 HD21 ASN   168      49.716  32.604  27.897  1.00  0.00           H  
ATOM   2613 HD22 ASN   168      51.309  31.726  28.005  1.00  0.00           H  
ATOM   2614  C   ASN   168      50.784  35.990  27.041  1.00  0.00           C  
ATOM   2615  O   ASN   168      51.844  36.127  26.473  1.00  0.00           O  
ATOM   2616  N   SER   169      49.594  35.573  26.515  1.00  0.00           N  
ATOM   2617  H   SER   169      48.874  35.307  27.172  1.00  0.00           H  
ATOM   2618  CA  SER   169      49.576  35.248  25.125  1.00  0.00           C  
ATOM   2619  HA  SER   169      50.010  34.284  24.857  1.00  0.00           H  
ATOM   2620  CB  SER   169      48.075  34.975  24.772  1.00  0.00           C  
ATOM   2621  HB2 SER   169      47.392  35.730  25.160  1.00  0.00           H  
ATOM   2622  HB3 SER   169      47.818  34.055  25.298  1.00  0.00           H  
ATOM   2623  OG  SER   169      47.847  34.754  23.420  1.00  0.00           O  
ATOM   2624  HG  SER   169      48.337  33.956  23.207  1.00  0.00           H  
ATOM   2625  C   SER   169      50.185  36.304  24.133  1.00  0.00           C  
ATOM   2626  O   SER   169      49.856  37.515  24.158  1.00  0.00           O  
ATOM   2627  N   THR   170      51.222  35.835  23.364  1.00  0.00           N  
ATOM   2628  H   THR   170      51.439  34.859  23.512  1.00  0.00           H  
ATOM   2629  CA  THR   170      51.871  36.467  22.276  1.00  0.00           C  
ATOM   2630  HA  THR   170      52.393  37.350  22.645  1.00  0.00           H  
ATOM   2631  CB  THR   170      52.865  35.451  21.760  1.00  0.00           C  
ATOM   2632  HB  THR   170      52.394  34.510  21.475  1.00  0.00           H  
ATOM   2633  CG2 THR   170      53.569  36.106  20.503  1.00  0.00           C  
ATOM   2634 HG21 THR   170      52.842  36.304  19.716  1.00  0.00           H  
ATOM   2635 HG22 THR   170      53.988  37.044  20.869  1.00  0.00           H  
ATOM   2636 HG23 THR   170      54.317  35.485  20.012  1.00  0.00           H  
ATOM   2637  OG1 THR   170      53.853  35.229  22.724  1.00  0.00           O  
ATOM   2638  HG1 THR   170      54.075  36.045  23.178  1.00  0.00           H  
ATOM   2639  C   THR   170      50.880  36.883  21.250  1.00  0.00           C  
ATOM   2640  O   THR   170      50.704  38.029  20.842  1.00  0.00           O  
ATOM   2641  N   GLU   171      49.928  35.993  20.916  1.00  0.00           N  
ATOM   2642  H   GLU   171      49.977  35.086  21.357  1.00  0.00           H  
ATOM   2643  CA  GLU   171      48.812  36.323  19.982  1.00  0.00           C  
ATOM   2644  HA  GLU   171      49.262  36.705  19.066  1.00  0.00           H  
ATOM   2645  CB  GLU   171      48.108  35.073  19.574  1.00  0.00           C  
ATOM   2646  HB2 GLU   171      47.724  34.642  20.499  1.00  0.00           H  
ATOM   2647  HB3 GLU   171      48.859  34.365  19.224  1.00  0.00           H  
ATOM   2648  CG  GLU   171      46.959  35.152  18.535  1.00  0.00           C  
ATOM   2649  HG2 GLU   171      46.063  35.511  19.042  1.00  0.00           H  
ATOM   2650  HG3 GLU   171      46.767  34.115  18.259  1.00  0.00           H  
ATOM   2651  CD  GLU   171      47.210  36.095  17.348  1.00  0.00           C  
ATOM   2652  OE1 GLU   171      46.278  36.780  16.981  1.00  0.00           O  
ATOM   2653  OE2 GLU   171      48.366  36.326  16.978  1.00  0.00           O  
ATOM   2654  C   GLU   171      47.884  37.420  20.455  1.00  0.00           C  
ATOM   2655  O   GLU   171      47.768  38.492  19.928  1.00  0.00           O  
ATOM   2656  N   ARG   172      47.142  37.073  21.551  1.00  0.00           N  
ATOM   2657  H   ARG   172      47.453  36.293  22.113  1.00  0.00           H  
ATOM   2658  CA  ARG   172      46.164  38.006  22.116  1.00  0.00           C  
ATOM   2659  HA  ARG   172      45.807  38.735  21.389  1.00  0.00           H  
ATOM   2660  CB  ARG   172      44.930  37.263  22.504  1.00  0.00           C  
ATOM   2661  HB2 ARG   172      44.323  37.881  23.165  1.00  0.00           H  
ATOM   2662  HB3 ARG   172      45.195  36.397  23.111  1.00  0.00           H  
ATOM   2663  CG  ARG   172      44.072  36.831  21.338  1.00  0.00           C  
ATOM   2664  HG2 ARG   172      43.308  36.144  21.701  1.00  0.00           H  
ATOM   2665  HG3 ARG   172      44.635  36.240  20.615  1.00  0.00           H  
ATOM   2666  CD  ARG   172      43.388  38.013  20.682  1.00  0.00           C  
ATOM   2667  HD2 ARG   172      43.998  38.894  20.481  1.00  0.00           H  
ATOM   2668  HD3 ARG   172      42.541  38.303  21.304  1.00  0.00           H  
ATOM   2669  NE  ARG   172      42.736  37.688  19.399  1.00  0.00           N  
ATOM   2670  HE  ARG   172      43.051  36.889  18.868  1.00  0.00           H  
ATOM   2671  CZ  ARG   172      41.610  38.310  18.971  1.00  0.00           C  
ATOM   2672  NH1 ARG   172      40.888  37.708  18.111  1.00  0.00           N  
ATOM   2673 HH11 ARG   172      41.154  36.765  17.865  1.00  0.00           H  
ATOM   2674 HH12 ARG   172      39.998  38.070  17.799  1.00  0.00           H  
ATOM   2675  NH2 ARG   172      41.192  39.375  19.457  1.00  0.00           N  
ATOM   2676 HH21 ARG   172      40.476  39.922  19.001  1.00  0.00           H  
ATOM   2677 HH22 ARG   172      41.739  39.894  20.129  1.00  0.00           H  
ATOM   2678  C   ARG   172      46.823  38.804  23.203  1.00  0.00           C  
ATOM   2679  O   ARG   172      46.530  38.436  24.378  1.00  0.00           O  
ATOM   2680  N   ASN   173      47.692  39.786  22.935  1.00  0.00           N  
ATOM   2681  H   ASN   173      47.867  39.938  21.952  1.00  0.00           H  
ATOM   2682  CA  ASN   173      48.308  40.622  23.909  1.00  0.00           C  
ATOM   2683  HA  ASN   173      48.499  40.014  24.793  1.00  0.00           H  
ATOM   2684  CB  ASN   173      49.635  41.084  23.286  1.00  0.00           C  
ATOM   2685  HB2 ASN   173      49.546  42.079  22.852  1.00  0.00           H  
ATOM   2686  HB3 ASN   173      50.060  40.447  22.510  1.00  0.00           H  
ATOM   2687  CG  ASN   173      50.746  41.052  24.282  1.00  0.00           C  
ATOM   2688  OD1 ASN   173      51.324  42.054  24.608  1.00  0.00           O  
ATOM   2689  ND2 ASN   173      51.176  39.933  24.738  1.00  0.00           N  
ATOM   2690 HD21 ASN   173      50.984  39.027  24.335  1.00  0.00           H  
ATOM   2691 HD22 ASN   173      51.977  39.890  25.352  1.00  0.00           H  
ATOM   2692  C   ASN   173      47.382  41.747  24.491  1.00  0.00           C  
ATOM   2693  O   ASN   173      47.455  42.947  24.117  1.00  0.00           O  
ATOM   2694  N   VAL   174      46.410  41.295  25.351  1.00  0.00           N  
ATOM   2695  H   VAL   174      46.358  40.350  25.705  1.00  0.00           H  
ATOM   2696  CA  VAL   174      45.632  42.249  26.174  1.00  0.00           C  
ATOM   2697  HA  VAL   174      45.816  43.252  25.789  1.00  0.00           H  
ATOM   2698  CB  VAL   174      44.114  41.948  25.834  1.00  0.00           C  
ATOM   2699  HB  VAL   174      43.898  40.919  26.123  1.00  0.00           H  
ATOM   2700  CG1 VAL   174      43.017  42.835  26.476  1.00  0.00           C  
ATOM   2701 HG11 VAL   174      42.957  43.803  25.978  1.00  0.00           H  
ATOM   2702 HG12 VAL   174      42.057  42.343  26.324  1.00  0.00           H  
ATOM   2703 HG13 VAL   174      43.160  42.872  27.556  1.00  0.00           H  
ATOM   2704  CG2 VAL   174      43.911  41.988  24.361  1.00  0.00           C  
ATOM   2705 HG21 VAL   174      42.848  41.882  24.144  1.00  0.00           H  
ATOM   2706 HG22 VAL   174      44.362  42.849  23.867  1.00  0.00           H  
ATOM   2707 HG23 VAL   174      44.396  41.153  23.856  1.00  0.00           H  
ATOM   2708  C   VAL   174      45.734  41.985  27.714  1.00  0.00           C  
ATOM   2709  O   VAL   174      45.599  40.821  28.109  1.00  0.00           O  
ATOM   2710  N   MET   175      45.813  43.076  28.507  1.00  0.00           N  
ATOM   2711  H   MET   175      45.791  43.949  28.000  1.00  0.00           H  
ATOM   2712  CA  MET   175      45.699  43.091  29.913  1.00  0.00           C  
ATOM   2713  HA  MET   175      46.062  42.164  30.355  1.00  0.00           H  
ATOM   2714  CB  MET   175      46.607  44.188  30.457  1.00  0.00           C  
ATOM   2715  HB2 MET   175      46.360  45.128  29.962  1.00  0.00           H  
ATOM   2716  HB3 MET   175      47.630  43.924  30.193  1.00  0.00           H  
ATOM   2717  CG  MET   175      46.450  44.438  31.913  1.00  0.00           C  
ATOM   2718  HG2 MET   175      46.873  43.596  32.461  1.00  0.00           H  
ATOM   2719  HG3 MET   175      45.408  44.680  32.123  1.00  0.00           H  
ATOM   2720  SD  MET   175      47.388  45.833  32.495  1.00  0.00           S  
ATOM   2721  CE  MET   175      46.149  47.196  32.145  1.00  0.00           C  
ATOM   2722  HE1 MET   175      45.266  46.719  31.718  1.00  0.00           H  
ATOM   2723  HE2 MET   175      45.936  47.651  33.112  1.00  0.00           H  
ATOM   2724  HE3 MET   175      46.467  47.923  31.398  1.00  0.00           H  
ATOM   2725  C   MET   175      44.212  43.337  30.333  1.00  0.00           C  
ATOM   2726  O   MET   175      43.654  44.347  29.999  1.00  0.00           O  
ATOM   2727  N   TRP   176      43.697  42.438  31.245  1.00  0.00           N  
ATOM   2728  H   TRP   176      44.300  41.663  31.483  1.00  0.00           H  
ATOM   2729  CA  TRP   176      42.322  42.400  31.833  1.00  0.00           C  
ATOM   2730  HA  TRP   176      41.676  43.101  31.305  1.00  0.00           H  
ATOM   2731  CB  TRP   176      41.732  40.988  31.666  1.00  0.00           C  
ATOM   2732  HB2 TRP   176      40.792  40.954  32.216  1.00  0.00           H  
ATOM   2733  HB3 TRP   176      42.436  40.366  32.220  1.00  0.00           H  
ATOM   2734  CG  TRP   176      41.525  40.475  30.302  1.00  0.00           C  
ATOM   2735  CD1 TRP   176      42.281  39.561  29.606  1.00  0.00           C  
ATOM   2736  HD1 TRP   176      43.238  39.312  30.040  1.00  0.00           H  
ATOM   2737  NE1 TRP   176      41.714  39.210  28.504  1.00  0.00           N  
ATOM   2738  HE1 TRP   176      42.175  38.559  27.885  1.00  0.00           H  
ATOM   2739  CE2 TRP   176      40.451  39.833  28.319  1.00  0.00           C  
ATOM   2740  CZ2 TRP   176      39.463  39.665  27.400  1.00  0.00           C  
ATOM   2741  HZ2 TRP   176      39.596  39.002  26.558  1.00  0.00           H  
ATOM   2742  CH2 TRP   176      38.227  40.260  27.582  1.00  0.00           C  
ATOM   2743  HH2 TRP   176      37.392  40.070  26.924  1.00  0.00           H  
ATOM   2744  CZ3 TRP   176      38.042  41.070  28.703  1.00  0.00           C  
ATOM   2745  HZ3 TRP   176      37.107  41.593  28.842  1.00  0.00           H  
ATOM   2746  CE3 TRP   176      39.156  41.347  29.570  1.00  0.00           C  
ATOM   2747  HE3 TRP   176      38.903  42.034  30.364  1.00  0.00           H  
ATOM   2748  CD2 TRP   176      40.335  40.565  29.489  1.00  0.00           C  
ATOM   2749  C   TRP   176      42.219  42.889  33.239  1.00  0.00           C  
ATOM   2750  O   TRP   176      43.156  42.842  34.055  1.00  0.00           O  
ATOM   2751  N   GLY   177      41.005  43.501  33.459  1.00  0.00           N  
ATOM   2752  H   GLY   177      40.305  43.451  32.732  1.00  0.00           H  
ATOM   2753  CA  GLY   177      40.686  43.844  34.760  1.00  0.00           C  
ATOM   2754  HA2 GLY   177      41.407  44.632  34.980  1.00  0.00           H  
ATOM   2755  HA3 GLY   177      40.857  42.944  35.349  1.00  0.00           H  
ATOM   2756  C   GLY   177      39.263  44.345  35.025  1.00  0.00           C  
ATOM   2757  O   GLY   177      38.357  43.946  34.315  1.00  0.00           O  
ATOM   2758  N   GLY   178      39.074  45.252  35.994  1.00  0.00           N  
ATOM   2759  H   GLY   178      39.869  45.568  36.532  1.00  0.00           H  
ATOM   2760  CA  GLY   178      37.804  45.829  36.297  1.00  0.00           C  
ATOM   2761  HA2 GLY   178      37.347  45.293  37.129  1.00  0.00           H  
ATOM   2762  HA3 GLY   178      37.090  45.670  35.489  1.00  0.00           H  
ATOM   2763  C   GLY   178      37.645  47.366  36.633  1.00  0.00           C  
ATOM   2764  O   GLY   178      38.234  47.846  37.659  1.00  0.00           O  
ATOM   2765  N   CYS   179      36.826  48.068  35.906  1.00  0.00           N  
ATOM   2766  H   CYS   179      36.436  47.596  35.102  1.00  0.00           H  
ATOM   2767  CA  CYS   179      36.286  49.340  36.256  1.00  0.00           C  
ATOM   2768  HA  CYS   179      36.888  49.805  37.037  1.00  0.00           H  
ATOM   2769  CB  CYS   179      36.300  50.147  34.920  1.00  0.00           C  
ATOM   2770  HB2 CYS   179      35.814  51.112  35.060  1.00  0.00           H  
ATOM   2771  HB3 CYS   179      35.724  49.670  34.127  1.00  0.00           H  
ATOM   2772  SG  CYS   179      37.933  50.527  34.339  1.00  0.00           S  
ATOM   2773  HG  CYS   179      38.120  51.459  35.278  1.00  0.00           H  
ATOM   2774  C   CYS   179      34.894  49.100  36.916  1.00  0.00           C  
ATOM   2775  O   CYS   179      33.857  49.266  36.275  1.00  0.00           O  
ATOM   2776  N   GLY   180      34.804  48.772  38.225  1.00  0.00           N  
ATOM   2777  H   GLY   180      35.640  48.465  38.700  1.00  0.00           H  
ATOM   2778  CA  GLY   180      33.610  48.601  38.969  1.00  0.00           C  
ATOM   2779  HA2 GLY   180      32.902  49.373  38.667  1.00  0.00           H  
ATOM   2780  HA3 GLY   180      33.858  48.645  40.029  1.00  0.00           H  
ATOM   2781  C   GLY   180      32.961  47.227  38.668  1.00  0.00           C  
ATOM   2782  O   GLY   180      33.539  46.227  38.987  1.00  0.00           O  
ATOM   2783  N   THR   181      31.745  47.251  37.995  1.00  0.00           N  
ATOM   2784  H   THR   181      31.198  48.067  37.759  1.00  0.00           H  
ATOM   2785  CA  THR   181      31.168  45.999  37.418  1.00  0.00           C  
ATOM   2786  HA  THR   181      31.500  45.095  37.929  1.00  0.00           H  
ATOM   2787  CB  THR   181      29.588  46.114  37.487  1.00  0.00           C  
ATOM   2788  HB  THR   181      29.119  45.332  36.890  1.00  0.00           H  
ATOM   2789  CG2 THR   181      29.298  45.926  38.960  1.00  0.00           C  
ATOM   2790 HG21 THR   181      29.432  44.854  39.106  1.00  0.00           H  
ATOM   2791 HG22 THR   181      29.865  46.544  39.657  1.00  0.00           H  
ATOM   2792 HG23 THR   181      28.256  46.143  39.198  1.00  0.00           H  
ATOM   2793  OG1 THR   181      29.061  47.376  37.171  1.00  0.00           O  
ATOM   2794  HG1 THR   181      28.888  47.286  36.231  1.00  0.00           H  
ATOM   2795  C   THR   181      31.595  45.734  35.953  1.00  0.00           C  
ATOM   2796  O   THR   181      31.335  44.673  35.443  1.00  0.00           O  
ATOM   2797  N   LYS   182      32.278  46.649  35.319  1.00  0.00           N  
ATOM   2798  H   LYS   182      32.557  47.477  35.824  1.00  0.00           H  
ATOM   2799  CA  LYS   182      32.607  46.619  33.886  1.00  0.00           C  
ATOM   2800  HA  LYS   182      31.851  45.997  33.408  1.00  0.00           H  
ATOM   2801  CB  LYS   182      32.533  47.997  33.156  1.00  0.00           C  
ATOM   2802  HB2 LYS   182      32.762  47.835  32.103  1.00  0.00           H  
ATOM   2803  HB3 LYS   182      33.302  48.691  33.495  1.00  0.00           H  
ATOM   2804  CG  LYS   182      31.156  48.715  33.285  1.00  0.00           C  
ATOM   2805  HG2 LYS   182      31.161  49.131  34.292  1.00  0.00           H  
ATOM   2806  HG3 LYS   182      30.326  48.019  33.164  1.00  0.00           H  
ATOM   2807  CD  LYS   182      30.928  49.739  32.189  1.00  0.00           C  
ATOM   2808  HD2 LYS   182      30.673  49.201  31.277  1.00  0.00           H  
ATOM   2809  HD3 LYS   182      31.751  50.455  32.165  1.00  0.00           H  
ATOM   2810  CE  LYS   182      29.677  50.493  32.664  1.00  0.00           C  
ATOM   2811  HE2 LYS   182      29.010  49.744  33.091  1.00  0.00           H  
ATOM   2812  HE3 LYS   182      29.094  50.890  31.833  1.00  0.00           H  
ATOM   2813  NZ  LYS   182      30.050  51.589  33.622  1.00  0.00           N  
ATOM   2814  HZ1 LYS   182      29.273  51.770  34.241  1.00  0.00           H  
ATOM   2815  HZ2 LYS   182      30.762  51.312  34.282  1.00  0.00           H  
ATOM   2816  HZ3 LYS   182      30.353  52.458  33.205  1.00  0.00           H  
ATOM   2817  C   LYS   182      33.956  45.961  33.723  1.00  0.00           C  
ATOM   2818  O   LYS   182      34.985  46.400  34.336  1.00  0.00           O  
ATOM   2819  N   ILE   183      34.127  44.901  32.957  1.00  0.00           N  
ATOM   2820  H   ILE   183      33.327  44.405  32.590  1.00  0.00           H  
ATOM   2821  CA  ILE   183      35.440  44.234  32.653  1.00  0.00           C  
ATOM   2822  HA  ILE   183      36.097  44.183  33.522  1.00  0.00           H  
ATOM   2823  CB  ILE   183      35.337  42.773  32.097  1.00  0.00           C  
ATOM   2824  HB  ILE   183      35.227  42.921  31.023  1.00  0.00           H  
ATOM   2825  CG2 ILE   183      36.626  41.924  32.308  1.00  0.00           C  
ATOM   2826 HG21 ILE   183      37.469  42.496  31.921  1.00  0.00           H  
ATOM   2827 HG22 ILE   183      36.956  41.736  33.329  1.00  0.00           H  
ATOM   2828 HG23 ILE   183      36.716  41.078  31.626  1.00  0.00           H  
ATOM   2829  CG1 ILE   183      34.127  41.908  32.671  1.00  0.00           C  
ATOM   2830 HG12 ILE   183      33.189  42.462  32.716  1.00  0.00           H  
ATOM   2831 HG13 ILE   183      34.297  41.689  33.725  1.00  0.00           H  
ATOM   2832  CD1 ILE   183      33.751  40.602  31.950  1.00  0.00           C  
ATOM   2833 HD11 ILE   183      33.266  40.780  30.990  1.00  0.00           H  
ATOM   2834 HD12 ILE   183      34.630  39.959  31.922  1.00  0.00           H  
ATOM   2835 HD13 ILE   183      33.093  40.024  32.599  1.00  0.00           H  
ATOM   2836  C   ILE   183      36.229  45.158  31.687  1.00  0.00           C  
ATOM   2837  O   ILE   183      35.948  45.220  30.478  1.00  0.00           O  
ATOM   2838  N   PHE   184      37.118  45.824  32.287  1.00  0.00           N  
ATOM   2839  H   PHE   184      37.174  45.603  33.271  1.00  0.00           H  
ATOM   2840  CA  PHE   184      38.246  46.484  31.596  1.00  0.00           C  
ATOM   2841  HA  PHE   184      37.825  47.259  30.956  1.00  0.00           H  
ATOM   2842  CB  PHE   184      38.948  47.274  32.716  1.00  0.00           C  
ATOM   2843  HB2 PHE   184      39.420  46.546  33.376  1.00  0.00           H  
ATOM   2844  HB3 PHE   184      38.183  47.825  33.263  1.00  0.00           H  
ATOM   2845  CG  PHE   184      39.886  48.232  32.064  1.00  0.00           C  
ATOM   2846  CD1 PHE   184      39.320  49.411  31.670  1.00  0.00           C  
ATOM   2847  HD1 PHE   184      38.268  49.635  31.769  1.00  0.00           H  
ATOM   2848  CE1 PHE   184      40.167  50.326  30.987  1.00  0.00           C  
ATOM   2849  HE1 PHE   184      39.689  51.243  30.676  1.00  0.00           H  
ATOM   2850  CZ  PHE   184      41.585  50.203  31.062  1.00  0.00           C  
ATOM   2851  HZ  PHE   184      42.209  51.002  30.690  1.00  0.00           H  
ATOM   2852  CE2 PHE   184      42.153  49.050  31.658  1.00  0.00           C  
ATOM   2853  HE2 PHE   184      43.223  48.915  31.707  1.00  0.00           H  
ATOM   2854  CD2 PHE   184      41.246  48.044  32.060  1.00  0.00           C  
ATOM   2855  HD2 PHE   184      41.617  47.104  32.440  1.00  0.00           H  
ATOM   2856  C   PHE   184      39.129  45.530  30.699  1.00  0.00           C  
ATOM   2857  O   PHE   184      39.563  44.515  31.229  1.00  0.00           O  
ATOM   2858  N   SER   185      39.442  45.928  29.516  1.00  0.00           N  
ATOM   2859  H   SER   185      39.165  46.871  29.286  1.00  0.00           H  
ATOM   2860  CA  SER   185      40.060  45.075  28.544  1.00  0.00           C  
ATOM   2861  HA  SER   185      40.703  44.329  29.012  1.00  0.00           H  
ATOM   2862  CB  SER   185      38.961  44.453  27.566  1.00  0.00           C  
ATOM   2863  HB2 SER   185      38.484  45.203  26.935  1.00  0.00           H  
ATOM   2864  HB3 SER   185      38.222  44.010  28.234  1.00  0.00           H  
ATOM   2865  OG  SER   185      39.570  43.442  26.729  1.00  0.00           O  
ATOM   2866  HG  SER   185      39.769  42.681  27.279  1.00  0.00           H  
ATOM   2867  C   SER   185      40.987  45.980  27.712  1.00  0.00           C  
ATOM   2868  O   SER   185      40.587  46.783  26.893  1.00  0.00           O  
ATOM   2869  N   PHE   186      42.263  45.895  28.060  1.00  0.00           N  
ATOM   2870  H   PHE   186      42.605  45.258  28.764  1.00  0.00           H  
ATOM   2871  CA  PHE   186      43.250  46.913  27.751  1.00  0.00           C  
ATOM   2872  HA  PHE   186      42.719  47.750  27.297  1.00  0.00           H  
ATOM   2873  CB  PHE   186      43.812  47.388  29.032  1.00  0.00           C  
ATOM   2874  HB2 PHE   186      44.383  46.569  29.469  1.00  0.00           H  
ATOM   2875  HB3 PHE   186      43.010  47.627  29.731  1.00  0.00           H  
ATOM   2876  CG  PHE   186      44.705  48.611  28.903  1.00  0.00           C  
ATOM   2877  CD1 PHE   186      44.118  49.822  28.670  1.00  0.00           C  
ATOM   2878  HD1 PHE   186      43.038  49.822  28.683  1.00  0.00           H  
ATOM   2879  CE1 PHE   186      44.832  51.033  28.531  1.00  0.00           C  
ATOM   2880  HE1 PHE   186      44.266  51.890  28.197  1.00  0.00           H  
ATOM   2881  CZ  PHE   186      46.216  51.033  28.488  1.00  0.00           C  
ATOM   2882  HZ  PHE   186      46.818  51.924  28.390  1.00  0.00           H  
ATOM   2883  CE2 PHE   186      46.810  49.800  28.726  1.00  0.00           C  
ATOM   2884  HE2 PHE   186      47.884  49.805  28.839  1.00  0.00           H  
ATOM   2885  CD2 PHE   186      46.115  48.597  28.901  1.00  0.00           C  
ATOM   2886  HD2 PHE   186      46.616  47.649  29.030  1.00  0.00           H  
ATOM   2887  C   PHE   186      44.358  46.425  26.844  1.00  0.00           C  
ATOM   2888  O   PHE   186      45.064  45.503  27.239  1.00  0.00           O  
ATOM   2889  N   SER   187      44.539  47.029  25.665  1.00  0.00           N  
ATOM   2890  H   SER   187      44.112  47.927  25.490  1.00  0.00           H  
ATOM   2891  CA  SER   187      45.560  46.523  24.678  1.00  0.00           C  
ATOM   2892  HA  SER   187      45.589  45.437  24.579  1.00  0.00           H  
ATOM   2893  CB  SER   187      45.268  47.136  23.248  1.00  0.00           C  
ATOM   2894  HB2 SER   187      45.534  48.181  23.408  1.00  0.00           H  
ATOM   2895  HB3 SER   187      44.264  47.030  22.838  1.00  0.00           H  
ATOM   2896  OG  SER   187      46.233  46.698  22.293  1.00  0.00           O  
ATOM   2897  HG  SER   187      46.029  47.101  21.446  1.00  0.00           H  
ATOM   2898  C   SER   187      46.982  46.913  25.101  1.00  0.00           C  
ATOM   2899  O   SER   187      47.227  47.965  25.670  1.00  0.00           O  
ATOM   2900  N   ASN   188      47.924  46.092  24.680  1.00  0.00           N  
ATOM   2901  H   ASN   188      47.590  45.183  24.393  1.00  0.00           H  
ATOM   2902  CA  ASN   188      49.364  46.311  24.712  1.00  0.00           C  
ATOM   2903  HA  ASN   188      49.580  46.323  25.781  1.00  0.00           H  
ATOM   2904  CB  ASN   188      50.058  45.042  24.168  1.00  0.00           C  
ATOM   2905  HB2 ASN   188      49.651  44.093  24.518  1.00  0.00           H  
ATOM   2906  HB3 ASN   188      51.116  45.138  24.412  1.00  0.00           H  
ATOM   2907  CG  ASN   188      49.954  44.992  22.616  1.00  0.00           C  
ATOM   2908  OD1 ASN   188      50.845  45.331  21.887  1.00  0.00           O  
ATOM   2909  ND2 ASN   188      48.852  44.555  22.106  1.00  0.00           N  
ATOM   2910 HD21 ASN   188      48.122  44.115  22.647  1.00  0.00           H  
ATOM   2911 HD22 ASN   188      48.673  44.743  21.130  1.00  0.00           H  
ATOM   2912  C   ASN   188      49.804  47.623  24.106  1.00  0.00           C  
ATOM   2913  O   ASN   188      50.836  48.162  24.526  1.00  0.00           O  
ATOM   2914  N   ASP   189      49.191  48.200  23.084  1.00  0.00           N  
ATOM   2915  H   ASP   189      48.402  47.648  22.781  1.00  0.00           H  
ATOM   2916  CA  ASP   189      49.538  49.464  22.404  1.00  0.00           C  
ATOM   2917  HA  ASP   189      50.564  49.794  22.568  1.00  0.00           H  
ATOM   2918  CB  ASP   189      49.197  49.318  20.972  1.00  0.00           C  
ATOM   2919  HB2 ASP   189      48.124  49.351  20.781  1.00  0.00           H  
ATOM   2920  HB3 ASP   189      49.615  48.375  20.622  1.00  0.00           H  
ATOM   2921  CG  ASP   189      49.788  50.468  20.054  1.00  0.00           C  
ATOM   2922  OD1 ASP   189      51.043  50.736  20.025  1.00  0.00           O  
ATOM   2923  OD2 ASP   189      49.009  51.084  19.278  1.00  0.00           O  
ATOM   2924  C   ASP   189      48.690  50.660  23.011  1.00  0.00           C  
ATOM   2925  O   ASP   189      48.321  51.613  22.329  1.00  0.00           O  
ATOM   2926  N   PHE   190      48.325  50.513  24.322  1.00  0.00           N  
ATOM   2927  H   PHE   190      48.566  49.630  24.749  1.00  0.00           H  
ATOM   2928  CA  PHE   190      47.410  51.397  25.147  1.00  0.00           C  
ATOM   2929  HA  PHE   190      47.482  50.950  26.139  1.00  0.00           H  
ATOM   2930  CB  PHE   190      48.098  52.785  25.525  1.00  0.00           C  
ATOM   2931  HB2 PHE   190      47.672  53.183  26.446  1.00  0.00           H  
ATOM   2932  HB3 PHE   190      47.797  53.488  24.749  1.00  0.00           H  
ATOM   2933  CG  PHE   190      49.641  52.810  25.586  1.00  0.00           C  
ATOM   2934  CD1 PHE   190      50.409  53.244  24.476  1.00  0.00           C  
ATOM   2935  HD1 PHE   190      49.795  53.702  23.715  1.00  0.00           H  
ATOM   2936  CE1 PHE   190      51.757  53.145  24.474  1.00  0.00           C  
ATOM   2937  HE1 PHE   190      52.309  53.524  23.626  1.00  0.00           H  
ATOM   2938  CZ  PHE   190      52.394  52.545  25.582  1.00  0.00           C  
ATOM   2939  HZ  PHE   190      53.463  52.434  25.477  1.00  0.00           H  
ATOM   2940  CE2 PHE   190      51.668  51.996  26.698  1.00  0.00           C  
ATOM   2941  HE2 PHE   190      52.185  51.457  27.478  1.00  0.00           H  
ATOM   2942  CD2 PHE   190      50.254  52.089  26.659  1.00  0.00           C  
ATOM   2943  HD2 PHE   190      49.693  51.613  27.450  1.00  0.00           H  
ATOM   2944  C   PHE   190      45.942  51.516  24.851  1.00  0.00           C  
ATOM   2945  O   PHE   190      45.206  52.278  25.510  1.00  0.00           O  
ATOM   2946  N   THR   191      45.400  50.888  23.802  1.00  0.00           N  
ATOM   2947  H   THR   191      46.001  50.350  23.194  1.00  0.00           H  
ATOM   2948  CA  THR   191      44.030  51.027  23.346  1.00  0.00           C  
ATOM   2949  HA  THR   191      43.759  52.083  23.333  1.00  0.00           H  
ATOM   2950  CB  THR   191      43.854  50.512  21.951  1.00  0.00           C  
ATOM   2951  HB  THR   191      44.245  49.507  21.792  1.00  0.00           H  
ATOM   2952  CG2 THR   191      42.420  50.403  21.515  1.00  0.00           C  
ATOM   2953 HG21 THR   191      41.924  49.610  22.074  1.00  0.00           H  
ATOM   2954 HG22 THR   191      41.861  51.324  21.681  1.00  0.00           H  
ATOM   2955 HG23 THR   191      42.403  50.214  20.442  1.00  0.00           H  
ATOM   2956  OG1 THR   191      44.553  51.475  21.113  1.00  0.00           O  
ATOM   2957  HG1 THR   191      43.922  51.711  20.429  1.00  0.00           H  
ATOM   2958  C   THR   191      43.092  50.350  24.321  1.00  0.00           C  
ATOM   2959  O   THR   191      43.015  49.128  24.453  1.00  0.00           O  
ATOM   2960  N   ILE   192      42.257  51.122  25.029  1.00  0.00           N  
ATOM   2961  H   ILE   192      42.213  52.094  24.760  1.00  0.00           H  
ATOM   2962  CA  ILE   192      41.222  50.520  25.902  1.00  0.00           C  
ATOM   2963  HA  ILE   192      41.692  49.677  26.408  1.00  0.00           H  
ATOM   2964  CB  ILE   192      40.567  51.427  26.916  1.00  0.00           C  
ATOM   2965  HB  ILE   192      40.072  52.246  26.394  1.00  0.00           H  
ATOM   2966  CG2 ILE   192      39.415  50.731  27.675  1.00  0.00           C  
ATOM   2967 HG21 ILE   192      38.531  50.416  27.120  1.00  0.00           H  
ATOM   2968 HG22 ILE   192      39.710  49.858  28.256  1.00  0.00           H  
ATOM   2969 HG23 ILE   192      39.025  51.471  28.374  1.00  0.00           H  
ATOM   2970  CG1 ILE   192      41.517  52.321  27.868  1.00  0.00           C  
ATOM   2971 HG12 ILE   192      42.299  52.667  27.192  1.00  0.00           H  
ATOM   2972 HG13 ILE   192      41.913  51.589  28.572  1.00  0.00           H  
ATOM   2973  CD1 ILE   192      40.919  53.558  28.440  1.00  0.00           C  
ATOM   2974 HD11 ILE   192      41.675  54.171  28.932  1.00  0.00           H  
ATOM   2975 HD12 ILE   192      40.441  54.170  27.675  1.00  0.00           H  
ATOM   2976 HD13 ILE   192      40.136  53.360  29.172  1.00  0.00           H  
ATOM   2977  C   ILE   192      40.148  49.798  25.074  1.00  0.00           C  
ATOM   2978  O   ILE   192      39.294  50.495  24.492  1.00  0.00           O  
ATOM   2979  N   GLN   193      40.291  48.476  24.889  1.00  0.00           N  
ATOM   2980  H   GLN   193      41.110  48.039  25.287  1.00  0.00           H  
ATOM   2981  CA  GLN   193      39.493  47.750  23.924  1.00  0.00           C  
ATOM   2982  HA  GLN   193      39.731  48.305  23.016  1.00  0.00           H  
ATOM   2983  CB  GLN   193      39.961  46.240  23.729  1.00  0.00           C  
ATOM   2984  HB2 GLN   193      39.285  45.693  23.071  1.00  0.00           H  
ATOM   2985  HB3 GLN   193      39.883  45.750  24.700  1.00  0.00           H  
ATOM   2986  CG  GLN   193      41.390  46.072  23.220  1.00  0.00           C  
ATOM   2987  HG2 GLN   193      42.153  46.382  23.934  1.00  0.00           H  
ATOM   2988  HG3 GLN   193      41.505  46.738  22.365  1.00  0.00           H  
ATOM   2989  CD  GLN   193      41.716  44.752  22.618  1.00  0.00           C  
ATOM   2990  OE1 GLN   193      42.869  44.506  22.356  1.00  0.00           O  
ATOM   2991  NE2 GLN   193      40.821  43.871  22.284  1.00  0.00           N  
ATOM   2992 HE21 GLN   193      41.310  43.022  22.040  1.00  0.00           H  
ATOM   2993 HE22 GLN   193      39.819  43.969  22.369  1.00  0.00           H  
ATOM   2994  C   GLN   193      37.991  47.804  24.186  1.00  0.00           C  
ATOM   2995  O   GLN   193      37.239  48.410  23.445  1.00  0.00           O  
ATOM   2996  N   LYS   194      37.613  47.276  25.338  1.00  0.00           N  
ATOM   2997  H   LYS   194      38.371  46.896  25.887  1.00  0.00           H  
ATOM   2998  CA  LYS   194      36.190  47.298  25.870  1.00  0.00           C  
ATOM   2999  HA  LYS   194      35.674  48.086  25.321  1.00  0.00           H  
ATOM   3000  CB  LYS   194      35.486  45.934  25.599  1.00  0.00           C  
ATOM   3001  HB2 LYS   194      34.507  45.953  26.078  1.00  0.00           H  
ATOM   3002  HB3 LYS   194      36.092  45.143  26.040  1.00  0.00           H  
ATOM   3003  CG  LYS   194      35.392  45.692  24.034  1.00  0.00           C  
ATOM   3004  HG2 LYS   194      36.410  45.449  23.726  1.00  0.00           H  
ATOM   3005  HG3 LYS   194      35.035  46.633  23.617  1.00  0.00           H  
ATOM   3006  CD  LYS   194      34.397  44.559  23.660  1.00  0.00           C  
ATOM   3007  HD2 LYS   194      33.393  44.897  23.915  1.00  0.00           H  
ATOM   3008  HD3 LYS   194      34.792  43.647  24.108  1.00  0.00           H  
ATOM   3009  CE  LYS   194      34.453  44.142  22.163  1.00  0.00           C  
ATOM   3010  HE2 LYS   194      35.455  43.780  21.930  1.00  0.00           H  
ATOM   3011  HE3 LYS   194      34.322  45.035  21.553  1.00  0.00           H  
ATOM   3012  NZ  LYS   194      33.496  43.179  21.730  1.00  0.00           N  
ATOM   3013  HZ1 LYS   194      32.590  43.416  22.109  1.00  0.00           H  
ATOM   3014  HZ2 LYS   194      33.507  43.154  20.720  1.00  0.00           H  
ATOM   3015  HZ3 LYS   194      33.701  42.213  21.941  1.00  0.00           H  
ATOM   3016  C   LYS   194      36.173  47.592  27.360  1.00  0.00           C  
ATOM   3017  O   LYS   194      37.145  47.374  28.117  1.00  0.00           O  
ATOM   3018  N   LEU   195      35.032  48.102  27.765  1.00  0.00           N  
ATOM   3019  H   LEU   195      34.283  48.271  27.109  1.00  0.00           H  
ATOM   3020  CA  LEU   195      34.594  47.919  29.096  1.00  0.00           C  
ATOM   3021  HA  LEU   195      35.360  47.408  29.679  1.00  0.00           H  
ATOM   3022  CB  LEU   195      34.324  49.185  29.838  1.00  0.00           C  
ATOM   3023  HB2 LEU   195      34.005  48.815  30.813  1.00  0.00           H  
ATOM   3024  HB3 LEU   195      33.430  49.710  29.500  1.00  0.00           H  
ATOM   3025  CG  LEU   195      35.531  50.011  30.077  1.00  0.00           C  
ATOM   3026  HG  LEU   195      36.273  49.303  30.447  1.00  0.00           H  
ATOM   3027  CD1 LEU   195      36.024  50.821  28.857  1.00  0.00           C  
ATOM   3028 HD11 LEU   195      36.569  50.179  28.164  1.00  0.00           H  
ATOM   3029 HD12 LEU   195      35.271  51.419  28.344  1.00  0.00           H  
ATOM   3030 HD13 LEU   195      36.748  51.583  29.145  1.00  0.00           H  
ATOM   3031  CD2 LEU   195      35.225  50.920  31.225  1.00  0.00           C  
ATOM   3032 HD21 LEU   195      34.787  50.398  32.076  1.00  0.00           H  
ATOM   3033 HD22 LEU   195      36.114  51.392  31.645  1.00  0.00           H  
ATOM   3034 HD23 LEU   195      34.548  51.682  30.839  1.00  0.00           H  
ATOM   3035  C   LEU   195      33.332  47.064  29.013  1.00  0.00           C  
ATOM   3036  O   LEU   195      32.372  47.483  28.430  1.00  0.00           O  
ATOM   3037  N   ILE   196      33.415  45.826  29.409  1.00  0.00           N  
ATOM   3038  H   ILE   196      34.303  45.550  29.805  1.00  0.00           H  
ATOM   3039  CA  ILE   196      32.404  44.799  29.277  1.00  0.00           C  
ATOM   3040  HA  ILE   196      31.686  45.149  28.535  1.00  0.00           H  
ATOM   3041  CB  ILE   196      32.797  43.340  28.851  1.00  0.00           C  
ATOM   3042  HB  ILE   196      33.309  42.815  29.657  1.00  0.00           H  
ATOM   3043  CG2 ILE   196      31.574  42.402  28.569  1.00  0.00           C  
ATOM   3044 HG21 ILE   196      31.064  42.747  27.669  1.00  0.00           H  
ATOM   3045 HG22 ILE   196      32.016  41.430  28.351  1.00  0.00           H  
ATOM   3046 HG23 ILE   196      30.869  42.241  29.384  1.00  0.00           H  
ATOM   3047  CG1 ILE   196      33.831  43.476  27.661  1.00  0.00           C  
ATOM   3048 HG12 ILE   196      34.759  43.871  28.075  1.00  0.00           H  
ATOM   3049 HG13 ILE   196      33.631  44.266  26.937  1.00  0.00           H  
ATOM   3050  CD1 ILE   196      34.077  42.167  26.889  1.00  0.00           C  
ATOM   3051 HD11 ILE   196      34.399  41.320  27.495  1.00  0.00           H  
ATOM   3052 HD12 ILE   196      33.155  41.885  26.381  1.00  0.00           H  
ATOM   3053 HD13 ILE   196      34.819  42.328  26.107  1.00  0.00           H  
ATOM   3054  C   ILE   196      31.547  44.773  30.590  1.00  0.00           C  
ATOM   3055  O   ILE   196      31.905  44.150  31.556  1.00  0.00           O  
ATOM   3056  N   GLU   197      30.476  45.449  30.566  1.00  0.00           N  
ATOM   3057  H   GLU   197      30.202  46.071  29.818  1.00  0.00           H  
ATOM   3058  CA  GLU   197      29.505  45.573  31.731  1.00  0.00           C  
ATOM   3059  HA  GLU   197      29.994  45.952  32.628  1.00  0.00           H  
ATOM   3060  CB  GLU   197      28.380  46.515  31.273  1.00  0.00           C  
ATOM   3061  HB2 GLU   197      27.883  46.062  30.415  1.00  0.00           H  
ATOM   3062  HB3 GLU   197      28.922  47.456  31.177  1.00  0.00           H  
ATOM   3063  CG  GLU   197      27.274  46.593  32.329  1.00  0.00           C  
ATOM   3064  HG2 GLU   197      26.705  45.669  32.428  1.00  0.00           H  
ATOM   3065  HG3 GLU   197      26.506  47.267  31.949  1.00  0.00           H  
ATOM   3066  CD  GLU   197      27.678  47.246  33.666  1.00  0.00           C  
ATOM   3067  OE1 GLU   197      27.104  48.377  33.962  1.00  0.00           O  
ATOM   3068  OE2 GLU   197      28.470  46.686  34.455  1.00  0.00           O  
ATOM   3069  C   GLU   197      28.920  44.271  32.121  1.00  0.00           C  
ATOM   3070  O   GLU   197      28.331  43.540  31.300  1.00  0.00           O  
ATOM   3071  N   THR   198      28.831  43.986  33.387  1.00  0.00           N  
ATOM   3072  H   THR   198      29.018  44.772  33.993  1.00  0.00           H  
ATOM   3073  CA  THR   198      28.399  42.729  34.032  1.00  0.00           C  
ATOM   3074  HA  THR   198      28.011  42.073  33.252  1.00  0.00           H  
ATOM   3075  CB  THR   198      29.480  41.929  34.751  1.00  0.00           C  
ATOM   3076  HB  THR   198      29.184  40.891  34.907  1.00  0.00           H  
ATOM   3077  CG2 THR   198      30.801  41.790  33.908  1.00  0.00           C  
ATOM   3078 HG21 THR   198      30.533  41.442  32.911  1.00  0.00           H  
ATOM   3079 HG22 THR   198      31.285  42.763  33.828  1.00  0.00           H  
ATOM   3080 HG23 THR   198      31.521  41.031  34.214  1.00  0.00           H  
ATOM   3081  OG1 THR   198      29.835  42.544  35.940  1.00  0.00           O  
ATOM   3082  HG1 THR   198      30.417  43.301  35.843  1.00  0.00           H  
ATOM   3083  C   THR   198      27.247  42.885  34.975  1.00  0.00           C  
ATOM   3084  O   THR   198      26.771  41.853  35.470  1.00  0.00           O  
ATOM   3085  N   ARG   199      26.726  44.148  35.211  1.00  0.00           N  
ATOM   3086  H   ARG   199      27.256  44.917  34.827  1.00  0.00           H  
ATOM   3087  CA  ARG   199      25.502  44.223  35.976  1.00  0.00           C  
ATOM   3088  HA  ARG   199      25.688  43.597  36.850  1.00  0.00           H  
ATOM   3089  CB  ARG   199      25.370  45.624  36.444  1.00  0.00           C  
ATOM   3090  HB2 ARG   199      26.341  46.007  36.758  1.00  0.00           H  
ATOM   3091  HB3 ARG   199      24.932  45.566  37.440  1.00  0.00           H  
ATOM   3092  CG  ARG   199      24.489  46.664  35.581  1.00  0.00           C  
ATOM   3093  HG2 ARG   199      23.474  46.292  35.443  1.00  0.00           H  
ATOM   3094  HG3 ARG   199      24.909  46.736  34.577  1.00  0.00           H  
ATOM   3095  CD  ARG   199      24.490  48.064  36.174  1.00  0.00           C  
ATOM   3096  HD2 ARG   199      24.023  48.724  35.443  1.00  0.00           H  
ATOM   3097  HD3 ARG   199      25.480  48.458  36.404  1.00  0.00           H  
ATOM   3098  NE  ARG   199      23.740  48.098  37.518  1.00  0.00           N  
ATOM   3099  HE  ARG   199      24.295  48.181  38.358  1.00  0.00           H  
ATOM   3100  CZ  ARG   199      22.440  48.107  37.776  1.00  0.00           C  
ATOM   3101  NH1 ARG   199      21.520  48.210  36.882  1.00  0.00           N  
ATOM   3102 HH11 ARG   199      20.546  48.338  37.120  1.00  0.00           H  
ATOM   3103 HH12 ARG   199      21.836  48.274  35.925  1.00  0.00           H  
ATOM   3104  NH2 ARG   199      21.952  48.130  39.011  1.00  0.00           N  
ATOM   3105 HH21 ARG   199      22.494  48.096  39.863  1.00  0.00           H  
ATOM   3106 HH22 ARG   199      20.963  48.250  39.177  1.00  0.00           H  
ATOM   3107  C   ARG   199      24.228  43.626  35.362  1.00  0.00           C  
ATOM   3108  O   ARG   199      23.141  43.787  35.977  1.00  0.00           O  
ATOM   3109  N   THR   200      24.348  43.110  34.122  1.00  0.00           N  
ATOM   3110  H   THR   200      25.253  43.324  33.730  1.00  0.00           H  
ATOM   3111  CA  THR   200      23.194  42.626  33.198  1.00  0.00           C  
ATOM   3112  HA  THR   200      22.517  41.999  33.779  1.00  0.00           H  
ATOM   3113  CB  THR   200      22.280  43.789  32.709  1.00  0.00           C  
ATOM   3114  HB  THR   200      21.718  44.261  33.515  1.00  0.00           H  
ATOM   3115  CG2 THR   200      23.197  44.845  32.079  1.00  0.00           C  
ATOM   3116 HG21 THR   200      22.648  45.750  31.818  1.00  0.00           H  
ATOM   3117 HG22 THR   200      24.125  44.993  32.632  1.00  0.00           H  
ATOM   3118 HG23 THR   200      23.427  44.433  31.097  1.00  0.00           H  
ATOM   3119  OG1 THR   200      21.336  43.340  31.752  1.00  0.00           O  
ATOM   3120  HG1 THR   200      20.451  43.446  32.110  1.00  0.00           H  
ATOM   3121  C   THR   200      23.819  41.720  32.215  1.00  0.00           C  
ATOM   3122  O   THR   200      24.872  42.030  31.600  1.00  0.00           O  
ATOM   3123  N   SER   201      23.269  40.541  31.999  1.00  0.00           N  
ATOM   3124  H   SER   201      22.529  40.210  32.602  1.00  0.00           H  
ATOM   3125  CA  SER   201      23.639  39.572  30.999  1.00  0.00           C  
ATOM   3126  HA  SER   201      24.036  40.112  30.140  1.00  0.00           H  
ATOM   3127  CB  SER   201      24.749  38.585  31.524  1.00  0.00           C  
ATOM   3128  HB2 SER   201      24.345  37.726  32.061  1.00  0.00           H  
ATOM   3129  HB3 SER   201      25.462  39.156  32.118  1.00  0.00           H  
ATOM   3130  OG  SER   201      25.346  38.012  30.451  1.00  0.00           O  
ATOM   3131  HG  SER   201      25.318  38.654  29.737  1.00  0.00           H  
ATOM   3132  C   SER   201      22.400  38.841  30.479  1.00  0.00           C  
ATOM   3133  O   SER   201      21.274  39.165  30.864  1.00  0.00           O  
ATOM   3134  N   GLN   202      22.594  38.013  29.420  1.00  0.00           N  
ATOM   3135  H   GLN   202      23.505  37.804  29.036  1.00  0.00           H  
ATOM   3136  CA  GLN   202      21.609  37.191  28.750  1.00  0.00           C  
ATOM   3137  HA  GLN   202      20.752  37.818  28.500  1.00  0.00           H  
ATOM   3138  CB  GLN   202      22.097  36.558  27.441  1.00  0.00           C  
ATOM   3139  HB2 GLN   202      23.093  36.125  27.535  1.00  0.00           H  
ATOM   3140  HB3 GLN   202      22.227  37.321  26.673  1.00  0.00           H  
ATOM   3141  CG  GLN   202      21.182  35.505  26.796  1.00  0.00           C  
ATOM   3142  HG2 GLN   202      21.045  34.719  27.538  1.00  0.00           H  
ATOM   3143  HG3 GLN   202      21.774  35.109  25.971  1.00  0.00           H  
ATOM   3144  CD  GLN   202      19.866  36.125  26.334  1.00  0.00           C  
ATOM   3145  OE1 GLN   202      19.685  36.311  25.167  1.00  0.00           O  
ATOM   3146  NE2 GLN   202      18.985  36.474  27.172  1.00  0.00           N  
ATOM   3147 HE21 GLN   202      18.104  36.878  26.890  1.00  0.00           H  
ATOM   3148 HE22 GLN   202      19.156  36.352  28.160  1.00  0.00           H  
ATOM   3149  C   GLN   202      21.070  36.222  29.896  1.00  0.00           C  
ATOM   3150  O   GLN   202      19.871  35.916  29.911  1.00  0.00           O  
ATOM   3151  N   LEU   203      21.900  35.640  30.698  1.00  0.00           N  
ATOM   3152  H   LEU   203      22.877  35.871  30.585  1.00  0.00           H  
ATOM   3153  CA  LEU   203      21.637  34.773  31.895  1.00  0.00           C  
ATOM   3154  HA  LEU   203      20.701  34.255  31.688  1.00  0.00           H  
ATOM   3155  CB  LEU   203      22.719  33.696  31.937  1.00  0.00           C  
ATOM   3156  HB2 LEU   203      23.674  34.213  32.036  1.00  0.00           H  
ATOM   3157  HB3 LEU   203      22.807  33.195  30.973  1.00  0.00           H  
ATOM   3158  CG  LEU   203      22.433  32.665  33.027  1.00  0.00           C  
ATOM   3159  HG  LEU   203      22.077  33.245  33.877  1.00  0.00           H  
ATOM   3160  CD1 LEU   203      21.356  31.760  32.791  1.00  0.00           C  
ATOM   3161 HD11 LEU   203      20.974  31.273  33.689  1.00  0.00           H  
ATOM   3162 HD12 LEU   203      20.503  32.287  32.365  1.00  0.00           H  
ATOM   3163 HD13 LEU   203      21.587  30.982  32.064  1.00  0.00           H  
ATOM   3164  CD2 LEU   203      23.741  31.959  33.522  1.00  0.00           C  
ATOM   3165 HD21 LEU   203      23.540  31.288  34.357  1.00  0.00           H  
ATOM   3166 HD22 LEU   203      24.130  31.329  32.722  1.00  0.00           H  
ATOM   3167 HD23 LEU   203      24.491  32.737  33.666  1.00  0.00           H  
ATOM   3168  C   LEU   203      21.451  35.585  33.113  1.00  0.00           C  
ATOM   3169  O   LEU   203      22.270  36.448  33.494  1.00  0.00           O  
ATOM   3170  N   PHE   204      20.296  35.396  33.761  1.00  0.00           N  
ATOM   3171  H   PHE   204      19.730  34.748  33.233  1.00  0.00           H  
ATOM   3172  CA  PHE   204      19.825  36.074  34.926  1.00  0.00           C  
ATOM   3173  HA  PHE   204      19.851  37.152  34.767  1.00  0.00           H  
ATOM   3174  CB  PHE   204      18.315  35.734  35.071  1.00  0.00           C  
ATOM   3175  HB2 PHE   204      18.254  34.667  35.283  1.00  0.00           H  
ATOM   3176  HB3 PHE   204      17.777  35.926  34.142  1.00  0.00           H  
ATOM   3177  CG  PHE   204      17.630  36.412  36.248  1.00  0.00           C  
ATOM   3178  CD1 PHE   204      17.309  37.757  36.180  1.00  0.00           C  
ATOM   3179  HD1 PHE   204      17.429  38.227  35.215  1.00  0.00           H  
ATOM   3180  CE1 PHE   204      16.797  38.497  37.276  1.00  0.00           C  
ATOM   3181  HE1 PHE   204      16.645  39.565  37.218  1.00  0.00           H  
ATOM   3182  CZ  PHE   204      16.636  37.852  38.468  1.00  0.00           C  
ATOM   3183  HZ  PHE   204      16.217  38.451  39.264  1.00  0.00           H  
ATOM   3184  CE2 PHE   204      17.028  36.498  38.614  1.00  0.00           C  
ATOM   3185  HE2 PHE   204      16.906  35.997  39.563  1.00  0.00           H  
ATOM   3186  CD2 PHE   204      17.489  35.753  37.512  1.00  0.00           C  
ATOM   3187  HD2 PHE   204      17.728  34.729  37.760  1.00  0.00           H  
ATOM   3188  C   PHE   204      20.573  35.785  36.231  1.00  0.00           C  
ATOM   3189  O   PHE   204      20.981  34.657  36.477  1.00  0.00           O  
ATOM   3190  N   SER   205      20.733  36.797  37.043  1.00  0.00           N  
ATOM   3191  H   SER   205      20.399  37.721  36.810  1.00  0.00           H  
ATOM   3192  CA  SER   205      21.347  36.684  38.431  1.00  0.00           C  
ATOM   3193  HA  SER   205      21.202  35.677  38.823  1.00  0.00           H  
ATOM   3194  CB  SER   205      22.838  36.867  38.463  1.00  0.00           C  
ATOM   3195  HB2 SER   205      23.151  37.805  38.004  1.00  0.00           H  
ATOM   3196  HB3 SER   205      23.436  36.106  37.961  1.00  0.00           H  
ATOM   3197  OG  SER   205      23.296  36.817  39.817  1.00  0.00           O  
ATOM   3198  HG  SER   205      24.231  37.033  39.793  1.00  0.00           H  
ATOM   3199  C   SER   205      20.465  37.546  39.437  1.00  0.00           C  
ATOM   3200  O   SER   205      19.958  38.605  39.059  1.00  0.00           O  
ATOM   3201  N   TYR   206      20.494  37.171  40.679  1.00  0.00           N  
ATOM   3202  H   TYR   206      21.239  36.518  40.876  1.00  0.00           H  
ATOM   3203  CA  TYR   206      19.944  37.920  41.769  1.00  0.00           C  
ATOM   3204  HA  TYR   206      18.865  37.965  41.623  1.00  0.00           H  
ATOM   3205  CB  TYR   206      20.188  37.164  43.164  1.00  0.00           C  
ATOM   3206  HB2 TYR   206      21.256  37.235  43.368  1.00  0.00           H  
ATOM   3207  HB3 TYR   206      20.001  36.094  43.081  1.00  0.00           H  
ATOM   3208  CG  TYR   206      19.550  37.933  44.295  1.00  0.00           C  
ATOM   3209  CD1 TYR   206      18.128  38.103  44.302  1.00  0.00           C  
ATOM   3210  HD1 TYR   206      17.473  37.576  43.625  1.00  0.00           H  
ATOM   3211  CE1 TYR   206      17.616  38.819  45.373  1.00  0.00           C  
ATOM   3212  HE1 TYR   206      16.548  38.976  45.399  1.00  0.00           H  
ATOM   3213  CZ  TYR   206      18.415  39.336  46.435  1.00  0.00           C  
ATOM   3214  OH  TYR   206      17.844  39.912  47.524  1.00  0.00           O  
ATOM   3215  HH  TYR   206      16.926  40.049  47.279  1.00  0.00           H  
ATOM   3216  CE2 TYR   206      19.746  39.171  46.378  1.00  0.00           C  
ATOM   3217  HE2 TYR   206      20.289  39.644  47.183  1.00  0.00           H  
ATOM   3218  CD2 TYR   206      20.339  38.479  45.365  1.00  0.00           C  
ATOM   3219  HD2 TYR   206      21.402  38.331  45.244  1.00  0.00           H  
ATOM   3220  C   TYR   206      20.552  39.320  41.896  1.00  0.00           C  
ATOM   3221  O   TYR   206      21.782  39.484  41.752  1.00  0.00           O  
ATOM   3222  N   ALA   207      19.684  40.317  42.012  1.00  0.00           N  
ATOM   3223  H   ALA   207      18.721  40.035  42.134  1.00  0.00           H  
ATOM   3224  CA  ALA   207      20.007  41.751  41.856  1.00  0.00           C  
ATOM   3225  HA  ALA   207      20.247  41.980  40.817  1.00  0.00           H  
ATOM   3226  CB  ALA   207      18.784  42.500  42.242  1.00  0.00           C  
ATOM   3227  HB1 ALA   207      18.568  42.426  43.307  1.00  0.00           H  
ATOM   3228  HB2 ALA   207      18.999  43.531  41.961  1.00  0.00           H  
ATOM   3229  HB3 ALA   207      17.872  42.173  41.741  1.00  0.00           H  
ATOM   3230  C   ALA   207      21.251  42.231  42.599  1.00  0.00           C  
ATOM   3231  O   ALA   207      21.972  43.119  42.101  1.00  0.00           O  
ATOM   3232  N   ALA   208      21.475  41.705  43.752  1.00  0.00           N  
ATOM   3233  H   ALA   208      20.823  41.011  44.089  1.00  0.00           H  
ATOM   3234  CA  ALA   208      22.690  42.049  44.612  1.00  0.00           C  
ATOM   3235  HA  ALA   208      22.810  43.130  44.544  1.00  0.00           H  
ATOM   3236  CB  ALA   208      22.307  41.705  46.052  1.00  0.00           C  
ATOM   3237  HB1 ALA   208      22.027  40.652  46.065  1.00  0.00           H  
ATOM   3238  HB2 ALA   208      23.230  41.872  46.608  1.00  0.00           H  
ATOM   3239  HB3 ALA   208      21.471  42.285  46.441  1.00  0.00           H  
ATOM   3240  C   ALA   208      24.031  41.477  44.050  1.00  0.00           C  
ATOM   3241  O   ALA   208      24.985  42.263  44.074  1.00  0.00           O  
ATOM   3242  N   PHE   209      24.046  40.242  43.564  1.00  0.00           N  
ATOM   3243  H   PHE   209      23.107  39.876  43.501  1.00  0.00           H  
ATOM   3244  CA  PHE   209      25.247  39.568  43.107  1.00  0.00           C  
ATOM   3245  HA  PHE   209      26.062  39.598  43.830  1.00  0.00           H  
ATOM   3246  CB  PHE   209      24.826  38.053  42.975  1.00  0.00           C  
ATOM   3247  HB2 PHE   209      25.754  37.566  42.676  1.00  0.00           H  
ATOM   3248  HB3 PHE   209      24.038  37.939  42.230  1.00  0.00           H  
ATOM   3249  CG  PHE   209      24.396  37.302  44.242  1.00  0.00           C  
ATOM   3250  CD1 PHE   209      23.592  36.203  44.086  1.00  0.00           C  
ATOM   3251  HD1 PHE   209      23.482  35.799  43.091  1.00  0.00           H  
ATOM   3252  CE1 PHE   209      23.050  35.437  45.215  1.00  0.00           C  
ATOM   3253  HE1 PHE   209      22.575  34.507  44.939  1.00  0.00           H  
ATOM   3254  CZ  PHE   209      23.346  35.924  46.432  1.00  0.00           C  
ATOM   3255  HZ  PHE   209      23.048  35.437  47.349  1.00  0.00           H  
ATOM   3256  CE2 PHE   209      24.057  37.156  46.609  1.00  0.00           C  
ATOM   3257  HE2 PHE   209      24.140  37.503  47.628  1.00  0.00           H  
ATOM   3258  CD2 PHE   209      24.555  37.870  45.492  1.00  0.00           C  
ATOM   3259  HD2 PHE   209      25.035  38.800  45.759  1.00  0.00           H  
ATOM   3260  C   PHE   209      25.763  40.002  41.757  1.00  0.00           C  
ATOM   3261  O   PHE   209      26.963  40.256  41.585  1.00  0.00           O  
ATOM   3262  N   SER   210      24.776  40.269  40.907  1.00  0.00           N  
ATOM   3263  H   SER   210      23.876  39.915  41.198  1.00  0.00           H  
ATOM   3264  CA  SER   210      24.947  40.796  39.534  1.00  0.00           C  
ATOM   3265  HA  SER   210      25.581  40.201  38.877  1.00  0.00           H  
ATOM   3266  CB  SER   210      23.529  40.622  38.875  1.00  0.00           C  
ATOM   3267  HB2 SER   210      22.811  41.126  39.522  1.00  0.00           H  
ATOM   3268  HB3 SER   210      23.170  39.600  38.997  1.00  0.00           H  
ATOM   3269  OG  SER   210      23.425  40.956  37.520  1.00  0.00           O  
ATOM   3270  HG  SER   210      24.134  40.575  36.997  1.00  0.00           H  
ATOM   3271  C   SER   210      25.449  42.231  39.481  1.00  0.00           C  
ATOM   3272  O   SER   210      26.563  42.407  38.943  1.00  0.00           O  
ATOM   3273  N   ASP   211      24.824  43.123  40.185  1.00  0.00           N  
ATOM   3274  H   ASP   211      24.010  42.876  40.730  1.00  0.00           H  
ATOM   3275  CA  ASP   211      25.449  44.389  40.502  1.00  0.00           C  
ATOM   3276  HA  ASP   211      26.155  44.643  39.711  1.00  0.00           H  
ATOM   3277  CB  ASP   211      24.355  45.423  40.490  1.00  0.00           C  
ATOM   3278  HB2 ASP   211      23.518  45.243  41.165  1.00  0.00           H  
ATOM   3279  HB3 ASP   211      23.974  45.337  39.472  1.00  0.00           H  
ATOM   3280  CG  ASP   211      24.775  46.890  40.667  1.00  0.00           C  
ATOM   3281  OD1 ASP   211      23.897  47.803  40.760  1.00  0.00           O  
ATOM   3282  OD2 ASP   211      25.977  47.130  40.456  1.00  0.00           O  
ATOM   3283  C   ASP   211      26.111  44.403  41.850  1.00  0.00           C  
ATOM   3284  O   ASP   211      25.600  44.951  42.833  1.00  0.00           O  
ATOM   3285  N   SER   212      27.333  43.873  41.825  1.00  0.00           N  
ATOM   3286  H   SER   212      27.734  43.540  40.960  1.00  0.00           H  
ATOM   3287  CA  SER   212      28.317  44.256  42.862  1.00  0.00           C  
ATOM   3288  HA  SER   212      27.960  45.183  43.312  1.00  0.00           H  
ATOM   3289  CB  SER   212      28.383  43.239  43.999  1.00  0.00           C  
ATOM   3290  HB2 SER   212      29.194  43.459  44.693  1.00  0.00           H  
ATOM   3291  HB3 SER   212      28.397  42.274  43.494  1.00  0.00           H  
ATOM   3292  OG  SER   212      27.228  43.430  44.802  1.00  0.00           O  
ATOM   3293  HG  SER   212      26.513  43.102  44.251  1.00  0.00           H  
ATOM   3294  C   SER   212      29.791  44.380  42.273  1.00  0.00           C  
ATOM   3295  O   SER   212      30.143  43.771  41.247  1.00  0.00           O  
ATOM   3296  N   ASN   213      30.626  45.319  42.795  1.00  0.00           N  
ATOM   3297  H   ASN   213      30.385  45.921  43.569  1.00  0.00           H  
ATOM   3298  CA  ASN   213      31.890  45.578  42.140  1.00  0.00           C  
ATOM   3299  HA  ASN   213      31.682  45.719  41.080  1.00  0.00           H  
ATOM   3300  CB  ASN   213      32.562  46.965  42.623  1.00  0.00           C  
ATOM   3301  HB2 ASN   213      33.535  46.977  42.130  1.00  0.00           H  
ATOM   3302  HB3 ASN   213      32.555  46.889  43.710  1.00  0.00           H  
ATOM   3303  CG  ASN   213      31.867  48.202  42.227  1.00  0.00           C  
ATOM   3304  OD1 ASN   213      30.934  48.103  41.415  1.00  0.00           O  
ATOM   3305  ND2 ASN   213      32.245  49.297  42.842  1.00  0.00           N  
ATOM   3306 HD21 ASN   213      31.677  50.119  42.697  1.00  0.00           H  
ATOM   3307 HD22 ASN   213      32.857  49.156  43.633  1.00  0.00           H  
ATOM   3308  C   ASN   213      32.901  44.488  42.307  1.00  0.00           C  
ATOM   3309  O   ASN   213      33.030  43.780  43.334  1.00  0.00           O  
ATOM   3310  N   ILE   214      33.627  44.323  41.219  1.00  0.00           N  
ATOM   3311  H   ILE   214      33.472  44.987  40.474  1.00  0.00           H  
ATOM   3312  CA  ILE   214      34.515  43.249  40.936  1.00  0.00           C  
ATOM   3313  HA  ILE   214      33.957  42.371  41.260  1.00  0.00           H  
ATOM   3314  CB  ILE   214      34.991  43.176  39.437  1.00  0.00           C  
ATOM   3315  HB  ILE   214      35.344  44.198  39.298  1.00  0.00           H  
ATOM   3316  CG2 ILE   214      36.041  42.172  39.104  1.00  0.00           C  
ATOM   3317 HG21 ILE   214      36.236  42.080  38.036  1.00  0.00           H  
ATOM   3318 HG22 ILE   214      36.909  42.638  39.572  1.00  0.00           H  
ATOM   3319 HG23 ILE   214      35.735  41.191  39.468  1.00  0.00           H  
ATOM   3320  CG1 ILE   214      33.674  43.031  38.634  1.00  0.00           C  
ATOM   3321 HG12 ILE   214      32.930  43.720  39.035  1.00  0.00           H  
ATOM   3322 HG13 ILE   214      33.290  42.024  38.794  1.00  0.00           H  
ATOM   3323  CD1 ILE   214      33.978  43.310  37.181  1.00  0.00           C  
ATOM   3324 HD11 ILE   214      34.707  44.080  36.925  1.00  0.00           H  
ATOM   3325 HD12 ILE   214      34.304  42.428  36.631  1.00  0.00           H  
ATOM   3326 HD13 ILE   214      32.977  43.511  36.798  1.00  0.00           H  
ATOM   3327  C   ILE   214      35.752  43.306  41.820  1.00  0.00           C  
ATOM   3328  O   ILE   214      36.581  44.169  41.770  1.00  0.00           O  
ATOM   3329  N   ILE   215      35.993  42.286  42.661  1.00  0.00           N  
ATOM   3330  H   ILE   215      35.301  41.551  42.619  1.00  0.00           H  
ATOM   3331  CA  ILE   215      37.081  42.116  43.527  1.00  0.00           C  
ATOM   3332  HA  ILE   215      37.228  43.121  43.923  1.00  0.00           H  
ATOM   3333  CB  ILE   215      36.917  41.062  44.668  1.00  0.00           C  
ATOM   3334  HB  ILE   215      36.727  40.091  44.212  1.00  0.00           H  
ATOM   3335  CG2 ILE   215      38.125  40.762  45.588  1.00  0.00           C  
ATOM   3336 HG21 ILE   215      38.394  41.567  46.272  1.00  0.00           H  
ATOM   3337 HG22 ILE   215      37.873  40.057  46.381  1.00  0.00           H  
ATOM   3338 HG23 ILE   215      38.998  40.372  45.065  1.00  0.00           H  
ATOM   3339  CG1 ILE   215      35.672  41.458  45.475  1.00  0.00           C  
ATOM   3340 HG12 ILE   215      34.857  41.560  44.758  1.00  0.00           H  
ATOM   3341 HG13 ILE   215      35.867  42.474  45.819  1.00  0.00           H  
ATOM   3342  CD1 ILE   215      35.342  40.526  46.653  1.00  0.00           C  
ATOM   3343 HD11 ILE   215      34.406  40.759  47.161  1.00  0.00           H  
ATOM   3344 HD12 ILE   215      35.394  39.476  46.367  1.00  0.00           H  
ATOM   3345 HD13 ILE   215      36.091  40.580  47.443  1.00  0.00           H  
ATOM   3346  C   ILE   215      38.331  41.950  42.748  1.00  0.00           C  
ATOM   3347  O   ILE   215      39.184  42.822  42.624  1.00  0.00           O  
ATOM   3348  N   THR   216      38.344  40.858  42.000  1.00  0.00           N  
ATOM   3349  H   THR   216      37.631  40.170  42.193  1.00  0.00           H  
ATOM   3350  CA  THR   216      39.354  40.335  41.090  1.00  0.00           C  
ATOM   3351  HA  THR   216      39.793  41.208  40.606  1.00  0.00           H  
ATOM   3352  CB  THR   216      40.506  39.797  41.935  1.00  0.00           C  
ATOM   3353  HB  THR   216      40.802  40.495  42.718  1.00  0.00           H  
ATOM   3354  CG2 THR   216      40.238  38.462  42.564  1.00  0.00           C  
ATOM   3355 HG21 THR   216      40.073  37.735  41.769  1.00  0.00           H  
ATOM   3356 HG22 THR   216      41.094  38.138  43.157  1.00  0.00           H  
ATOM   3357 HG23 THR   216      39.381  38.738  43.178  1.00  0.00           H  
ATOM   3358  OG1 THR   216      41.623  39.673  41.047  1.00  0.00           O  
ATOM   3359  HG1 THR   216      42.013  40.548  40.995  1.00  0.00           H  
ATOM   3360  C   THR   216      38.894  39.458  39.908  1.00  0.00           C  
ATOM   3361  O   THR   216      38.030  38.578  40.083  1.00  0.00           O  
ATOM   3362  N   VAL   217      39.414  39.686  38.675  1.00  0.00           N  
ATOM   3363  H   VAL   217      40.100  40.411  38.521  1.00  0.00           H  
ATOM   3364  CA  VAL   217      39.187  38.794  37.560  1.00  0.00           C  
ATOM   3365  HA  VAL   217      38.269  38.206  37.576  1.00  0.00           H  
ATOM   3366  CB  VAL   217      39.068  39.603  36.243  1.00  0.00           C  
ATOM   3367  HB  VAL   217      40.036  40.065  36.048  1.00  0.00           H  
ATOM   3368  CG1 VAL   217      38.740  38.759  35.059  1.00  0.00           C  
ATOM   3369 HG11 VAL   217      38.825  39.334  34.138  1.00  0.00           H  
ATOM   3370 HG12 VAL   217      39.406  37.896  35.042  1.00  0.00           H  
ATOM   3371 HG13 VAL   217      37.721  38.373  35.046  1.00  0.00           H  
ATOM   3372  CG2 VAL   217      38.015  40.797  36.194  1.00  0.00           C  
ATOM   3373 HG21 VAL   217      37.933  41.331  35.248  1.00  0.00           H  
ATOM   3374 HG22 VAL   217      37.056  40.478  36.602  1.00  0.00           H  
ATOM   3375 HG23 VAL   217      38.408  41.635  36.771  1.00  0.00           H  
ATOM   3376  C   VAL   217      40.314  37.703  37.525  1.00  0.00           C  
ATOM   3377  O   VAL   217      41.471  38.060  37.385  1.00  0.00           O  
ATOM   3378  N   VAL   218      39.944  36.407  37.589  1.00  0.00           N  
ATOM   3379  H   VAL   218      38.988  36.217  37.856  1.00  0.00           H  
ATOM   3380  CA  VAL   218      40.812  35.239  37.554  1.00  0.00           C  
ATOM   3381  HA  VAL   218      41.852  35.555  37.637  1.00  0.00           H  
ATOM   3382  CB  VAL   218      40.367  34.289  38.709  1.00  0.00           C  
ATOM   3383  HB  VAL   218      39.285  34.162  38.743  1.00  0.00           H  
ATOM   3384  CG1 VAL   218      40.979  32.851  38.504  1.00  0.00           C  
ATOM   3385 HG11 VAL   218      40.720  32.218  39.352  1.00  0.00           H  
ATOM   3386 HG12 VAL   218      40.497  32.427  37.623  1.00  0.00           H  
ATOM   3387 HG13 VAL   218      42.062  32.947  38.426  1.00  0.00           H  
ATOM   3388  CG2 VAL   218      40.864  34.714  40.112  1.00  0.00           C  
ATOM   3389 HG21 VAL   218      40.655  33.870  40.769  1.00  0.00           H  
ATOM   3390 HG22 VAL   218      41.943  34.857  40.054  1.00  0.00           H  
ATOM   3391 HG23 VAL   218      40.382  35.610  40.501  1.00  0.00           H  
ATOM   3392  C   VAL   218      40.732  34.554  36.136  1.00  0.00           C  
ATOM   3393  O   VAL   218      39.644  34.277  35.708  1.00  0.00           O  
ATOM   3394  N   VAL   219      41.905  34.428  35.505  1.00  0.00           N  
ATOM   3395  H   VAL   219      42.766  34.692  35.963  1.00  0.00           H  
ATOM   3396  CA  VAL   219      41.936  34.137  34.025  1.00  0.00           C  
ATOM   3397  HA  VAL   219      40.942  34.015  33.595  1.00  0.00           H  
ATOM   3398  CB  VAL   219      42.623  35.299  33.153  1.00  0.00           C  
ATOM   3399  HB  VAL   219      43.583  35.579  33.587  1.00  0.00           H  
ATOM   3400  CG1 VAL   219      42.669  34.952  31.651  1.00  0.00           C  
ATOM   3401 HG11 VAL   219      43.102  35.849  31.209  1.00  0.00           H  
ATOM   3402 HG12 VAL   219      43.312  34.091  31.467  1.00  0.00           H  
ATOM   3403 HG13 VAL   219      41.663  34.972  31.231  1.00  0.00           H  
ATOM   3404  CG2 VAL   219      41.651  36.505  33.361  1.00  0.00           C  
ATOM   3405 HG21 VAL   219      40.651  36.305  32.976  1.00  0.00           H  
ATOM   3406 HG22 VAL   219      41.404  36.698  34.404  1.00  0.00           H  
ATOM   3407 HG23 VAL   219      42.111  37.377  32.896  1.00  0.00           H  
ATOM   3408  C   VAL   219      42.490  32.714  33.855  1.00  0.00           C  
ATOM   3409  O   VAL   219      43.714  32.557  33.616  1.00  0.00           O  
ATOM   3410  N   ASP   220      41.644  31.631  33.873  1.00  0.00           N  
ATOM   3411  H   ASP   220      40.682  31.913  33.749  1.00  0.00           H  
ATOM   3412  CA  ASP   220      42.108  30.323  33.353  1.00  0.00           C  
ATOM   3413  HA  ASP   220      43.074  30.114  33.813  1.00  0.00           H  
ATOM   3414  CB  ASP   220      41.110  29.276  33.904  1.00  0.00           C  
ATOM   3415  HB2 ASP   220      40.101  29.644  33.714  1.00  0.00           H  
ATOM   3416  HB3 ASP   220      41.215  29.268  34.989  1.00  0.00           H  
ATOM   3417  CG  ASP   220      41.263  27.921  33.209  1.00  0.00           C  
ATOM   3418  OD1 ASP   220      42.395  27.439  33.102  1.00  0.00           O  
ATOM   3419  OD2 ASP   220      40.237  27.404  32.620  1.00  0.00           O  
ATOM   3420  C   ASP   220      42.137  30.306  31.766  1.00  0.00           C  
ATOM   3421  O   ASP   220      43.163  30.387  31.051  1.00  0.00           O  
ATOM   3422  N   THR   221      40.935  30.143  31.277  1.00  0.00           N  
ATOM   3423  H   THR   221      40.209  29.819  31.900  1.00  0.00           H  
ATOM   3424  CA  THR   221      40.562  30.208  29.859  1.00  0.00           C  
ATOM   3425  HA  THR   221      41.415  30.726  29.420  1.00  0.00           H  
ATOM   3426  CB  THR   221      40.364  28.819  29.255  1.00  0.00           C  
ATOM   3427  HB  THR   221      39.997  28.840  28.229  1.00  0.00           H  
ATOM   3428  CG2 THR   221      41.618  28.047  29.046  1.00  0.00           C  
ATOM   3429 HG21 THR   221      42.236  28.567  28.313  1.00  0.00           H  
ATOM   3430 HG22 THR   221      42.194  27.948  29.966  1.00  0.00           H  
ATOM   3431 HG23 THR   221      41.426  27.125  28.498  1.00  0.00           H  
ATOM   3432  OG1 THR   221      39.566  27.942  29.999  1.00  0.00           O  
ATOM   3433  HG1 THR   221      40.153  27.541  30.643  1.00  0.00           H  
ATOM   3434  C   THR   221      39.264  31.085  29.793  1.00  0.00           C  
ATOM   3435  O   THR   221      39.265  32.030  28.985  1.00  0.00           O  
ATOM   3436  N   ALA   222      38.322  30.909  30.707  1.00  0.00           N  
ATOM   3437  H   ALA   222      38.430  30.078  31.270  1.00  0.00           H  
ATOM   3438  CA  ALA   222      37.241  31.876  30.835  1.00  0.00           C  
ATOM   3439  HA  ALA   222      37.012  32.310  29.861  1.00  0.00           H  
ATOM   3440  CB  ALA   222      35.937  31.176  31.274  1.00  0.00           C  
ATOM   3441  HB1 ALA   222      35.815  30.149  30.930  1.00  0.00           H  
ATOM   3442  HB2 ALA   222      35.771  31.347  32.337  1.00  0.00           H  
ATOM   3443  HB3 ALA   222      35.137  31.661  30.714  1.00  0.00           H  
ATOM   3444  C   ALA   222      37.692  32.779  31.958  1.00  0.00           C  
ATOM   3445  O   ALA   222      38.809  32.769  32.522  1.00  0.00           O  
ATOM   3446  N   LEU   223      36.852  33.734  32.231  1.00  0.00           N  
ATOM   3447  H   LEU   223      35.905  33.733  31.878  1.00  0.00           H  
ATOM   3448  CA  LEU   223      37.127  34.790  33.159  1.00  0.00           C  
ATOM   3449  HA  LEU   223      38.119  35.085  33.501  1.00  0.00           H  
ATOM   3450  CB  LEU   223      36.551  36.088  32.526  1.00  0.00           C  
ATOM   3451  HB2 LEU   223      36.749  36.902  33.224  1.00  0.00           H  
ATOM   3452  HB3 LEU   223      35.471  36.037  32.391  1.00  0.00           H  
ATOM   3453  CG  LEU   223      36.994  36.473  31.091  1.00  0.00           C  
ATOM   3454  HG  LEU   223      36.720  35.672  30.405  1.00  0.00           H  
ATOM   3455  CD1 LEU   223      36.367  37.771  30.667  1.00  0.00           C  
ATOM   3456 HD11 LEU   223      36.616  38.206  29.700  1.00  0.00           H  
ATOM   3457 HD12 LEU   223      35.286  37.636  30.620  1.00  0.00           H  
ATOM   3458 HD13 LEU   223      36.554  38.514  31.442  1.00  0.00           H  
ATOM   3459  CD2 LEU   223      38.539  36.712  30.906  1.00  0.00           C  
ATOM   3460 HD21 LEU   223      38.849  36.994  29.899  1.00  0.00           H  
ATOM   3461 HD22 LEU   223      38.812  37.555  31.541  1.00  0.00           H  
ATOM   3462 HD23 LEU   223      38.950  35.744  31.192  1.00  0.00           H  
ATOM   3463  C   LEU   223      36.337  34.405  34.456  1.00  0.00           C  
ATOM   3464  O   LEU   223      35.115  34.223  34.336  1.00  0.00           O  
ATOM   3465  N   TYR   224      36.878  34.272  35.619  1.00  0.00           N  
ATOM   3466  H   TYR   224      37.843  34.570  35.614  1.00  0.00           H  
ATOM   3467  CA  TYR   224      36.246  33.928  36.904  1.00  0.00           C  
ATOM   3468  HA  TYR   224      35.220  33.597  36.743  1.00  0.00           H  
ATOM   3469  CB  TYR   224      36.908  32.782  37.674  1.00  0.00           C  
ATOM   3470  HB2 TYR   224      36.484  32.699  38.675  1.00  0.00           H  
ATOM   3471  HB3 TYR   224      37.986  32.932  37.609  1.00  0.00           H  
ATOM   3472  CG  TYR   224      36.698  31.441  36.973  1.00  0.00           C  
ATOM   3473  CD1 TYR   224      37.450  31.123  35.766  1.00  0.00           C  
ATOM   3474  HD1 TYR   224      38.337  31.687  35.520  1.00  0.00           H  
ATOM   3475  CE1 TYR   224      37.147  30.034  35.033  1.00  0.00           C  
ATOM   3476  HE1 TYR   224      37.778  29.736  34.210  1.00  0.00           H  
ATOM   3477  CZ  TYR   224      36.166  29.141  35.464  1.00  0.00           C  
ATOM   3478  OH  TYR   224      35.810  28.052  34.615  1.00  0.00           O  
ATOM   3479  HH  TYR   224      36.507  27.822  33.996  1.00  0.00           H  
ATOM   3480  CE2 TYR   224      35.341  29.397  36.553  1.00  0.00           C  
ATOM   3481  HE2 TYR   224      34.479  28.774  36.744  1.00  0.00           H  
ATOM   3482  CD2 TYR   224      35.669  30.556  37.321  1.00  0.00           C  
ATOM   3483  HD2 TYR   224      35.009  30.777  38.147  1.00  0.00           H  
ATOM   3484  C   TYR   224      36.241  35.226  37.761  1.00  0.00           C  
ATOM   3485  O   TYR   224      37.237  35.588  38.339  1.00  0.00           O  
ATOM   3486  N   ILE   225      35.087  35.814  37.866  1.00  0.00           N  
ATOM   3487  H   ILE   225      34.279  35.342  37.488  1.00  0.00           H  
ATOM   3488  CA  ILE   225      34.889  37.210  38.420  1.00  0.00           C  
ATOM   3489  HA  ILE   225      35.844  37.727  38.509  1.00  0.00           H  
ATOM   3490  CB  ILE   225      34.009  38.013  37.424  1.00  0.00           C  
ATOM   3491  HB  ILE   225      33.019  37.576  37.297  1.00  0.00           H  
ATOM   3492  CG2 ILE   225      33.898  39.386  38.082  1.00  0.00           C  
ATOM   3493 HG21 ILE   225      33.195  39.957  37.476  1.00  0.00           H  
ATOM   3494 HG22 ILE   225      33.453  39.268  39.070  1.00  0.00           H  
ATOM   3495 HG23 ILE   225      34.858  39.902  38.108  1.00  0.00           H  
ATOM   3496  CG1 ILE   225      34.685  38.013  36.048  1.00  0.00           C  
ATOM   3497 HG12 ILE   225      34.654  36.988  35.676  1.00  0.00           H  
ATOM   3498 HG13 ILE   225      35.732  38.282  36.187  1.00  0.00           H  
ATOM   3499  CD1 ILE   225      34.183  39.100  35.014  1.00  0.00           C  
ATOM   3500 HD11 ILE   225      34.360  40.136  35.306  1.00  0.00           H  
ATOM   3501 HD12 ILE   225      34.744  38.984  34.087  1.00  0.00           H  
ATOM   3502 HD13 ILE   225      33.125  38.922  34.825  1.00  0.00           H  
ATOM   3503  C   ILE   225      34.370  37.170  39.873  1.00  0.00           C  
ATOM   3504  O   ILE   225      33.216  36.696  40.125  1.00  0.00           O  
ATOM   3505  N   ALA   226      35.170  37.610  40.885  1.00  0.00           N  
ATOM   3506  H   ALA   226      36.164  37.740  40.764  1.00  0.00           H  
ATOM   3507  CA  ALA   226      34.780  37.833  42.266  1.00  0.00           C  
ATOM   3508  HA  ALA   226      34.061  37.113  42.656  1.00  0.00           H  
ATOM   3509  CB  ALA   226      36.022  37.611  43.111  1.00  0.00           C  
ATOM   3510  HB1 ALA   226      35.747  37.810  44.147  1.00  0.00           H  
ATOM   3511  HB2 ALA   226      36.442  36.639  42.852  1.00  0.00           H  
ATOM   3512  HB3 ALA   226      36.784  38.321  42.790  1.00  0.00           H  
ATOM   3513  C   ALA   226      34.065  39.236  42.432  1.00  0.00           C  
ATOM   3514  O   ALA   226      34.451  40.228  41.820  1.00  0.00           O  
ATOM   3515  N   LYS   227      33.069  39.320  43.300  1.00  0.00           N  
ATOM   3516  H   LYS   227      32.842  38.439  43.738  1.00  0.00           H  
ATOM   3517  CA  LYS   227      32.217  40.452  43.603  1.00  0.00           C  
ATOM   3518  HA  LYS   227      32.673  41.391  43.290  1.00  0.00           H  
ATOM   3519  CB  LYS   227      30.924  40.373  42.768  1.00  0.00           C  
ATOM   3520  HB2 LYS   227      30.354  41.223  43.144  1.00  0.00           H  
ATOM   3521  HB3 LYS   227      30.343  39.454  42.848  1.00  0.00           H  
ATOM   3522  CG  LYS   227      31.271  40.675  41.284  1.00  0.00           C  
ATOM   3523  HG2 LYS   227      31.988  39.955  40.889  1.00  0.00           H  
ATOM   3524  HG3 LYS   227      31.713  41.668  41.208  1.00  0.00           H  
ATOM   3525  CD  LYS   227      30.038  40.517  40.414  1.00  0.00           C  
ATOM   3526  HD2 LYS   227      29.209  41.124  40.776  1.00  0.00           H  
ATOM   3527  HD3 LYS   227      29.696  39.482  40.414  1.00  0.00           H  
ATOM   3528  CE  LYS   227      30.144  41.044  38.960  1.00  0.00           C  
ATOM   3529  HE2 LYS   227      30.875  40.409  38.459  1.00  0.00           H  
ATOM   3530  HE3 LYS   227      30.572  42.038  39.085  1.00  0.00           H  
ATOM   3531  NZ  LYS   227      28.916  41.038  38.131  1.00  0.00           N  
ATOM   3532  HZ1 LYS   227      28.126  41.468  38.591  1.00  0.00           H  
ATOM   3533  HZ2 LYS   227      29.036  41.392  37.193  1.00  0.00           H  
ATOM   3534  HZ3 LYS   227      28.475  40.141  37.985  1.00  0.00           H  
ATOM   3535  C   LYS   227      31.911  40.743  45.109  1.00  0.00           C  
ATOM   3536  O   LYS   227      31.675  39.825  45.883  1.00  0.00           O  
ATOM   3537  N   GLN   228      32.067  42.009  45.521  1.00  0.00           N  
ATOM   3538  H   GLN   228      32.473  42.553  44.774  1.00  0.00           H  
ATOM   3539  CA  GLN   228      31.781  42.545  46.846  1.00  0.00           C  
ATOM   3540  HA  GLN   228      32.654  42.171  47.381  1.00  0.00           H  
ATOM   3541  CB  GLN   228      31.867  44.001  46.821  1.00  0.00           C  
ATOM   3542  HB2 GLN   228      31.024  44.351  46.226  1.00  0.00           H  
ATOM   3543  HB3 GLN   228      32.792  44.296  46.326  1.00  0.00           H  
ATOM   3544  CG  GLN   228      31.871  44.672  48.209  1.00  0.00           C  
ATOM   3545  HG2 GLN   228      30.941  44.469  48.741  1.00  0.00           H  
ATOM   3546  HG3 GLN   228      31.922  45.751  48.060  1.00  0.00           H  
ATOM   3547  CD  GLN   228      32.948  44.237  49.174  1.00  0.00           C  
ATOM   3548  OE1 GLN   228      32.778  43.504  50.163  1.00  0.00           O  
ATOM   3549  NE2 GLN   228      34.113  44.599  48.927  1.00  0.00           N  
ATOM   3550 HE21 GLN   228      34.215  45.382  48.299  1.00  0.00           H  
ATOM   3551 HE22 GLN   228      34.795  44.236  49.578  1.00  0.00           H  
ATOM   3552  C   GLN   228      30.506  41.960  47.504  1.00  0.00           C  
ATOM   3553  O   GLN   228      29.443  41.999  46.897  1.00  0.00           O  
ATOM   3554  N   ASN   229      30.634  41.288  48.598  1.00  0.00           N  
ATOM   3555  H   ASN   229      31.542  41.204  49.032  1.00  0.00           H  
ATOM   3556  CA  ASN   229      29.445  40.639  49.395  1.00  0.00           C  
ATOM   3557  HA  ASN   229      29.964  40.283  50.285  1.00  0.00           H  
ATOM   3558  CB  ASN   229      28.354  41.620  49.930  1.00  0.00           C  
ATOM   3559  HB2 ASN   229      27.726  41.079  50.637  1.00  0.00           H  
ATOM   3560  HB3 ASN   229      27.710  41.997  49.135  1.00  0.00           H  
ATOM   3561  CG  ASN   229      28.910  42.842  50.726  1.00  0.00           C  
ATOM   3562  OD1 ASN   229      29.700  42.687  51.593  1.00  0.00           O  
ATOM   3563  ND2 ASN   229      28.300  43.978  50.562  1.00  0.00           N  
ATOM   3564 HD21 ASN   229      28.821  44.744  50.964  1.00  0.00           H  
ATOM   3565 HD22 ASN   229      27.794  44.107  49.698  1.00  0.00           H  
ATOM   3566  C   ASN   229      28.809  39.412  48.720  1.00  0.00           C  
ATOM   3567  O   ASN   229      27.924  38.747  49.248  1.00  0.00           O  
ATOM   3568  N   SER   230      29.192  39.107  47.485  1.00  0.00           N  
ATOM   3569  H   SER   230      29.934  39.617  47.028  1.00  0.00           H  
ATOM   3570  CA  SER   230      28.635  38.028  46.676  1.00  0.00           C  
ATOM   3571  HA  SER   230      27.566  37.975  46.880  1.00  0.00           H  
ATOM   3572  CB  SER   230      28.689  38.274  45.167  1.00  0.00           C  
ATOM   3573  HB2 SER   230      29.747  38.381  44.926  1.00  0.00           H  
ATOM   3574  HB3 SER   230      28.167  39.196  44.913  1.00  0.00           H  
ATOM   3575  OG  SER   230      28.119  37.142  44.527  1.00  0.00           O  
ATOM   3576  HG  SER   230      28.131  37.271  43.576  1.00  0.00           H  
ATOM   3577  C   SER   230      29.356  36.674  46.869  1.00  0.00           C  
ATOM   3578  O   SER   230      30.583  36.740  46.671  1.00  0.00           O  
ATOM   3579  N   PRO   231      28.582  35.530  47.132  1.00  0.00           N  
ATOM   3580  CD  PRO   231      27.229  35.552  47.440  1.00  0.00           C  
ATOM   3581  HD2 PRO   231      26.653  36.026  46.645  1.00  0.00           H  
ATOM   3582  HD3 PRO   231      27.176  36.098  48.382  1.00  0.00           H  
ATOM   3583  CG  PRO   231      26.780  34.099  47.703  1.00  0.00           C  
ATOM   3584  HG2 PRO   231      26.056  33.994  48.511  1.00  0.00           H  
ATOM   3585  HG3 PRO   231      26.329  33.537  46.885  1.00  0.00           H  
ATOM   3586  CB  PRO   231      28.121  33.458  48.197  1.00  0.00           C  
ATOM   3587  HB2 PRO   231      28.274  33.715  49.245  1.00  0.00           H  
ATOM   3588  HB3 PRO   231      28.069  32.375  48.086  1.00  0.00           H  
ATOM   3589  CA  PRO   231      29.080  34.175  47.258  1.00  0.00           C  
ATOM   3590  HA  PRO   231      30.125  34.158  47.565  1.00  0.00           H  
ATOM   3591  C   PRO   231      29.027  33.455  45.953  1.00  0.00           C  
ATOM   3592  O   PRO   231      29.272  32.229  45.912  1.00  0.00           O  
ATOM   3593  N   VAL   232      28.598  34.164  44.840  1.00  0.00           N  
ATOM   3594  H   VAL   232      28.278  35.112  44.981  1.00  0.00           H  
ATOM   3595  CA  VAL   232      28.681  33.649  43.432  1.00  0.00           C  
ATOM   3596  HA  VAL   232      28.709  32.560  43.400  1.00  0.00           H  
ATOM   3597  CB  VAL   232      27.455  34.142  42.632  1.00  0.00           C  
ATOM   3598  HB  VAL   232      27.327  35.187  42.912  1.00  0.00           H  
ATOM   3599  CG1 VAL   232      27.473  34.133  41.125  1.00  0.00           C  
ATOM   3600 HG11 VAL   232      27.812  33.119  40.914  1.00  0.00           H  
ATOM   3601 HG12 VAL   232      26.505  34.396  40.698  1.00  0.00           H  
ATOM   3602 HG13 VAL   232      28.258  34.760  40.703  1.00  0.00           H  
ATOM   3603  CG2 VAL   232      26.195  33.383  43.075  1.00  0.00           C  
ATOM   3604 HG21 VAL   232      26.179  32.380  42.648  1.00  0.00           H  
ATOM   3605 HG22 VAL   232      26.129  33.384  44.163  1.00  0.00           H  
ATOM   3606 HG23 VAL   232      25.344  33.967  42.723  1.00  0.00           H  
ATOM   3607  C   VAL   232      30.018  34.103  42.790  1.00  0.00           C  
ATOM   3608  O   VAL   232      30.412  35.324  42.850  1.00  0.00           O  
ATOM   3609  N   VAL   233      30.745  33.148  42.256  1.00  0.00           N  
ATOM   3610  H   VAL   233      30.426  32.192  42.319  1.00  0.00           H  
ATOM   3611  CA  VAL   233      31.703  33.370  41.153  1.00  0.00           C  
ATOM   3612  HA  VAL   233      31.992  34.421  41.171  1.00  0.00           H  
ATOM   3613  CB  VAL   233      33.009  32.578  41.245  1.00  0.00           C  
ATOM   3614  HB  VAL   233      32.865  31.517  41.450  1.00  0.00           H  
ATOM   3615  CG1 VAL   233      34.051  32.837  40.070  1.00  0.00           C  
ATOM   3616 HG11 VAL   233      34.168  33.904  39.883  1.00  0.00           H  
ATOM   3617 HG12 VAL   233      35.020  32.404  40.317  1.00  0.00           H  
ATOM   3618 HG13 VAL   233      33.692  32.413  39.132  1.00  0.00           H  
ATOM   3619  CG2 VAL   233      33.776  33.194  42.423  1.00  0.00           C  
ATOM   3620 HG21 VAL   233      33.136  32.998  43.284  1.00  0.00           H  
ATOM   3621 HG22 VAL   233      34.627  32.572  42.700  1.00  0.00           H  
ATOM   3622 HG23 VAL   233      33.909  34.275  42.392  1.00  0.00           H  
ATOM   3623  C   VAL   233      31.082  33.255  39.666  1.00  0.00           C  
ATOM   3624  O   VAL   233      30.850  32.153  39.204  1.00  0.00           O  
ATOM   3625  N   GLU   234      30.832  34.389  39.049  1.00  0.00           N  
ATOM   3626  H   GLU   234      30.851  35.276  39.531  1.00  0.00           H  
ATOM   3627  CA  GLU   234      30.402  34.568  37.617  1.00  0.00           C  
ATOM   3628  HA  GLU   234      29.505  34.017  37.336  1.00  0.00           H  
ATOM   3629  CB  GLU   234      30.062  36.067  37.402  1.00  0.00           C  
ATOM   3630  HB2 GLU   234      29.832  36.185  36.343  1.00  0.00           H  
ATOM   3631  HB3 GLU   234      30.909  36.726  37.596  1.00  0.00           H  
ATOM   3632  CG  GLU   234      28.867  36.692  38.083  1.00  0.00           C  
ATOM   3633  HG2 GLU   234      29.082  36.801  39.146  1.00  0.00           H  
ATOM   3634  HG3 GLU   234      27.973  36.083  37.948  1.00  0.00           H  
ATOM   3635  CD  GLU   234      28.383  38.056  37.481  1.00  0.00           C  
ATOM   3636  OE1 GLU   234      27.454  38.651  37.969  1.00  0.00           O  
ATOM   3637  OE2 GLU   234      29.192  38.588  36.612  1.00  0.00           O  
ATOM   3638  C   GLU   234      31.427  34.155  36.636  1.00  0.00           C  
ATOM   3639  O   GLU   234      32.411  34.822  36.504  1.00  0.00           O  
ATOM   3640  N   VAL   235      31.119  33.059  35.917  1.00  0.00           N  
ATOM   3641  H   VAL   235      30.219  32.622  36.056  1.00  0.00           H  
ATOM   3642  CA  VAL   235      31.933  32.546  34.853  1.00  0.00           C  
ATOM   3643  HA  VAL   235      32.996  32.695  35.043  1.00  0.00           H  
ATOM   3644  CB  VAL   235      32.007  31.052  34.731  1.00  0.00           C  
ATOM   3645  HB  VAL   235      31.105  30.688  34.239  1.00  0.00           H  
ATOM   3646  CG1 VAL   235      33.285  30.589  33.909  1.00  0.00           C  
ATOM   3647 HG11 VAL   235      33.212  31.030  32.915  1.00  0.00           H  
ATOM   3648 HG12 VAL   235      34.144  30.951  34.474  1.00  0.00           H  
ATOM   3649 HG13 VAL   235      33.258  29.514  33.729  1.00  0.00           H  
ATOM   3650  CG2 VAL   235      32.073  30.283  36.118  1.00  0.00           C  
ATOM   3651 HG21 VAL   235      32.246  29.207  36.082  1.00  0.00           H  
ATOM   3652 HG22 VAL   235      32.875  30.688  36.735  1.00  0.00           H  
ATOM   3653 HG23 VAL   235      31.079  30.399  36.551  1.00  0.00           H  
ATOM   3654  C   VAL   235      31.547  33.173  33.556  1.00  0.00           C  
ATOM   3655  O   VAL   235      30.390  33.040  33.156  1.00  0.00           O  
ATOM   3656  N   TRP   236      32.392  34.153  33.194  1.00  0.00           N  
ATOM   3657  H   TRP   236      33.276  34.340  33.644  1.00  0.00           H  
ATOM   3658  CA  TRP   236      32.213  34.867  31.958  1.00  0.00           C  
ATOM   3659  HA  TRP   236      31.194  34.841  31.571  1.00  0.00           H  
ATOM   3660  CB  TRP   236      32.501  36.345  32.037  1.00  0.00           C  
ATOM   3661  HB2 TRP   236      32.588  36.742  31.026  1.00  0.00           H  
ATOM   3662  HB3 TRP   236      33.460  36.474  32.539  1.00  0.00           H  
ATOM   3663  CG  TRP   236      31.443  37.172  32.625  1.00  0.00           C  
ATOM   3664  CD1 TRP   236      31.150  37.271  33.948  1.00  0.00           C  
ATOM   3665  HD1 TRP   236      31.579  36.695  34.755  1.00  0.00           H  
ATOM   3666  NE1 TRP   236      30.210  38.309  34.094  1.00  0.00           N  
ATOM   3667  HE1 TRP   236      29.729  38.375  34.980  1.00  0.00           H  
ATOM   3668  CE2 TRP   236      29.666  38.747  32.912  1.00  0.00           C  
ATOM   3669  CZ2 TRP   236      28.634  39.550  32.541  1.00  0.00           C  
ATOM   3670  HZ2 TRP   236      27.940  39.832  33.319  1.00  0.00           H  
ATOM   3671  CH2 TRP   236      28.639  39.957  31.189  1.00  0.00           C  
ATOM   3672  HH2 TRP   236      27.814  40.499  30.753  1.00  0.00           H  
ATOM   3673  CZ3 TRP   236      29.505  39.459  30.257  1.00  0.00           C  
ATOM   3674  HZ3 TRP   236      29.443  39.873  29.261  1.00  0.00           H  
ATOM   3675  CE3 TRP   236      30.448  38.558  30.624  1.00  0.00           C  
ATOM   3676  HE3 TRP   236      31.165  38.202  29.899  1.00  0.00           H  
ATOM   3677  CD2 TRP   236      30.506  38.049  31.906  1.00  0.00           C  
ATOM   3678  C   TRP   236      33.121  34.251  30.877  1.00  0.00           C  
ATOM   3679  O   TRP   236      34.353  34.271  31.049  1.00  0.00           O  
ATOM   3680  N   ASP   237      32.490  33.782  29.834  1.00  0.00           N  
ATOM   3681  H   ASP   237      31.484  33.845  29.896  1.00  0.00           H  
ATOM   3682  CA  ASP   237      33.075  33.254  28.664  1.00  0.00           C  
ATOM   3683  HA  ASP   237      33.765  32.492  29.026  1.00  0.00           H  
ATOM   3684  CB  ASP   237      32.020  32.516  27.818  1.00  0.00           C  
ATOM   3685  HB2 ASP   237      31.232  33.190  27.481  1.00  0.00           H  
ATOM   3686  HB3 ASP   237      31.501  31.736  28.376  1.00  0.00           H  
ATOM   3687  CG  ASP   237      32.672  31.948  26.613  1.00  0.00           C  
ATOM   3688  OD1 ASP   237      33.927  31.808  26.534  1.00  0.00           O  
ATOM   3689  OD2 ASP   237      31.937  31.777  25.620  1.00  0.00           O  
ATOM   3690  C   ASP   237      33.684  34.439  27.908  1.00  0.00           C  
ATOM   3691  O   ASP   237      33.116  35.222  27.165  1.00  0.00           O  
ATOM   3692  N   LYS   238      35.012  34.412  27.959  1.00  0.00           N  
ATOM   3693  H   LYS   238      35.411  33.606  28.418  1.00  0.00           H  
ATOM   3694  CA  LYS   238      36.034  35.256  27.233  1.00  0.00           C  
ATOM   3695  HA  LYS   238      36.002  36.234  27.713  1.00  0.00           H  
ATOM   3696  CB  LYS   238      37.442  34.650  27.511  1.00  0.00           C  
ATOM   3697  HB2 LYS   238      37.424  33.765  26.875  1.00  0.00           H  
ATOM   3698  HB3 LYS   238      37.546  34.362  28.557  1.00  0.00           H  
ATOM   3699  CG  LYS   238      38.609  35.572  27.121  1.00  0.00           C  
ATOM   3700  HG2 LYS   238      38.450  36.471  27.717  1.00  0.00           H  
ATOM   3701  HG3 LYS   238      38.587  35.793  26.054  1.00  0.00           H  
ATOM   3702  CD  LYS   238      40.049  35.093  27.452  1.00  0.00           C  
ATOM   3703  HD2 LYS   238      40.126  34.810  28.502  1.00  0.00           H  
ATOM   3704  HD3 LYS   238      40.780  35.848  27.162  1.00  0.00           H  
ATOM   3705  CE  LYS   238      40.361  33.832  26.560  1.00  0.00           C  
ATOM   3706  HE2 LYS   238      40.166  34.213  25.558  1.00  0.00           H  
ATOM   3707  HE3 LYS   238      39.671  33.017  26.779  1.00  0.00           H  
ATOM   3708  NZ  LYS   238      41.794  33.275  26.748  1.00  0.00           N  
ATOM   3709  HZ1 LYS   238      41.875  32.769  27.618  1.00  0.00           H  
ATOM   3710  HZ2 LYS   238      42.071  32.686  25.975  1.00  0.00           H  
ATOM   3711  HZ3 LYS   238      42.506  33.991  26.711  1.00  0.00           H  
ATOM   3712  C   LYS   238      35.650  35.359  25.746  1.00  0.00           C  
ATOM   3713  O   LYS   238      35.508  36.472  25.256  1.00  0.00           O  
ATOM   3714  N   LYS   239      35.556  34.120  25.156  1.00  0.00           N  
ATOM   3715  H   LYS   239      35.598  33.349  25.808  1.00  0.00           H  
ATOM   3716  CA  LYS   239      35.475  33.922  23.675  1.00  0.00           C  
ATOM   3717  HA  LYS   239      36.341  34.392  23.208  1.00  0.00           H  
ATOM   3718  CB  LYS   239      35.502  32.460  23.193  1.00  0.00           C  
ATOM   3719  HB2 LYS   239      34.672  31.927  23.656  1.00  0.00           H  
ATOM   3720  HB3 LYS   239      36.438  32.090  23.613  1.00  0.00           H  
ATOM   3721  CG  LYS   239      35.386  32.205  21.693  1.00  0.00           C  
ATOM   3722  HG2 LYS   239      36.358  32.574  21.367  1.00  0.00           H  
ATOM   3723  HG3 LYS   239      34.621  32.829  21.233  1.00  0.00           H  
ATOM   3724  CD  LYS   239      35.252  30.798  21.367  1.00  0.00           C  
ATOM   3725  HD2 LYS   239      34.234  30.499  21.616  1.00  0.00           H  
ATOM   3726  HD3 LYS   239      35.938  30.142  21.903  1.00  0.00           H  
ATOM   3727  CE  LYS   239      35.453  30.592  19.857  1.00  0.00           C  
ATOM   3728  HE2 LYS   239      35.842  29.583  19.724  1.00  0.00           H  
ATOM   3729  HE3 LYS   239      36.229  31.296  19.555  1.00  0.00           H  
ATOM   3730  NZ  LYS   239      34.185  30.940  19.116  1.00  0.00           N  
ATOM   3731  HZ1 LYS   239      33.954  31.923  19.109  1.00  0.00           H  
ATOM   3732  HZ2 LYS   239      34.275  30.682  18.144  1.00  0.00           H  
ATOM   3733  HZ3 LYS   239      33.392  30.339  19.291  1.00  0.00           H  
ATOM   3734  C   LYS   239      34.261  34.619  23.062  1.00  0.00           C  
ATOM   3735  O   LYS   239      34.386  35.466  22.143  1.00  0.00           O  
ATOM   3736  N   THR   240      33.088  34.424  23.698  1.00  0.00           N  
ATOM   3737  H   THR   240      33.118  33.846  24.526  1.00  0.00           H  
ATOM   3738  CA  THR   240      31.828  35.016  23.296  1.00  0.00           C  
ATOM   3739  HA  THR   240      31.995  35.296  22.256  1.00  0.00           H  
ATOM   3740  CB  THR   240      30.617  34.126  23.331  1.00  0.00           C  
ATOM   3741  HB  THR   240      29.874  34.755  22.840  1.00  0.00           H  
ATOM   3742  CG2 THR   240      30.949  32.887  22.446  1.00  0.00           C  
ATOM   3743 HG21 THR   240      31.595  32.169  22.951  1.00  0.00           H  
ATOM   3744 HG22 THR   240      29.980  32.413  22.290  1.00  0.00           H  
ATOM   3745 HG23 THR   240      31.483  33.262  21.573  1.00  0.00           H  
ATOM   3746  OG1 THR   240      30.212  33.676  24.615  1.00  0.00           O  
ATOM   3747  HG1 THR   240      30.905  33.069  24.884  1.00  0.00           H  
ATOM   3748  C   THR   240      31.511  36.369  24.053  1.00  0.00           C  
ATOM   3749  O   THR   240      30.696  37.130  23.705  1.00  0.00           O  
ATOM   3750  N   GLU   241      32.145  36.685  25.124  1.00  0.00           N  
ATOM   3751  H   GLU   241      32.834  36.027  25.459  1.00  0.00           H  
ATOM   3752  CA  GLU   241      31.943  37.813  26.079  1.00  0.00           C  
ATOM   3753  HA  GLU   241      32.742  37.858  26.818  1.00  0.00           H  
ATOM   3754  CB  GLU   241      32.256  39.176  25.346  1.00  0.00           C  
ATOM   3755  HB2 GLU   241      32.306  39.926  26.135  1.00  0.00           H  
ATOM   3756  HB3 GLU   241      31.456  39.371  24.631  1.00  0.00           H  
ATOM   3757  CG  GLU   241      33.572  39.158  24.579  1.00  0.00           C  
ATOM   3758  HG2 GLU   241      33.602  38.370  23.826  1.00  0.00           H  
ATOM   3759  HG3 GLU   241      34.450  39.064  25.218  1.00  0.00           H  
ATOM   3760  CD  GLU   241      33.739  40.443  23.794  1.00  0.00           C  
ATOM   3761  OE1 GLU   241      32.798  41.066  23.322  1.00  0.00           O  
ATOM   3762  OE2 GLU   241      34.942  40.731  23.525  1.00  0.00           O  
ATOM   3763  C   GLU   241      30.505  37.869  26.730  1.00  0.00           C  
ATOM   3764  O   GLU   241      29.711  38.800  26.617  1.00  0.00           O  
ATOM   3765  N   LYS   242      30.225  36.852  27.467  1.00  0.00           N  
ATOM   3766  H   LYS   242      31.008  36.229  27.608  1.00  0.00           H  
ATOM   3767  CA  LYS   242      28.929  36.613  28.268  1.00  0.00           C  
ATOM   3768  HA  LYS   242      28.601  37.582  28.643  1.00  0.00           H  
ATOM   3769  CB  LYS   242      27.762  36.256  27.332  1.00  0.00           C  
ATOM   3770  HB2 LYS   242      27.542  37.011  26.577  1.00  0.00           H  
ATOM   3771  HB3 LYS   242      26.887  36.138  27.972  1.00  0.00           H  
ATOM   3772  CG  LYS   242      28.036  34.907  26.627  1.00  0.00           C  
ATOM   3773  HG2 LYS   242      28.213  34.157  27.399  1.00  0.00           H  
ATOM   3774  HG3 LYS   242      28.963  35.077  26.080  1.00  0.00           H  
ATOM   3775  CD  LYS   242      26.874  34.572  25.702  1.00  0.00           C  
ATOM   3776  HD2 LYS   242      26.825  35.426  25.027  1.00  0.00           H  
ATOM   3777  HD3 LYS   242      25.959  34.458  26.282  1.00  0.00           H  
ATOM   3778  CE  LYS   242      27.127  33.230  24.965  1.00  0.00           C  
ATOM   3779  HE2 LYS   242      26.371  32.501  25.258  1.00  0.00           H  
ATOM   3780  HE3 LYS   242      28.067  32.770  25.269  1.00  0.00           H  
ATOM   3781  NZ  LYS   242      27.025  33.249  23.503  1.00  0.00           N  
ATOM   3782  HZ1 LYS   242      26.198  33.675  23.111  1.00  0.00           H  
ATOM   3783  HZ2 LYS   242      27.798  33.749  23.088  1.00  0.00           H  
ATOM   3784  HZ3 LYS   242      27.007  32.327  23.091  1.00  0.00           H  
ATOM   3785  C   LYS   242      28.936  35.758  29.496  1.00  0.00           C  
ATOM   3786  O   LYS   242      29.776  34.814  29.603  1.00  0.00           O  
ATOM   3787  N   LEU   243      28.029  36.008  30.497  1.00  0.00           N  
ATOM   3788  H   LEU   243      27.404  36.771  30.280  1.00  0.00           H  
ATOM   3789  CA  LEU   243      27.853  35.291  31.798  1.00  0.00           C  
ATOM   3790  HA  LEU   243      28.854  35.295  32.228  1.00  0.00           H  
ATOM   3791  CB  LEU   243      26.945  36.095  32.835  1.00  0.00           C  
ATOM   3792  HB2 LEU   243      25.996  36.191  32.307  1.00  0.00           H  
ATOM   3793  HB3 LEU   243      27.384  37.074  33.027  1.00  0.00           H  
ATOM   3794  CG  LEU   243      26.659  35.416  34.174  1.00  0.00           C  
ATOM   3795  HG  LEU   243      26.020  34.546  34.016  1.00  0.00           H  
ATOM   3796  CD1 LEU   243      27.935  34.822  34.900  1.00  0.00           C  
ATOM   3797 HD11 LEU   243      27.673  34.626  35.939  1.00  0.00           H  
ATOM   3798 HD12 LEU   243      28.122  33.858  34.426  1.00  0.00           H  
ATOM   3799 HD13 LEU   243      28.786  35.502  34.850  1.00  0.00           H  
ATOM   3800  CD2 LEU   243      25.963  36.480  34.997  1.00  0.00           C  
ATOM   3801 HD21 LEU   243      25.312  37.159  34.447  1.00  0.00           H  
ATOM   3802 HD22 LEU   243      25.341  35.990  35.746  1.00  0.00           H  
ATOM   3803 HD23 LEU   243      26.712  37.095  35.496  1.00  0.00           H  
ATOM   3804  C   LEU   243      27.325  33.882  31.501  1.00  0.00           C  
ATOM   3805  O   LEU   243      26.229  33.823  31.005  1.00  0.00           O  
ATOM   3806  N   CYS   244      28.091  32.787  31.714  1.00  0.00           N  
ATOM   3807  H   CYS   244      29.075  32.906  31.909  1.00  0.00           H  
ATOM   3808  CA  CYS   244      27.719  31.436  31.234  1.00  0.00           C  
ATOM   3809  HA  CYS   244      26.734  31.498  30.772  1.00  0.00           H  
ATOM   3810  CB  CYS   244      28.635  31.112  30.066  1.00  0.00           C  
ATOM   3811  HB2 CYS   244      28.579  31.955  29.378  1.00  0.00           H  
ATOM   3812  HB3 CYS   244      28.394  30.125  29.671  1.00  0.00           H  
ATOM   3813  SG  CYS   244      30.309  30.925  30.615  1.00  0.00           S  
ATOM   3814  HG  CYS   244      30.227  29.673  31.074  1.00  0.00           H  
ATOM   3815  C   CYS   244      27.527  30.439  32.434  1.00  0.00           C  
ATOM   3816  O   CYS   244      26.893  29.367  32.319  1.00  0.00           O  
ATOM   3817  N   GLY   245      28.059  30.817  33.687  1.00  0.00           N  
ATOM   3818  H   GLY   245      28.605  31.665  33.628  1.00  0.00           H  
ATOM   3819  CA  GLY   245      28.171  30.032  34.865  1.00  0.00           C  
ATOM   3820  HA2 GLY   245      29.080  29.433  34.800  1.00  0.00           H  
ATOM   3821  HA3 GLY   245      27.406  29.258  34.814  1.00  0.00           H  
ATOM   3822  C   GLY   245      28.034  30.789  36.204  1.00  0.00           C  
ATOM   3823  O   GLY   245      28.448  31.934  36.329  1.00  0.00           O  
ATOM   3824  N   LEU   246      27.238  30.227  37.099  1.00  0.00           N  
ATOM   3825  H   LEU   246      26.766  29.378  36.821  1.00  0.00           H  
ATOM   3826  CA  LEU   246      26.984  30.855  38.417  1.00  0.00           C  
ATOM   3827  HA  LEU   246      27.593  31.741  38.593  1.00  0.00           H  
ATOM   3828  CB  LEU   246      25.516  31.236  38.532  1.00  0.00           C  
ATOM   3829  HB2 LEU   246      25.307  31.463  39.577  1.00  0.00           H  
ATOM   3830  HB3 LEU   246      25.062  30.248  38.462  1.00  0.00           H  
ATOM   3831  CG  LEU   246      25.076  32.341  37.590  1.00  0.00           C  
ATOM   3832  HG  LEU   246      25.436  32.230  36.567  1.00  0.00           H  
ATOM   3833  CD1 LEU   246      23.568  32.109  37.544  1.00  0.00           C  
ATOM   3834 HD11 LEU   246      23.224  32.129  38.578  1.00  0.00           H  
ATOM   3835 HD12 LEU   246      23.075  32.887  36.961  1.00  0.00           H  
ATOM   3836 HD13 LEU   246      23.326  31.117  37.163  1.00  0.00           H  
ATOM   3837  CD2 LEU   246      25.182  33.728  38.256  1.00  0.00           C  
ATOM   3838 HD21 LEU   246      24.548  33.847  39.135  1.00  0.00           H  
ATOM   3839 HD22 LEU   246      26.233  33.924  38.464  1.00  0.00           H  
ATOM   3840 HD23 LEU   246      24.888  34.431  37.477  1.00  0.00           H  
ATOM   3841  C   LEU   246      27.575  29.904  39.441  1.00  0.00           C  
ATOM   3842  O   LEU   246      26.951  28.939  39.742  1.00  0.00           O  
ATOM   3843  N   ILE   247      28.812  30.059  39.853  1.00  0.00           N  
ATOM   3844  H   ILE   247      29.384  30.716  39.343  1.00  0.00           H  
ATOM   3845  CA  ILE   247      29.281  29.101  40.875  1.00  0.00           C  
ATOM   3846  HA  ILE   247      28.790  28.150  40.667  1.00  0.00           H  
ATOM   3847  CB  ILE   247      30.791  28.761  40.619  1.00  0.00           C  
ATOM   3848  HB  ILE   247      31.314  29.716  40.671  1.00  0.00           H  
ATOM   3849  CG2 ILE   247      31.318  27.828  41.757  1.00  0.00           C  
ATOM   3850 HG21 ILE   247      30.749  26.899  41.748  1.00  0.00           H  
ATOM   3851 HG22 ILE   247      32.406  27.826  41.702  1.00  0.00           H  
ATOM   3852 HG23 ILE   247      31.088  28.170  42.766  1.00  0.00           H  
ATOM   3853  CG1 ILE   247      31.044  28.036  39.291  1.00  0.00           C  
ATOM   3854 HG12 ILE   247      30.535  28.785  38.684  1.00  0.00           H  
ATOM   3855 HG13 ILE   247      30.445  27.127  39.349  1.00  0.00           H  
ATOM   3856  CD1 ILE   247      32.516  27.839  39.048  1.00  0.00           C  
ATOM   3857 HD11 ILE   247      32.742  27.074  39.790  1.00  0.00           H  
ATOM   3858 HD12 ILE   247      32.629  27.384  38.064  1.00  0.00           H  
ATOM   3859 HD13 ILE   247      33.158  28.720  39.029  1.00  0.00           H  
ATOM   3860  C   ILE   247      29.007  29.671  42.236  1.00  0.00           C  
ATOM   3861  O   ILE   247      29.813  30.527  42.749  1.00  0.00           O  
ATOM   3862  N   ASP   248      27.917  29.291  42.853  1.00  0.00           N  
ATOM   3863  H   ASP   248      27.322  28.731  42.259  1.00  0.00           H  
ATOM   3864  CA  ASP   248      27.476  29.672  44.190  1.00  0.00           C  
ATOM   3865  HA  ASP   248      27.559  30.737  44.406  1.00  0.00           H  
ATOM   3866  CB  ASP   248      26.043  29.235  44.436  1.00  0.00           C  
ATOM   3867  HB2 ASP   248      25.875  28.316  43.874  1.00  0.00           H  
ATOM   3868  HB3 ASP   248      25.466  30.035  43.972  1.00  0.00           H  
ATOM   3869  CG  ASP   248      25.535  29.115  45.859  1.00  0.00           C  
ATOM   3870  OD1 ASP   248      26.015  29.850  46.752  1.00  0.00           O  
ATOM   3871  OD2 ASP   248      24.684  28.239  46.018  1.00  0.00           O  
ATOM   3872  C   ASP   248      28.410  28.847  45.162  1.00  0.00           C  
ATOM   3873  O   ASP   248      28.339  27.641  45.172  1.00  0.00           O  
ATOM   3874  N   CYS   249      29.293  29.494  45.952  1.00  0.00           N  
ATOM   3875  H   CYS   249      29.270  30.501  45.879  1.00  0.00           H  
ATOM   3876  CA  CYS   249      30.066  28.836  47.067  1.00  0.00           C  
ATOM   3877  HA  CYS   249      30.661  28.002  46.695  1.00  0.00           H  
ATOM   3878  CB  CYS   249      30.857  29.878  47.716  1.00  0.00           C  
ATOM   3879  HB2 CYS   249      31.299  29.575  48.665  1.00  0.00           H  
ATOM   3880  HB3 CYS   249      30.268  30.790  47.811  1.00  0.00           H  
ATOM   3881  SG  CYS   249      32.190  30.293  46.653  1.00  0.00           S  
ATOM   3882  HG  CYS   249      31.357  30.767  45.722  1.00  0.00           H  
ATOM   3883  C   CYS   249      29.212  28.158  48.176  1.00  0.00           C  
ATOM   3884  O   CYS   249      29.704  27.106  48.661  1.00  0.00           O  
ATOM   3885  N   VAL   250      28.050  28.679  48.558  1.00  0.00           N  
ATOM   3886  H   VAL   250      27.545  29.377  48.030  1.00  0.00           H  
ATOM   3887  CA  VAL   250      27.293  28.017  49.674  1.00  0.00           C  
ATOM   3888  HA  VAL   250      27.945  28.105  50.543  1.00  0.00           H  
ATOM   3889  CB  VAL   250      26.012  28.823  49.929  1.00  0.00           C  
ATOM   3890  HB  VAL   250      25.355  28.831  49.059  1.00  0.00           H  
ATOM   3891  CG1 VAL   250      25.201  28.240  51.086  1.00  0.00           C  
ATOM   3892 HG11 VAL   250      25.883  28.013  51.904  1.00  0.00           H  
ATOM   3893 HG12 VAL   250      24.423  28.893  51.484  1.00  0.00           H  
ATOM   3894 HG13 VAL   250      24.742  27.283  50.837  1.00  0.00           H  
ATOM   3895  CG2 VAL   250      26.306  30.223  50.307  1.00  0.00           C  
ATOM   3896 HG21 VAL   250      26.950  30.691  49.561  1.00  0.00           H  
ATOM   3897 HG22 VAL   250      25.321  30.669  50.451  1.00  0.00           H  
ATOM   3898 HG23 VAL   250      26.683  30.329  51.324  1.00  0.00           H  
ATOM   3899  C   VAL   250      27.069  26.539  49.511  1.00  0.00           C  
ATOM   3900  O   VAL   250      27.305  25.790  50.431  1.00  0.00           O  
ATOM   3901  N   HIE   251      26.643  26.064  48.352  1.00  0.00           N  
ATOM   3902  H   HIE   251      26.381  26.854  47.780  1.00  0.00           H  
ATOM   3903  CA  HIE   251      26.571  24.726  47.883  1.00  0.00           C  
ATOM   3904  HA  HIE   251      25.589  24.369  48.195  1.00  0.00           H  
ATOM   3905  CB  HIE   251      26.559  24.564  46.324  1.00  0.00           C  
ATOM   3906  HB2 HIE   251      27.545  24.782  45.915  1.00  0.00           H  
ATOM   3907  HB3 HIE   251      25.778  25.210  45.922  1.00  0.00           H  
ATOM   3908  CG  HIE   251      26.066  23.199  45.943  1.00  0.00           C  
ATOM   3909  ND1 HIE   251      24.940  22.508  46.441  1.00  0.00           N  
ATOM   3910  CE1 HIE   251      25.009  21.281  45.914  1.00  0.00           C  
ATOM   3911  HE1 HIE   251      24.339  20.434  45.954  1.00  0.00           H  
ATOM   3912  NE2 HIE   251      26.075  21.153  45.108  1.00  0.00           N  
ATOM   3913  HE2 HIE   251      26.182  20.472  44.370  1.00  0.00           H  
ATOM   3914  CD2 HIE   251      26.821  22.325  45.197  1.00  0.00           C  
ATOM   3915  HD2 HIE   251      27.686  22.614  44.619  1.00  0.00           H  
ATOM   3916  C   HIE   251      27.611  23.720  48.448  1.00  0.00           C  
ATOM   3917  O   HIE   251      27.198  22.666  48.965  1.00  0.00           O  
ATOM   3918  N   PHE   252      28.853  23.864  48.201  1.00  0.00           N  
ATOM   3919  H   PHE   252      29.075  24.704  47.687  1.00  0.00           H  
ATOM   3920  CA  PHE   252      29.995  22.976  48.538  1.00  0.00           C  
ATOM   3921  HA  PHE   252      29.611  21.976  48.335  1.00  0.00           H  
ATOM   3922  CB  PHE   252      31.123  23.283  47.669  1.00  0.00           C  
ATOM   3923  HB2 PHE   252      31.862  22.496  47.824  1.00  0.00           H  
ATOM   3924  HB3 PHE   252      31.475  24.298  47.853  1.00  0.00           H  
ATOM   3925  CG  PHE   252      30.781  23.219  46.175  1.00  0.00           C  
ATOM   3926  CD1 PHE   252      30.528  21.989  45.599  1.00  0.00           C  
ATOM   3927  HD1 PHE   252      30.593  21.070  46.163  1.00  0.00           H  
ATOM   3928  CE1 PHE   252      30.391  21.809  44.223  1.00  0.00           C  
ATOM   3929  HE1 PHE   252      30.053  20.889  43.772  1.00  0.00           H  
ATOM   3930  CZ  PHE   252      30.426  22.984  43.374  1.00  0.00           C  
ATOM   3931  HZ  PHE   252      30.337  22.751  42.323  1.00  0.00           H  
ATOM   3932  CE2 PHE   252      30.606  24.239  43.929  1.00  0.00           C  
ATOM   3933  HE2 PHE   252      30.548  25.210  43.459  1.00  0.00           H  
ATOM   3934  CD2 PHE   252      30.725  24.301  45.355  1.00  0.00           C  
ATOM   3935  HD2 PHE   252      30.854  25.319  45.690  1.00  0.00           H  
ATOM   3936  C   PHE   252      30.380  22.885  50.027  1.00  0.00           C  
ATOM   3937  O   PHE   252      30.759  21.842  50.539  1.00  0.00           O  
ATOM   3938  N   LEU   253      30.242  24.017  50.694  1.00  0.00           N  
ATOM   3939  H   LEU   253      29.804  24.817  50.261  1.00  0.00           H  
ATOM   3940  CA  LEU   253      30.268  24.181  52.115  1.00  0.00           C  
ATOM   3941  HA  LEU   253      31.188  23.767  52.526  1.00  0.00           H  
ATOM   3942  CB  LEU   253      30.176  25.691  52.404  1.00  0.00           C  
ATOM   3943  HB2 LEU   253      30.189  25.877  53.478  1.00  0.00           H  
ATOM   3944  HB3 LEU   253      29.198  26.076  52.115  1.00  0.00           H  
ATOM   3945  CG  LEU   253      31.236  26.650  51.808  1.00  0.00           C  
ATOM   3946  HG  LEU   253      31.198  26.508  50.728  1.00  0.00           H  
ATOM   3947  CD1 LEU   253      30.863  28.095  52.104  1.00  0.00           C  
ATOM   3948 HD11 LEU   253      30.530  28.173  53.138  1.00  0.00           H  
ATOM   3949 HD12 LEU   253      31.739  28.684  51.831  1.00  0.00           H  
ATOM   3950 HD13 LEU   253      30.024  28.267  51.429  1.00  0.00           H  
ATOM   3951  CD2 LEU   253      32.640  26.348  52.367  1.00  0.00           C  
ATOM   3952 HD21 LEU   253      32.922  25.386  51.939  1.00  0.00           H  
ATOM   3953 HD22 LEU   253      33.393  27.055  52.017  1.00  0.00           H  
ATOM   3954 HD23 LEU   253      32.783  26.417  53.445  1.00  0.00           H  
ATOM   3955  C   LEU   253      29.123  23.381  52.818  1.00  0.00           C  
ATOM   3956  O   LEU   253      29.476  22.611  53.727  1.00  0.00           O  
ATOM   3957  N   ARG   254      27.906  23.533  52.355  1.00  0.00           N  
ATOM   3958  H   ARG   254      27.692  24.220  51.646  1.00  0.00           H  
ATOM   3959  CA  ARG   254      26.754  22.657  52.694  1.00  0.00           C  
ATOM   3960  HA  ARG   254      26.590  22.703  53.771  1.00  0.00           H  
ATOM   3961  CB  ARG   254      25.476  23.212  52.029  1.00  0.00           C  
ATOM   3962  HB2 ARG   254      25.510  23.237  50.940  1.00  0.00           H  
ATOM   3963  HB3 ARG   254      25.450  24.261  52.324  1.00  0.00           H  
ATOM   3964  CG  ARG   254      24.175  22.428  52.468  1.00  0.00           C  
ATOM   3965  HG2 ARG   254      24.275  21.549  51.832  1.00  0.00           H  
ATOM   3966  HG3 ARG   254      24.302  22.192  53.525  1.00  0.00           H  
ATOM   3967  CD  ARG   254      22.786  23.064  52.213  1.00  0.00           C  
ATOM   3968  HD2 ARG   254      22.648  24.003  52.749  1.00  0.00           H  
ATOM   3969  HD3 ARG   254      22.038  22.371  52.599  1.00  0.00           H  
ATOM   3970  NE  ARG   254      22.448  23.097  50.823  1.00  0.00           N  
ATOM   3971  HE  ARG   254      21.995  22.302  50.394  1.00  0.00           H  
ATOM   3972  CZ  ARG   254      22.718  24.129  49.960  1.00  0.00           C  
ATOM   3973  NH1 ARG   254      23.235  25.261  50.289  1.00  0.00           N  
ATOM   3974 HH11 ARG   254      23.072  25.691  51.188  1.00  0.00           H  
ATOM   3975 HH12 ARG   254      23.197  25.807  49.440  1.00  0.00           H  
ATOM   3976  NH2 ARG   254      22.546  23.856  48.707  1.00  0.00           N  
ATOM   3977 HH21 ARG   254      22.793  24.519  47.986  1.00  0.00           H  
ATOM   3978 HH22 ARG   254      22.364  22.932  48.342  1.00  0.00           H  
ATOM   3979  C   ARG   254      27.018  21.201  52.400  1.00  0.00           C  
ATOM   3980  O   ARG   254      26.719  20.374  53.199  1.00  0.00           O  
ATOM   3981  N   GLU   255      27.475  20.892  51.182  1.00  0.00           N  
ATOM   3982  H   GLU   255      27.559  21.587  50.454  1.00  0.00           H  
ATOM   3983  CA  GLU   255      27.505  19.444  50.712  1.00  0.00           C  
ATOM   3984  HA  GLU   255      26.512  18.998  50.772  1.00  0.00           H  
ATOM   3985  CB  GLU   255      28.085  19.349  49.326  1.00  0.00           C  
ATOM   3986  HB2 GLU   255      29.163  19.505  49.337  1.00  0.00           H  
ATOM   3987  HB3 GLU   255      27.512  20.153  48.865  1.00  0.00           H  
ATOM   3988  CG  GLU   255      27.772  18.041  48.552  1.00  0.00           C  
ATOM   3989  HG2 GLU   255      27.815  17.249  49.300  1.00  0.00           H  
ATOM   3990  HG3 GLU   255      28.561  17.926  47.809  1.00  0.00           H  
ATOM   3991  CD  GLU   255      26.361  18.085  47.817  1.00  0.00           C  
ATOM   3992  OE1 GLU   255      25.391  18.683  48.393  1.00  0.00           O  
ATOM   3993  OE2 GLU   255      26.083  17.417  46.801  1.00  0.00           O  
ATOM   3994  C   GLU   255      28.337  18.630  51.680  1.00  0.00           C  
ATOM   3995  O   GLU   255      27.881  17.591  52.067  1.00  0.00           O  
ATOM   3996  N   VAL   256      29.531  19.163  52.005  1.00  0.00           N  
ATOM   3997  H   VAL   256      29.804  20.079  51.679  1.00  0.00           H  
ATOM   3998  CA  VAL   256      30.467  18.427  52.782  1.00  0.00           C  
ATOM   3999  HA  VAL   256      30.590  17.408  52.417  1.00  0.00           H  
ATOM   4000  CB  VAL   256      31.912  19.034  52.827  1.00  0.00           C  
ATOM   4001  HB  VAL   256      31.807  20.113  52.945  1.00  0.00           H  
ATOM   4002  CG1 VAL   256      32.887  18.527  53.901  1.00  0.00           C  
ATOM   4003 HG11 VAL   256      32.667  17.480  54.108  1.00  0.00           H  
ATOM   4004 HG12 VAL   256      33.918  18.696  53.591  1.00  0.00           H  
ATOM   4005 HG13 VAL   256      32.698  19.046  54.841  1.00  0.00           H  
ATOM   4006  CG2 VAL   256      32.489  18.773  51.449  1.00  0.00           C  
ATOM   4007 HG21 VAL   256      31.728  19.065  50.725  1.00  0.00           H  
ATOM   4008 HG22 VAL   256      33.308  19.487  51.357  1.00  0.00           H  
ATOM   4009 HG23 VAL   256      32.752  17.732  51.263  1.00  0.00           H  
ATOM   4010  C   VAL   256      29.911  18.104  54.180  1.00  0.00           C  
ATOM   4011  O   VAL   256      30.024  16.930  54.577  1.00  0.00           O  
ATOM   4012  N   MET   257      29.435  19.048  54.936  1.00  0.00           N  
ATOM   4013  H   MET   257      29.305  19.968  54.539  1.00  0.00           H  
ATOM   4014  CA  MET   257      28.691  18.716  56.135  1.00  0.00           C  
ATOM   4015  HA  MET   257      29.264  18.220  56.918  1.00  0.00           H  
ATOM   4016  CB  MET   257      28.247  20.039  56.815  1.00  0.00           C  
ATOM   4017  HB2 MET   257      28.024  20.899  56.183  1.00  0.00           H  
ATOM   4018  HB3 MET   257      27.327  19.848  57.367  1.00  0.00           H  
ATOM   4019  CG  MET   257      29.344  20.531  57.762  1.00  0.00           C  
ATOM   4020  HG2 MET   257      30.275  20.552  57.194  1.00  0.00           H  
ATOM   4021  HG3 MET   257      29.082  21.533  58.101  1.00  0.00           H  
ATOM   4022  SD  MET   257      29.519  19.612  59.373  1.00  0.00           S  
ATOM   4023  CE  MET   257      31.283  19.528  59.555  1.00  0.00           C  
ATOM   4024  HE1 MET   257      31.790  19.201  58.648  1.00  0.00           H  
ATOM   4025  HE2 MET   257      31.645  20.535  59.762  1.00  0.00           H  
ATOM   4026  HE3 MET   257      31.602  18.850  60.346  1.00  0.00           H  
ATOM   4027  C   MET   257      27.515  17.746  55.936  1.00  0.00           C  
ATOM   4028  O   MET   257      27.430  16.826  56.745  1.00  0.00           O  
ATOM   4029  N   VAL   258      26.495  18.037  55.176  1.00  0.00           N  
ATOM   4030  H   VAL   258      26.591  18.833  54.562  1.00  0.00           H  
ATOM   4031  CA  VAL   258      25.289  17.187  55.038  1.00  0.00           C  
ATOM   4032  HA  VAL   258      24.824  17.065  56.017  1.00  0.00           H  
ATOM   4033  CB  VAL   258      24.350  17.851  53.970  1.00  0.00           C  
ATOM   4034  HB  VAL   258      24.814  17.966  52.990  1.00  0.00           H  
ATOM   4035  CG1 VAL   258      23.069  16.985  53.754  1.00  0.00           C  
ATOM   4036 HG11 VAL   258      22.298  17.410  53.112  1.00  0.00           H  
ATOM   4037 HG12 VAL   258      23.323  16.013  53.331  1.00  0.00           H  
ATOM   4038 HG13 VAL   258      22.576  16.919  54.723  1.00  0.00           H  
ATOM   4039  CG2 VAL   258      23.837  19.168  54.448  1.00  0.00           C  
ATOM   4040 HG21 VAL   258      24.715  19.718  54.788  1.00  0.00           H  
ATOM   4041 HG22 VAL   258      23.590  19.772  53.574  1.00  0.00           H  
ATOM   4042 HG23 VAL   258      23.069  19.016  55.206  1.00  0.00           H  
ATOM   4043  C   VAL   258      25.698  15.783  54.646  1.00  0.00           C  
ATOM   4044  O   VAL   258      25.498  14.837  55.415  1.00  0.00           O  
ATOM   4045  N   LYS   259      26.329  15.536  53.460  1.00  0.00           N  
ATOM   4046  H   LYS   259      26.822  16.313  53.044  1.00  0.00           H  
ATOM   4047  CA  LYS   259      26.481  14.180  52.828  1.00  0.00           C  
ATOM   4048  HA  LYS   259      25.650  13.539  53.124  1.00  0.00           H  
ATOM   4049  CB  LYS   259      26.384  14.342  51.265  1.00  0.00           C  
ATOM   4050  HB2 LYS   259      26.263  13.319  50.910  1.00  0.00           H  
ATOM   4051  HB3 LYS   259      27.340  14.771  50.964  1.00  0.00           H  
ATOM   4052  CG  LYS   259      25.207  15.236  50.799  1.00  0.00           C  
ATOM   4053  HG2 LYS   259      25.558  16.259  50.929  1.00  0.00           H  
ATOM   4054  HG3 LYS   259      24.351  15.017  51.438  1.00  0.00           H  
ATOM   4055  CD  LYS   259      24.923  14.933  49.343  1.00  0.00           C  
ATOM   4056  HD2 LYS   259      24.658  13.886  49.194  1.00  0.00           H  
ATOM   4057  HD3 LYS   259      25.834  15.266  48.846  1.00  0.00           H  
ATOM   4058  CE  LYS   259      23.816  15.903  48.859  1.00  0.00           C  
ATOM   4059  HE2 LYS   259      24.118  16.926  49.084  1.00  0.00           H  
ATOM   4060  HE3 LYS   259      22.834  15.632  49.246  1.00  0.00           H  
ATOM   4061  NZ  LYS   259      23.791  15.852  47.413  1.00  0.00           N  
ATOM   4062  HZ1 LYS   259      23.964  14.942  47.009  1.00  0.00           H  
ATOM   4063  HZ2 LYS   259      22.881  16.000  47.003  1.00  0.00           H  
ATOM   4064  HZ3 LYS   259      24.402  16.584  47.079  1.00  0.00           H  
ATOM   4065  C   LYS   259      27.761  13.400  53.154  1.00  0.00           C  
ATOM   4066  O   LYS   259      27.664  12.249  53.687  1.00  0.00           O  
ATOM   4067  N   GLU   260      28.936  13.973  52.878  1.00  0.00           N  
ATOM   4068  H   GLU   260      29.057  14.873  52.436  1.00  0.00           H  
ATOM   4069  CA  GLU   260      30.180  13.297  53.147  1.00  0.00           C  
ATOM   4070  HA  GLU   260      29.916  12.282  52.851  1.00  0.00           H  
ATOM   4071  CB  GLU   260      31.373  13.716  52.275  1.00  0.00           C  
ATOM   4072  HB2 GLU   260      32.113  12.918  52.330  1.00  0.00           H  
ATOM   4073  HB3 GLU   260      31.865  14.563  52.754  1.00  0.00           H  
ATOM   4074  CG  GLU   260      31.047  13.971  50.717  1.00  0.00           C  
ATOM   4075  HG2 GLU   260      31.944  14.271  50.176  1.00  0.00           H  
ATOM   4076  HG3 GLU   260      30.411  14.857  50.717  1.00  0.00           H  
ATOM   4077  CD  GLU   260      30.344  12.851  49.956  1.00  0.00           C  
ATOM   4078  OE1 GLU   260      30.347  11.675  50.279  1.00  0.00           O  
ATOM   4079  OE2 GLU   260      29.699  13.167  48.932  1.00  0.00           O  
ATOM   4080  C   GLU   260      30.625  13.201  54.664  1.00  0.00           C  
ATOM   4081  O   GLU   260      31.093  12.185  55.145  1.00  0.00           O  
ATOM   4082  N   ASN   261      30.463  14.266  55.381  1.00  0.00           N  
ATOM   4083  H   ASN   261      29.980  15.121  55.144  1.00  0.00           H  
ATOM   4084  CA  ASN   261      30.880  14.363  56.734  1.00  0.00           C  
ATOM   4085  HA  ASN   261      31.778  13.768  56.898  1.00  0.00           H  
ATOM   4086  CB  ASN   261      31.389  15.744  57.081  1.00  0.00           C  
ATOM   4087  HB2 ASN   261      30.500  16.375  57.085  1.00  0.00           H  
ATOM   4088  HB3 ASN   261      32.111  16.088  56.340  1.00  0.00           H  
ATOM   4089  CG  ASN   261      31.970  15.894  58.459  1.00  0.00           C  
ATOM   4090  OD1 ASN   261      31.362  15.715  59.488  1.00  0.00           O  
ATOM   4091  ND2 ASN   261      33.213  16.247  58.514  1.00  0.00           N  
ATOM   4092 HD21 ASN   261      33.604  16.297  59.444  1.00  0.00           H  
ATOM   4093 HD22 ASN   261      33.727  16.467  57.673  1.00  0.00           H  
ATOM   4094  C   ASN   261      29.895  13.759  57.747  1.00  0.00           C  
ATOM   4095  O   ASN   261      30.406  12.809  58.436  1.00  0.00           O  
ATOM   4096  N   LYS   262      28.674  14.148  57.745  1.00  0.00           N  
ATOM   4097  H   LYS   262      28.520  14.864  57.049  1.00  0.00           H  
ATOM   4098  CA  LYS   262      27.480  13.726  58.512  1.00  0.00           C  
ATOM   4099  HA  LYS   262      26.609  14.193  58.053  1.00  0.00           H  
ATOM   4100  CB  LYS   262      27.224  12.219  58.371  1.00  0.00           C  
ATOM   4101  HB2 LYS   262      26.235  12.117  58.818  1.00  0.00           H  
ATOM   4102  HB3 LYS   262      27.935  11.658  58.976  1.00  0.00           H  
ATOM   4103  CG  LYS   262      27.216  11.630  56.938  1.00  0.00           C  
ATOM   4104  HG2 LYS   262      28.249  11.509  56.611  1.00  0.00           H  
ATOM   4105  HG3 LYS   262      26.638  12.282  56.283  1.00  0.00           H  
ATOM   4106  CD  LYS   262      26.624  10.190  56.898  1.00  0.00           C  
ATOM   4107  HD2 LYS   262      25.619  10.164  57.318  1.00  0.00           H  
ATOM   4108  HD3 LYS   262      27.260   9.437  57.364  1.00  0.00           H  
ATOM   4109  CE  LYS   262      26.582   9.656  55.404  1.00  0.00           C  
ATOM   4110  HE2 LYS   262      25.840  10.111  54.748  1.00  0.00           H  
ATOM   4111  HE3 LYS   262      26.337   8.602  55.533  1.00  0.00           H  
ATOM   4112  NZ  LYS   262      27.915   9.640  54.667  1.00  0.00           N  
ATOM   4113  HZ1 LYS   262      28.313  10.563  54.573  1.00  0.00           H  
ATOM   4114  HZ2 LYS   262      28.538   9.141  55.285  1.00  0.00           H  
ATOM   4115  HZ3 LYS   262      27.861   9.168  53.775  1.00  0.00           H  
ATOM   4116  C   LYS   262      27.555  14.272  59.973  1.00  0.00           C  
ATOM   4117  O   LYS   262      26.807  15.182  60.303  1.00  0.00           O  
ATOM   4118  N   GLU   263      28.446  13.729  60.818  1.00  0.00           N  
ATOM   4119  H   GLU   263      29.064  12.974  60.557  1.00  0.00           H  
ATOM   4120  CA  GLU   263      28.298  13.936  62.316  1.00  0.00           C  
ATOM   4121  HA  GLU   263      27.278  13.612  62.523  1.00  0.00           H  
ATOM   4122  CB  GLU   263      29.110  12.892  63.014  1.00  0.00           C  
ATOM   4123  HB2 GLU   263      29.193  13.157  64.068  1.00  0.00           H  
ATOM   4124  HB3 GLU   263      30.145  13.102  62.744  1.00  0.00           H  
ATOM   4125  CG  GLU   263      28.742  11.376  62.753  1.00  0.00           C  
ATOM   4126  HG2 GLU   263      29.330  10.800  63.468  1.00  0.00           H  
ATOM   4127  HG3 GLU   263      29.040  11.152  61.729  1.00  0.00           H  
ATOM   4128  CD  GLU   263      27.313  11.021  62.979  1.00  0.00           C  
ATOM   4129  OE1 GLU   263      26.597  10.432  62.127  1.00  0.00           O  
ATOM   4130  OE2 GLU   263      26.879  11.222  64.107  1.00  0.00           O  
ATOM   4131  C   GLU   263      28.624  15.331  62.788  1.00  0.00           C  
ATOM   4132  O   GLU   263      29.803  15.652  62.896  1.00  0.00           O  
ATOM   4133  N   SER   264      27.591  16.144  63.071  1.00  0.00           N  
ATOM   4134  H   SER   264      26.644  15.805  62.976  1.00  0.00           H  
ATOM   4135  CA  SER   264      27.772  17.527  63.625  1.00  0.00           C  
ATOM   4136  HA  SER   264      28.696  17.632  64.194  1.00  0.00           H  
ATOM   4137  CB  SER   264      27.669  18.531  62.543  1.00  0.00           C  
ATOM   4138  HB2 SER   264      26.782  18.466  61.913  1.00  0.00           H  
ATOM   4139  HB3 SER   264      28.498  18.337  61.861  1.00  0.00           H  
ATOM   4140  OG  SER   264      27.805  19.841  62.972  1.00  0.00           O  
ATOM   4141  HG  SER   264      26.937  20.071  63.310  1.00  0.00           H  
ATOM   4142  C   SER   264      26.703  17.831  64.696  1.00  0.00           C  
ATOM   4143  O   SER   264      25.544  18.171  64.402  1.00  0.00           O  
ATOM   4144  N   LYS   265      27.036  17.911  65.963  1.00  0.00           N  
ATOM   4145  H   LYS   265      27.913  17.493  66.236  1.00  0.00           H  
ATOM   4146  CA  LYS   265      26.247  18.422  67.055  1.00  0.00           C  
ATOM   4147  HA  LYS   265      25.274  17.930  67.032  1.00  0.00           H  
ATOM   4148  CB  LYS   265      26.858  18.184  68.427  1.00  0.00           C  
ATOM   4149  HB2 LYS   265      26.238  18.687  69.169  1.00  0.00           H  
ATOM   4150  HB3 LYS   265      27.841  18.656  68.417  1.00  0.00           H  
ATOM   4151  CG  LYS   265      26.966  16.650  68.675  1.00  0.00           C  
ATOM   4152  HG2 LYS   265      27.488  16.193  67.834  1.00  0.00           H  
ATOM   4153  HG3 LYS   265      25.944  16.275  68.730  1.00  0.00           H  
ATOM   4154  CD  LYS   265      27.725  16.486  70.062  1.00  0.00           C  
ATOM   4155  HD2 LYS   265      27.173  17.041  70.822  1.00  0.00           H  
ATOM   4156  HD3 LYS   265      28.771  16.744  69.899  1.00  0.00           H  
ATOM   4157  CE  LYS   265      27.641  15.093  70.647  1.00  0.00           C  
ATOM   4158  HE2 LYS   265      26.678  14.812  70.221  1.00  0.00           H  
ATOM   4159  HE3 LYS   265      27.816  15.105  71.723  1.00  0.00           H  
ATOM   4160  NZ  LYS   265      28.690  14.335  70.072  1.00  0.00           N  
ATOM   4161  HZ1 LYS   265      28.856  14.443  69.081  1.00  0.00           H  
ATOM   4162  HZ2 LYS   265      29.556  14.565  70.538  1.00  0.00           H  
ATOM   4163  HZ3 LYS   265      28.489  13.355  70.213  1.00  0.00           H  
ATOM   4164  C   LYS   265      26.085  20.007  66.902  1.00  0.00           C  
ATOM   4165  O   LYS   265      25.010  20.507  67.143  1.00  0.00           O  
ATOM   4166  N   HIE   266      27.171  20.686  66.592  1.00  0.00           N  
ATOM   4167  H   HIE   266      28.076  20.279  66.404  1.00  0.00           H  
ATOM   4168  CA  HIE   266      27.144  22.169  66.543  1.00  0.00           C  
ATOM   4169  HA  HIE   266      26.271  22.443  67.135  1.00  0.00           H  
ATOM   4170  CB  HIE   266      28.409  22.719  67.417  1.00  0.00           C  
ATOM   4171  HB2 HIE   266      29.356  22.218  67.218  1.00  0.00           H  
ATOM   4172  HB3 HIE   266      28.155  22.682  68.476  1.00  0.00           H  
ATOM   4173  CG  HIE   266      28.652  24.154  67.117  1.00  0.00           C  
ATOM   4174  ND1 HIE   266      27.745  25.155  66.726  1.00  0.00           N  
ATOM   4175  CE1 HIE   266      28.418  26.318  66.636  1.00  0.00           C  
ATOM   4176  HE1 HIE   266      28.070  27.302  66.356  1.00  0.00           H  
ATOM   4177  NE2 HIE   266      29.732  26.092  66.859  1.00  0.00           N  
ATOM   4178  HE2 HIE   266      30.528  26.714  66.842  1.00  0.00           H  
ATOM   4179  CD2 HIE   266      29.858  24.712  67.206  1.00  0.00           C  
ATOM   4180  HD2 HIE   266      30.807  24.278  67.484  1.00  0.00           H  
ATOM   4181  C   HIE   266      27.062  22.679  65.123  1.00  0.00           C  
ATOM   4182  O   HIE   266      27.881  22.204  64.361  1.00  0.00           O  
ATOM   4183  N   LYS   267      26.039  23.472  64.750  1.00  0.00           N  
ATOM   4184  H   LYS   267      25.391  23.886  65.404  1.00  0.00           H  
ATOM   4185  CA  LYS   267      25.759  23.758  63.369  1.00  0.00           C  
ATOM   4186  HA  LYS   267      25.936  22.882  62.745  1.00  0.00           H  
ATOM   4187  CB  LYS   267      24.244  24.208  63.286  1.00  0.00           C  
ATOM   4188  HB2 LYS   267      24.096  25.069  63.938  1.00  0.00           H  
ATOM   4189  HB3 LYS   267      23.541  23.460  63.652  1.00  0.00           H  
ATOM   4190  CG  LYS   267      23.756  24.630  61.844  1.00  0.00           C  
ATOM   4191  HG2 LYS   267      24.272  25.565  61.625  1.00  0.00           H  
ATOM   4192  HG3 LYS   267      22.711  24.918  61.966  1.00  0.00           H  
ATOM   4193  CD  LYS   267      23.975  23.657  60.748  1.00  0.00           C  
ATOM   4194  HD2 LYS   267      23.553  22.703  61.062  1.00  0.00           H  
ATOM   4195  HD3 LYS   267      25.003  23.735  60.394  1.00  0.00           H  
ATOM   4196  CE  LYS   267      23.089  24.155  59.547  1.00  0.00           C  
ATOM   4197  HE2 LYS   267      23.539  23.894  58.589  1.00  0.00           H  
ATOM   4198  HE3 LYS   267      23.156  25.243  59.545  1.00  0.00           H  
ATOM   4199  NZ  LYS   267      21.650  23.752  59.650  1.00  0.00           N  
ATOM   4200  HZ1 LYS   267      21.058  24.158  58.940  1.00  0.00           H  
ATOM   4201  HZ2 LYS   267      21.514  22.787  59.917  1.00  0.00           H  
ATOM   4202  HZ3 LYS   267      21.306  24.252  60.457  1.00  0.00           H  
ATOM   4203  C   LYS   267      26.812  24.782  62.801  1.00  0.00           C  
ATOM   4204  O   LYS   267      27.023  25.881  63.395  1.00  0.00           O  
ATOM   4205  N   MET   268      27.297  24.465  61.583  1.00  0.00           N  
ATOM   4206  H   MET   268      27.002  23.578  61.199  1.00  0.00           H  
ATOM   4207  CA  MET   268      28.259  25.136  60.743  1.00  0.00           C  
ATOM   4208  HA  MET   268      28.990  25.458  61.485  1.00  0.00           H  
ATOM   4209  CB  MET   268      28.930  24.185  59.703  1.00  0.00           C  
ATOM   4210  HB2 MET   268      28.195  23.856  58.968  1.00  0.00           H  
ATOM   4211  HB3 MET   268      29.436  23.333  60.156  1.00  0.00           H  
ATOM   4212  CG  MET   268      30.017  24.860  58.824  1.00  0.00           C  
ATOM   4213  HG2 MET   268      29.559  25.668  58.253  1.00  0.00           H  
ATOM   4214  HG3 MET   268      30.336  24.030  58.194  1.00  0.00           H  
ATOM   4215  SD  MET   268      31.446  25.590  59.575  1.00  0.00           S  
ATOM   4216  CE  MET   268      32.139  24.198  60.534  1.00  0.00           C  
ATOM   4217  HE1 MET   268      33.111  24.501  60.922  1.00  0.00           H  
ATOM   4218  HE2 MET   268      31.460  23.902  61.334  1.00  0.00           H  
ATOM   4219  HE3 MET   268      32.242  23.281  59.954  1.00  0.00           H  
ATOM   4220  C   MET   268      27.516  26.243  60.037  1.00  0.00           C  
ATOM   4221  O   MET   268      26.614  26.011  59.215  1.00  0.00           O  
ATOM   4222  N   SER   269      27.915  27.440  60.337  1.00  0.00           N  
ATOM   4223  H   SER   269      28.573  27.427  61.104  1.00  0.00           H  
ATOM   4224  CA  SER   269      27.776  28.673  59.532  1.00  0.00           C  
ATOM   4225  HA  SER   269      26.748  28.797  59.191  1.00  0.00           H  
ATOM   4226  CB  SER   269      28.051  29.845  60.418  1.00  0.00           C  
ATOM   4227  HB2 SER   269      29.074  29.778  60.789  1.00  0.00           H  
ATOM   4228  HB3 SER   269      27.408  29.859  61.297  1.00  0.00           H  
ATOM   4229  OG  SER   269      27.934  31.001  59.646  1.00  0.00           O  
ATOM   4230  HG  SER   269      27.424  31.648  60.140  1.00  0.00           H  
ATOM   4231  C   SER   269      28.682  28.628  58.283  1.00  0.00           C  
ATOM   4232  O   SER   269      29.925  28.699  58.426  1.00  0.00           O  
ATOM   4233  N   TYR   270      28.066  28.689  57.118  1.00  0.00           N  
ATOM   4234  H   TYR   270      27.056  28.680  57.111  1.00  0.00           H  
ATOM   4235  CA  TYR   270      28.780  28.704  55.825  1.00  0.00           C  
ATOM   4236  HA  TYR   270      29.537  27.922  55.886  1.00  0.00           H  
ATOM   4237  CB  TYR   270      27.838  28.201  54.684  1.00  0.00           C  
ATOM   4238  HB2 TYR   270      28.290  28.356  53.704  1.00  0.00           H  
ATOM   4239  HB3 TYR   270      26.920  28.787  54.634  1.00  0.00           H  
ATOM   4240  CG  TYR   270      27.357  26.754  54.964  1.00  0.00           C  
ATOM   4241  CD1 TYR   270      28.220  25.867  55.698  1.00  0.00           C  
ATOM   4242  HD1 TYR   270      29.258  26.035  55.942  1.00  0.00           H  
ATOM   4243  CE1 TYR   270      27.727  24.572  56.105  1.00  0.00           C  
ATOM   4244  HE1 TYR   270      28.266  23.952  56.806  1.00  0.00           H  
ATOM   4245  CZ  TYR   270      26.371  24.367  55.979  1.00  0.00           C  
ATOM   4246  OH  TYR   270      25.875  23.105  56.323  1.00  0.00           O  
ATOM   4247  HH  TYR   270      24.935  23.138  56.516  1.00  0.00           H  
ATOM   4248  CE2 TYR   270      25.481  25.265  55.364  1.00  0.00           C  
ATOM   4249  HE2 TYR   270      24.419  25.124  55.226  1.00  0.00           H  
ATOM   4250  CD2 TYR   270      26.025  26.436  54.792  1.00  0.00           C  
ATOM   4251  HD2 TYR   270      25.347  27.105  54.282  1.00  0.00           H  
ATOM   4252  C   TYR   270      29.396  29.993  55.396  1.00  0.00           C  
ATOM   4253  O   TYR   270      30.499  29.997  54.820  1.00  0.00           O  
ATOM   4254  N   SER   271      28.639  31.089  55.551  1.00  0.00           N  
ATOM   4255  H   SER   271      27.852  30.871  56.144  1.00  0.00           H  
ATOM   4256  CA  SER   271      28.608  32.262  54.823  1.00  0.00           C  
ATOM   4257  HA  SER   271      27.626  32.696  55.013  1.00  0.00           H  
ATOM   4258  CB  SER   271      29.728  33.210  55.239  1.00  0.00           C  
ATOM   4259  HB2 SER   271      30.704  32.749  55.388  1.00  0.00           H  
ATOM   4260  HB3 SER   271      29.512  33.603  56.232  1.00  0.00           H  
ATOM   4261  OG  SER   271      29.887  34.280  54.421  1.00  0.00           O  
ATOM   4262  HG  SER   271      30.233  35.075  54.834  1.00  0.00           H  
ATOM   4263  C   SER   271      28.605  32.132  53.286  1.00  0.00           C  
ATOM   4264  O   SER   271      27.732  32.647  52.636  1.00  0.00           O  
ATOM   4265  N   GLY   272      29.653  31.551  52.668  1.00  0.00           N  
ATOM   4266  H   GLY   272      30.315  31.078  53.265  1.00  0.00           H  
ATOM   4267  CA  GLY   272      29.864  31.381  51.232  1.00  0.00           C  
ATOM   4268  HA2 GLY   272      28.948  31.038  50.751  1.00  0.00           H  
ATOM   4269  HA3 GLY   272      30.658  30.659  51.042  1.00  0.00           H  
ATOM   4270  C   GLY   272      30.383  32.642  50.450  1.00  0.00           C  
ATOM   4271  O   GLY   272      30.920  32.494  49.339  1.00  0.00           O  
ATOM   4272  N   ARG   273      30.168  33.817  51.028  1.00  0.00           N  
ATOM   4273  H   ARG   273      29.723  33.704  51.928  1.00  0.00           H  
ATOM   4274  CA  ARG   273      30.683  35.090  50.485  1.00  0.00           C  
ATOM   4275  HA  ARG   273      30.201  35.379  49.551  1.00  0.00           H  
ATOM   4276  CB  ARG   273      30.399  36.247  51.453  1.00  0.00           C  
ATOM   4277  HB2 ARG   273      30.909  37.162  51.151  1.00  0.00           H  
ATOM   4278  HB3 ARG   273      30.837  35.981  52.415  1.00  0.00           H  
ATOM   4279  CG  ARG   273      28.891  36.379  51.716  1.00  0.00           C  
ATOM   4280  HG2 ARG   273      28.534  35.504  52.260  1.00  0.00           H  
ATOM   4281  HG3 ARG   273      28.317  36.487  50.796  1.00  0.00           H  
ATOM   4282  CD  ARG   273      28.683  37.628  52.580  1.00  0.00           C  
ATOM   4283  HD2 ARG   273      29.246  38.407  52.065  1.00  0.00           H  
ATOM   4284  HD3 ARG   273      28.956  37.478  53.625  1.00  0.00           H  
ATOM   4285  NE  ARG   273      27.309  38.082  52.594  1.00  0.00           N  
ATOM   4286  HE  ARG   273      26.546  37.609  52.132  1.00  0.00           H  
ATOM   4287  CZ  ARG   273      26.862  39.233  52.906  1.00  0.00           C  
ATOM   4288  NH1 ARG   273      25.595  39.484  52.881  1.00  0.00           N  
ATOM   4289 HH11 ARG   273      24.988  38.801  52.451  1.00  0.00           H  
ATOM   4290 HH12 ARG   273      25.226  40.379  53.169  1.00  0.00           H  
ATOM   4291  NH2 ARG   273      27.607  40.145  53.391  1.00  0.00           N  
ATOM   4292 HH21 ARG   273      27.154  40.908  53.874  1.00  0.00           H  
ATOM   4293 HH22 ARG   273      28.594  39.946  53.465  1.00  0.00           H  
ATOM   4294  C   ARG   273      32.210  35.052  50.210  1.00  0.00           C  
ATOM   4295  O   ARG   273      33.009  34.670  51.025  1.00  0.00           O  
ATOM   4296  N   VAL   274      32.642  35.399  48.998  1.00  0.00           N  
ATOM   4297  H   VAL   274      31.965  35.719  48.320  1.00  0.00           H  
ATOM   4298  CA  VAL   274      34.046  35.288  48.554  1.00  0.00           C  
ATOM   4299  HA  VAL   274      34.418  34.285  48.763  1.00  0.00           H  
ATOM   4300  CB  VAL   274      34.191  35.413  47.004  1.00  0.00           C  
ATOM   4301  HB  VAL   274      33.938  36.425  46.690  1.00  0.00           H  
ATOM   4302  CG1 VAL   274      35.687  35.234  46.651  1.00  0.00           C  
ATOM   4303 HG11 VAL   274      35.689  35.190  45.562  1.00  0.00           H  
ATOM   4304 HG12 VAL   274      36.357  36.017  47.006  1.00  0.00           H  
ATOM   4305 HG13 VAL   274      36.114  34.276  46.948  1.00  0.00           H  
ATOM   4306  CG2 VAL   274      33.425  34.315  46.308  1.00  0.00           C  
ATOM   4307 HG21 VAL   274      32.345  34.457  46.366  1.00  0.00           H  
ATOM   4308 HG22 VAL   274      33.656  34.274  45.243  1.00  0.00           H  
ATOM   4309 HG23 VAL   274      33.655  33.397  46.849  1.00  0.00           H  
ATOM   4310  C   VAL   274      34.930  36.361  49.153  1.00  0.00           C  
ATOM   4311  O   VAL   274      34.667  37.554  48.957  1.00  0.00           O  
ATOM   4312  N   LYS   275      35.977  36.053  49.871  1.00  0.00           N  
ATOM   4313  H   LYS   275      36.148  35.118  50.210  1.00  0.00           H  
ATOM   4314  CA  LYS   275      36.847  37.078  50.425  1.00  0.00           C  
ATOM   4315  HA  LYS   275      36.375  38.060  50.459  1.00  0.00           H  
ATOM   4316  CB  LYS   275      37.175  36.734  51.864  1.00  0.00           C  
ATOM   4317  HB2 LYS   275      37.832  37.502  52.273  1.00  0.00           H  
ATOM   4318  HB3 LYS   275      37.690  35.773  51.871  1.00  0.00           H  
ATOM   4319  CG  LYS   275      35.976  36.581  52.762  1.00  0.00           C  
ATOM   4320  HG2 LYS   275      36.309  36.196  53.725  1.00  0.00           H  
ATOM   4321  HG3 LYS   275      35.438  35.740  52.326  1.00  0.00           H  
ATOM   4322  CD  LYS   275      34.971  37.763  52.881  1.00  0.00           C  
ATOM   4323  HD2 LYS   275      34.744  38.062  51.858  1.00  0.00           H  
ATOM   4324  HD3 LYS   275      35.467  38.522  53.485  1.00  0.00           H  
ATOM   4325  CE  LYS   275      33.620  37.352  53.536  1.00  0.00           C  
ATOM   4326  HE2 LYS   275      33.809  37.026  54.558  1.00  0.00           H  
ATOM   4327  HE3 LYS   275      33.206  36.572  52.897  1.00  0.00           H  
ATOM   4328  NZ  LYS   275      32.780  38.613  53.639  1.00  0.00           N  
ATOM   4329  HZ1 LYS   275      33.285  39.187  54.299  1.00  0.00           H  
ATOM   4330  HZ2 LYS   275      32.568  38.995  52.729  1.00  0.00           H  
ATOM   4331  HZ3 LYS   275      31.866  38.348  53.977  1.00  0.00           H  
ATOM   4332  C   LYS   275      38.168  37.232  49.607  1.00  0.00           C  
ATOM   4333  O   LYS   275      38.622  38.333  49.450  1.00  0.00           O  
ATOM   4334  N   THR   276      38.518  36.120  49.010  1.00  0.00           N  
ATOM   4335  H   THR   276      37.959  35.282  49.089  1.00  0.00           H  
ATOM   4336  CA  THR   276      39.696  36.148  48.142  1.00  0.00           C  
ATOM   4337  HA  THR   276      39.705  37.024  47.494  1.00  0.00           H  
ATOM   4338  CB  THR   276      41.016  36.152  48.997  1.00  0.00           C  
ATOM   4339  HB  THR   276      41.157  37.079  49.553  1.00  0.00           H  
ATOM   4340  CG2 THR   276      40.989  35.069  50.081  1.00  0.00           C  
ATOM   4341 HG21 THR   276      40.197  35.275  50.801  1.00  0.00           H  
ATOM   4342 HG22 THR   276      40.858  34.107  49.586  1.00  0.00           H  
ATOM   4343 HG23 THR   276      41.978  35.010  50.534  1.00  0.00           H  
ATOM   4344  OG1 THR   276      42.240  35.929  48.266  1.00  0.00           O  
ATOM   4345  HG1 THR   276      42.203  36.518  47.509  1.00  0.00           H  
ATOM   4346  C   THR   276      39.751  34.932  47.258  1.00  0.00           C  
ATOM   4347  O   THR   276      39.274  33.852  47.630  1.00  0.00           O  
ATOM   4348  N   LEU   277      40.318  35.110  46.017  1.00  0.00           N  
ATOM   4349  H   LEU   277      40.652  36.029  45.762  1.00  0.00           H  
ATOM   4350  CA  LEU   277      40.555  34.029  45.029  1.00  0.00           C  
ATOM   4351  HA  LEU   277      40.197  33.110  45.492  1.00  0.00           H  
ATOM   4352  CB  LEU   277      39.886  34.094  43.622  1.00  0.00           C  
ATOM   4353  HB2 LEU   277      40.125  33.143  43.147  1.00  0.00           H  
ATOM   4354  HB3 LEU   277      40.390  34.854  43.026  1.00  0.00           H  
ATOM   4355  CG  LEU   277      38.315  34.288  43.637  1.00  0.00           C  
ATOM   4356  HG  LEU   277      37.987  35.210  44.117  1.00  0.00           H  
ATOM   4357  CD1 LEU   277      37.884  34.365  42.178  1.00  0.00           C  
ATOM   4358 HD11 LEU   277      38.238  33.418  41.771  1.00  0.00           H  
ATOM   4359 HD12 LEU   277      36.835  34.423  41.886  1.00  0.00           H  
ATOM   4360 HD13 LEU   277      38.438  35.135  41.642  1.00  0.00           H  
ATOM   4361  CD2 LEU   277      37.509  33.120  44.271  1.00  0.00           C  
ATOM   4362 HD21 LEU   277      37.654  32.109  43.890  1.00  0.00           H  
ATOM   4363 HD22 LEU   277      37.679  33.142  45.347  1.00  0.00           H  
ATOM   4364 HD23 LEU   277      36.424  33.220  44.249  1.00  0.00           H  
ATOM   4365  C   LEU   277      42.098  33.823  44.745  1.00  0.00           C  
ATOM   4366  O   LEU   277      42.886  34.723  44.856  1.00  0.00           O  
ATOM   4367  N   CYS   278      42.427  32.640  44.330  1.00  0.00           N  
ATOM   4368  H   CYS   278      41.800  31.861  44.470  1.00  0.00           H  
ATOM   4369  CA  CYS   278      43.812  32.354  43.754  1.00  0.00           C  
ATOM   4370  HA  CYS   278      44.105  33.117  43.033  1.00  0.00           H  
ATOM   4371  CB  CYS   278      44.837  32.372  44.912  1.00  0.00           C  
ATOM   4372  HB2 CYS   278      44.448  31.568  45.537  1.00  0.00           H  
ATOM   4373  HB3 CYS   278      44.849  33.337  45.418  1.00  0.00           H  
ATOM   4374  SG  CYS   278      46.439  31.973  44.306  1.00  0.00           S  
ATOM   4375  HG  CYS   278      46.400  32.849  43.299  1.00  0.00           H  
ATOM   4376  C   CYS   278      43.778  31.013  42.935  1.00  0.00           C  
ATOM   4377  O   CYS   278      43.503  29.948  43.428  1.00  0.00           O  
ATOM   4378  N   LEU   279      44.153  30.976  41.642  1.00  0.00           N  
ATOM   4379  H   LEU   279      44.499  31.870  41.324  1.00  0.00           H  
ATOM   4380  CA  LEU   279      44.230  29.818  40.707  1.00  0.00           C  
ATOM   4381  HA  LEU   279      43.595  29.025  41.103  1.00  0.00           H  
ATOM   4382  CB  LEU   279      43.702  30.316  39.304  1.00  0.00           C  
ATOM   4383  HB2 LEU   279      44.355  31.126  38.980  1.00  0.00           H  
ATOM   4384  HB3 LEU   279      42.737  30.801  39.453  1.00  0.00           H  
ATOM   4385  CG  LEU   279      43.724  29.356  38.062  1.00  0.00           C  
ATOM   4386  HG  LEU   279      44.654  28.786  38.047  1.00  0.00           H  
ATOM   4387  CD1 LEU   279      42.611  28.264  38.212  1.00  0.00           C  
ATOM   4388 HD11 LEU   279      42.876  27.509  37.472  1.00  0.00           H  
ATOM   4389 HD12 LEU   279      42.569  27.735  39.164  1.00  0.00           H  
ATOM   4390 HD13 LEU   279      41.607  28.644  38.023  1.00  0.00           H  
ATOM   4391  CD2 LEU   279      43.466  29.985  36.747  1.00  0.00           C  
ATOM   4392 HD21 LEU   279      44.202  30.781  36.635  1.00  0.00           H  
ATOM   4393 HD22 LEU   279      43.537  29.268  35.929  1.00  0.00           H  
ATOM   4394 HD23 LEU   279      42.467  30.419  36.706  1.00  0.00           H  
ATOM   4395  C   LEU   279      45.711  29.267  40.527  1.00  0.00           C  
ATOM   4396  O   LEU   279      46.640  30.091  40.355  1.00  0.00           O  
ATOM   4397  N   GLN   280      45.882  27.953  40.555  1.00  0.00           N  
ATOM   4398  H   GLN   280      45.071  27.351  40.566  1.00  0.00           H  
ATOM   4399  CA  GLN   280      47.175  27.277  40.338  1.00  0.00           C  
ATOM   4400  HA  GLN   280      47.896  28.092  40.273  1.00  0.00           H  
ATOM   4401  CB  GLN   280      47.550  26.335  41.613  1.00  0.00           C  
ATOM   4402  HB2 GLN   280      48.417  25.775  41.265  1.00  0.00           H  
ATOM   4403  HB3 GLN   280      46.668  25.704  41.727  1.00  0.00           H  
ATOM   4404  CG  GLN   280      47.900  27.112  42.872  1.00  0.00           C  
ATOM   4405  HG2 GLN   280      47.025  27.639  43.251  1.00  0.00           H  
ATOM   4406  HG3 GLN   280      48.734  27.793  42.697  1.00  0.00           H  
ATOM   4407  CD  GLN   280      48.252  26.224  44.033  1.00  0.00           C  
ATOM   4408  OE1 GLN   280      48.289  25.014  43.964  1.00  0.00           O  
ATOM   4409  NE2 GLN   280      48.592  26.820  45.136  1.00  0.00           N  
ATOM   4410 HE21 GLN   280      48.666  27.826  45.089  1.00  0.00           H  
ATOM   4411 HE22 GLN   280      48.714  26.270  45.974  1.00  0.00           H  
ATOM   4412  C   GLN   280      47.246  26.483  39.016  1.00  0.00           C  
ATOM   4413  O   GLN   280      46.155  26.183  38.455  1.00  0.00           O  
ATOM   4414  N   LYS   281      48.487  26.122  38.593  1.00  0.00           N  
ATOM   4415  H   LYS   281      49.225  26.681  38.997  1.00  0.00           H  
ATOM   4416  CA  LYS   281      48.767  25.339  37.392  1.00  0.00           C  
ATOM   4417  HA  LYS   281      48.674  25.953  36.496  1.00  0.00           H  
ATOM   4418  CB  LYS   281      50.214  24.874  37.455  1.00  0.00           C  
ATOM   4419  HB2 LYS   281      50.294  24.196  38.305  1.00  0.00           H  
ATOM   4420  HB3 LYS   281      50.817  25.750  37.694  1.00  0.00           H  
ATOM   4421  CG  LYS   281      50.755  24.255  36.091  1.00  0.00           C  
ATOM   4422  HG2 LYS   281      50.608  24.891  35.218  1.00  0.00           H  
ATOM   4423  HG3 LYS   281      50.280  23.316  35.807  1.00  0.00           H  
ATOM   4424  CD  LYS   281      52.252  23.838  36.218  1.00  0.00           C  
ATOM   4425  HD2 LYS   281      52.318  23.226  37.118  1.00  0.00           H  
ATOM   4426  HD3 LYS   281      52.922  24.697  36.179  1.00  0.00           H  
ATOM   4427  CE  LYS   281      52.680  22.812  35.183  1.00  0.00           C  
ATOM   4428  HE2 LYS   281      52.638  23.288  34.203  1.00  0.00           H  
ATOM   4429  HE3 LYS   281      52.007  21.962  35.288  1.00  0.00           H  
ATOM   4430  NZ  LYS   281      54.113  22.420  35.527  1.00  0.00           N  
ATOM   4431  HZ1 LYS   281      54.712  23.226  35.642  1.00  0.00           H  
ATOM   4432  HZ2 LYS   281      54.176  21.894  36.387  1.00  0.00           H  
ATOM   4433  HZ3 LYS   281      54.500  22.101  34.651  1.00  0.00           H  
ATOM   4434  C   LYS   281      47.831  24.197  37.168  1.00  0.00           C  
ATOM   4435  O   LYS   281      47.575  23.342  38.051  1.00  0.00           O  
ATOM   4436  N   ASN   282      47.338  24.044  35.943  1.00  0.00           N  
ATOM   4437  H   ASN   282      47.678  24.650  35.210  1.00  0.00           H  
ATOM   4438  CA  ASN   282      46.225  23.197  35.561  1.00  0.00           C  
ATOM   4439  HA  ASN   282      45.803  23.676  34.677  1.00  0.00           H  
ATOM   4440  CB  ASN   282      46.762  21.766  35.240  1.00  0.00           C  
ATOM   4441  HB2 ASN   282      45.942  21.245  34.746  1.00  0.00           H  
ATOM   4442  HB3 ASN   282      47.150  21.119  36.027  1.00  0.00           H  
ATOM   4443  CG  ASN   282      47.722  21.857  34.074  1.00  0.00           C  
ATOM   4444  OD1 ASN   282      47.380  22.138  32.952  1.00  0.00           O  
ATOM   4445  ND2 ASN   282      49.027  21.617  34.363  1.00  0.00           N  
ATOM   4446 HD21 ASN   282      49.706  21.666  33.617  1.00  0.00           H  
ATOM   4447 HD22 ASN   282      49.197  21.242  35.285  1.00  0.00           H  
ATOM   4448  C   ASN   282      45.041  23.249  36.566  1.00  0.00           C  
ATOM   4449  O   ASN   282      44.845  22.451  37.492  1.00  0.00           O  
ATOM   4450  N   THR   283      44.164  24.167  36.293  1.00  0.00           N  
ATOM   4451  H   THR   283      44.311  24.795  35.516  1.00  0.00           H  
ATOM   4452  CA  THR   283      42.782  24.330  36.816  1.00  0.00           C  
ATOM   4453  HA  THR   283      42.413  25.251  36.366  1.00  0.00           H  
ATOM   4454  CB  THR   283      41.845  23.237  36.245  1.00  0.00           C  
ATOM   4455  HB  THR   283      40.817  23.273  36.605  1.00  0.00           H  
ATOM   4456  CG2 THR   283      41.820  23.318  34.739  1.00  0.00           C  
ATOM   4457 HG21 THR   283      42.792  23.249  34.250  1.00  0.00           H  
ATOM   4458 HG22 THR   283      41.223  22.485  34.369  1.00  0.00           H  
ATOM   4459 HG23 THR   283      41.309  24.232  34.433  1.00  0.00           H  
ATOM   4460  OG1 THR   283      42.203  21.968  36.535  1.00  0.00           O  
ATOM   4461  HG1 THR   283      41.560  21.615  37.154  1.00  0.00           H  
ATOM   4462  C   THR   283      42.446  24.300  38.328  1.00  0.00           C  
ATOM   4463  O   THR   283      41.210  24.360  38.642  1.00  0.00           O  
ATOM   4464  N   ALA   284      43.484  24.262  39.199  1.00  0.00           N  
ATOM   4465  H   ALA   284      44.398  24.180  38.777  1.00  0.00           H  
ATOM   4466  CA  ALA   284      43.284  24.154  40.608  1.00  0.00           C  
ATOM   4467  HA  ALA   284      42.381  23.546  40.669  1.00  0.00           H  
ATOM   4468  CB  ALA   284      44.527  23.443  41.172  1.00  0.00           C  
ATOM   4469  HB1 ALA   284      45.479  23.693  40.704  1.00  0.00           H  
ATOM   4470  HB2 ALA   284      44.516  23.611  42.249  1.00  0.00           H  
ATOM   4471  HB3 ALA   284      44.432  22.363  41.061  1.00  0.00           H  
ATOM   4472  C   ALA   284      42.952  25.499  41.317  1.00  0.00           C  
ATOM   4473  O   ALA   284      43.815  26.201  41.817  1.00  0.00           O  
ATOM   4474  N   LEU   285      41.636  25.855  41.295  1.00  0.00           N  
ATOM   4475  H   LEU   285      40.928  25.149  41.152  1.00  0.00           H  
ATOM   4476  CA  LEU   285      41.116  27.005  42.071  1.00  0.00           C  
ATOM   4477  HA  LEU   285      41.729  27.874  41.834  1.00  0.00           H  
ATOM   4478  CB  LEU   285      39.774  27.433  41.574  1.00  0.00           C  
ATOM   4479  HB2 LEU   285      39.118  26.563  41.613  1.00  0.00           H  
ATOM   4480  HB3 LEU   285      39.933  27.538  40.501  1.00  0.00           H  
ATOM   4481  CG  LEU   285      39.123  28.699  42.159  1.00  0.00           C  
ATOM   4482  HG  LEU   285      39.061  28.551  43.237  1.00  0.00           H  
ATOM   4483  CD1 LEU   285      40.001  29.954  41.785  1.00  0.00           C  
ATOM   4484 HD11 LEU   285      41.026  29.775  42.112  1.00  0.00           H  
ATOM   4485 HD12 LEU   285      40.071  29.975  40.697  1.00  0.00           H  
ATOM   4486 HD13 LEU   285      39.590  30.861  42.229  1.00  0.00           H  
ATOM   4487  CD2 LEU   285      37.770  28.842  41.477  1.00  0.00           C  
ATOM   4488 HD21 LEU   285      37.275  29.635  42.037  1.00  0.00           H  
ATOM   4489 HD22 LEU   285      37.948  29.011  40.415  1.00  0.00           H  
ATOM   4490 HD23 LEU   285      37.146  27.956  41.593  1.00  0.00           H  
ATOM   4491  C   LEU   285      41.119  26.863  43.658  1.00  0.00           C  
ATOM   4492  O   LEU   285      40.479  25.949  44.215  1.00  0.00           O  
ATOM   4493  N   TRP   286      41.678  27.940  44.271  1.00  0.00           N  
ATOM   4494  H   TRP   286      42.267  28.582  43.761  1.00  0.00           H  
ATOM   4495  CA  TRP   286      41.488  28.179  45.695  1.00  0.00           C  
ATOM   4496  HA  TRP   286      41.156  27.270  46.197  1.00  0.00           H  
ATOM   4497  CB  TRP   286      42.814  28.559  46.385  1.00  0.00           C  
ATOM   4498  HB2 TRP   286      42.628  28.674  47.452  1.00  0.00           H  
ATOM   4499  HB3 TRP   286      43.100  29.508  45.930  1.00  0.00           H  
ATOM   4500  CG  TRP   286      43.932  27.540  46.167  1.00  0.00           C  
ATOM   4501  CD1 TRP   286      44.561  27.223  45.030  1.00  0.00           C  
ATOM   4502  HD1 TRP   286      44.309  27.659  44.075  1.00  0.00           H  
ATOM   4503  NE1 TRP   286      45.178  25.998  45.151  1.00  0.00           N  
ATOM   4504  HE1 TRP   286      45.556  25.436  44.402  1.00  0.00           H  
ATOM   4505  CE2 TRP   286      45.102  25.600  46.442  1.00  0.00           C  
ATOM   4506  CZ2 TRP   286      45.763  24.545  47.112  1.00  0.00           C  
ATOM   4507  HZ2 TRP   286      46.366  23.874  46.518  1.00  0.00           H  
ATOM   4508  CH2 TRP   286      45.525  24.447  48.461  1.00  0.00           C  
ATOM   4509  HH2 TRP   286      45.938  23.635  49.041  1.00  0.00           H  
ATOM   4510  CZ3 TRP   286      44.604  25.288  49.113  1.00  0.00           C  
ATOM   4511  HZ3 TRP   286      44.423  25.294  50.178  1.00  0.00           H  
ATOM   4512  CE3 TRP   286      43.895  26.249  48.392  1.00  0.00           C  
ATOM   4513  HE3 TRP   286      43.213  26.906  48.910  1.00  0.00           H  
ATOM   4514  CD2 TRP   286      44.217  26.525  47.135  1.00  0.00           C  
ATOM   4515  C   TRP   286      40.483  29.313  45.875  1.00  0.00           C  
ATOM   4516  O   TRP   286      40.639  30.407  45.273  1.00  0.00           O  
ATOM   4517  N   ILE   287      39.498  29.066  46.762  1.00  0.00           N  
ATOM   4518  H   ILE   287      39.332  28.198  47.253  1.00  0.00           H  
ATOM   4519  CA  ILE   287      38.519  30.082  47.255  1.00  0.00           C  
ATOM   4520  HA  ILE   287      38.798  30.998  46.735  1.00  0.00           H  
ATOM   4521  CB  ILE   287      37.076  29.758  46.819  1.00  0.00           C  
ATOM   4522  HB  ILE   287      36.722  28.936  47.442  1.00  0.00           H  
ATOM   4523  CG2 ILE   287      36.086  30.910  47.030  1.00  0.00           C  
ATOM   4524 HG21 ILE   287      36.218  31.259  48.054  1.00  0.00           H  
ATOM   4525 HG22 ILE   287      36.102  31.662  46.241  1.00  0.00           H  
ATOM   4526 HG23 ILE   287      35.056  30.559  46.983  1.00  0.00           H  
ATOM   4527  CG1 ILE   287      36.999  29.347  45.291  1.00  0.00           C  
ATOM   4528 HG12 ILE   287      37.586  28.429  45.286  1.00  0.00           H  
ATOM   4529 HG13 ILE   287      37.480  30.111  44.680  1.00  0.00           H  
ATOM   4530  CD1 ILE   287      35.615  29.031  44.788  1.00  0.00           C  
ATOM   4531 HD11 ILE   287      35.108  28.322  45.443  1.00  0.00           H  
ATOM   4532 HD12 ILE   287      35.060  29.964  44.684  1.00  0.00           H  
ATOM   4533 HD13 ILE   287      35.797  28.688  43.770  1.00  0.00           H  
ATOM   4534  C   ILE   287      38.634  30.361  48.825  1.00  0.00           C  
ATOM   4535  O   ILE   287      38.583  29.404  49.547  1.00  0.00           O  
ATOM   4536  N   GLY   288      38.678  31.601  49.213  1.00  0.00           N  
ATOM   4537  H   GLY   288      38.746  32.340  48.527  1.00  0.00           H  
ATOM   4538  CA  GLY   288      38.431  31.969  50.646  1.00  0.00           C  
ATOM   4539  HA2 GLY   288      39.198  32.734  50.772  1.00  0.00           H  
ATOM   4540  HA3 GLY   288      38.591  31.057  51.220  1.00  0.00           H  
ATOM   4541  C   GLY   288      37.047  32.476  50.783  1.00  0.00           C  
ATOM   4542  O   GLY   288      36.569  33.305  50.043  1.00  0.00           O  
ATOM   4543  N   THR   289      36.435  31.874  51.773  1.00  0.00           N  
ATOM   4544  H   THR   289      36.827  31.053  52.211  1.00  0.00           H  
ATOM   4545  CA  THR   289      35.018  32.163  52.072  1.00  0.00           C  
ATOM   4546  HA  THR   289      34.644  33.060  51.579  1.00  0.00           H  
ATOM   4547  CB  THR   289      34.039  31.044  51.687  1.00  0.00           C  
ATOM   4548  HB  THR   289      32.982  31.301  51.762  1.00  0.00           H  
ATOM   4549  CG2 THR   289      34.104  30.531  50.308  1.00  0.00           C  
ATOM   4550 HG21 THR   289      34.011  31.388  49.641  1.00  0.00           H  
ATOM   4551 HG22 THR   289      35.057  30.048  50.093  1.00  0.00           H  
ATOM   4552 HG23 THR   289      33.356  29.823  49.949  1.00  0.00           H  
ATOM   4553  OG1 THR   289      34.218  29.864  52.388  1.00  0.00           O  
ATOM   4554  HG1 THR   289      35.145  29.627  52.301  1.00  0.00           H  
ATOM   4555  C   THR   289      34.739  32.434  53.586  1.00  0.00           C  
ATOM   4556  O   THR   289      35.481  31.953  54.412  1.00  0.00           O  
ATOM   4557  N   GLY   290      33.678  33.210  53.824  1.00  0.00           N  
ATOM   4558  H   GLY   290      33.080  33.599  53.109  1.00  0.00           H  
ATOM   4559  CA  GLY   290      33.249  33.576  55.181  1.00  0.00           C  
ATOM   4560  HA2 GLY   290      32.653  32.816  55.687  1.00  0.00           H  
ATOM   4561  HA3 GLY   290      32.488  34.330  54.983  1.00  0.00           H  
ATOM   4562  C   GLY   290      34.266  34.224  56.086  1.00  0.00           C  
ATOM   4563  O   GLY   290      34.893  35.215  55.614  1.00  0.00           O  
ATOM   4564  N   GLY   291      34.573  33.648  57.298  1.00  0.00           N  
ATOM   4565  H   GLY   291      33.908  32.957  57.614  1.00  0.00           H  
ATOM   4566  CA  GLY   291      35.725  33.838  58.218  1.00  0.00           C  
ATOM   4567  HA2 GLY   291      35.708  33.367  59.200  1.00  0.00           H  
ATOM   4568  HA3 GLY   291      35.914  34.872  58.505  1.00  0.00           H  
ATOM   4569  C   GLY   291      36.997  33.379  57.509  1.00  0.00           C  
ATOM   4570  O   GLY   291      38.050  33.982  57.554  1.00  0.00           O  
ATOM   4571  N   GLY   292      37.022  32.154  56.977  1.00  0.00           N  
ATOM   4572  H   GLY   292      36.191  31.580  57.009  1.00  0.00           H  
ATOM   4573  CA  GLY   292      38.143  31.548  56.484  1.00  0.00           C  
ATOM   4574  HA2 GLY   292      38.979  31.672  57.172  1.00  0.00           H  
ATOM   4575  HA3 GLY   292      38.420  31.959  55.513  1.00  0.00           H  
ATOM   4576  C   GLY   292      37.951  30.010  56.297  1.00  0.00           C  
ATOM   4577  O   GLY   292      38.926  29.202  56.482  1.00  0.00           O  
ATOM   4578  N   HIE   293      36.736  29.631  55.734  1.00  0.00           N  
ATOM   4579  H   HIE   293      36.101  30.309  55.337  1.00  0.00           H  
ATOM   4580  CA  HIE   293      36.723  28.278  55.083  1.00  0.00           C  
ATOM   4581  HA  HIE   293      37.326  27.572  55.653  1.00  0.00           H  
ATOM   4582  CB  HIE   293      35.363  27.679  54.842  1.00  0.00           C  
ATOM   4583  HB2 HIE   293      35.204  26.633  54.579  1.00  0.00           H  
ATOM   4584  HB3 HIE   293      34.971  28.143  53.937  1.00  0.00           H  
ATOM   4585  CG  HIE   293      34.378  27.871  55.997  1.00  0.00           C  
ATOM   4586  ND1 HIE   293      34.554  27.561  57.360  1.00  0.00           N  
ATOM   4587  CE1 HIE   293      33.476  27.785  58.036  1.00  0.00           C  
ATOM   4588  HE1 HIE   293      33.315  27.606  59.089  1.00  0.00           H  
ATOM   4589  NE2 HIE   293      32.597  28.422  57.211  1.00  0.00           N  
ATOM   4590  HE2 HIE   293      31.640  28.672  57.416  1.00  0.00           H  
ATOM   4591  CD2 HIE   293      33.174  28.551  55.962  1.00  0.00           C  
ATOM   4592  HD2 HIE   293      32.828  28.994  55.040  1.00  0.00           H  
ATOM   4593  C   HIE   293      37.448  28.390  53.722  1.00  0.00           C  
ATOM   4594  O   HIE   293      37.101  29.247  52.944  1.00  0.00           O  
ATOM   4595  N   ILE   294      38.364  27.450  53.491  1.00  0.00           N  
ATOM   4596  H   ILE   294      38.558  26.843  54.274  1.00  0.00           H  
ATOM   4597  CA  ILE   294      39.087  27.280  52.248  1.00  0.00           C  
ATOM   4598  HA  ILE   294      39.217  28.179  51.647  1.00  0.00           H  
ATOM   4599  CB  ILE   294      40.548  26.725  52.526  1.00  0.00           C  
ATOM   4600  HB  ILE   294      40.442  25.826  53.133  1.00  0.00           H  
ATOM   4601  CG2 ILE   294      41.361  26.159  51.326  1.00  0.00           C  
ATOM   4602 HG21 ILE   294      41.793  26.920  50.677  1.00  0.00           H  
ATOM   4603 HG22 ILE   294      42.163  25.532  51.716  1.00  0.00           H  
ATOM   4604 HG23 ILE   294      40.671  25.676  50.636  1.00  0.00           H  
ATOM   4605  CG1 ILE   294      41.307  27.834  53.317  1.00  0.00           C  
ATOM   4606 HG12 ILE   294      42.229  27.402  53.705  1.00  0.00           H  
ATOM   4607 HG13 ILE   294      40.772  28.032  54.246  1.00  0.00           H  
ATOM   4608  CD1 ILE   294      41.608  29.098  52.459  1.00  0.00           C  
ATOM   4609 HD11 ILE   294      40.664  29.511  52.101  1.00  0.00           H  
ATOM   4610 HD12 ILE   294      41.869  29.817  53.236  1.00  0.00           H  
ATOM   4611 HD13 ILE   294      42.349  28.875  51.691  1.00  0.00           H  
ATOM   4612  C   ILE   294      38.314  26.278  51.449  1.00  0.00           C  
ATOM   4613  O   ILE   294      38.153  25.107  51.906  1.00  0.00           O  
ATOM   4614  N   LEU   295      37.743  26.661  50.274  1.00  0.00           N  
ATOM   4615  H   LEU   295      37.844  27.626  49.995  1.00  0.00           H  
ATOM   4616  CA  LEU   295      37.021  25.826  49.299  1.00  0.00           C  
ATOM   4617  HA  LEU   295      36.655  24.870  49.672  1.00  0.00           H  
ATOM   4618  CB  LEU   295      35.686  26.644  48.989  1.00  0.00           C  
ATOM   4619  HB2 LEU   295      35.859  27.716  48.894  1.00  0.00           H  
ATOM   4620  HB3 LEU   295      35.062  26.488  49.869  1.00  0.00           H  
ATOM   4621  CG  LEU   295      35.001  26.144  47.691  1.00  0.00           C  
ATOM   4622  HG  LEU   295      35.700  26.210  46.857  1.00  0.00           H  
ATOM   4623  CD1 LEU   295      34.528  24.639  47.642  1.00  0.00           C  
ATOM   4624 HD11 LEU   295      35.448  24.063  47.542  1.00  0.00           H  
ATOM   4625 HD12 LEU   295      33.958  24.452  48.553  1.00  0.00           H  
ATOM   4626 HD13 LEU   295      33.983  24.551  46.702  1.00  0.00           H  
ATOM   4627  CD2 LEU   295      33.703  26.889  47.340  1.00  0.00           C  
ATOM   4628 HD21 LEU   295      33.511  26.728  46.279  1.00  0.00           H  
ATOM   4629 HD22 LEU   295      32.828  26.705  47.963  1.00  0.00           H  
ATOM   4630 HD23 LEU   295      33.920  27.937  47.547  1.00  0.00           H  
ATOM   4631  C   LEU   295      37.913  25.482  48.138  1.00  0.00           C  
ATOM   4632  O   LEU   295      38.211  26.398  47.380  1.00  0.00           O  
ATOM   4633  N   LEU   296      38.261  24.244  47.851  1.00  0.00           N  
ATOM   4634  H   LEU   296      38.065  23.560  48.568  1.00  0.00           H  
ATOM   4635  CA  LEU   296      39.122  23.883  46.729  1.00  0.00           C  
ATOM   4636  HA  LEU   296      39.663  24.734  46.316  1.00  0.00           H  
ATOM   4637  CB  LEU   296      40.116  22.790  47.068  1.00  0.00           C  
ATOM   4638  HB2 LEU   296      40.465  22.374  46.123  1.00  0.00           H  
ATOM   4639  HB3 LEU   296      39.540  22.005  47.558  1.00  0.00           H  
ATOM   4640  CG  LEU   296      41.329  23.170  47.902  1.00  0.00           C  
ATOM   4641  HG  LEU   296      41.546  24.186  47.573  1.00  0.00           H  
ATOM   4642  CD1 LEU   296      41.132  23.160  49.418  1.00  0.00           C  
ATOM   4643 HD11 LEU   296      41.112  22.193  49.921  1.00  0.00           H  
ATOM   4644 HD12 LEU   296      41.999  23.511  49.977  1.00  0.00           H  
ATOM   4645 HD13 LEU   296      40.181  23.603  49.715  1.00  0.00           H  
ATOM   4646  CD2 LEU   296      42.606  22.384  47.592  1.00  0.00           C  
ATOM   4647 HD21 LEU   296      42.535  21.319  47.811  1.00  0.00           H  
ATOM   4648 HD22 LEU   296      42.869  22.517  46.542  1.00  0.00           H  
ATOM   4649 HD23 LEU   296      43.412  22.783  48.207  1.00  0.00           H  
ATOM   4650  C   LEU   296      38.247  23.415  45.606  1.00  0.00           C  
ATOM   4651  O   LEU   296      37.650  22.345  45.697  1.00  0.00           O  
ATOM   4652  N   LEU   297      38.156  24.219  44.560  1.00  0.00           N  
ATOM   4653  H   LEU   297      38.814  24.946  44.317  1.00  0.00           H  
ATOM   4654  CA  LEU   297      37.492  23.805  43.302  1.00  0.00           C  
ATOM   4655  HA  LEU   297      36.931  22.889  43.487  1.00  0.00           H  
ATOM   4656  CB  LEU   297      36.410  24.785  42.890  1.00  0.00           C  
ATOM   4657  HB2 LEU   297      35.940  24.456  41.963  1.00  0.00           H  
ATOM   4658  HB3 LEU   297      36.941  25.716  42.696  1.00  0.00           H  
ATOM   4659  CG  LEU   297      35.245  24.959  43.870  1.00  0.00           C  
ATOM   4660  HG  LEU   297      35.559  25.539  44.738  1.00  0.00           H  
ATOM   4661  CD1 LEU   297      34.213  25.751  43.174  1.00  0.00           C  
ATOM   4662 HD11 LEU   297      33.591  26.160  43.971  1.00  0.00           H  
ATOM   4663 HD12 LEU   297      34.599  26.501  42.485  1.00  0.00           H  
ATOM   4664 HD13 LEU   297      33.548  25.128  42.576  1.00  0.00           H  
ATOM   4665  CD2 LEU   297      34.510  23.650  44.263  1.00  0.00           C  
ATOM   4666 HD21 LEU   297      33.567  23.891  44.755  1.00  0.00           H  
ATOM   4667 HD22 LEU   297      34.087  23.086  43.432  1.00  0.00           H  
ATOM   4668 HD23 LEU   297      35.001  23.032  45.015  1.00  0.00           H  
ATOM   4669  C   LEU   297      38.554  23.429  42.245  1.00  0.00           C  
ATOM   4670  O   LEU   297      39.589  24.115  42.218  1.00  0.00           O  
ATOM   4671  N   ASP   298      38.125  22.587  41.389  1.00  0.00           N  
ATOM   4672  H   ASP   298      37.267  22.075  41.542  1.00  0.00           H  
ATOM   4673  CA  ASP   298      38.894  22.292  40.117  1.00  0.00           C  
ATOM   4674  HA  ASP   298      39.753  22.963  40.139  1.00  0.00           H  
ATOM   4675  CB  ASP   298      39.229  20.777  40.106  1.00  0.00           C  
ATOM   4676  HB2 ASP   298      38.417  20.142  39.751  1.00  0.00           H  
ATOM   4677  HB3 ASP   298      39.518  20.395  41.085  1.00  0.00           H  
ATOM   4678  CG  ASP   298      40.328  20.458  39.098  1.00  0.00           C  
ATOM   4679  OD1 ASP   298      40.138  20.581  37.855  1.00  0.00           O  
ATOM   4680  OD2 ASP   298      41.469  20.190  39.512  1.00  0.00           O  
ATOM   4681  C   ASP   298      37.976  22.711  39.047  1.00  0.00           C  
ATOM   4682  O   ASP   298      36.834  22.227  39.063  1.00  0.00           O  
ATOM   4683  N   LEU   299      38.436  23.514  38.133  1.00  0.00           N  
ATOM   4684  H   LEU   299      39.388  23.849  38.152  1.00  0.00           H  
ATOM   4685  CA  LEU   299      37.535  24.024  36.999  1.00  0.00           C  
ATOM   4686  HA  LEU   299      36.549  24.174  37.439  1.00  0.00           H  
ATOM   4687  CB  LEU   299      38.109  25.422  36.536  1.00  0.00           C  
ATOM   4688  HB2 LEU   299      37.384  25.868  35.855  1.00  0.00           H  
ATOM   4689  HB3 LEU   299      39.059  25.337  36.008  1.00  0.00           H  
ATOM   4690  CG  LEU   299      38.321  26.435  37.667  1.00  0.00           C  
ATOM   4691  HG  LEU   299      38.893  25.959  38.464  1.00  0.00           H  
ATOM   4692  CD1 LEU   299      39.088  27.710  37.251  1.00  0.00           C  
ATOM   4693 HD11 LEU   299      38.672  28.320  36.450  1.00  0.00           H  
ATOM   4694 HD12 LEU   299      39.004  28.434  38.061  1.00  0.00           H  
ATOM   4695 HD13 LEU   299      40.136  27.519  37.018  1.00  0.00           H  
ATOM   4696  CD2 LEU   299      36.994  26.867  38.227  1.00  0.00           C  
ATOM   4697 HD21 LEU   299      37.195  27.700  38.901  1.00  0.00           H  
ATOM   4698 HD22 LEU   299      36.303  27.055  37.406  1.00  0.00           H  
ATOM   4699 HD23 LEU   299      36.641  26.008  38.798  1.00  0.00           H  
ATOM   4700  C   LEU   299      37.314  23.053  35.810  1.00  0.00           C  
ATOM   4701  O   LEU   299      37.135  23.475  34.649  1.00  0.00           O  
ATOM   4702  N   SER   300      37.352  21.753  36.036  1.00  0.00           N  
ATOM   4703  H   SER   300      37.321  21.554  37.026  1.00  0.00           H  
ATOM   4704  CA  SER   300      37.442  20.675  34.988  1.00  0.00           C  
ATOM   4705  HA  SER   300      37.296  21.232  34.063  1.00  0.00           H  
ATOM   4706  CB  SER   300      38.843  20.136  34.976  1.00  0.00           C  
ATOM   4707  HB2 SER   300      39.516  20.994  34.969  1.00  0.00           H  
ATOM   4708  HB3 SER   300      38.976  19.749  33.966  1.00  0.00           H  
ATOM   4709  OG  SER   300      39.026  19.180  36.029  1.00  0.00           O  
ATOM   4710  HG  SER   300      39.425  19.749  36.691  1.00  0.00           H  
ATOM   4711  C   SER   300      36.361  19.620  34.988  1.00  0.00           C  
ATOM   4712  O   SER   300      35.178  20.111  35.000  1.00  0.00           O  
ATOM   4713  N   THR   301      36.558  18.326  34.914  1.00  0.00           N  
ATOM   4714  H   THR   301      37.530  18.074  34.807  1.00  0.00           H  
ATOM   4715  CA  THR   301      35.501  17.308  35.161  1.00  0.00           C  
ATOM   4716  HA  THR   301      34.677  17.778  34.623  1.00  0.00           H  
ATOM   4717  CB  THR   301      35.832  15.892  34.619  1.00  0.00           C  
ATOM   4718  HB  THR   301      36.769  15.552  35.060  1.00  0.00           H  
ATOM   4719  CG2 THR   301      34.736  14.869  34.710  1.00  0.00           C  
ATOM   4720 HG21 THR   301      34.524  14.686  35.763  1.00  0.00           H  
ATOM   4721 HG22 THR   301      33.858  15.287  34.218  1.00  0.00           H  
ATOM   4722 HG23 THR   301      35.111  13.902  34.373  1.00  0.00           H  
ATOM   4723  OG1 THR   301      36.041  15.942  33.190  1.00  0.00           O  
ATOM   4724  HG1 THR   301      36.921  16.306  33.073  1.00  0.00           H  
ATOM   4725  C   THR   301      35.067  17.156  36.608  1.00  0.00           C  
ATOM   4726  O   THR   301      33.931  17.400  36.929  1.00  0.00           O  
ATOM   4727  N   ARG   302      36.043  16.926  37.480  1.00  0.00           N  
ATOM   4728  H   ARG   302      37.013  16.882  37.202  1.00  0.00           H  
ATOM   4729  CA  ARG   302      35.848  16.971  38.980  1.00  0.00           C  
ATOM   4730  HA  ARG   302      34.924  16.493  39.303  1.00  0.00           H  
ATOM   4731  CB  ARG   302      37.165  16.485  39.648  1.00  0.00           C  
ATOM   4732  HB2 ARG   302      37.971  17.170  39.385  1.00  0.00           H  
ATOM   4733  HB3 ARG   302      37.418  15.457  39.387  1.00  0.00           H  
ATOM   4734  CG  ARG   302      37.023  16.452  41.221  1.00  0.00           C  
ATOM   4735  HG2 ARG   302      36.120  15.902  41.485  1.00  0.00           H  
ATOM   4736  HG3 ARG   302      36.980  17.460  41.631  1.00  0.00           H  
ATOM   4737  CD  ARG   302      38.192  15.705  41.946  1.00  0.00           C  
ATOM   4738  HD2 ARG   302      39.112  16.289  41.965  1.00  0.00           H  
ATOM   4739  HD3 ARG   302      38.382  14.765  41.429  1.00  0.00           H  
ATOM   4740  NE  ARG   302      37.753  15.495  43.335  1.00  0.00           N  
ATOM   4741  HE  ARG   302      36.784  15.706  43.530  1.00  0.00           H  
ATOM   4742  CZ  ARG   302      38.437  15.050  44.360  1.00  0.00           C  
ATOM   4743  NH1 ARG   302      39.734  14.708  44.159  1.00  0.00           N  
ATOM   4744 HH11 ARG   302      40.176  14.152  44.877  1.00  0.00           H  
ATOM   4745 HH12 ARG   302      40.402  15.128  43.530  1.00  0.00           H  
ATOM   4746  NH2 ARG   302      38.022  15.011  45.560  1.00  0.00           N  
ATOM   4747 HH21 ARG   302      37.153  15.499  45.728  1.00  0.00           H  
ATOM   4748 HH22 ARG   302      38.644  14.828  46.334  1.00  0.00           H  
ATOM   4749  C   ARG   302      35.678  18.490  39.304  1.00  0.00           C  
ATOM   4750  O   ARG   302      36.401  19.277  38.683  1.00  0.00           O  
ATOM   4751  N   ARG   303      34.637  18.815  40.114  1.00  0.00           N  
ATOM   4752  H   ARG   303      34.218  18.089  40.677  1.00  0.00           H  
ATOM   4753  CA  ARG   303      34.488  20.223  40.621  1.00  0.00           C  
ATOM   4754  HA  ARG   303      35.046  20.924  40.000  1.00  0.00           H  
ATOM   4755  CB  ARG   303      33.071  20.623  40.606  1.00  0.00           C  
ATOM   4756  HB2 ARG   303      32.587  20.223  41.497  1.00  0.00           H  
ATOM   4757  HB3 ARG   303      32.501  20.317  39.729  1.00  0.00           H  
ATOM   4758  CG  ARG   303      32.876  22.148  40.773  1.00  0.00           C  
ATOM   4759  HG2 ARG   303      33.288  22.608  41.671  1.00  0.00           H  
ATOM   4760  HG3 ARG   303      31.813  22.388  40.777  1.00  0.00           H  
ATOM   4761  CD  ARG   303      33.418  22.988  39.587  1.00  0.00           C  
ATOM   4762  HD2 ARG   303      34.492  22.817  39.514  1.00  0.00           H  
ATOM   4763  HD3 ARG   303      33.147  24.043  39.629  1.00  0.00           H  
ATOM   4764  NE  ARG   303      32.919  22.562  38.311  1.00  0.00           N  
ATOM   4765  HE  ARG   303      32.058  22.935  37.936  1.00  0.00           H  
ATOM   4766  CZ  ARG   303      33.473  21.790  37.450  1.00  0.00           C  
ATOM   4767  NH1 ARG   303      32.743  21.307  36.468  1.00  0.00           N  
ATOM   4768 HH11 ARG   303      31.754  21.503  36.409  1.00  0.00           H  
ATOM   4769 HH12 ARG   303      33.132  20.865  35.648  1.00  0.00           H  
ATOM   4770  NH2 ARG   303      34.749  21.374  37.462  1.00  0.00           N  
ATOM   4771 HH21 ARG   303      34.953  20.582  36.869  1.00  0.00           H  
ATOM   4772 HH22 ARG   303      35.392  21.814  38.104  1.00  0.00           H  
ATOM   4773  C   ARG   303      35.030  20.340  42.062  1.00  0.00           C  
ATOM   4774  O   ARG   303      35.864  21.257  42.317  1.00  0.00           O  
ATOM   4775  N   LEU   304      34.550  19.575  42.997  1.00  0.00           N  
ATOM   4776  H   LEU   304      33.948  18.810  42.727  1.00  0.00           H  
ATOM   4777  CA  LEU   304      34.979  19.655  44.421  1.00  0.00           C  
ATOM   4778  HA  LEU   304      35.172  20.701  44.662  1.00  0.00           H  
ATOM   4779  CB  LEU   304      33.700  19.292  45.347  1.00  0.00           C  
ATOM   4780  HB2 LEU   304      33.505  18.262  45.049  1.00  0.00           H  
ATOM   4781  HB3 LEU   304      32.886  19.962  45.072  1.00  0.00           H  
ATOM   4782  CG  LEU   304      34.080  19.412  46.814  1.00  0.00           C  
ATOM   4783  HG  LEU   304      35.052  18.982  47.057  1.00  0.00           H  
ATOM   4784  CD1 LEU   304      34.190  20.844  47.320  1.00  0.00           C  
ATOM   4785 HD11 LEU   304      35.142  21.320  47.085  1.00  0.00           H  
ATOM   4786 HD12 LEU   304      33.389  21.467  46.922  1.00  0.00           H  
ATOM   4787 HD13 LEU   304      34.069  20.813  48.403  1.00  0.00           H  
ATOM   4788  CD2 LEU   304      32.977  18.690  47.644  1.00  0.00           C  
ATOM   4789 HD21 LEU   304      32.792  17.667  47.315  1.00  0.00           H  
ATOM   4790 HD22 LEU   304      33.113  18.559  48.717  1.00  0.00           H  
ATOM   4791 HD23 LEU   304      32.038  19.244  47.622  1.00  0.00           H  
ATOM   4792  C   LEU   304      36.235  18.754  44.782  1.00  0.00           C  
ATOM   4793  O   LEU   304      36.200  17.556  44.602  1.00  0.00           O  
ATOM   4794  N   ILE   305      37.312  19.309  45.379  1.00  0.00           N  
ATOM   4795  H   ILE   305      37.316  20.311  45.505  1.00  0.00           H  
ATOM   4796  CA  ILE   305      38.384  18.587  46.018  1.00  0.00           C  
ATOM   4797  HA  ILE   305      38.342  17.561  45.653  1.00  0.00           H  
ATOM   4798  CB  ILE   305      39.812  19.189  45.681  1.00  0.00           C  
ATOM   4799  HB  ILE   305      39.929  20.201  46.070  1.00  0.00           H  
ATOM   4800  CG2 ILE   305      40.904  18.301  46.310  1.00  0.00           C  
ATOM   4801 HG21 ILE   305      41.926  18.601  46.078  1.00  0.00           H  
ATOM   4802 HG22 ILE   305      40.813  18.292  47.396  1.00  0.00           H  
ATOM   4803 HG23 ILE   305      40.828  17.263  45.988  1.00  0.00           H  
ATOM   4804  CG1 ILE   305      40.024  19.205  44.113  1.00  0.00           C  
ATOM   4805 HG12 ILE   305      39.081  19.399  43.602  1.00  0.00           H  
ATOM   4806 HG13 ILE   305      40.219  18.211  43.712  1.00  0.00           H  
ATOM   4807  CD1 ILE   305      41.150  20.005  43.552  1.00  0.00           C  
ATOM   4808 HD11 ILE   305      41.030  21.062  43.789  1.00  0.00           H  
ATOM   4809 HD12 ILE   305      42.065  19.612  43.994  1.00  0.00           H  
ATOM   4810 HD13 ILE   305      41.293  19.693  42.517  1.00  0.00           H  
ATOM   4811  C   ILE   305      38.181  18.421  47.586  1.00  0.00           C  
ATOM   4812  O   ILE   305      37.427  17.450  47.947  1.00  0.00           O  
ATOM   4813  N   ARG   306      38.613  19.262  48.457  1.00  0.00           N  
ATOM   4814  H   ARG   306      39.060  20.137  48.223  1.00  0.00           H  
ATOM   4815  CA  ARG   306      38.242  19.200  49.943  1.00  0.00           C  
ATOM   4816  HA  ARG   306      37.408  18.500  49.985  1.00  0.00           H  
ATOM   4817  CB  ARG   306      39.406  18.752  50.803  1.00  0.00           C  
ATOM   4818  HB2 ARG   306      39.179  18.811  51.867  1.00  0.00           H  
ATOM   4819  HB3 ARG   306      40.251  19.416  50.619  1.00  0.00           H  
ATOM   4820  CG  ARG   306      39.887  17.353  50.460  1.00  0.00           C  
ATOM   4821  HG2 ARG   306      40.380  17.265  49.491  1.00  0.00           H  
ATOM   4822  HG3 ARG   306      38.957  16.785  50.443  1.00  0.00           H  
ATOM   4823  CD  ARG   306      40.883  16.797  51.588  1.00  0.00           C  
ATOM   4824  HD2 ARG   306      40.681  15.729  51.665  1.00  0.00           H  
ATOM   4825  HD3 ARG   306      40.673  17.349  52.505  1.00  0.00           H  
ATOM   4826  NE  ARG   306      42.289  16.926  51.134  1.00  0.00           N  
ATOM   4827  HE  ARG   306      42.396  16.938  50.129  1.00  0.00           H  
ATOM   4828  CZ  ARG   306      43.322  17.292  51.873  1.00  0.00           C  
ATOM   4829  NH1 ARG   306      43.219  17.337  53.159  1.00  0.00           N  
ATOM   4830 HH11 ARG   306      42.453  16.940  53.683  1.00  0.00           H  
ATOM   4831 HH12 ARG   306      43.981  17.518  53.797  1.00  0.00           H  
ATOM   4832  NH2 ARG   306      44.403  17.877  51.380  1.00  0.00           N  
ATOM   4833 HH21 ARG   306      45.207  18.184  51.909  1.00  0.00           H  
ATOM   4834 HH22 ARG   306      44.497  17.919  50.376  1.00  0.00           H  
ATOM   4835  C   ARG   306      37.729  20.498  50.471  1.00  0.00           C  
ATOM   4836  O   ARG   306      38.015  21.495  49.816  1.00  0.00           O  
ATOM   4837  N   VAL   307      36.996  20.514  51.574  1.00  0.00           N  
ATOM   4838  H   VAL   307      36.693  19.658  52.015  1.00  0.00           H  
ATOM   4839  CA  VAL   307      36.678  21.777  52.300  1.00  0.00           C  
ATOM   4840  HA  VAL   307      37.097  22.566  51.677  1.00  0.00           H  
ATOM   4841  CB  VAL   307      35.243  22.030  52.406  1.00  0.00           C  
ATOM   4842  HB  VAL   307      34.682  21.242  52.909  1.00  0.00           H  
ATOM   4843  CG1 VAL   307      34.955  23.367  53.214  1.00  0.00           C  
ATOM   4844 HG11 VAL   307      33.884  23.556  53.147  1.00  0.00           H  
ATOM   4845 HG12 VAL   307      35.062  23.255  54.293  1.00  0.00           H  
ATOM   4846 HG13 VAL   307      35.512  24.207  52.798  1.00  0.00           H  
ATOM   4847  CG2 VAL   307      34.610  22.127  51.020  1.00  0.00           C  
ATOM   4848 HG21 VAL   307      34.458  21.097  50.698  1.00  0.00           H  
ATOM   4849 HG22 VAL   307      33.629  22.557  51.220  1.00  0.00           H  
ATOM   4850 HG23 VAL   307      35.126  22.719  50.264  1.00  0.00           H  
ATOM   4851  C   VAL   307      37.358  21.915  53.668  1.00  0.00           C  
ATOM   4852  O   VAL   307      37.289  20.997  54.467  1.00  0.00           O  
ATOM   4853  N   ILE   308      38.056  23.009  53.847  1.00  0.00           N  
ATOM   4854  H   ILE   308      38.358  23.573  53.065  1.00  0.00           H  
ATOM   4855  CA  ILE   308      38.767  23.200  55.166  1.00  0.00           C  
ATOM   4856  HA  ILE   308      38.724  22.275  55.741  1.00  0.00           H  
ATOM   4857  CB  ILE   308      40.349  23.300  54.988  1.00  0.00           C  
ATOM   4858  HB  ILE   308      40.541  24.305  54.612  1.00  0.00           H  
ATOM   4859  CG2 ILE   308      41.089  23.096  56.332  1.00  0.00           C  
ATOM   4860 HG21 ILE   308      42.164  23.241  56.225  1.00  0.00           H  
ATOM   4861 HG22 ILE   308      40.816  23.817  57.102  1.00  0.00           H  
ATOM   4862 HG23 ILE   308      40.999  22.083  56.724  1.00  0.00           H  
ATOM   4863  CG1 ILE   308      40.952  22.396  54.011  1.00  0.00           C  
ATOM   4864 HG12 ILE   308      42.031  22.554  54.021  1.00  0.00           H  
ATOM   4865 HG13 ILE   308      40.520  22.598  53.031  1.00  0.00           H  
ATOM   4866  CD1 ILE   308      40.716  20.890  54.190  1.00  0.00           C  
ATOM   4867 HD11 ILE   308      39.647  20.681  54.233  1.00  0.00           H  
ATOM   4868 HD12 ILE   308      41.107  20.311  53.353  1.00  0.00           H  
ATOM   4869 HD13 ILE   308      41.314  20.560  55.040  1.00  0.00           H  
ATOM   4870  C   ILE   308      38.035  24.318  55.928  1.00  0.00           C  
ATOM   4871  O   ILE   308      38.168  25.507  55.653  1.00  0.00           O  
ATOM   4872  N   TYR   309      37.117  23.943  56.837  1.00  0.00           N  
ATOM   4873  H   TYR   309      36.943  22.950  56.903  1.00  0.00           H  
ATOM   4874  CA  TYR   309      36.430  24.899  57.604  1.00  0.00           C  
ATOM   4875  HA  TYR   309      35.982  25.672  56.980  1.00  0.00           H  
ATOM   4876  CB  TYR   309      35.235  24.191  58.333  1.00  0.00           C  
ATOM   4877  HB2 TYR   309      34.673  24.937  58.894  1.00  0.00           H  
ATOM   4878  HB3 TYR   309      35.706  23.487  59.019  1.00  0.00           H  
ATOM   4879  CG  TYR   309      34.241  23.425  57.441  1.00  0.00           C  
ATOM   4880  CD1 TYR   309      34.413  22.047  57.318  1.00  0.00           C  
ATOM   4881  HD1 TYR   309      35.239  21.521  57.774  1.00  0.00           H  
ATOM   4882  CE1 TYR   309      33.483  21.279  56.542  1.00  0.00           C  
ATOM   4883  HE1 TYR   309      33.646  20.230  56.342  1.00  0.00           H  
ATOM   4884  CZ  TYR   309      32.404  21.939  55.879  1.00  0.00           C  
ATOM   4885  OH  TYR   309      31.498  21.252  55.056  1.00  0.00           O  
ATOM   4886  HH  TYR   309      30.895  21.884  54.656  1.00  0.00           H  
ATOM   4887  CE2 TYR   309      32.381  23.385  55.939  1.00  0.00           C  
ATOM   4888  HE2 TYR   309      31.670  23.885  55.299  1.00  0.00           H  
ATOM   4889  CD2 TYR   309      33.316  24.090  56.766  1.00  0.00           C  
ATOM   4890  HD2 TYR   309      33.218  25.163  56.846  1.00  0.00           H  
ATOM   4891  C   TYR   309      37.388  25.623  58.575  1.00  0.00           C  
ATOM   4892  O   TYR   309      38.274  25.039  59.177  1.00  0.00           O  
ATOM   4893  N   ASN   310      37.188  26.948  58.843  1.00  0.00           N  
ATOM   4894  H   ASN   310      36.605  27.503  58.234  1.00  0.00           H  
ATOM   4895  CA  ASN   310      37.886  27.746  59.923  1.00  0.00           C  
ATOM   4896  HA  ASN   310      37.664  28.781  59.663  1.00  0.00           H  
ATOM   4897  CB  ASN   310      37.304  27.448  61.270  1.00  0.00           C  
ATOM   4898  HB2 ASN   310      37.630  28.118  62.065  1.00  0.00           H  
ATOM   4899  HB3 ASN   310      37.465  26.409  61.555  1.00  0.00           H  
ATOM   4900  CG  ASN   310      35.771  27.667  61.343  1.00  0.00           C  
ATOM   4901  OD1 ASN   310      35.199  28.607  60.922  1.00  0.00           O  
ATOM   4902  ND2 ASN   310      34.989  26.635  61.714  1.00  0.00           N  
ATOM   4903 HD21 ASN   310      35.392  25.828  62.169  1.00  0.00           H  
ATOM   4904 HD22 ASN   310      34.026  26.938  61.724  1.00  0.00           H  
ATOM   4905  C   ASN   310      39.406  27.787  59.877  1.00  0.00           C  
ATOM   4906  O   ASN   310      39.972  28.070  60.911  1.00  0.00           O  
ATOM   4907  N   PHE   311      40.127  27.601  58.726  1.00  0.00           N  
ATOM   4908  H   PHE   311      39.587  27.556  57.874  1.00  0.00           H  
ATOM   4909  CA  PHE   311      41.551  27.671  58.590  1.00  0.00           C  
ATOM   4910  HA  PHE   311      41.990  26.956  59.286  1.00  0.00           H  
ATOM   4911  CB  PHE   311      41.879  27.254  57.100  1.00  0.00           C  
ATOM   4912  HB2 PHE   311      41.492  28.124  56.569  1.00  0.00           H  
ATOM   4913  HB3 PHE   311      41.329  26.368  56.783  1.00  0.00           H  
ATOM   4914  CG  PHE   311      43.313  27.001  56.690  1.00  0.00           C  
ATOM   4915  CD1 PHE   311      43.939  25.769  57.186  1.00  0.00           C  
ATOM   4916  HD1 PHE   311      43.411  25.127  57.876  1.00  0.00           H  
ATOM   4917  CE1 PHE   311      45.190  25.448  56.806  1.00  0.00           C  
ATOM   4918  HE1 PHE   311      45.606  24.521  57.174  1.00  0.00           H  
ATOM   4919  CZ  PHE   311      45.838  26.059  55.752  1.00  0.00           C  
ATOM   4920  HZ  PHE   311      46.765  25.695  55.334  1.00  0.00           H  
ATOM   4921  CE2 PHE   311      45.264  27.333  55.282  1.00  0.00           C  
ATOM   4922  HE2 PHE   311      45.782  27.968  54.579  1.00  0.00           H  
ATOM   4923  CD2 PHE   311      44.064  27.770  55.786  1.00  0.00           C  
ATOM   4924  HD2 PHE   311      43.585  28.598  55.285  1.00  0.00           H  
ATOM   4925  C   PHE   311      42.093  29.025  59.038  1.00  0.00           C  
ATOM   4926  O   PHE   311      42.723  29.089  60.058  1.00  0.00           O  
ATOM   4927  N   CYS   312      41.690  30.124  58.340  1.00  0.00           N  
ATOM   4928  H   CYS   312      41.334  30.073  57.396  1.00  0.00           H  
ATOM   4929  CA  CYS   312      41.900  31.430  58.880  1.00  0.00           C  
ATOM   4930  HA  CYS   312      42.805  31.488  59.486  1.00  0.00           H  
ATOM   4931  CB  CYS   312      42.162  32.234  57.551  1.00  0.00           C  
ATOM   4932  HB2 CYS   312      42.161  33.319  57.656  1.00  0.00           H  
ATOM   4933  HB3 CYS   312      41.189  32.063  57.089  1.00  0.00           H  
ATOM   4934  SG  CYS   312      43.629  31.520  56.685  1.00  0.00           S  
ATOM   4935  HG  CYS   312      44.557  32.258  57.301  1.00  0.00           H  
ATOM   4936  C   CYS   312      40.738  32.039  59.637  1.00  0.00           C  
ATOM   4937  O   CYS   312      39.603  31.741  59.445  1.00  0.00           O
[truncated: 57,708 more chars]
