# Supplementary material for: Cache: Utilizing ultra-large library screening in Rosetta to identify novel binders of the WD-repeat domain of Leucine-Rich Repeat Kinase 2
Source: J Cheminform. 2025 Sep 25;17:145. doi: 10.1186/s13321-025-01084-3 (PMC12465524; doi:10.1186/s13321-025-01084-3)
Supplement: Supplementary file 1 — Supplementary material 1. Files S: All clustered PDB structures and clustering information from the MDsimulation. [file 13321_2025_1084_MOESM1_ESM.zip › rep.c5.pdb]

CRYST1   90.490   81.574   89.622  90.00  90.00  90.00               1
ATOM      1  N   THR     1      53.665  23.385  57.108  1.00  0.00           N  
ATOM      2  H1  THR     1      53.594  22.993  58.036  1.00  0.00           H  
ATOM      3  H2  THR     1      54.607  23.610  56.821  1.00  0.00           H  
ATOM      4  H3  THR     1      53.213  22.751  56.466  1.00  0.00           H  
ATOM      5  CA  THR     1      52.855  24.601  57.166  1.00  0.00           C  
ATOM      6  HA  THR     1      52.933  25.128  56.215  1.00  0.00           H  
ATOM      7  CB  THR     1      51.347  24.268  57.421  1.00  0.00           C  
ATOM      8  HB  THR     1      51.240  23.644  58.308  1.00  0.00           H  
ATOM      9  CG2 THR     1      50.388  25.479  57.532  1.00  0.00           C  
ATOM     10 HG21 THR     1      50.544  26.083  58.425  1.00  0.00           H  
ATOM     11 HG22 THR     1      50.351  26.131  56.659  1.00  0.00           H  
ATOM     12 HG23 THR     1      49.365  25.105  57.498  1.00  0.00           H  
ATOM     13  OG1 THR     1      50.854  23.499  56.288  1.00  0.00           O  
ATOM     14  HG1 THR     1      51.072  23.995  55.496  1.00  0.00           H  
ATOM     15  C   THR     1      53.372  25.566  58.279  1.00  0.00           C  
ATOM     16  O   THR     1      52.977  25.338  59.422  1.00  0.00           O  
ATOM     17  N   ARG     2      54.126  26.548  57.991  1.00  0.00           N  
ATOM     18  H   ARG     2      54.333  26.579  57.003  1.00  0.00           H  
ATOM     19  CA  ARG     2      54.749  27.444  58.954  1.00  0.00           C  
ATOM     20  HA  ARG     2      54.772  26.951  59.925  1.00  0.00           H  
ATOM     21  CB  ARG     2      56.214  27.806  58.546  1.00  0.00           C  
ATOM     22  HB2 ARG     2      56.252  28.298  57.574  1.00  0.00           H  
ATOM     23  HB3 ARG     2      56.726  26.857  58.387  1.00  0.00           H  
ATOM     24  CG  ARG     2      57.099  28.693  59.447  1.00  0.00           C  
ATOM     25  HG2 ARG     2      56.794  28.383  60.446  1.00  0.00           H  
ATOM     26  HG3 ARG     2      56.705  29.704  59.342  1.00  0.00           H  
ATOM     27  CD  ARG     2      58.613  28.510  59.393  1.00  0.00           C  
ATOM     28  HD2 ARG     2      58.860  27.461  59.555  1.00  0.00           H  
ATOM     29  HD3 ARG     2      59.102  29.060  60.197  1.00  0.00           H  
ATOM     30  NE  ARG     2      59.090  28.930  58.053  1.00  0.00           N  
ATOM     31  HE  ARG     2      59.112  28.242  57.313  1.00  0.00           H  
ATOM     32  CZ  ARG     2      59.183  30.200  57.704  1.00  0.00           C  
ATOM     33  NH1 ARG     2      59.123  31.126  58.636  1.00  0.00           N  
ATOM     34 HH11 ARG     2      59.136  32.087  58.324  1.00  0.00           H  
ATOM     35 HH12 ARG     2      59.124  31.011  59.639  1.00  0.00           H  
ATOM     36  NH2 ARG     2      59.516  30.426  56.473  1.00  0.00           N  
ATOM     37 HH21 ARG     2      59.754  29.735  55.776  1.00  0.00           H  
ATOM     38 HH22 ARG     2      59.702  31.378  56.193  1.00  0.00           H  
ATOM     39  C   ARG     2      53.898  28.670  58.905  1.00  0.00           C  
ATOM     40  O   ARG     2      53.778  29.281  57.898  1.00  0.00           O  
ATOM     41  N   ARG     3      53.236  29.035  59.981  1.00  0.00           N  
ATOM     42  H   ARG     3      53.294  28.417  60.778  1.00  0.00           H  
ATOM     43  CA  ARG     3      52.299  30.150  60.098  1.00  0.00           C  
ATOM     44  HA  ARG     3      52.027  30.672  59.181  1.00  0.00           H  
ATOM     45  CB  ARG     3      50.952  29.694  60.653  1.00  0.00           C  
ATOM     46  HB2 ARG     3      50.606  28.936  59.951  1.00  0.00           H  
ATOM     47  HB3 ARG     3      50.245  30.507  60.484  1.00  0.00           H  
ATOM     48  CG  ARG     3      50.901  29.173  62.141  1.00  0.00           C  
ATOM     49  HG2 ARG     3      51.191  29.957  62.841  1.00  0.00           H  
ATOM     50  HG3 ARG     3      51.634  28.368  62.170  1.00  0.00           H  
ATOM     51  CD  ARG     3      49.500  28.671  62.442  1.00  0.00           C  
ATOM     52  HD2 ARG     3      49.499  28.151  63.400  1.00  0.00           H  
ATOM     53  HD3 ARG     3      49.140  27.952  61.706  1.00  0.00           H  
ATOM     54  NE  ARG     3      48.466  29.688  62.418  1.00  0.00           N  
ATOM     55  HE  ARG     3      47.893  29.637  61.588  1.00  0.00           H  
ATOM     56  CZ  ARG     3      48.120  30.521  63.364  1.00  0.00           C  
ATOM     57  NH1 ARG     3      48.827  30.651  64.482  1.00  0.00           N  
ATOM     58 HH11 ARG     3      49.608  30.049  64.700  1.00  0.00           H  
ATOM     59 HH12 ARG     3      48.499  31.285  65.196  1.00  0.00           H  
ATOM     60  NH2 ARG     3      47.082  31.308  63.140  1.00  0.00           N  
ATOM     61 HH21 ARG     3      46.928  32.009  63.851  1.00  0.00           H  
ATOM     62 HH22 ARG     3      46.670  31.294  62.218  1.00  0.00           H  
ATOM     63  C   ARG     3      52.967  31.302  60.933  1.00  0.00           C  
ATOM     64  O   ARG     3      53.277  31.115  62.120  1.00  0.00           O  
ATOM     65  N   ILE     4      53.334  32.335  60.187  1.00  0.00           N  
ATOM     66  H   ILE     4      53.254  32.255  59.183  1.00  0.00           H  
ATOM     67  CA  ILE     4      54.203  33.477  60.657  1.00  0.00           C  
ATOM     68  HA  ILE     4      54.760  33.054  61.493  1.00  0.00           H  
ATOM     69  CB  ILE     4      55.144  33.964  59.497  1.00  0.00           C  
ATOM     70  HB  ILE     4      54.465  34.328  58.726  1.00  0.00           H  
ATOM     71  CG2 ILE     4      55.817  35.144  60.046  1.00  0.00           C  
ATOM     72 HG21 ILE     4      56.388  35.657  59.272  1.00  0.00           H  
ATOM     73 HG22 ILE     4      55.260  35.831  60.683  1.00  0.00           H  
ATOM     74 HG23 ILE     4      56.649  34.782  60.650  1.00  0.00           H  
ATOM     75  CG1 ILE     4      56.211  32.966  58.979  1.00  0.00           C  
ATOM     76 HG12 ILE     4      56.379  32.263  59.795  1.00  0.00           H  
ATOM     77 HG13 ILE     4      57.077  33.546  58.658  1.00  0.00           H  
ATOM     78  CD1 ILE     4      55.892  32.041  57.844  1.00  0.00           C  
ATOM     79 HD11 ILE     4      56.784  31.437  57.676  1.00  0.00           H  
ATOM     80 HD12 ILE     4      55.052  31.424  58.160  1.00  0.00           H  
ATOM     81 HD13 ILE     4      55.724  32.634  56.944  1.00  0.00           H  
ATOM     82  C   ILE     4      53.286  34.543  61.286  1.00  0.00           C  
ATOM     83  O   ILE     4      52.497  35.222  60.602  1.00  0.00           O  
ATOM     84  N   LEU     5      53.265  34.706  62.639  1.00  0.00           N  
ATOM     85  H   LEU     5      54.048  34.296  63.128  1.00  0.00           H  
ATOM     86  CA  LEU     5      52.355  35.498  63.441  1.00  0.00           C  
ATOM     87  HA  LEU     5      51.554  35.794  62.764  1.00  0.00           H  
ATOM     88  CB  LEU     5      52.000  34.543  64.592  1.00  0.00           C  
ATOM     89  HB2 LEU     5      52.919  34.343  65.142  1.00  0.00           H  
ATOM     90  HB3 LEU     5      51.649  33.631  64.109  1.00  0.00           H  
ATOM     91  CG  LEU     5      51.024  35.165  65.544  1.00  0.00           C  
ATOM     92  HG  LEU     5      51.484  36.143  65.687  1.00  0.00           H  
ATOM     93  CD1 LEU     5      49.617  35.315  64.905  1.00  0.00           C  
ATOM     94 HD11 LEU     5      49.041  35.901  65.621  1.00  0.00           H  
ATOM     95 HD12 LEU     5      49.675  35.928  64.005  1.00  0.00           H  
ATOM     96 HD13 LEU     5      49.221  34.315  64.728  1.00  0.00           H  
ATOM     97  CD2 LEU     5      51.040  34.530  66.907  1.00  0.00           C  
ATOM     98 HD21 LEU     5      52.045  34.607  67.324  1.00  0.00           H  
ATOM     99 HD22 LEU     5      50.263  34.930  67.559  1.00  0.00           H  
ATOM    100 HD23 LEU     5      50.741  33.484  66.971  1.00  0.00           H  
ATOM    101  C   LEU     5      52.985  36.846  63.873  1.00  0.00           C  
ATOM    102  O   LEU     5      53.893  36.835  64.682  1.00  0.00           O  
ATOM    103  N   LEU     6      52.500  38.013  63.371  1.00  0.00           N  
ATOM    104  H   LEU     6      51.758  37.948  62.688  1.00  0.00           H  
ATOM    105  CA  LEU     6      53.299  39.218  63.465  1.00  0.00           C  
ATOM    106  HA  LEU     6      54.372  39.028  63.434  1.00  0.00           H  
ATOM    107  CB  LEU     6      52.836  40.077  62.284  1.00  0.00           C  
ATOM    108  HB2 LEU     6      53.479  40.957  62.297  1.00  0.00           H  
ATOM    109  HB3 LEU     6      51.867  40.443  62.623  1.00  0.00           H  
ATOM    110  CG  LEU     6      53.003  39.426  60.802  1.00  0.00           C  
ATOM    111  HG  LEU     6      52.303  38.591  60.810  1.00  0.00           H  
ATOM    112  CD1 LEU     6      52.847  40.394  59.643  1.00  0.00           C  
ATOM    113 HD11 LEU     6      53.648  41.127  59.745  1.00  0.00           H  
ATOM    114 HD12 LEU     6      52.974  39.894  58.683  1.00  0.00           H  
ATOM    115 HD13 LEU     6      51.958  41.025  59.660  1.00  0.00           H  
ATOM    116  CD2 LEU     6      54.504  38.996  60.799  1.00  0.00           C  
ATOM    117 HD21 LEU     6      54.764  38.675  59.791  1.00  0.00           H  
ATOM    118 HD22 LEU     6      55.196  39.774  61.121  1.00  0.00           H  
ATOM    119 HD23 LEU     6      54.617  38.175  61.507  1.00  0.00           H  
ATOM    120  C   LEU     6      52.886  39.897  64.788  1.00  0.00           C  
ATOM    121  O   LEU     6      51.976  39.433  65.446  1.00  0.00           O  
ATOM    122  N   PRO     7      53.600  40.966  65.260  1.00  0.00           N  
ATOM    123  CD  PRO     7      54.731  41.625  64.658  1.00  0.00           C  
ATOM    124  HD2 PRO     7      54.272  42.476  64.153  1.00  0.00           H  
ATOM    125  HD3 PRO     7      55.252  40.973  63.957  1.00  0.00           H  
ATOM    126  CG  PRO     7      55.594  42.027  65.803  1.00  0.00           C  
ATOM    127  HG2 PRO     7      56.185  41.136  66.013  1.00  0.00           H  
ATOM    128  HG3 PRO     7      56.323  42.737  65.413  1.00  0.00           H  
ATOM    129  CB  PRO     7      54.580  42.373  66.866  1.00  0.00           C  
ATOM    130  HB2 PRO     7      54.931  42.203  67.884  1.00  0.00           H  
ATOM    131  HB3 PRO     7      54.236  43.404  66.788  1.00  0.00           H  
ATOM    132  CA  PRO     7      53.436  41.390  66.623  1.00  0.00           C  
ATOM    133  HA  PRO     7      53.548  40.534  67.288  1.00  0.00           H  
ATOM    134  C   PRO     7      52.096  42.060  66.840  1.00  0.00           C  
ATOM    135  O   PRO     7      51.360  42.372  65.853  1.00  0.00           O  
ATOM    136  N   LYS     8      51.664  42.068  68.090  1.00  0.00           N  
ATOM    137  H   LYS     8      52.355  41.810  68.780  1.00  0.00           H  
ATOM    138  CA  LYS     8      50.252  42.169  68.524  1.00  0.00           C  
ATOM    139  HA  LYS     8      49.870  41.165  68.340  1.00  0.00           H  
ATOM    140  CB  LYS     8      50.207  42.557  70.025  1.00  0.00           C  
ATOM    141  HB2 LYS     8      50.699  43.501  70.257  1.00  0.00           H  
ATOM    142  HB3 LYS     8      50.733  41.751  70.537  1.00  0.00           H  
ATOM    143  CG  LYS     8      48.788  42.474  70.726  1.00  0.00           C  
ATOM    144  HG2 LYS     8      48.936  42.164  71.760  1.00  0.00           H  
ATOM    145  HG3 LYS     8      48.147  41.680  70.342  1.00  0.00           H  
ATOM    146  CD  LYS     8      48.059  43.866  70.808  1.00  0.00           C  
ATOM    147  HD2 LYS     8      48.153  44.388  69.856  1.00  0.00           H  
ATOM    148  HD3 LYS     8      48.565  44.497  71.539  1.00  0.00           H  
ATOM    149  CE  LYS     8      46.590  43.709  71.180  1.00  0.00           C  
ATOM    150  HE2 LYS     8      46.621  43.653  72.268  1.00  0.00           H  
ATOM    151  HE3 LYS     8      46.136  42.816  70.751  1.00  0.00           H  
ATOM    152  NZ  LYS     8      45.800  44.898  70.681  1.00  0.00           N  
ATOM    153  HZ1 LYS     8      46.073  45.703  71.227  1.00  0.00           H  
ATOM    154  HZ2 LYS     8      46.007  45.164  69.729  1.00  0.00           H  
ATOM    155  HZ3 LYS     8      44.840  44.616  70.822  1.00  0.00           H  
ATOM    156  C   LYS     8      49.409  43.150  67.706  1.00  0.00           C  
ATOM    157  O   LYS     8      48.478  42.739  67.065  1.00  0.00           O  
ATOM    158  N   ASN     9      49.801  44.406  67.679  1.00  0.00           N  
ATOM    159  H   ASN     9      50.678  44.526  68.165  1.00  0.00           H  
ATOM    160  CA  ASN     9      49.162  45.528  66.947  1.00  0.00           C  
ATOM    161  HA  ASN     9      48.113  45.247  66.862  1.00  0.00           H  
ATOM    162  CB  ASN     9      49.267  46.862  67.681  1.00  0.00           C  
ATOM    163  HB2 ASN     9      50.310  47.008  67.962  1.00  0.00           H  
ATOM    164  HB3 ASN     9      48.748  46.791  68.636  1.00  0.00           H  
ATOM    165  CG  ASN     9      48.892  48.089  66.815  1.00  0.00           C  
ATOM    166  OD1 ASN     9      47.954  48.066  66.021  1.00  0.00           O  
ATOM    167  ND2 ASN     9      49.599  49.134  66.910  1.00  0.00           N  
ATOM    168 HD21 ASN     9      49.344  50.013  66.483  1.00  0.00           H  
ATOM    169 HD22 ASN     9      50.419  49.069  67.497  1.00  0.00           H  
ATOM    170  C   ASN     9      49.725  45.547  65.563  1.00  0.00           C  
ATOM    171  O   ASN     9      50.660  46.353  65.273  1.00  0.00           O  
ATOM    172  N   VAL    10      49.097  44.768  64.677  1.00  0.00           N  
ATOM    173  H   VAL    10      48.473  44.035  64.983  1.00  0.00           H  
ATOM    174  CA  VAL    10      49.416  44.751  63.226  1.00  0.00           C  
ATOM    175  HA  VAL    10      49.621  45.792  62.974  1.00  0.00           H  
ATOM    176  CB  VAL    10      50.617  43.848  62.790  1.00  0.00           C  
ATOM    177  HB  VAL    10      50.337  42.814  62.992  1.00  0.00           H  
ATOM    178  CG1 VAL    10      50.882  43.739  61.294  1.00  0.00           C  
ATOM    179 HG11 VAL    10      51.011  44.675  60.751  1.00  0.00           H  
ATOM    180 HG12 VAL    10      51.784  43.156  61.103  1.00  0.00           H  
ATOM    181 HG13 VAL    10      50.070  43.227  60.778  1.00  0.00           H  
ATOM    182  CG2 VAL    10      51.949  44.226  63.304  1.00  0.00           C  
ATOM    183 HG21 VAL    10      52.625  43.457  62.931  1.00  0.00           H  
ATOM    184 HG22 VAL    10      52.202  45.243  63.006  1.00  0.00           H  
ATOM    185 HG23 VAL    10      51.846  44.273  64.388  1.00  0.00           H  
ATOM    186  C   VAL    10      48.229  44.344  62.336  1.00  0.00           C  
ATOM    187  O   VAL    10      47.590  43.332  62.545  1.00  0.00           O  
ATOM    188  N   ILE    11      47.830  45.166  61.350  1.00  0.00           N  
ATOM    189  H   ILE    11      48.343  46.033  61.286  1.00  0.00           H  
ATOM    190  CA  ILE    11      46.884  44.951  60.216  1.00  0.00           C  
ATOM    191  HA  ILE    11      46.503  43.929  60.222  1.00  0.00           H  
ATOM    192  CB  ILE    11      45.546  45.745  60.354  1.00  0.00           C  
ATOM    193  HB  ILE    11      45.701  46.824  60.394  1.00  0.00           H  
ATOM    194  CG2 ILE    11      44.684  45.525  59.059  1.00  0.00           C  
ATOM    195 HG21 ILE    11      44.773  44.524  58.638  1.00  0.00           H  
ATOM    196 HG22 ILE    11      43.672  45.807  59.349  1.00  0.00           H  
ATOM    197 HG23 ILE    11      44.966  46.274  58.319  1.00  0.00           H  
ATOM    198  CG1 ILE    11      44.795  45.175  61.611  1.00  0.00           C  
ATOM    199 HG12 ILE    11      45.348  45.439  62.513  1.00  0.00           H  
ATOM    200 HG13 ILE    11      44.841  44.088  61.555  1.00  0.00           H  
ATOM    201  CD1 ILE    11      43.408  45.692  61.905  1.00  0.00           C  
ATOM    202 HD11 ILE    11      42.628  45.132  61.389  1.00  0.00           H  
ATOM    203 HD12 ILE    11      43.119  45.632  62.954  1.00  0.00           H  
ATOM    204 HD13 ILE    11      43.191  46.697  61.541  1.00  0.00           H  
ATOM    205  C   ILE    11      47.588  45.124  58.847  1.00  0.00           C  
ATOM    206  O   ILE    11      47.752  46.247  58.502  1.00  0.00           O  
ATOM    207  N   VAL    12      48.021  44.107  58.153  1.00  0.00           N  
ATOM    208  H   VAL    12      47.799  43.165  58.443  1.00  0.00           H  
ATOM    209  CA  VAL    12      48.664  44.227  56.798  1.00  0.00           C  
ATOM    210  HA  VAL    12      49.408  45.022  56.870  1.00  0.00           H  
ATOM    211  CB  VAL    12      49.325  42.974  56.381  1.00  0.00           C  
ATOM    212  HB  VAL    12      48.607  42.154  56.377  1.00  0.00           H  
ATOM    213  CG1 VAL    12      49.841  43.149  54.867  1.00  0.00           C  
ATOM    214 HG11 VAL    12      50.302  42.198  54.603  1.00  0.00           H  
ATOM    215 HG12 VAL    12      49.113  43.355  54.082  1.00  0.00           H  
ATOM    216 HG13 VAL    12      50.559  43.969  54.898  1.00  0.00           H  
ATOM    217  CG2 VAL    12      50.423  42.521  57.390  1.00  0.00           C  
ATOM    218 HG21 VAL    12      50.880  41.637  56.946  1.00  0.00           H  
ATOM    219 HG22 VAL    12      51.219  43.261  57.472  1.00  0.00           H  
ATOM    220 HG23 VAL    12      50.010  42.389  58.390  1.00  0.00           H  
ATOM    221  C   VAL    12      47.548  44.670  55.813  1.00  0.00           C  
ATOM    222  O   VAL    12      46.651  43.935  55.660  1.00  0.00           O  
ATOM    223  N   GLU    13      47.642  45.793  55.168  1.00  0.00           N  
ATOM    224  H   GLU    13      48.479  46.343  55.300  1.00  0.00           H  
ATOM    225  CA  GLU    13      46.828  46.172  53.979  1.00  0.00           C  
ATOM    226  HA  GLU    13      45.841  45.760  54.188  1.00  0.00           H  
ATOM    227  CB  GLU    13      46.605  47.707  53.901  1.00  0.00           C  
ATOM    228  HB2 GLU    13      47.525  48.242  54.137  1.00  0.00           H  
ATOM    229  HB3 GLU    13      46.002  48.007  54.758  1.00  0.00           H  
ATOM    230  CG  GLU    13      46.032  48.187  52.599  1.00  0.00           C  
ATOM    231  HG2 GLU    13      46.744  47.933  51.813  1.00  0.00           H  
ATOM    232  HG3 GLU    13      45.811  49.254  52.552  1.00  0.00           H  
ATOM    233  CD  GLU    13      44.712  47.450  52.250  1.00  0.00           C  
ATOM    234  OE1 GLU    13      44.441  47.080  51.158  1.00  0.00           O  
ATOM    235  OE2 GLU    13      44.131  46.998  53.222  1.00  0.00           O  
ATOM    236  C   GLU    13      47.375  45.574  52.665  1.00  0.00           C  
ATOM    237  O   GLU    13      46.664  44.739  52.063  1.00  0.00           O  
ATOM    238  N   CYS    14      48.506  45.969  52.253  1.00  0.00           N  
ATOM    239  H   CYS    14      49.112  46.510  52.853  1.00  0.00           H  
ATOM    240  CA  CYS    14      49.061  45.496  51.037  1.00  0.00           C  
ATOM    241  HA  CYS    14      48.286  44.916  50.537  1.00  0.00           H  
ATOM    242  CB  CYS    14      49.415  46.685  50.147  1.00  0.00           C  
ATOM    243  HB2 CYS    14      50.074  47.402  50.636  1.00  0.00           H  
ATOM    244  HB3 CYS    14      48.525  47.283  49.950  1.00  0.00           H  
ATOM    245  SG  CYS    14      50.155  46.265  48.657  1.00  0.00           S  
ATOM    246  HG  CYS    14      49.311  45.354  48.166  1.00  0.00           H  
ATOM    247  C   CYS    14      50.224  44.557  51.331  1.00  0.00           C  
ATOM    248  O   CYS    14      51.022  44.793  52.175  1.00  0.00           O  
ATOM    249  N   MET    15      50.303  43.516  50.501  1.00  0.00           N  
ATOM    250  H   MET    15      49.607  43.290  49.805  1.00  0.00           H  
ATOM    251  CA  MET    15      51.433  42.552  50.617  1.00  0.00           C  
ATOM    252  HA  MET    15      52.192  42.895  51.320  1.00  0.00           H  
ATOM    253  CB  MET    15      51.030  41.216  51.223  1.00  0.00           C  
ATOM    254  HB2 MET    15      50.312  40.715  50.573  1.00  0.00           H  
ATOM    255  HB3 MET    15      50.499  41.475  52.139  1.00  0.00           H  
ATOM    256  CG  MET    15      52.216  40.305  51.540  1.00  0.00           C  
ATOM    257  HG2 MET    15      52.722  40.749  52.397  1.00  0.00           H  
ATOM    258  HG3 MET    15      52.965  40.248  50.750  1.00  0.00           H  
ATOM    259  SD  MET    15      51.725  38.639  51.983  1.00  0.00           S  
ATOM    260  CE  MET    15      51.254  38.096  50.327  1.00  0.00           C  
ATOM    261  HE1 MET    15      52.042  38.210  49.583  1.00  0.00           H  
ATOM    262  HE2 MET    15      51.118  37.015  50.359  1.00  0.00           H  
ATOM    263  HE3 MET    15      50.341  38.566  49.960  1.00  0.00           H  
ATOM    264  C   MET    15      52.096  42.251  49.248  1.00  0.00           C  
ATOM    265  O   MET    15      51.488  41.895  48.231  1.00  0.00           O  
ATOM    266  N   VAL    16      53.451  42.292  49.185  1.00  0.00           N  
ATOM    267  H   VAL    16      54.041  42.597  49.946  1.00  0.00           H  
ATOM    268  CA  VAL    16      54.268  42.172  47.953  1.00  0.00           C  
ATOM    269  HA  VAL    16      53.719  41.601  47.204  1.00  0.00           H  
ATOM    270  CB  VAL    16      54.557  43.559  47.337  1.00  0.00           C  
ATOM    271  HB  VAL    16      54.955  44.199  48.124  1.00  0.00           H  
ATOM    272  CG1 VAL    16      55.535  43.488  46.139  1.00  0.00           C  
ATOM    273 HG11 VAL    16      55.409  44.315  45.440  1.00  0.00           H  
ATOM    274 HG12 VAL    16      56.578  43.507  46.456  1.00  0.00           H  
ATOM    275 HG13 VAL    16      55.222  42.633  45.539  1.00  0.00           H  
ATOM    276  CG2 VAL    16      53.224  44.183  46.711  1.00  0.00           C  
ATOM    277 HG21 VAL    16      52.720  43.410  46.132  1.00  0.00           H  
ATOM    278 HG22 VAL    16      52.473  44.433  47.460  1.00  0.00           H  
ATOM    279 HG23 VAL    16      53.410  45.131  46.208  1.00  0.00           H  
ATOM    280  C   VAL    16      55.506  41.293  48.219  1.00  0.00           C  
ATOM    281  O   VAL    16      56.408  41.646  49.054  1.00  0.00           O  
ATOM    282  N   ALA    17      55.613  40.059  47.765  1.00  0.00           N  
ATOM    283  H   ALA    17      54.852  39.633  47.256  1.00  0.00           H  
ATOM    284  CA  ALA    17      56.817  39.298  47.737  1.00  0.00           C  
ATOM    285  HA  ALA    17      57.396  39.339  48.659  1.00  0.00           H  
ATOM    286  CB  ALA    17      56.614  37.865  47.518  1.00  0.00           C  
ATOM    287  HB1 ALA    17      57.645  37.515  47.465  1.00  0.00           H  
ATOM    288  HB2 ALA    17      56.109  37.277  48.284  1.00  0.00           H  
ATOM    289  HB3 ALA    17      55.992  37.778  46.627  1.00  0.00           H  
ATOM    290  C   ALA    17      57.818  39.856  46.670  1.00  0.00           C  
ATOM    291  O   ALA    17      57.449  40.120  45.501  1.00  0.00           O  
ATOM    292  N   THR    18      59.048  40.000  47.070  1.00  0.00           N  
ATOM    293  H   THR    18      59.215  39.920  48.063  1.00  0.00           H  
ATOM    294  CA  THR    18      60.162  40.521  46.302  1.00  0.00           C  
ATOM    295  HA  THR    18      59.724  41.323  45.709  1.00  0.00           H  
ATOM    296  CB  THR    18      61.356  40.965  47.192  1.00  0.00           C  
ATOM    297  HB  THR    18      61.902  40.159  47.682  1.00  0.00           H  
ATOM    298  CG2 THR    18      62.460  41.788  46.514  1.00  0.00           C  
ATOM    299 HG21 THR    18      61.968  42.633  46.034  1.00  0.00           H  
ATOM    300 HG22 THR    18      63.267  42.002  47.216  1.00  0.00           H  
ATOM    301 HG23 THR    18      62.933  41.256  45.689  1.00  0.00           H  
ATOM    302  OG1 THR    18      60.772  41.805  48.150  1.00  0.00           O  
ATOM    303  HG1 THR    18      60.507  41.232  48.873  1.00  0.00           H  
ATOM    304  C   THR    18      60.746  39.463  45.432  1.00  0.00           C  
ATOM    305  O   THR    18      61.270  38.427  45.905  1.00  0.00           O  
ATOM    306  N   HIE    19      60.745  39.731  44.123  1.00  0.00           N  
ATOM    307  H   HIE    19      60.542  40.693  43.894  1.00  0.00           H  
ATOM    308  CA  HIE    19      61.148  38.626  43.115  1.00  0.00           C  
ATOM    309  HA  HIE    19      60.581  37.742  43.407  1.00  0.00           H  
ATOM    310  CB  HIE    19      60.791  39.074  41.676  1.00  0.00           C  
ATOM    311  HB2 HIE    19      61.400  39.925  41.371  1.00  0.00           H  
ATOM    312  HB3 HIE    19      59.783  39.483  41.740  1.00  0.00           H  
ATOM    313  CG  HIE    19      60.758  37.935  40.661  1.00  0.00           C  
ATOM    314  ND1 HIE    19      61.831  37.200  40.274  1.00  0.00           N  
ATOM    315  CE1 HIE    19      61.382  36.433  39.267  1.00  0.00           C  
ATOM    316  HE1 HIE    19      62.053  35.752  38.765  1.00  0.00           H  
ATOM    317  NE2 HIE    19      60.145  36.745  38.975  1.00  0.00           N  
ATOM    318  HE2 HIE    19      59.633  36.448  38.157  1.00  0.00           H  
ATOM    319  CD2 HIE    19      59.655  37.664  39.913  1.00  0.00           C  
ATOM    320  HD2 HIE    19      58.757  38.258  39.826  1.00  0.00           H  
ATOM    321  C   HIE    19      62.650  38.214  43.199  1.00  0.00           C  
ATOM    322  O   HIE    19      62.918  37.062  43.282  1.00  0.00           O  
ATOM    323  N   HIE    20      63.580  39.239  43.300  1.00  0.00           N  
ATOM    324  H   HIE    20      63.297  40.202  43.190  1.00  0.00           H  
ATOM    325  CA  HIE    20      65.012  39.083  43.445  1.00  0.00           C  
ATOM    326  HA  HIE    20      65.423  38.505  42.618  1.00  0.00           H  
ATOM    327  CB  HIE    20      65.657  40.469  43.460  1.00  0.00           C  
ATOM    328  HB2 HIE    20      65.148  41.056  44.225  1.00  0.00           H  
ATOM    329  HB3 HIE    20      65.498  40.978  42.510  1.00  0.00           H  
ATOM    330  CG  HIE    20      67.115  40.413  43.698  1.00  0.00           C  
ATOM    331  ND1 HIE    20      68.014  39.627  42.947  1.00  0.00           N  
ATOM    332  CE1 HIE    20      69.273  39.852  43.390  1.00  0.00           C  
ATOM    333  HE1 HIE    20      70.162  39.432  42.943  1.00  0.00           H  
ATOM    334  NE2 HIE    20      69.168  40.636  44.510  1.00  0.00           N  
ATOM    335  HE2 HIE    20      69.965  41.022  44.997  1.00  0.00           H  
ATOM    336  CD2 HIE    20      67.868  41.121  44.575  1.00  0.00           C  
ATOM    337  HD2 HIE    20      67.519  41.846  45.296  1.00  0.00           H  
ATOM    338  C   HIE    20      65.276  38.483  44.796  1.00  0.00           C  
ATOM    339  O   HIE    20      65.079  39.002  45.833  1.00  0.00           O  
ATOM    340  N   ASN    21      65.809  37.244  44.815  1.00  0.00           N  
ATOM    341  H   ASN    21      65.883  36.826  43.899  1.00  0.00           H  
ATOM    342  CA  ASN    21      66.580  36.626  45.933  1.00  0.00           C  
ATOM    343  HA  ASN    21      66.107  36.576  46.914  1.00  0.00           H  
ATOM    344  CB  ASN    21      66.802  35.178  45.531  1.00  0.00           C  
ATOM    345  HB2 ASN    21      67.388  35.166  44.612  1.00  0.00           H  
ATOM    346  HB3 ASN    21      65.871  34.653  45.319  1.00  0.00           H  
ATOM    347  CG  ASN    21      67.444  34.402  46.654  1.00  0.00           C  
ATOM    348  OD1 ASN    21      68.260  34.983  47.382  1.00  0.00           O  
ATOM    349  ND2 ASN    21      67.326  33.128  46.673  1.00  0.00           N  
ATOM    350 HD21 ASN    21      67.671  32.759  47.547  1.00  0.00           H  
ATOM    351 HD22 ASN    21      66.736  32.560  46.082  1.00  0.00           H  
ATOM    352  C   ASN    21      67.935  37.340  46.087  1.00  0.00           C  
ATOM    353  O   ASN    21      68.845  37.157  45.300  1.00  0.00           O  
ATOM    354  N   SER    22      67.969  38.198  47.103  1.00  0.00           N  
ATOM    355  H   SER    22      67.225  38.198  47.786  1.00  0.00           H  
ATOM    356  CA  SER    22      69.216  38.764  47.534  1.00  0.00           C  
ATOM    357  HA  SER    22      69.909  38.927  46.709  1.00  0.00           H  
ATOM    358  CB  SER    22      69.050  40.206  48.096  1.00  0.00           C  
ATOM    359  HB2 SER    22      68.567  40.937  47.447  1.00  0.00           H  
ATOM    360  HB3 SER    22      70.059  40.549  48.326  1.00  0.00           H  
ATOM    361  OG  SER    22      68.198  40.082  49.226  1.00  0.00           O  
ATOM    362  HG  SER    22      67.291  39.950  48.942  1.00  0.00           H  
ATOM    363  C   SER    22      69.868  37.822  48.546  1.00  0.00           C  
ATOM    364  O   SER    22      71.109  37.761  48.617  1.00  0.00           O  
ATOM    365  N   ARG    23      69.092  37.020  49.337  1.00  0.00           N  
ATOM    366  H   ARG    23      68.090  37.137  49.281  1.00  0.00           H  
ATOM    367  CA  ARG    23      69.573  35.944  50.301  1.00  0.00           C  
ATOM    368  HA  ARG    23      70.565  35.583  50.026  1.00  0.00           H  
ATOM    369  CB  ARG    23      69.576  36.542  51.763  1.00  0.00           C  
ATOM    370  HB2 ARG    23      69.972  35.815  52.472  1.00  0.00           H  
ATOM    371  HB3 ARG    23      68.552  36.755  52.070  1.00  0.00           H  
ATOM    372  CG  ARG    23      70.461  37.738  51.977  1.00  0.00           C  
ATOM    373  HG2 ARG    23      70.081  38.626  51.470  1.00  0.00           H  
ATOM    374  HG3 ARG    23      71.433  37.345  51.680  1.00  0.00           H  
ATOM    375  CD  ARG    23      70.437  38.098  53.443  1.00  0.00           C  
ATOM    376  HD2 ARG    23      70.624  37.192  54.020  1.00  0.00           H  
ATOM    377  HD3 ARG    23      69.468  38.506  53.731  1.00  0.00           H  
ATOM    378  NE  ARG    23      71.611  38.977  53.722  1.00  0.00           N  
ATOM    379  HE  ARG    23      72.320  38.976  53.003  1.00  0.00           H  
ATOM    380  CZ  ARG    23      71.749  39.850  54.707  1.00  0.00           C  
ATOM    381  NH1 ARG    23      70.840  40.043  55.611  1.00  0.00           N  
ATOM    382 HH11 ARG    23      69.986  39.511  55.530  1.00  0.00           H  
ATOM    383 HH12 ARG    23      70.996  40.688  56.373  1.00  0.00           H  
ATOM    384  NH2 ARG    23      72.821  40.606  54.872  1.00  0.00           N  
ATOM    385 HH21 ARG    23      72.996  41.070  55.752  1.00  0.00           H  
ATOM    386 HH22 ARG    23      73.652  40.513  54.306  1.00  0.00           H  
ATOM    387  C   ARG    23      68.764  34.650  50.209  1.00  0.00           C  
ATOM    388  O   ARG    23      69.325  33.635  49.872  1.00  0.00           O  
ATOM    389  N   ASN    24      67.443  34.713  50.575  1.00  0.00           N  
ATOM    390  H   ASN    24      67.234  35.483  51.195  1.00  0.00           H  
ATOM    391  CA  ASN    24      66.507  33.637  50.411  1.00  0.00           C  
ATOM    392  HA  ASN    24      66.933  32.910  49.719  1.00  0.00           H  
ATOM    393  CB  ASN    24      66.401  32.782  51.703  1.00  0.00           C  
ATOM    394  HB2 ASN    24      66.116  33.322  52.606  1.00  0.00           H  
ATOM    395  HB3 ASN    24      67.412  32.408  51.866  1.00  0.00           H  
ATOM    396  CG  ASN    24      65.411  31.587  51.526  1.00  0.00           C  
ATOM    397  OD1 ASN    24      65.690  30.667  50.898  1.00  0.00           O  
ATOM    398  ND2 ASN    24      64.249  31.655  52.175  1.00  0.00           N  
ATOM    399 HD21 ASN    24      63.664  30.844  52.034  1.00  0.00           H  
ATOM    400 HD22 ASN    24      63.922  32.447  52.710  1.00  0.00           H  
ATOM    401  C   ASN    24      65.167  34.112  49.907  1.00  0.00           C  
ATOM    402  O   ASN    24      64.891  34.013  48.738  1.00  0.00           O  
ATOM    403  N   ALA    25      64.269  34.543  50.807  1.00  0.00           N  
ATOM    404  H   ALA    25      64.659  34.700  51.726  1.00  0.00           H  
ATOM    405  CA  ALA    25      63.034  35.255  50.386  1.00  0.00           C  
ATOM    406  HA  ALA    25      63.397  35.840  49.541  1.00  0.00           H  
ATOM    407  CB  ALA    25      61.931  34.245  50.074  1.00  0.00           C  
ATOM    408  HB1 ALA    25      62.182  33.562  49.262  1.00  0.00           H  
ATOM    409  HB2 ALA    25      61.679  33.834  51.051  1.00  0.00           H  
ATOM    410  HB3 ALA    25      61.017  34.743  49.749  1.00  0.00           H  
ATOM    411  C   ALA    25      62.459  36.429  51.294  1.00  0.00           C  
ATOM    412  O   ALA    25      62.463  36.308  52.540  1.00  0.00           O  
ATOM    413  N   SER    26      62.021  37.580  50.742  1.00  0.00           N  
ATOM    414  H   SER    26      61.950  37.666  49.738  1.00  0.00           H  
ATOM    415  CA  SER    26      61.621  38.794  51.507  1.00  0.00           C  
ATOM    416  HA  SER    26      61.358  38.367  52.474  1.00  0.00           H  
ATOM    417  CB  SER    26      62.796  39.783  51.647  1.00  0.00           C  
ATOM    418  HB2 SER    26      63.506  39.359  52.357  1.00  0.00           H  
ATOM    419  HB3 SER    26      62.521  40.758  52.049  1.00  0.00           H  
ATOM    420  OG  SER    26      63.389  39.955  50.354  1.00  0.00           O  
ATOM    421  HG  SER    26      63.808  40.810  50.231  1.00  0.00           H  
ATOM    422  C   SER    26      60.331  39.375  51.064  1.00  0.00           C  
ATOM    423  O   SER    26      60.066  39.542  49.877  1.00  0.00           O  
ATOM    424  N   ILE    27      59.497  39.899  51.977  1.00  0.00           N  
ATOM    425  H   ILE    27      59.843  39.927  52.925  1.00  0.00           H  
ATOM    426  CA  ILE    27      58.197  40.486  51.727  1.00  0.00           C  
ATOM    427  HA  ILE    27      58.099  40.478  50.642  1.00  0.00           H  
ATOM    428  CB  ILE    27      57.060  39.647  52.486  1.00  0.00           C  
ATOM    429  HB  ILE    27      56.954  39.911  53.538  1.00  0.00           H  
ATOM    430  CG2 ILE    27      55.782  39.885  51.752  1.00  0.00           C  
ATOM    431 HG21 ILE    27      55.383  40.896  51.840  1.00  0.00           H  
ATOM    432 HG22 ILE    27      55.894  39.482  50.745  1.00  0.00           H  
ATOM    433 HG23 ILE    27      54.987  39.347  52.267  1.00  0.00           H  
ATOM    434  CG1 ILE    27      57.364  38.119  52.672  1.00  0.00           C  
ATOM    435 HG12 ILE    27      56.655  37.622  53.334  1.00  0.00           H  
ATOM    436 HG13 ILE    27      58.332  38.034  53.164  1.00  0.00           H  
ATOM    437  CD1 ILE    27      57.461  37.274  51.431  1.00  0.00           C  
ATOM    438 HD11 ILE    27      57.667  37.819  50.510  1.00  0.00           H  
ATOM    439 HD12 ILE    27      58.319  36.605  51.498  1.00  0.00           H  
ATOM    440 HD13 ILE    27      56.718  36.494  51.269  1.00  0.00           H  
ATOM    441  C   ILE    27      58.152  41.996  52.110  1.00  0.00           C  
ATOM    442  O   ILE    27      58.748  42.255  53.113  1.00  0.00           O  
ATOM    443  N   TRP    28      57.400  42.881  51.415  1.00  0.00           N  
ATOM    444  H   TRP    28      56.954  42.479  50.603  1.00  0.00           H  
ATOM    445  CA  TRP    28      57.077  44.171  51.846  1.00  0.00           C  
ATOM    446  HA  TRP    28      57.744  44.419  52.671  1.00  0.00           H  
ATOM    447  CB  TRP    28      57.387  45.236  50.746  1.00  0.00           C  
ATOM    448  HB2 TRP    28      57.011  46.241  50.936  1.00  0.00           H  
ATOM    449  HB3 TRP    28      56.836  44.858  49.885  1.00  0.00           H  
ATOM    450  CG  TRP    28      58.803  45.256  50.380  1.00  0.00           C  
ATOM    451  CD1 TRP    28      59.386  44.404  49.517  1.00  0.00           C  
ATOM    452  HD1 TRP    28      58.815  43.743  48.882  1.00  0.00           H  
ATOM    453  NE1 TRP    28      60.738  44.544  49.431  1.00  0.00           N  
ATOM    454  HE1 TRP    28      61.260  43.872  48.887  1.00  0.00           H  
ATOM    455  CE2 TRP    28      61.106  45.526  50.297  1.00  0.00           C  
ATOM    456  CZ2 TRP    28      62.317  46.094  50.680  1.00  0.00           C  
ATOM    457  HZ2 TRP    28      63.269  45.653  50.426  1.00  0.00           H  
ATOM    458  CH2 TRP    28      62.447  47.280  51.483  1.00  0.00           C  
ATOM    459  HH2 TRP    28      63.423  47.665  51.739  1.00  0.00           H  
ATOM    460  CZ3 TRP    28      61.267  47.919  51.977  1.00  0.00           C  
ATOM    461  HZ3 TRP    28      61.397  48.774  52.625  1.00  0.00           H  
ATOM    462  CE3 TRP    28      60.071  47.221  51.685  1.00  0.00           C  
ATOM    463  HE3 TRP    28      59.186  47.565  52.201  1.00  0.00           H  
ATOM    464  CD2 TRP    28      59.958  46.037  50.933  1.00  0.00           C  
ATOM    465  C   TRP    28      55.596  44.302  52.271  1.00  0.00           C  
ATOM    466  O   TRP    28      54.637  43.724  51.709  1.00  0.00           O  
ATOM    467  N   LEU    29      55.369  44.997  53.389  1.00  0.00           N  
ATOM    468  H   LEU    29      56.048  45.631  53.786  1.00  0.00           H  
ATOM    469  CA  LEU    29      54.091  44.986  54.148  1.00  0.00           C  
ATOM    470  HA  LEU    29      53.323  44.419  53.623  1.00  0.00           H  
ATOM    471  CB  LEU    29      54.266  44.374  55.533  1.00  0.00           C  
ATOM    472  HB2 LEU    29      53.334  44.441  56.094  1.00  0.00           H  
ATOM    473  HB3 LEU    29      54.872  44.948  56.234  1.00  0.00           H  
ATOM    474  CG  LEU    29      54.688  42.847  55.535  1.00  0.00           C  
ATOM    475  HG  LEU    29      55.584  42.650  54.945  1.00  0.00           H  
ATOM    476  CD1 LEU    29      54.757  42.259  57.004  1.00  0.00           C  
ATOM    477 HD11 LEU    29      55.539  42.877  57.446  1.00  0.00           H  
ATOM    478 HD12 LEU    29      53.798  42.445  57.487  1.00  0.00           H  
ATOM    479 HD13 LEU    29      54.936  41.190  57.116  1.00  0.00           H  
ATOM    480  CD2 LEU    29      53.564  42.052  54.833  1.00  0.00           C  
ATOM    481 HD21 LEU    29      53.687  40.971  54.888  1.00  0.00           H  
ATOM    482 HD22 LEU    29      52.535  42.262  55.126  1.00  0.00           H  
ATOM    483 HD23 LEU    29      53.532  42.359  53.788  1.00  0.00           H  
ATOM    484  C   LEU    29      53.525  46.355  54.367  1.00  0.00           C  
ATOM    485  O   LEU    29      53.961  47.148  55.195  1.00  0.00           O  
ATOM    486  N   GLY    30      52.493  46.752  53.536  1.00  0.00           N  
ATOM    487  H   GLY    30      52.202  46.027  52.897  1.00  0.00           H  
ATOM    488  CA  GLY    30      51.635  47.904  53.626  1.00  0.00           C  
ATOM    489  HA2 GLY    30      50.772  47.714  52.987  1.00  0.00           H  
ATOM    490  HA3 GLY    30      52.156  48.861  53.598  1.00  0.00           H  
ATOM    491  C   GLY    30      50.925  47.819  55.034  1.00  0.00           C  
ATOM    492  O   GLY    30      50.135  46.887  55.301  1.00  0.00           O  
ATOM    493  N   CYS    31      51.189  48.724  55.885  1.00  0.00           N  
ATOM    494  H   CYS    31      51.922  49.389  55.687  1.00  0.00           H  
ATOM    495  CA  CYS    31      50.607  48.715  57.284  1.00  0.00           C  
ATOM    496  HA  CYS    31      50.399  47.725  57.692  1.00  0.00           H  
ATOM    497  CB  CYS    31      51.705  49.263  58.194  1.00  0.00           C  
ATOM    498  HB2 CYS    31      51.281  49.417  59.187  1.00  0.00           H  
ATOM    499  HB3 CYS    31      52.182  50.163  57.805  1.00  0.00           H  
ATOM    500  SG  CYS    31      52.952  47.927  58.228  1.00  0.00           S  
ATOM    501  HG  CYS    31      53.149  47.692  56.927  1.00  0.00           H  
ATOM    502  C   CYS    31      49.369  49.552  57.356  1.00  0.00           C  
ATOM    503  O   CYS    31      49.355  50.804  57.172  1.00  0.00           O  
ATOM    504  N   GLY    32      48.287  48.875  57.702  1.00  0.00           N  
ATOM    505  H   GLY    32      48.484  47.904  57.897  1.00  0.00           H  
ATOM    506  CA  GLY    32      46.881  49.380  57.801  1.00  0.00           C  
ATOM    507  HA2 GLY    32      46.097  48.687  57.496  1.00  0.00           H  
ATOM    508  HA3 GLY    32      46.889  50.151  57.032  1.00  0.00           H  
ATOM    509  C   GLY    32      46.474  50.011  59.131  1.00  0.00           C  
ATOM    510  O   GLY    32      45.748  50.961  59.241  1.00  0.00           O  
ATOM    511  N   HIE    33      46.923  49.248  60.145  1.00  0.00           N  
ATOM    512  H   HIE    33      47.263  48.313  59.975  1.00  0.00           H  
ATOM    513  CA  HIE    33      46.810  49.582  61.555  1.00  0.00           C  
ATOM    514  HA  HIE    33      45.741  49.609  61.767  1.00  0.00           H  
ATOM    515  CB  HIE    33      47.525  48.432  62.334  1.00  0.00           C  
ATOM    516  HB2 HIE    33      46.867  47.566  62.259  1.00  0.00           H  
ATOM    517  HB3 HIE    33      47.489  48.582  63.413  1.00  0.00           H  
ATOM    518  CG  HIE    33      48.981  48.334  62.037  1.00  0.00           C  
ATOM    519  ND1 HIE    33      49.734  47.845  60.971  1.00  0.00           N  
ATOM    520  CE1 HIE    33      50.999  47.841  61.362  1.00  0.00           C  
ATOM    521  HE1 HIE    33      51.847  47.410  60.851  1.00  0.00           H  
ATOM    522  NE2 HIE    33      51.115  48.197  62.622  1.00  0.00           N  
ATOM    523  HE2 HIE    33      51.994  48.230  63.117  1.00  0.00           H  
ATOM    524  CD2 HIE    33      49.832  48.500  63.083  1.00  0.00           C  
ATOM    525  HD2 HIE    33      49.486  48.926  64.013  1.00  0.00           H  
ATOM    526  C   HIE    33      47.493  50.973  61.870  1.00  0.00           C  
ATOM    527  O   HIE    33      47.146  51.613  62.812  1.00  0.00           O  
ATOM    528  N   THR    34      48.406  51.512  61.046  1.00  0.00           N  
ATOM    529  H   THR    34      48.801  50.932  60.320  1.00  0.00           H  
ATOM    530  CA  THR    34      49.021  52.877  61.197  1.00  0.00           C  
ATOM    531  HA  THR    34      48.682  53.265  62.158  1.00  0.00           H  
ATOM    532  CB  THR    34      50.555  52.765  61.199  1.00  0.00           C  
ATOM    533  HB  THR    34      51.063  53.727  61.130  1.00  0.00           H  
ATOM    534  CG2 THR    34      51.075  52.153  62.481  1.00  0.00           C  
ATOM    535 HG21 THR    34      52.163  52.185  62.434  1.00  0.00           H  
ATOM    536 HG22 THR    34      50.687  52.763  63.296  1.00  0.00           H  
ATOM    537 HG23 THR    34      50.759  51.109  62.488  1.00  0.00           H  
ATOM    538  OG1 THR    34      51.011  52.145  59.913  1.00  0.00           O  
ATOM    539  HG1 THR    34      50.548  52.561  59.182  1.00  0.00           H  
ATOM    540  C   THR    34      48.603  53.892  60.137  1.00  0.00           C  
ATOM    541  O   THR    34      48.683  53.595  58.936  1.00  0.00           O  
ATOM    542  N   ASP    35      48.230  55.126  60.566  1.00  0.00           N  
ATOM    543  H   ASP    35      48.332  55.359  61.543  1.00  0.00           H  
ATOM    544  CA  ASP    35      47.821  56.172  59.674  1.00  0.00           C  
ATOM    545  HA  ASP    35      47.255  55.837  58.805  1.00  0.00           H  
ATOM    546  CB  ASP    35      46.838  57.020  60.469  1.00  0.00           C  
ATOM    547  HB2 ASP    35      46.490  57.865  59.876  1.00  0.00           H  
ATOM    548  HB3 ASP    35      47.392  57.282  61.371  1.00  0.00           H  
ATOM    549  CG  ASP    35      45.552  56.234  60.874  1.00  0.00           C  
ATOM    550  OD1 ASP    35      45.169  55.372  60.034  1.00  0.00           O  
ATOM    551  OD2 ASP    35      44.975  56.499  61.927  1.00  0.00           O  
ATOM    552  C   ASP    35      49.005  57.076  59.112  1.00  0.00           C  
ATOM    553  O   ASP    35      48.723  57.916  58.271  1.00  0.00           O  
ATOM    554  N   ARG    36      50.236  56.805  59.620  1.00  0.00           N  
ATOM    555  H   ARG    36      50.336  56.261  60.465  1.00  0.00           H  
ATOM    556  CA  ARG    36      51.531  57.147  59.045  1.00  0.00           C  
ATOM    557  HA  ARG    36      51.452  58.154  58.635  1.00  0.00           H  
ATOM    558  CB  ARG    36      52.496  57.125  60.214  1.00  0.00           C  
ATOM    559  HB2 ARG    36      53.486  57.278  59.783  1.00  0.00           H  
ATOM    560  HB3 ARG    36      52.535  56.098  60.577  1.00  0.00           H  
ATOM    561  CG  ARG    36      52.362  58.095  61.410  1.00  0.00           C  
ATOM    562  HG2 ARG    36      52.939  57.783  62.281  1.00  0.00           H  
ATOM    563  HG3 ARG    36      51.339  57.928  61.749  1.00  0.00           H  
ATOM    564  CD  ARG    36      52.481  59.585  61.123  1.00  0.00           C  
ATOM    565  HD2 ARG    36      52.145  60.134  62.003  1.00  0.00           H  
ATOM    566  HD3 ARG    36      51.830  59.901  60.307  1.00  0.00           H  
ATOM    567  NE  ARG    36      53.909  59.922  60.687  1.00  0.00           N  
ATOM    568  HE  ARG    36      54.615  59.260  60.976  1.00  0.00           H  
ATOM    569  CZ  ARG    36      54.347  61.042  60.210  1.00  0.00           C  
ATOM    570  NH1 ARG    36      53.479  62.020  59.898  1.00  0.00           N  
ATOM    571 HH11 ARG    36      53.961  62.897  59.764  1.00  0.00           H  
ATOM    572 HH12 ARG    36      52.528  61.893  60.215  1.00  0.00           H  
ATOM    573  NH2 ARG    36      55.517  61.201  59.947  1.00  0.00           N  
ATOM    574 HH21 ARG    36      56.176  60.463  60.152  1.00  0.00           H  
ATOM    575 HH22 ARG    36      55.759  62.111  59.584  1.00  0.00           H  
ATOM    576  C   ARG    36      51.940  56.190  57.928  1.00  0.00           C  
ATOM    577  O   ARG    36      51.458  55.033  57.872  1.00  0.00           O  
ATOM    578  N   GLY    37      52.781  56.667  57.035  1.00  0.00           N  
ATOM    579  H   GLY    37      53.050  57.637  56.953  1.00  0.00           H  
ATOM    580  CA  GLY    37      53.169  55.918  55.803  1.00  0.00           C  
ATOM    581  HA2 GLY    37      53.543  56.585  55.026  1.00  0.00           H  
ATOM    582  HA3 GLY    37      52.329  55.315  55.455  1.00  0.00           H  
ATOM    583  C   GLY    37      54.262  54.885  56.106  1.00  0.00           C  
ATOM    584  O   GLY    37      55.485  55.062  55.985  1.00  0.00           O  
ATOM    585  N   GLN    38      53.763  53.690  56.531  1.00  0.00           N  
ATOM    586  H   GLN    38      52.767  53.696  56.694  1.00  0.00           H  
ATOM    587  CA  GLN    38      54.498  52.665  57.221  1.00  0.00           C  
ATOM    588  HA  GLN    38      55.424  53.113  57.581  1.00  0.00           H  
ATOM    589  CB  GLN    38      53.709  52.420  58.537  1.00  0.00           C  
ATOM    590  HB2 GLN    38      53.629  53.352  59.097  1.00  0.00           H  
ATOM    591  HB3 GLN    38      52.700  52.143  58.232  1.00  0.00           H  
ATOM    592  CG  GLN    38      54.340  51.300  59.428  1.00  0.00           C  
ATOM    593  HG2 GLN    38      53.735  51.126  60.318  1.00  0.00           H  
ATOM    594  HG3 GLN    38      54.295  50.417  58.790  1.00  0.00           H  
ATOM    595  CD  GLN    38      55.764  51.414  59.894  1.00  0.00           C  
ATOM    596  OE1 GLN    38      56.597  50.579  59.779  1.00  0.00           O  
ATOM    597  NE2 GLN    38      56.086  52.503  60.606  1.00  0.00           N  
ATOM    598 HE21 GLN    38      55.361  53.150  60.880  1.00  0.00           H  
ATOM    599 HE22 GLN    38      57.073  52.488  60.821  1.00  0.00           H  
ATOM    600  C   GLN    38      54.789  51.433  56.338  1.00  0.00           C  
ATOM    601  O   GLN    38      53.889  50.672  56.108  1.00  0.00           O  
ATOM    602  N   LEU    39      56.025  51.179  55.933  1.00  0.00           N  
ATOM    603  H   LEU    39      56.689  51.805  56.365  1.00  0.00           H  
ATOM    604  CA  LEU    39      56.578  50.093  55.177  1.00  0.00           C  
ATOM    605  HA  LEU    39      55.653  49.653  54.803  1.00  0.00           H  
ATOM    606  CB  LEU    39      57.376  50.777  54.104  1.00  0.00           C  
ATOM    607  HB2 LEU    39      58.318  51.121  54.531  1.00  0.00           H  
ATOM    608  HB3 LEU    39      56.788  51.622  53.746  1.00  0.00           H  
ATOM    609  CG  LEU    39      57.731  49.820  52.913  1.00  0.00           C  
ATOM    610  HG  LEU    39      58.368  49.046  53.340  1.00  0.00           H  
ATOM    611  CD1 LEU    39      56.539  49.000  52.244  1.00  0.00           C  
ATOM    612 HD11 LEU    39      56.805  48.785  51.209  1.00  0.00           H  
ATOM    613 HD12 LEU    39      56.435  48.138  52.902  1.00  0.00           H  
ATOM    614 HD13 LEU    39      55.665  49.647  52.313  1.00  0.00           H  
ATOM    615  CD2 LEU    39      58.315  50.626  51.815  1.00  0.00           C  
ATOM    616 HD21 LEU    39      59.333  50.934  52.052  1.00  0.00           H  
ATOM    617 HD22 LEU    39      58.499  49.957  50.974  1.00  0.00           H  
ATOM    618 HD23 LEU    39      57.852  51.579  51.560  1.00  0.00           H  
ATOM    619  C   LEU    39      57.283  49.110  56.081  1.00  0.00           C  
ATOM    620  O   LEU    39      58.499  49.093  56.225  1.00  0.00           O  
ATOM    621  N   SER    40      56.465  48.237  56.717  1.00  0.00           N  
ATOM    622  H   SER    40      55.498  48.223  56.425  1.00  0.00           H  
ATOM    623  CA  SER    40      57.091  47.097  57.443  1.00  0.00           C  
ATOM    624  HA  SER    40      57.901  47.470  58.069  1.00  0.00           H  
ATOM    625  CB  SER    40      56.043  46.407  58.355  1.00  0.00           C  
ATOM    626  HB2 SER    40      55.126  46.280  57.778  1.00  0.00           H  
ATOM    627  HB3 SER    40      55.824  47.149  59.122  1.00  0.00           H  
ATOM    628  OG  SER    40      56.576  45.252  58.966  1.00  0.00           O  
ATOM    629  HG  SER    40      56.004  44.920  59.662  1.00  0.00           H  
ATOM    630  C   SER    40      57.677  46.070  56.492  1.00  0.00           C  
ATOM    631  O   SER    40      57.264  46.032  55.333  1.00  0.00           O  
ATOM    632  N   PHE    41      58.697  45.372  56.877  1.00  0.00           N  
ATOM    633  H   PHE    41      58.919  45.519  57.851  1.00  0.00           H  
ATOM    634  CA  PHE    41      59.497  44.517  56.015  1.00  0.00           C  
ATOM    635  HA  PHE    41      58.953  44.360  55.083  1.00  0.00           H  
ATOM    636  CB  PHE    41      60.762  45.224  55.523  1.00  0.00           C  
ATOM    637  HB2 PHE    41      61.317  45.637  56.365  1.00  0.00           H  
ATOM    638  HB3 PHE    41      60.576  46.047  54.832  1.00  0.00           H  
ATOM    639  CG  PHE    41      61.789  44.180  54.889  1.00  0.00           C  
ATOM    640  CD1 PHE    41      62.705  43.570  55.719  1.00  0.00           C  
ATOM    641  HD1 PHE    41      62.694  43.741  56.785  1.00  0.00           H  
ATOM    642  CE1 PHE    41      63.560  42.544  55.247  1.00  0.00           C  
ATOM    643  HE1 PHE    41      64.134  41.908  55.905  1.00  0.00           H  
ATOM    644  CZ  PHE    41      63.553  42.298  53.829  1.00  0.00           C  
ATOM    645  HZ  PHE    41      64.233  41.585  53.388  1.00  0.00           H  
ATOM    646  CE2 PHE    41      62.715  43.056  53.026  1.00  0.00           C  
ATOM    647  HE2 PHE    41      62.734  42.914  51.955  1.00  0.00           H  
ATOM    648  CD2 PHE    41      61.810  43.961  53.527  1.00  0.00           C  
ATOM    649  HD2 PHE    41      61.025  44.366  52.907  1.00  0.00           H  
ATOM    650  C   PHE    41      59.773  43.125  56.727  1.00  0.00           C  
ATOM    651  O   PHE    41      59.940  43.183  57.974  1.00  0.00           O  
ATOM    652  N   LEU    42      59.665  42.026  56.050  1.00  0.00           N  
ATOM    653  H   LEU    42      59.473  42.148  55.066  1.00  0.00           H  
ATOM    654  CA  LEU    42      59.784  40.637  56.560  1.00  0.00           C  
ATOM    655  HA  LEU    42      60.132  40.672  57.592  1.00  0.00           H  
ATOM    656  CB  LEU    42      58.381  40.103  56.664  1.00  0.00           C  
ATOM    657  HB2 LEU    42      57.897  40.401  55.734  1.00  0.00           H  
ATOM    658  HB3 LEU    42      57.922  40.634  57.498  1.00  0.00           H  
ATOM    659  CG  LEU    42      58.110  38.578  56.943  1.00  0.00           C  
ATOM    660  HG  LEU    42      58.696  38.071  56.176  1.00  0.00           H  
ATOM    661  CD1 LEU    42      58.553  38.054  58.350  1.00  0.00           C  
ATOM    662 HD11 LEU    42      59.639  38.008  58.429  1.00  0.00           H  
ATOM    663 HD12 LEU    42      58.026  38.533  59.175  1.00  0.00           H  
ATOM    664 HD13 LEU    42      58.336  36.987  58.401  1.00  0.00           H  
ATOM    665  CD2 LEU    42      56.595  38.215  56.677  1.00  0.00           C  
ATOM    666 HD21 LEU    42      56.440  37.182  56.363  1.00  0.00           H  
ATOM    667 HD22 LEU    42      56.009  38.324  57.589  1.00  0.00           H  
ATOM    668 HD23 LEU    42      56.252  38.850  55.860  1.00  0.00           H  
ATOM    669  C   LEU    42      60.658  39.772  55.632  1.00  0.00           C  
ATOM    670  O   LEU    42      60.324  39.416  54.535  1.00  0.00           O  
ATOM    671  N   ASP    43      61.771  39.352  56.214  1.00  0.00           N  
ATOM    672  H   ASP    43      62.020  39.589  57.163  1.00  0.00           H  
ATOM    673  CA  ASP    43      62.501  38.188  55.668  1.00  0.00           C  
ATOM    674  HA  ASP    43      62.479  38.113  54.581  1.00  0.00           H  
ATOM    675  CB  ASP    43      63.996  38.252  55.993  1.00  0.00           C  
ATOM    676  HB2 ASP    43      64.227  38.521  57.023  1.00  0.00           H  
ATOM    677  HB3 ASP    43      64.404  39.071  55.400  1.00  0.00           H  
ATOM    678  CG  ASP    43      64.691  36.982  55.521  1.00  0.00           C  
ATOM    679  OD1 ASP    43      65.540  37.091  54.576  1.00  0.00           O  
ATOM    680  OD2 ASP    43      64.298  35.851  55.915  1.00  0.00           O  
ATOM    681  C   ASP    43      61.650  36.993  56.115  1.00  0.00           C  
ATOM    682  O   ASP    43      61.649  36.566  57.278  1.00  0.00           O  
ATOM    683  N   LEU    44      60.992  36.365  55.146  1.00  0.00           N  
ATOM    684  H   LEU    44      61.034  36.749  54.213  1.00  0.00           H  
ATOM    685  CA  LEU    44      60.037  35.191  55.460  1.00  0.00           C  
ATOM    686  HA  LEU    44      59.296  35.588  56.154  1.00  0.00           H  
ATOM    687  CB  LEU    44      59.445  34.772  54.101  1.00  0.00           C  
ATOM    688  HB2 LEU    44      60.245  34.392  53.465  1.00  0.00           H  
ATOM    689  HB3 LEU    44      59.059  35.717  53.719  1.00  0.00           H  
ATOM    690  CG  LEU    44      58.257  33.758  54.185  1.00  0.00           C  
ATOM    691  HG  LEU    44      58.520  32.979  54.900  1.00  0.00           H  
ATOM    692  CD1 LEU    44      56.934  34.447  54.575  1.00  0.00           C  
ATOM    693 HD11 LEU    44      56.146  33.701  54.680  1.00  0.00           H  
ATOM    694 HD12 LEU    44      57.169  34.989  55.491  1.00  0.00           H  
ATOM    695 HD13 LEU    44      56.695  35.184  53.808  1.00  0.00           H  
ATOM    696  CD2 LEU    44      58.047  33.045  52.930  1.00  0.00           C  
ATOM    697 HD21 LEU    44      58.845  32.332  52.725  1.00  0.00           H  
ATOM    698 HD22 LEU    44      57.061  32.583  52.983  1.00  0.00           H  
ATOM    699 HD23 LEU    44      57.928  33.736  52.096  1.00  0.00           H  
ATOM    700  C   LEU    44      60.533  34.005  56.319  1.00  0.00           C  
ATOM    701  O   LEU    44      59.796  33.458  57.142  1.00  0.00           O  
ATOM    702  N   ASN    45      61.716  33.465  56.035  1.00  0.00           N  
ATOM    703  H   ASN    45      62.342  33.840  55.337  1.00  0.00           H  
ATOM    704  CA  ASN    45      62.323  32.400  56.887  1.00  0.00           C  
ATOM    705  HA  ASN    45      61.581  31.664  57.197  1.00  0.00           H  
ATOM    706  CB  ASN    45      63.354  31.572  56.104  1.00  0.00           C  
ATOM    707  HB2 ASN    45      63.939  30.980  56.808  1.00  0.00           H  
ATOM    708  HB3 ASN    45      64.044  32.218  55.562  1.00  0.00           H  
ATOM    709  CG  ASN    45      62.714  30.625  55.094  1.00  0.00           C  
ATOM    710  OD1 ASN    45      62.029  30.976  54.110  1.00  0.00           O  
ATOM    711  ND2 ASN    45      62.775  29.369  55.353  1.00  0.00           N  
ATOM    712 HD21 ASN    45      62.303  28.729  54.731  1.00  0.00           H  
ATOM    713 HD22 ASN    45      63.264  28.975  56.144  1.00  0.00           H  
ATOM    714  C   ASN    45      62.998  32.956  58.151  1.00  0.00           C  
ATOM    715  O   ASN    45      63.334  32.274  59.091  1.00  0.00           O  
ATOM    716  N   THR    46      63.251  34.280  58.300  1.00  0.00           N  
ATOM    717  H   THR    46      62.844  34.886  57.602  1.00  0.00           H  
ATOM    718  CA  THR    46      63.874  34.858  59.446  1.00  0.00           C  
ATOM    719  HA  THR    46      64.469  34.093  59.946  1.00  0.00           H  
ATOM    720  CB  THR    46      64.963  35.852  59.136  1.00  0.00           C  
ATOM    721  HB  THR    46      64.642  36.507  58.325  1.00  0.00           H  
ATOM    722  CG2 THR    46      65.303  36.831  60.348  1.00  0.00           C  
ATOM    723 HG21 THR    46      65.995  37.612  60.032  1.00  0.00           H  
ATOM    724 HG22 THR    46      64.375  37.316  60.652  1.00  0.00           H  
ATOM    725 HG23 THR    46      65.616  36.227  61.200  1.00  0.00           H  
ATOM    726  OG1 THR    46      66.134  35.223  58.741  1.00  0.00           O  
ATOM    727  HG1 THR    46      66.115  34.722  57.922  1.00  0.00           H  
ATOM    728  C   THR    46      62.819  35.284  60.432  1.00  0.00           C  
ATOM    729  O   THR    46      63.121  35.143  61.691  1.00  0.00           O  
ATOM    730  N   GLU    47      61.596  35.625  60.100  1.00  0.00           N  
ATOM    731  H   GLU    47      61.379  35.786  59.126  1.00  0.00           H  
ATOM    732  CA  GLU    47      60.548  36.031  61.088  1.00  0.00           C  
ATOM    733  HA  GLU    47      59.729  36.380  60.459  1.00  0.00           H  
ATOM    734  CB  GLU    47      59.907  34.865  61.864  1.00  0.00           C  
ATOM    735  HB2 GLU    47      59.144  35.191  62.570  1.00  0.00           H  
ATOM    736  HB3 GLU    47      60.663  34.548  62.583  1.00  0.00           H  
ATOM    737  CG  GLU    47      59.447  33.714  60.923  1.00  0.00           C  
ATOM    738  HG2 GLU    47      60.304  33.124  60.601  1.00  0.00           H  
ATOM    739  HG3 GLU    47      59.012  34.091  59.998  1.00  0.00           H  
ATOM    740  CD  GLU    47      58.621  32.591  61.515  1.00  0.00           C  
ATOM    741  OE1 GLU    47      57.796  32.756  62.466  1.00  0.00           O  
ATOM    742  OE2 GLU    47      58.961  31.400  61.238  1.00  0.00           O  
ATOM    743  C   GLU    47      60.968  37.173  61.972  1.00  0.00           C  
ATOM    744  O   GLU    47      60.740  37.137  63.188  1.00  0.00           O  
ATOM    745  N   GLY    48      61.555  38.312  61.444  1.00  0.00           N  
ATOM    746  H   GLY    48      61.550  38.337  60.434  1.00  0.00           H  
ATOM    747  CA  GLY    48      61.723  39.554  62.116  1.00  0.00           C  
ATOM    748  HA2 GLY    48      62.765  39.868  62.054  1.00  0.00           H  
ATOM    749  HA3 GLY    48      61.501  39.475  63.180  1.00  0.00           H  
ATOM    750  C   GLY    48      61.031  40.736  61.522  1.00  0.00           C  
ATOM    751  O   GLY    48      61.539  41.391  60.622  1.00  0.00           O  
ATOM    752  N   TYR    49      59.843  41.057  62.032  1.00  0.00           N  
ATOM    753  H   TYR    49      59.329  40.379  62.576  1.00  0.00           H  
ATOM    754  CA  TYR    49      58.971  42.162  61.540  1.00  0.00           C  
ATOM    755  HA  TYR    49      58.640  41.910  60.532  1.00  0.00           H  
ATOM    756  CB  TYR    49      57.704  42.278  62.317  1.00  0.00           C  
ATOM    757  HB2 TYR    49      58.032  42.349  63.354  1.00  0.00           H  
ATOM    758  HB3 TYR    49      57.112  41.363  62.312  1.00  0.00           H  
ATOM    759  CG  TYR    49      56.794  43.486  62.060  1.00  0.00           C  
ATOM    760  CD1 TYR    49      56.860  44.637  62.832  1.00  0.00           C  
ATOM    761  HD1 TYR    49      57.584  44.700  63.631  1.00  0.00           H  
ATOM    762  CE1 TYR    49      55.895  45.636  62.544  1.00  0.00           C  
ATOM    763  HE1 TYR    49      55.914  46.531  63.147  1.00  0.00           H  
ATOM    764  CZ  TYR    49      54.867  45.462  61.590  1.00  0.00           C  
ATOM    765  OH  TYR    49      54.020  46.476  61.389  1.00  0.00           O  
ATOM    766  HH  TYR    49      54.326  47.240  61.883  1.00  0.00           H  
ATOM    767  CE2 TYR    49      54.733  44.218  60.929  1.00  0.00           C  
ATOM    768  HE2 TYR    49      53.859  44.038  60.321  1.00  0.00           H  
ATOM    769  CD2 TYR    49      55.743  43.244  61.100  1.00  0.00           C  
ATOM    770  HD2 TYR    49      55.723  42.348  60.497  1.00  0.00           H  
ATOM    771  C   TYR    49      59.814  43.436  61.662  1.00  0.00           C  
ATOM    772  O   TYR    49      60.103  43.845  62.766  1.00  0.00           O  
ATOM    773  N   THR    50      60.171  44.111  60.623  1.00  0.00           N  
ATOM    774  H   THR    50      59.905  43.745  59.720  1.00  0.00           H  
ATOM    775  CA  THR    50      61.183  45.223  60.610  1.00  0.00           C  
ATOM    776  HA  THR    50      61.612  45.398  61.596  1.00  0.00           H  
ATOM    777  CB  THR    50      62.343  44.781  59.735  1.00  0.00           C  
ATOM    778  HB  THR    50      62.038  44.322  58.795  1.00  0.00           H  
ATOM    779  CG2 THR    50      63.392  45.946  59.566  1.00  0.00           C  
ATOM    780 HG21 THR    50      64.404  45.634  59.307  1.00  0.00           H  
ATOM    781 HG22 THR    50      62.914  46.745  59.000  1.00  0.00           H  
ATOM    782 HG23 THR    50      63.589  46.367  60.552  1.00  0.00           H  
ATOM    783  OG1 THR    50      62.996  43.793  60.402  1.00  0.00           O  
ATOM    784  HG1 THR    50      62.515  42.962  60.399  1.00  0.00           H  
ATOM    785  C   THR    50      60.504  46.461  60.082  1.00  0.00           C  
ATOM    786  O   THR    50      60.213  46.581  58.882  1.00  0.00           O  
ATOM    787  N   SER    51      60.148  47.474  60.967  1.00  0.00           N  
ATOM    788  H   SER    51      60.433  47.351  61.928  1.00  0.00           H  
ATOM    789  CA  SER    51      59.333  48.556  60.618  1.00  0.00           C  
ATOM    790  HA  SER    51      58.695  48.418  59.745  1.00  0.00           H  
ATOM    791  CB  SER    51      58.551  48.938  61.925  1.00  0.00           C  
ATOM    792  HB2 SER    51      57.957  48.111  62.314  1.00  0.00           H  
ATOM    793  HB3 SER    51      57.824  49.716  61.691  1.00  0.00           H  
ATOM    794  OG  SER    51      59.426  49.496  62.908  1.00  0.00           O  
ATOM    795  HG  SER    51      59.342  48.844  63.608  1.00  0.00           H  
ATOM    796  C   SER    51      60.213  49.736  60.175  1.00  0.00           C  
ATOM    797  O   SER    51      61.424  49.837  60.449  1.00  0.00           O  
ATOM    798  N   GLU    52      59.664  50.715  59.359  1.00  0.00           N  
ATOM    799  H   GLU    52      58.674  50.538  59.273  1.00  0.00           H  
ATOM    800  CA  GLU    52      60.213  52.047  58.825  1.00  0.00           C  
ATOM    801  HA  GLU    52      60.576  52.579  59.705  1.00  0.00           H  
ATOM    802  CB  GLU    52      61.246  51.848  57.687  1.00  0.00           C  
ATOM    803  HB2 GLU    52      60.879  51.012  57.092  1.00  0.00           H  
ATOM    804  HB3 GLU    52      62.214  51.575  58.109  1.00  0.00           H  
ATOM    805  CG  GLU    52      61.385  52.967  56.681  1.00  0.00           C  
ATOM    806  HG2 GLU    52      60.450  53.342  56.265  1.00  0.00           H  
ATOM    807  HG3 GLU    52      61.798  52.522  55.777  1.00  0.00           H  
ATOM    808  CD  GLU    52      62.273  54.210  57.122  1.00  0.00           C  
ATOM    809  OE1 GLU    52      62.945  54.808  56.209  1.00  0.00           O  
ATOM    810  OE2 GLU    52      62.191  54.503  58.350  1.00  0.00           O  
ATOM    811  C   GLU    52      59.068  52.898  58.335  1.00  0.00           C  
ATOM    812  O   GLU    52      58.227  52.429  57.602  1.00  0.00           O  
ATOM    813  N   GLU    53      59.089  54.177  58.659  1.00  0.00           N  
ATOM    814  H   GLU    53      59.958  54.432  59.107  1.00  0.00           H  
ATOM    815  CA  GLU    53      58.253  55.225  58.034  1.00  0.00           C  
ATOM    816  HA  GLU    53      57.339  54.787  57.633  1.00  0.00           H  
ATOM    817  CB  GLU    53      57.993  56.243  59.159  1.00  0.00           C  
ATOM    818  HB2 GLU    53      58.918  56.795  59.328  1.00  0.00           H  
ATOM    819  HB3 GLU    53      57.705  55.650  60.028  1.00  0.00           H  
ATOM    820  CG  GLU    53      56.870  57.282  58.976  1.00  0.00           C  
ATOM    821  HG2 GLU    53      56.028  56.699  58.602  1.00  0.00           H  
ATOM    822  HG3 GLU    53      57.246  57.781  58.082  1.00  0.00           H  
ATOM    823  CD  GLU    53      56.544  58.118  60.187  1.00  0.00           C  
ATOM    824  OE1 GLU    53      55.761  57.637  61.080  1.00  0.00           O  
ATOM    825  OE2 GLU    53      57.163  59.133  60.416  1.00  0.00           O  
ATOM    826  C   GLU    53      58.935  55.989  56.932  1.00  0.00           C  
ATOM    827  O   GLU    53      60.007  56.606  57.110  1.00  0.00           O  
ATOM    828  N   VAL    54      58.334  55.927  55.715  1.00  0.00           N  
ATOM    829  H   VAL    54      57.495  55.367  55.662  1.00  0.00           H  
ATOM    830  CA  VAL    54      58.924  56.386  54.420  1.00  0.00           C  
ATOM    831  HA  VAL    54      59.988  56.460  54.646  1.00  0.00           H  
ATOM    832  CB  VAL    54      58.752  55.347  53.194  1.00  0.00           C  
ATOM    833  HB  VAL    54      59.289  55.839  52.383  1.00  0.00           H  
ATOM    834  CG1 VAL    54      59.447  53.996  53.499  1.00  0.00           C  
ATOM    835 HG11 VAL    54      60.461  54.200  53.842  1.00  0.00           H  
ATOM    836 HG12 VAL    54      58.907  53.518  54.316  1.00  0.00           H  
ATOM    837 HG13 VAL    54      59.611  53.463  52.563  1.00  0.00           H  
ATOM    838  CG2 VAL    54      57.291  55.177  52.678  1.00  0.00           C  
ATOM    839 HG21 VAL    54      57.278  54.463  51.854  1.00  0.00           H  
ATOM    840 HG22 VAL    54      56.781  54.717  53.524  1.00  0.00           H  
ATOM    841 HG23 VAL    54      56.861  56.135  52.384  1.00  0.00           H  
ATOM    842  C   VAL    54      58.374  57.767  53.949  1.00  0.00           C  
ATOM    843  O   VAL    54      59.014  58.414  53.173  1.00  0.00           O  
ATOM    844  N   ALA    55      57.147  58.105  54.430  1.00  0.00           N  
ATOM    845  H   ALA    55      56.787  57.429  55.089  1.00  0.00           H  
ATOM    846  CA  ALA    55      56.451  59.395  54.130  1.00  0.00           C  
ATOM    847  HA  ALA    55      57.237  60.150  54.154  1.00  0.00           H  
ATOM    848  CB  ALA    55      55.714  59.228  52.764  1.00  0.00           C  
ATOM    849  HB1 ALA    55      55.131  58.312  52.859  1.00  0.00           H  
ATOM    850  HB2 ALA    55      55.028  60.048  52.550  1.00  0.00           H  
ATOM    851  HB3 ALA    55      56.431  59.059  51.961  1.00  0.00           H  
ATOM    852  C   ALA    55      55.539  59.737  55.273  1.00  0.00           C  
ATOM    853  O   ALA    55      55.621  59.010  56.275  1.00  0.00           O  
ATOM    854  N   ASP    56      54.565  60.660  55.199  1.00  0.00           N  
ATOM    855  H   ASP    56      54.424  61.274  54.409  1.00  0.00           H  
ATOM    856  CA  ASP    56      53.648  60.994  56.295  1.00  0.00           C  
ATOM    857  HA  ASP    56      54.074  60.497  57.166  1.00  0.00           H  
ATOM    858  CB  ASP    56      53.562  62.497  56.612  1.00  0.00           C  
ATOM    859  HB2 ASP    56      54.510  62.878  56.993  1.00  0.00           H  
ATOM    860  HB3 ASP    56      52.804  62.752  57.353  1.00  0.00           H  
ATOM    861  CG  ASP    56      53.306  63.417  55.448  1.00  0.00           C  
ATOM    862  OD1 ASP    56      52.403  64.267  55.569  1.00  0.00           O  
ATOM    863  OD2 ASP    56      53.908  63.160  54.391  1.00  0.00           O  
ATOM    864  C   ASP    56      52.298  60.282  56.109  1.00  0.00           C  
ATOM    865  O   ASP    56      51.782  59.787  57.108  1.00  0.00           O  
ATOM    866  N   SER    57      51.717  60.120  54.910  1.00  0.00           N  
ATOM    867  H   SER    57      52.175  60.471  54.081  1.00  0.00           H  
ATOM    868  CA  SER    57      50.268  59.639  54.822  1.00  0.00           C  
ATOM    869  HA  SER    57      49.724  59.798  55.752  1.00  0.00           H  
ATOM    870  CB  SER    57      49.571  60.448  53.732  1.00  0.00           C  
ATOM    871  HB2 SER    57      50.194  60.293  52.851  1.00  0.00           H  
ATOM    872  HB3 SER    57      49.560  61.527  53.886  1.00  0.00           H  
ATOM    873  OG  SER    57      48.352  59.890  53.432  1.00  0.00           O  
ATOM    874  HG  SER    57      47.789  59.861  54.209  1.00  0.00           H  
ATOM    875  C   SER    57      50.315  58.147  54.489  1.00  0.00           C  
ATOM    876  O   SER    57      51.220  57.717  53.749  1.00  0.00           O  
ATOM    877  N   ARG    58      49.466  57.423  55.170  1.00  0.00           N  
ATOM    878  H   ARG    58      48.857  57.971  55.762  1.00  0.00           H  
ATOM    879  CA  ARG    58      49.361  55.898  55.096  1.00  0.00           C  
ATOM    880  HA  ARG    58      50.210  55.462  55.623  1.00  0.00           H  
ATOM    881  CB  ARG    58      48.252  55.411  56.035  1.00  0.00           C  
ATOM    882  HB2 ARG    58      48.465  55.792  57.034  1.00  0.00           H  
ATOM    883  HB3 ARG    58      48.178  54.326  55.963  1.00  0.00           H  
ATOM    884  CG  ARG    58      46.852  55.816  55.564  1.00  0.00           C  
ATOM    885  HG2 ARG    58      46.519  55.318  54.653  1.00  0.00           H  
ATOM    886  HG3 ARG    58      46.843  56.885  55.353  1.00  0.00           H  
ATOM    887  CD  ARG    58      45.841  55.485  56.692  1.00  0.00           C  
ATOM    888  HD2 ARG    58      45.818  56.202  57.513  1.00  0.00           H  
ATOM    889  HD3 ARG    58      46.182  54.526  57.083  1.00  0.00           H  
ATOM    890  NE  ARG    58      44.408  55.237  56.216  1.00  0.00           N  
ATOM    891  HE  ARG    58      43.683  55.803  56.633  1.00  0.00           H  
ATOM    892  CZ  ARG    58      43.847  54.157  55.668  1.00  0.00           C  
ATOM    893  NH1 ARG    58      44.552  53.153  55.234  1.00  0.00           N  
ATOM    894 HH11 ARG    58      45.558  53.155  55.152  1.00  0.00           H  
ATOM    895 HH12 ARG    58      44.048  52.347  54.893  1.00  0.00           H  
ATOM    896  NH2 ARG    58      42.574  53.984  55.499  1.00  0.00           N  
ATOM    897 HH21 ARG    58      42.223  53.073  55.242  1.00  0.00           H  
ATOM    898 HH22 ARG    58      41.924  54.747  55.624  1.00  0.00           H  
ATOM    899  C   ARG    58      49.527  55.245  53.713  1.00  0.00           C  
ATOM    900  O   ARG    58      48.917  55.704  52.734  1.00  0.00           O  
ATOM    901  N   ILE    59      50.207  54.151  53.596  1.00  0.00           N  
ATOM    902  H   ILE    59      50.637  53.747  54.416  1.00  0.00           H  
ATOM    903  CA  ILE    59      50.506  53.565  52.257  1.00  0.00           C  
ATOM    904  HA  ILE    59      50.514  54.284  51.437  1.00  0.00           H  
ATOM    905  CB  ILE    59      51.892  52.831  52.274  1.00  0.00           C  
ATOM    906  HB  ILE    59      51.727  51.876  52.773  1.00  0.00           H  
ATOM    907  CG2 ILE    59      52.153  52.481  50.812  1.00  0.00           C  
ATOM    908 HG21 ILE    59      51.251  51.968  50.478  1.00  0.00           H  
ATOM    909 HG22 ILE    59      52.318  53.293  50.104  1.00  0.00           H  
ATOM    910 HG23 ILE    59      52.964  51.772  50.647  1.00  0.00           H  
ATOM    911  CG1 ILE    59      53.048  53.486  53.065  1.00  0.00           C  
ATOM    912 HG12 ILE    59      52.769  53.453  54.118  1.00  0.00           H  
ATOM    913 HG13 ILE    59      53.107  54.533  52.766  1.00  0.00           H  
ATOM    914  CD1 ILE    59      54.411  52.831  52.816  1.00  0.00           C  
ATOM    915 HD11 ILE    59      54.197  51.788  53.048  1.00  0.00           H  
ATOM    916 HD12 ILE    59      54.935  52.974  51.871  1.00  0.00           H  
ATOM    917 HD13 ILE    59      55.065  53.199  53.608  1.00  0.00           H  
ATOM    918  C   ILE    59      49.292  52.606  51.976  1.00  0.00           C  
ATOM    919  O   ILE    59      49.080  51.565  52.599  1.00  0.00           O  
ATOM    920  N   LEU    60      48.459  52.930  50.956  1.00  0.00           N  
ATOM    921  H   LEU    60      48.624  53.837  50.544  1.00  0.00           H  
ATOM    922  CA  LEU    60      47.399  52.015  50.439  1.00  0.00           C  
ATOM    923  HA  LEU    60      46.906  51.367  51.165  1.00  0.00           H  
ATOM    924  CB  LEU    60      46.297  52.797  49.673  1.00  0.00           C  
ATOM    925  HB2 LEU    60      45.617  52.109  49.172  1.00  0.00           H  
ATOM    926  HB3 LEU    60      46.801  53.281  48.837  1.00  0.00           H  
ATOM    927  CG  LEU    60      45.518  53.866  50.391  1.00  0.00           C  
ATOM    928  HG  LEU    60      46.216  54.612  50.771  1.00  0.00           H  
ATOM    929  CD1 LEU    60      44.635  54.502  49.248  1.00  0.00           C  
ATOM    930 HD11 LEU    60      44.220  55.431  49.639  1.00  0.00           H  
ATOM    931 HD12 LEU    60      45.341  54.780  48.466  1.00  0.00           H  
ATOM    932 HD13 LEU    60      43.858  53.803  48.937  1.00  0.00           H  
ATOM    933  CD2 LEU    60      44.614  53.237  51.492  1.00  0.00           C  
ATOM    934 HD21 LEU    60      44.000  52.417  51.119  1.00  0.00           H  
ATOM    935 HD22 LEU    60      45.316  52.793  52.197  1.00  0.00           H  
ATOM    936 HD23 LEU    60      44.049  54.021  51.994  1.00  0.00           H  
ATOM    937  C   LEU    60      48.074  50.979  49.479  1.00  0.00           C  
ATOM    938  O   LEU    60      47.525  49.894  49.482  1.00  0.00           O  
ATOM    939  N   CYS    61      48.905  51.333  48.503  1.00  0.00           N  
ATOM    940  H   CYS    61      49.224  52.289  48.435  1.00  0.00           H  
ATOM    941  CA  CYS    61      49.219  50.335  47.409  1.00  0.00           C  
ATOM    942  HA  CYS    61      48.737  49.386  47.644  1.00  0.00           H  
ATOM    943  CB  CYS    61      48.609  50.918  46.063  1.00  0.00           C  
ATOM    944  HB2 CYS    61      48.943  50.238  45.279  1.00  0.00           H  
ATOM    945  HB3 CYS    61      48.960  51.946  45.965  1.00  0.00           H  
ATOM    946  SG  CYS    61      46.858  51.161  46.214  1.00  0.00           S  
ATOM    947  HG  CYS    61      46.431  49.906  46.379  1.00  0.00           H  
ATOM    948  C   CYS    61      50.767  50.154  47.410  1.00  0.00           C  
ATOM    949  O   CYS    61      51.546  51.138  47.451  1.00  0.00           O  
ATOM    950  N   LEU    62      51.181  48.862  47.284  1.00  0.00           N  
ATOM    951  H   LEU    62      50.393  48.233  47.350  1.00  0.00           H  
ATOM    952  CA  LEU    62      52.572  48.454  46.889  1.00  0.00           C  
ATOM    953  HA  LEU    62      53.123  49.392  46.823  1.00  0.00           H  
ATOM    954  CB  LEU    62      53.215  47.578  47.977  1.00  0.00           C  
ATOM    955  HB2 LEU    62      54.222  47.316  47.652  1.00  0.00           H  
ATOM    956  HB3 LEU    62      52.823  46.562  48.013  1.00  0.00           H  
ATOM    957  CG  LEU    62      53.165  48.165  49.389  1.00  0.00           C  
ATOM    958  HG  LEU    62      52.124  48.416  49.593  1.00  0.00           H  
ATOM    959  CD1 LEU    62      53.665  47.106  50.431  1.00  0.00           C  
ATOM    960 HD11 LEU    62      53.978  47.624  51.337  1.00  0.00           H  
ATOM    961 HD12 LEU    62      52.858  46.419  50.685  1.00  0.00           H  
ATOM    962 HD13 LEU    62      54.434  46.464  50.003  1.00  0.00           H  
ATOM    963  CD2 LEU    62      54.118  49.342  49.491  1.00  0.00           C  
ATOM    964 HD21 LEU    62      55.135  48.956  49.424  1.00  0.00           H  
ATOM    965 HD22 LEU    62      53.986  50.075  48.695  1.00  0.00           H  
ATOM    966 HD23 LEU    62      53.889  49.902  50.397  1.00  0.00           H  
ATOM    967  C   LEU    62      52.494  47.749  45.525  1.00  0.00           C  
ATOM    968  O   LEU    62      51.616  46.901  45.215  1.00  0.00           O  
ATOM    969  N   ALA    63      53.487  48.063  44.656  1.00  0.00           N  
ATOM    970  H   ALA    63      54.084  48.873  44.747  1.00  0.00           H  
ATOM    971  CA  ALA    63      53.871  47.324  43.369  1.00  0.00           C  
ATOM    972  HA  ALA    63      53.578  46.286  43.529  1.00  0.00           H  
ATOM    973  CB  ALA    63      52.992  47.889  42.267  1.00  0.00           C  
ATOM    974  HB1 ALA    63      53.338  48.865  41.927  1.00  0.00           H  
ATOM    975  HB2 ALA    63      53.002  47.238  41.393  1.00  0.00           H  
ATOM    976  HB3 ALA    63      51.940  47.902  42.553  1.00  0.00           H  
ATOM    977  C   ALA    63      55.360  47.328  43.044  1.00  0.00           C  
ATOM    978  O   ALA    63      56.100  48.344  43.130  1.00  0.00           O  
ATOM    979  N   LEU    64      55.889  46.202  42.603  1.00  0.00           N  
ATOM    980  H   LEU    64      55.165  45.514  42.452  1.00  0.00           H  
ATOM    981  CA  LEU    64      57.325  45.908  42.485  1.00  0.00           C  
ATOM    982  HA  LEU    64      57.917  46.560  43.127  1.00  0.00           H  
ATOM    983  CB  LEU    64      57.476  44.502  43.096  1.00  0.00           C  
ATOM    984  HB2 LEU    64      56.711  43.848  42.677  1.00  0.00           H  
ATOM    985  HB3 LEU    64      57.228  44.518  44.158  1.00  0.00           H  
ATOM    986  CG  LEU    64      58.860  43.861  42.862  1.00  0.00           C  
ATOM    987  HG  LEU    64      59.002  43.741  41.788  1.00  0.00           H  
ATOM    988  CD1 LEU    64      59.944  44.691  43.538  1.00  0.00           C  
ATOM    989 HD11 LEU    64      59.627  45.077  44.507  1.00  0.00           H  
ATOM    990 HD12 LEU    64      60.789  44.032  43.735  1.00  0.00           H  
ATOM    991 HD13 LEU    64      60.208  45.436  42.787  1.00  0.00           H  
ATOM    992  CD2 LEU    64      58.797  42.431  43.390  1.00  0.00           C  
ATOM    993 HD21 LEU    64      57.906  41.898  43.059  1.00  0.00           H  
ATOM    994 HD22 LEU    64      59.734  41.956  43.102  1.00  0.00           H  
ATOM    995 HD23 LEU    64      58.722  42.679  44.449  1.00  0.00           H  
ATOM    996  C   LEU    64      57.800  46.032  41.066  1.00  0.00           C  
ATOM    997  O   LEU    64      57.321  45.145  40.299  1.00  0.00           O  
ATOM    998  N   VAL    65      58.551  47.050  40.643  1.00  0.00           N  
ATOM    999  H   VAL    65      58.709  47.734  41.369  1.00  0.00           H  
ATOM   1000  CA  VAL    65      59.237  47.070  39.404  1.00  0.00           C  
ATOM   1001  HA  VAL    65      58.496  46.646  38.727  1.00  0.00           H  
ATOM   1002  CB  VAL    65      59.445  48.575  39.076  1.00  0.00           C  
ATOM   1003  HB  VAL    65      60.136  49.022  39.791  1.00  0.00           H  
ATOM   1004  CG1 VAL    65      60.055  48.549  37.652  1.00  0.00           C  
ATOM   1005 HG11 VAL    65      60.340  49.569  37.393  1.00  0.00           H  
ATOM   1006 HG12 VAL    65      61.024  48.049  37.641  1.00  0.00           H  
ATOM   1007 HG13 VAL    65      59.432  48.126  36.864  1.00  0.00           H  
ATOM   1008  CG2 VAL    65      58.222  49.362  38.919  1.00  0.00           C  
ATOM   1009 HG21 VAL    65      57.727  49.434  39.888  1.00  0.00           H  
ATOM   1010 HG22 VAL    65      58.613  50.350  38.674  1.00  0.00           H  
ATOM   1011 HG23 VAL    65      57.499  48.984  38.196  1.00  0.00           H  
ATOM   1012  C   VAL    65      60.547  46.291  39.479  1.00  0.00           C  
ATOM   1013  O   VAL    65      61.587  46.733  39.942  1.00  0.00           O  
ATOM   1014  N   HIE    66      60.518  45.060  39.183  1.00  0.00           N  
ATOM   1015  H   HIE    66      59.640  44.705  38.831  1.00  0.00           H  
ATOM   1016  CA  HIE    66      61.654  44.167  39.082  1.00  0.00           C  
ATOM   1017  HA  HIE    66      62.557  44.397  39.647  1.00  0.00           H  
ATOM   1018  CB  HIE    66      61.364  42.810  39.782  1.00  0.00           C  
ATOM   1019  HB2 HIE    66      60.435  42.413  39.373  1.00  0.00           H  
ATOM   1020  HB3 HIE    66      61.093  43.016  40.818  1.00  0.00           H  
ATOM   1021  CG  HIE    66      62.384  41.726  39.540  1.00  0.00           C  
ATOM   1022  ND1 HIE    66      63.651  41.591  40.108  1.00  0.00           N  
ATOM   1023  CE1 HIE    66      64.201  40.464  39.504  1.00  0.00           C  
ATOM   1024  HE1 HIE    66      65.273  40.342  39.472  1.00  0.00           H  
ATOM   1025  NE2 HIE    66      63.335  39.916  38.658  1.00  0.00           N  
ATOM   1026  HE2 HIE    66      63.536  39.104  38.091  1.00  0.00           H  
ATOM   1027  CD2 HIE    66      62.220  40.698  38.650  1.00  0.00           C  
ATOM   1028  HD2 HIE    66      61.451  40.580  37.900  1.00  0.00           H  
ATOM   1029  C   HIE    66      62.100  43.932  37.602  1.00  0.00           C  
ATOM   1030  O   HIE    66      61.282  43.619  36.715  1.00  0.00           O  
ATOM   1031  N   LEU    67      63.447  43.887  37.454  1.00  0.00           N  
ATOM   1032  H   LEU    67      64.125  44.126  38.165  1.00  0.00           H  
ATOM   1033  CA  LEU    67      64.107  43.702  36.117  1.00  0.00           C  
ATOM   1034  HA  LEU    67      63.262  43.610  35.434  1.00  0.00           H  
ATOM   1035  CB  LEU    67      64.952  45.079  35.934  1.00  0.00           C  
ATOM   1036  HB2 LEU    67      65.466  45.308  36.868  1.00  0.00           H  
ATOM   1037  HB3 LEU    67      64.173  45.834  35.825  1.00  0.00           H  
ATOM   1038  CG  LEU    67      65.910  45.028  34.725  1.00  0.00           C  
ATOM   1039  HG  LEU    67      66.514  44.121  34.755  1.00  0.00           H  
ATOM   1040  CD1 LEU    67      65.146  44.911  33.355  1.00  0.00           C  
ATOM   1041 HD11 LEU    67      64.266  45.554  33.349  1.00  0.00           H  
ATOM   1042 HD12 LEU    67      65.838  45.102  32.535  1.00  0.00           H  
ATOM   1043 HD13 LEU    67      64.830  43.886  33.163  1.00  0.00           H  
ATOM   1044  CD2 LEU    67      66.788  46.238  34.662  1.00  0.00           C  
ATOM   1045 HD21 LEU    67      67.369  46.215  35.584  1.00  0.00           H  
ATOM   1046 HD22 LEU    67      67.471  46.151  33.817  1.00  0.00           H  
ATOM   1047 HD23 LEU    67      66.140  47.092  34.465  1.00  0.00           H  
ATOM   1048  C   LEU    67      65.012  42.475  36.036  1.00  0.00           C  
ATOM   1049  O   LEU    67      66.143  42.541  36.573  1.00  0.00           O  
ATOM   1050  N   PRO    68      64.656  41.499  35.251  1.00  0.00           N  
ATOM   1051  CD  PRO    68      63.360  41.335  34.642  1.00  0.00           C  
ATOM   1052  HD2 PRO    68      63.273  41.967  33.758  1.00  0.00           H  
ATOM   1053  HD3 PRO    68      62.615  41.575  35.400  1.00  0.00           H  
ATOM   1054  CG  PRO    68      63.172  39.822  34.347  1.00  0.00           C  
ATOM   1055  HG2 PRO    68      62.724  39.258  35.164  1.00  0.00           H  
ATOM   1056  HG3 PRO    68      62.849  39.662  33.318  1.00  0.00           H  
ATOM   1057  CB  PRO    68      64.666  39.433  34.144  1.00  0.00           C  
ATOM   1058  HB2 PRO    68      64.846  38.438  34.551  1.00  0.00           H  
ATOM   1059  HB3 PRO    68      64.854  39.615  33.085  1.00  0.00           H  
ATOM   1060  CA  PRO    68      65.482  40.291  35.073  1.00  0.00           C  
ATOM   1061  HA  PRO    68      65.535  39.864  36.074  1.00  0.00           H  
ATOM   1062  C   PRO    68      66.872  40.550  34.462  1.00  0.00           C  
ATOM   1063  O   PRO    68      67.115  41.486  33.708  1.00  0.00           O  
ATOM   1064  N   VAL    69      67.785  39.593  34.792  1.00  0.00           N  
ATOM   1065  H   VAL    69      67.502  38.775  35.313  1.00  0.00           H  
ATOM   1066  CA  VAL    69      69.177  39.527  34.306  1.00  0.00           C  
ATOM   1067  HA  VAL    69      69.488  38.555  34.690  1.00  0.00           H  
ATOM   1068  CB  VAL    69      69.280  39.469  32.674  1.00  0.00           C  
ATOM   1069  HB  VAL    69      69.107  40.466  32.269  1.00  0.00           H  
ATOM   1070  CG1 VAL    69      70.663  38.908  32.305  1.00  0.00           C  
ATOM   1071 HG11 VAL    69      70.775  38.658  31.250  1.00  0.00           H  
ATOM   1072 HG12 VAL    69      71.417  39.646  32.577  1.00  0.00           H  
ATOM   1073 HG13 VAL    69      70.763  38.018  32.927  1.00  0.00           H  
ATOM   1074  CG2 VAL    69      68.303  38.441  32.034  1.00  0.00           C  
ATOM   1075 HG21 VAL    69      68.143  38.766  31.006  1.00  0.00           H  
ATOM   1076 HG22 VAL    69      68.556  37.381  32.075  1.00  0.00           H  
ATOM   1077 HG23 VAL    69      67.351  38.515  32.560  1.00  0.00           H  
ATOM   1078  C   VAL    69      70.130  40.660  34.918  1.00  0.00           C  
ATOM   1079  O   VAL    69      71.236  40.374  35.394  1.00  0.00           O  
ATOM   1080  N   GLU    70      69.780  41.970  34.751  1.00  0.00           N  
ATOM   1081  H   GLU    70      68.880  42.102  34.312  1.00  0.00           H  
ATOM   1082  CA  GLU    70      70.510  43.026  35.465  1.00  0.00           C  
ATOM   1083  HA  GLU    70      71.586  43.073  35.300  1.00  0.00           H  
ATOM   1084  CB  GLU    70      69.908  44.336  34.877  1.00  0.00           C  
ATOM   1085  HB2 GLU    70      70.422  45.169  35.355  1.00  0.00           H  
ATOM   1086  HB3 GLU    70      68.845  44.338  35.118  1.00  0.00           H  
ATOM   1087  CG  GLU    70      70.106  44.525  33.341  1.00  0.00           C  
ATOM   1088  HG2 GLU    70      69.805  45.535  33.064  1.00  0.00           H  
ATOM   1089  HG3 GLU    70      69.379  43.831  32.919  1.00  0.00           H  
ATOM   1090  CD  GLU    70      71.584  44.202  32.885  1.00  0.00           C  
ATOM   1091  OE1 GLU    70      71.782  43.260  32.094  1.00  0.00           O  
ATOM   1092  OE2 GLU    70      72.547  44.747  33.435  1.00  0.00           O  
ATOM   1093  C   GLU    70      70.187  43.077  36.987  1.00  0.00           C  
ATOM   1094  O   GLU    70      70.978  43.599  37.755  1.00  0.00           O  
ATOM   1095  N   LYS    71      69.093  42.428  37.534  1.00  0.00           N  
ATOM   1096  H   LYS    71      68.474  41.955  36.891  1.00  0.00           H  
ATOM   1097  CA  LYS    71      68.856  42.169  38.951  1.00  0.00           C  
ATOM   1098  HA  LYS    71      67.915  41.651  39.141  1.00  0.00           H  
ATOM   1099  CB  LYS    71      69.983  41.294  39.604  1.00  0.00           C  
ATOM   1100  HB2 LYS    71      69.799  41.018  40.643  1.00  0.00           H  
ATOM   1101  HB3 LYS    71      70.909  41.867  39.548  1.00  0.00           H  
ATOM   1102  CG  LYS    71      70.316  39.961  38.876  1.00  0.00           C  
ATOM   1103  HG2 LYS    71      70.432  40.166  37.812  1.00  0.00           H  
ATOM   1104  HG3 LYS    71      69.629  39.159  39.145  1.00  0.00           H  
ATOM   1105  CD  LYS    71      71.677  39.390  39.457  1.00  0.00           C  
ATOM   1106  HD2 LYS    71      71.868  38.371  39.118  1.00  0.00           H  
ATOM   1107  HD3 LYS    71      71.627  39.398  40.546  1.00  0.00           H  
ATOM   1108  CE  LYS    71      72.933  40.272  39.012  1.00  0.00           C  
ATOM   1109  HE2 LYS    71      72.833  41.276  39.423  1.00  0.00           H  
ATOM   1110  HE3 LYS    71      73.156  40.338  37.947  1.00  0.00           H  
ATOM   1111  NZ  LYS    71      74.159  39.696  39.651  1.00  0.00           N  
ATOM   1112  HZ1 LYS    71      74.315  38.740  39.365  1.00  0.00           H  
ATOM   1113  HZ2 LYS    71      74.987  40.204  39.377  1.00  0.00           H  
ATOM   1114  HZ3 LYS    71      74.112  39.597  40.655  1.00  0.00           H  
ATOM   1115  C   LYS    71      68.640  43.510  39.725  1.00  0.00           C  
ATOM   1116  O   LYS    71      69.222  43.820  40.728  1.00  0.00           O  
ATOM   1117  N   GLU    72      67.813  44.356  39.112  1.00  0.00           N  
ATOM   1118  H   GLU    72      67.330  44.066  38.274  1.00  0.00           H  
ATOM   1119  CA  GLU    72      67.393  45.668  39.720  1.00  0.00           C  
ATOM   1120  HA  GLU    72      67.981  45.979  40.583  1.00  0.00           H  
ATOM   1121  CB  GLU    72      67.498  46.763  38.716  1.00  0.00           C  
ATOM   1122  HB2 GLU    72      67.173  47.729  39.105  1.00  0.00           H  
ATOM   1123  HB3 GLU    72      66.747  46.671  37.932  1.00  0.00           H  
ATOM   1124  CG  GLU    72      68.926  46.979  38.298  1.00  0.00           C  
ATOM   1125  HG2 GLU    72      69.267  46.113  37.732  1.00  0.00           H  
ATOM   1126  HG3 GLU    72      69.544  47.098  39.188  1.00  0.00           H  
ATOM   1127  CD  GLU    72      69.065  48.219  37.466  1.00  0.00           C  
ATOM   1128  OE1 GLU    72      68.032  48.904  37.172  1.00  0.00           O  
ATOM   1129  OE2 GLU    72      70.240  48.590  37.012  1.00  0.00           O  
ATOM   1130  C   GLU    72      65.885  45.531  40.310  1.00  0.00           C  
ATOM   1131  O   GLU    72      65.007  45.112  39.579  1.00  0.00           O  
ATOM   1132  N   SER    73      65.836  45.787  41.646  1.00  0.00           N  
ATOM   1133  H   SER    73      66.658  46.034  42.178  1.00  0.00           H  
ATOM   1134  CA  SER    73      64.618  45.627  42.477  1.00  0.00           C  
ATOM   1135  HA  SER    73      63.856  45.303  41.769  1.00  0.00           H  
ATOM   1136  CB  SER    73      64.883  44.514  43.492  1.00  0.00           C  
ATOM   1137  HB2 SER    73      65.674  44.751  44.204  1.00  0.00           H  
ATOM   1138  HB3 SER    73      65.226  43.661  42.906  1.00  0.00           H  
ATOM   1139  OG  SER    73      63.670  44.111  44.065  1.00  0.00           O  
ATOM   1140  HG  SER    73      63.637  44.596  44.894  1.00  0.00           H  
ATOM   1141  C   SER    73      64.039  46.929  43.189  1.00  0.00           C  
ATOM   1142  O   SER    73      64.583  47.399  44.201  1.00  0.00           O  
ATOM   1143  N   TRP    74      62.989  47.526  42.704  1.00  0.00           N  
ATOM   1144  H   TRP    74      62.607  47.057  41.895  1.00  0.00           H  
ATOM   1145  CA  TRP    74      62.303  48.776  43.184  1.00  0.00           C  
ATOM   1146  HA  TRP    74      62.717  49.162  44.116  1.00  0.00           H  
ATOM   1147  CB  TRP    74      62.337  49.887  42.145  1.00  0.00           C  
ATOM   1148  HB2 TRP    74      61.753  50.734  42.505  1.00  0.00           H  
ATOM   1149  HB3 TRP    74      61.857  49.544  41.229  1.00  0.00           H  
ATOM   1150  CG  TRP    74      63.657  50.400  41.773  1.00  0.00           C  
ATOM   1151  CD1 TRP    74      64.527  49.881  40.849  1.00  0.00           C  
ATOM   1152  HD1 TRP    74      64.362  48.971  40.291  1.00  0.00           H  
ATOM   1153  NE1 TRP    74      65.578  50.696  40.876  1.00  0.00           N  
ATOM   1154  HE1 TRP    74      66.311  50.669  40.181  1.00  0.00           H  
ATOM   1155  CE2 TRP    74      65.521  51.729  41.781  1.00  0.00           C  
ATOM   1156  CZ2 TRP    74      66.427  52.765  42.027  1.00  0.00           C  
ATOM   1157  HZ2 TRP    74      67.451  52.755  41.682  1.00  0.00           H  
ATOM   1158  CH2 TRP    74      66.069  53.816  42.864  1.00  0.00           C  
ATOM   1159  HH2 TRP    74      66.780  54.629  42.898  1.00  0.00           H  
ATOM   1160  CZ3 TRP    74      64.907  53.845  43.473  1.00  0.00           C  
ATOM   1161  HZ3 TRP    74      64.568  54.637  44.124  1.00  0.00           H  
ATOM   1162  CE3 TRP    74      64.021  52.736  43.243  1.00  0.00           C  
ATOM   1163  HE3 TRP    74      63.051  52.641  43.709  1.00  0.00           H  
ATOM   1164  CD2 TRP    74      64.293  51.634  42.372  1.00  0.00           C  
ATOM   1165  C   TRP    74      60.825  48.525  43.535  1.00  0.00           C  
ATOM   1166  O   TRP    74      60.058  48.183  42.607  1.00  0.00           O  
ATOM   1167  N   ILE    75      60.368  48.802  44.786  1.00  0.00           N  
ATOM   1168  H   ILE    75      61.052  49.145  45.445  1.00  0.00           H  
ATOM   1169  CA  ILE    75      58.951  49.056  45.199  1.00  0.00           C  
ATOM   1170  HA  ILE    75      58.329  48.310  44.703  1.00  0.00           H  
ATOM   1171  CB  ILE    75      58.772  48.900  46.702  1.00  0.00           C  
ATOM   1172  HB  ILE    75      59.553  49.466  47.210  1.00  0.00           H  
ATOM   1173  CG2 ILE    75      57.433  49.354  47.360  1.00  0.00           C  
ATOM   1174 HG21 ILE    75      57.258  50.423  47.234  1.00  0.00           H  
ATOM   1175 HG22 ILE    75      56.606  48.887  46.826  1.00  0.00           H  
ATOM   1176 HG23 ILE    75      57.393  49.121  48.424  1.00  0.00           H  
ATOM   1177  CG1 ILE    75      58.965  47.335  47.010  1.00  0.00           C  
ATOM   1178 HG12 ILE    75      59.365  47.229  48.019  1.00  0.00           H  
ATOM   1179 HG13 ILE    75      59.820  46.979  46.437  1.00  0.00           H  
ATOM   1180  CD1 ILE    75      57.721  46.418  46.794  1.00  0.00           C  
ATOM   1181 HD11 ILE    75      58.053  45.399  46.599  1.00  0.00           H  
ATOM   1182 HD12 ILE    75      57.087  46.532  47.673  1.00  0.00           H  
ATOM   1183 HD13 ILE    75      57.198  46.727  45.888  1.00  0.00           H  
ATOM   1184  C   ILE    75      58.430  50.424  44.784  1.00  0.00           C  
ATOM   1185  O   ILE    75      59.010  51.386  45.410  1.00  0.00           O  
ATOM   1186  N   VAL    76      57.291  50.598  44.132  1.00  0.00           N  
ATOM   1187  H   VAL    76      56.841  49.725  43.898  1.00  0.00           H  
ATOM   1188  CA  VAL    76      56.459  51.682  44.056  1.00  0.00           C  
ATOM   1189  HA  VAL    76      57.064  52.562  44.275  1.00  0.00           H  
ATOM   1190  CB  VAL    76      55.665  51.848  42.765  1.00  0.00           C  
ATOM   1191  HB  VAL    76      54.791  51.210  42.897  1.00  0.00           H  
ATOM   1192  CG1 VAL    76      55.013  53.255  42.841  1.00  0.00           C  
ATOM   1193 HG11 VAL    76      54.565  53.518  43.799  1.00  0.00           H  
ATOM   1194 HG12 VAL    76      55.798  53.948  42.539  1.00  0.00           H  
ATOM   1195 HG13 VAL    76      54.186  53.211  42.132  1.00  0.00           H  
ATOM   1196  CG2 VAL    76      56.521  51.698  41.500  1.00  0.00           C  
ATOM   1197 HG21 VAL    76      57.106  52.607  41.360  1.00  0.00           H  
ATOM   1198 HG22 VAL    76      57.138  50.800  41.484  1.00  0.00           H  
ATOM   1199 HG23 VAL    76      55.884  51.448  40.651  1.00  0.00           H  
ATOM   1200  C   VAL    76      55.505  51.540  45.219  1.00  0.00           C  
ATOM   1201  O   VAL    76      54.621  50.688  45.227  1.00  0.00           O  
ATOM   1202  N   SER    77      55.597  52.429  46.256  1.00  0.00           N  
ATOM   1203  H   SER    77      56.285  53.165  46.189  1.00  0.00           H  
ATOM   1204  CA  SER    77      54.687  52.633  47.298  1.00  0.00           C  
ATOM   1205  HA  SER    77      54.001  51.787  47.318  1.00  0.00           H  
ATOM   1206  CB  SER    77      55.474  52.699  48.717  1.00  0.00           C  
ATOM   1207  HB2 SER    77      56.121  51.850  48.940  1.00  0.00           H  
ATOM   1208  HB3 SER    77      54.784  52.600  49.555  1.00  0.00           H  
ATOM   1209  OG  SER    77      56.252  53.806  48.947  1.00  0.00           O  
ATOM   1210  HG  SER    77      56.759  53.944  48.144  1.00  0.00           H  
ATOM   1211  C   SER    77      53.788  53.883  47.100  1.00  0.00           C  
ATOM   1212  O   SER    77      54.291  54.946  46.752  1.00  0.00           O  
ATOM   1213  N   GLY    78      52.516  53.793  47.358  1.00  0.00           N  
ATOM   1214  H   GLY    78      52.224  52.960  47.848  1.00  0.00           H  
ATOM   1215  CA  GLY    78      51.503  54.871  46.955  1.00  0.00           C  
ATOM   1216  HA2 GLY    78      50.837  54.528  46.164  1.00  0.00           H  
ATOM   1217  HA3 GLY    78      51.947  55.786  46.562  1.00  0.00           H  
ATOM   1218  C   GLY    78      50.647  55.298  48.133  1.00  0.00           C  
ATOM   1219  O   GLY    78      49.833  54.522  48.727  1.00  0.00           O  
ATOM   1220  N   THR    79      50.925  56.523  48.599  1.00  0.00           N  
ATOM   1221  H   THR    79      51.498  57.150  48.052  1.00  0.00           H  
ATOM   1222  CA  THR    79      50.177  57.109  49.749  1.00  0.00           C  
ATOM   1223  HA  THR    79      50.223  56.483  50.640  1.00  0.00           H  
ATOM   1224  CB  THR    79      50.887  58.428  50.184  1.00  0.00           C  
ATOM   1225  HB  THR    79      50.451  58.786  51.117  1.00  0.00           H  
ATOM   1226  CG2 THR    79      52.341  58.258  50.458  1.00  0.00           C  
ATOM   1227 HG21 THR    79      52.783  57.885  49.534  1.00  0.00           H  
ATOM   1228 HG22 THR    79      52.799  59.231  50.637  1.00  0.00           H  
ATOM   1229 HG23 THR    79      52.637  57.513  51.196  1.00  0.00           H  
ATOM   1230  OG1 THR    79      50.869  59.429  49.213  1.00  0.00           O  
ATOM   1231  HG1 THR    79      51.084  58.999  48.382  1.00  0.00           H  
ATOM   1232  C   THR    79      48.649  57.346  49.511  1.00  0.00           C  
ATOM   1233  O   THR    79      48.132  57.620  48.410  1.00  0.00           O  
ATOM   1234  N   GLN    80      47.875  57.412  50.618  1.00  0.00           N  
ATOM   1235  H   GLN    80      48.333  57.212  51.495  1.00  0.00           H  
ATOM   1236  CA  GLN    80      46.453  57.759  50.662  1.00  0.00           C  
ATOM   1237  HA  GLN    80      45.876  57.113  49.999  1.00  0.00           H  
ATOM   1238  CB  GLN    80      45.991  57.678  52.126  1.00  0.00           C  
ATOM   1239  HB2 GLN    80      46.307  58.564  52.676  1.00  0.00           H  
ATOM   1240  HB3 GLN    80      46.325  56.751  52.592  1.00  0.00           H  
ATOM   1241  CG  GLN    80      44.444  57.675  52.227  1.00  0.00           C  
ATOM   1242  HG2 GLN    80      44.084  56.832  51.637  1.00  0.00           H  
ATOM   1243  HG3 GLN    80      44.054  58.516  51.654  1.00  0.00           H  
ATOM   1244  CD  GLN    80      43.788  57.679  53.610  1.00  0.00           C  
ATOM   1245  OE1 GLN    80      44.243  58.245  54.549  1.00  0.00           O  
ATOM   1246  NE2 GLN    80      42.618  57.102  53.556  1.00  0.00           N  
ATOM   1247 HE21 GLN    80      41.939  57.232  54.292  1.00  0.00           H  
ATOM   1248 HE22 GLN    80      42.386  56.787  52.624  1.00  0.00           H  
ATOM   1249  C   GLN    80      46.284  59.154  50.014  1.00  0.00           C  
ATOM   1250  O   GLN    80      45.319  59.395  49.218  1.00  0.00           O  
ATOM   1251  N   SER    81      47.008  60.165  50.469  1.00  0.00           N  
ATOM   1252  H   SER    81      47.695  59.993  51.189  1.00  0.00           H  
ATOM   1253  CA  SER    81      46.904  61.560  50.029  1.00  0.00           C  
ATOM   1254  HA  SER    81      45.842  61.802  50.081  1.00  0.00           H  
ATOM   1255  CB  SER    81      47.775  62.443  50.912  1.00  0.00           C  
ATOM   1256  HB2 SER    81      47.400  62.330  51.929  1.00  0.00           H  
ATOM   1257  HB3 SER    81      47.722  63.477  50.569  1.00  0.00           H  
ATOM   1258  OG  SER    81      49.120  62.072  50.870  1.00  0.00           O  
ATOM   1259  HG  SER    81      49.588  62.731  51.389  1.00  0.00           H  
ATOM   1260  C   SER    81      47.285  61.664  48.492  1.00  0.00           C  
ATOM   1261  O   SER    81      46.498  61.987  47.611  1.00  0.00           O  
ATOM   1262  N   GLY    82      48.655  61.534  48.219  1.00  0.00           N  
ATOM   1263  H   GLY    82      49.321  61.207  48.904  1.00  0.00           H  
ATOM   1264  CA  GLY    82      49.132  61.989  46.925  1.00  0.00           C  
ATOM   1265  HA2 GLY    82      49.230  63.072  46.992  1.00  0.00           H  
ATOM   1266  HA3 GLY    82      48.340  61.856  46.189  1.00  0.00           H  
ATOM   1267  C   GLY    82      50.363  61.296  46.434  1.00  0.00           C  
ATOM   1268  O   GLY    82      50.257  60.655  45.319  1.00  0.00           O  
ATOM   1269  N   THR    83      51.454  61.466  47.132  1.00  0.00           N  
ATOM   1270  H   THR    83      51.349  62.149  47.868  1.00  0.00           H  
ATOM   1271  CA  THR    83      52.783  60.919  46.703  1.00  0.00           C  
ATOM   1272  HA  THR    83      53.179  61.539  45.899  1.00  0.00           H  
ATOM   1273  CB  THR    83      53.840  61.040  47.870  1.00  0.00           C  
ATOM   1274  HB  THR    83      53.434  60.555  48.758  1.00  0.00           H  
ATOM   1275  CG2 THR    83      55.201  60.435  47.584  1.00  0.00           C  
ATOM   1276 HG21 THR    83      55.765  60.368  48.514  1.00  0.00           H  
ATOM   1277 HG22 THR    83      55.172  59.422  47.181  1.00  0.00           H  
ATOM   1278 HG23 THR    83      55.629  61.039  46.784  1.00  0.00           H  
ATOM   1279  OG1 THR    83      54.072  62.419  48.277  1.00  0.00           O  
ATOM   1280  HG1 THR    83      53.265  62.810  48.619  1.00  0.00           H  
ATOM   1281  C   THR    83      52.718  59.400  46.224  1.00  0.00           C  
ATOM   1282  O   THR    83      52.432  58.467  47.029  1.00  0.00           O  
ATOM   1283  N   LEU    84      53.197  59.190  45.008  1.00  0.00           N  
ATOM   1284  H   LEU    84      53.648  60.011  44.631  1.00  0.00           H  
ATOM   1285  CA  LEU    84      53.828  57.951  44.571  1.00  0.00           C  
ATOM   1286  HA  LEU    84      53.424  57.113  45.139  1.00  0.00           H  
ATOM   1287  CB  LEU    84      53.634  57.661  42.997  1.00  0.00           C  
ATOM   1288  HB2 LEU    84      54.125  56.749  42.656  1.00  0.00           H  
ATOM   1289  HB3 LEU    84      54.091  58.496  42.466  1.00  0.00           H  
ATOM   1290  CG  LEU    84      52.230  57.566  42.491  1.00  0.00           C  
ATOM   1291  HG  LEU    84      51.740  58.507  42.740  1.00  0.00           H  
ATOM   1292  CD1 LEU    84      52.236  57.419  40.948  1.00  0.00           C  
ATOM   1293 HD11 LEU    84      52.740  56.480  40.722  1.00  0.00           H  
ATOM   1294 HD12 LEU    84      51.217  57.519  40.573  1.00  0.00           H  
ATOM   1295 HD13 LEU    84      52.642  58.288  40.430  1.00  0.00           H  
ATOM   1296  CD2 LEU    84      51.542  56.371  43.042  1.00  0.00           C  
ATOM   1297 HD21 LEU    84      50.526  56.306  42.652  1.00  0.00           H  
ATOM   1298 HD22 LEU    84      51.938  55.392  42.774  1.00  0.00           H  
ATOM   1299 HD23 LEU    84      51.467  56.382  44.129  1.00  0.00           H  
ATOM   1300  C   LEU    84      55.327  57.954  44.967  1.00  0.00           C  
ATOM   1301  O   LEU    84      56.054  58.704  44.314  1.00  0.00           O  
ATOM   1302  N   LEU    85      55.782  57.118  45.863  1.00  0.00           N  
ATOM   1303  H   LEU    85      55.177  56.515  46.401  1.00  0.00           H  
ATOM   1304  CA  LEU    85      57.174  57.032  46.338  1.00  0.00           C  
ATOM   1305  HA  LEU    85      57.769  57.783  45.817  1.00  0.00           H  
ATOM   1306  CB  LEU    85      57.244  57.291  47.847  1.00  0.00           C  
ATOM   1307  HB2 LEU    85      56.557  56.575  48.297  1.00  0.00           H  
ATOM   1308  HB3 LEU    85      56.836  58.287  48.023  1.00  0.00           H  
ATOM   1309  CG  LEU    85      58.554  57.167  48.524  1.00  0.00           C  
ATOM   1310  HG  LEU    85      59.097  56.239  48.342  1.00  0.00           H  
ATOM   1311  CD1 LEU    85      59.542  58.363  48.125  1.00  0.00           C  
ATOM   1312 HD11 LEU    85      58.987  59.278  47.915  1.00  0.00           H  
ATOM   1313 HD12 LEU    85      60.172  58.408  49.013  1.00  0.00           H  
ATOM   1314 HD13 LEU    85      60.199  57.903  47.387  1.00  0.00           H  
ATOM   1315  CD2 LEU    85      58.248  57.210  50.045  1.00  0.00           C  
ATOM   1316 HD21 LEU    85      57.687  58.081  50.383  1.00  0.00           H  
ATOM   1317 HD22 LEU    85      57.804  56.227  50.202  1.00  0.00           H  
ATOM   1318 HD23 LEU    85      59.213  57.190  50.550  1.00  0.00           H  
ATOM   1319  C   LEU    85      57.814  55.637  46.007  1.00  0.00           C  
ATOM   1320  O   LEU    85      57.395  54.564  46.499  1.00  0.00           O  
ATOM   1321  N   VAL    86      58.959  55.788  45.341  1.00  0.00           N  
ATOM   1322  H   VAL    86      59.182  56.736  45.072  1.00  0.00           H  
ATOM   1323  CA  VAL    86      59.747  54.710  44.905  1.00  0.00           C  
ATOM   1324  HA  VAL    86      59.150  53.805  44.787  1.00  0.00           H  
ATOM   1325  CB  VAL    86      60.301  54.929  43.517  1.00  0.00           C  
ATOM   1326  HB  VAL    86      61.270  55.428  43.476  1.00  0.00           H  
ATOM   1327  CG1 VAL    86      60.437  53.562  42.781  1.00  0.00           C  
ATOM   1328 HG11 VAL    86      61.021  52.907  43.427  1.00  0.00           H  
ATOM   1329 HG12 VAL    86      59.462  53.120  42.574  1.00  0.00           H  
ATOM   1330 HG13 VAL    86      60.954  53.758  41.842  1.00  0.00           H  
ATOM   1331  CG2 VAL    86      59.305  55.617  42.602  1.00  0.00           C  
ATOM   1332 HG21 VAL    86      58.296  55.207  42.572  1.00  0.00           H  
ATOM   1333 HG22 VAL    86      59.163  56.601  43.048  1.00  0.00           H  
ATOM   1334 HG23 VAL    86      59.531  55.972  41.596  1.00  0.00           H  
ATOM   1335  C   VAL    86      60.896  54.411  45.856  1.00  0.00           C  
ATOM   1336  O   VAL    86      61.485  55.346  46.427  1.00  0.00           O  
ATOM   1337  N   ILE    87      61.209  53.097  46.128  1.00  0.00           N  
ATOM   1338  H   ILE    87      60.537  52.417  45.802  1.00  0.00           H  
ATOM   1339  CA  ILE    87      62.261  52.675  47.013  1.00  0.00           C  
ATOM   1340  HA  ILE    87      63.022  53.449  47.102  1.00  0.00           H  
ATOM   1341  CB  ILE    87      61.690  52.263  48.370  1.00  0.00           C  
ATOM   1342  HB  ILE    87      61.068  51.374  48.263  1.00  0.00           H  
ATOM   1343  CG2 ILE    87      62.776  51.793  49.431  1.00  0.00           C  
ATOM   1344 HG21 ILE    87      63.269  50.881  49.094  1.00  0.00           H  
ATOM   1345 HG22 ILE    87      63.515  52.592  49.482  1.00  0.00           H  
ATOM   1346 HG23 ILE    87      62.280  51.533  50.366  1.00  0.00           H  
ATOM   1347  CG1 ILE    87      60.914  53.387  49.057  1.00  0.00           C  
ATOM   1348 HG12 ILE    87      61.228  54.343  48.637  1.00  0.00           H  
ATOM   1349 HG13 ILE    87      61.123  53.383  50.127  1.00  0.00           H  
ATOM   1350  CD1 ILE    87      59.351  53.197  48.974  1.00  0.00           C  
ATOM   1351 HD11 ILE    87      59.020  52.258  49.418  1.00  0.00           H  
ATOM   1352 HD12 ILE    87      58.858  54.042  49.455  1.00  0.00           H  
ATOM   1353 HD13 ILE    87      59.070  53.145  47.923  1.00  0.00           H  
ATOM   1354  C   ILE    87      62.914  51.491  46.414  1.00  0.00           C  
ATOM   1355  O   ILE    87      62.304  50.503  45.974  1.00  0.00           O  
ATOM   1356  N   ASN    88      64.306  51.467  46.450  1.00  0.00           N  
ATOM   1357  H   ASN    88      64.750  52.352  46.650  1.00  0.00           H  
ATOM   1358  CA  ASN    88      65.150  50.243  46.012  1.00  0.00           C  
ATOM   1359  HA  ASN    88      64.786  49.779  45.095  1.00  0.00           H  
ATOM   1360  CB  ASN    88      66.550  50.704  45.622  1.00  0.00           C  
ATOM   1361  HB2 ASN    88      67.110  51.128  46.455  1.00  0.00           H  
ATOM   1362  HB3 ASN    88      66.458  51.543  44.931  1.00  0.00           H  
ATOM   1363  CG  ASN    88      67.211  49.619  44.925  1.00  0.00           C  
ATOM   1364  OD1 ASN    88      67.875  48.779  45.481  1.00  0.00           O  
ATOM   1365  ND2 ASN    88      67.267  49.602  43.631  1.00  0.00           N  
ATOM   1366 HD21 ASN    88      67.754  48.897  43.097  1.00  0.00           H  
ATOM   1367 HD22 ASN    88      66.714  50.350  43.235  1.00  0.00           H  
ATOM   1368  C   ASN    88      65.210  49.312  47.218  1.00  0.00           C  
ATOM   1369  O   ASN    88      65.818  49.599  48.189  1.00  0.00           O  
ATOM   1370  N   THR    89      64.618  48.071  47.049  1.00  0.00           N  
ATOM   1371  H   THR    89      64.281  47.875  46.117  1.00  0.00           H  
ATOM   1372  CA  THR    89      64.466  47.071  48.130  1.00  0.00           C  
ATOM   1373  HA  THR    89      63.793  47.484  48.882  1.00  0.00           H  
ATOM   1374  CB  THR    89      63.907  45.723  47.675  1.00  0.00           C  
ATOM   1375  HB  THR    89      63.906  45.034  48.520  1.00  0.00           H  
ATOM   1376  CG2 THR    89      62.557  46.000  47.223  1.00  0.00           C  
ATOM   1377 HG21 THR    89      62.005  46.683  47.868  1.00  0.00           H  
ATOM   1378 HG22 THR    89      62.480  46.390  46.208  1.00  0.00           H  
ATOM   1379 HG23 THR    89      62.062  45.029  47.237  1.00  0.00           H  
ATOM   1380  OG1 THR    89      64.759  45.144  46.694  1.00  0.00           O  
ATOM   1381  HG1 THR    89      65.103  44.292  46.969  1.00  0.00           H  
ATOM   1382  C   THR    89      65.817  46.721  48.791  1.00  0.00           C  
ATOM   1383  O   THR    89      65.869  46.461  49.950  1.00  0.00           O  
ATOM   1384  N   GLU    90      66.928  46.683  48.011  1.00  0.00           N  
ATOM   1385  H   GLU    90      66.903  47.040  47.066  1.00  0.00           H  
ATOM   1386  CA  GLU    90      68.191  46.227  48.547  1.00  0.00           C  
ATOM   1387  HA  GLU    90      67.882  45.721  49.461  1.00  0.00           H  
ATOM   1388  CB  GLU    90      68.819  45.248  47.554  1.00  0.00           C  
ATOM   1389  HB2 GLU    90      69.622  44.720  48.069  1.00  0.00           H  
ATOM   1390  HB3 GLU    90      69.390  45.745  46.770  1.00  0.00           H  
ATOM   1391  CG  GLU    90      67.980  44.162  46.942  1.00  0.00           C  
ATOM   1392  HG2 GLU    90      68.667  43.520  46.390  1.00  0.00           H  
ATOM   1393  HG3 GLU    90      67.361  44.712  46.234  1.00  0.00           H  
ATOM   1394  CD  GLU    90      67.057  43.459  47.951  1.00  0.00           C  
ATOM   1395  OE1 GLU    90      65.997  42.945  47.596  1.00  0.00           O  
ATOM   1396  OE2 GLU    90      67.417  43.273  49.148  1.00  0.00           O  
ATOM   1397  C   GLU    90      69.124  47.343  48.974  1.00  0.00           C  
ATOM   1398  O   GLU    90      70.249  47.073  49.344  1.00  0.00           O  
ATOM   1399  N   ASP    91      68.546  48.513  49.304  1.00  0.00           N  
ATOM   1400  H   ASP    91      67.556  48.564  49.108  1.00  0.00           H  
ATOM   1401  CA  ASP    91      69.172  49.719  49.873  1.00  0.00           C  
ATOM   1402  HA  ASP    91      70.064  49.351  50.381  1.00  0.00           H  
ATOM   1403  CB  ASP    91      69.601  50.697  48.750  1.00  0.00           C  
ATOM   1404  HB2 ASP    91      68.721  51.131  48.275  1.00  0.00           H  
ATOM   1405  HB3 ASP    91      70.223  50.166  48.029  1.00  0.00           H  
ATOM   1406  CG  ASP    91      70.495  51.801  49.260  1.00  0.00           C  
ATOM   1407  OD1 ASP    91      69.945  52.528  50.089  1.00  0.00           O  
ATOM   1408  OD2 ASP    91      71.654  52.035  48.797  1.00  0.00           O  
ATOM   1409  C   ASP    91      68.311  50.447  50.844  1.00  0.00           C  
ATOM   1410  O   ASP    91      68.503  50.599  52.046  1.00  0.00           O  
ATOM   1411  N   GLY    92      67.120  50.938  50.311  1.00  0.00           N  
ATOM   1412  H   GLY    92      66.976  50.819  49.318  1.00  0.00           H  
ATOM   1413  CA  GLY    92      66.083  51.675  51.122  1.00  0.00           C  
ATOM   1414  HA2 GLY    92      65.908  51.165  52.070  1.00  0.00           H  
ATOM   1415  HA3 GLY    92      65.178  51.630  50.517  1.00  0.00           H  
ATOM   1416  C   GLY    92      66.363  53.141  51.392  1.00  0.00           C  
ATOM   1417  O   GLY    92      65.456  54.019  51.159  1.00  0.00           O  
ATOM   1418  N   LYS    93      67.605  53.547  51.647  1.00  0.00           N  
ATOM   1419  H   LYS    93      68.301  52.821  51.554  1.00  0.00           H  
ATOM   1420  CA  LYS    93      68.032  54.935  51.646  1.00  0.00           C  
ATOM   1421  HA  LYS    93      67.263  55.499  52.174  1.00  0.00           H  
ATOM   1422  CB  LYS    93      69.429  55.016  52.236  1.00  0.00           C  
ATOM   1423  HB2 LYS    93      70.197  54.402  51.766  1.00  0.00           H  
ATOM   1424  HB3 LYS    93      69.411  54.719  53.285  1.00  0.00           H  
ATOM   1425  CG  LYS    93      69.904  56.541  52.357  1.00  0.00           C  
ATOM   1426  HG2 LYS    93      69.082  57.112  52.788  1.00  0.00           H  
ATOM   1427  HG3 LYS    93      70.078  56.842  51.324  1.00  0.00           H  
ATOM   1428  CD  LYS    93      71.277  56.652  53.114  1.00  0.00           C  
ATOM   1429  HD2 LYS    93      71.580  57.673  52.881  1.00  0.00           H  
ATOM   1430  HD3 LYS    93      72.016  55.956  52.717  1.00  0.00           H  
ATOM   1431  CE  LYS    93      71.169  56.451  54.640  1.00  0.00           C  
ATOM   1432  HE2 LYS    93      71.333  55.387  54.811  1.00  0.00           H  
ATOM   1433  HE3 LYS    93      70.160  56.671  54.987  1.00  0.00           H  
ATOM   1434  NZ  LYS    93      72.186  57.271  55.344  1.00  0.00           N  
ATOM   1435  HZ1 LYS    93      73.102  57.423  54.946  1.00  0.00           H  
ATOM   1436  HZ2 LYS    93      71.917  58.226  55.533  1.00  0.00           H  
ATOM   1437  HZ3 LYS    93      72.469  56.839  56.212  1.00  0.00           H  
ATOM   1438  C   LYS    93      67.908  55.572  50.232  1.00  0.00           C  
ATOM   1439  O   LYS    93      67.291  56.645  50.152  1.00  0.00           O  
ATOM   1440  N   LYS    94      68.307  54.840  49.204  1.00  0.00           N  
ATOM   1441  H   LYS    94      68.802  53.993  49.444  1.00  0.00           H  
ATOM   1442  CA  LYS    94      67.909  55.135  47.818  1.00  0.00           C  
ATOM   1443  HA  LYS    94      68.135  56.153  47.502  1.00  0.00           H  
ATOM   1444  CB  LYS    94      68.752  54.132  46.917  1.00  0.00           C  
ATOM   1445  HB2 LYS    94      68.749  53.164  47.417  1.00  0.00           H  
ATOM   1446  HB3 LYS    94      69.794  54.451  46.940  1.00  0.00           H  
ATOM   1447  CG  LYS    94      68.398  53.911  45.431  1.00  0.00           C  
ATOM   1448  HG2 LYS    94      67.981  54.771  44.907  1.00  0.00           H  
ATOM   1449  HG3 LYS    94      67.620  53.150  45.481  1.00  0.00           H  
ATOM   1450  CD  LYS    94      69.562  53.271  44.594  1.00  0.00           C  
ATOM   1451  HD2 LYS    94      69.183  53.158  43.578  1.00  0.00           H  
ATOM   1452  HD3 LYS    94      69.750  52.324  45.100  1.00  0.00           H  
ATOM   1453  CE  LYS    94      70.798  54.130  44.483  1.00  0.00           C  
ATOM   1454  HE2 LYS    94      71.021  54.554  45.462  1.00  0.00           H  
ATOM   1455  HE3 LYS    94      70.553  55.028  43.915  1.00  0.00           H  
ATOM   1456  NZ  LYS    94      71.930  53.522  43.827  1.00  0.00           N  
ATOM   1457  HZ1 LYS    94      72.041  52.629  44.286  1.00  0.00           H  
ATOM   1458  HZ2 LYS    94      71.873  53.389  42.827  1.00  0.00           H  
ATOM   1459  HZ3 LYS    94      72.816  53.998  43.918  1.00  0.00           H  
ATOM   1460  C   LYS    94      66.400  54.901  47.603  1.00  0.00           C  
ATOM   1461  O   LYS    94      65.841  53.828  47.416  1.00  0.00           O  
ATOM   1462  N   ARG    95      65.795  56.067  47.522  1.00  0.00           N  
ATOM   1463  H   ARG    95      66.343  56.914  47.572  1.00  0.00           H  
ATOM   1464  CA  ARG    95      64.331  56.282  47.343  1.00  0.00           C  
ATOM   1465  HA  ARG    95      63.980  55.528  46.638  1.00  0.00           H  
ATOM   1466  CB  ARG    95      63.585  56.141  48.742  1.00  0.00           C  
ATOM   1467  HB2 ARG    95      63.679  55.136  49.153  1.00  0.00           H  
ATOM   1468  HB3 ARG    95      62.553  56.366  48.471  1.00  0.00           H  
ATOM   1469  CG  ARG    95      64.023  57.221  49.805  1.00  0.00           C  
ATOM   1470  HG2 ARG    95      63.724  58.231  49.525  1.00  0.00           H  
ATOM   1471  HG3 ARG    95      65.036  57.173  50.204  1.00  0.00           H  
ATOM   1472  CD  ARG    95      63.173  57.080  51.039  1.00  0.00           C  
ATOM   1473  HD2 ARG    95      62.141  56.939  50.718  1.00  0.00           H  
ATOM   1474  HD3 ARG    95      63.310  57.962  51.666  1.00  0.00           H  
ATOM   1475  NE  ARG    95      63.542  55.882  51.804  1.00  0.00           N  
ATOM   1476  HE  ARG    95      64.122  55.228  51.298  1.00  0.00           H  
ATOM   1477  CZ  ARG    95      63.183  55.531  53.020  1.00  0.00           C  
ATOM   1478  NH1 ARG    95      62.421  56.289  53.775  1.00  0.00           N  
ATOM   1479 HH11 ARG    95      62.127  57.182  53.407  1.00  0.00           H  
ATOM   1480 HH12 ARG    95      62.379  56.029  54.750  1.00  0.00           H  
ATOM   1481  NH2 ARG    95      63.445  54.342  53.545  1.00  0.00           N  
ATOM   1482 HH21 ARG    95      63.203  54.201  54.515  1.00  0.00           H  
ATOM   1483 HH22 ARG    95      64.182  53.801  53.117  1.00  0.00           H  
ATOM   1484  C   ARG    95      64.131  57.667  46.673  1.00  0.00           C  
ATOM   1485  O   ARG    95      64.944  58.510  46.892  1.00  0.00           O  
ATOM   1486  N   HIE    96      62.941  57.829  46.050  1.00  0.00           N  
ATOM   1487  H   HIE    96      62.414  56.967  46.060  1.00  0.00           H  
ATOM   1488  CA  HIE    96      62.498  59.103  45.464  1.00  0.00           C  
ATOM   1489  HA  HIE    96      62.831  59.950  46.063  1.00  0.00           H  
ATOM   1490  CB  HIE    96      63.163  59.308  44.168  1.00  0.00           C  
ATOM   1491  HB2 HIE    96      64.206  59.586  44.320  1.00  0.00           H  
ATOM   1492  HB3 HIE    96      62.688  60.175  43.709  1.00  0.00           H  
ATOM   1493  CG  HIE    96      63.101  58.247  43.078  1.00  0.00           C  
ATOM   1494  ND1 HIE    96      63.930  57.130  43.064  1.00  0.00           N  
ATOM   1495  CE1 HIE    96      63.664  56.486  41.961  1.00  0.00           C  
ATOM   1496  HE1 HIE    96      64.128  55.595  41.566  1.00  0.00           H  
ATOM   1497  NE2 HIE    96      62.610  57.016  41.328  1.00  0.00           N  
ATOM   1498  HE2 HIE    96      62.087  56.638  40.551  1.00  0.00           H  
ATOM   1499  CD2 HIE    96      62.203  58.123  42.035  1.00  0.00           C  
ATOM   1500  HD2 HIE    96      61.337  58.737  41.837  1.00  0.00           H  
ATOM   1501  C   HIE    96      60.858  59.207  45.260  1.00  0.00           C  
ATOM   1502  O   HIE    96      60.237  58.231  44.836  1.00  0.00           O  
ATOM   1503  N   THR    97      60.306  60.366  45.476  1.00  0.00           N  
ATOM   1504  H   THR    97      60.986  61.095  45.639  1.00  0.00           H  
ATOM   1505  CA  THR    97      58.901  60.623  45.106  1.00  0.00           C  
ATOM   1506  HA  THR    97      58.293  59.773  45.415  1.00  0.00           H  
ATOM   1507  CB  THR    97      58.467  61.975  45.762  1.00  0.00           C  
ATOM   1508  HB  THR    97      59.256  62.726  45.736  1.00  0.00           H  
ATOM   1509  CG2 THR    97      57.232  62.624  45.211  1.00  0.00           C  
ATOM   1510 HG21 THR    97      56.531  61.861  44.873  1.00  0.00           H  
ATOM   1511 HG22 THR    97      56.711  63.271  45.916  1.00  0.00           H  
ATOM   1512 HG23 THR    97      57.648  63.250  44.421  1.00  0.00           H  
ATOM   1513  OG1 THR    97      58.102  61.791  47.131  1.00  0.00           O  
ATOM   1514  HG1 THR    97      58.955  61.557  47.505  1.00  0.00           H  
ATOM   1515  C   THR    97      58.843  60.774  43.507  1.00  0.00           C  
ATOM   1516  O   THR    97      59.561  61.710  43.074  1.00  0.00           O  
ATOM   1517  N   LEU    98      58.233  59.875  42.772  1.00  0.00           N  
ATOM   1518  H   LEU    98      57.804  59.133  43.306  1.00  0.00           H  
ATOM   1519  CA  LEU    98      57.938  59.994  41.340  1.00  0.00           C  
ATOM   1520  HA  LEU    98      58.905  60.053  40.841  1.00  0.00           H  
ATOM   1521  CB  LEU    98      57.222  58.749  40.796  1.00  0.00           C  
ATOM   1522  HB2 LEU    98      56.441  58.408  41.474  1.00  0.00           H  
ATOM   1523  HB3 LEU    98      58.005  57.992  40.827  1.00  0.00           H  
ATOM   1524  CG  LEU    98      56.606  58.877  39.350  1.00  0.00           C  
ATOM   1525  HG  LEU    98      55.866  59.676  39.325  1.00  0.00           H  
ATOM   1526  CD1 LEU    98      57.670  59.119  38.233  1.00  0.00           C  
ATOM   1527 HD11 LEU    98      58.178  60.066  38.414  1.00  0.00           H  
ATOM   1528 HD12 LEU    98      58.514  58.430  38.215  1.00  0.00           H  
ATOM   1529 HD13 LEU    98      57.229  59.123  37.236  1.00  0.00           H  
ATOM   1530  CD2 LEU    98      55.895  57.554  38.977  1.00  0.00           C  
ATOM   1531 HD21 LEU    98      55.512  57.619  37.958  1.00  0.00           H  
ATOM   1532 HD22 LEU    98      56.638  56.761  39.058  1.00  0.00           H  
ATOM   1533 HD23 LEU    98      55.020  57.247  39.550  1.00  0.00           H  
ATOM   1534  C   LEU    98      57.170  61.329  41.159  1.00  0.00           C  
ATOM   1535  O   LEU    98      57.606  62.223  40.495  1.00  0.00           O  
ATOM   1536  N   GLU    99      56.006  61.382  41.826  1.00  0.00           N  
ATOM   1537  H   GLU    99      55.671  60.556  42.301  1.00  0.00           H  
ATOM   1538  CA  GLU    99      55.008  62.491  41.720  1.00  0.00           C  
ATOM   1539  HA  GLU    99      55.580  63.411  41.608  1.00  0.00           H  
ATOM   1540  CB  GLU    99      54.103  62.277  40.485  1.00  0.00           C  
ATOM   1541  HB2 GLU    99      53.679  61.273  40.513  1.00  0.00           H  
ATOM   1542  HB3 GLU    99      54.806  62.246  39.653  1.00  0.00           H  
ATOM   1543  CG  GLU    99      53.087  63.441  40.162  1.00  0.00           C  
ATOM   1544  HG2 GLU    99      52.287  63.322  40.893  1.00  0.00           H  
ATOM   1545  HG3 GLU    99      52.679  63.156  39.192  1.00  0.00           H  
ATOM   1546  CD  GLU    99      53.853  64.737  40.014  1.00  0.00           C  
ATOM   1547  OE1 GLU    99      53.305  65.661  40.619  1.00  0.00           O  
ATOM   1548  OE2 GLU    99      54.771  64.972  39.166  1.00  0.00           O  
ATOM   1549  C   GLU    99      54.041  62.565  42.932  1.00  0.00           C  
ATOM   1550  O   GLU    99      53.620  61.520  43.334  1.00  0.00           O  
ATOM   1551  N   LYS   100      53.726  63.821  43.347  1.00  0.00           N  
ATOM   1552  H   LYS   100      54.253  64.606  42.993  1.00  0.00           H  
ATOM   1553  CA  LYS   100      52.623  64.082  44.314  1.00  0.00           C  
ATOM   1554  HA  LYS   100      52.301  63.263  44.957  1.00  0.00           H  
ATOM   1555  CB  LYS   100      53.058  65.248  45.192  1.00  0.00           C  
ATOM   1556  HB2 LYS   100      52.288  65.340  45.958  1.00  0.00           H  
ATOM   1557  HB3 LYS   100      52.952  66.186  44.647  1.00  0.00           H  
ATOM   1558  CG  LYS   100      54.418  65.081  45.815  1.00  0.00           C  
ATOM   1559  HG2 LYS   100      55.181  65.414  45.112  1.00  0.00           H  
ATOM   1560  HG3 LYS   100      54.609  64.038  46.069  1.00  0.00           H  
ATOM   1561  CD  LYS   100      54.377  66.113  47.082  1.00  0.00           C  
ATOM   1562  HD2 LYS   100      53.874  65.685  47.949  1.00  0.00           H  
ATOM   1563  HD3 LYS   100      53.930  67.001  46.635  1.00  0.00           H  
ATOM   1564  CE  LYS   100      55.837  66.311  47.397  1.00  0.00           C  
ATOM   1565  HE2 LYS   100      56.364  67.018  46.757  1.00  0.00           H  
ATOM   1566  HE3 LYS   100      56.364  65.358  47.359  1.00  0.00           H  
ATOM   1567  NZ  LYS   100      55.861  66.796  48.829  1.00  0.00           N  
ATOM   1568  HZ1 LYS   100      55.290  66.199  49.410  1.00  0.00           H  
ATOM   1569  HZ2 LYS   100      56.824  66.776  49.130  1.00  0.00           H  
ATOM   1570  HZ3 LYS   100      55.511  67.744  48.814  1.00  0.00           H  
ATOM   1571  C   LYS   100      51.366  64.423  43.502  1.00  0.00           C  
ATOM   1572  O   LYS   100      51.118  65.540  43.127  1.00  0.00           O  
ATOM   1573  N   MET   101      50.558  63.452  42.987  1.00  0.00           N  
ATOM   1574  H   MET   101      50.755  62.488  43.216  1.00  0.00           H  
ATOM   1575  CA  MET   101      49.357  63.617  42.267  1.00  0.00           C  
ATOM   1576  HA  MET   101      49.560  64.102  41.313  1.00  0.00           H  
ATOM   1577  CB  MET   101      48.778  62.138  41.972  1.00  0.00           C  
ATOM   1578  HB2 MET   101      48.067  62.118  41.146  1.00  0.00           H  
ATOM   1579  HB3 MET   101      48.165  61.783  42.801  1.00  0.00           H  
ATOM   1580  CG  MET   101      49.855  61.089  41.485  1.00  0.00           C  
ATOM   1581  HG2 MET   101      50.483  60.819  42.334  1.00  0.00           H  
ATOM   1582  HG3 MET   101      50.455  61.652  40.770  1.00  0.00           H  
ATOM   1583  SD  MET   101      49.108  59.629  40.745  1.00  0.00           S  
ATOM   1584  CE  MET   101      48.342  58.907  42.238  1.00  0.00           C  
ATOM   1585  HE1 MET   101      47.753  58.015  42.027  1.00  0.00           H  
ATOM   1586  HE2 MET   101      49.228  58.614  42.801  1.00  0.00           H  
ATOM   1587  HE3 MET   101      47.773  59.677  42.760  1.00  0.00           H  
ATOM   1588  C   MET   101      48.229  64.311  43.020  1.00  0.00           C  
ATOM   1589  O   MET   101      48.077  64.081  44.219  1.00  0.00           O  
ATOM   1590  N   THR   102      47.381  65.111  42.327  1.00  0.00           N  
ATOM   1591  H   THR   102      47.578  65.157  41.337  1.00  0.00           H  
ATOM   1592  CA  THR   102      46.040  65.512  42.763  1.00  0.00           C  
ATOM   1593  HA  THR   102      46.043  65.785  43.819  1.00  0.00           H  
ATOM   1594  CB  THR   102      45.638  66.778  41.973  1.00  0.00           C  
ATOM   1595  HB  THR   102      45.634  66.411  40.947  1.00  0.00           H  
ATOM   1596  CG2 THR   102      44.237  67.251  42.340  1.00  0.00           C  
ATOM   1597 HG21 THR   102      43.999  67.343  43.400  1.00  0.00           H  
ATOM   1598 HG22 THR   102      43.850  68.079  41.746  1.00  0.00           H  
ATOM   1599 HG23 THR   102      43.651  66.341  42.208  1.00  0.00           H  
ATOM   1600  OG1 THR   102      46.509  67.805  42.205  1.00  0.00           O  
ATOM   1601  HG1 THR   102      47.325  67.557  41.764  1.00  0.00           H  
ATOM   1602  C   THR   102      45.047  64.371  42.698  1.00  0.00           C  
ATOM   1603  O   THR   102      44.249  64.301  43.646  1.00  0.00           O  
ATOM   1604  N   ASP   103      44.897  63.652  41.569  1.00  0.00           N  
ATOM   1605  H   ASP   103      45.508  63.889  40.800  1.00  0.00           H  
ATOM   1606  CA  ASP   103      44.026  62.465  41.359  1.00  0.00           C  
ATOM   1607  HA  ASP   103      43.041  62.623  41.798  1.00  0.00           H  
ATOM   1608  CB  ASP   103      43.742  62.280  39.808  1.00  0.00           C  
ATOM   1609  HB2 ASP   103      43.231  61.335  39.621  1.00  0.00           H  
ATOM   1610  HB3 ASP   103      44.733  62.086  39.398  1.00  0.00           H  
ATOM   1611  CG  ASP   103      42.958  63.418  39.162  1.00  0.00           C  
ATOM   1612  OD1 ASP   103      43.048  63.624  37.903  1.00  0.00           O  
ATOM   1613  OD2 ASP   103      42.436  64.231  39.918  1.00  0.00           O  
ATOM   1614  C   ASP   103      44.546  61.177  42.059  1.00  0.00           C  
ATOM   1615  O   ASP   103      44.873  60.214  41.393  1.00  0.00           O  
ATOM   1616  N   SER   104      44.578  61.247  43.407  1.00  0.00           N  
ATOM   1617  H   SER   104      44.222  62.107  43.798  1.00  0.00           H  
ATOM   1618  CA  SER   104      45.021  60.182  44.365  1.00  0.00           C  
ATOM   1619  HA  SER   104      46.087  60.354  44.519  1.00  0.00           H  
ATOM   1620  CB  SER   104      44.377  60.308  45.780  1.00  0.00           C  
ATOM   1621  HB2 SER   104      45.025  59.730  46.439  1.00  0.00           H  
ATOM   1622  HB3 SER   104      43.391  59.861  45.656  1.00  0.00           H  
ATOM   1623  OG  SER   104      44.291  61.728  46.076  1.00  0.00           O  
ATOM   1624  HG  SER   104      44.952  61.859  46.758  1.00  0.00           H  
ATOM   1625  C   SER   104      44.711  58.694  43.851  1.00  0.00           C  
ATOM   1626  O   SER   104      43.536  58.401  43.596  1.00  0.00           O  
ATOM   1627  N   VAL   105      45.716  57.838  43.778  1.00  0.00           N  
ATOM   1628  H   VAL   105      46.586  58.091  44.225  1.00  0.00           H  
ATOM   1629  CA  VAL   105      45.701  56.388  43.412  1.00  0.00           C  
ATOM   1630  HA  VAL   105      45.794  56.371  42.326  1.00  0.00           H  
ATOM   1631  CB  VAL   105      46.985  55.731  43.903  1.00  0.00           C  
ATOM   1632  HB  VAL   105      47.807  56.418  43.702  1.00  0.00           H  
ATOM   1633  CG1 VAL   105      47.172  55.450  45.464  1.00  0.00           C  
ATOM   1634 HG11 VAL   105      46.620  56.215  46.010  1.00  0.00           H  
ATOM   1635 HG12 VAL   105      46.773  54.465  45.706  1.00  0.00           H  
ATOM   1636 HG13 VAL   105      48.201  55.497  45.818  1.00  0.00           H  
ATOM   1637  CG2 VAL   105      47.252  54.402  43.324  1.00  0.00           C  
ATOM   1638 HG21 VAL   105      47.391  54.371  42.243  1.00  0.00           H  
ATOM   1639 HG22 VAL   105      48.146  53.945  43.748  1.00  0.00           H  
ATOM   1640 HG23 VAL   105      46.483  53.679  43.596  1.00  0.00           H  
ATOM   1641  C   VAL   105      44.474  55.564  43.889  1.00  0.00           C  
ATOM   1642  O   VAL   105      43.874  55.801  44.962  1.00  0.00           O  
ATOM   1643  N   THR   106      44.096  54.624  43.083  1.00  0.00           N  
ATOM   1644  H   THR   106      44.714  54.557  42.287  1.00  0.00           H  
ATOM   1645  CA  THR   106      43.148  53.553  43.242  1.00  0.00           C  
ATOM   1646  HA  THR   106      42.926  53.577  44.309  1.00  0.00           H  
ATOM   1647  CB  THR   106      41.806  53.953  42.593  1.00  0.00           C  
ATOM   1648  HB  THR   106      41.039  53.183  42.680  1.00  0.00           H  
ATOM   1649  CG2 THR   106      41.316  55.342  43.096  1.00  0.00           C  
ATOM   1650 HG21 THR   106      40.307  55.585  42.765  1.00  0.00           H  
ATOM   1651 HG22 THR   106      41.358  55.521  44.171  1.00  0.00           H  
ATOM   1652 HG23 THR   106      41.902  56.143  42.645  1.00  0.00           H  
ATOM   1653  OG1 THR   106      41.793  54.071  41.201  1.00  0.00           O  
ATOM   1654  HG1 THR   106      41.507  53.220  40.861  1.00  0.00           H  
ATOM   1655  C   THR   106      43.604  52.116  42.888  1.00  0.00           C  
ATOM   1656  O   THR   106      43.212  51.265  43.716  1.00  0.00           O  
ATOM   1657  N   CYS   107      44.324  51.874  41.778  1.00  0.00           N  
ATOM   1658  H   CYS   107      44.572  52.672  41.211  1.00  0.00           H  
ATOM   1659  CA  CYS   107      44.986  50.610  41.460  1.00  0.00           C  
ATOM   1660  HA  CYS   107      44.698  49.966  42.291  1.00  0.00           H  
ATOM   1661  CB  CYS   107      44.432  50.027  40.177  1.00  0.00           C  
ATOM   1662  HB2 CYS   107      44.624  50.733  39.369  1.00  0.00           H  
ATOM   1663  HB3 CYS   107      43.359  49.919  40.333  1.00  0.00           H  
ATOM   1664  SG  CYS   107      45.171  48.461  39.699  1.00  0.00           S  
ATOM   1665  HG  CYS   107      44.680  47.740  40.710  1.00  0.00           H  
ATOM   1666  C   CYS   107      46.561  50.953  41.335  1.00  0.00           C  
ATOM   1667  O   CYS   107      46.814  51.968  40.727  1.00  0.00           O  
ATOM   1668  N   LEU   108      47.521  50.090  41.836  1.00  0.00           N  
ATOM   1669  H   LEU   108      47.182  49.289  42.348  1.00  0.00           H  
ATOM   1670  CA  LEU   108      48.934  50.133  41.599  1.00  0.00           C  
ATOM   1671  HA  LEU   108      49.073  50.881  40.819  1.00  0.00           H  
ATOM   1672  CB  LEU   108      49.660  50.693  42.812  1.00  0.00           C  
ATOM   1673  HB2 LEU   108      49.814  49.908  43.552  1.00  0.00           H  
ATOM   1674  HB3 LEU   108      49.134  51.539  43.255  1.00  0.00           H  
ATOM   1675  CG  LEU   108      51.070  51.278  42.537  1.00  0.00           C  
ATOM   1676  HG  LEU   108      51.603  50.458  42.057  1.00  0.00           H  
ATOM   1677  CD1 LEU   108      50.987  52.518  41.761  1.00  0.00           C  
ATOM   1678 HD11 LEU   108      50.405  53.276  42.286  1.00  0.00           H  
ATOM   1679 HD12 LEU   108      52.026  52.832  41.663  1.00  0.00           H  
ATOM   1680 HD13 LEU   108      50.534  52.444  40.773  1.00  0.00           H  
ATOM   1681  CD2 LEU   108      51.724  51.715  43.876  1.00  0.00           C  
ATOM   1682 HD21 LEU   108      52.791  51.801  43.671  1.00  0.00           H  
ATOM   1683 HD22 LEU   108      51.213  52.539  44.373  1.00  0.00           H  
ATOM   1684 HD23 LEU   108      51.606  50.815  44.479  1.00  0.00           H  
ATOM   1685  C   LEU   108      49.401  48.748  41.133  1.00  0.00           C  
ATOM   1686  O   LEU   108      49.408  47.804  41.943  1.00  0.00           O  
ATOM   1687  N   TYR   109      49.716  48.613  39.892  1.00  0.00           N  
ATOM   1688  H   TYR   109      49.748  49.448  39.324  1.00  0.00           H  
ATOM   1689  CA  TYR   109      50.134  47.313  39.309  1.00  0.00           C  
ATOM   1690  HA  TYR   109      50.433  46.629  40.104  1.00  0.00           H  
ATOM   1691  CB  TYR   109      48.872  46.660  38.748  1.00  0.00           C  
ATOM   1692  HB2 TYR   109      48.610  47.079  37.776  1.00  0.00           H  
ATOM   1693  HB3 TYR   109      48.037  46.941  39.390  1.00  0.00           H  
ATOM   1694  CG  TYR   109      48.931  45.168  38.443  1.00  0.00           C  
ATOM   1695  CD1 TYR   109      49.800  44.679  37.477  1.00  0.00           C  
ATOM   1696  HD1 TYR   109      50.374  45.346  36.850  1.00  0.00           H  
ATOM   1697  CE1 TYR   109      49.920  43.276  37.301  1.00  0.00           C  
ATOM   1698  HE1 TYR   109      50.570  42.935  36.510  1.00  0.00           H  
ATOM   1699  CZ  TYR   109      49.204  42.445  38.136  1.00  0.00           C  
ATOM   1700  OH  TYR   109      49.473  41.168  37.960  1.00  0.00           O  
ATOM   1701  HH  TYR   109      50.047  41.072  37.196  1.00  0.00           H  
ATOM   1702  CE2 TYR   109      48.288  42.899  39.069  1.00  0.00           C  
ATOM   1703  HE2 TYR   109      47.725  42.059  39.450  1.00  0.00           H  
ATOM   1704  CD2 TYR   109      48.120  44.283  39.199  1.00  0.00           C  
ATOM   1705  HD2 TYR   109      47.378  44.753  39.827  1.00  0.00           H  
ATOM   1706  C   TYR   109      51.336  47.428  38.255  1.00  0.00           C  
ATOM   1707  O   TYR   109      51.315  48.353  37.419  1.00  0.00           O  
ATOM   1708  N   CYS   110      52.392  46.665  38.437  1.00  0.00           N  
ATOM   1709  H   CYS   110      52.280  45.898  39.085  1.00  0.00           H  
ATOM   1710  CA  CYS   110      53.621  46.678  37.514  1.00  0.00           C  
ATOM   1711  HA  CYS   110      53.686  47.637  37.001  1.00  0.00           H  
ATOM   1712  CB  CYS   110      54.834  46.371  38.432  1.00  0.00           C  
ATOM   1713  HB2 CYS   110      55.745  46.221  37.851  1.00  0.00           H  
ATOM   1714  HB3 CYS   110      54.684  45.471  39.028  1.00  0.00           H  
ATOM   1715  SG  CYS   110      55.158  47.691  39.697  1.00  0.00           S  
ATOM   1716  HG  CYS   110      55.891  46.956  40.537  1.00  0.00           H  
ATOM   1717  C   CYS   110      53.451  45.563  36.569  1.00  0.00           C  
ATOM   1718  O   CYS   110      52.944  44.460  37.008  1.00  0.00           O  
ATOM   1719  N   ASN   111      53.657  45.703  35.247  1.00  0.00           N  
ATOM   1720  H   ASN   111      53.842  46.610  34.843  1.00  0.00           H  
ATOM   1721  CA  ASN   111      53.322  44.540  34.310  1.00  0.00           C  
ATOM   1722  HA  ASN   111      53.304  43.619  34.893  1.00  0.00           H  
ATOM   1723  CB  ASN   111      51.821  44.708  33.998  1.00  0.00           C  
ATOM   1724  HB2 ASN   111      51.501  45.631  33.513  1.00  0.00           H  
ATOM   1725  HB3 ASN   111      51.225  44.601  34.904  1.00  0.00           H  
ATOM   1726  CG  ASN   111      51.233  43.493  33.278  1.00  0.00           C  
ATOM   1727  OD1 ASN   111      50.901  42.496  33.936  1.00  0.00           O  
ATOM   1728  ND2 ASN   111      51.141  43.600  31.963  1.00  0.00           N  
ATOM   1729 HD21 ASN   111      50.641  42.885  31.454  1.00  0.00           H  
ATOM   1730 HD22 ASN   111      51.608  44.317  31.426  1.00  0.00           H  
ATOM   1731  C   ASN   111      54.149  44.475  33.004  1.00  0.00           C  
ATOM   1732  O   ASN   111      54.242  45.471  32.346  1.00  0.00           O  
ATOM   1733  N   SER   112      54.689  43.317  32.662  1.00  0.00           N  
ATOM   1734  H   SER   112      54.762  42.579  33.347  1.00  0.00           H  
ATOM   1735  CA  SER   112      55.453  43.083  31.445  1.00  0.00           C  
ATOM   1736  HA  SER   112      55.976  44.032  31.323  1.00  0.00           H  
ATOM   1737  CB  SER   112      56.448  41.962  31.447  1.00  0.00           C  
ATOM   1738  HB2 SER   112      55.972  40.981  31.470  1.00  0.00           H  
ATOM   1739  HB3 SER   112      57.098  42.000  32.321  1.00  0.00           H  
ATOM   1740  OG  SER   112      57.189  42.063  30.259  1.00  0.00           O  
ATOM   1741  HG  SER   112      57.477  41.163  30.092  1.00  0.00           H  
ATOM   1742  C   SER   112      54.534  42.958  30.193  1.00  0.00           C  
ATOM   1743  O   SER   112      53.687  42.133  30.231  1.00  0.00           O  
ATOM   1744  N   PHE   113      54.758  43.748  29.164  1.00  0.00           N  
ATOM   1745  H   PHE   113      55.516  44.407  29.269  1.00  0.00           H  
ATOM   1746  CA  PHE   113      54.049  43.665  27.863  1.00  0.00           C  
ATOM   1747  HA  PHE   113      53.339  42.839  27.882  1.00  0.00           H  
ATOM   1748  CB  PHE   113      53.376  45.032  27.586  1.00  0.00           C  
ATOM   1749  HB2 PHE   113      52.901  45.073  26.606  1.00  0.00           H  
ATOM   1750  HB3 PHE   113      54.164  45.784  27.595  1.00  0.00           H  
ATOM   1751  CG  PHE   113      52.208  45.408  28.487  1.00  0.00           C  
ATOM   1752  CD1 PHE   113      50.937  44.900  28.159  1.00  0.00           C  
ATOM   1753  HD1 PHE   113      50.689  44.320  27.282  1.00  0.00           H  
ATOM   1754  CE1 PHE   113      49.856  45.176  29.110  1.00  0.00           C  
ATOM   1755  HE1 PHE   113      48.901  44.722  28.890  1.00  0.00           H  
ATOM   1756  CZ  PHE   113      50.090  46.051  30.171  1.00  0.00           C  
ATOM   1757  HZ  PHE   113      49.249  46.339  30.783  1.00  0.00           H  
ATOM   1758  CE2 PHE   113      51.424  46.436  30.450  1.00  0.00           C  
ATOM   1759  HE2 PHE   113      51.591  46.820  31.445  1.00  0.00           H  
ATOM   1760  CD2 PHE   113      52.483  46.040  29.701  1.00  0.00           C  
ATOM   1761  HD2 PHE   113      53.492  46.293  29.990  1.00  0.00           H  
ATOM   1762  C   PHE   113      55.043  43.315  26.758  1.00  0.00           C  
ATOM   1763  O   PHE   113      55.543  44.190  25.983  1.00  0.00           O  
ATOM   1764  N   SER   114      55.386  42.025  26.638  1.00  0.00           N  
ATOM   1765  H   SER   114      54.831  41.427  27.234  1.00  0.00           H  
ATOM   1766  CA  SER   114      56.056  41.482  25.486  1.00  0.00           C  
ATOM   1767  HA  SER   114      56.864  42.173  25.247  1.00  0.00           H  
ATOM   1768  CB  SER   114      56.519  40.071  25.758  1.00  0.00           C  
ATOM   1769  HB2 SER   114      55.631  39.516  26.061  1.00  0.00           H  
ATOM   1770  HB3 SER   114      57.343  40.030  26.471  1.00  0.00           H  
ATOM   1771  OG  SER   114      57.039  39.570  24.555  1.00  0.00           O  
ATOM   1772  HG  SER   114      57.590  38.813  24.765  1.00  0.00           H  
ATOM   1773  C   SER   114      55.059  41.542  24.364  1.00  0.00           C  
ATOM   1774  O   SER   114      54.170  40.681  24.412  1.00  0.00           O  
ATOM   1775  N   LYS   115      55.182  42.374  23.346  1.00  0.00           N  
ATOM   1776  H   LYS   115      55.882  43.093  23.464  1.00  0.00           H  
ATOM   1777  CA  LYS   115      54.267  42.301  22.167  1.00  0.00           C  
ATOM   1778  HA  LYS   115      53.299  41.845  22.374  1.00  0.00           H  
ATOM   1779  CB  LYS   115      54.060  43.648  21.446  1.00  0.00           C  
ATOM   1780  HB2 LYS   115      54.998  44.187  21.320  1.00  0.00           H  
ATOM   1781  HB3 LYS   115      53.478  44.285  22.112  1.00  0.00           H  
ATOM   1782  CG  LYS   115      53.376  43.707  20.063  1.00  0.00           C  
ATOM   1783  HG2 LYS   115      52.549  42.997  20.095  1.00  0.00           H  
ATOM   1784  HG3 LYS   115      54.091  43.459  19.279  1.00  0.00           H  
ATOM   1785  CD  LYS   115      52.857  45.143  19.741  1.00  0.00           C  
ATOM   1786  HD2 LYS   115      53.673  45.795  20.051  1.00  0.00           H  
ATOM   1787  HD3 LYS   115      51.986  45.347  20.364  1.00  0.00           H  
ATOM   1788  CE  LYS   115      52.450  45.358  18.245  1.00  0.00           C  
ATOM   1789  HE2 LYS   115      51.548  44.768  18.080  1.00  0.00           H  
ATOM   1790  HE3 LYS   115      53.387  45.213  17.707  1.00  0.00           H  
ATOM   1791  NZ  LYS   115      51.948  46.731  18.131  1.00  0.00           N  
ATOM   1792  HZ1 LYS   115      51.242  46.941  18.822  1.00  0.00           H  
ATOM   1793  HZ2 LYS   115      52.728  47.358  18.272  1.00  0.00           H  
ATOM   1794  HZ3 LYS   115      51.640  46.912  17.186  1.00  0.00           H  
ATOM   1795  C   LYS   115      54.876  41.308  21.158  1.00  0.00           C  
ATOM   1796  O   LYS   115      54.227  40.673  20.286  1.00  0.00           O  
ATOM   1797  N   GLN   116      56.237  41.273  21.144  1.00  0.00           N  
ATOM   1798  H   GLN   116      56.758  41.886  21.756  1.00  0.00           H  
ATOM   1799  CA  GLN   116      57.093  40.665  20.158  1.00  0.00           C  
ATOM   1800  HA  GLN   116      56.468  40.077  19.487  1.00  0.00           H  
ATOM   1801  CB  GLN   116      57.779  41.700  19.198  1.00  0.00           C  
ATOM   1802  HB2 GLN   116      58.400  41.098  18.534  1.00  0.00           H  
ATOM   1803  HB3 GLN   116      58.467  42.212  19.871  1.00  0.00           H  
ATOM   1804  CG  GLN   116      56.805  42.511  18.393  1.00  0.00           C  
ATOM   1805  HG2 GLN   116      55.768  42.186  18.482  1.00  0.00           H  
ATOM   1806  HG3 GLN   116      57.161  42.254  17.395  1.00  0.00           H  
ATOM   1807  CD  GLN   116      56.853  43.996  18.643  1.00  0.00           C  
ATOM   1808  OE1 GLN   116      57.300  44.522  19.598  1.00  0.00           O  
ATOM   1809  NE2 GLN   116      56.455  44.850  17.696  1.00  0.00           N  
ATOM   1810 HE21 GLN   116      56.529  45.834  17.912  1.00  0.00           H  
ATOM   1811 HE22 GLN   116      55.870  44.565  16.923  1.00  0.00           H  
ATOM   1812  C   GLN   116      57.956  39.510  20.686  1.00  0.00           C  
ATOM   1813  O   GLN   116      57.967  38.404  20.162  1.00  0.00           O  
ATOM   1814  N   SER   117      58.802  39.871  21.650  1.00  0.00           N  
ATOM   1815  H   SER   117      58.797  40.798  22.051  1.00  0.00           H  
ATOM   1816  CA  SER   117      59.655  38.877  22.471  1.00  0.00           C  
ATOM   1817  HA  SER   117      58.950  38.061  22.633  1.00  0.00           H  
ATOM   1818  CB  SER   117      60.851  38.506  21.628  1.00  0.00           C  
ATOM   1819  HB2 SER   117      61.460  39.388  21.428  1.00  0.00           H  
ATOM   1820  HB3 SER   117      60.403  38.018  20.762  1.00  0.00           H  
ATOM   1821  OG  SER   117      61.706  37.646  22.323  1.00  0.00           O  
ATOM   1822  HG  SER   117      61.210  36.833  22.445  1.00  0.00           H  
ATOM   1823  C   SER   117      60.035  39.436  23.733  1.00  0.00           C  
ATOM   1824  O   SER   117      59.786  38.781  24.824  1.00  0.00           O  
ATOM   1825  N   LYS   118      60.742  40.567  23.614  1.00  0.00           N  
ATOM   1826  H   LYS   118      60.889  41.007  22.717  1.00  0.00           H  
ATOM   1827  CA  LYS   118      61.399  41.247  24.784  1.00  0.00           C  
ATOM   1828  HA  LYS   118      62.067  40.631  25.385  1.00  0.00           H  
ATOM   1829  CB  LYS   118      62.071  42.552  24.324  1.00  0.00           C  
ATOM   1830  HB2 LYS   118      62.221  43.186  25.198  1.00  0.00           H  
ATOM   1831  HB3 LYS   118      61.419  43.034  23.595  1.00  0.00           H  
ATOM   1832  CG  LYS   118      63.393  42.418  23.558  1.00  0.00           C  
ATOM   1833  HG2 LYS   118      63.378  41.645  22.790  1.00  0.00           H  
ATOM   1834  HG3 LYS   118      64.030  41.944  24.306  1.00  0.00           H  
ATOM   1835  CD  LYS   118      64.130  43.633  23.010  1.00  0.00           C  
ATOM   1836  HD2 LYS   118      63.413  44.154  22.375  1.00  0.00           H  
ATOM   1837  HD3 LYS   118      64.904  43.214  22.367  1.00  0.00           H  
ATOM   1838  CE  LYS   118      64.808  44.458  23.973  1.00  0.00           C  
ATOM   1839  HE2 LYS   118      64.097  44.863  24.693  1.00  0.00           H  
ATOM   1840  HE3 LYS   118      65.213  45.353  23.501  1.00  0.00           H  
ATOM   1841  NZ  LYS   118      65.855  43.725  24.621  1.00  0.00           N  
ATOM   1842  HZ1 LYS   118      65.568  43.239  25.458  1.00  0.00           H  
ATOM   1843  HZ2 LYS   118      66.297  43.109  23.953  1.00  0.00           H  
ATOM   1844  HZ3 LYS   118      66.571  44.370  24.923  1.00  0.00           H  
ATOM   1845  C   LYS   118      60.364  41.641  25.779  1.00  0.00           C  
ATOM   1846  O   LYS   118      59.355  42.286  25.481  1.00  0.00           O  
ATOM   1847  N   GLN   119      60.576  41.212  27.066  1.00  0.00           N  
ATOM   1848  H   GLN   119      61.455  40.750  27.249  1.00  0.00           H  
ATOM   1849  CA  GLN   119      59.786  41.675  28.170  1.00  0.00           C  
ATOM   1850  HA  GLN   119      58.713  41.551  28.023  1.00  0.00           H  
ATOM   1851  CB  GLN   119      60.234  40.965  29.477  1.00  0.00           C  
ATOM   1852  HB2 GLN   119      59.660  41.402  30.294  1.00  0.00           H  
ATOM   1853  HB3 GLN   119      61.253  41.299  29.669  1.00  0.00           H  
ATOM   1854  CG  GLN   119      60.162  39.455  29.473  1.00  0.00           C  
ATOM   1855  HG2 GLN   119      60.625  39.086  30.389  1.00  0.00           H  
ATOM   1856  HG3 GLN   119      60.766  39.061  28.656  1.00  0.00           H  
ATOM   1857  CD  GLN   119      58.747  38.924  29.372  1.00  0.00           C  
ATOM   1858  OE1 GLN   119      57.800  39.403  29.794  1.00  0.00           O  
ATOM   1859  NE2 GLN   119      58.543  37.784  28.788  1.00  0.00           N  
ATOM   1860 HE21 GLN   119      59.352  37.269  28.473  1.00  0.00           H  
ATOM   1861 HE22 GLN   119      57.594  37.439  28.804  1.00  0.00           H  
ATOM   1862  C   GLN   119      60.006  43.214  28.388  1.00  0.00           C  
ATOM   1863  O   GLN   119      61.196  43.646  28.195  1.00  0.00           O  
ATOM   1864  N   LYS   120      58.930  43.958  28.726  1.00  0.00           N  
ATOM   1865  H   LYS   120      58.202  43.375  29.113  1.00  0.00           H  
ATOM   1866  CA  LYS   120      58.834  45.420  28.795  1.00  0.00           C  
ATOM   1867  HA  LYS   120      59.809  45.796  29.107  1.00  0.00           H  
ATOM   1868  CB  LYS   120      58.453  46.067  27.405  1.00  0.00           C  
ATOM   1869  HB2 LYS   120      58.434  47.150  27.532  1.00  0.00           H  
ATOM   1870  HB3 LYS   120      57.490  45.741  27.013  1.00  0.00           H  
ATOM   1871  CG  LYS   120      59.544  45.764  26.343  1.00  0.00           C  
ATOM   1872  HG2 LYS   120      59.640  44.692  26.172  1.00  0.00           H  
ATOM   1873  HG3 LYS   120      60.536  46.116  26.625  1.00  0.00           H  
ATOM   1874  CD  LYS   120      59.068  46.269  24.982  1.00  0.00           C  
ATOM   1875  HD2 LYS   120      58.818  47.330  24.977  1.00  0.00           H  
ATOM   1876  HD3 LYS   120      58.080  45.867  24.757  1.00  0.00           H  
ATOM   1877  CE  LYS   120      60.196  46.067  23.858  1.00  0.00           C  
ATOM   1878  HE2 LYS   120      60.334  44.994  23.723  1.00  0.00           H  
ATOM   1879  HE3 LYS   120      61.077  46.604  24.208  1.00  0.00           H  
ATOM   1880  NZ  LYS   120      59.779  46.696  22.589  1.00  0.00           N  
ATOM   1881  HZ1 LYS   120      60.512  46.498  21.923  1.00  0.00           H  
ATOM   1882  HZ2 LYS   120      58.890  46.349  22.257  1.00  0.00           H  
ATOM   1883  HZ3 LYS   120      59.733  47.704  22.570  1.00  0.00           H  
ATOM   1884  C   LYS   120      57.838  45.820  29.920  1.00  0.00           C  
ATOM   1885  O   LYS   120      56.622  45.805  29.793  1.00  0.00           O  
ATOM   1886  N   ASN   121      58.380  46.315  31.052  1.00  0.00           N  
ATOM   1887  H   ASN   121      59.377  46.400  31.191  1.00  0.00           H  
ATOM   1888  CA  ASN   121      57.813  46.547  32.290  1.00  0.00           C  
ATOM   1889  HA  ASN   121      56.870  46.002  32.331  1.00  0.00           H  
ATOM   1890  CB  ASN   121      58.669  46.317  33.552  1.00  0.00           C  
ATOM   1891  HB2 ASN   121      58.040  46.279  34.441  1.00  0.00           H  
ATOM   1892  HB3 ASN   121      59.481  47.029  33.698  1.00  0.00           H  
ATOM   1893  CG  ASN   121      59.103  44.893  33.475  1.00  0.00           C  
ATOM   1894  OD1 ASN   121      58.597  44.019  34.188  1.00  0.00           O  
ATOM   1895  ND2 ASN   121      60.122  44.574  32.676  1.00  0.00           N  
ATOM   1896 HD21 ASN   121      60.469  43.627  32.629  1.00  0.00           H  
ATOM   1897 HD22 ASN   121      60.753  45.309  32.392  1.00  0.00           H  
ATOM   1898  C   ASN   121      57.249  47.985  32.275  1.00  0.00           C  
ATOM   1899  O   ASN   121      58.033  48.928  32.127  1.00  0.00           O  
ATOM   1900  N   PHE   122      55.959  48.156  32.314  1.00  0.00           N  
ATOM   1901  H   PHE   122      55.374  47.333  32.340  1.00  0.00           H  
ATOM   1902  CA  PHE   122      55.177  49.436  32.458  1.00  0.00           C  
ATOM   1903  HA  PHE   122      55.837  50.303  32.446  1.00  0.00           H  
ATOM   1904  CB  PHE   122      54.306  49.673  31.268  1.00  0.00           C  
ATOM   1905  HB2 PHE   122      53.604  50.479  31.481  1.00  0.00           H  
ATOM   1906  HB3 PHE   122      53.613  48.844  31.128  1.00  0.00           H  
ATOM   1907  CG  PHE   122      55.007  49.829  29.916  1.00  0.00           C  
ATOM   1908  CD1 PHE   122      55.300  48.724  29.098  1.00  0.00           C  
ATOM   1909  HD1 PHE   122      54.910  47.744  29.329  1.00  0.00           H  
ATOM   1910  CE1 PHE   122      56.151  48.924  27.967  1.00  0.00           C  
ATOM   1911  HE1 PHE   122      56.344  48.136  27.254  1.00  0.00           H  
ATOM   1912  CZ  PHE   122      56.733  50.233  27.686  1.00  0.00           C  
ATOM   1913  HZ  PHE   122      57.435  50.395  26.882  1.00  0.00           H  
ATOM   1914  CE2 PHE   122      56.242  51.312  28.434  1.00  0.00           C  
ATOM   1915  HE2 PHE   122      56.619  52.279  28.137  1.00  0.00           H  
ATOM   1916  CD2 PHE   122      55.493  51.088  29.580  1.00  0.00           C  
ATOM   1917  HD2 PHE   122      55.255  51.882  30.272  1.00  0.00           H  
ATOM   1918  C   PHE   122      54.380  49.439  33.791  1.00  0.00           C  
ATOM   1919  O   PHE   122      54.079  48.342  34.305  1.00  0.00           O  
ATOM   1920  N   LEU   123      54.309  50.606  34.439  1.00  0.00           N  
ATOM   1921  H   LEU   123      54.555  51.495  34.027  1.00  0.00           H  
ATOM   1922  CA  LEU   123      53.494  50.703  35.693  1.00  0.00           C  
ATOM   1923  HA  LEU   123      53.377  49.684  36.062  1.00  0.00           H  
ATOM   1924  CB  LEU   123      54.237  51.553  36.691  1.00  0.00           C  
ATOM   1925  HB2 LEU   123      54.643  52.480  36.286  1.00  0.00           H  
ATOM   1926  HB3 LEU   123      55.159  51.050  36.980  1.00  0.00           H  
ATOM   1927  CG  LEU   123      53.463  51.842  38.057  1.00  0.00           C  
ATOM   1928  HG  LEU   123      52.476  51.980  37.615  1.00  0.00           H  
ATOM   1929  CD1 LEU   123      53.316  50.595  38.947  1.00  0.00           C  
ATOM   1930 HD11 LEU   123      52.920  51.066  39.847  1.00  0.00           H  
ATOM   1931 HD12 LEU   123      52.698  49.806  38.518  1.00  0.00           H  
ATOM   1932 HD13 LEU   123      54.300  50.238  39.250  1.00  0.00           H  
ATOM   1933  CD2 LEU   123      53.932  53.056  38.868  1.00  0.00           C  
ATOM   1934 HD21 LEU   123      53.978  53.892  38.170  1.00  0.00           H  
ATOM   1935 HD22 LEU   123      53.197  53.306  39.632  1.00  0.00           H  
ATOM   1936 HD23 LEU   123      54.899  52.939  39.357  1.00  0.00           H  
ATOM   1937  C   LEU   123      52.145  51.281  35.189  1.00  0.00           C  
ATOM   1938  O   LEU   123      51.954  52.369  34.691  1.00  0.00           O  
ATOM   1939  N   LEU   124      51.117  50.498  35.511  1.00  0.00           N  
ATOM   1940  H   LEU   124      51.368  49.689  36.061  1.00  0.00           H  
ATOM   1941  CA  LEU   124      49.655  50.863  35.414  1.00  0.00           C  
ATOM   1942  HA  LEU   124      49.552  51.483  34.524  1.00  0.00           H  
ATOM   1943  CB  LEU   124      48.986  49.467  35.210  1.00  0.00           C  
ATOM   1944  HB2 LEU   124      47.920  49.653  35.338  1.00  0.00           H  
ATOM   1945  HB3 LEU   124      49.417  48.919  36.048  1.00  0.00           H  
ATOM   1946  CG  LEU   124      49.288  48.670  33.869  1.00  0.00           C  
ATOM   1947  HG  LEU   124      50.368  48.557  33.776  1.00  0.00           H  
ATOM   1948  CD1 LEU   124      48.603  47.378  33.934  1.00  0.00           C  
ATOM   1949 HD11 LEU   124      49.016  46.721  33.170  1.00  0.00           H  
ATOM   1950 HD12 LEU   124      48.804  46.806  34.840  1.00  0.00           H  
ATOM   1951 HD13 LEU   124      47.544  47.557  33.745  1.00  0.00           H  
ATOM   1952  CD2 LEU   124      48.821  49.478  32.651  1.00  0.00           C  
ATOM   1953 HD21 LEU   124      48.903  48.850  31.764  1.00  0.00           H  
ATOM   1954 HD22 LEU   124      47.782  49.719  32.877  1.00  0.00           H  
ATOM   1955 HD23 LEU   124      49.475  50.319  32.423  1.00  0.00           H  
ATOM   1956  C   LEU   124      49.351  51.537  36.735  1.00  0.00           C  
ATOM   1957  O   LEU   124      49.658  51.059  37.774  1.00  0.00           O  
ATOM   1958  N   VAL   125      48.805  52.751  36.572  1.00  0.00           N  
ATOM   1959  H   VAL   125      48.565  53.058  35.640  1.00  0.00           H  
ATOM   1960  CA  VAL   125      48.318  53.524  37.688  1.00  0.00           C  
ATOM   1961  HA  VAL   125      48.483  52.885  38.555  1.00  0.00           H  
ATOM   1962  CB  VAL   125      49.168  54.860  38.092  1.00  0.00           C  
ATOM   1963  HB  VAL   125      48.972  55.651  37.368  1.00  0.00           H  
ATOM   1964  CG1 VAL   125      48.730  55.420  39.467  1.00  0.00           C  
ATOM   1965 HG11 VAL   125      48.921  54.834  40.366  1.00  0.00           H  
ATOM   1966 HG12 VAL   125      49.342  56.321  39.420  1.00  0.00           H  
ATOM   1967 HG13 VAL   125      47.753  55.903  39.466  1.00  0.00           H  
ATOM   1968  CG2 VAL   125      50.622  54.548  38.309  1.00  0.00           C  
ATOM   1969 HG21 VAL   125      50.907  53.784  39.031  1.00  0.00           H  
ATOM   1970 HG22 VAL   125      51.031  54.127  37.391  1.00  0.00           H  
ATOM   1971 HG23 VAL   125      51.202  55.441  38.541  1.00  0.00           H  
ATOM   1972  C   VAL   125      46.982  54.019  37.451  1.00  0.00           C  
ATOM   1973  O   VAL   125      46.628  54.873  36.602  1.00  0.00           O  
ATOM   1974  N   GLY   126      46.138  53.508  38.347  1.00  0.00           N  
ATOM   1975  H   GLY   126      46.547  52.967  39.096  1.00  0.00           H  
ATOM   1976  CA  GLY   126      44.759  53.885  38.521  1.00  0.00           C  
ATOM   1977  HA2 GLY   126      44.188  53.050  38.927  1.00  0.00           H  
ATOM   1978  HA3 GLY   126      44.338  54.192  37.564  1.00  0.00           H  
ATOM   1979  C   GLY   126      44.641  55.190  39.353  1.00  0.00           C  
ATOM   1980  O   GLY   126      44.964  55.167  40.500  1.00  0.00           O  
ATOM   1981  N   THR   127      44.261  56.290  38.692  1.00  0.00           N  
ATOM   1982  H   THR   127      44.038  56.213  37.710  1.00  0.00           H  
ATOM   1983  CA  THR   127      44.244  57.685  39.285  1.00  0.00           C  
ATOM   1984  HA  THR   127      44.723  57.710  40.263  1.00  0.00           H  
ATOM   1985  CB  THR   127      44.917  58.743  38.450  1.00  0.00           C  
ATOM   1986  HB  THR   127      45.144  59.633  39.036  1.00  0.00           H  
ATOM   1987  CG2 THR   127      46.288  58.246  38.070  1.00  0.00           C  
ATOM   1988 HG21 THR   127      46.959  59.061  37.798  1.00  0.00           H  
ATOM   1989 HG22 THR   127      46.794  57.700  38.867  1.00  0.00           H  
ATOM   1990 HG23 THR   127      46.170  57.588  37.209  1.00  0.00           H  
ATOM   1991  OG1 THR   127      44.175  59.076  37.255  1.00  0.00           O  
ATOM   1992  HG1 THR   127      44.074  58.295  36.706  1.00  0.00           H  
ATOM   1993  C   THR   127      42.796  58.068  39.529  1.00  0.00           C  
ATOM   1994  O   THR   127      42.011  57.744  38.659  1.00  0.00           O  
ATOM   1995  N   ALA   128      42.472  58.517  40.742  1.00  0.00           N  
ATOM   1996  H   ALA   128      43.262  58.764  41.322  1.00  0.00           H  
ATOM   1997  CA  ALA   128      41.154  59.041  41.232  1.00  0.00           C  
ATOM   1998  HA  ALA   128      40.747  58.396  42.010  1.00  0.00           H  
ATOM   1999  CB  ALA   128      41.235  60.389  42.022  1.00  0.00           C  
ATOM   2000  HB1 ALA   128      41.477  61.197  41.332  1.00  0.00           H  
ATOM   2001  HB2 ALA   128      40.380  60.624  42.655  1.00  0.00           H  
ATOM   2002  HB3 ALA   128      42.147  60.264  42.607  1.00  0.00           H  
ATOM   2003  C   ALA   128      40.028  59.203  40.198  1.00  0.00           C  
ATOM   2004  O   ALA   128      39.064  58.480  40.196  1.00  0.00           O  
ATOM   2005  N   ASP   129      40.185  60.197  39.282  1.00  0.00           N  
ATOM   2006  H   ASP   129      41.104  60.616  39.265  1.00  0.00           H  
ATOM   2007  CA  ASP   129      39.114  60.663  38.488  1.00  0.00           C  
ATOM   2008  HA  ASP   129      38.175  60.390  38.969  1.00  0.00           H  
ATOM   2009  CB  ASP   129      39.213  62.148  38.513  1.00  0.00           C  
ATOM   2010  HB2 ASP   129      40.044  62.479  37.889  1.00  0.00           H  
ATOM   2011  HB3 ASP   129      39.471  62.576  39.481  1.00  0.00           H  
ATOM   2012  CG  ASP   129      37.952  62.847  37.995  1.00  0.00           C  
ATOM   2013  OD1 ASP   129      36.849  62.389  38.218  1.00  0.00           O  
ATOM   2014  OD2 ASP   129      38.034  63.906  37.326  1.00  0.00           O  
ATOM   2015  C   ASP   129      39.010  59.905  37.111  1.00  0.00           C  
ATOM   2016  O   ASP   129      38.974  60.536  36.031  1.00  0.00           O  
ATOM   2017  N   GLY   130      38.702  58.638  37.242  1.00  0.00           N  
ATOM   2018  H   GLY   130      38.635  58.263  38.178  1.00  0.00           H  
ATOM   2019  CA  GLY   130      38.299  57.815  36.022  1.00  0.00           C  
ATOM   2020  HA2 GLY   130      37.284  58.012  35.679  1.00  0.00           H  
ATOM   2021  HA3 GLY   130      38.436  56.781  36.337  1.00  0.00           H  
ATOM   2022  C   GLY   130      39.239  57.963  34.876  1.00  0.00           C  
ATOM   2023  O   GLY   130      38.815  58.110  33.743  1.00  0.00           O  
ATOM   2024  N   LYS   131      40.565  57.977  35.215  1.00  0.00           N  
ATOM   2025  H   LYS   131      40.796  57.611  36.128  1.00  0.00           H  
ATOM   2026  CA  LYS   131      41.704  57.973  34.283  1.00  0.00           C  
ATOM   2027  HA  LYS   131      41.479  57.769  33.237  1.00  0.00           H  
ATOM   2028  CB  LYS   131      42.361  59.450  34.219  1.00  0.00           C  
ATOM   2029  HB2 LYS   131      43.425  59.390  33.990  1.00  0.00           H  
ATOM   2030  HB3 LYS   131      42.421  59.875  35.221  1.00  0.00           H  
ATOM   2031  CG  LYS   131      41.621  60.448  33.203  1.00  0.00           C  
ATOM   2032  HG2 LYS   131      40.532  60.482  33.227  1.00  0.00           H  
ATOM   2033  HG3 LYS   131      41.989  60.108  32.235  1.00  0.00           H  
ATOM   2034  CD  LYS   131      42.078  61.915  33.430  1.00  0.00           C  
ATOM   2035  HD2 LYS   131      41.660  62.423  32.560  1.00  0.00           H  
ATOM   2036  HD3 LYS   131      43.160  62.042  33.431  1.00  0.00           H  
ATOM   2037  CE  LYS   131      41.478  62.488  34.756  1.00  0.00           C  
ATOM   2038  HE2 LYS   131      41.658  61.813  35.593  1.00  0.00           H  
ATOM   2039  HE3 LYS   131      40.397  62.611  34.699  1.00  0.00           H  
ATOM   2040  NZ  LYS   131      42.207  63.747  35.132  1.00  0.00           N  
ATOM   2041  HZ1 LYS   131      43.062  63.877  34.610  1.00  0.00           H  
ATOM   2042  HZ2 LYS   131      41.604  64.539  34.959  1.00  0.00           H  
ATOM   2043  HZ3 LYS   131      42.381  63.787  36.126  1.00  0.00           H  
ATOM   2044  C   LYS   131      42.835  56.961  34.668  1.00  0.00           C  
ATOM   2045  O   LYS   131      43.265  56.857  35.827  1.00  0.00           O  
ATOM   2046  N   LEU   132      43.354  56.269  33.664  1.00  0.00           N  
ATOM   2047  H   LEU   132      43.099  56.533  32.722  1.00  0.00           H  
ATOM   2048  CA  LEU   132      44.503  55.374  33.803  1.00  0.00           C  
ATOM   2049  HA  LEU   132      44.616  55.090  34.850  1.00  0.00           H  
ATOM   2050  CB  LEU   132      44.118  54.182  32.842  1.00  0.00           C  
ATOM   2051  HB2 LEU   132      43.919  54.670  31.888  1.00  0.00           H  
ATOM   2052  HB3 LEU   132      43.280  53.625  33.262  1.00  0.00           H  
ATOM   2053  CG  LEU   132      45.315  53.180  32.650  1.00  0.00           C  
ATOM   2054  HG  LEU   132      46.187  53.670  32.217  1.00  0.00           H  
ATOM   2055  CD1 LEU   132      45.746  52.519  34.013  1.00  0.00           C  
ATOM   2056 HD11 LEU   132      44.898  52.215  34.626  1.00  0.00           H  
ATOM   2057 HD12 LEU   132      46.439  51.692  33.856  1.00  0.00           H  
ATOM   2058 HD13 LEU   132      46.194  53.296  34.633  1.00  0.00           H  
ATOM   2059  CD2 LEU   132      45.031  52.020  31.697  1.00  0.00           C  
ATOM   2060 HD21 LEU   132      45.082  52.465  30.704  1.00  0.00           H  
ATOM   2061 HD22 LEU   132      45.816  51.266  31.761  1.00  0.00           H  
ATOM   2062 HD23 LEU   132      44.047  51.631  31.958  1.00  0.00           H  
ATOM   2063  C   LEU   132      45.764  56.237  33.299  1.00  0.00           C  
ATOM   2064  O   LEU   132      45.870  56.583  32.117  1.00  0.00           O  
ATOM   2065  N   ALA   133      46.743  56.445  34.160  1.00  0.00           N  
ATOM   2066  H   ALA   133      46.669  55.892  35.003  1.00  0.00           H  
ATOM   2067  CA  ALA   133      48.104  56.897  33.888  1.00  0.00           C  
ATOM   2068  HA  ALA   133      48.112  57.468  32.959  1.00  0.00           H  
ATOM   2069  CB  ALA   133      48.577  57.908  34.940  1.00  0.00           C  
ATOM   2070  HB1 ALA   133      48.555  57.292  35.839  1.00  0.00           H  
ATOM   2071  HB2 ALA   133      49.570  58.280  34.689  1.00  0.00           H  
ATOM   2072  HB3 ALA   133      47.964  58.809  34.946  1.00  0.00           H  
ATOM   2073  C   ALA   133      49.083  55.694  33.723  1.00  0.00           C  
ATOM   2074  O   ALA   133      49.022  54.818  34.618  1.00  0.00           O  
ATOM   2075  N   ILE   134      49.806  55.683  32.610  1.00  0.00           N  
ATOM   2076  H   ILE   134      49.521  56.353  31.910  1.00  0.00           H  
ATOM   2077  CA  ILE   134      50.725  54.663  32.198  1.00  0.00           C  
ATOM   2078  HA  ILE   134      50.659  53.856  32.927  1.00  0.00           H  
ATOM   2079  CB  ILE   134      50.271  54.041  30.829  1.00  0.00           C  
ATOM   2080  HB  ILE   134      50.297  54.780  30.028  1.00  0.00           H  
ATOM   2081  CG2 ILE   134      51.347  52.965  30.497  1.00  0.00           C  
ATOM   2082 HG21 ILE   134      51.017  52.457  29.591  1.00  0.00           H  
ATOM   2083 HG22 ILE   134      52.326  53.407  30.308  1.00  0.00           H  
ATOM   2084 HG23 ILE   134      51.355  52.289  31.353  1.00  0.00           H  
ATOM   2085  CG1 ILE   134      48.867  53.357  30.913  1.00  0.00           C  
ATOM   2086 HG12 ILE   134      48.187  53.947  31.528  1.00  0.00           H  
ATOM   2087 HG13 ILE   134      49.022  52.320  31.210  1.00  0.00           H  
ATOM   2088  CD1 ILE   134      48.343  53.326  29.507  1.00  0.00           C  
ATOM   2089 HD11 ILE   134      47.734  54.221  29.377  1.00  0.00           H  
ATOM   2090 HD12 ILE   134      49.085  53.268  28.710  1.00  0.00           H  
ATOM   2091 HD13 ILE   134      47.624  52.511  29.427  1.00  0.00           H  
ATOM   2092  C   ILE   134      52.096  55.312  32.146  1.00  0.00           C  
ATOM   2093  O   ILE   134      52.247  56.260  31.384  1.00  0.00           O  
ATOM   2094  N   PHE   135      52.988  54.629  32.817  1.00  0.00           N  
ATOM   2095  H   PHE   135      52.642  53.919  33.447  1.00  0.00           H  
ATOM   2096  CA  PHE   135      54.378  54.962  32.997  1.00  0.00           C  
ATOM   2097  HA  PHE   135      54.479  55.925  32.496  1.00  0.00           H  
ATOM   2098  CB  PHE   135      54.682  55.266  34.483  1.00  0.00           C  
ATOM   2099  HB2 PHE   135      55.761  55.146  34.579  1.00  0.00           H  
ATOM   2100  HB3 PHE   135      54.231  54.468  35.073  1.00  0.00           H  
ATOM   2101  CG  PHE   135      54.285  56.562  35.103  1.00  0.00           C  
ATOM   2102  CD1 PHE   135      55.089  57.777  34.978  1.00  0.00           C  
ATOM   2103  HD1 PHE   135      56.030  57.773  34.448  1.00  0.00           H  
ATOM   2104  CE1 PHE   135      54.737  58.905  35.683  1.00  0.00           C  
ATOM   2105  HE1 PHE   135      55.271  59.816  35.456  1.00  0.00           H  
ATOM   2106  CZ  PHE   135      53.543  58.987  36.331  1.00  0.00           C  
ATOM   2107  HZ  PHE   135      53.369  59.879  36.913  1.00  0.00           H  
ATOM   2108  CE2 PHE   135      52.712  57.815  36.537  1.00  0.00           C  
ATOM   2109  HE2 PHE   135      51.937  57.831  37.289  1.00  0.00           H  
ATOM   2110  CD2 PHE   135      53.117  56.640  35.885  1.00  0.00           C  
ATOM   2111  HD2 PHE   135      52.580  55.733  36.121  1.00  0.00           H  
ATOM   2112  C   PHE   135      55.316  53.953  32.469  1.00  0.00           C  
ATOM   2113  O   PHE   135      55.094  52.798  32.780  1.00  0.00           O  
ATOM   2114  N   GLU   136      56.485  54.397  31.982  1.00  0.00           N  
ATOM   2115  H   GLU   136      56.545  55.405  31.993  1.00  0.00           H  
ATOM   2116  CA  GLU   136      57.659  53.548  31.621  1.00  0.00           C  
ATOM   2117  HA  GLU   136      57.312  52.591  31.232  1.00  0.00           H  
ATOM   2118  CB  GLU   136      58.391  54.403  30.552  1.00  0.00           C  
ATOM   2119  HB2 GLU   136      58.835  55.251  31.074  1.00  0.00           H  
ATOM   2120  HB3 GLU   136      57.674  54.744  29.806  1.00  0.00           H  
ATOM   2121  CG  GLU   136      59.441  53.615  29.829  1.00  0.00           C  
ATOM   2122  HG2 GLU   136      58.973  52.711  29.439  1.00  0.00           H  
ATOM   2123  HG3 GLU   136      60.329  53.341  30.399  1.00  0.00           H  
ATOM   2124  CD  GLU   136      59.966  54.424  28.598  1.00  0.00           C  
ATOM   2125  OE1 GLU   136      59.820  55.704  28.550  1.00  0.00           O  
ATOM   2126  OE2 GLU   136      60.701  53.942  27.727  1.00  0.00           O  
ATOM   2127  C   GLU   136      58.561  53.228  32.799  1.00  0.00           C  
ATOM   2128  O   GLU   136      58.877  54.194  33.488  1.00  0.00           O  
ATOM   2129  N   ASP   137      58.944  52.013  33.090  1.00  0.00           N  
ATOM   2130  H   ASP   137      58.685  51.263  32.466  1.00  0.00           H  
ATOM   2131  CA  ASP   137      59.846  51.734  34.224  1.00  0.00           C  
ATOM   2132  HA  ASP   137      59.357  51.881  35.187  1.00  0.00           H  
ATOM   2133  CB  ASP   137      60.332  50.295  34.285  1.00  0.00           C  
ATOM   2134  HB2 ASP   137      59.411  49.730  34.425  1.00  0.00           H  
ATOM   2135  HB3 ASP   137      61.003  50.214  35.141  1.00  0.00           H  
ATOM   2136  CG  ASP   137      61.180  49.833  33.071  1.00  0.00           C  
ATOM   2137  OD1 ASP   137      61.471  50.561  32.137  1.00  0.00           O  
ATOM   2138  OD2 ASP   137      61.763  48.736  33.129  1.00  0.00           O  
ATOM   2139  C   ASP   137      60.969  52.794  34.434  1.00  0.00           C  
ATOM   2140  O   ASP   137      61.146  53.260  35.542  1.00  0.00           O  
ATOM   2141  N   LYS   138      61.666  53.175  33.353  1.00  0.00           N  
ATOM   2142  H   LYS   138      61.481  52.715  32.473  1.00  0.00           H  
ATOM   2143  CA  LYS   138      62.807  54.093  33.339  1.00  0.00           C  
ATOM   2144  HA  LYS   138      63.507  53.785  34.115  1.00  0.00           H  
ATOM   2145  CB  LYS   138      63.499  53.980  32.008  1.00  0.00           C  
ATOM   2146  HB2 LYS   138      62.774  54.265  31.246  1.00  0.00           H  
ATOM   2147  HB3 LYS   138      63.861  52.975  31.793  1.00  0.00           H  
ATOM   2148  CG  LYS   138      64.704  54.879  31.870  1.00  0.00           C  
ATOM   2149  HG2 LYS   138      65.341  54.653  32.725  1.00  0.00           H  
ATOM   2150  HG3 LYS   138      64.345  55.906  31.940  1.00  0.00           H  
ATOM   2151  CD  LYS   138      65.406  54.917  30.553  1.00  0.00           C  
ATOM   2152  HD2 LYS   138      65.718  53.916  30.258  1.00  0.00           H  
ATOM   2153  HD3 LYS   138      66.362  55.405  30.741  1.00  0.00           H  
ATOM   2154  CE  LYS   138      64.616  55.581  29.388  1.00  0.00           C  
ATOM   2155  HE2 LYS   138      64.313  56.614  29.553  1.00  0.00           H  
ATOM   2156  HE3 LYS   138      63.697  55.012  29.251  1.00  0.00           H  
ATOM   2157  NZ  LYS   138      65.304  55.461  28.179  1.00  0.00           N  
ATOM   2158  HZ1 LYS   138      65.377  54.500  27.879  1.00  0.00           H  
ATOM   2159  HZ2 LYS   138      64.785  55.896  27.430  1.00  0.00           H  
ATOM   2160  HZ3 LYS   138      66.210  55.907  28.161  1.00  0.00           H  
ATOM   2161  C   LYS   138      62.354  55.534  33.695  1.00  0.00           C  
ATOM   2162  O   LYS   138      63.185  56.206  34.355  1.00  0.00           O  
ATOM   2163  N   THR   139      61.195  55.964  33.413  1.00  0.00           N  
ATOM   2164  H   THR   139      60.593  55.308  32.936  1.00  0.00           H  
ATOM   2165  CA  THR   139      60.609  57.191  33.922  1.00  0.00           C  
ATOM   2166  HA  THR   139      61.371  57.968  33.978  1.00  0.00           H  
ATOM   2167  CB  THR   139      59.361  57.635  33.181  1.00  0.00           C  
ATOM   2168  HB  THR   139      58.572  56.883  33.173  1.00  0.00           H  
ATOM   2169  CG2 THR   139      58.751  58.942  33.718  1.00  0.00           C  
ATOM   2170 HG21 THR   139      59.492  59.740  33.766  1.00  0.00           H  
ATOM   2171 HG22 THR   139      58.012  59.227  32.970  1.00  0.00           H  
ATOM   2172 HG23 THR   139      58.305  58.818  34.705  1.00  0.00           H  
ATOM   2173  OG1 THR   139      59.717  57.769  31.786  1.00  0.00           O  
ATOM   2174  HG1 THR   139      60.519  57.261  31.641  1.00  0.00           H  
ATOM   2175  C   THR   139      60.360  56.992  35.493  1.00  0.00           C  
ATOM   2176  O   THR   139      60.667  57.855  36.210  1.00  0.00           O  
ATOM   2177  N   VAL   140      59.771  55.869  35.990  1.00  0.00           N  
ATOM   2178  H   VAL   140      59.659  55.140  35.300  1.00  0.00           H  
ATOM   2179  CA  VAL   140      59.621  55.481  37.460  1.00  0.00           C  
ATOM   2180  HA  VAL   140      58.867  56.101  37.944  1.00  0.00           H  
ATOM   2181  CB  VAL   140      59.103  54.064  37.635  1.00  0.00           C  
ATOM   2182  HB  VAL   140      59.686  53.163  37.444  1.00  0.00           H  
ATOM   2183  CG1 VAL   140      58.662  53.830  39.106  1.00  0.00           C  
ATOM   2184 HG11 VAL   140      57.784  54.391  39.425  1.00  0.00           H  
ATOM   2185 HG12 VAL   140      58.534  52.753  39.211  1.00  0.00           H  
ATOM   2186 HG13 VAL   140      59.469  54.053  39.804  1.00  0.00           H  
ATOM   2187  CG2 VAL   140      57.887  53.853  36.822  1.00  0.00           C  
ATOM   2188 HG21 VAL   140      58.121  53.849  35.758  1.00  0.00           H  
ATOM   2189 HG22 VAL   140      57.391  52.924  37.104  1.00  0.00           H  
ATOM   2190 HG23 VAL   140      57.225  54.716  36.899  1.00  0.00           H  
ATOM   2191  C   VAL   140      60.960  55.584  38.224  1.00  0.00           C  
ATOM   2192  O   VAL   140      61.046  56.184  39.292  1.00  0.00           O  
ATOM   2193  N   LYS   141      62.008  54.948  37.661  1.00  0.00           N  
ATOM   2194  H   LYS   141      61.787  54.516  36.775  1.00  0.00           H  
ATOM   2195  CA  LYS   141      63.316  54.608  38.210  1.00  0.00           C  
ATOM   2196  HA  LYS   141      63.259  54.535  39.296  1.00  0.00           H  
ATOM   2197  CB  LYS   141      63.818  53.321  37.600  1.00  0.00           C  
ATOM   2198  HB2 LYS   141      64.823  53.192  38.002  1.00  0.00           H  
ATOM   2199  HB3 LYS   141      63.929  53.476  36.527  1.00  0.00           H  
ATOM   2200  CG  LYS   141      63.125  51.897  37.899  1.00  0.00           C  
ATOM   2201  HG2 LYS   141      62.038  51.980  37.929  1.00  0.00           H  
ATOM   2202  HG3 LYS   141      63.443  51.717  38.926  1.00  0.00           H  
ATOM   2203  CD  LYS   141      63.611  50.759  37.022  1.00  0.00           C  
ATOM   2204  HD2 LYS   141      63.475  51.127  36.005  1.00  0.00           H  
ATOM   2205  HD3 LYS   141      63.028  49.874  37.279  1.00  0.00           H  
ATOM   2206  CE  LYS   141      65.105  50.424  37.224  1.00  0.00           C  
ATOM   2207  HE2 LYS   141      65.457  50.354  38.253  1.00  0.00           H  
ATOM   2208  HE3 LYS   141      65.691  51.265  36.854  1.00  0.00           H  
ATOM   2209  NZ  LYS   141      65.392  49.120  36.591  1.00  0.00           N  
ATOM   2210  HZ1 LYS   141      65.171  48.372  37.232  1.00  0.00           H  
ATOM   2211  HZ2 LYS   141      64.944  48.898  35.714  1.00  0.00           H  
ATOM   2212  HZ3 LYS   141      66.400  49.128  36.520  1.00  0.00           H  
ATOM   2213  C   LYS   141      64.374  55.715  37.966  1.00  0.00           C  
ATOM   2214  O   LYS   141      64.858  56.352  38.910  1.00  0.00           O  
ATOM   2215  N   LEU   142      64.732  55.911  36.698  1.00  0.00           N  
ATOM   2216  H   LEU   142      64.401  55.197  36.065  1.00  0.00           H  
ATOM   2217  CA  LEU   142      65.927  56.679  36.361  1.00  0.00           C  
ATOM   2218  HA  LEU   142      66.620  56.422  37.162  1.00  0.00           H  
ATOM   2219  CB  LEU   142      66.418  56.209  34.949  1.00  0.00           C  
ATOM   2220  HB2 LEU   142      65.676  56.606  34.257  1.00  0.00           H  
ATOM   2221  HB3 LEU   142      66.516  55.125  34.880  1.00  0.00           H  
ATOM   2222  CG  LEU   142      67.876  56.720  34.606  1.00  0.00           C  
ATOM   2223  HG  LEU   142      67.879  57.810  34.638  1.00  0.00           H  
ATOM   2224  CD1 LEU   142      68.864  56.075  35.605  1.00  0.00           C  
ATOM   2225 HD11 LEU   142      68.819  56.569  36.576  1.00  0.00           H  
ATOM   2226 HD12 LEU   142      68.641  55.009  35.552  1.00  0.00           H  
ATOM   2227 HD13 LEU   142      69.827  56.295  35.144  1.00  0.00           H  
ATOM   2228  CD2 LEU   142      68.280  56.332  33.223  1.00  0.00           C  
ATOM   2229 HD21 LEU   142      67.490  56.510  32.493  1.00  0.00           H  
ATOM   2230 HD22 LEU   142      69.175  56.884  32.937  1.00  0.00           H  
ATOM   2231 HD23 LEU   142      68.662  55.329  33.035  1.00  0.00           H  
ATOM   2232  C   LEU   142      65.669  58.174  36.456  1.00  0.00           C  
ATOM   2233  O   LEU   142      66.512  58.836  37.039  1.00  0.00           O  
ATOM   2234  N   LYS   143      64.617  58.675  35.820  1.00  0.00           N  
ATOM   2235  H   LYS   143      63.909  58.001  35.569  1.00  0.00           H  
ATOM   2236  CA  LYS   143      64.407  60.111  35.666  1.00  0.00           C  
ATOM   2237  HA  LYS   143      64.762  60.695  36.515  1.00  0.00           H  
ATOM   2238  CB  LYS   143      65.162  60.673  34.470  1.00  0.00           C  
ATOM   2239  HB2 LYS   143      64.653  60.319  33.574  1.00  0.00           H  
ATOM   2240  HB3 LYS   143      66.140  60.193  34.441  1.00  0.00           H  
ATOM   2241  CG  LYS   143      65.323  62.135  34.499  1.00  0.00           C  
ATOM   2242  HG2 LYS   143      66.218  62.300  35.100  1.00  0.00           H  
ATOM   2243  HG3 LYS   143      64.439  62.500  35.023  1.00  0.00           H  
ATOM   2244  CD  LYS   143      65.453  62.826  33.192  1.00  0.00           C  
ATOM   2245  HD2 LYS   143      64.479  62.731  32.712  1.00  0.00           H  
ATOM   2246  HD3 LYS   143      66.213  62.340  32.580  1.00  0.00           H  
ATOM   2247  CE  LYS   143      65.851  64.296  33.334  1.00  0.00           C  
ATOM   2248  HE2 LYS   143      66.740  64.401  33.957  1.00  0.00           H  
ATOM   2249  HE3 LYS   143      64.999  64.666  33.905  1.00  0.00           H  
ATOM   2250  NZ  LYS   143      66.050  65.010  32.087  1.00  0.00           N  
ATOM   2251  HZ1 LYS   143      66.098  66.001  32.280  1.00  0.00           H  
ATOM   2252  HZ2 LYS   143      66.952  64.812  31.680  1.00  0.00           H  
ATOM   2253  HZ3 LYS   143      65.189  64.980  31.560  1.00  0.00           H  
ATOM   2254  C   LYS   143      62.878  60.460  35.765  1.00  0.00           C  
ATOM   2255  O   LYS   143      62.191  60.351  34.746  1.00  0.00           O  
ATOM   2256  N   GLY   144      62.382  60.604  36.982  1.00  0.00           N  
ATOM   2257  H   GLY   144      63.046  60.578  37.743  1.00  0.00           H  
ATOM   2258  CA  GLY   144      61.029  60.982  37.347  1.00  0.00           C  
ATOM   2259  HA2 GLY   144      61.007  61.360  38.369  1.00  0.00           H  
ATOM   2260  HA3 GLY   144      60.392  60.098  37.357  1.00  0.00           H  
ATOM   2261  C   GLY   144      60.458  62.137  36.478  1.00  0.00           C  
ATOM   2262  O   GLY   144      61.030  63.214  36.506  1.00  0.00           O  
ATOM   2263  N   ALA   145      59.371  61.913  35.782  1.00  0.00           N  
ATOM   2264  H   ALA   145      58.946  60.999  35.847  1.00  0.00           H  
ATOM   2265  CA  ALA   145      58.856  62.859  34.752  1.00  0.00           C  
ATOM   2266  HA  ALA   145      59.072  63.865  35.112  1.00  0.00           H  
ATOM   2267  CB  ALA   145      59.742  62.586  33.494  1.00  0.00           C  
ATOM   2268  HB1 ALA   145      59.360  61.853  32.783  1.00  0.00           H  
ATOM   2269  HB2 ALA   145      60.048  63.487  32.963  1.00  0.00           H  
ATOM   2270  HB3 ALA   145      60.731  62.365  33.897  1.00  0.00           H  
ATOM   2271  C   ALA   145      57.402  62.679  34.367  1.00  0.00           C  
ATOM   2272  O   ALA   145      56.678  62.106  35.181  1.00  0.00           O  
ATOM   2273  N   ALA   146      56.952  63.124  33.163  1.00  0.00           N  
ATOM   2274  H   ALA   146      57.602  63.594  32.550  1.00  0.00           H  
ATOM   2275  CA  ALA   146      55.585  62.846  32.709  1.00  0.00           C  
ATOM   2276  HA  ALA   146      54.815  63.021  33.461  1.00  0.00           H  
ATOM   2277  CB  ALA   146      55.270  63.818  31.460  1.00  0.00           C  
ATOM   2278  HB1 ALA   146      55.923  63.585  30.619  1.00  0.00           H  
ATOM   2279  HB2 ALA   146      54.249  63.651  31.117  1.00  0.00           H  
ATOM   2280  HB3 ALA   146      55.432  64.857  31.746  1.00  0.00           H  
ATOM   2281  C   ALA   146      55.277  61.376  32.428  1.00  0.00           C  
ATOM   2282  O   ALA   146      56.081  60.637  31.958  1.00  0.00           O  
ATOM   2283  N   PRO   147      54.115  60.811  32.768  1.00  0.00           N  
ATOM   2284  CD  PRO   147      53.039  61.517  33.575  1.00  0.00           C  
ATOM   2285  HD2 PRO   147      52.716  62.410  33.039  1.00  0.00           H  
ATOM   2286  HD3 PRO   147      53.419  61.689  34.581  1.00  0.00           H  
ATOM   2287  CG  PRO   147      51.808  60.513  33.792  1.00  0.00           C  
ATOM   2288  HG2 PRO   147      51.904  60.254  34.846  1.00  0.00           H  
ATOM   2289  HG3 PRO   147      50.879  61.044  33.588  1.00  0.00           H  
ATOM   2290  CB  PRO   147      52.226  59.393  32.771  1.00  0.00           C  
ATOM   2291  HB2 PRO   147      52.072  58.435  33.268  1.00  0.00           H  
ATOM   2292  HB3 PRO   147      51.537  59.434  31.928  1.00  0.00           H  
ATOM   2293  CA  PRO   147      53.617  59.586  32.208  1.00  0.00           C  
ATOM   2294  HA  PRO   147      54.250  58.732  32.451  1.00  0.00           H  
ATOM   2295  C   PRO   147      53.469  59.507  30.682  1.00  0.00           C  
ATOM   2296  O   PRO   147      53.115  60.489  30.020  1.00  0.00           O  
ATOM   2297  N   LEU   148      53.786  58.310  30.208  1.00  0.00           N  
ATOM   2298  H   LEU   148      54.155  57.621  30.847  1.00  0.00           H  
ATOM   2299  CA  LEU   148      53.783  57.881  28.781  1.00  0.00           C  
ATOM   2300  HA  LEU   148      54.588  58.478  28.350  1.00  0.00           H  
ATOM   2301  CB  LEU   148      54.116  56.377  28.806  1.00  0.00           C  
ATOM   2302  HB2 LEU   148      53.287  55.748  29.130  1.00  0.00           H  
ATOM   2303  HB3 LEU   148      54.820  56.210  29.622  1.00  0.00           H  
ATOM   2304  CG  LEU   148      54.518  55.747  27.435  1.00  0.00           C  
ATOM   2305  HG  LEU   148      55.409  56.198  26.998  1.00  0.00           H  
ATOM   2306  CD1 LEU   148      54.896  54.327  27.684  1.00  0.00           C  
ATOM   2307 HD11 LEU   148      55.866  54.309  28.180  1.00  0.00           H  
ATOM   2308 HD12 LEU   148      54.097  53.784  28.189  1.00  0.00           H  
ATOM   2309 HD13 LEU   148      55.057  53.866  26.709  1.00  0.00           H  
ATOM   2310  CD2 LEU   148      53.422  55.650  26.368  1.00  0.00           C  
ATOM   2311 HD21 LEU   148      53.799  55.329  25.397  1.00  0.00           H  
ATOM   2312 HD22 LEU   148      52.497  55.249  26.781  1.00  0.00           H  
ATOM   2313 HD23 LEU   148      53.212  56.693  26.127  1.00  0.00           H  
ATOM   2314  C   LEU   148      52.458  58.225  28.066  1.00  0.00           C  
ATOM   2315  O   LEU   148      52.412  58.863  27.046  1.00  0.00           O  
ATOM   2316  N   LYS   149      51.345  57.633  28.512  1.00  0.00           N  
ATOM   2317  H   LYS   149      51.395  57.159  29.402  1.00  0.00           H  
ATOM   2318  CA  LYS   149      49.964  57.932  28.083  1.00  0.00           C  
ATOM   2319  HA  LYS   149      49.992  58.936  27.662  1.00  0.00           H  
ATOM   2320  CB  LYS   149      49.545  56.925  27.057  1.00  0.00           C  
ATOM   2321  HB2 LYS   149      48.474  56.726  27.092  1.00  0.00           H  
ATOM   2322  HB3 LYS   149      50.010  55.950  27.198  1.00  0.00           H  
ATOM   2323  CG  LYS   149      49.810  57.327  25.601  1.00  0.00           C  
ATOM   2324  HG2 LYS   149      50.831  57.672  25.436  1.00  0.00           H  
ATOM   2325  HG3 LYS   149      49.096  58.114  25.362  1.00  0.00           H  
ATOM   2326  CD  LYS   149      49.474  56.188  24.589  1.00  0.00           C  
ATOM   2327  HD2 LYS   149      48.504  55.726  24.776  1.00  0.00           H  
ATOM   2328  HD3 LYS   149      50.158  55.356  24.755  1.00  0.00           H  
ATOM   2329  CE  LYS   149      49.698  56.719  23.176  1.00  0.00           C  
ATOM   2330  HE2 LYS   149      50.608  57.312  23.268  1.00  0.00           H  
ATOM   2331  HE3 LYS   149      48.898  57.428  22.964  1.00  0.00           H  
ATOM   2332  NZ  LYS   149      49.679  55.692  22.093  1.00  0.00           N  
ATOM   2333  HZ1 LYS   149      50.543  55.179  22.198  1.00  0.00           H  
ATOM   2334  HZ2 LYS   149      48.852  55.124  22.206  1.00  0.00           H  
ATOM   2335  HZ3 LYS   149      49.746  56.108  21.175  1.00  0.00           H  
ATOM   2336  C   LYS   149      48.949  58.052  29.322  1.00  0.00           C  
ATOM   2337  O   LYS   149      49.062  57.239  30.311  1.00  0.00           O  
ATOM   2338  N   ILE   150      48.026  58.987  29.329  1.00  0.00           N  
ATOM   2339  H   ILE   150      48.055  59.559  28.497  1.00  0.00           H  
ATOM   2340  CA  ILE   150      46.997  59.140  30.345  1.00  0.00           C  
ATOM   2341  HA  ILE   150      47.114  58.440  31.172  1.00  0.00           H  
ATOM   2342  CB  ILE   150      47.017  60.590  30.905  1.00  0.00           C  
ATOM   2343  HB  ILE   150      47.062  61.303  30.083  1.00  0.00           H  
ATOM   2344  CG2 ILE   150      45.756  60.903  31.698  1.00  0.00           C  
ATOM   2345 HG21 ILE   150      45.862  61.607  32.523  1.00  0.00           H  
ATOM   2346 HG22 ILE   150      44.998  61.387  31.083  1.00  0.00           H  
ATOM   2347 HG23 ILE   150      45.191  60.051  32.077  1.00  0.00           H  
ATOM   2348  CG1 ILE   150      48.217  60.815  31.762  1.00  0.00           C  
ATOM   2349 HG12 ILE   150      49.113  60.302  31.411  1.00  0.00           H  
ATOM   2350 HG13 ILE   150      48.026  60.268  32.686  1.00  0.00           H  
ATOM   2351  CD1 ILE   150      48.476  62.298  32.133  1.00  0.00           C  
ATOM   2352 HD11 ILE   150      49.458  62.442  32.583  1.00  0.00           H  
ATOM   2353 HD12 ILE   150      48.437  63.029  31.325  1.00  0.00           H  
ATOM   2354 HD13 ILE   150      47.718  62.495  32.891  1.00  0.00           H  
ATOM   2355  C   ILE   150      45.649  58.952  29.538  1.00  0.00           C  
ATOM   2356  O   ILE   150      45.371  59.787  28.715  1.00  0.00           O  
ATOM   2357  N   LEU   151      44.935  57.879  29.843  1.00  0.00           N  
ATOM   2358  H   LEU   151      45.357  57.268  30.528  1.00  0.00           H  
ATOM   2359  CA  LEU   151      43.778  57.303  29.083  1.00  0.00           C  
ATOM   2360  HA  LEU   151      43.696  57.705  28.073  1.00  0.00           H  
ATOM   2361  CB  LEU   151      44.176  55.863  28.822  1.00  0.00           C  
ATOM   2362  HB2 LEU   151      43.295  55.333  28.459  1.00  0.00           H  
ATOM   2363  HB3 LEU   151      44.476  55.337  29.728  1.00  0.00           H  
ATOM   2364  CG  LEU   151      45.285  55.677  27.810  1.00  0.00           C  
ATOM   2365  HG  LEU   151      46.299  55.875  28.157  1.00  0.00           H  
ATOM   2366  CD1 LEU   151      45.238  54.164  27.442  1.00  0.00           C  
ATOM   2367 HD11 LEU   151      45.697  53.673  28.300  1.00  0.00           H  
ATOM   2368 HD12 LEU   151      44.203  53.826  27.391  1.00  0.00           H  
ATOM   2369 HD13 LEU   151      45.680  54.003  26.458  1.00  0.00           H  
ATOM   2370  CD2 LEU   151      45.151  56.530  26.529  1.00  0.00           C  
ATOM   2371 HD21 LEU   151      45.287  57.580  26.789  1.00  0.00           H  
ATOM   2372 HD22 LEU   151      45.967  56.236  25.869  1.00  0.00           H  
ATOM   2373 HD23 LEU   151      44.203  56.300  26.044  1.00  0.00           H  
ATOM   2374  C   LEU   151      42.484  57.370  29.977  1.00  0.00           C  
ATOM   2375  O   LEU   151      42.324  56.595  30.912  1.00  0.00           O  
ATOM   2376  N   ASN   152      41.668  58.435  29.771  1.00  0.00           N  
ATOM   2377  H   ASN   152      41.764  58.975  28.923  1.00  0.00           H  
ATOM   2378  CA  ASN   152      40.428  58.472  30.477  1.00  0.00           C  
ATOM   2379  HA  ASN   152      40.493  58.549  31.562  1.00  0.00           H  
ATOM   2380  CB  ASN   152      39.683  59.768  29.962  1.00  0.00           C  
ATOM   2381  HB2 ASN   152      39.378  59.581  28.932  1.00  0.00           H  
ATOM   2382  HB3 ASN   152      40.354  60.625  30.015  1.00  0.00           H  
ATOM   2383  CG  ASN   152      38.358  60.024  30.641  1.00  0.00           C  
ATOM   2384  OD1 ASN   152      38.328  60.667  31.650  1.00  0.00           O  
ATOM   2385  ND2 ASN   152      37.248  59.381  30.291  1.00  0.00           N  
ATOM   2386 HD21 ASN   152      36.495  59.429  30.962  1.00  0.00           H  
ATOM   2387 HD22 ASN   152      37.229  58.901  29.402  1.00  0.00           H  
ATOM   2388  C   ASN   152      39.582  57.201  30.220  1.00  0.00           C  
ATOM   2389  O   ASN   152      39.627  56.674  29.138  1.00  0.00           O  
ATOM   2390  N   ILE   153      38.831  56.641  31.254  1.00  0.00           N  
ATOM   2391  H   ILE   153      38.811  57.166  32.116  1.00  0.00           H  
ATOM   2392  CA  ILE   153      38.133  55.379  31.256  1.00  0.00           C  
ATOM   2393  HA  ILE   153      38.532  54.774  30.442  1.00  0.00           H  
ATOM   2394  CB  ILE   153      38.574  54.573  32.535  1.00  0.00           C  
ATOM   2395  HB  ILE   153      38.034  55.060  33.347  1.00  0.00           H  
ATOM   2396  CG2 ILE   153      38.113  53.156  32.536  1.00  0.00           C  
ATOM   2397 HG21 ILE   153      38.699  52.626  31.786  1.00  0.00           H  
ATOM   2398 HG22 ILE   153      38.125  52.631  33.491  1.00  0.00           H  
ATOM   2399 HG23 ILE   153      37.138  52.976  32.083  1.00  0.00           H  
ATOM   2400  CG1 ILE   153      40.015  54.632  32.970  1.00  0.00           C  
ATOM   2401 HG12 ILE   153      40.366  55.633  32.717  1.00  0.00           H  
ATOM   2402 HG13 ILE   153      40.572  53.964  32.313  1.00  0.00           H  
ATOM   2403  CD1 ILE   153      40.201  54.400  34.458  1.00  0.00           C  
ATOM   2404 HD11 ILE   153      39.672  55.117  35.085  1.00  0.00           H  
ATOM   2405 HD12 ILE   153      39.982  53.392  34.812  1.00  0.00           H  
ATOM   2406 HD13 ILE   153      41.230  54.622  34.742  1.00  0.00           H  
ATOM   2407  C   ILE   153      36.608  55.461  31.092  1.00  0.00           C  
ATOM   2408  O   ILE   153      36.002  55.979  31.980  1.00  0.00           O  
ATOM   2409  N   GLY   154      36.209  54.989  29.910  1.00  0.00           N  
ATOM   2410  H   GLY   154      36.820  54.396  29.368  1.00  0.00           H  
ATOM   2411  CA  GLY   154      34.730  54.934  29.498  1.00  0.00           C  
ATOM   2412  HA2 GLY   154      34.194  54.772  30.433  1.00  0.00           H  
ATOM   2413  HA3 GLY   154      34.699  54.081  28.820  1.00  0.00           H  
ATOM   2414  C   GLY   154      34.267  56.350  28.917  1.00  0.00           C  
ATOM   2415  O   GLY   154      34.828  57.398  29.282  1.00  0.00           O  
ATOM   2416  N   ASN   155      33.171  56.371  28.183  1.00  0.00           N  
ATOM   2417  H   ASN   155      32.853  55.550  27.689  1.00  0.00           H  
ATOM   2418  CA  ASN   155      32.304  57.492  27.842  1.00  0.00           C  
ATOM   2419  HA  ASN   155      32.921  58.301  27.451  1.00  0.00           H  
ATOM   2420  CB  ASN   155      31.275  57.083  26.796  1.00  0.00           C  
ATOM   2421  HB2 ASN   155      30.798  58.035  26.559  1.00  0.00           H  
ATOM   2422  HB3 ASN   155      30.580  56.308  27.119  1.00  0.00           H  
ATOM   2423  CG  ASN   155      31.784  56.587  25.479  1.00  0.00           C  
ATOM   2424  OD1 ASN   155      32.972  56.222  25.406  1.00  0.00           O  
ATOM   2425  ND2 ASN   155      31.092  56.479  24.350  1.00  0.00           N  
ATOM   2426 HD21 ASN   155      31.405  56.341  23.399  1.00  0.00           H  
ATOM   2427 HD22 ASN   155      30.119  56.737  24.430  1.00  0.00           H  
ATOM   2428  C   ASN   155      31.652  58.143  29.091  1.00  0.00           C  
ATOM   2429  O   ASN   155      31.466  59.321  29.193  1.00  0.00           O  
ATOM   2430  N   VAL   156      31.304  57.333  30.129  1.00  0.00           N  
ATOM   2431  H   VAL   156      31.478  56.344  30.026  1.00  0.00           H  
ATOM   2432  CA  VAL   156      30.923  57.760  31.541  1.00  0.00           C  
ATOM   2433  HA  VAL   156      30.911  58.848  31.462  1.00  0.00           H  
ATOM   2434  CB  VAL   156      29.568  57.154  31.986  1.00  0.00           C  
ATOM   2435  HB  VAL   156      29.747  56.103  32.210  1.00  0.00           H  
ATOM   2436  CG1 VAL   156      29.141  57.894  33.293  1.00  0.00           C  
ATOM   2437 HG11 VAL   156      29.831  57.522  34.050  1.00  0.00           H  
ATOM   2438 HG12 VAL   156      29.024  58.973  33.199  1.00  0.00           H  
ATOM   2439 HG13 VAL   156      28.131  57.573  33.548  1.00  0.00           H  
ATOM   2440  CG2 VAL   156      28.542  57.404  30.844  1.00  0.00           C  
ATOM   2441 HG21 VAL   156      27.618  56.930  31.175  1.00  0.00           H  
ATOM   2442 HG22 VAL   156      28.267  58.432  30.610  1.00  0.00           H  
ATOM   2443 HG23 VAL   156      28.889  56.888  29.949  1.00  0.00           H  
ATOM   2444  C   VAL   156      32.153  57.375  32.392  1.00  0.00           C  
ATOM   2445  O   VAL   156      32.729  56.342  32.213  1.00  0.00           O  
ATOM   2446  N   SER   157      32.545  58.231  33.394  1.00  0.00           N  
ATOM   2447  H   SER   157      32.064  59.115  33.478  1.00  0.00           H  
ATOM   2448  CA  SER   157      33.799  58.158  34.120  1.00  0.00           C  
ATOM   2449  HA  SER   157      34.574  58.025  33.366  1.00  0.00           H  
ATOM   2450  CB  SER   157      34.054  59.529  34.911  1.00  0.00           C  
ATOM   2451  HB2 SER   157      33.150  59.587  35.516  1.00  0.00           H  
ATOM   2452  HB3 SER   157      34.093  60.368  34.217  1.00  0.00           H  
ATOM   2453  OG  SER   157      35.238  59.381  35.623  1.00  0.00           O  
ATOM   2454  HG  SER   157      35.878  59.717  34.991  1.00  0.00           H  
ATOM   2455  C   SER   157      33.836  56.962  35.119  1.00  0.00           C  
ATOM   2456  O   SER   157      33.032  56.887  36.019  1.00  0.00           O  
ATOM   2457  N   THR   158      34.595  55.836  34.866  1.00  0.00           N  
ATOM   2458  H   THR   158      35.303  55.896  34.149  1.00  0.00           H  
ATOM   2459  CA  THR   158      34.621  54.508  35.530  1.00  0.00           C  
ATOM   2460  HA  THR   158      33.798  54.459  36.242  1.00  0.00           H  
ATOM   2461  CB  THR   158      34.403  53.385  34.552  1.00  0.00           C  
ATOM   2462  HB  THR   158      35.349  53.070  34.112  1.00  0.00           H  
ATOM   2463  CG2 THR   158      33.804  52.197  35.248  1.00  0.00           C  
ATOM   2464 HG21 THR   158      32.760  52.409  35.478  1.00  0.00           H  
ATOM   2465 HG22 THR   158      33.891  51.326  34.599  1.00  0.00           H  
ATOM   2466 HG23 THR   158      34.273  51.961  36.204  1.00  0.00           H  
ATOM   2467  OG1 THR   158      33.432  53.780  33.561  1.00  0.00           O  
ATOM   2468  HG1 THR   158      33.829  54.596  33.246  1.00  0.00           H  
ATOM   2469  C   THR   158      35.953  54.241  36.263  1.00  0.00           C  
ATOM   2470  O   THR   158      36.866  53.849  35.533  1.00  0.00           O  
ATOM   2471  N   PRO   159      36.129  54.456  37.566  1.00  0.00           N  
ATOM   2472  CD  PRO   159      35.194  55.117  38.399  1.00  0.00           C  
ATOM   2473  HD2 PRO   159      34.653  54.395  39.009  1.00  0.00           H  
ATOM   2474  HD3 PRO   159      34.466  55.688  37.822  1.00  0.00           H  
ATOM   2475  CG  PRO   159      35.983  55.987  39.372  1.00  0.00           C  
ATOM   2476  HG2 PRO   159      36.375  56.873  38.871  1.00  0.00           H  
ATOM   2477  HG3 PRO   159      35.482  56.319  40.282  1.00  0.00           H  
ATOM   2478  CB  PRO   159      37.082  54.943  39.611  1.00  0.00           C  
ATOM   2479  HB2 PRO   159      37.985  55.304  40.103  1.00  0.00           H  
ATOM   2480  HB3 PRO   159      36.710  54.131  40.237  1.00  0.00           H  
ATOM   2481  CA  PRO   159      37.408  54.270  38.237  1.00  0.00           C  
ATOM   2482  HA  PRO   159      38.216  54.824  37.758  1.00  0.00           H  
ATOM   2483  C   PRO   159      37.899  52.885  38.437  1.00  0.00           C  
ATOM   2484  O   PRO   159      37.317  51.976  39.047  1.00  0.00           O  
ATOM   2485  N   LEU   160      39.127  52.650  37.867  1.00  0.00           N  
ATOM   2486  H   LEU   160      39.514  53.312  37.210  1.00  0.00           H  
ATOM   2487  CA  LEU   160      39.953  51.446  37.978  1.00  0.00           C  
ATOM   2488  HA  LEU   160      39.407  50.640  37.486  1.00  0.00           H  
ATOM   2489  CB  LEU   160      41.302  51.620  37.113  1.00  0.00           C  
ATOM   2490  HB2 LEU   160      41.898  52.424  37.545  1.00  0.00           H  
ATOM   2491  HB3 LEU   160      41.016  51.860  36.089  1.00  0.00           H  
ATOM   2492  CG  LEU   160      42.219  50.357  37.001  1.00  0.00           C  
ATOM   2493  HG  LEU   160      42.622  49.995  37.947  1.00  0.00           H  
ATOM   2494  CD1 LEU   160      41.473  49.122  36.435  1.00  0.00           C  
ATOM   2495 HD11 LEU   160      41.113  49.337  35.428  1.00  0.00           H  
ATOM   2496 HD12 LEU   160      42.030  48.194  36.559  1.00  0.00           H  
ATOM   2497 HD13 LEU   160      40.621  48.847  37.056  1.00  0.00           H  
ATOM   2498  CD2 LEU   160      43.450  50.702  36.087  1.00  0.00           C  
ATOM   2499 HD21 LEU   160      43.972  49.786  35.808  1.00  0.00           H  
ATOM   2500 HD22 LEU   160      43.037  51.021  35.130  1.00  0.00           H  
ATOM   2501 HD23 LEU   160      44.080  51.419  36.613  1.00  0.00           H  
ATOM   2502  C   LEU   160      40.270  51.037  39.390  1.00  0.00           C  
ATOM   2503  O   LEU   160      41.164  51.630  39.949  1.00  0.00           O  
ATOM   2504  N   MET   161      39.605  49.963  39.985  1.00  0.00           N  
ATOM   2505  H   MET   161      38.842  49.647  39.404  1.00  0.00           H  
ATOM   2506  CA  MET   161      39.790  49.255  41.262  1.00  0.00           C  
ATOM   2507  HA  MET   161      40.194  49.972  41.976  1.00  0.00           H  
ATOM   2508  CB  MET   161      38.461  48.765  41.831  1.00  0.00           C  
ATOM   2509  HB2 MET   161      38.600  48.273  42.794  1.00  0.00           H  
ATOM   2510  HB3 MET   161      38.174  47.945  41.174  1.00  0.00           H  
ATOM   2511  CG  MET   161      37.381  49.875  41.824  1.00  0.00           C  
ATOM   2512  HG2 MET   161      36.409  49.399  41.951  1.00  0.00           H  
ATOM   2513  HG3 MET   161      37.338  50.429  40.886  1.00  0.00           H  
ATOM   2514  SD  MET   161      37.952  51.125  43.011  1.00  0.00           S  
ATOM   2515  CE  MET   161      37.441  52.618  42.123  1.00  0.00           C  
ATOM   2516  HE1 MET   161      37.567  53.482  42.775  1.00  0.00           H  
ATOM   2517  HE2 MET   161      38.150  52.771  41.309  1.00  0.00           H  
ATOM   2518  HE3 MET   161      36.395  52.576  41.818  1.00  0.00           H  
ATOM   2519  C   MET   161      40.749  48.007  41.137  1.00  0.00           C  
ATOM   2520  O   MET   161      41.413  47.673  42.124  1.00  0.00           O  
ATOM   2521  N   CYS   162      40.680  47.329  40.085  1.00  0.00           N  
ATOM   2522  H   CYS   162      40.092  47.621  39.318  1.00  0.00           H  
ATOM   2523  CA  CYS   162      41.472  46.048  40.044  1.00  0.00           C  
ATOM   2524  HA  CYS   162      42.241  46.160  40.809  1.00  0.00           H  
ATOM   2525  CB  CYS   162      40.567  44.829  40.506  1.00  0.00           C  
ATOM   2526  HB2 CYS   162      39.713  44.738  39.835  1.00  0.00           H  
ATOM   2527  HB3 CYS   162      40.211  45.002  41.521  1.00  0.00           H  
ATOM   2528  SG  CYS   162      41.431  43.202  40.483  1.00  0.00           S  
ATOM   2529  HG  CYS   162      42.158  43.585  41.537  1.00  0.00           H  
ATOM   2530  C   CYS   162      42.169  45.706  38.697  1.00  0.00           C  
ATOM   2531  O   CYS   162      41.600  45.920  37.613  1.00  0.00           O  
ATOM   2532  N   LEU   163      43.432  45.360  38.750  1.00  0.00           N  
ATOM   2533  H   LEU   163      43.843  45.362  39.672  1.00  0.00           H  
ATOM   2534  CA  LEU   163      44.212  44.711  37.687  1.00  0.00           C  
ATOM   2535  HA  LEU   163      43.670  44.558  36.754  1.00  0.00           H  
ATOM   2536  CB  LEU   163      45.402  45.647  37.239  1.00  0.00           C  
ATOM   2537  HB2 LEU   163      46.042  45.036  36.603  1.00  0.00           H  
ATOM   2538  HB3 LEU   163      45.866  46.117  38.106  1.00  0.00           H  
ATOM   2539  CG  LEU   163      44.888  46.872  36.436  1.00  0.00           C  
ATOM   2540  HG  LEU   163      44.036  47.451  36.793  1.00  0.00           H  
ATOM   2541  CD1 LEU   163      46.125  47.710  36.221  1.00  0.00           C  
ATOM   2542 HD11 LEU   163      46.553  47.972  37.189  1.00  0.00           H  
ATOM   2543 HD12 LEU   163      46.980  47.233  35.742  1.00  0.00           H  
ATOM   2544 HD13 LEU   163      46.021  48.606  35.608  1.00  0.00           H  
ATOM   2545  CD2 LEU   163      44.555  46.409  34.978  1.00  0.00           C  
ATOM   2546 HD21 LEU   163      44.430  47.273  34.324  1.00  0.00           H  
ATOM   2547 HD22 LEU   163      45.214  45.591  34.686  1.00  0.00           H  
ATOM   2548 HD23 LEU   163      43.537  46.035  35.092  1.00  0.00           H  
ATOM   2549  C   LEU   163      44.672  43.273  38.015  1.00  0.00           C  
ATOM   2550  O   LEU   163      44.775  42.923  39.203  1.00  0.00           O  
ATOM   2551  N   SER   164      44.826  42.398  37.050  1.00  0.00           N  
ATOM   2552  H   SER   164      44.794  42.739  36.100  1.00  0.00           H  
ATOM   2553  CA  SER   164      45.010  40.931  37.328  1.00  0.00           C  
ATOM   2554  HA  SER   164      45.351  40.692  38.335  1.00  0.00           H  
ATOM   2555  CB  SER   164      43.617  40.217  37.218  1.00  0.00           C  
ATOM   2556  HB2 SER   164      42.969  40.598  38.006  1.00  0.00           H  
ATOM   2557  HB3 SER   164      43.735  39.151  37.415  1.00  0.00           H  
ATOM   2558  OG  SER   164      43.167  40.401  35.934  1.00  0.00           O  
ATOM   2559  HG  SER   164      43.424  41.230  35.523  1.00  0.00           H  
ATOM   2560  C   SER   164      45.990  40.316  36.403  1.00  0.00           C  
ATOM   2561  O   SER   164      46.083  40.723  35.208  1.00  0.00           O  
ATOM   2562  N   GLU   165      46.786  39.365  36.918  1.00  0.00           N  
ATOM   2563  H   GLU   165      46.735  39.042  37.874  1.00  0.00           H  
ATOM   2564  CA  GLU   165      47.863  38.650  36.207  1.00  0.00           C  
ATOM   2565  HA  GLU   165      48.535  39.438  35.866  1.00  0.00           H  
ATOM   2566  CB  GLU   165      48.744  37.745  37.159  1.00  0.00           C  
ATOM   2567  HB2 GLU   165      48.048  37.219  37.812  1.00  0.00           H  
ATOM   2568  HB3 GLU   165      49.348  38.355  37.830  1.00  0.00           H  
ATOM   2569  CG  GLU   165      49.609  36.697  36.521  1.00  0.00           C  
ATOM   2570  HG2 GLU   165      49.029  36.198  35.745  1.00  0.00           H  
ATOM   2571  HG3 GLU   165      49.951  36.019  37.303  1.00  0.00           H  
ATOM   2572  CD  GLU   165      50.807  37.213  35.757  1.00  0.00           C  
ATOM   2573  OE1 GLU   165      50.583  38.030  34.809  1.00  0.00           O  
ATOM   2574  OE2 GLU   165      52.014  36.907  36.077  1.00  0.00           O  
ATOM   2575  C   GLU   165      47.304  37.886  34.941  1.00  0.00           C  
ATOM   2576  O   GLU   165      46.677  36.819  35.086  1.00  0.00           O  
ATOM   2577  N   SER   166      47.454  38.506  33.751  1.00  0.00           N  
ATOM   2578  H   SER   166      47.907  39.408  33.802  1.00  0.00           H  
ATOM   2579  CA  SER   166      46.939  38.085  32.455  1.00  0.00           C  
ATOM   2580  HA  SER   166      46.932  36.996  32.493  1.00  0.00           H  
ATOM   2581  CB  SER   166      45.490  38.542  32.378  1.00  0.00           C  
ATOM   2582  HB2 SER   166      44.965  37.988  33.155  1.00  0.00           H  
ATOM   2583  HB3 SER   166      45.268  38.223  31.360  1.00  0.00           H  
ATOM   2584  OG  SER   166      45.345  39.937  32.577  1.00  0.00           O  
ATOM   2585  HG  SER   166      45.622  40.051  33.489  1.00  0.00           H  
ATOM   2586  C   SER   166      47.915  38.457  31.297  1.00  0.00           C  
ATOM   2587  O   SER   166      48.995  37.911  31.088  1.00  0.00           O  
ATOM   2588  N   THR   167      47.552  39.457  30.437  1.00  0.00           N  
ATOM   2589  H   THR   167      46.649  39.852  30.658  1.00  0.00           H  
ATOM   2590  CA  THR   167      48.275  40.062  29.302  1.00  0.00           C  
ATOM   2591  HA  THR   167      47.668  40.889  28.933  1.00  0.00           H  
ATOM   2592  CB  THR   167      49.662  40.676  29.785  1.00  0.00           C  
ATOM   2593  HB  THR   167      50.317  39.886  30.152  1.00  0.00           H  
ATOM   2594  CG2 THR   167      50.394  41.398  28.687  1.00  0.00           C  
ATOM   2595 HG21 THR   167      51.315  41.851  29.054  1.00  0.00           H  
ATOM   2596 HG22 THR   167      50.538  40.748  27.824  1.00  0.00           H  
ATOM   2597 HG23 THR   167      49.703  42.203  28.438  1.00  0.00           H  
ATOM   2598  OG1 THR   167      49.479  41.592  30.992  1.00  0.00           O  
ATOM   2599  HG1 THR   167      49.529  41.071  31.797  1.00  0.00           H  
ATOM   2600  C   THR   167      48.435  39.135  28.116  1.00  0.00           C  
ATOM   2601  O   THR   167      48.099  39.513  26.986  1.00  0.00           O  
ATOM   2602  N   ASN   168      49.071  37.985  28.294  1.00  0.00           N  
ATOM   2603  H   ASN   168      49.224  37.786  29.273  1.00  0.00           H  
ATOM   2604  CA  ASN   168      49.596  37.136  27.216  1.00  0.00           C  
ATOM   2605  HA  ASN   168      50.165  37.717  26.492  1.00  0.00           H  
ATOM   2606  CB  ASN   168      50.583  36.159  27.910  1.00  0.00           C  
ATOM   2607  HB2 ASN   168      51.076  35.524  27.173  1.00  0.00           H  
ATOM   2608  HB3 ASN   168      50.075  35.540  28.649  1.00  0.00           H  
ATOM   2609  CG  ASN   168      51.750  36.874  28.635  1.00  0.00           C  
ATOM   2610  OD1 ASN   168      52.078  37.998  28.434  1.00  0.00           O  
ATOM   2611  ND2 ASN   168      52.374  36.127  29.506  1.00  0.00           N  
ATOM   2612 HD21 ASN   168      52.029  35.216  29.772  1.00  0.00           H  
ATOM   2613 HD22 ASN   168      53.181  36.503  29.982  1.00  0.00           H  
ATOM   2614  C   ASN   168      48.522  36.415  26.421  1.00  0.00           C  
ATOM   2615  O   ASN   168      47.837  35.606  26.958  1.00  0.00           O  
ATOM   2616  N   SER   169      48.350  36.606  25.148  1.00  0.00           N  
ATOM   2617  H   SER   169      48.982  37.318  24.811  1.00  0.00           H  
ATOM   2618  CA  SER   169      47.257  36.033  24.327  1.00  0.00           C  
ATOM   2619  HA  SER   169      46.949  35.120  24.836  1.00  0.00           H  
ATOM   2620  CB  SER   169      46.121  37.056  24.072  1.00  0.00           C  
ATOM   2621  HB2 SER   169      46.653  37.964  23.788  1.00  0.00           H  
ATOM   2622  HB3 SER   169      45.625  37.357  24.994  1.00  0.00           H  
ATOM   2623  OG  SER   169      45.143  36.654  23.126  1.00  0.00           O  
ATOM   2624  HG  SER   169      45.218  37.092  22.276  1.00  0.00           H  
ATOM   2625  C   SER   169      47.877  35.627  22.959  1.00  0.00           C  
ATOM   2626  O   SER   169      48.579  36.471  22.336  1.00  0.00           O  
ATOM   2627  N   THR   170      47.528  34.435  22.473  1.00  0.00           N  
ATOM   2628  H   THR   170      46.939  33.802  22.994  1.00  0.00           H  
ATOM   2629  CA  THR   170      48.047  33.843  21.161  1.00  0.00           C  
ATOM   2630  HA  THR   170      49.136  33.869  21.205  1.00  0.00           H  
ATOM   2631  CB  THR   170      47.606  32.393  21.084  1.00  0.00           C  
ATOM   2632  HB  THR   170      46.533  32.347  21.268  1.00  0.00           H  
ATOM   2633  CG2 THR   170      47.766  31.639  19.789  1.00  0.00           C  
ATOM   2634 HG21 THR   170      47.313  32.301  19.051  1.00  0.00           H  
ATOM   2635 HG22 THR   170      48.791  31.354  19.554  1.00  0.00           H  
ATOM   2636 HG23 THR   170      47.185  30.717  19.755  1.00  0.00           H  
ATOM   2637  OG1 THR   170      48.060  31.441  22.025  1.00  0.00           O  
ATOM   2638  HG1 THR   170      47.452  31.659  22.735  1.00  0.00           H  
ATOM   2639  C   THR   170      47.765  34.667  19.938  1.00  0.00           C  
ATOM   2640  O   THR   170      48.731  34.867  19.180  1.00  0.00           O  
ATOM   2641  N   GLU   171      46.554  35.145  19.757  1.00  0.00           N  
ATOM   2642  H   GLU   171      45.800  34.874  20.371  1.00  0.00           H  
ATOM   2643  CA  GLU   171      46.214  36.215  18.958  1.00  0.00           C  
ATOM   2644  HA  GLU   171      47.061  36.446  18.312  1.00  0.00           H  
ATOM   2645  CB  GLU   171      45.006  35.793  18.159  1.00  0.00           C  
ATOM   2646  HB2 GLU   171      44.166  35.532  18.802  1.00  0.00           H  
ATOM   2647  HB3 GLU   171      45.273  34.855  17.670  1.00  0.00           H  
ATOM   2648  CG  GLU   171      44.669  36.719  16.986  1.00  0.00           C  
ATOM   2649  HG2 GLU   171      45.517  36.818  16.309  1.00  0.00           H  
ATOM   2650  HG3 GLU   171      44.454  37.761  17.224  1.00  0.00           H  
ATOM   2651  CD  GLU   171      43.486  36.033  16.196  1.00  0.00           C  
ATOM   2652  OE1 GLU   171      42.728  35.214  16.765  1.00  0.00           O  
ATOM   2653  OE2 GLU   171      43.414  36.268  14.960  1.00  0.00           O  
ATOM   2654  C   GLU   171      45.942  37.471  19.765  1.00  0.00           C  
ATOM   2655  O   GLU   171      45.040  37.435  20.621  1.00  0.00           O  
ATOM   2656  N   ARG   172      46.688  38.530  19.560  1.00  0.00           N  
ATOM   2657  H   ARG   172      47.419  38.468  18.865  1.00  0.00           H  
ATOM   2658  CA  ARG   172      46.576  39.817  20.105  1.00  0.00           C  
ATOM   2659  HA  ARG   172      47.564  40.232  19.906  1.00  0.00           H  
ATOM   2660  CB  ARG   172      45.475  40.616  19.461  1.00  0.00           C  
ATOM   2661  HB2 ARG   172      45.513  41.535  20.046  1.00  0.00           H  
ATOM   2662  HB3 ARG   172      44.489  40.164  19.567  1.00  0.00           H  
ATOM   2663  CG  ARG   172      45.644  41.031  18.021  1.00  0.00           C  
ATOM   2664  HG2 ARG   172      45.846  40.164  17.393  1.00  0.00           H  
ATOM   2665  HG3 ARG   172      46.551  41.635  17.985  1.00  0.00           H  
ATOM   2666  CD  ARG   172      44.481  41.856  17.499  1.00  0.00           C  
ATOM   2667  HD2 ARG   172      44.429  42.793  18.053  1.00  0.00           H  
ATOM   2668  HD3 ARG   172      43.506  41.397  17.666  1.00  0.00           H  
ATOM   2669  NE  ARG   172      44.632  42.240  16.070  1.00  0.00           N  
ATOM   2670  HE  ARG   172      45.411  41.872  15.545  1.00  0.00           H  
ATOM   2671  CZ  ARG   172      43.996  43.142  15.367  1.00  0.00           C  
ATOM   2672  NH1 ARG   172      44.223  43.245  14.078  1.00  0.00           N  
ATOM   2673 HH11 ARG   172      44.957  42.739  13.603  1.00  0.00           H  
ATOM   2674 HH12 ARG   172      43.824  44.017  13.565  1.00  0.00           H  
ATOM   2675  NH2 ARG   172      42.941  43.851  15.821  1.00  0.00           N  
ATOM   2676 HH21 ARG   172      42.433  44.505  15.243  1.00  0.00           H  
ATOM   2677 HH22 ARG   172      42.832  43.881  16.825  1.00  0.00           H  
ATOM   2678  C   ARG   172      46.381  40.008  21.592  1.00  0.00           C  
ATOM   2679  O   ARG   172      45.253  39.988  22.109  1.00  0.00           O  
ATOM   2680  N   ASN   173      47.513  40.090  22.424  1.00  0.00           N  
ATOM   2681  H   ASN   173      48.358  40.044  21.873  1.00  0.00           H  
ATOM   2682  CA  ASN   173      47.613  40.428  23.882  1.00  0.00           C  
ATOM   2683  HA  ASN   173      47.665  39.498  24.449  1.00  0.00           H  
ATOM   2684  CB  ASN   173      48.948  41.121  24.157  1.00  0.00           C  
ATOM   2685  HB2 ASN   173      48.836  41.785  25.014  1.00  0.00           H  
ATOM   2686  HB3 ASN   173      49.266  41.824  23.388  1.00  0.00           H  
ATOM   2687  CG  ASN   173      50.161  40.193  24.372  1.00  0.00           C  
ATOM   2688  OD1 ASN   173      49.967  38.975  24.390  1.00  0.00           O  
ATOM   2689  ND2 ASN   173      51.405  40.695  24.657  1.00  0.00           N  
ATOM   2690 HD21 ASN   173      51.513  41.691  24.790  1.00  0.00           H  
ATOM   2691 HD22 ASN   173      52.193  40.083  24.810  1.00  0.00           H  
ATOM   2692  C   ASN   173      46.430  41.161  24.465  1.00  0.00           C  
ATOM   2693  O   ASN   173      46.126  42.153  23.854  1.00  0.00           O  
ATOM   2694  N   VAL   174      45.827  40.765  25.540  1.00  0.00           N  
ATOM   2695  H   VAL   174      46.231  39.957  25.993  1.00  0.00           H  
ATOM   2696  CA  VAL   174      44.683  41.389  26.161  1.00  0.00           C  
ATOM   2697  HA  VAL   174      44.689  42.439  25.869  1.00  0.00           H  
ATOM   2698  CB  VAL   174      43.401  41.052  25.494  1.00  0.00           C  
ATOM   2699  HB  VAL   174      43.296  41.480  24.497  1.00  0.00           H  
ATOM   2700  CG1 VAL   174      43.215  39.487  25.406  1.00  0.00           C  
ATOM   2701 HG11 VAL   174      44.027  38.949  24.917  1.00  0.00           H  
ATOM   2702 HG12 VAL   174      43.189  39.144  26.440  1.00  0.00           H  
ATOM   2703 HG13 VAL   174      42.248  39.402  24.910  1.00  0.00           H  
ATOM   2704  CG2 VAL   174      42.173  41.800  26.070  1.00  0.00           C  
ATOM   2705 HG21 VAL   174      41.331  41.417  25.493  1.00  0.00           H  
ATOM   2706 HG22 VAL   174      42.015  41.717  27.145  1.00  0.00           H  
ATOM   2707 HG23 VAL   174      42.324  42.877  26.002  1.00  0.00           H  
ATOM   2708  C   VAL   174      44.847  41.184  27.626  1.00  0.00           C  
ATOM   2709  O   VAL   174      44.946  39.982  28.137  1.00  0.00           O  
ATOM   2710  N   MET   175      44.947  42.295  28.416  1.00  0.00           N  
ATOM   2711  H   MET   175      44.719  43.160  27.947  1.00  0.00           H  
ATOM   2712  CA  MET   175      44.917  42.193  29.859  1.00  0.00           C  
ATOM   2713  HA  MET   175      45.160  41.163  30.121  1.00  0.00           H  
ATOM   2714  CB  MET   175      46.021  43.158  30.483  1.00  0.00           C  
ATOM   2715  HB2 MET   175      45.618  44.149  30.272  1.00  0.00           H  
ATOM   2716  HB3 MET   175      46.917  43.058  29.869  1.00  0.00           H  
ATOM   2717  CG  MET   175      46.384  42.958  31.935  1.00  0.00           C  
ATOM   2718  HG2 MET   175      46.849  41.995  32.144  1.00  0.00           H  
ATOM   2719  HG3 MET   175      45.532  43.179  32.578  1.00  0.00           H  
ATOM   2720  SD  MET   175      47.582  44.192  32.409  1.00  0.00           S  
ATOM   2721  CE  MET   175      47.271  43.789  34.135  1.00  0.00           C  
ATOM   2722  HE1 MET   175      47.536  42.760  34.381  1.00  0.00           H  
ATOM   2723  HE2 MET   175      47.915  44.420  34.748  1.00  0.00           H  
ATOM   2724  HE3 MET   175      46.264  44.031  34.474  1.00  0.00           H  
ATOM   2725  C   MET   175      43.487  42.574  30.406  1.00  0.00           C  
ATOM   2726  O   MET   175      42.747  43.439  29.896  1.00  0.00           O  
ATOM   2727  N   TRP   176      43.268  41.973  31.550  1.00  0.00           N  
ATOM   2728  H   TRP   176      44.042  41.437  31.917  1.00  0.00           H  
ATOM   2729  CA  TRP   176      41.957  42.137  32.292  1.00  0.00           C  
ATOM   2730  HA  TRP   176      41.313  42.775  31.687  1.00  0.00           H  
ATOM   2731  CB  TRP   176      41.259  40.797  32.277  1.00  0.00           C  
ATOM   2732  HB2 TRP   176      40.259  40.923  32.693  1.00  0.00           H  
ATOM   2733  HB3 TRP   176      41.903  40.163  32.886  1.00  0.00           H  
ATOM   2734  CG  TRP   176      41.105  40.164  30.909  1.00  0.00           C  
ATOM   2735  CD1 TRP   176      41.928  39.165  30.428  1.00  0.00           C  
ATOM   2736  HD1 TRP   176      42.674  38.742  31.085  1.00  0.00           H  
ATOM   2737  NE1 TRP   176      41.583  38.870  29.154  1.00  0.00           N  
ATOM   2738  HE1 TRP   176      41.957  38.149  28.554  1.00  0.00           H  
ATOM   2739  CE2 TRP   176      40.450  39.543  28.766  1.00  0.00           C  
ATOM   2740  CZ2 TRP   176      39.689  39.549  27.635  1.00  0.00           C  
ATOM   2741  HZ2 TRP   176      40.017  38.875  26.858  1.00  0.00           H  
ATOM   2742  CH2 TRP   176      38.480  40.377  27.515  1.00  0.00           C  
ATOM   2743  HH2 TRP   176      38.015  40.347  26.540  1.00  0.00           H  
ATOM   2744  CZ3 TRP   176      38.200  41.219  28.539  1.00  0.00           C  
ATOM   2745  HZ3 TRP   176      37.296  41.794  28.404  1.00  0.00           H  
ATOM   2746  CE3 TRP   176      39.062  41.263  29.734  1.00  0.00           C  
ATOM   2747  HE3 TRP   176      38.789  41.852  30.597  1.00  0.00           H  
ATOM   2748  CD2 TRP   176      40.156  40.460  29.826  1.00  0.00           C  
ATOM   2749  C   TRP   176      41.997  42.690  33.714  1.00  0.00           C  
ATOM   2750  O   TRP   176      43.006  42.636  34.417  1.00  0.00           O  
ATOM   2751  N   GLY   177      40.824  43.235  34.104  1.00  0.00           N  
ATOM   2752  H   GLY   177      40.039  43.279  33.471  1.00  0.00           H  
ATOM   2753  CA  GLY   177      40.633  43.854  35.409  1.00  0.00           C  
ATOM   2754  HA2 GLY   177      41.349  44.671  35.499  1.00  0.00           H  
ATOM   2755  HA3 GLY   177      40.927  43.109  36.148  1.00  0.00           H  
ATOM   2756  C   GLY   177      39.170  44.097  35.726  1.00  0.00           C  
ATOM   2757  O   GLY   177      38.298  43.404  35.226  1.00  0.00           O  
ATOM   2758  N   GLY   178      38.994  45.109  36.634  1.00  0.00           N  
ATOM   2759  H   GLY   178      39.867  45.612  36.701  1.00  0.00           H  
ATOM   2760  CA  GLY   178      37.727  45.717  37.015  1.00  0.00           C  
ATOM   2761  HA2 GLY   178      37.379  45.197  37.907  1.00  0.00           H  
ATOM   2762  HA3 GLY   178      36.947  45.724  36.253  1.00  0.00           H  
ATOM   2763  C   GLY   178      37.790  47.160  37.470  1.00  0.00           C  
ATOM   2764  O   GLY   178      38.488  47.539  38.395  1.00  0.00           O  
ATOM   2765  N   CYS   179      36.998  47.979  36.752  1.00  0.00           N  
ATOM   2766  H   CYS   179      36.473  47.521  36.020  1.00  0.00           H  
ATOM   2767  CA  CYS   179      36.720  49.432  37.014  1.00  0.00           C  
ATOM   2768  HA  CYS   179      37.435  49.753  37.771  1.00  0.00           H  
ATOM   2769  CB  CYS   179      36.861  50.211  35.710  1.00  0.00           C  
ATOM   2770  HB2 CYS   179      36.665  51.276  35.838  1.00  0.00           H  
ATOM   2771  HB3 CYS   179      36.041  49.826  35.104  1.00  0.00           H  
ATOM   2772  SG  CYS   179      38.389  50.047  34.745  1.00  0.00           S  
ATOM   2773  HG  CYS   179      38.337  48.712  34.708  1.00  0.00           H  
ATOM   2774  C   CYS   179      35.301  49.596  37.589  1.00  0.00           C  
ATOM   2775  O   CYS   179      34.283  49.553  36.927  1.00  0.00           O  
ATOM   2776  N   GLY   180      35.280  49.795  38.941  1.00  0.00           N  
ATOM   2777  H   GLY   180      36.192  49.833  39.373  1.00  0.00           H  
ATOM   2778  CA  GLY   180      34.086  49.545  39.796  1.00  0.00           C  
ATOM   2779  HA2 GLY   180      33.288  50.261  39.596  1.00  0.00           H  
ATOM   2780  HA3 GLY   180      34.282  49.581  40.867  1.00  0.00           H  
ATOM   2781  C   GLY   180      33.485  48.123  39.537  1.00  0.00           C  
ATOM   2782  O   GLY   180      34.162  47.107  39.834  1.00  0.00           O  
ATOM   2783  N   THR   181      32.292  48.038  38.997  1.00  0.00           N  
ATOM   2784  H   THR   181      31.955  48.961  38.764  1.00  0.00           H  
ATOM   2785  CA  THR   181      31.675  46.780  38.538  1.00  0.00           C  
ATOM   2786  HA  THR   181      31.900  46.036  39.302  1.00  0.00           H  
ATOM   2787  CB  THR   181      30.149  46.985  38.527  1.00  0.00           C  
ATOM   2788  HB  THR   181      29.558  46.098  38.299  1.00  0.00           H  
ATOM   2789  CG2 THR   181      29.633  47.574  39.843  1.00  0.00           C  
ATOM   2790 HG21 THR   181      29.334  48.620  39.778  1.00  0.00           H  
ATOM   2791 HG22 THR   181      28.787  47.039  40.273  1.00  0.00           H  
ATOM   2792 HG23 THR   181      30.384  47.375  40.607  1.00  0.00           H  
ATOM   2793  OG1 THR   181      29.944  47.908  37.516  1.00  0.00           O  
ATOM   2794  HG1 THR   181      30.402  48.735  37.682  1.00  0.00           H  
ATOM   2795  C   THR   181      31.992  46.111  37.185  1.00  0.00           C  
ATOM   2796  O   THR   181      32.026  44.851  37.102  1.00  0.00           O  
ATOM   2797  N   LYS   182      32.337  46.924  36.159  1.00  0.00           N  
ATOM   2798  H   LYS   182      32.431  47.909  36.358  1.00  0.00           H  
ATOM   2799  CA  LYS   182      32.565  46.530  34.747  1.00  0.00           C  
ATOM   2800  HA  LYS   182      31.834  45.757  34.509  1.00  0.00           H  
ATOM   2801  CB  LYS   182      32.324  47.736  33.875  1.00  0.00           C  
ATOM   2802  HB2 LYS   182      32.296  47.342  32.859  1.00  0.00           H  
ATOM   2803  HB3 LYS   182      33.154  48.442  33.918  1.00  0.00           H  
ATOM   2804  CG  LYS   182      30.962  48.488  34.150  1.00  0.00           C  
ATOM   2805  HG2 LYS   182      31.096  49.133  35.018  1.00  0.00           H  
ATOM   2806  HG3 LYS   182      30.152  47.761  34.200  1.00  0.00           H  
ATOM   2807  CD  LYS   182      30.659  49.488  33.027  1.00  0.00           C  
ATOM   2808  HD2 LYS   182      30.726  48.860  32.139  1.00  0.00           H  
ATOM   2809  HD3 LYS   182      31.437  50.251  33.061  1.00  0.00           H  
ATOM   2810  CE  LYS   182      29.244  50.036  33.112  1.00  0.00           C  
ATOM   2811  HE2 LYS   182      29.056  50.395  34.124  1.00  0.00           H  
ATOM   2812  HE3 LYS   182      28.556  49.235  32.842  1.00  0.00           H  
ATOM   2813  NZ  LYS   182      29.063  51.188  32.118  1.00  0.00           N  
ATOM   2814  HZ1 LYS   182      29.190  50.967  31.141  1.00  0.00           H  
ATOM   2815  HZ2 LYS   182      28.150  51.573  32.315  1.00  0.00           H  
ATOM   2816  HZ3 LYS   182      29.701  51.920  32.396  1.00  0.00           H  
ATOM   2817  C   LYS   182      33.980  45.948  34.562  1.00  0.00           C  
ATOM   2818  O   LYS   182      34.948  46.560  34.915  1.00  0.00           O  
ATOM   2819  N   ILE   183      34.060  44.786  33.863  1.00  0.00           N  
ATOM   2820  H   ILE   183      33.212  44.428  33.449  1.00  0.00           H  
ATOM   2821  CA  ILE   183      35.332  44.050  33.598  1.00  0.00           C  
ATOM   2822  HA  ILE   183      35.716  43.907  34.608  1.00  0.00           H  
ATOM   2823  CB  ILE   183      34.974  42.741  33.026  1.00  0.00           C  
ATOM   2824  HB  ILE   183      34.292  43.012  32.220  1.00  0.00           H  
ATOM   2825  CG2 ILE   183      36.127  42.026  32.401  1.00  0.00           C  
ATOM   2826 HG21 ILE   183      36.571  42.647  31.623  1.00  0.00           H  
ATOM   2827 HG22 ILE   183      36.876  41.668  33.107  1.00  0.00           H  
ATOM   2828 HG23 ILE   183      35.839  41.057  31.991  1.00  0.00           H  
ATOM   2829  CG1 ILE   183      34.249  41.734  34.018  1.00  0.00           C  
ATOM   2830 HG12 ILE   183      33.590  42.275  34.698  1.00  0.00           H  
ATOM   2831 HG13 ILE   183      35.100  41.239  34.486  1.00  0.00           H  
ATOM   2832  CD1 ILE   183      33.429  40.563  33.386  1.00  0.00           C  
ATOM   2833 HD11 ILE   183      32.966  39.906  34.123  1.00  0.00           H  
ATOM   2834 HD12 ILE   183      32.670  40.946  32.704  1.00  0.00           H  
ATOM   2835 HD13 ILE   183      34.045  39.942  32.737  1.00  0.00           H  
ATOM   2836  C   ILE   183      36.157  44.899  32.634  1.00  0.00           C  
ATOM   2837  O   ILE   183      35.678  45.304  31.580  1.00  0.00           O  
ATOM   2838  N   PHE   184      37.359  45.303  33.059  1.00  0.00           N  
ATOM   2839  H   PHE   184      37.750  44.849  33.872  1.00  0.00           H  
ATOM   2840  CA  PHE   184      38.298  46.080  32.268  1.00  0.00           C  
ATOM   2841  HA  PHE   184      37.763  46.865  31.733  1.00  0.00           H  
ATOM   2842  CB  PHE   184      39.309  46.820  33.225  1.00  0.00           C  
ATOM   2843  HB2 PHE   184      39.609  46.050  33.936  1.00  0.00           H  
ATOM   2844  HB3 PHE   184      38.574  47.439  33.739  1.00  0.00           H  
ATOM   2845  CG  PHE   184      40.538  47.522  32.650  1.00  0.00           C  
ATOM   2846  CD1 PHE   184      40.546  48.776  32.112  1.00  0.00           C  
ATOM   2847  HD1 PHE   184      39.631  49.347  32.050  1.00  0.00           H  
ATOM   2848  CE1 PHE   184      41.747  49.349  31.707  1.00  0.00           C  
ATOM   2849  HE1 PHE   184      41.670  50.334  31.270  1.00  0.00           H  
ATOM   2850  CZ  PHE   184      42.911  48.565  31.641  1.00  0.00           C  
ATOM   2851  HZ  PHE   184      43.784  49.038  31.216  1.00  0.00           H  
ATOM   2852  CE2 PHE   184      42.973  47.266  32.073  1.00  0.00           C  
ATOM   2853  HE2 PHE   184      43.956  46.829  32.166  1.00  0.00           H  
ATOM   2854  CD2 PHE   184      41.742  46.727  32.629  1.00  0.00           C  
ATOM   2855  HD2 PHE   184      41.707  45.695  32.946  1.00  0.00           H  
ATOM   2856  C   PHE   184      39.077  45.244  31.243  1.00  0.00           C  
ATOM   2857  O   PHE   184      39.785  44.299  31.741  1.00  0.00           O  
ATOM   2858  N   SER   185      38.854  45.544  29.984  1.00  0.00           N  
ATOM   2859  H   SER   185      37.999  46.066  29.853  1.00  0.00           H  
ATOM   2860  CA  SER   185      39.590  44.994  28.843  1.00  0.00           C  
ATOM   2861  HA  SER   185      40.205  44.209  29.284  1.00  0.00           H  
ATOM   2862  CB  SER   185      38.745  44.495  27.738  1.00  0.00           C  
ATOM   2863  HB2 SER   185      38.232  45.315  27.236  1.00  0.00           H  
ATOM   2864  HB3 SER   185      37.988  43.774  28.046  1.00  0.00           H  
ATOM   2865  OG  SER   185      39.423  43.777  26.746  1.00  0.00           O  
ATOM   2866  HG  SER   185      38.880  42.995  26.622  1.00  0.00           H  
ATOM   2867  C   SER   185      40.515  46.022  28.216  1.00  0.00           C  
ATOM   2868  O   SER   185      40.091  47.136  27.812  1.00  0.00           O  
ATOM   2869  N   PHE   186      41.806  45.621  28.146  1.00  0.00           N  
ATOM   2870  H   PHE   186      42.035  44.710  28.519  1.00  0.00           H  
ATOM   2871  CA  PHE   186      42.914  46.410  27.670  1.00  0.00           C  
ATOM   2872  HA  PHE   186      42.582  47.322  27.175  1.00  0.00           H  
ATOM   2873  CB  PHE   186      43.697  46.832  28.940  1.00  0.00           C  
ATOM   2874  HB2 PHE   186      44.083  46.026  29.563  1.00  0.00           H  
ATOM   2875  HB3 PHE   186      42.877  47.282  29.499  1.00  0.00           H  
ATOM   2876  CG  PHE   186      44.733  47.918  28.761  1.00  0.00           C  
ATOM   2877  CD1 PHE   186      44.321  49.146  28.496  1.00  0.00           C  
ATOM   2878  HD1 PHE   186      43.265  49.300  28.333  1.00  0.00           H  
ATOM   2879  CE1 PHE   186      45.181  50.239  28.318  1.00  0.00           C  
ATOM   2880  HE1 PHE   186      44.871  51.227  28.012  1.00  0.00           H  
ATOM   2881  CZ  PHE   186      46.562  50.018  28.434  1.00  0.00           C  
ATOM   2882  HZ  PHE   186      47.226  50.867  28.375  1.00  0.00           H  
ATOM   2883  CE2 PHE   186      47.077  48.736  28.828  1.00  0.00           C  
ATOM   2884  HE2 PHE   186      48.113  48.433  28.784  1.00  0.00           H  
ATOM   2885  CD2 PHE   186      46.095  47.659  28.915  1.00  0.00           C  
ATOM   2886  HD2 PHE   186      46.280  46.595  28.889  1.00  0.00           H  
ATOM   2887  C   PHE   186      43.849  45.714  26.676  1.00  0.00           C  
ATOM   2888  O   PHE   186      44.310  44.625  26.950  1.00  0.00           O  
ATOM   2889  N   SER   187      44.133  46.430  25.547  1.00  0.00           N  
ATOM   2890  H   SER   187      43.794  47.376  25.646  1.00  0.00           H  
ATOM   2891  CA  SER   187      45.079  46.117  24.518  1.00  0.00           C  
ATOM   2892  HA  SER   187      45.113  45.066  24.233  1.00  0.00           H  
ATOM   2893  CB  SER   187      44.658  46.913  23.288  1.00  0.00           C  
ATOM   2894  HB2 SER   187      44.606  47.940  23.649  1.00  0.00           H  
ATOM   2895  HB3 SER   187      43.620  46.628  23.115  1.00  0.00           H  
ATOM   2896  OG  SER   187      45.417  46.854  22.098  1.00  0.00           O  
ATOM   2897  HG  SER   187      44.879  47.084  21.336  1.00  0.00           H  
ATOM   2898  C   SER   187      46.465  46.496  24.783  1.00  0.00           C  
ATOM   2899  O   SER   187      46.591  47.480  25.508  1.00  0.00           O  
ATOM   2900  N   ASN   188      47.458  45.780  24.242  1.00  0.00           N  
ATOM   2901  H   ASN   188      47.163  45.070  23.588  1.00  0.00           H  
ATOM   2902  CA  ASN   188      48.845  46.049  24.325  1.00  0.00           C  
ATOM   2903  HA  ASN   188      49.201  46.157  25.350  1.00  0.00           H  
ATOM   2904  CB  ASN   188      49.594  44.850  23.704  1.00  0.00           C  
ATOM   2905  HB2 ASN   188      49.626  44.812  22.615  1.00  0.00           H  
ATOM   2906  HB3 ASN   188      49.056  43.942  23.978  1.00  0.00           H  
ATOM   2907  CG  ASN   188      50.954  44.656  24.228  1.00  0.00           C  
ATOM   2908  OD1 ASN   188      51.324  43.598  24.681  1.00  0.00           O  
ATOM   2909  ND2 ASN   188      51.793  45.605  23.953  1.00  0.00           N  
ATOM   2910 HD21 ASN   188      51.450  46.548  23.842  1.00  0.00           H  
ATOM   2911 HD22 ASN   188      52.770  45.479  24.176  1.00  0.00           H  
ATOM   2912  C   ASN   188      49.164  47.286  23.485  1.00  0.00           C  
ATOM   2913  O   ASN   188      50.151  47.963  23.724  1.00  0.00           O  
ATOM   2914  N   ASP   189      48.314  47.642  22.482  1.00  0.00           N  
ATOM   2915  H   ASP   189      47.440  47.136  22.502  1.00  0.00           H  
ATOM   2916  CA  ASP   189      48.507  48.882  21.811  1.00  0.00           C  
ATOM   2917  HA  ASP   189      49.562  49.132  21.922  1.00  0.00           H  
ATOM   2918  CB  ASP   189      48.044  48.687  20.311  1.00  0.00           C  
ATOM   2919  HB2 ASP   189      48.044  49.725  19.979  1.00  0.00           H  
ATOM   2920  HB3 ASP   189      47.002  48.414  20.142  1.00  0.00           H  
ATOM   2921  CG  ASP   189      49.050  47.912  19.509  1.00  0.00           C  
ATOM   2922  OD1 ASP   189      48.698  47.484  18.392  1.00  0.00           O  
ATOM   2923  OD2 ASP   189      50.177  47.792  19.969  1.00  0.00           O  
ATOM   2924  C   ASP   189      47.824  50.103  22.493  1.00  0.00           C  
ATOM   2925  O   ASP   189      46.914  50.721  21.889  1.00  0.00           O  
ATOM   2926  N   PHE   190      48.145  50.222  23.774  1.00  0.00           N  
ATOM   2927  H   PHE   190      48.928  49.651  24.060  1.00  0.00           H  
ATOM   2928  CA  PHE   190      47.604  51.105  24.800  1.00  0.00           C  
ATOM   2929  HA  PHE   190      47.398  50.471  25.662  1.00  0.00           H  
ATOM   2930  CB  PHE   190      48.598  52.141  25.214  1.00  0.00           C  
ATOM   2931  HB2 PHE   190      48.090  52.768  25.947  1.00  0.00           H  
ATOM   2932  HB3 PHE   190      48.749  52.831  24.384  1.00  0.00           H  
ATOM   2933  CG  PHE   190      49.984  51.738  25.705  1.00  0.00           C  
ATOM   2934  CD1 PHE   190      50.050  50.808  26.701  1.00  0.00           C  
ATOM   2935  HD1 PHE   190      49.088  50.362  26.905  1.00  0.00           H  
ATOM   2936  CE1 PHE   190      51.299  50.517  27.341  1.00  0.00           C  
ATOM   2937  HE1 PHE   190      51.303  49.827  28.172  1.00  0.00           H  
ATOM   2938  CZ  PHE   190      52.421  51.162  26.894  1.00  0.00           C  
ATOM   2939  HZ  PHE   190      53.290  50.863  27.463  1.00  0.00           H  
ATOM   2940  CE2 PHE   190      52.362  51.981  25.748  1.00  0.00           C  
ATOM   2941  HE2 PHE   190      53.230  52.436  25.295  1.00  0.00           H  
ATOM   2942  CD2 PHE   190      51.174  52.371  25.208  1.00  0.00           C  
ATOM   2943  HD2 PHE   190      51.140  53.072  24.387  1.00  0.00           H  
ATOM   2944  C   PHE   190      46.135  51.758  24.443  1.00  0.00           C  
ATOM   2945  O   PHE   190      46.020  52.960  24.113  1.00  0.00           O  
ATOM   2946  N   THR   191      45.155  50.864  24.600  1.00  0.00           N  
ATOM   2947  H   THR   191      45.483  49.948  24.870  1.00  0.00           H  
ATOM   2948  CA  THR   191      43.781  51.029  24.214  1.00  0.00           C  
ATOM   2949  HA  THR   191      43.532  52.084  24.322  1.00  0.00           H  
ATOM   2950  CB  THR   191      43.493  50.543  22.757  1.00  0.00           C  
ATOM   2951  HB  THR   191      44.025  49.626  22.502  1.00  0.00           H  
ATOM   2952  CG2 THR   191      42.025  50.386  22.282  1.00  0.00           C  
ATOM   2953 HG21 THR   191      42.204  50.039  21.265  1.00  0.00           H  
ATOM   2954 HG22 THR   191      41.499  49.638  22.876  1.00  0.00           H  
ATOM   2955 HG23 THR   191      41.531  51.353  22.382  1.00  0.00           H  
ATOM   2956  OG1 THR   191      44.079  51.513  21.915  1.00  0.00           O  
ATOM   2957  HG1 THR   191      45.030  51.383  21.924  1.00  0.00           H  
ATOM   2958  C   THR   191      42.856  50.367  25.145  1.00  0.00           C  
ATOM   2959  O   THR   191      42.880  49.138  25.339  1.00  0.00           O  
ATOM   2960  N   ILE   192      42.021  51.090  25.854  1.00  0.00           N  
ATOM   2961  H   ILE   192      42.129  52.090  25.768  1.00  0.00           H  
ATOM   2962  CA  ILE   192      40.939  50.509  26.735  1.00  0.00           C  
ATOM   2963  HA  ILE   192      41.153  49.538  27.183  1.00  0.00           H  
ATOM   2964  CB  ILE   192      40.469  51.479  27.828  1.00  0.00           C  
ATOM   2965  HB  ILE   192      40.230  52.400  27.296  1.00  0.00           H  
ATOM   2966  CG2 ILE   192      39.239  51.051  28.609  1.00  0.00           C  
ATOM   2967 HG21 ILE   192      38.491  50.628  27.937  1.00  0.00           H  
ATOM   2968 HG22 ILE   192      39.528  50.186  29.206  1.00  0.00           H  
ATOM   2969 HG23 ILE   192      38.959  51.855  29.289  1.00  0.00           H  
ATOM   2970  CG1 ILE   192      41.645  51.921  28.757  1.00  0.00           C  
ATOM   2971 HG12 ILE   192      42.292  52.555  28.151  1.00  0.00           H  
ATOM   2972 HG13 ILE   192      42.147  51.110  29.284  1.00  0.00           H  
ATOM   2973  CD1 ILE   192      41.203  52.945  29.872  1.00  0.00           C  
ATOM   2974 HD11 ILE   192      40.621  52.399  30.614  1.00  0.00           H  
ATOM   2975 HD12 ILE   192      42.059  53.325  30.430  1.00  0.00           H  
ATOM   2976 HD13 ILE   192      40.770  53.788  29.333  1.00  0.00           H  
ATOM   2977  C   ILE   192      39.809  50.193  25.770  1.00  0.00           C  
ATOM   2978  O   ILE   192      39.115  51.078  25.253  1.00  0.00           O  
ATOM   2979  N   GLN   193      39.734  48.901  25.558  1.00  0.00           N  
ATOM   2980  H   GLN   193      40.373  48.411  26.168  1.00  0.00           H  
ATOM   2981  CA  GLN   193      38.795  48.239  24.685  1.00  0.00           C  
ATOM   2982  HA  GLN   193      38.964  48.637  23.685  1.00  0.00           H  
ATOM   2983  CB  GLN   193      39.217  46.759  24.585  1.00  0.00           C  
ATOM   2984  HB2 GLN   193      38.612  46.303  23.801  1.00  0.00           H  
ATOM   2985  HB3 GLN   193      39.125  46.225  25.531  1.00  0.00           H  
ATOM   2986  CG  GLN   193      40.629  46.621  24.128  1.00  0.00           C  
ATOM   2987  HG2 GLN   193      41.309  47.004  24.888  1.00  0.00           H  
ATOM   2988  HG3 GLN   193      40.796  47.419  23.404  1.00  0.00           H  
ATOM   2989  CD  GLN   193      41.028  45.301  23.482  1.00  0.00           C  
ATOM   2990  OE1 GLN   193      41.330  45.365  22.300  1.00  0.00           O  
ATOM   2991  NE2 GLN   193      41.021  44.169  24.143  1.00  0.00           N  
ATOM   2992 HE21 GLN   193      41.311  43.305  23.706  1.00  0.00           H  
ATOM   2993 HE22 GLN   193      40.767  44.048  25.113  1.00  0.00           H  
ATOM   2994  C   GLN   193      37.301  48.349  25.060  1.00  0.00           C  
ATOM   2995  O   GLN   193      36.571  48.959  24.261  1.00  0.00           O  
ATOM   2996  N   LYS   194      37.003  47.689  26.200  1.00  0.00           N  
ATOM   2997  H   LYS   194      37.806  47.246  26.623  1.00  0.00           H  
ATOM   2998  CA  LYS   194      35.644  47.417  26.671  1.00  0.00           C  
ATOM   2999  HA  LYS   194      34.902  48.134  26.320  1.00  0.00           H  
ATOM   3000  CB  LYS   194      35.248  45.965  26.084  1.00  0.00           C  
ATOM   3001  HB2 LYS   194      34.366  45.582  26.598  1.00  0.00           H  
ATOM   3002  HB3 LYS   194      36.064  45.292  26.347  1.00  0.00           H  
ATOM   3003  CG  LYS   194      35.071  45.902  24.598  1.00  0.00           C  
ATOM   3004  HG2 LYS   194      34.892  44.847  24.394  1.00  0.00           H  
ATOM   3005  HG3 LYS   194      35.976  46.093  24.021  1.00  0.00           H  
ATOM   3006  CD  LYS   194      33.974  46.676  23.901  1.00  0.00           C  
ATOM   3007  HD2 LYS   194      34.098  46.395  22.855  1.00  0.00           H  
ATOM   3008  HD3 LYS   194      34.070  47.761  23.947  1.00  0.00           H  
ATOM   3009  CE  LYS   194      32.677  46.084  24.274  1.00  0.00           C  
ATOM   3010  HE2 LYS   194      32.736  45.959  25.355  1.00  0.00           H  
ATOM   3011  HE3 LYS   194      32.600  45.127  23.757  1.00  0.00           H  
ATOM   3012  NZ  LYS   194      31.452  46.872  23.915  1.00  0.00           N  
ATOM   3013  HZ1 LYS   194      31.620  47.867  23.970  1.00  0.00           H  
ATOM   3014  HZ2 LYS   194      31.261  46.751  22.930  1.00  0.00           H  
ATOM   3015  HZ3 LYS   194      30.563  46.536  24.254  1.00  0.00           H  
ATOM   3016  C   LYS   194      35.659  47.515  28.221  1.00  0.00           C  
ATOM   3017  O   LYS   194      36.478  46.830  28.859  1.00  0.00           O  
ATOM   3018  N   LEU   195      34.711  48.199  28.742  1.00  0.00           N  
ATOM   3019  H   LEU   195      34.224  48.833  28.125  1.00  0.00           H  
ATOM   3020  CA  LEU   195      34.201  48.021  30.085  1.00  0.00           C  
ATOM   3021  HA  LEU   195      34.908  47.425  30.661  1.00  0.00           H  
ATOM   3022  CB  LEU   195      34.007  49.394  30.737  1.00  0.00           C  
ATOM   3023  HB2 LEU   195      33.831  49.166  31.789  1.00  0.00           H  
ATOM   3024  HB3 LEU   195      33.223  49.960  30.235  1.00  0.00           H  
ATOM   3025  CG  LEU   195      35.231  50.412  30.886  1.00  0.00           C  
ATOM   3026  HG  LEU   195      34.979  50.939  31.806  1.00  0.00           H  
ATOM   3027  CD1 LEU   195      36.516  49.805  31.391  1.00  0.00           C  
ATOM   3028 HD11 LEU   195      36.933  49.399  30.469  1.00  0.00           H  
ATOM   3029 HD12 LEU   195      37.244  50.523  31.769  1.00  0.00           H  
ATOM   3030 HD13 LEU   195      36.403  49.035  32.153  1.00  0.00           H  
ATOM   3031  CD2 LEU   195      35.554  51.348  29.752  1.00  0.00           C  
ATOM   3032 HD21 LEU   195      35.803  50.750  28.875  1.00  0.00           H  
ATOM   3033 HD22 LEU   195      34.640  51.894  29.517  1.00  0.00           H  
ATOM   3034 HD23 LEU   195      36.370  52.053  29.907  1.00  0.00           H  
ATOM   3035  C   LEU   195      32.925  47.232  30.021  1.00  0.00           C  
ATOM   3036  O   LEU   195      31.907  47.771  29.648  1.00  0.00           O  
ATOM   3037  N   ILE   196      33.085  45.921  30.305  1.00  0.00           N  
ATOM   3038  H   ILE   196      33.966  45.559  30.639  1.00  0.00           H  
ATOM   3039  CA  ILE   196      32.036  44.909  30.104  1.00  0.00           C  
ATOM   3040  HA  ILE   196      31.434  45.086  29.213  1.00  0.00           H  
ATOM   3041  CB  ILE   196      32.669  43.449  29.868  1.00  0.00           C  
ATOM   3042  HB  ILE   196      33.591  43.397  30.447  1.00  0.00           H  
ATOM   3043  CG2 ILE   196      31.821  42.255  30.307  1.00  0.00           C  
ATOM   3044 HG21 ILE   196      30.915  42.190  29.705  1.00  0.00           H  
ATOM   3045 HG22 ILE   196      32.390  41.325  30.279  1.00  0.00           H  
ATOM   3046 HG23 ILE   196      31.571  42.264  31.368  1.00  0.00           H  
ATOM   3047  CG1 ILE   196      32.897  43.443  28.445  1.00  0.00           C  
ATOM   3048 HG12 ILE   196      33.178  44.406  28.018  1.00  0.00           H  
ATOM   3049 HG13 ILE   196      31.988  43.129  27.933  1.00  0.00           H  
ATOM   3050  CD1 ILE   196      34.007  42.473  28.004  1.00  0.00           C  
ATOM   3051 HD11 ILE   196      34.105  42.442  26.919  1.00  0.00           H  
ATOM   3052 HD12 ILE   196      34.934  42.866  28.421  1.00  0.00           H  
ATOM   3053 HD13 ILE   196      33.900  41.418  28.255  1.00  0.00           H  
ATOM   3054  C   ILE   196      30.952  45.008  31.147  1.00  0.00           C  
ATOM   3055  O   ILE   196      31.377  44.920  32.289  1.00  0.00           O  
ATOM   3056  N   GLU   197      29.741  45.294  30.870  1.00  0.00           N  
ATOM   3057  H   GLU   197      29.453  45.358  29.905  1.00  0.00           H  
ATOM   3058  CA  GLU   197      28.697  45.392  31.886  1.00  0.00           C  
ATOM   3059  HA  GLU   197      29.114  46.025  32.669  1.00  0.00           H  
ATOM   3060  CB  GLU   197      27.541  46.222  31.280  1.00  0.00           C  
ATOM   3061  HB2 GLU   197      27.129  45.772  30.377  1.00  0.00           H  
ATOM   3062  HB3 GLU   197      27.884  47.226  31.029  1.00  0.00           H  
ATOM   3063  CG  GLU   197      26.260  46.450  32.277  1.00  0.00           C  
ATOM   3064  HG2 GLU   197      25.710  45.512  32.358  1.00  0.00           H  
ATOM   3065  HG3 GLU   197      25.584  47.168  31.812  1.00  0.00           H  
ATOM   3066  CD  GLU   197      26.754  47.010  33.614  1.00  0.00           C  
ATOM   3067  OE1 GLU   197      27.285  46.320  34.515  1.00  0.00           O  
ATOM   3068  OE2 GLU   197      26.722  48.247  33.817  1.00  0.00           O  
ATOM   3069  C   GLU   197      28.197  44.046  32.461  1.00  0.00           C  
ATOM   3070  O   GLU   197      27.296  43.346  31.937  1.00  0.00           O  
ATOM   3071  N   THR   198      28.739  43.645  33.577  1.00  0.00           N  
ATOM   3072  H   THR   198      29.428  44.253  33.996  1.00  0.00           H  
ATOM   3073  CA  THR   198      28.414  42.397  34.194  1.00  0.00           C  
ATOM   3074  HA  THR   198      28.466  41.556  33.503  1.00  0.00           H  
ATOM   3075  CB  THR   198      29.502  42.073  35.259  1.00  0.00           C  
ATOM   3076  HB  THR   198      29.420  41.017  35.516  1.00  0.00           H  
ATOM   3077  CG2 THR   198      30.869  42.393  34.866  1.00  0.00           C  
ATOM   3078 HG21 THR   198      31.007  43.474  34.863  1.00  0.00           H  
ATOM   3079 HG22 THR   198      31.615  42.054  35.584  1.00  0.00           H  
ATOM   3080 HG23 THR   198      31.181  41.978  33.908  1.00  0.00           H  
ATOM   3081  OG1 THR   198      29.259  42.965  36.352  1.00  0.00           O  
ATOM   3082  HG1 THR   198      29.284  43.880  36.063  1.00  0.00           H  
ATOM   3083  C   THR   198      26.966  42.361  34.698  1.00  0.00           C  
ATOM   3084  O   THR   198      26.375  41.301  34.870  1.00  0.00           O  
ATOM   3085  N   ARG   199      26.280  43.523  34.781  1.00  0.00           N  
ATOM   3086  H   ARG   199      26.709  44.380  34.463  1.00  0.00           H  
ATOM   3087  CA  ARG   199      24.928  43.671  35.358  1.00  0.00           C  
ATOM   3088  HA  ARG   199      24.739  42.910  36.116  1.00  0.00           H  
ATOM   3089  CB  ARG   199      24.793  44.970  36.205  1.00  0.00           C  
ATOM   3090  HB2 ARG   199      23.753  45.096  36.506  1.00  0.00           H  
ATOM   3091  HB3 ARG   199      24.912  45.801  35.510  1.00  0.00           H  
ATOM   3092  CG  ARG   199      25.927  45.170  37.234  1.00  0.00           C  
ATOM   3093  HG2 ARG   199      26.909  44.885  36.856  1.00  0.00           H  
ATOM   3094  HG3 ARG   199      25.762  44.422  38.010  1.00  0.00           H  
ATOM   3095  CD  ARG   199      25.978  46.515  37.871  1.00  0.00           C  
ATOM   3096  HD2 ARG   199      26.638  46.422  38.734  1.00  0.00           H  
ATOM   3097  HD3 ARG   199      25.031  46.946  38.194  1.00  0.00           H  
ATOM   3098  NE  ARG   199      26.442  47.474  36.915  1.00  0.00           N  
ATOM   3099  HE  ARG   199      26.595  47.095  35.991  1.00  0.00           H  
ATOM   3100  CZ  ARG   199      26.870  48.695  37.069  1.00  0.00           C  
ATOM   3101  NH1 ARG   199      26.883  49.420  38.191  1.00  0.00           N  
ATOM   3102 HH11 ARG   199      27.530  50.195  38.229  1.00  0.00           H  
ATOM   3103 HH12 ARG   199      26.570  48.917  39.009  1.00  0.00           H  
ATOM   3104  NH2 ARG   199      27.443  49.357  36.146  1.00  0.00           N  
ATOM   3105 HH21 ARG   199      27.390  48.903  35.245  1.00  0.00           H  
ATOM   3106 HH22 ARG   199      27.642  50.344  36.226  1.00  0.00           H  
ATOM   3107  C   ARG   199      23.867  43.478  34.260  1.00  0.00           C  
ATOM   3108  O   ARG   199      22.747  44.069  34.308  1.00  0.00           O  
ATOM   3109  N   THR   200      24.236  42.770  33.183  1.00  0.00           N  
ATOM   3110  H   THR   200      25.205  42.487  33.174  1.00  0.00           H  
ATOM   3111  CA  THR   200      23.308  42.426  32.155  1.00  0.00           C  
ATOM   3112  HA  THR   200      22.286  42.625  32.475  1.00  0.00           H  
ATOM   3113  CB  THR   200      23.638  43.326  30.893  1.00  0.00           C  
ATOM   3114  HB  THR   200      24.581  43.032  30.433  1.00  0.00           H  
ATOM   3115  CG2 THR   200      22.437  43.160  29.908  1.00  0.00           C  
ATOM   3116 HG21 THR   200      22.363  42.189  29.419  1.00  0.00           H  
ATOM   3117 HG22 THR   200      21.461  43.302  30.372  1.00  0.00           H  
ATOM   3118 HG23 THR   200      22.550  43.912  29.126  1.00  0.00           H  
ATOM   3119  OG1 THR   200      23.804  44.701  31.018  1.00  0.00           O  
ATOM   3120  HG1 THR   200      23.006  44.991  31.465  1.00  0.00           H  
ATOM   3121  C   THR   200      23.390  40.964  31.673  1.00  0.00           C  
ATOM   3122  O   THR   200      24.396  40.559  30.980  1.00  0.00           O  
ATOM   3123  N   SER   201      22.507  40.153  32.173  1.00  0.00           N  
ATOM   3124  H   SER   201      21.720  40.583  32.637  1.00  0.00           H  
ATOM   3125  CA  SER   201      22.464  38.703  32.124  1.00  0.00           C  
ATOM   3126  HA  SER   201      22.790  38.382  31.134  1.00  0.00           H  
ATOM   3127  CB  SER   201      23.356  37.944  33.175  1.00  0.00           C  
ATOM   3128  HB2 SER   201      22.951  36.932  33.157  1.00  0.00           H  
ATOM   3129  HB3 SER   201      23.301  38.265  34.215  1.00  0.00           H  
ATOM   3130  OG  SER   201      24.731  37.898  32.768  1.00  0.00           O  
ATOM   3131  HG  SER   201      25.240  38.198  33.525  1.00  0.00           H  
ATOM   3132  C   SER   201      21.019  38.199  32.352  1.00  0.00           C  
ATOM   3133  O   SER   201      20.274  38.815  33.068  1.00  0.00           O  
ATOM   3134  N   GLN   202      20.537  37.133  31.658  1.00  0.00           N  
ATOM   3135  H   GLN   202      21.164  36.889  30.905  1.00  0.00           H  
ATOM   3136  CA  GLN   202      19.414  36.398  32.072  1.00  0.00           C  
ATOM   3137  HA  GLN   202      18.540  37.040  32.181  1.00  0.00           H  
ATOM   3138  CB  GLN   202      19.153  35.475  30.898  1.00  0.00           C  
ATOM   3139  HB2 GLN   202      19.909  34.728  30.659  1.00  0.00           H  
ATOM   3140  HB3 GLN   202      19.026  36.057  29.985  1.00  0.00           H  
ATOM   3141  CG  GLN   202      17.844  34.670  30.990  1.00  0.00           C  
ATOM   3142  HG2 GLN   202      16.986  35.326  31.134  1.00  0.00           H  
ATOM   3143  HG3 GLN   202      17.868  34.065  31.897  1.00  0.00           H  
ATOM   3144  CD  GLN   202      17.674  33.618  29.856  1.00  0.00           C  
ATOM   3145  OE1 GLN   202      18.331  33.679  28.857  1.00  0.00           O  
ATOM   3146  NE2 GLN   202      16.762  32.639  29.948  1.00  0.00           N  
ATOM   3147 HE21 GLN   202      16.572  32.057  29.145  1.00  0.00           H  
ATOM   3148 HE22 GLN   202      16.294  32.565  30.840  1.00  0.00           H  
ATOM   3149  C   GLN   202      19.698  35.593  33.444  1.00  0.00           C  
ATOM   3150  O   GLN   202      18.787  35.583  34.293  1.00  0.00           O  
ATOM   3151  N   LEU   203      20.799  34.891  33.515  1.00  0.00           N  
ATOM   3152  H   LEU   203      21.398  34.789  32.708  1.00  0.00           H  
ATOM   3153  CA  LEU   203      21.278  34.317  34.754  1.00  0.00           C  
ATOM   3154  HA  LEU   203      20.447  33.788  35.220  1.00  0.00           H  
ATOM   3155  CB  LEU   203      22.296  33.330  34.319  1.00  0.00           C  
ATOM   3156  HB2 LEU   203      23.058  33.976  33.883  1.00  0.00           H  
ATOM   3157  HB3 LEU   203      21.802  32.661  33.614  1.00  0.00           H  
ATOM   3158  CG  LEU   203      22.969  32.476  35.410  1.00  0.00           C  
ATOM   3159  HG  LEU   203      23.496  33.186  36.047  1.00  0.00           H  
ATOM   3160  CD1 LEU   203      21.887  31.651  36.220  1.00  0.00           C  
ATOM   3161 HD11 LEU   203      22.458  30.941  36.818  1.00  0.00           H  
ATOM   3162 HD12 LEU   203      21.318  32.268  36.916  1.00  0.00           H  
ATOM   3163 HD13 LEU   203      21.202  31.060  35.612  1.00  0.00           H  
ATOM   3164  CD2 LEU   203      23.970  31.523  34.687  1.00  0.00           C  
ATOM   3165 HD21 LEU   203      24.506  32.120  33.950  1.00  0.00           H  
ATOM   3166 HD22 LEU   203      24.547  31.027  35.468  1.00  0.00           H  
ATOM   3167 HD23 LEU   203      23.488  30.778  34.053  1.00  0.00           H  
ATOM   3168  C   LEU   203      21.794  35.238  35.778  1.00  0.00           C  
ATOM   3169  O   LEU   203      22.680  36.005  35.499  1.00  0.00           O  
ATOM   3170  N   PHE   204      21.088  35.260  36.938  1.00  0.00           N  
ATOM   3171  H   PHE   204      20.394  34.556  37.145  1.00  0.00           H  
ATOM   3172  CA  PHE   204      21.078  36.453  37.868  1.00  0.00           C  
ATOM   3173  HA  PHE   204      22.072  36.884  37.752  1.00  0.00           H  
ATOM   3174  CB  PHE   204      20.089  37.446  37.266  1.00  0.00           C  
ATOM   3175  HB2 PHE   204      19.130  36.927  37.267  1.00  0.00           H  
ATOM   3176  HB3 PHE   204      20.464  37.873  36.336  1.00  0.00           H  
ATOM   3177  CG  PHE   204      20.035  38.641  38.153  1.00  0.00           C  
ATOM   3178  CD1 PHE   204      19.130  38.655  39.243  1.00  0.00           C  
ATOM   3179  HD1 PHE   204      18.558  37.757  39.421  1.00  0.00           H  
ATOM   3180  CE1 PHE   204      18.985  39.736  40.160  1.00  0.00           C  
ATOM   3181  HE1 PHE   204      18.291  39.898  40.972  1.00  0.00           H  
ATOM   3182  CZ  PHE   204      19.870  40.794  40.019  1.00  0.00           C  
ATOM   3183  HZ  PHE   204      19.878  41.713  40.586  1.00  0.00           H  
ATOM   3184  CE2 PHE   204      20.830  40.739  38.970  1.00  0.00           C  
ATOM   3185  HE2 PHE   204      21.593  41.503  38.979  1.00  0.00           H  
ATOM   3186  CD2 PHE   204      20.887  39.726  38.028  1.00  0.00           C  
ATOM   3187  HD2 PHE   204      21.679  39.783  37.296  1.00  0.00           H  
ATOM   3188  C   PHE   204      20.863  36.006  39.341  1.00  0.00           C  
ATOM   3189  O   PHE   204      19.879  35.398  39.740  1.00  0.00           O  
ATOM   3190  N   SER   205      21.724  36.567  40.239  1.00  0.00           N  
ATOM   3191  H   SER   205      22.490  37.012  39.754  1.00  0.00           H  
ATOM   3192  CA  SER   205      21.777  36.287  41.693  1.00  0.00           C  
ATOM   3193  HA  SER   205      21.324  35.298  41.755  1.00  0.00           H  
ATOM   3194  CB  SER   205      23.210  36.419  42.303  1.00  0.00           C  
ATOM   3195  HB2 SER   205      23.831  35.646  41.851  1.00  0.00           H  
ATOM   3196  HB3 SER   205      23.105  36.394  43.388  1.00  0.00           H  
ATOM   3197  OG  SER   205      23.860  37.716  42.077  1.00  0.00           O  
ATOM   3198  HG  SER   205      24.319  37.683  41.234  1.00  0.00           H  
ATOM   3199  C   SER   205      20.844  37.173  42.535  1.00  0.00           C  
ATOM   3200  O   SER   205      19.771  36.769  42.918  1.00  0.00           O  
ATOM   3201  N   TYR   206      21.255  38.361  42.950  1.00  0.00           N  
ATOM   3202  H   TYR   206      22.174  38.628  42.626  1.00  0.00           H  
ATOM   3203  CA  TYR   206      20.418  39.413  43.620  1.00  0.00           C  
ATOM   3204  HA  TYR   206      19.461  39.380  43.100  1.00  0.00           H  
ATOM   3205  CB  TYR   206      20.394  39.022  45.126  1.00  0.00           C  
ATOM   3206  HB2 TYR   206      21.421  38.769  45.389  1.00  0.00           H  
ATOM   3207  HB3 TYR   206      19.622  38.274  45.308  1.00  0.00           H  
ATOM   3208  CG  TYR   206      19.980  40.118  45.993  1.00  0.00           C  
ATOM   3209  CD1 TYR   206      20.902  40.684  46.898  1.00  0.00           C  
ATOM   3210  HD1 TYR   206      21.934  40.370  46.943  1.00  0.00           H  
ATOM   3211  CE1 TYR   206      20.416  41.758  47.689  1.00  0.00           C  
ATOM   3212  HE1 TYR   206      21.074  42.271  48.374  1.00  0.00           H  
ATOM   3213  CZ  TYR   206      19.131  42.208  47.638  1.00  0.00           C  
ATOM   3214  OH  TYR   206      18.818  43.236  48.373  1.00  0.00           O  
ATOM   3215  HH  TYR   206      19.491  43.469  49.017  1.00  0.00           H  
ATOM   3216  CE2 TYR   206      18.215  41.590  46.803  1.00  0.00           C  
ATOM   3217  HE2 TYR   206      17.224  42.012  46.732  1.00  0.00           H  
ATOM   3218  CD2 TYR   206      18.627  40.527  46.006  1.00  0.00           C  
ATOM   3219  HD2 TYR   206      17.926  40.007  45.370  1.00  0.00           H  
ATOM   3220  C   TYR   206      21.005  40.806  43.400  1.00  0.00           C  
ATOM   3221  O   TYR   206      22.193  41.031  43.146  1.00  0.00           O  
ATOM   3222  N   ALA   207      20.152  41.861  43.414  1.00  0.00           N  
ATOM   3223  H   ALA   207      19.205  41.587  43.629  1.00  0.00           H  
ATOM   3224  CA  ALA   207      20.516  43.371  43.391  1.00  0.00           C  
ATOM   3225  HA  ALA   207      20.400  43.571  42.326  1.00  0.00           H  
ATOM   3226  CB  ALA   207      19.428  44.288  44.049  1.00  0.00           C  
ATOM   3227  HB1 ALA   207      19.786  45.316  44.092  1.00  0.00           H  
ATOM   3228  HB2 ALA   207      18.609  44.259  43.331  1.00  0.00           H  
ATOM   3229  HB3 ALA   207      19.228  43.853  45.029  1.00  0.00           H  
ATOM   3230  C   ALA   207      21.960  43.800  43.761  1.00  0.00           C  
ATOM   3231  O   ALA   207      22.833  44.060  42.979  1.00  0.00           O  
ATOM   3232  N   ALA   208      22.221  43.735  45.126  1.00  0.00           N  
ATOM   3233  H   ALA   208      21.462  43.431  45.719  1.00  0.00           H  
ATOM   3234  CA  ALA   208      23.473  44.035  45.777  1.00  0.00           C  
ATOM   3235  HA  ALA   208      23.926  44.808  45.157  1.00  0.00           H  
ATOM   3236  CB  ALA   208      23.163  44.508  47.233  1.00  0.00           C  
ATOM   3237  HB1 ALA   208      22.410  43.906  47.742  1.00  0.00           H  
ATOM   3238  HB2 ALA   208      24.123  44.596  47.742  1.00  0.00           H  
ATOM   3239  HB3 ALA   208      22.713  45.501  47.209  1.00  0.00           H  
ATOM   3240  C   ALA   208      24.520  42.894  45.732  1.00  0.00           C  
ATOM   3241  O   ALA   208      25.576  43.032  46.355  1.00  0.00           O  
ATOM   3242  N   PHE   209      24.338  41.785  44.968  1.00  0.00           N  
ATOM   3243  H   PHE   209      23.406  41.559  44.653  1.00  0.00           H  
ATOM   3244  CA  PHE   209      25.343  40.880  44.581  1.00  0.00           C  
ATOM   3245  HA  PHE   209      26.268  41.033  45.138  1.00  0.00           H  
ATOM   3246  CB  PHE   209      24.810  39.461  44.715  1.00  0.00           C  
ATOM   3247  HB2 PHE   209      25.535  38.782  44.268  1.00  0.00           H  
ATOM   3248  HB3 PHE   209      23.838  39.384  44.228  1.00  0.00           H  
ATOM   3249  CG  PHE   209      24.555  38.916  46.082  1.00  0.00           C  
ATOM   3250  CD1 PHE   209      23.742  37.807  46.244  1.00  0.00           C  
ATOM   3251  HD1 PHE   209      23.434  37.278  45.354  1.00  0.00           H  
ATOM   3252  CE1 PHE   209      23.462  37.243  47.496  1.00  0.00           C  
ATOM   3253  HE1 PHE   209      22.992  36.271  47.522  1.00  0.00           H  
ATOM   3254  CZ  PHE   209      23.979  37.866  48.655  1.00  0.00           C  
ATOM   3255  HZ  PHE   209      23.769  37.418  49.614  1.00  0.00           H  
ATOM   3256  CE2 PHE   209      24.659  39.110  48.498  1.00  0.00           C  
ATOM   3257  HE2 PHE   209      25.013  39.567  49.410  1.00  0.00           H  
ATOM   3258  CD2 PHE   209      24.973  39.563  47.221  1.00  0.00           C  
ATOM   3259  HD2 PHE   209      25.476  40.511  47.098  1.00  0.00           H  
ATOM   3260  C   PHE   209      25.843  41.153  43.096  1.00  0.00           C  
ATOM   3261  O   PHE   209      27.073  41.216  43.041  1.00  0.00           O  
ATOM   3262  N   SER   210      24.936  41.323  42.164  1.00  0.00           N  
ATOM   3263  H   SER   210      23.954  41.427  42.377  1.00  0.00           H  
ATOM   3264  CA  SER   210      25.272  41.645  40.717  1.00  0.00           C  
ATOM   3265  HA  SER   210      26.063  40.972  40.388  1.00  0.00           H  
ATOM   3266  CB  SER   210      24.016  41.300  39.878  1.00  0.00           C  
ATOM   3267  HB2 SER   210      23.182  41.782  40.388  1.00  0.00           H  
ATOM   3268  HB3 SER   210      23.854  40.233  39.726  1.00  0.00           H  
ATOM   3269  OG  SER   210      24.214  41.784  38.582  1.00  0.00           O  
ATOM   3270  HG  SER   210      24.963  41.323  38.198  1.00  0.00           H  
ATOM   3271  C   SER   210      25.797  43.036  40.645  1.00  0.00           C  
ATOM   3272  O   SER   210      26.952  43.105  40.329  1.00  0.00           O  
ATOM   3273  N   ASP   211      25.098  44.108  41.074  1.00  0.00           N  
ATOM   3274  H   ASP   211      24.167  43.904  41.409  1.00  0.00           H  
ATOM   3275  CA  ASP   211      25.551  45.446  41.220  1.00  0.00           C  
ATOM   3276  HA  ASP   211      26.135  45.647  40.322  1.00  0.00           H  
ATOM   3277  CB  ASP   211      24.383  46.463  41.207  1.00  0.00           C  
ATOM   3278  HB2 ASP   211      23.798  46.370  42.122  1.00  0.00           H  
ATOM   3279  HB3 ASP   211      23.622  46.065  40.535  1.00  0.00           H  
ATOM   3280  CG  ASP   211      24.792  47.892  40.847  1.00  0.00           C  
ATOM   3281  OD1 ASP   211      23.875  48.723  40.743  1.00  0.00           O  
ATOM   3282  OD2 ASP   211      25.941  48.145  40.430  1.00  0.00           O  
ATOM   3283  C   ASP   211      26.526  45.634  42.351  1.00  0.00           C  
ATOM   3284  O   ASP   211      26.183  46.114  43.475  1.00  0.00           O  
ATOM   3285  N   SER   212      27.755  45.045  42.204  1.00  0.00           N  
ATOM   3286  H   SER   212      27.854  44.437  41.404  1.00  0.00           H  
ATOM   3287  CA  SER   212      28.798  45.185  43.202  1.00  0.00           C  
ATOM   3288  HA  SER   212      28.717  46.112  43.771  1.00  0.00           H  
ATOM   3289  CB  SER   212      28.546  44.064  44.230  1.00  0.00           C  
ATOM   3290  HB2 SER   212      28.278  43.161  43.680  1.00  0.00           H  
ATOM   3291  HB3 SER   212      27.723  44.201  44.931  1.00  0.00           H  
ATOM   3292  OG  SER   212      29.738  43.707  44.923  1.00  0.00           O  
ATOM   3293  HG  SER   212      29.584  43.855  45.859  1.00  0.00           H  
ATOM   3294  C   SER   212      30.223  45.244  42.582  1.00  0.00           C  
ATOM   3295  O   SER   212      30.408  44.661  41.462  1.00  0.00           O  
ATOM   3296  N   ASN   213      31.104  46.047  43.098  1.00  0.00           N  
ATOM   3297  H   ASN   213      30.848  46.390  44.013  1.00  0.00           H  
ATOM   3298  CA  ASN   213      32.460  46.338  42.591  1.00  0.00           C  
ATOM   3299  HA  ASN   213      32.467  46.647  41.545  1.00  0.00           H  
ATOM   3300  CB  ASN   213      33.056  47.537  43.365  1.00  0.00           C  
ATOM   3301  HB2 ASN   213      34.118  47.500  43.119  1.00  0.00           H  
ATOM   3302  HB3 ASN   213      32.787  47.381  44.410  1.00  0.00           H  
ATOM   3303  CG  ASN   213      32.443  48.938  43.032  1.00  0.00           C  
ATOM   3304  OD1 ASN   213      31.945  49.199  41.994  1.00  0.00           O  
ATOM   3305  ND2 ASN   213      32.617  49.808  44.003  1.00  0.00           N  
ATOM   3306 HD21 ASN   213      32.300  50.732  43.745  1.00  0.00           H  
ATOM   3307 HD22 ASN   213      33.281  49.638  44.745  1.00  0.00           H  
ATOM   3308  C   ASN   213      33.386  45.007  42.653  1.00  0.00           C  
ATOM   3309  O   ASN   213      33.428  44.268  43.659  1.00  0.00           O  
ATOM   3310  N   ILE   214      34.167  44.862  41.536  1.00  0.00           N  
ATOM   3311  H   ILE   214      34.139  45.520  40.771  1.00  0.00           H  
ATOM   3312  CA  ILE   214      35.041  43.695  41.481  1.00  0.00           C  
ATOM   3313  HA  ILE   214      34.540  42.747  41.680  1.00  0.00           H  
ATOM   3314  CB  ILE   214      35.709  43.538  40.101  1.00  0.00           C  
ATOM   3315  HB  ILE   214      36.012  44.511  39.713  1.00  0.00           H  
ATOM   3316  CG2 ILE   214      37.009  42.733  40.039  1.00  0.00           C  
ATOM   3317 HG21 ILE   214      37.733  43.347  40.575  1.00  0.00           H  
ATOM   3318 HG22 ILE   214      36.786  41.758  40.472  1.00  0.00           H  
ATOM   3319 HG23 ILE   214      37.351  42.698  39.004  1.00  0.00           H  
ATOM   3320  CG1 ILE   214      34.727  42.984  39.114  1.00  0.00           C  
ATOM   3321 HG12 ILE   214      33.746  43.349  39.418  1.00  0.00           H  
ATOM   3322 HG13 ILE   214      34.641  41.899  39.178  1.00  0.00           H  
ATOM   3323  CD1 ILE   214      34.877  43.310  37.566  1.00  0.00           C  
ATOM   3324 HD11 ILE   214      33.972  42.932  37.089  1.00  0.00           H  
ATOM   3325 HD12 ILE   214      35.064  44.374  37.424  1.00  0.00           H  
ATOM   3326 HD13 ILE   214      35.758  42.818  37.153  1.00  0.00           H  
ATOM   3327  C   ILE   214      36.190  43.802  42.512  1.00  0.00           C  
ATOM   3328  O   ILE   214      36.773  44.841  42.520  1.00  0.00           O  
ATOM   3329  N   ILE   215      36.467  42.826  43.379  1.00  0.00           N  
ATOM   3330  H   ILE   215      35.949  41.969  43.508  1.00  0.00           H  
ATOM   3331  CA  ILE   215      37.536  43.065  44.400  1.00  0.00           C  
ATOM   3332  HA  ILE   215      37.892  44.094  44.449  1.00  0.00           H  
ATOM   3333  CB  ILE   215      37.123  42.665  45.840  1.00  0.00           C  
ATOM   3334  HB  ILE   215      38.084  42.677  46.355  1.00  0.00           H  
ATOM   3335  CG2 ILE   215      36.256  43.850  46.362  1.00  0.00           C  
ATOM   3336 HG21 ILE   215      36.872  44.741  46.242  1.00  0.00           H  
ATOM   3337 HG22 ILE   215      35.353  43.872  45.751  1.00  0.00           H  
ATOM   3338 HG23 ILE   215      36.162  43.583  47.415  1.00  0.00           H  
ATOM   3339  CG1 ILE   215      36.483  41.269  45.940  1.00  0.00           C  
ATOM   3340 HG12 ILE   215      37.239  40.585  45.555  1.00  0.00           H  
ATOM   3341 HG13 ILE   215      35.665  41.281  45.220  1.00  0.00           H  
ATOM   3342  CD1 ILE   215      36.073  40.897  47.319  1.00  0.00           C  
ATOM   3343 HD11 ILE   215      35.807  39.840  47.331  1.00  0.00           H  
ATOM   3344 HD12 ILE   215      36.940  40.892  47.980  1.00  0.00           H  
ATOM   3345 HD13 ILE   215      35.184  41.436  47.644  1.00  0.00           H  
ATOM   3346  C   ILE   215      38.768  42.274  43.982  1.00  0.00           C  
ATOM   3347  O   ILE   215      39.888  42.520  44.408  1.00  0.00           O  
ATOM   3348  N   THR   216      38.638  41.334  43.000  1.00  0.00           N  
ATOM   3349  H   THR   216      37.723  41.129  42.625  1.00  0.00           H  
ATOM   3350  CA  THR   216      39.791  40.554  42.450  1.00  0.00           C  
ATOM   3351  HA  THR   216      40.432  41.347  42.067  1.00  0.00           H  
ATOM   3352  CB  THR   216      40.592  39.730  43.407  1.00  0.00           C  
ATOM   3353  HB  THR   216      40.727  40.253  44.354  1.00  0.00           H  
ATOM   3354  CG2 THR   216      40.078  38.371  43.768  1.00  0.00           C  
ATOM   3355 HG21 THR   216      39.227  38.465  44.442  1.00  0.00           H  
ATOM   3356 HG22 THR   216      39.778  37.833  42.869  1.00  0.00           H  
ATOM   3357 HG23 THR   216      40.746  37.833  44.441  1.00  0.00           H  
ATOM   3358  OG1 THR   216      41.868  39.524  42.841  1.00  0.00           O  
ATOM   3359  HG1 THR   216      42.360  39.353  43.648  1.00  0.00           H  
ATOM   3360  C   THR   216      39.332  39.740  41.245  1.00  0.00           C  
ATOM   3361  O   THR   216      38.139  39.420  41.188  1.00  0.00           O  
ATOM   3362  N   VAL   217      40.159  39.255  40.355  1.00  0.00           N  
ATOM   3363  H   VAL   217      41.099  39.590  40.508  1.00  0.00           H  
ATOM   3364  CA  VAL   217      39.880  38.404  39.150  1.00  0.00           C  
ATOM   3365  HA  VAL   217      38.934  37.898  39.343  1.00  0.00           H  
ATOM   3366  CB  VAL   217      39.820  39.292  37.936  1.00  0.00           C  
ATOM   3367  HB  VAL   217      40.743  39.867  37.871  1.00  0.00           H  
ATOM   3368  CG1 VAL   217      39.651  38.451  36.660  1.00  0.00           C  
ATOM   3369 HG11 VAL   217      38.848  37.720  36.754  1.00  0.00           H  
ATOM   3370 HG12 VAL   217      39.329  38.990  35.769  1.00  0.00           H  
ATOM   3371 HG13 VAL   217      40.673  38.090  36.538  1.00  0.00           H  
ATOM   3372  CG2 VAL   217      38.641  40.234  38.081  1.00  0.00           C  
ATOM   3373 HG21 VAL   217      37.846  39.666  38.565  1.00  0.00           H  
ATOM   3374 HG22 VAL   217      39.010  41.014  38.747  1.00  0.00           H  
ATOM   3375 HG23 VAL   217      38.300  40.569  37.101  1.00  0.00           H  
ATOM   3376  C   VAL   217      40.961  37.246  39.048  1.00  0.00           C  
ATOM   3377  O   VAL   217      42.144  37.579  39.090  1.00  0.00           O  
ATOM   3378  N   VAL   218      40.575  35.986  38.800  1.00  0.00           N  
ATOM   3379  H   VAL   218      39.578  35.822  38.799  1.00  0.00           H  
ATOM   3380  CA  VAL   218      41.459  34.849  38.417  1.00  0.00           C  
ATOM   3381  HA  VAL   218      42.496  35.181  38.474  1.00  0.00           H  
ATOM   3382  CB  VAL   218      41.120  33.664  39.278  1.00  0.00           C  
ATOM   3383  HB  VAL   218      40.046  33.566  39.436  1.00  0.00           H  
ATOM   3384  CG1 VAL   218      41.678  32.326  38.686  1.00  0.00           C  
ATOM   3385 HG11 VAL   218      41.353  31.417  39.193  1.00  0.00           H  
ATOM   3386 HG12 VAL   218      41.372  32.099  37.665  1.00  0.00           H  
ATOM   3387 HG13 VAL   218      42.765  32.400  38.675  1.00  0.00           H  
ATOM   3388  CG2 VAL   218      41.796  33.853  40.604  1.00  0.00           C  
ATOM   3389 HG21 VAL   218      41.643  33.005  41.272  1.00  0.00           H  
ATOM   3390 HG22 VAL   218      42.852  33.901  40.336  1.00  0.00           H  
ATOM   3391 HG23 VAL   218      41.463  34.797  41.034  1.00  0.00           H  
ATOM   3392  C   VAL   218      41.146  34.535  36.991  1.00  0.00           C  
ATOM   3393  O   VAL   218      40.041  34.176  36.660  1.00  0.00           O  
ATOM   3394  N   VAL   219      42.129  34.542  36.091  1.00  0.00           N  
ATOM   3395  H   VAL   219      43.051  34.922  36.251  1.00  0.00           H  
ATOM   3396  CA  VAL   219      41.938  34.260  34.620  1.00  0.00           C  
ATOM   3397  HA  VAL   219      40.879  34.405  34.406  1.00  0.00           H  
ATOM   3398  CB  VAL   219      42.698  35.302  33.726  1.00  0.00           C  
ATOM   3399  HB  VAL   219      43.772  35.197  33.878  1.00  0.00           H  
ATOM   3400  CG1 VAL   219      42.516  35.159  32.214  1.00  0.00           C  
ATOM   3401 HG11 VAL   219      41.492  35.438  31.967  1.00  0.00           H  
ATOM   3402 HG12 VAL   219      43.250  35.782  31.705  1.00  0.00           H  
ATOM   3403 HG13 VAL   219      42.674  34.124  31.911  1.00  0.00           H  
ATOM   3404  CG2 VAL   219      42.308  36.692  34.150  1.00  0.00           C  
ATOM   3405 HG21 VAL   219      42.865  36.754  35.085  1.00  0.00           H  
ATOM   3406 HG22 VAL   219      42.582  37.521  33.497  1.00  0.00           H  
ATOM   3407 HG23 VAL   219      41.286  36.790  34.515  1.00  0.00           H  
ATOM   3408  C   VAL   219      42.452  32.850  34.295  1.00  0.00           C  
ATOM   3409  O   VAL   219      43.607  32.539  34.498  1.00  0.00           O  
ATOM   3410  N   ASP   220      41.566  31.989  33.758  1.00  0.00           N  
ATOM   3411  H   ASP   220      40.607  32.305  33.724  1.00  0.00           H  
ATOM   3412  CA  ASP   220      41.941  30.829  32.962  1.00  0.00           C  
ATOM   3413  HA  ASP   220      43.028  30.768  32.930  1.00  0.00           H  
ATOM   3414  CB  ASP   220      41.442  29.590  33.799  1.00  0.00           C  
ATOM   3415  HB2 ASP   220      40.359  29.507  33.894  1.00  0.00           H  
ATOM   3416  HB3 ASP   220      41.800  29.541  34.827  1.00  0.00           H  
ATOM   3417  CG  ASP   220      41.940  28.258  33.240  1.00  0.00           C  
ATOM   3418  OD1 ASP   220      41.367  27.821  32.202  1.00  0.00           O  
ATOM   3419  OD2 ASP   220      42.851  27.621  33.825  1.00  0.00           O  
ATOM   3420  C   ASP   220      41.526  30.969  31.474  1.00  0.00           C  
ATOM   3421  O   ASP   220      42.028  31.918  30.765  1.00  0.00           O  
ATOM   3422  N   THR   221      40.731  30.122  30.960  1.00  0.00           N  
ATOM   3423  H   THR   221      40.600  29.248  31.449  1.00  0.00           H  
ATOM   3424  CA  THR   221      39.971  30.183  29.677  1.00  0.00           C  
ATOM   3425  HA  THR   221      40.557  30.654  28.887  1.00  0.00           H  
ATOM   3426  CB  THR   221      39.473  28.768  29.290  1.00  0.00           C  
ATOM   3427  HB  THR   221      38.852  28.295  30.052  1.00  0.00           H  
ATOM   3428  CG2 THR   221      38.819  28.723  27.862  1.00  0.00           C  
ATOM   3429 HG21 THR   221      38.515  27.701  27.633  1.00  0.00           H  
ATOM   3430 HG22 THR   221      37.934  29.358  27.836  1.00  0.00           H  
ATOM   3431 HG23 THR   221      39.553  28.937  27.085  1.00  0.00           H  
ATOM   3432  OG1 THR   221      40.626  27.932  29.315  1.00  0.00           O  
ATOM   3433  HG1 THR   221      40.878  27.866  30.239  1.00  0.00           H  
ATOM   3434  C   THR   221      38.786  31.179  30.035  1.00  0.00           C  
ATOM   3435  O   THR   221      38.644  32.097  29.275  1.00  0.00           O  
ATOM   3436  N   ALA   222      38.045  30.940  31.148  1.00  0.00           N  
ATOM   3437  H   ALA   222      38.439  30.336  31.855  1.00  0.00           H  
ATOM   3438  CA  ALA   222      37.118  31.978  31.523  1.00  0.00           C  
ATOM   3439  HA  ALA   222      36.753  32.592  30.699  1.00  0.00           H  
ATOM   3440  CB  ALA   222      35.875  31.357  32.205  1.00  0.00           C  
ATOM   3441  HB1 ALA   222      36.201  30.561  32.876  1.00  0.00           H  
ATOM   3442  HB2 ALA   222      35.330  32.128  32.748  1.00  0.00           H  
ATOM   3443  HB3 ALA   222      35.251  30.993  31.388  1.00  0.00           H  
ATOM   3444  C   ALA   222      37.806  33.032  32.429  1.00  0.00           C  
ATOM   3445  O   ALA   222      38.944  32.816  32.977  1.00  0.00           O  
ATOM   3446  N   LEU   223      37.174  34.175  32.747  1.00  0.00           N  
ATOM   3447  H   LEU   223      36.263  34.351  32.349  1.00  0.00           H  
ATOM   3448  CA  LEU   223      37.473  34.869  33.991  1.00  0.00           C  
ATOM   3449  HA  LEU   223      38.523  34.775  34.267  1.00  0.00           H  
ATOM   3450  CB  LEU   223      37.150  36.373  33.829  1.00  0.00           C  
ATOM   3451  HB2 LEU   223      37.202  37.013  34.710  1.00  0.00           H  
ATOM   3452  HB3 LEU   223      36.062  36.425  33.768  1.00  0.00           H  
ATOM   3453  CG  LEU   223      37.726  37.124  32.534  1.00  0.00           C  
ATOM   3454  HG  LEU   223      37.523  36.564  31.622  1.00  0.00           H  
ATOM   3455  CD1 LEU   223      36.888  38.380  32.533  1.00  0.00           C  
ATOM   3456 HD11 LEU   223      37.250  38.968  31.689  1.00  0.00           H  
ATOM   3457 HD12 LEU   223      35.810  38.279  32.408  1.00  0.00           H  
ATOM   3458 HD13 LEU   223      37.034  38.972  33.436  1.00  0.00           H  
ATOM   3459  CD2 LEU   223      39.147  37.538  32.635  1.00  0.00           C  
ATOM   3460 HD21 LEU   223      39.368  38.402  32.010  1.00  0.00           H  
ATOM   3461 HD22 LEU   223      39.335  37.985  33.611  1.00  0.00           H  
ATOM   3462 HD23 LEU   223      39.853  36.734  32.428  1.00  0.00           H  
ATOM   3463  C   LEU   223      36.645  34.326  35.135  1.00  0.00           C  
ATOM   3464  O   LEU   223      35.487  33.892  34.993  1.00  0.00           O  
ATOM   3465  N   TYR   224      37.216  34.262  36.336  1.00  0.00           N  
ATOM   3466  H   TYR   224      38.142  34.637  36.486  1.00  0.00           H  
ATOM   3467  CA  TYR   224      36.549  33.939  37.549  1.00  0.00           C  
ATOM   3468  HA  TYR   224      35.506  33.731  37.308  1.00  0.00           H  
ATOM   3469  CB  TYR   224      37.222  32.608  38.076  1.00  0.00           C  
ATOM   3470  HB2 TYR   224      37.035  32.314  39.109  1.00  0.00           H  
ATOM   3471  HB3 TYR   224      38.305  32.715  38.153  1.00  0.00           H  
ATOM   3472  CG  TYR   224      37.090  31.384  37.219  1.00  0.00           C  
ATOM   3473  CD1 TYR   224      36.163  30.326  37.572  1.00  0.00           C  
ATOM   3474  HD1 TYR   224      35.611  30.368  38.500  1.00  0.00           H  
ATOM   3475  CE1 TYR   224      35.850  29.294  36.628  1.00  0.00           C  
ATOM   3476  HE1 TYR   224      35.042  28.607  36.830  1.00  0.00           H  
ATOM   3477  CZ  TYR   224      36.571  29.119  35.484  1.00  0.00           C  
ATOM   3478  OH  TYR   224      36.330  28.194  34.574  1.00  0.00           O  
ATOM   3479  HH  TYR   224      37.053  28.119  33.948  1.00  0.00           H  
ATOM   3480  CE2 TYR   224      37.636  30.036  35.156  1.00  0.00           C  
ATOM   3481  HE2 TYR   224      38.251  29.991  34.270  1.00  0.00           H  
ATOM   3482  CD2 TYR   224      37.838  31.184  36.024  1.00  0.00           C  
ATOM   3483  HD2 TYR   224      38.559  31.950  35.782  1.00  0.00           H  
ATOM   3484  C   TYR   224      36.635  35.123  38.515  1.00  0.00           C  
ATOM   3485  O   TYR   224      37.718  35.634  38.849  1.00  0.00           O  
ATOM   3486  N   ILE   225      35.555  35.668  38.902  1.00  0.00           N  
ATOM   3487  H   ILE   225      34.768  35.231  38.445  1.00  0.00           H  
ATOM   3488  CA  ILE   225      35.432  37.006  39.448  1.00  0.00           C  
ATOM   3489  HA  ILE   225      36.426  37.423  39.612  1.00  0.00           H  
ATOM   3490  CB  ILE   225      34.593  37.878  38.479  1.00  0.00           C  
ATOM   3491  HB  ILE   225      33.673  37.329  38.281  1.00  0.00           H  
ATOM   3492  CG2 ILE   225      34.196  39.242  39.193  1.00  0.00           C  
ATOM   3493 HG21 ILE   225      33.528  39.667  38.444  1.00  0.00           H  
ATOM   3494 HG22 ILE   225      33.667  39.257  40.146  1.00  0.00           H  
ATOM   3495 HG23 ILE   225      35.041  39.918  39.327  1.00  0.00           H  
ATOM   3496  CG1 ILE   225      35.304  38.094  37.094  1.00  0.00           C  
ATOM   3497 HG12 ILE   225      35.554  37.103  36.716  1.00  0.00           H  
ATOM   3498 HG13 ILE   225      36.234  38.637  37.261  1.00  0.00           H  
ATOM   3499  CD1 ILE   225      34.299  38.812  36.077  1.00  0.00           C  
ATOM   3500 HD11 ILE   225      34.114  39.846  36.369  1.00  0.00           H  
ATOM   3501 HD12 ILE   225      34.722  38.680  35.081  1.00  0.00           H  
ATOM   3502 HD13 ILE   225      33.337  38.301  36.035  1.00  0.00           H  
ATOM   3503  C   ILE   225      34.756  37.024  40.858  1.00  0.00           C  
ATOM   3504  O   ILE   225      33.588  36.662  41.082  1.00  0.00           O  
ATOM   3505  N   ALA   226      35.497  37.543  41.845  1.00  0.00           N  
ATOM   3506  H   ALA   226      36.327  38.041  41.558  1.00  0.00           H  
ATOM   3507  CA  ALA   226      35.037  37.877  43.223  1.00  0.00           C  
ATOM   3508  HA  ALA   226      34.192  37.259  43.528  1.00  0.00           H  
ATOM   3509  CB  ALA   226      36.125  37.716  44.276  1.00  0.00           C  
ATOM   3510  HB1 ALA   226      36.687  36.830  43.982  1.00  0.00           H  
ATOM   3511  HB2 ALA   226      36.811  38.551  44.135  1.00  0.00           H  
ATOM   3512  HB3 ALA   226      35.685  37.631  45.270  1.00  0.00           H  
ATOM   3513  C   ALA   226      34.471  39.318  43.232  1.00  0.00           C  
ATOM   3514  O   ALA   226      35.158  40.301  42.805  1.00  0.00           O  
ATOM   3515  N   LYS   227      33.314  39.516  43.866  1.00  0.00           N  
ATOM   3516  H   LYS   227      32.758  38.771  44.261  1.00  0.00           H  
ATOM   3517  CA  LYS   227      32.723  40.892  44.155  1.00  0.00           C  
ATOM   3518  HA  LYS   227      33.384  41.676  43.784  1.00  0.00           H  
ATOM   3519  CB  LYS   227      31.368  40.952  43.380  1.00  0.00           C  
ATOM   3520  HB2 LYS   227      30.700  41.626  43.916  1.00  0.00           H  
ATOM   3521  HB3 LYS   227      30.991  39.933  43.475  1.00  0.00           H  
ATOM   3522  CG  LYS   227      31.453  41.346  41.899  1.00  0.00           C  
ATOM   3523  HG2 LYS   227      32.029  40.571  41.392  1.00  0.00           H  
ATOM   3524  HG3 LYS   227      32.013  42.280  41.849  1.00  0.00           H  
ATOM   3525  CD  LYS   227      30.119  41.455  41.207  1.00  0.00           C  
ATOM   3526  HD2 LYS   227      29.570  42.219  41.757  1.00  0.00           H  
ATOM   3527  HD3 LYS   227      29.621  40.491  41.108  1.00  0.00           H  
ATOM   3528  CE  LYS   227      30.376  42.040  39.801  1.00  0.00           C  
ATOM   3529  HE2 LYS   227      31.237  41.441  39.503  1.00  0.00           H  
ATOM   3530  HE3 LYS   227      30.550  43.116  39.788  1.00  0.00           H  
ATOM   3531  NZ  LYS   227      29.196  41.781  38.976  1.00  0.00           N  
ATOM   3532  HZ1 LYS   227      29.108  40.775  38.948  1.00  0.00           H  
ATOM   3533  HZ2 LYS   227      28.386  42.235  39.375  1.00  0.00           H  
ATOM   3534  HZ3 LYS   227      29.307  42.109  38.027  1.00  0.00           H  
ATOM   3535  C   LYS   227      32.479  41.247  45.605  1.00  0.00           C  
ATOM   3536  O   LYS   227      32.315  40.373  46.504  1.00  0.00           O  
ATOM   3537  N   GLN   228      32.512  42.486  45.911  1.00  0.00           N  
ATOM   3538  H   GLN   228      32.694  43.155  45.176  1.00  0.00           H  
ATOM   3539  CA  GLN   228      32.338  43.102  47.271  1.00  0.00           C  
ATOM   3540  HA  GLN   228      33.255  42.784  47.766  1.00  0.00           H  
ATOM   3541  CB  GLN   228      32.454  44.656  47.133  1.00  0.00           C  
ATOM   3542  HB2 GLN   228      31.779  45.027  46.362  1.00  0.00           H  
ATOM   3543  HB3 GLN   228      33.474  44.728  46.757  1.00  0.00           H  
ATOM   3544  CG  GLN   228      32.155  45.486  48.459  1.00  0.00           C  
ATOM   3545  HG2 GLN   228      31.216  45.093  48.848  1.00  0.00           H  
ATOM   3546  HG3 GLN   228      31.937  46.539  48.281  1.00  0.00           H  
ATOM   3547  CD  GLN   228      33.136  45.353  49.581  1.00  0.00           C  
ATOM   3548  OE1 GLN   228      33.783  44.340  49.873  1.00  0.00           O  
ATOM   3549  NE2 GLN   228      33.239  46.332  50.420  1.00  0.00           N  
ATOM   3550 HE21 GLN   228      32.548  47.065  50.341  1.00  0.00           H  
ATOM   3551 HE22 GLN   228      33.589  46.141  51.348  1.00  0.00           H  
ATOM   3552  C   GLN   228      31.092  42.699  48.015  1.00  0.00           C  
ATOM   3553  O   GLN   228      29.954  43.070  47.651  1.00  0.00           O  
ATOM   3554  N   ASN   229      31.249  41.856  49.042  1.00  0.00           N  
ATOM   3555  H   ASN   229      32.212  41.679  49.291  1.00  0.00           H  
ATOM   3556  CA  ASN   229      30.202  41.121  49.732  1.00  0.00           C  
ATOM   3557  HA  ASN   229      30.804  40.316  50.152  1.00  0.00           H  
ATOM   3558  CB  ASN   229      29.480  41.913  50.788  1.00  0.00           C  
ATOM   3559  HB2 ASN   229      28.792  42.641  50.358  1.00  0.00           H  
ATOM   3560  HB3 ASN   229      30.230  42.520  51.295  1.00  0.00           H  
ATOM   3561  CG  ASN   229      28.695  40.990  51.792  1.00  0.00           C  
ATOM   3562  OD1 ASN   229      28.660  39.801  51.597  1.00  0.00           O  
ATOM   3563  ND2 ASN   229      28.206  41.488  52.930  1.00  0.00           N  
ATOM   3564 HD21 ASN   229      27.768  40.841  53.570  1.00  0.00           H  
ATOM   3565 HD22 ASN   229      28.342  42.470  53.122  1.00  0.00           H  
ATOM   3566  C   ASN   229      29.197  40.350  48.800  1.00  0.00           C  
ATOM   3567  O   ASN   229      28.166  40.898  48.597  1.00  0.00           O  
ATOM   3568  N   SER   230      29.448  39.068  48.374  1.00  0.00           N  
ATOM   3569  H   SER   230      30.300  38.597  48.642  1.00  0.00           H  
ATOM   3570  CA  SER   230      28.485  38.255  47.719  1.00  0.00           C  
ATOM   3571  HA  SER   230      27.533  38.306  48.247  1.00  0.00           H  
ATOM   3572  CB  SER   230      28.484  38.574  46.126  1.00  0.00           C  
ATOM   3573  HB2 SER   230      29.531  38.643  45.830  1.00  0.00           H  
ATOM   3574  HB3 SER   230      28.130  39.592  45.959  1.00  0.00           H  
ATOM   3575  OG  SER   230      27.823  37.661  45.247  1.00  0.00           O  
ATOM   3576  HG  SER   230      27.798  38.056  44.373  1.00  0.00           H  
ATOM   3577  C   SER   230      29.021  36.799  47.751  1.00  0.00           C  
ATOM   3578  O   SER   230      30.234  36.567  47.511  1.00  0.00           O  
ATOM   3579  N   PRO   231      28.146  35.818  47.842  1.00  0.00           N  
ATOM   3580  CD  PRO   231      26.691  36.029  47.953  1.00  0.00           C  
ATOM   3581  HD2 PRO   231      26.302  36.609  47.116  1.00  0.00           H  
ATOM   3582  HD3 PRO   231      26.537  36.503  48.922  1.00  0.00           H  
ATOM   3583  CG  PRO   231      26.022  34.697  48.231  1.00  0.00           C  
ATOM   3584  HG2 PRO   231      25.382  34.766  49.111  1.00  0.00           H  
ATOM   3585  HG3 PRO   231      25.379  34.377  47.412  1.00  0.00           H  
ATOM   3586  CB  PRO   231      27.196  33.710  48.512  1.00  0.00           C  
ATOM   3587  HB2 PRO   231      27.367  33.745  49.588  1.00  0.00           H  
ATOM   3588  HB3 PRO   231      26.968  32.670  48.279  1.00  0.00           H  
ATOM   3589  CA  PRO   231      28.409  34.383  47.850  1.00  0.00           C  
ATOM   3590  HA  PRO   231      29.272  34.209  48.492  1.00  0.00           H  
ATOM   3591  C   PRO   231      28.579  33.701  46.532  1.00  0.00           C  
ATOM   3592  O   PRO   231      28.727  32.497  46.515  1.00  0.00           O  
ATOM   3593  N   VAL   232      28.678  34.476  45.424  1.00  0.00           N  
ATOM   3594  H   VAL   232      28.497  35.461  45.556  1.00  0.00           H  
ATOM   3595  CA  VAL   232      28.958  33.897  44.058  1.00  0.00           C  
ATOM   3596  HA  VAL   232      29.051  32.835  44.283  1.00  0.00           H  
ATOM   3597  CB  VAL   232      27.792  34.033  43.105  1.00  0.00           C  
ATOM   3598  HB  VAL   232      27.817  33.226  42.373  1.00  0.00           H  
ATOM   3599  CG1 VAL   232      26.391  34.140  43.703  1.00  0.00           C  
ATOM   3600 HG11 VAL   232      26.389  33.208  44.269  1.00  0.00           H  
ATOM   3601 HG12 VAL   232      26.173  35.019  44.309  1.00  0.00           H  
ATOM   3602 HG13 VAL   232      25.628  34.096  42.925  1.00  0.00           H  
ATOM   3603  CG2 VAL   232      27.901  35.344  42.365  1.00  0.00           C  
ATOM   3604 HG21 VAL   232      28.745  35.263  41.679  1.00  0.00           H  
ATOM   3605 HG22 VAL   232      26.996  35.607  41.817  1.00  0.00           H  
ATOM   3606 HG23 VAL   232      28.091  36.182  43.035  1.00  0.00           H  
ATOM   3607  C   VAL   232      30.323  34.200  43.533  1.00  0.00           C  
ATOM   3608  O   VAL   232      30.701  35.359  43.481  1.00  0.00           O  
ATOM   3609  N   VAL   233      31.075  33.252  42.933  1.00  0.00           N  
ATOM   3610  H   VAL   233      30.943  32.307  43.264  1.00  0.00           H  
ATOM   3611  CA  VAL   233      32.068  33.472  41.885  1.00  0.00           C  
ATOM   3612  HA  VAL   233      32.617  34.359  42.199  1.00  0.00           H  
ATOM   3613  CB  VAL   233      33.158  32.343  41.842  1.00  0.00           C  
ATOM   3614  HB  VAL   233      32.675  31.377  41.700  1.00  0.00           H  
ATOM   3615  CG1 VAL   233      34.118  32.540  40.678  1.00  0.00           C  
ATOM   3616 HG11 VAL   233      33.552  32.506  39.748  1.00  0.00           H  
ATOM   3617 HG12 VAL   233      34.678  33.464  40.824  1.00  0.00           H  
ATOM   3618 HG13 VAL   233      34.766  31.663  40.667  1.00  0.00           H  
ATOM   3619  CG2 VAL   233      33.880  32.197  43.108  1.00  0.00           C  
ATOM   3620 HG21 VAL   233      33.172  31.655  43.735  1.00  0.00           H  
ATOM   3621 HG22 VAL   233      34.786  31.613  42.946  1.00  0.00           H  
ATOM   3622 HG23 VAL   233      34.046  33.208  43.480  1.00  0.00           H  
ATOM   3623  C   VAL   233      31.372  33.649  40.498  1.00  0.00           C  
ATOM   3624  O   VAL   233      30.630  32.711  40.113  1.00  0.00           O  
ATOM   3625  N   GLU   234      31.570  34.809  39.923  1.00  0.00           N  
ATOM   3626  H   GLU   234      32.168  35.473  40.394  1.00  0.00           H  
ATOM   3627  CA  GLU   234      31.031  35.169  38.611  1.00  0.00           C  
ATOM   3628  HA  GLU   234      30.108  34.605  38.477  1.00  0.00           H  
ATOM   3629  CB  GLU   234      30.670  36.608  38.792  1.00  0.00           C  
ATOM   3630  HB2 GLU   234      31.531  37.129  39.212  1.00  0.00           H  
ATOM   3631  HB3 GLU   234      29.846  36.688  39.501  1.00  0.00           H  
ATOM   3632  CG  GLU   234      30.404  37.306  37.514  1.00  0.00           C  
ATOM   3633  HG2 GLU   234      30.331  36.552  36.731  1.00  0.00           H  
ATOM   3634  HG3 GLU   234      31.281  37.860  37.179  1.00  0.00           H  
ATOM   3635  CD  GLU   234      29.149  38.274  37.562  1.00  0.00           C  
ATOM   3636  OE1 GLU   234      28.837  38.912  38.576  1.00  0.00           O  
ATOM   3637  OE2 GLU   234      28.559  38.505  36.489  1.00  0.00           O  
ATOM   3638  C   GLU   234      31.953  34.747  37.491  1.00  0.00           C  
ATOM   3639  O   GLU   234      33.174  35.063  37.500  1.00  0.00           O  
ATOM   3640  N   VAL   235      31.619  33.768  36.592  1.00  0.00           N  
ATOM   3641  H   VAL   235      30.713  33.342  36.724  1.00  0.00           H  
ATOM   3642  CA  VAL   235      32.467  33.099  35.630  1.00  0.00           C  
ATOM   3643  HA  VAL   235      33.535  33.206  35.819  1.00  0.00           H  
ATOM   3644  CB  VAL   235      32.196  31.565  35.756  1.00  0.00           C  
ATOM   3645  HB  VAL   235      31.152  31.351  35.529  1.00  0.00           H  
ATOM   3646  CG1 VAL   235      33.245  30.712  35.041  1.00  0.00           C  
ATOM   3647 HG11 VAL   235      34.265  31.052  35.219  1.00  0.00           H  
ATOM   3648 HG12 VAL   235      33.104  29.638  35.167  1.00  0.00           H  
ATOM   3649 HG13 VAL   235      33.227  30.812  33.955  1.00  0.00           H  
ATOM   3650  CG2 VAL   235      32.238  30.921  37.157  1.00  0.00           C  
ATOM   3651 HG21 VAL   235      32.066  29.845  37.146  1.00  0.00           H  
ATOM   3652 HG22 VAL   235      33.150  31.141  37.712  1.00  0.00           H  
ATOM   3653 HG23 VAL   235      31.461  31.375  37.772  1.00  0.00           H  
ATOM   3654  C   VAL   235      32.108  33.695  34.178  1.00  0.00           C  
ATOM   3655  O   VAL   235      31.065  33.312  33.660  1.00  0.00           O  
ATOM   3656  N   TRP   236      32.920  34.513  33.568  1.00  0.00           N  
ATOM   3657  H   TRP   236      33.741  34.734  34.113  1.00  0.00           H  
ATOM   3658  CA  TRP   236      32.709  35.202  32.291  1.00  0.00           C  
ATOM   3659  HA  TRP   236      31.673  35.138  31.958  1.00  0.00           H  
ATOM   3660  CB  TRP   236      32.925  36.755  32.525  1.00  0.00           C  
ATOM   3661  HB2 TRP   236      33.363  37.188  31.626  1.00  0.00           H  
ATOM   3662  HB3 TRP   236      33.640  37.046  33.294  1.00  0.00           H  
ATOM   3663  CG  TRP   236      31.711  37.524  32.878  1.00  0.00           C  
ATOM   3664  CD1 TRP   236      31.209  37.678  34.114  1.00  0.00           C  
ATOM   3665  HD1 TRP   236      31.681  37.306  35.012  1.00  0.00           H  
ATOM   3666  NE1 TRP   236      29.947  38.216  34.087  1.00  0.00           N  
ATOM   3667  HE1 TRP   236      29.417  38.394  34.928  1.00  0.00           H  
ATOM   3668  CE2 TRP   236      29.649  38.577  32.794  1.00  0.00           C  
ATOM   3669  CZ2 TRP   236      28.530  39.285  32.318  1.00  0.00           C  
ATOM   3670  HZ2 TRP   236      27.616  39.306  32.894  1.00  0.00           H  
ATOM   3671  CH2 TRP   236      28.564  39.687  31.042  1.00  0.00           C  
ATOM   3672  HH2 TRP   236      27.781  40.311  30.635  1.00  0.00           H  
ATOM   3673  CZ3 TRP   236      29.658  39.329  30.224  1.00  0.00           C  
ATOM   3674  HZ3 TRP   236      29.611  39.710  29.215  1.00  0.00           H  
ATOM   3675  CE3 TRP   236      30.808  38.713  30.730  1.00  0.00           C  
ATOM   3676  HE3 TRP   236      31.696  38.499  30.154  1.00  0.00           H  
ATOM   3677  CD2 TRP   236      30.842  38.247  32.066  1.00  0.00           C  
ATOM   3678  C   TRP   236      33.650  34.728  31.126  1.00  0.00           C  
ATOM   3679  O   TRP   236      34.894  34.848  31.219  1.00  0.00           O  
ATOM   3680  N   ASP   237      33.045  34.573  29.938  1.00  0.00           N  
ATOM   3681  H   ASP   237      32.054  34.754  29.857  1.00  0.00           H  
ATOM   3682  CA  ASP   237      33.751  34.137  28.761  1.00  0.00           C  
ATOM   3683  HA  ASP   237      34.525  33.425  29.046  1.00  0.00           H  
ATOM   3684  CB  ASP   237      32.816  33.286  27.874  1.00  0.00           C  
ATOM   3685  HB2 ASP   237      32.024  33.962  27.549  1.00  0.00           H  
ATOM   3686  HB3 ASP   237      32.326  32.516  28.471  1.00  0.00           H  
ATOM   3687  CG  ASP   237      33.400  32.613  26.636  1.00  0.00           C  
ATOM   3688  OD1 ASP   237      32.897  32.524  25.439  1.00  0.00           O  
ATOM   3689  OD2 ASP   237      34.604  32.167  26.754  1.00  0.00           O  
ATOM   3690  C   ASP   237      34.420  35.405  28.071  1.00  0.00           C  
ATOM   3691  O   ASP   237      33.781  36.085  27.273  1.00  0.00           O  
ATOM   3692  N   LYS   238      35.651  35.678  28.444  1.00  0.00           N  
ATOM   3693  H   LYS   238      36.035  35.095  29.175  1.00  0.00           H  
ATOM   3694  CA  LYS   238      36.524  36.713  27.845  1.00  0.00           C  
ATOM   3695  HA  LYS   238      36.074  37.699  27.959  1.00  0.00           H  
ATOM   3696  CB  LYS   238      37.795  36.766  28.676  1.00  0.00           C  
ATOM   3697  HB2 LYS   238      37.601  37.150  29.678  1.00  0.00           H  
ATOM   3698  HB3 LYS   238      38.392  37.534  28.186  1.00  0.00           H  
ATOM   3699  CG  LYS   238      38.491  35.416  28.627  1.00  0.00           C  
ATOM   3700  HG2 LYS   238      38.432  35.021  27.612  1.00  0.00           H  
ATOM   3701  HG3 LYS   238      37.892  34.717  29.212  1.00  0.00           H  
ATOM   3702  CD  LYS   238      39.902  35.458  29.142  1.00  0.00           C  
ATOM   3703  HD2 LYS   238      39.815  35.535  30.226  1.00  0.00           H  
ATOM   3704  HD3 LYS   238      40.415  36.315  28.704  1.00  0.00           H  
ATOM   3705  CE  LYS   238      40.654  34.156  28.798  1.00  0.00           C  
ATOM   3706  HE2 LYS   238      40.430  33.920  27.757  1.00  0.00           H  
ATOM   3707  HE3 LYS   238      40.389  33.307  29.427  1.00  0.00           H  
ATOM   3708  NZ  LYS   238      42.110  34.274  28.880  1.00  0.00           N  
ATOM   3709  HZ1 LYS   238      42.471  34.133  29.813  1.00  0.00           H  
ATOM   3710  HZ2 LYS   238      42.522  33.496  28.384  1.00  0.00           H  
ATOM   3711  HZ3 LYS   238      42.378  35.118  28.395  1.00  0.00           H  
ATOM   3712  C   LYS   238      36.613  36.616  26.292  1.00  0.00           C  
ATOM   3713  O   LYS   238      36.933  37.557  25.709  1.00  0.00           O  
ATOM   3714  N   LYS   239      36.349  35.424  25.679  1.00  0.00           N  
ATOM   3715  H   LYS   239      36.272  34.570  26.214  1.00  0.00           H  
ATOM   3716  CA  LYS   239      36.210  35.348  24.194  1.00  0.00           C  
ATOM   3717  HA  LYS   239      36.987  35.923  23.690  1.00  0.00           H  
ATOM   3718  CB  LYS   239      36.352  33.872  23.786  1.00  0.00           C  
ATOM   3719  HB2 LYS   239      35.639  33.298  24.378  1.00  0.00           H  
ATOM   3720  HB3 LYS   239      37.367  33.656  24.119  1.00  0.00           H  
ATOM   3721  CG  LYS   239      36.125  33.641  22.282  1.00  0.00           C  
ATOM   3722  HG2 LYS   239      36.474  34.490  21.695  1.00  0.00           H  
ATOM   3723  HG3 LYS   239      35.056  33.563  22.085  1.00  0.00           H  
ATOM   3724  CD  LYS   239      36.540  32.245  21.901  1.00  0.00           C  
ATOM   3725  HD2 LYS   239      36.210  32.059  20.879  1.00  0.00           H  
ATOM   3726  HD3 LYS   239      36.021  31.495  22.499  1.00  0.00           H  
ATOM   3727  CE  LYS   239      38.079  32.056  22.030  1.00  0.00           C  
ATOM   3728  HE2 LYS   239      38.369  31.092  21.613  1.00  0.00           H  
ATOM   3729  HE3 LYS   239      38.276  32.007  23.101  1.00  0.00           H  
ATOM   3730  NZ  LYS   239      38.820  33.177  21.405  1.00  0.00           N  
ATOM   3731  HZ1 LYS   239      38.332  34.022  21.666  1.00  0.00           H  
ATOM   3732  HZ2 LYS   239      39.734  33.313  21.812  1.00  0.00           H  
ATOM   3733  HZ3 LYS   239      38.869  32.989  20.414  1.00  0.00           H  
ATOM   3734  C   LYS   239      34.825  35.979  23.588  1.00  0.00           C  
ATOM   3735  O   LYS   239      34.904  37.009  22.904  1.00  0.00           O  
ATOM   3736  N   THR   240      33.671  35.416  23.837  1.00  0.00           N  
ATOM   3737  H   THR   240      33.762  34.588  24.408  1.00  0.00           H  
ATOM   3738  CA  THR   240      32.307  35.878  23.452  1.00  0.00           C  
ATOM   3739  HA  THR   240      32.293  36.145  22.395  1.00  0.00           H  
ATOM   3740  CB  THR   240      31.127  34.908  23.646  1.00  0.00           C  
ATOM   3741  HB  THR   240      30.143  35.308  23.401  1.00  0.00           H  
ATOM   3742  CG2 THR   240      31.242  33.669  22.745  1.00  0.00           C  
ATOM   3743 HG21 THR   240      31.147  34.026  21.719  1.00  0.00           H  
ATOM   3744 HG22 THR   240      32.226  33.201  22.780  1.00  0.00           H  
ATOM   3745 HG23 THR   240      30.499  32.939  23.067  1.00  0.00           H  
ATOM   3746  OG1 THR   240      31.000  34.428  24.913  1.00  0.00           O  
ATOM   3747  HG1 THR   240      31.697  33.806  25.136  1.00  0.00           H  
ATOM   3748  C   THR   240      31.785  37.157  24.146  1.00  0.00           C  
ATOM   3749  O   THR   240      30.851  37.741  23.542  1.00  0.00           O  
ATOM   3750  N   GLU   241      32.301  37.524  25.351  1.00  0.00           N  
ATOM   3751  H   GLU   241      32.846  36.796  25.789  1.00  0.00           H  
ATOM   3752  CA  GLU   241      31.783  38.612  26.234  1.00  0.00           C  
ATOM   3753  HA  GLU   241      32.499  38.706  27.051  1.00  0.00           H  
ATOM   3754  CB  GLU   241      31.927  39.991  25.549  1.00  0.00           C  
ATOM   3755  HB2 GLU   241      31.672  40.625  26.398  1.00  0.00           H  
ATOM   3756  HB3 GLU   241      31.149  39.972  24.786  1.00  0.00           H  
ATOM   3757  CG  GLU   241      33.288  40.302  24.941  1.00  0.00           C  
ATOM   3758  HG2 GLU   241      33.497  39.585  24.148  1.00  0.00           H  
ATOM   3759  HG3 GLU   241      34.045  40.169  25.713  1.00  0.00           H  
ATOM   3760  CD  GLU   241      33.420  41.687  24.281  1.00  0.00           C  
ATOM   3761  OE1 GLU   241      32.427  42.475  24.279  1.00  0.00           O  
ATOM   3762  OE2 GLU   241      34.495  41.942  23.729  1.00  0.00           O  
ATOM   3763  C   GLU   241      30.425  38.159  26.725  1.00  0.00           C  
ATOM   3764  O   GLU   241      29.529  39.033  26.659  1.00  0.00           O  
ATOM   3765  N   LYS   242      30.219  36.929  27.266  1.00  0.00           N  
ATOM   3766  H   LYS   242      31.021  36.316  27.230  1.00  0.00           H  
ATOM   3767  CA  LYS   242      29.001  36.453  27.895  1.00  0.00           C  
ATOM   3768  HA  LYS   242      28.403  37.324  28.166  1.00  0.00           H  
ATOM   3769  CB  LYS   242      28.068  35.637  26.987  1.00  0.00           C  
ATOM   3770  HB2 LYS   242      27.204  35.356  27.588  1.00  0.00           H  
ATOM   3771  HB3 LYS   242      28.687  34.802  26.657  1.00  0.00           H  
ATOM   3772  CG  LYS   242      27.436  36.327  25.751  1.00  0.00           C  
ATOM   3773  HG2 LYS   242      28.231  36.892  25.265  1.00  0.00           H  
ATOM   3774  HG3 LYS   242      26.521  36.850  26.032  1.00  0.00           H  
ATOM   3775  CD  LYS   242      26.856  35.323  24.770  1.00  0.00           C  
ATOM   3776  HD2 LYS   242      25.908  34.929  25.136  1.00  0.00           H  
ATOM   3777  HD3 LYS   242      27.458  34.456  24.499  1.00  0.00           H  
ATOM   3778  CE  LYS   242      26.556  35.976  23.376  1.00  0.00           C  
ATOM   3779  HE2 LYS   242      27.499  36.448  23.099  1.00  0.00           H  
ATOM   3780  HE3 LYS   242      25.769  36.723  23.478  1.00  0.00           H  
ATOM   3781  NZ  LYS   242      26.254  35.072  22.284  1.00  0.00           N  
ATOM   3782  HZ1 LYS   242      25.833  34.208  22.595  1.00  0.00           H  
ATOM   3783  HZ2 LYS   242      25.647  35.533  21.621  1.00  0.00           H  
ATOM   3784  HZ3 LYS   242      27.046  34.794  21.721  1.00  0.00           H  
ATOM   3785  C   LYS   242      29.400  35.626  29.152  1.00  0.00           C  
ATOM   3786  O   LYS   242      30.366  34.910  29.205  1.00  0.00           O  
ATOM   3787  N   LEU   243      28.478  35.657  30.168  1.00  0.00           N  
ATOM   3788  H   LEU   243      27.674  36.257  30.052  1.00  0.00           H  
ATOM   3789  CA  LEU   243      28.590  34.878  31.361  1.00  0.00           C  
ATOM   3790  HA  LEU   243      29.513  35.090  31.901  1.00  0.00           H  
ATOM   3791  CB  LEU   243      27.480  35.404  32.268  1.00  0.00           C  
ATOM   3792  HB2 LEU   243      26.530  35.154  31.796  1.00  0.00           H  
ATOM   3793  HB3 LEU   243      27.663  36.473  32.376  1.00  0.00           H  
ATOM   3794  CG  LEU   243      27.345  34.808  33.729  1.00  0.00           C  
ATOM   3795  HG  LEU   243      27.273  33.722  33.672  1.00  0.00           H  
ATOM   3796  CD1 LEU   243      28.574  35.268  34.576  1.00  0.00           C  
ATOM   3797 HD11 LEU   243      29.565  35.114  34.150  1.00  0.00           H  
ATOM   3798 HD12 LEU   243      28.413  36.299  34.890  1.00  0.00           H  
ATOM   3799 HD13 LEU   243      28.628  34.675  35.489  1.00  0.00           H  
ATOM   3800  CD2 LEU   243      26.020  35.196  34.283  1.00  0.00           C  
ATOM   3801 HD21 LEU   243      25.902  36.279  34.321  1.00  0.00           H  
ATOM   3802 HD22 LEU   243      25.257  34.912  33.558  1.00  0.00           H  
ATOM   3803 HD23 LEU   243      25.932  34.814  35.300  1.00  0.00           H  
ATOM   3804  C   LEU   243      28.343  33.364  31.112  1.00  0.00           C  
ATOM   3805  O   LEU   243      27.372  32.903  30.588  1.00  0.00           O  
ATOM   3806  N   CYS   244      29.354  32.630  31.666  1.00  0.00           N  
ATOM   3807  H   CYS   244      30.189  33.077  32.018  1.00  0.00           H  
ATOM   3808  CA  CYS   244      29.210  31.224  31.930  1.00  0.00           C  
ATOM   3809  HA  CYS   244      28.769  30.706  31.078  1.00  0.00           H  
ATOM   3810  CB  CYS   244      30.571  30.512  32.270  1.00  0.00           C  
ATOM   3811  HB2 CYS   244      30.320  29.451  32.266  1.00  0.00           H  
ATOM   3812  HB3 CYS   244      31.029  30.678  33.245  1.00  0.00           H  
ATOM   3813  SG  CYS   244      31.890  30.927  31.127  1.00  0.00           S  
ATOM   3814  HG  CYS   244      31.817  29.858  30.329  1.00  0.00           H  
ATOM   3815  C   CYS   244      28.100  31.093  33.028  1.00  0.00           C  
ATOM   3816  O   CYS   244      26.990  30.587  32.824  1.00  0.00           O  
ATOM   3817  N   GLY   245      28.430  31.471  34.335  1.00  0.00           N  
ATOM   3818  H   GLY   245      29.288  31.983  34.488  1.00  0.00           H  
ATOM   3819  CA  GLY   245      27.543  31.477  35.442  1.00  0.00           C  
ATOM   3820  HA2 GLY   245      27.018  30.525  35.513  1.00  0.00           H  
ATOM   3821  HA3 GLY   245      26.754  32.214  35.287  1.00  0.00           H  
ATOM   3822  C   GLY   245      28.159  31.741  36.817  1.00  0.00           C  
ATOM   3823  O   GLY   245      29.090  32.523  36.950  1.00  0.00           O  
ATOM   3824  N   LEU   246      27.492  31.228  37.892  1.00  0.00           N  
ATOM   3825  H   LEU   246      26.838  30.475  37.731  1.00  0.00           H  
ATOM   3826  CA  LEU   246      27.586  31.746  39.177  1.00  0.00           C  
ATOM   3827  HA  LEU   246      28.424  32.441  39.236  1.00  0.00           H  
ATOM   3828  CB  LEU   246      26.377  32.668  39.456  1.00  0.00           C  
ATOM   3829  HB2 LEU   246      26.493  33.239  40.377  1.00  0.00           H  
ATOM   3830  HB3 LEU   246      25.587  31.977  39.748  1.00  0.00           H  
ATOM   3831  CG  LEU   246      25.846  33.647  38.367  1.00  0.00           C  
ATOM   3832  HG  LEU   246      25.826  33.052  37.453  1.00  0.00           H  
ATOM   3833  CD1 LEU   246      24.420  34.110  38.705  1.00  0.00           C  
ATOM   3834 HD11 LEU   246      23.777  33.247  38.532  1.00  0.00           H  
ATOM   3835 HD12 LEU   246      24.278  34.525  39.703  1.00  0.00           H  
ATOM   3836 HD13 LEU   246      24.196  34.946  38.041  1.00  0.00           H  
ATOM   3837  CD2 LEU   246      26.824  34.765  38.132  1.00  0.00           C  
ATOM   3838 HD21 LEU   246      26.407  35.507  37.451  1.00  0.00           H  
ATOM   3839 HD22 LEU   246      26.979  35.250  39.096  1.00  0.00           H  
ATOM   3840 HD23 LEU   246      27.742  34.349  37.719  1.00  0.00           H  
ATOM   3841  C   LEU   246      27.792  30.637  40.316  1.00  0.00           C  
ATOM   3842  O   LEU   246      26.779  30.055  40.763  1.00  0.00           O  
ATOM   3843  N   ILE   247      29.036  30.291  40.681  1.00  0.00           N  
ATOM   3844  H   ILE   247      29.742  30.928  40.341  1.00  0.00           H  
ATOM   3845  CA  ILE   247      29.315  29.328  41.716  1.00  0.00           C  
ATOM   3846  HA  ILE   247      28.735  28.416  41.574  1.00  0.00           H  
ATOM   3847  CB  ILE   247      30.748  28.745  41.661  1.00  0.00           C  
ATOM   3848  HB  ILE   247      31.372  29.502  42.136  1.00  0.00           H  
ATOM   3849  CG2 ILE   247      30.935  27.333  42.411  1.00  0.00           C  
ATOM   3850 HG21 ILE   247      30.311  27.334  43.305  1.00  0.00           H  
ATOM   3851 HG22 ILE   247      30.700  26.476  41.779  1.00  0.00           H  
ATOM   3852 HG23 ILE   247      32.003  27.279  42.621  1.00  0.00           H  
ATOM   3853  CG1 ILE   247      31.293  28.676  40.255  1.00  0.00           C  
ATOM   3854 HG12 ILE   247      31.260  29.714  39.921  1.00  0.00           H  
ATOM   3855 HG13 ILE   247      30.796  27.890  39.687  1.00  0.00           H  
ATOM   3856  CD1 ILE   247      32.769  28.282  40.105  1.00  0.00           C  
ATOM   3857 HD11 ILE   247      33.064  27.293  40.456  1.00  0.00           H  
ATOM   3858 HD12 ILE   247      33.000  28.241  39.040  1.00  0.00           H  
ATOM   3859 HD13 ILE   247      33.456  28.960  40.613  1.00  0.00           H  
ATOM   3860  C   ILE   247      28.854  29.748  43.115  1.00  0.00           C  
ATOM   3861  O   ILE   247      29.536  30.523  43.688  1.00  0.00           O  
ATOM   3862  N   ASP   248      27.668  29.315  43.592  1.00  0.00           N  
ATOM   3863  H   ASP   248      27.212  28.640  42.993  1.00  0.00           H  
ATOM   3864  CA  ASP   248      27.014  29.720  44.843  1.00  0.00           C  
ATOM   3865  HA  ASP   248      27.340  30.757  44.919  1.00  0.00           H  
ATOM   3866  CB  ASP   248      25.499  29.480  44.769  1.00  0.00           C  
ATOM   3867  HB2 ASP   248      25.301  28.445  44.488  1.00  0.00           H  
ATOM   3868  HB3 ASP   248      25.100  30.049  43.930  1.00  0.00           H  
ATOM   3869  CG  ASP   248      24.674  29.788  46.076  1.00  0.00           C  
ATOM   3870  OD1 ASP   248      25.168  29.967  47.162  1.00  0.00           O  
ATOM   3871  OD2 ASP   248      23.432  29.699  45.876  1.00  0.00           O  
ATOM   3872  C   ASP   248      27.738  28.898  45.946  1.00  0.00           C  
ATOM   3873  O   ASP   248      27.649  27.691  46.055  1.00  0.00           O  
ATOM   3874  N   CYS   249      28.505  29.584  46.803  1.00  0.00           N  
ATOM   3875  H   CYS   249      28.600  30.581  46.671  1.00  0.00           H  
ATOM   3876  CA  CYS   249      29.412  29.017  47.774  1.00  0.00           C  
ATOM   3877  HA  CYS   249      29.806  28.063  47.425  1.00  0.00           H  
ATOM   3878  CB  CYS   249      30.626  29.938  47.885  1.00  0.00           C  
ATOM   3879  HB2 CYS   249      31.398  29.587  48.570  1.00  0.00           H  
ATOM   3880  HB3 CYS   249      30.277  30.925  48.188  1.00  0.00           H  
ATOM   3881  SG  CYS   249      31.441  29.942  46.239  1.00  0.00           S  
ATOM   3882  HG  CYS   249      30.715  30.838  45.565  1.00  0.00           H  
ATOM   3883  C   CYS   249      28.723  28.711  49.118  1.00  0.00           C  
ATOM   3884  O   CYS   249      29.259  27.784  49.788  1.00  0.00           O  
ATOM   3885  N   VAL   250      27.667  29.439  49.564  1.00  0.00           N  
ATOM   3886  H   VAL   250      27.439  30.202  48.942  1.00  0.00           H  
ATOM   3887  CA  VAL   250      26.771  28.875  50.637  1.00  0.00           C  
ATOM   3888  HA  VAL   250      27.458  28.711  51.468  1.00  0.00           H  
ATOM   3889  CB  VAL   250      25.736  29.881  50.967  1.00  0.00           C  
ATOM   3890  HB  VAL   250      25.077  30.079  50.121  1.00  0.00           H  
ATOM   3891  CG1 VAL   250      24.878  29.603  52.191  1.00  0.00           C  
ATOM   3892 HG11 VAL   250      24.467  28.614  51.986  1.00  0.00           H  
ATOM   3893 HG12 VAL   250      25.490  29.491  53.086  1.00  0.00           H  
ATOM   3894 HG13 VAL   250      24.205  30.430  52.416  1.00  0.00           H  
ATOM   3895  CG2 VAL   250      26.491  31.191  51.368  1.00  0.00           C  
ATOM   3896 HG21 VAL   250      26.984  31.593  50.482  1.00  0.00           H  
ATOM   3897 HG22 VAL   250      25.678  31.876  51.609  1.00  0.00           H  
ATOM   3898 HG23 VAL   250      27.087  30.959  52.251  1.00  0.00           H  
ATOM   3899  C   VAL   250      26.187  27.487  50.296  1.00  0.00           C  
ATOM   3900  O   VAL   250      26.397  26.452  50.917  1.00  0.00           O  
ATOM   3901  N   HIE   251      25.538  27.436  49.146  1.00  0.00           N  
ATOM   3902  H   HIE   251      25.490  28.269  48.578  1.00  0.00           H  
ATOM   3903  CA  HIE   251      24.810  26.264  48.676  1.00  0.00           C  
ATOM   3904  HA  HIE   251      24.279  25.780  49.496  1.00  0.00           H  
ATOM   3905  CB  HIE   251      23.918  26.530  47.427  1.00  0.00           C  
ATOM   3906  HB2 HIE   251      24.495  27.118  46.714  1.00  0.00           H  
ATOM   3907  HB3 HIE   251      23.125  27.223  47.706  1.00  0.00           H  
ATOM   3908  CG  HIE   251      23.316  25.293  46.584  1.00  0.00           C  
ATOM   3909  ND1 HIE   251      22.202  24.553  47.059  1.00  0.00           N  
ATOM   3910  CE1 HIE   251      22.107  23.533  46.176  1.00  0.00           C  
ATOM   3911  HE1 HIE   251      21.451  22.681  46.274  1.00  0.00           H  
ATOM   3912  NE2 HIE   251      23.107  23.561  45.315  1.00  0.00           N  
ATOM   3913  HE2 HIE   251      23.273  22.889  44.579  1.00  0.00           H  
ATOM   3914  CD2 HIE   251      23.883  24.696  45.533  1.00  0.00           C  
ATOM   3915  HD2 HIE   251      24.784  24.992  45.016  1.00  0.00           H  
ATOM   3916  C   HIE   251      25.836  25.102  48.387  1.00  0.00           C  
ATOM   3917  O   HIE   251      25.681  24.022  48.953  1.00  0.00           O  
ATOM   3918  N   PHE   252      26.899  25.401  47.646  1.00  0.00           N  
ATOM   3919  H   PHE   252      27.030  26.366  47.379  1.00  0.00           H  
ATOM   3920  CA  PHE   252      28.022  24.486  47.545  1.00  0.00           C  
ATOM   3921  HA  PHE   252      27.631  23.666  46.942  1.00  0.00           H  
ATOM   3922  CB  PHE   252      29.262  25.024  46.877  1.00  0.00           C  
ATOM   3923  HB2 PHE   252      29.741  25.676  47.607  1.00  0.00           H  
ATOM   3924  HB3 PHE   252      28.959  25.628  46.021  1.00  0.00           H  
ATOM   3925  CG  PHE   252      30.160  23.947  46.437  1.00  0.00           C  
ATOM   3926  CD1 PHE   252      30.182  23.646  45.071  1.00  0.00           C  
ATOM   3927  HD1 PHE   252      29.411  24.043  44.427  1.00  0.00           H  
ATOM   3928  CE1 PHE   252      31.109  22.688  44.631  1.00  0.00           C  
ATOM   3929  HE1 PHE   252      31.061  22.403  43.591  1.00  0.00           H  
ATOM   3930  CZ  PHE   252      32.118  22.080  45.488  1.00  0.00           C  
ATOM   3931  HZ  PHE   252      32.745  21.290  45.103  1.00  0.00           H  
ATOM   3932  CE2 PHE   252      32.093  22.423  46.859  1.00  0.00           C  
ATOM   3933  HE2 PHE   252      32.707  21.809  47.500  1.00  0.00           H  
ATOM   3934  CD2 PHE   252      31.164  23.368  47.284  1.00  0.00           C  
ATOM   3935  HD2 PHE   252      31.181  23.515  48.354  1.00  0.00           H  
ATOM   3936  C   PHE   252      28.375  23.765  48.876  1.00  0.00           C  
ATOM   3937  O   PHE   252      28.414  22.605  48.931  1.00  0.00           O  
ATOM   3938  N   LEU   253      28.844  24.542  49.832  1.00  0.00           N  
ATOM   3939  H   LEU   253      28.862  25.528  49.612  1.00  0.00           H  
ATOM   3940  CA  LEU   253      29.347  24.042  51.124  1.00  0.00           C  
ATOM   3941  HA  LEU   253      30.072  23.275  50.851  1.00  0.00           H  
ATOM   3942  CB  LEU   253      29.983  25.236  51.871  1.00  0.00           C  
ATOM   3943  HB2 LEU   253      30.183  25.151  52.939  1.00  0.00           H  
ATOM   3944  HB3 LEU   253      29.290  26.078  51.869  1.00  0.00           H  
ATOM   3945  CG  LEU   253      31.365  25.753  51.314  1.00  0.00           C  
ATOM   3946  HG  LEU   253      31.284  26.070  50.275  1.00  0.00           H  
ATOM   3947  CD1 LEU   253      31.789  26.950  52.145  1.00  0.00           C  
ATOM   3948 HD11 LEU   253      31.865  26.674  53.196  1.00  0.00           H  
ATOM   3949 HD12 LEU   253      32.803  27.202  51.835  1.00  0.00           H  
ATOM   3950 HD13 LEU   253      31.190  27.839  51.947  1.00  0.00           H  
ATOM   3951  CD2 LEU   253      32.312  24.632  51.323  1.00  0.00           C  
ATOM   3952 HD21 LEU   253      32.394  24.177  52.310  1.00  0.00           H  
ATOM   3953 HD22 LEU   253      31.976  23.923  50.567  1.00  0.00           H  
ATOM   3954 HD23 LEU   253      33.266  25.034  50.981  1.00  0.00           H  
ATOM   3955  C   LEU   253      28.246  23.389  51.930  1.00  0.00           C  
ATOM   3956  O   LEU   253      28.582  22.406  52.615  1.00  0.00           O  
ATOM   3957  N   ARG   254      26.915  23.826  51.918  1.00  0.00           N  
ATOM   3958  H   ARG   254      26.822  24.714  51.445  1.00  0.00           H  
ATOM   3959  CA  ARG   254      25.680  23.205  52.396  1.00  0.00           C  
ATOM   3960  HA  ARG   254      25.818  23.044  53.465  1.00  0.00           H  
ATOM   3961  CB  ARG   254      24.481  24.097  52.194  1.00  0.00           C  
ATOM   3962  HB2 ARG   254      24.155  24.293  51.173  1.00  0.00           H  
ATOM   3963  HB3 ARG   254      24.758  25.085  52.560  1.00  0.00           H  
ATOM   3964  CG  ARG   254      23.318  23.736  53.122  1.00  0.00           C  
ATOM   3965  HG2 ARG   254      22.651  22.973  52.721  1.00  0.00           H  
ATOM   3966  HG3 ARG   254      23.644  23.429  54.116  1.00  0.00           H  
ATOM   3967  CD  ARG   254      22.436  24.991  53.368  1.00  0.00           C  
ATOM   3968  HD2 ARG   254      23.061  25.753  53.833  1.00  0.00           H  
ATOM   3969  HD3 ARG   254      21.580  24.618  53.930  1.00  0.00           H  
ATOM   3970  NE  ARG   254      21.792  25.526  52.085  1.00  0.00           N  
ATOM   3971  HE  ARG   254      21.398  24.816  51.484  1.00  0.00           H  
ATOM   3972  CZ  ARG   254      21.597  26.775  51.797  1.00  0.00           C  
ATOM   3973  NH1 ARG   254      21.950  27.748  52.598  1.00  0.00           N  
ATOM   3974 HH11 ARG   254      22.033  27.581  53.591  1.00  0.00           H  
ATOM   3975 HH12 ARG   254      21.767  28.704  52.331  1.00  0.00           H  
ATOM   3976  NH2 ARG   254      20.942  27.041  50.739  1.00  0.00           N  
ATOM   3977 HH21 ARG   254      21.003  28.027  50.531  1.00  0.00           H  
ATOM   3978 HH22 ARG   254      20.465  26.385  50.137  1.00  0.00           H  
ATOM   3979  C   ARG   254      25.576  21.792  51.896  1.00  0.00           C  
ATOM   3980  O   ARG   254      25.345  20.894  52.707  1.00  0.00           O  
ATOM   3981  N   GLU   255      25.629  21.574  50.606  1.00  0.00           N  
ATOM   3982  H   GLU   255      25.888  22.323  49.980  1.00  0.00           H  
ATOM   3983  CA  GLU   255      25.391  20.279  50.055  1.00  0.00           C  
ATOM   3984  HA  GLU   255      24.474  19.828  50.433  1.00  0.00           H  
ATOM   3985  CB  GLU   255      25.243  20.328  48.543  1.00  0.00           C  
ATOM   3986  HB2 GLU   255      25.398  19.354  48.078  1.00  0.00           H  
ATOM   3987  HB3 GLU   255      26.069  20.899  48.119  1.00  0.00           H  
ATOM   3988  CG  GLU   255      23.954  21.008  48.173  1.00  0.00           C  
ATOM   3989  HG2 GLU   255      23.828  21.125  47.096  1.00  0.00           H  
ATOM   3990  HG3 GLU   255      23.902  22.031  48.546  1.00  0.00           H  
ATOM   3991  CD  GLU   255      22.699  20.181  48.758  1.00  0.00           C  
ATOM   3992  OE1 GLU   255      22.761  18.886  48.738  1.00  0.00           O  
ATOM   3993  OE2 GLU   255      21.767  20.854  49.267  1.00  0.00           O  
ATOM   3994  C   GLU   255      26.512  19.372  50.620  1.00  0.00           C  
ATOM   3995  O   GLU   255      26.233  18.278  51.047  1.00  0.00           O  
ATOM   3996  N   VAL   256      27.764  19.868  50.579  1.00  0.00           N  
ATOM   3997  H   VAL   256      27.992  20.769  50.185  1.00  0.00           H  
ATOM   3998  CA  VAL   256      28.888  19.081  51.014  1.00  0.00           C  
ATOM   3999  HA  VAL   256      28.867  18.229  50.334  1.00  0.00           H  
ATOM   4000  CB  VAL   256      30.244  19.798  50.851  1.00  0.00           C  
ATOM   4001  HB  VAL   256      30.186  20.851  51.127  1.00  0.00           H  
ATOM   4002  CG1 VAL   256      31.369  19.038  51.494  1.00  0.00           C  
ATOM   4003 HG11 VAL   256      31.240  17.983  51.254  1.00  0.00           H  
ATOM   4004 HG12 VAL   256      32.309  19.534  51.252  1.00  0.00           H  
ATOM   4005 HG13 VAL   256      31.297  19.200  52.569  1.00  0.00           H  
ATOM   4006  CG2 VAL   256      30.541  19.766  49.357  1.00  0.00           C  
ATOM   4007 HG21 VAL   256      30.343  18.796  48.901  1.00  0.00           H  
ATOM   4008 HG22 VAL   256      29.828  20.400  48.831  1.00  0.00           H  
ATOM   4009 HG23 VAL   256      31.546  20.151  49.178  1.00  0.00           H  
ATOM   4010  C   VAL   256      28.698  18.573  52.418  1.00  0.00           C  
ATOM   4011  O   VAL   256      28.655  17.365  52.711  1.00  0.00           O  
ATOM   4012  N   MET   257      28.587  19.551  53.302  1.00  0.00           N  
ATOM   4013  H   MET   257      28.654  20.515  53.006  1.00  0.00           H  
ATOM   4014  CA  MET   257      28.414  19.329  54.669  1.00  0.00           C  
ATOM   4015  HA  MET   257      29.349  18.950  55.084  1.00  0.00           H  
ATOM   4016  CB  MET   257      28.172  20.644  55.404  1.00  0.00           C  
ATOM   4017  HB2 MET   257      28.899  21.433  55.210  1.00  0.00           H  
ATOM   4018  HB3 MET   257      27.269  21.171  55.096  1.00  0.00           H  
ATOM   4019  CG  MET   257      28.131  20.440  56.994  1.00  0.00           C  
ATOM   4020  HG2 MET   257      27.519  21.251  57.389  1.00  0.00           H  
ATOM   4021  HG3 MET   257      27.638  19.493  57.212  1.00  0.00           H  
ATOM   4022  SD  MET   257      29.729  20.445  57.808  1.00  0.00           S  
ATOM   4023  CE  MET   257      29.296  19.833  59.414  1.00  0.00           C  
ATOM   4024  HE1 MET   257      28.782  20.598  59.998  1.00  0.00           H  
ATOM   4025  HE2 MET   257      28.535  19.068  59.258  1.00  0.00           H  
ATOM   4026  HE3 MET   257      30.193  19.447  59.898  1.00  0.00           H  
ATOM   4027  C   MET   257      27.353  18.294  55.015  1.00  0.00           C  
ATOM   4028  O   MET   257      27.603  17.406  55.833  1.00  0.00           O  
ATOM   4029  N   VAL   258      26.207  18.330  54.440  1.00  0.00           N  
ATOM   4030  H   VAL   258      26.129  18.983  53.673  1.00  0.00           H  
ATOM   4031  CA  VAL   258      25.056  17.351  54.654  1.00  0.00           C  
ATOM   4032  HA  VAL   258      24.899  17.220  55.725  1.00  0.00           H  
ATOM   4033  CB  VAL   258      23.727  17.909  53.914  1.00  0.00           C  
ATOM   4034  HB  VAL   258      23.890  18.141  52.861  1.00  0.00           H  
ATOM   4035  CG1 VAL   258      22.591  16.887  53.973  1.00  0.00           C  
ATOM   4036 HG11 VAL   258      22.732  16.068  53.268  1.00  0.00           H  
ATOM   4037 HG12 VAL   258      22.388  16.578  54.998  1.00  0.00           H  
ATOM   4038 HG13 VAL   258      21.647  17.386  53.751  1.00  0.00           H  
ATOM   4039  CG2 VAL   258      23.245  19.158  54.683  1.00  0.00           C  
ATOM   4040 HG21 VAL   258      22.275  19.506  54.331  1.00  0.00           H  
ATOM   4041 HG22 VAL   258      23.158  18.782  55.703  1.00  0.00           H  
ATOM   4042 HG23 VAL   258      24.025  19.898  54.498  1.00  0.00           H  
ATOM   4043  C   VAL   258      25.332  15.981  54.000  1.00  0.00           C  
ATOM   4044  O   VAL   258      24.984  14.973  54.640  1.00  0.00           O  
ATOM   4045  N   LYS   259      26.045  15.939  52.858  1.00  0.00           N  
ATOM   4046  H   LYS   259      26.174  16.817  52.377  1.00  0.00           H  
ATOM   4047  CA  LYS   259      26.515  14.623  52.219  1.00  0.00           C  
ATOM   4048  HA  LYS   259      25.642  13.991  52.054  1.00  0.00           H  
ATOM   4049  CB  LYS   259      27.137  14.989  50.783  1.00  0.00           C  
ATOM   4050  HB2 LYS   259      27.883  15.782  50.821  1.00  0.00           H  
ATOM   4051  HB3 LYS   259      26.360  15.354  50.111  1.00  0.00           H  
ATOM   4052  CG  LYS   259      27.715  13.767  50.080  1.00  0.00           C  
ATOM   4053  HG2 LYS   259      26.974  12.968  50.071  1.00  0.00           H  
ATOM   4054  HG3 LYS   259      28.559  13.425  50.678  1.00  0.00           H  
ATOM   4055  CD  LYS   259      28.208  14.059  48.673  1.00  0.00           C  
ATOM   4056  HD2 LYS   259      28.825  14.954  48.745  1.00  0.00           H  
ATOM   4057  HD3 LYS   259      27.485  14.258  47.882  1.00  0.00           H  
ATOM   4058  CE  LYS   259      29.285  13.051  47.984  1.00  0.00           C  
ATOM   4059  HE2 LYS   259      29.952  12.647  48.745  1.00  0.00           H  
ATOM   4060  HE3 LYS   259      29.789  13.609  47.195  1.00  0.00           H  
ATOM   4061  NZ  LYS   259      28.616  11.829  47.526  1.00  0.00           N  
ATOM   4062  HZ1 LYS   259      29.137  11.380  46.787  1.00  0.00           H  
ATOM   4063  HZ2 LYS   259      28.614  11.156  48.279  1.00  0.00           H  
ATOM   4064  HZ3 LYS   259      27.716  11.928  47.078  1.00  0.00           H  
ATOM   4065  C   LYS   259      27.481  13.756  53.044  1.00  0.00           C  
ATOM   4066  O   LYS   259      27.140  12.573  53.403  1.00  0.00           O  
ATOM   4067  N   GLU   260      28.545  14.332  53.331  1.00  0.00           N  
ATOM   4068  H   GLU   260      28.422  15.320  53.164  1.00  0.00           H  
ATOM   4069  CA  GLU   260      29.717  13.873  54.023  1.00  0.00           C  
ATOM   4070  HA  GLU   260      29.795  12.856  53.636  1.00  0.00           H  
ATOM   4071  CB  GLU   260      30.987  14.684  53.640  1.00  0.00           C  
ATOM   4072  HB2 GLU   260      30.880  15.696  54.030  1.00  0.00           H  
ATOM   4073  HB3 GLU   260      30.992  14.755  52.553  1.00  0.00           H  
ATOM   4074  CG  GLU   260      32.375  14.057  54.049  1.00  0.00           C  
ATOM   4075  HG2 GLU   260      32.470  13.894  55.122  1.00  0.00           H  
ATOM   4076  HG3 GLU   260      33.059  14.837  53.716  1.00  0.00           H  
ATOM   4077  CD  GLU   260      32.710  12.685  53.483  1.00  0.00           C  
ATOM   4078  OE1 GLU   260      31.998  12.183  52.591  1.00  0.00           O  
ATOM   4079  OE2 GLU   260      33.727  12.109  53.972  1.00  0.00           O  
ATOM   4080  C   GLU   260      29.366  13.721  55.570  1.00  0.00           C  
ATOM   4081  O   GLU   260      29.529  12.612  56.086  1.00  0.00           O  
ATOM   4082  N   ASN   261      28.971  14.775  56.336  1.00  0.00           N  
ATOM   4083  H   ASN   261      28.594  15.586  55.866  1.00  0.00           H  
ATOM   4084  CA  ASN   261      28.795  14.695  57.795  1.00  0.00           C  
ATOM   4085  HA  ASN   261      29.439  13.916  58.203  1.00  0.00           H  
ATOM   4086  CB  ASN   261      29.267  16.023  58.357  1.00  0.00           C  
ATOM   4087  HB2 ASN   261      29.375  16.004  59.442  1.00  0.00           H  
ATOM   4088  HB3 ASN   261      28.570  16.825  58.113  1.00  0.00           H  
ATOM   4089  CG  ASN   261      30.654  16.443  57.915  1.00  0.00           C  
ATOM   4090  OD1 ASN   261      31.696  15.850  58.353  1.00  0.00           O  
ATOM   4091  ND2 ASN   261      30.770  17.495  57.179  1.00  0.00           N  
ATOM   4092 HD21 ASN   261      31.644  17.759  56.747  1.00  0.00           H  
ATOM   4093 HD22 ASN   261      29.945  18.003  56.893  1.00  0.00           H  
ATOM   4094  C   ASN   261      27.315  14.279  58.067  1.00  0.00           C  
ATOM   4095  O   ASN   261      26.444  15.027  58.554  1.00  0.00           O  
ATOM   4096  N   LYS   262      27.070  13.005  57.920  1.00  0.00           N  
ATOM   4097  H   LYS   262      27.809  12.426  57.547  1.00  0.00           H  
ATOM   4098  CA  LYS   262      25.798  12.388  58.303  1.00  0.00           C  
ATOM   4099  HA  LYS   262      24.995  12.623  57.604  1.00  0.00           H  
ATOM   4100  CB  LYS   262      26.029  10.867  58.208  1.00  0.00           C  
ATOM   4101  HB2 LYS   262      26.816  10.483  58.858  1.00  0.00           H  
ATOM   4102  HB3 LYS   262      26.302  10.612  57.185  1.00  0.00           H  
ATOM   4103  CG  LYS   262      24.796  10.041  58.429  1.00  0.00           C  
ATOM   4104  HG2 LYS   262      23.902  10.409  57.925  1.00  0.00           H  
ATOM   4105  HG3 LYS   262      24.495   9.902  59.467  1.00  0.00           H  
ATOM   4106  CD  LYS   262      25.238   8.556  58.048  1.00  0.00           C  
ATOM   4107  HD2 LYS   262      26.002   8.403  58.811  1.00  0.00           H  
ATOM   4108  HD3 LYS   262      25.537   8.445  57.006  1.00  0.00           H  
ATOM   4109  CE  LYS   262      24.214   7.478  58.352  1.00  0.00           C  
ATOM   4110  HE2 LYS   262      23.832   7.625  59.362  1.00  0.00           H  
ATOM   4111  HE3 LYS   262      24.674   6.513  58.135  1.00  0.00           H  
ATOM   4112  NZ  LYS   262      22.964   7.560  57.494  1.00  0.00           N  
ATOM   4113  HZ1 LYS   262      22.285   6.836  57.679  1.00  0.00           H  
ATOM   4114  HZ2 LYS   262      22.449   8.427  57.553  1.00  0.00           H  
ATOM   4115  HZ3 LYS   262      23.175   7.567  56.507  1.00  0.00           H  
ATOM   4116  C   LYS   262      25.160  12.870  59.634  1.00  0.00           C  
ATOM   4117  O   LYS   262      24.095  13.459  59.706  1.00  0.00           O  
ATOM   4118  N   GLU   263      25.994  12.796  60.739  1.00  0.00           N  
ATOM   4119  H   GLU   263      26.943  12.487  60.583  1.00  0.00           H  
ATOM   4120  CA  GLU   263      25.662  12.911  62.180  1.00  0.00           C  
ATOM   4121  HA  GLU   263      24.581  12.973  62.308  1.00  0.00           H  
ATOM   4122  CB  GLU   263      26.187  11.688  62.918  1.00  0.00           C  
ATOM   4123  HB2 GLU   263      26.122  11.775  64.002  1.00  0.00           H  
ATOM   4124  HB3 GLU   263      27.261  11.553  62.785  1.00  0.00           H  
ATOM   4125  CG  GLU   263      25.348  10.426  62.578  1.00  0.00           C  
ATOM   4126  HG2 GLU   263      25.787   9.580  63.107  1.00  0.00           H  
ATOM   4127  HG3 GLU   263      25.361  10.142  61.526  1.00  0.00           H  
ATOM   4128  CD  GLU   263      23.861  10.565  62.907  1.00  0.00           C  
ATOM   4129  OE1 GLU   263      23.562  11.427  63.763  1.00  0.00           O  
ATOM   4130  OE2 GLU   263      23.068   9.600  62.687  1.00  0.00           O  
ATOM   4131  C   GLU   263      26.209  14.261  62.740  1.00  0.00           C  
ATOM   4132  O   GLU   263      27.205  14.368  63.419  1.00  0.00           O  
ATOM   4133  N   SER   264      25.406  15.317  62.597  1.00  0.00           N  
ATOM   4134  H   SER   264      24.507  15.104  62.189  1.00  0.00           H  
ATOM   4135  CA  SER   264      25.881  16.630  62.958  1.00  0.00           C  
ATOM   4136  HA  SER   264      26.392  16.545  63.917  1.00  0.00           H  
ATOM   4137  CB  SER   264      26.589  17.323  61.830  1.00  0.00           C  
ATOM   4138  HB2 SER   264      25.906  17.314  60.981  1.00  0.00           H  
ATOM   4139  HB3 SER   264      27.454  16.794  61.427  1.00  0.00           H  
ATOM   4140  OG  SER   264      27.110  18.586  62.242  1.00  0.00           O  
ATOM   4141  HG  SER   264      27.941  18.466  62.709  1.00  0.00           H  
ATOM   4142  C   SER   264      24.652  17.455  63.431  1.00  0.00           C  
ATOM   4143  O   SER   264      24.035  18.155  62.625  1.00  0.00           O  
ATOM   4144  N   LYS   265      24.204  17.373  64.729  1.00  0.00           N  
ATOM   4145  H   LYS   265      24.673  16.751  65.372  1.00  0.00           H  
ATOM   4146  CA  LYS   265      23.110  18.234  65.280  1.00  0.00           C  
ATOM   4147  HA  LYS   265      22.258  18.183  64.602  1.00  0.00           H  
ATOM   4148  CB  LYS   265      22.731  17.882  66.650  1.00  0.00           C  
ATOM   4149  HB2 LYS   265      23.548  18.137  67.326  1.00  0.00           H  
ATOM   4150  HB3 LYS   265      22.468  16.824  66.672  1.00  0.00           H  
ATOM   4151  CG  LYS   265      21.533  18.681  67.258  1.00  0.00           C  
ATOM   4152  HG2 LYS   265      20.641  18.566  66.642  1.00  0.00           H  
ATOM   4153  HG3 LYS   265      21.828  19.724  67.376  1.00  0.00           H  
ATOM   4154  CD  LYS   265      21.118  18.212  68.658  1.00  0.00           C  
ATOM   4155  HD2 LYS   265      20.382  18.926  69.028  1.00  0.00           H  
ATOM   4156  HD3 LYS   265      21.989  18.167  69.312  1.00  0.00           H  
ATOM   4157  CE  LYS   265      20.441  16.747  68.567  1.00  0.00           C  
ATOM   4158  HE2 LYS   265      21.250  16.039  68.390  1.00  0.00           H  
ATOM   4159  HE3 LYS   265      19.738  16.701  67.735  1.00  0.00           H  
ATOM   4160  NZ  LYS   265      19.643  16.440  69.800  1.00  0.00           N  
ATOM   4161  HZ1 LYS   265      20.243  16.629  70.590  1.00  0.00           H  
ATOM   4162  HZ2 LYS   265      18.946  17.163  69.911  1.00  0.00           H  
ATOM   4163  HZ3 LYS   265      19.318  15.490  69.699  1.00  0.00           H  
ATOM   4164  C   LYS   265      23.504  19.686  65.351  1.00  0.00           C  
ATOM   4165  O   LYS   265      22.692  20.544  65.031  1.00  0.00           O  
ATOM   4166  N   HIE   266      24.744  19.962  65.674  1.00  0.00           N  
ATOM   4167  H   HIE   266      25.329  19.144  65.771  1.00  0.00           H  
ATOM   4168  CA  HIE   266      25.419  21.289  65.670  1.00  0.00           C  
ATOM   4169  HA  HIE   266      25.101  21.893  66.521  1.00  0.00           H  
ATOM   4170  CB  HIE   266      26.949  21.067  65.733  1.00  0.00           C  
ATOM   4171  HB2 HIE   266      27.174  20.230  65.071  1.00  0.00           H  
ATOM   4172  HB3 HIE   266      27.177  20.875  66.781  1.00  0.00           H  
ATOM   4173  CG  HIE   266      27.783  22.352  65.293  1.00  0.00           C  
ATOM   4174  ND1 HIE   266      27.733  23.605  65.932  1.00  0.00           N  
ATOM   4175  CE1 HIE   266      28.371  24.466  65.108  1.00  0.00           C  
ATOM   4176  HE1 HIE   266      28.743  25.457  65.322  1.00  0.00           H  
ATOM   4177  NE2 HIE   266      28.856  23.697  64.080  1.00  0.00           N  
ATOM   4178  HE2 HIE   266      29.550  24.038  63.430  1.00  0.00           H  
ATOM   4179  CD2 HIE   266      28.515  22.373  64.186  1.00  0.00           C  
ATOM   4180  HD2 HIE   266      28.679  21.469  63.618  1.00  0.00           H  
ATOM   4181  C   HIE   266      25.022  22.228  64.460  1.00  0.00           C  
ATOM   4182  O   HIE   266      24.923  21.716  63.357  1.00  0.00           O  
ATOM   4183  N   LYS   267      24.959  23.525  64.634  1.00  0.00           N  
ATOM   4184  H   LYS   267      25.066  23.856  65.582  1.00  0.00           H  
ATOM   4185  CA  LYS   267      24.648  24.513  63.640  1.00  0.00           C  
ATOM   4186  HA  LYS   267      24.035  24.021  62.885  1.00  0.00           H  
ATOM   4187  CB  LYS   267      23.895  25.635  64.337  1.00  0.00           C  
ATOM   4188  HB2 LYS   267      23.806  26.552  63.755  1.00  0.00           H  
ATOM   4189  HB3 LYS   267      24.433  25.986  65.218  1.00  0.00           H  
ATOM   4190  CG  LYS   267      22.528  25.267  64.791  1.00  0.00           C  
ATOM   4191  HG2 LYS   267      22.159  26.092  65.400  1.00  0.00           H  
ATOM   4192  HG3 LYS   267      22.696  24.379  65.401  1.00  0.00           H  
ATOM   4193  CD  LYS   267      21.580  24.888  63.642  1.00  0.00           C  
ATOM   4194  HD2 LYS   267      21.972  24.201  62.892  1.00  0.00           H  
ATOM   4195  HD3 LYS   267      21.353  25.832  63.148  1.00  0.00           H  
ATOM   4196  CE  LYS   267      20.300  24.248  64.148  1.00  0.00           C  
ATOM   4197  HE2 LYS   267      19.965  24.882  64.969  1.00  0.00           H  
ATOM   4198  HE3 LYS   267      20.416  23.203  64.435  1.00  0.00           H  
ATOM   4199  NZ  LYS   267      19.194  24.436  63.241  1.00  0.00           N  
ATOM   4200  HZ1 LYS   267      19.064  25.420  63.054  1.00  0.00           H  
ATOM   4201  HZ2 LYS   267      19.438  24.112  62.316  1.00  0.00           H  
ATOM   4202  HZ3 LYS   267      18.350  23.953  63.511  1.00  0.00           H  
ATOM   4203  C   LYS   267      25.928  25.047  62.912  1.00  0.00           C  
ATOM   4204  O   LYS   267      26.390  26.135  63.258  1.00  0.00           O  
ATOM   4205  N   MET   268      26.247  24.507  61.743  1.00  0.00           N  
ATOM   4206  H   MET   268      25.613  23.835  61.336  1.00  0.00           H  
ATOM   4207  CA  MET   268      27.247  24.960  60.807  1.00  0.00           C  
ATOM   4208  HA  MET   268      28.238  24.883  61.256  1.00  0.00           H  
ATOM   4209  CB  MET   268      27.346  23.997  59.630  1.00  0.00           C  
ATOM   4210  HB2 MET   268      26.458  23.931  59.002  1.00  0.00           H  
ATOM   4211  HB3 MET   268      27.718  23.039  59.994  1.00  0.00           H  
ATOM   4212  CG  MET   268      28.349  24.542  58.644  1.00  0.00           C  
ATOM   4213  HG2 MET   268      27.879  25.397  58.158  1.00  0.00           H  
ATOM   4214  HG3 MET   268      28.557  23.806  57.866  1.00  0.00           H  
ATOM   4215  SD  MET   268      30.070  24.914  59.201  1.00  0.00           S  
ATOM   4216  CE  MET   268      30.622  23.370  59.913  1.00  0.00           C  
ATOM   4217  HE1 MET   268      30.807  22.570  59.196  1.00  0.00           H  
ATOM   4218  HE2 MET   268      31.649  23.612  60.189  1.00  0.00           H  
ATOM   4219  HE3 MET   268      30.203  23.225  60.909  1.00  0.00           H  
ATOM   4220  C   MET   268      26.994  26.425  60.391  1.00  0.00           C  
ATOM   4221  O   MET   268      25.969  26.804  59.751  1.00  0.00           O  
ATOM   4222  N   SER   269      27.944  27.313  60.759  1.00  0.00           N  
ATOM   4223  H   SER   269      28.673  27.003  61.386  1.00  0.00           H  
ATOM   4224  CA  SER   269      27.939  28.747  60.424  1.00  0.00           C  
ATOM   4225  HA  SER   269      26.908  29.029  60.210  1.00  0.00           H  
ATOM   4226  CB  SER   269      28.552  29.564  61.565  1.00  0.00           C  
ATOM   4227  HB2 SER   269      29.639  29.534  61.640  1.00  0.00           H  
ATOM   4228  HB3 SER   269      28.226  29.198  62.539  1.00  0.00           H  
ATOM   4229  OG  SER   269      28.143  30.939  61.295  1.00  0.00           O  
ATOM   4230  HG  SER   269      27.479  31.152  61.955  1.00  0.00           H  
ATOM   4231  C   SER   269      28.537  29.049  59.014  1.00  0.00           C  
ATOM   4232  O   SER   269      29.638  29.544  58.918  1.00  0.00           O  
ATOM   4233  N   TYR   270      27.771  28.839  57.921  1.00  0.00           N  
ATOM   4234  H   TYR   270      26.929  28.296  58.044  1.00  0.00           H  
ATOM   4235  CA  TYR   270      28.056  29.322  56.576  1.00  0.00           C  
ATOM   4236  HA  TYR   270      29.048  28.977  56.282  1.00  0.00           H  
ATOM   4237  CB  TYR   270      27.070  28.700  55.527  1.00  0.00           C  
ATOM   4238  HB2 TYR   270      27.262  28.868  54.468  1.00  0.00           H  
ATOM   4239  HB3 TYR   270      26.053  29.065  55.677  1.00  0.00           H  
ATOM   4240  CG  TYR   270      26.831  27.230  55.740  1.00  0.00           C  
ATOM   4241  CD1 TYR   270      27.696  26.337  55.130  1.00  0.00           C  
ATOM   4242  HD1 TYR   270      28.575  26.738  54.648  1.00  0.00           H  
ATOM   4243  CE1 TYR   270      27.528  24.990  55.346  1.00  0.00           C  
ATOM   4244  HE1 TYR   270      28.264  24.327  54.916  1.00  0.00           H  
ATOM   4245  CZ  TYR   270      26.315  24.527  56.058  1.00  0.00           C  
ATOM   4246  OH  TYR   270      26.150  23.160  56.220  1.00  0.00           O  
ATOM   4247  HH  TYR   270      25.413  22.867  56.762  1.00  0.00           H  
ATOM   4248  CE2 TYR   270      25.377  25.492  56.671  1.00  0.00           C  
ATOM   4249  HE2 TYR   270      24.545  25.160  57.273  1.00  0.00           H  
ATOM   4250  CD2 TYR   270      25.745  26.795  56.482  1.00  0.00           C  
ATOM   4251  HD2 TYR   270      25.094  27.536  56.920  1.00  0.00           H  
ATOM   4252  C   TYR   270      27.961  30.880  56.430  1.00  0.00           C  
ATOM   4253  O   TYR   270      26.867  31.384  56.242  1.00  0.00           O  
ATOM   4254  N   SER   271      29.099  31.688  56.401  1.00  0.00           N  
ATOM   4255  H   SER   271      29.980  31.336  56.749  1.00  0.00           H  
ATOM   4256  CA  SER   271      29.051  33.042  55.772  1.00  0.00           C  
ATOM   4257  HA  SER   271      28.252  33.632  56.221  1.00  0.00           H  
ATOM   4258  CB  SER   271      30.404  33.768  56.050  1.00  0.00           C  
ATOM   4259  HB2 SER   271      31.288  33.200  55.757  1.00  0.00           H  
ATOM   4260  HB3 SER   271      30.437  33.927  57.128  1.00  0.00           H  
ATOM   4261  OG  SER   271      30.475  34.990  55.465  1.00  0.00           O  
ATOM   4262  HG  SER   271      29.903  35.515  56.030  1.00  0.00           H  
ATOM   4263  C   SER   271      28.845  33.047  54.203  1.00  0.00           C  
ATOM   4264  O   SER   271      28.018  33.692  53.633  1.00  0.00           O  
ATOM   4265  N   GLY   272      29.682  32.241  53.511  1.00  0.00           N  
ATOM   4266  H   GLY   272      30.287  31.687  54.099  1.00  0.00           H  
ATOM   4267  CA  GLY   272      29.925  32.230  52.058  1.00  0.00           C  
ATOM   4268  HA2 GLY   272      28.925  32.304  51.629  1.00  0.00           H  
ATOM   4269  HA3 GLY   272      30.420  31.312  51.742  1.00  0.00           H  
ATOM   4270  C   GLY   272      30.851  33.224  51.463  1.00  0.00           C  
ATOM   4271  O   GLY   272      31.639  32.875  50.576  1.00  0.00           O  
ATOM   4272  N   ARG   273      30.785  34.458  51.972  1.00  0.00           N  
ATOM   4273  H   ARG   273      30.072  34.588  52.676  1.00  0.00           H  
ATOM   4274  CA  ARG   273      31.508  35.674  51.588  1.00  0.00           C  
ATOM   4275  HA  ARG   273      30.773  36.116  50.916  1.00  0.00           H  
ATOM   4276  CB  ARG   273      31.657  36.728  52.687  1.00  0.00           C  
ATOM   4277  HB2 ARG   273      32.394  36.298  53.365  1.00  0.00           H  
ATOM   4278  HB3 ARG   273      30.688  36.813  53.180  1.00  0.00           H  
ATOM   4279  CG  ARG   273      31.967  38.083  52.049  1.00  0.00           C  
ATOM   4280  HG2 ARG   273      31.145  38.273  51.359  1.00  0.00           H  
ATOM   4281  HG3 ARG   273      32.895  38.111  51.477  1.00  0.00           H  
ATOM   4282  CD  ARG   273      31.927  39.189  53.065  1.00  0.00           C  
ATOM   4283  HD2 ARG   273      32.433  38.760  53.930  1.00  0.00           H  
ATOM   4284  HD3 ARG   273      30.892  39.392  53.340  1.00  0.00           H  
ATOM   4285  NE  ARG   273      32.562  40.504  52.680  1.00  0.00           N  
ATOM   4286  HE  ARG   273      33.057  40.492  51.800  1.00  0.00           H  
ATOM   4287  CZ  ARG   273      32.409  41.743  53.197  1.00  0.00           C  
ATOM   4288  NH1 ARG   273      32.944  42.759  52.579  1.00  0.00           N  
ATOM   4289 HH11 ARG   273      33.469  42.645  51.724  1.00  0.00           H  
ATOM   4290 HH12 ARG   273      32.773  43.686  52.944  1.00  0.00           H  
ATOM   4291  NH2 ARG   273      31.719  41.887  54.272  1.00  0.00           N  
ATOM   4292 HH21 ARG   273      31.680  42.785  54.734  1.00  0.00           H  
ATOM   4293 HH22 ARG   273      31.387  41.086  54.790  1.00  0.00           H  
ATOM   4294  C   ARG   273      32.766  35.451  50.807  1.00  0.00           C  
ATOM   4295  O   ARG   273      33.829  35.134  51.367  1.00  0.00           O  
ATOM   4296  N   VAL   274      32.741  35.631  49.428  1.00  0.00           N  
ATOM   4297  H   VAL   274      31.837  35.675  48.980  1.00  0.00           H  
ATOM   4298  CA  VAL   274      33.939  35.412  48.610  1.00  0.00           C  
ATOM   4299  HA  VAL   274      34.422  34.568  49.102  1.00  0.00           H  
ATOM   4300  CB  VAL   274      33.698  35.100  47.126  1.00  0.00           C  
ATOM   4301  HB  VAL   274      33.522  36.077  46.675  1.00  0.00           H  
ATOM   4302  CG1 VAL   274      34.969  34.612  46.400  1.00  0.00           C  
ATOM   4303 HG11 VAL   274      35.826  35.256  46.598  1.00  0.00           H  
ATOM   4304 HG12 VAL   274      35.276  33.605  46.682  1.00  0.00           H  
ATOM   4305 HG13 VAL   274      34.818  34.792  45.336  1.00  0.00           H  
ATOM   4306  CG2 VAL   274      32.675  34.009  46.810  1.00  0.00           C  
ATOM   4307 HG21 VAL   274      32.594  33.218  47.555  1.00  0.00           H  
ATOM   4308 HG22 VAL   274      31.672  34.434  46.855  1.00  0.00           H  
ATOM   4309 HG23 VAL   274      32.611  33.604  45.800  1.00  0.00           H  
ATOM   4310  C   VAL   274      34.892  36.610  48.780  1.00  0.00           C  
ATOM   4311  O   VAL   274      34.696  37.634  48.151  1.00  0.00           O  
ATOM   4312  N   LYS   275      35.934  36.451  49.570  1.00  0.00           N  
ATOM   4313  H   LYS   275      36.110  35.507  49.885  1.00  0.00           H  
ATOM   4314  CA  LYS   275      36.986  37.471  49.836  1.00  0.00           C  
ATOM   4315  HA  LYS   275      36.589  38.477  49.694  1.00  0.00           H  
ATOM   4316  CB  LYS   275      37.463  37.399  51.293  1.00  0.00           C  
ATOM   4317  HB2 LYS   275      38.434  37.888  51.371  1.00  0.00           H  
ATOM   4318  HB3 LYS   275      37.532  36.365  51.631  1.00  0.00           H  
ATOM   4319  CG  LYS   275      36.447  38.034  52.215  1.00  0.00           C  
ATOM   4320  HG2 LYS   275      35.399  37.793  52.039  1.00  0.00           H  
ATOM   4321  HG3 LYS   275      36.307  39.098  52.021  1.00  0.00           H  
ATOM   4322  CD  LYS   275      36.732  37.723  53.710  1.00  0.00           C  
ATOM   4323  HD2 LYS   275      37.607  38.327  53.950  1.00  0.00           H  
ATOM   4324  HD3 LYS   275      36.781  36.665  53.964  1.00  0.00           H  
ATOM   4325  CE  LYS   275      35.611  38.241  54.616  1.00  0.00           C  
ATOM   4326  HE2 LYS   275      34.725  37.626  54.462  1.00  0.00           H  
ATOM   4327  HE3 LYS   275      35.457  39.295  54.386  1.00  0.00           H  
ATOM   4328  NZ  LYS   275      35.878  38.046  56.061  1.00  0.00           N  
ATOM   4329  HZ1 LYS   275      36.640  38.630  56.375  1.00  0.00           H  
ATOM   4330  HZ2 LYS   275      35.076  38.350  56.593  1.00  0.00           H  
ATOM   4331  HZ3 LYS   275      36.104  37.098  56.326  1.00  0.00           H  
ATOM   4332  C   LYS   275      38.125  37.411  48.851  1.00  0.00           C  
ATOM   4333  O   LYS   275      38.282  38.380  48.073  1.00  0.00           O  
ATOM   4334  N   THR   276      38.993  36.424  48.891  1.00  0.00           N  
ATOM   4335  H   THR   276      38.869  35.682  49.565  1.00  0.00           H  
ATOM   4336  CA  THR   276      40.109  36.116  48.002  1.00  0.00           C  
ATOM   4337  HA  THR   276      40.264  36.949  47.316  1.00  0.00           H  
ATOM   4338  CB  THR   276      41.505  36.049  48.863  1.00  0.00           C  
ATOM   4339  HB  THR   276      41.903  37.062  48.934  1.00  0.00           H  
ATOM   4340  CG2 THR   276      41.454  35.739  50.333  1.00  0.00           C  
ATOM   4341 HG21 THR   276      40.991  36.585  50.840  1.00  0.00           H  
ATOM   4342 HG22 THR   276      40.875  34.821  50.434  1.00  0.00           H  
ATOM   4343 HG23 THR   276      42.514  35.545  50.499  1.00  0.00           H  
ATOM   4344  OG1 THR   276      42.366  35.251  48.210  1.00  0.00           O  
ATOM   4345  HG1 THR   276      42.883  35.665  47.515  1.00  0.00           H  
ATOM   4346  C   THR   276      39.824  34.915  47.130  1.00  0.00           C  
ATOM   4347  O   THR   276      39.146  33.986  47.636  1.00  0.00           O  
ATOM   4348  N   LEU   277      40.391  34.934  45.919  1.00  0.00           N  
ATOM   4349  H   LEU   277      40.934  35.681  45.509  1.00  0.00           H  
ATOM   4350  CA  LEU   277      40.482  33.779  44.986  1.00  0.00           C  
ATOM   4351  HA  LEU   277      40.043  32.856  45.366  1.00  0.00           H  
ATOM   4352  CB  LEU   277      39.830  33.997  43.607  1.00  0.00           C  
ATOM   4353  HB2 LEU   277      40.071  33.177  42.930  1.00  0.00           H  
ATOM   4354  HB3 LEU   277      40.171  34.898  43.099  1.00  0.00           H  
ATOM   4355  CG  LEU   277      38.210  34.128  43.617  1.00  0.00           C  
ATOM   4356  HG  LEU   277      37.910  34.787  44.432  1.00  0.00           H  
ATOM   4357  CD1 LEU   277      37.727  34.607  42.202  1.00  0.00           C  
ATOM   4358 HD11 LEU   277      36.659  34.821  42.251  1.00  0.00           H  
ATOM   4359 HD12 LEU   277      38.253  35.543  42.016  1.00  0.00           H  
ATOM   4360 HD13 LEU   277      37.967  33.965  41.354  1.00  0.00           H  
ATOM   4361  CD2 LEU   277      37.599  32.766  43.822  1.00  0.00           C  
ATOM   4362 HD21 LEU   277      37.715  32.033  43.024  1.00  0.00           H  
ATOM   4363 HD22 LEU   277      38.049  32.368  44.732  1.00  0.00           H  
ATOM   4364 HD23 LEU   277      36.535  32.942  43.977  1.00  0.00           H  
ATOM   4365  C   LEU   277      41.984  33.450  44.748  1.00  0.00           C  
ATOM   4366  O   LEU   277      42.788  34.386  44.636  1.00  0.00           O  
ATOM   4367  N   CYS   278      42.390  32.280  44.390  1.00  0.00           N  
ATOM   4368  H   CYS   278      41.704  31.541  44.449  1.00  0.00           H  
ATOM   4369  CA  CYS   278      43.662  31.938  43.874  1.00  0.00           C  
ATOM   4370  HA  CYS   278      44.010  32.691  43.167  1.00  0.00           H  
ATOM   4371  CB  CYS   278      44.680  31.783  45.015  1.00  0.00           C  
ATOM   4372  HB2 CYS   278      44.192  31.001  45.598  1.00  0.00           H  
ATOM   4373  HB3 CYS   278      44.579  32.744  45.520  1.00  0.00           H  
ATOM   4374  SG  CYS   278      46.287  31.071  44.489  1.00  0.00           S  
ATOM   4375  HG  CYS   278      46.748  32.156  43.859  1.00  0.00           H  
ATOM   4376  C   CYS   278      43.651  30.644  43.051  1.00  0.00           C  
ATOM   4377  O   CYS   278      43.290  29.614  43.595  1.00  0.00           O  
ATOM   4378  N   LEU   279      44.229  30.637  41.868  1.00  0.00           N  
ATOM   4379  H   LEU   279      44.410  31.528  41.428  1.00  0.00           H  
ATOM   4380  CA  LEU   279      44.686  29.381  41.229  1.00  0.00           C  
ATOM   4381  HA  LEU   279      44.104  28.478  41.414  1.00  0.00           H  
ATOM   4382  CB  LEU   279      44.642  29.628  39.668  1.00  0.00           C  
ATOM   4383  HB2 LEU   279      45.430  30.296  39.320  1.00  0.00           H  
ATOM   4384  HB3 LEU   279      43.661  30.034  39.419  1.00  0.00           H  
ATOM   4385  CG  LEU   279      44.891  28.394  38.732  1.00  0.00           C  
ATOM   4386  HG  LEU   279      45.872  27.967  38.943  1.00  0.00           H  
ATOM   4387  CD1 LEU   279      43.871  27.321  39.004  1.00  0.00           C  
ATOM   4388 HD11 LEU   279      43.839  26.729  38.090  1.00  0.00           H  
ATOM   4389 HD12 LEU   279      44.252  26.527  39.646  1.00  0.00           H  
ATOM   4390 HD13 LEU   279      42.905  27.694  39.345  1.00  0.00           H  
ATOM   4391  CD2 LEU   279      44.862  28.851  37.317  1.00  0.00           C  
ATOM   4392 HD21 LEU   279      45.027  28.011  36.643  1.00  0.00           H  
ATOM   4393 HD22 LEU   279      43.919  29.354  37.106  1.00  0.00           H  
ATOM   4394 HD23 LEU   279      45.690  29.554  37.225  1.00  0.00           H  
ATOM   4395  C   LEU   279      46.102  28.947  41.665  1.00  0.00           C  
ATOM   4396  O   LEU   279      47.136  29.477  41.342  1.00  0.00           O  
ATOM   4397  N   GLN   280      46.238  27.848  42.407  1.00  0.00           N  
ATOM   4398  H   GLN   280      45.411  27.325  42.658  1.00  0.00           H  
ATOM   4399  CA  GLN   280      47.458  27.116  42.786  1.00  0.00           C  
ATOM   4400  HA  GLN   280      48.119  27.919  43.113  1.00  0.00           H  
ATOM   4401  CB  GLN   280      47.156  26.248  43.978  1.00  0.00           C  
ATOM   4402  HB2 GLN   280      46.463  25.453  43.702  1.00  0.00           H  
ATOM   4403  HB3 GLN   280      46.799  26.920  44.758  1.00  0.00           H  
ATOM   4404  CG  GLN   280      48.485  25.509  44.477  1.00  0.00           C  
ATOM   4405  HG2 GLN   280      49.228  26.305  44.496  1.00  0.00           H  
ATOM   4406  HG3 GLN   280      48.663  24.729  43.736  1.00  0.00           H  
ATOM   4407  CD  GLN   280      48.448  24.874  45.914  1.00  0.00           C  
ATOM   4408  OE1 GLN   280      47.416  24.697  46.588  1.00  0.00           O  
ATOM   4409  NE2 GLN   280      49.515  24.478  46.526  1.00  0.00           N  
ATOM   4410 HE21 GLN   280      50.365  24.649  46.008  1.00  0.00           H  
ATOM   4411 HE22 GLN   280      49.483  23.987  47.409  1.00  0.00           H  
ATOM   4412  C   GLN   280      48.154  26.393  41.540  1.00  0.00           C  
ATOM   4413  O   GLN   280      48.093  25.138  41.357  1.00  0.00           O  
ATOM   4414  N   LYS   281      48.851  27.180  40.717  1.00  0.00           N  
ATOM   4415  H   LYS   281      48.722  28.149  40.974  1.00  0.00           H  
ATOM   4416  CA  LYS   281      49.493  26.833  39.447  1.00  0.00           C  
ATOM   4417  HA  LYS   281      49.751  27.827  39.081  1.00  0.00           H  
ATOM   4418  CB  LYS   281      50.837  26.064  39.545  1.00  0.00           C  
ATOM   4419  HB2 LYS   281      50.682  24.991  39.432  1.00  0.00           H  
ATOM   4420  HB3 LYS   281      51.250  26.193  40.545  1.00  0.00           H  
ATOM   4421  CG  LYS   281      51.807  26.744  38.582  1.00  0.00           C  
ATOM   4422  HG2 LYS   281      51.967  27.790  38.841  1.00  0.00           H  
ATOM   4423  HG3 LYS   281      51.507  26.697  37.535  1.00  0.00           H  
ATOM   4424  CD  LYS   281      53.139  26.030  38.602  1.00  0.00           C  
ATOM   4425  HD2 LYS   281      52.932  25.054  38.162  1.00  0.00           H  
ATOM   4426  HD3 LYS   281      53.494  25.829  39.613  1.00  0.00           H  
ATOM   4427  CE  LYS   281      54.232  26.604  37.820  1.00  0.00           C  
ATOM   4428  HE2 LYS   281      55.085  25.944  37.978  1.00  0.00           H  
ATOM   4429  HE3 LYS   281      54.500  27.583  38.217  1.00  0.00           H  
ATOM   4430  NZ  LYS   281      53.762  26.807  36.448  1.00  0.00           N  
ATOM   4431  HZ1 LYS   281      54.558  27.137  35.922  1.00  0.00           H  
ATOM   4432  HZ2 LYS   281      53.529  25.918  36.029  1.00  0.00           H  
ATOM   4433  HZ3 LYS   281      52.986  27.433  36.289  1.00  0.00           H  
ATOM   4434  C   LYS   281      48.602  26.157  38.403  1.00  0.00           C  
ATOM   4435  O   LYS   281      48.102  26.912  37.574  1.00  0.00           O  
ATOM   4436  N   ASN   282      48.210  24.900  38.568  1.00  0.00           N  
ATOM   4437  H   ASN   282      48.414  24.413  39.428  1.00  0.00           H  
ATOM   4438  CA  ASN   282      47.245  24.231  37.669  1.00  0.00           C  
ATOM   4439  HA  ASN   282      46.899  24.949  36.925  1.00  0.00           H  
ATOM   4440  CB  ASN   282      48.014  23.270  36.838  1.00  0.00           C  
ATOM   4441  HB2 ASN   282      47.372  22.850  36.064  1.00  0.00           H  
ATOM   4442  HB3 ASN   282      48.222  22.413  37.478  1.00  0.00           H  
ATOM   4443  CG  ASN   282      49.277  23.724  36.205  1.00  0.00           C  
ATOM   4444  OD1 ASN   282      49.384  24.699  35.519  1.00  0.00           O  
ATOM   4445  ND2 ASN   282      50.342  23.053  36.304  1.00  0.00           N  
ATOM   4446 HD21 ASN   282      51.083  23.443  35.739  1.00  0.00           H  
ATOM   4447 HD22 ASN   282      50.386  22.280  36.952  1.00  0.00           H  
ATOM   4448  C   ASN   282      46.067  23.585  38.438  1.00  0.00           C  
ATOM   4449  O   ASN   282      46.283  22.779  39.373  1.00  0.00           O  
ATOM   4450  N   THR   283      44.876  23.844  37.901  1.00  0.00           N  
ATOM   4451  H   THR   283      44.835  24.451  37.094  1.00  0.00           H  
ATOM   4452  CA  THR   283      43.548  23.304  38.215  1.00  0.00           C  
ATOM   4453  HA  THR   283      42.954  23.935  37.554  1.00  0.00           H  
ATOM   4454  CB  THR   283      43.351  21.839  37.673  1.00  0.00           C  
ATOM   4455  HB  THR   283      43.759  21.608  36.689  1.00  0.00           H  
ATOM   4456  CG2 THR   283      43.890  20.865  38.648  1.00  0.00           C  
ATOM   4457 HG21 THR   283      44.966  20.926  38.813  1.00  0.00           H  
ATOM   4458 HG22 THR   283      43.473  21.085  39.631  1.00  0.00           H  
ATOM   4459 HG23 THR   283      43.518  19.872  38.396  1.00  0.00           H  
ATOM   4460  OG1 THR   283      41.957  21.571  37.556  1.00  0.00           O  
ATOM   4461  HG1 THR   283      41.654  21.135  38.357  1.00  0.00           H  
ATOM   4462  C   THR   283      42.949  23.640  39.585  1.00  0.00           C  
ATOM   4463  O   THR   283      41.764  23.950  39.736  1.00  0.00           O  
ATOM   4464  N   ALA   284      43.595  23.572  40.724  1.00  0.00           N  
ATOM   4465  H   ALA   284      44.596  23.472  40.643  1.00  0.00           H  
ATOM   4466  CA  ALA   284      43.153  23.857  42.107  1.00  0.00           C  
ATOM   4467  HA  ALA   284      42.212  23.332  42.273  1.00  0.00           H  
ATOM   4468  CB  ALA   284      44.136  23.262  43.125  1.00  0.00           C  
ATOM   4469  HB1 ALA   284      43.741  23.537  44.103  1.00  0.00           H  
ATOM   4470  HB2 ALA   284      44.232  22.179  43.047  1.00  0.00           H  
ATOM   4471  HB3 ALA   284      45.124  23.704  43.001  1.00  0.00           H  
ATOM   4472  C   ALA   284      42.908  25.412  42.367  1.00  0.00           C  
ATOM   4473  O   ALA   284      43.842  26.182  42.543  1.00  0.00           O  
ATOM   4474  N   LEU   285      41.672  25.850  42.274  1.00  0.00           N  
ATOM   4475  H   LEU   285      41.049  25.063  42.158  1.00  0.00           H  
ATOM   4476  CA  LEU   285      41.147  27.190  42.583  1.00  0.00           C  
ATOM   4477  HA  LEU   285      41.949  27.929  42.587  1.00  0.00           H  
ATOM   4478  CB  LEU   285      40.073  27.507  41.477  1.00  0.00           C  
ATOM   4479  HB2 LEU   285      39.205  26.851  41.541  1.00  0.00           H  
ATOM   4480  HB3 LEU   285      40.551  27.458  40.499  1.00  0.00           H  
ATOM   4481  CG  LEU   285      39.338  28.822  41.617  1.00  0.00           C  
ATOM   4482  HG  LEU   285      38.711  28.751  42.506  1.00  0.00           H  
ATOM   4483  CD1 LEU   285      40.245  30.059  41.804  1.00  0.00           C  
ATOM   4484 HD11 LEU   285      40.974  30.108  40.995  1.00  0.00           H  
ATOM   4485 HD12 LEU   285      39.662  30.973  41.917  1.00  0.00           H  
ATOM   4486 HD13 LEU   285      40.860  29.883  42.686  1.00  0.00           H  
ATOM   4487  CD2 LEU   285      38.405  29.260  40.410  1.00  0.00           C  
ATOM   4488 HD21 LEU   285      37.908  30.202  40.644  1.00  0.00           H  
ATOM   4489 HD22 LEU   285      39.053  29.353  39.539  1.00  0.00           H  
ATOM   4490 HD23 LEU   285      37.548  28.629  40.173  1.00  0.00           H  
ATOM   4491  C   LEU   285      40.547  27.231  43.970  1.00  0.00           C  
ATOM   4492  O   LEU   285      39.382  26.932  44.267  1.00  0.00           O  
ATOM   4493  N   TRP   286      41.297  27.772  44.894  1.00  0.00           N  
ATOM   4494  H   TRP   286      42.007  28.328  44.439  1.00  0.00           H  
ATOM   4495  CA  TRP   286      40.942  28.203  46.239  1.00  0.00           C  
ATOM   4496  HA  TRP   286      40.549  27.312  46.727  1.00  0.00           H  
ATOM   4497  CB  TRP   286      42.276  28.554  46.939  1.00  0.00           C  
ATOM   4498  HB2 TRP   286      42.010  28.994  47.900  1.00  0.00           H  
ATOM   4499  HB3 TRP   286      42.817  29.272  46.322  1.00  0.00           H  
ATOM   4500  CG  TRP   286      43.294  27.468  47.251  1.00  0.00           C  
ATOM   4501  CD1 TRP   286      44.061  26.832  46.357  1.00  0.00           C  
ATOM   4502  HD1 TRP   286      44.014  27.030  45.297  1.00  0.00           H  
ATOM   4503  NE1 TRP   286      45.081  26.170  47.019  1.00  0.00           N  
ATOM   4504  HE1 TRP   286      45.939  25.804  46.632  1.00  0.00           H  
ATOM   4505  CE2 TRP   286      44.883  26.345  48.350  1.00  0.00           C  
ATOM   4506  CZ2 TRP   286      45.627  25.769  49.407  1.00  0.00           C  
ATOM   4507  HZ2 TRP   286      46.517  25.210  49.158  1.00  0.00           H  
ATOM   4508  CH2 TRP   286      45.351  26.135  50.692  1.00  0.00           C  
ATOM   4509  HH2 TRP   286      45.832  25.609  51.504  1.00  0.00           H  
ATOM   4510  CZ3 TRP   286      44.343  27.109  50.943  1.00  0.00           C  
ATOM   4511  HZ3 TRP   286      44.124  27.463  51.939  1.00  0.00           H  
ATOM   4512  CE3 TRP   286      43.552  27.628  49.865  1.00  0.00           C  
ATOM   4513  HE3 TRP   286      42.790  28.392  49.918  1.00  0.00           H  
ATOM   4514  CD2 TRP   286      43.802  27.220  48.549  1.00  0.00           C  
ATOM   4515  C   TRP   286      39.989  29.308  46.278  1.00  0.00           C  
ATOM   4516  O   TRP   286      40.262  30.466  45.862  1.00  0.00           O  
ATOM   4517  N   ILE   287      38.799  28.988  46.740  1.00  0.00           N  
ATOM   4518  H   ILE   287      38.627  28.044  47.054  1.00  0.00           H  
ATOM   4519  CA  ILE   287      37.776  29.994  47.047  1.00  0.00           C  
ATOM   4520  HA  ILE   287      37.967  30.911  46.489  1.00  0.00           H  
ATOM   4521  CB  ILE   287      36.330  29.502  46.585  1.00  0.00           C  
ATOM   4522  HB  ILE   287      36.021  28.675  47.224  1.00  0.00           H  
ATOM   4523  CG2 ILE   287      35.242  30.555  46.861  1.00  0.00           C  
ATOM   4524 HG21 ILE   287      35.202  31.253  46.025  1.00  0.00           H  
ATOM   4525 HG22 ILE   287      34.268  30.066  46.885  1.00  0.00           H  
ATOM   4526 HG23 ILE   287      35.360  31.035  47.833  1.00  0.00           H  
ATOM   4527  CG1 ILE   287      36.441  29.035  45.140  1.00  0.00           C  
ATOM   4528 HG12 ILE   287      37.170  28.225  45.105  1.00  0.00           H  
ATOM   4529 HG13 ILE   287      36.776  29.788  44.426  1.00  0.00           H  
ATOM   4530  CD1 ILE   287      35.144  28.433  44.616  1.00  0.00           C  
ATOM   4531 HD11 ILE   287      34.519  28.055  45.425  1.00  0.00           H  
ATOM   4532 HD12 ILE   287      34.568  29.169  44.056  1.00  0.00           H  
ATOM   4533 HD13 ILE   287      35.434  27.583  43.999  1.00  0.00           H  
ATOM   4534  C   ILE   287      37.819  30.364  48.575  1.00  0.00           C  
ATOM   4535  O   ILE   287      37.643  29.566  49.529  1.00  0.00           O  
ATOM   4536  N   GLY   288      38.125  31.608  48.857  1.00  0.00           N  
ATOM   4537  H   GLY   288      38.285  32.245  48.090  1.00  0.00           H  
ATOM   4538  CA  GLY   288      38.148  32.185  50.214  1.00  0.00           C  
ATOM   4539  HA2 GLY   288      38.703  33.120  50.136  1.00  0.00           H  
ATOM   4540  HA3 GLY   288      38.477  31.479  50.976  1.00  0.00           H  
ATOM   4541  C   GLY   288      36.740  32.621  50.612  1.00  0.00           C  
ATOM   4542  O   GLY   288      36.555  33.838  50.780  1.00  0.00           O  
ATOM   4543  N   THR   289      35.953  31.625  50.972  1.00  0.00           N  
ATOM   4544  H   THR   289      36.219  30.682  50.726  1.00  0.00           H  
ATOM   4545  CA  THR   289      34.563  31.623  51.573  1.00  0.00           C  
ATOM   4546  HA  THR   289      33.917  32.286  50.998  1.00  0.00           H  
ATOM   4547  CB  THR   289      34.025  30.164  51.459  1.00  0.00           C  
ATOM   4548  HB  THR   289      33.058  30.089  51.957  1.00  0.00           H  
ATOM   4549  CG2 THR   289      33.829  29.771  49.993  1.00  0.00           C  
ATOM   4550 HG21 THR   289      34.763  29.689  49.437  1.00  0.00           H  
ATOM   4551 HG22 THR   289      33.168  28.904  49.987  1.00  0.00           H  
ATOM   4552 HG23 THR   289      33.312  30.599  49.507  1.00  0.00           H  
ATOM   4553  OG1 THR   289      34.856  29.248  52.006  1.00  0.00           O  
ATOM   4554  HG1 THR   289      35.282  29.836  52.634  1.00  0.00           H  
ATOM   4555  C   THR   289      34.389  32.125  53.041  1.00  0.00           C  
ATOM   4556  O   THR   289      34.149  31.389  54.014  1.00  0.00           O  
ATOM   4557  N   GLY   290      34.461  33.404  53.255  1.00  0.00           N  
ATOM   4558  H   GLY   290      34.626  34.020  52.472  1.00  0.00           H  
ATOM   4559  CA  GLY   290      34.440  34.089  54.588  1.00  0.00           C  
ATOM   4560  HA2 GLY   290      33.745  33.486  55.172  1.00  0.00           H  
ATOM   4561  HA3 GLY   290      33.961  35.067  54.550  1.00  0.00           H  
ATOM   4562  C   GLY   290      35.710  34.194  55.468  1.00  0.00           C  
ATOM   4563  O   GLY   290      35.889  35.220  56.143  1.00  0.00           O  
ATOM   4564  N   GLY   291      36.571  33.164  55.385  1.00  0.00           N  
ATOM   4565  H   GLY   291      36.296  32.357  54.843  1.00  0.00           H  
ATOM   4566  CA  GLY   291      37.773  33.137  56.240  1.00  0.00           C  
ATOM   4567  HA2 GLY   291      37.764  34.011  56.892  1.00  0.00           H  
ATOM   4568  HA3 GLY   291      38.701  33.145  55.669  1.00  0.00           H  
ATOM   4569  C   GLY   291      37.895  31.969  57.302  1.00  0.00           C  
ATOM   4570  O   GLY   291      38.883  31.250  57.539  1.00  0.00           O  
ATOM   4571  N   GLY   292      36.749  31.638  57.852  1.00  0.00           N  
ATOM   4572  H   GLY   292      35.993  32.239  57.556  1.00  0.00           H  
ATOM   4573  CA  GLY   292      36.485  30.428  58.617  1.00  0.00           C  
ATOM   4574  HA2 GLY   292      35.592  30.551  59.229  1.00  0.00           H  
ATOM   4575  HA3 GLY   292      37.278  30.198  59.328  1.00  0.00           H  
ATOM   4576  C   GLY   292      36.455  29.140  57.720  1.00  0.00           C  
ATOM   4577  O   GLY   292      37.250  28.260  57.830  1.00  0.00           O  
ATOM   4578  N   HIE   293      35.508  28.965  56.774  1.00  0.00           N  
ATOM   4579  H   HIE   293      34.656  29.506  56.735  1.00  0.00           H  
ATOM   4580  CA  HIE   293      35.591  28.047  55.650  1.00  0.00           C  
ATOM   4581  HA  HIE   293      35.874  27.094  56.097  1.00  0.00           H  
ATOM   4582  CB  HIE   293      34.233  27.899  54.950  1.00  0.00           C  
ATOM   4583  HB2 HIE   293      34.198  27.500  53.936  1.00  0.00           H  
ATOM   4584  HB3 HIE   293      33.889  28.908  54.726  1.00  0.00           H  
ATOM   4585  CG  HIE   293      33.089  27.288  55.786  1.00  0.00           C  
ATOM   4586  ND1 HIE   293      32.264  28.057  56.585  1.00  0.00           N  
ATOM   4587  CE1 HIE   293      31.533  27.143  57.263  1.00  0.00           C  
ATOM   4588  HE1 HIE   293      30.742  27.499  57.907  1.00  0.00           H  
ATOM   4589  NE2 HIE   293      31.752  25.937  56.842  1.00  0.00           N  
ATOM   4590  HE2 HIE   293      31.262  25.095  57.110  1.00  0.00           H  
ATOM   4591  CD2 HIE   293      32.809  25.962  55.946  1.00  0.00           C  
ATOM   4592  HD2 HIE   293      33.278  25.161  55.394  1.00  0.00           H  
ATOM   4593  C   HIE   293      36.522  28.590  54.572  1.00  0.00           C  
ATOM   4594  O   HIE   293      36.522  29.797  54.245  1.00  0.00           O  
ATOM   4595  N   ILE   294      37.365  27.740  53.990  1.00  0.00           N  
ATOM   4596  H   ILE   294      37.336  26.782  54.309  1.00  0.00           H  
ATOM   4597  CA  ILE   294      38.168  27.911  52.680  1.00  0.00           C  
ATOM   4598  HA  ILE   294      37.845  28.849  52.228  1.00  0.00           H  
ATOM   4599  CB  ILE   294      39.662  27.929  52.888  1.00  0.00           C  
ATOM   4600  HB  ILE   294      39.907  26.913  53.196  1.00  0.00           H  
ATOM   4601  CG2 ILE   294      40.471  28.115  51.570  1.00  0.00           C  
ATOM   4602 HG21 ILE   294      40.349  29.048  51.021  1.00  0.00           H  
ATOM   4603 HG22 ILE   294      41.531  28.101  51.821  1.00  0.00           H  
ATOM   4604 HG23 ILE   294      40.257  27.264  50.923  1.00  0.00           H  
ATOM   4605  CG1 ILE   294      40.127  28.886  54.043  1.00  0.00           C  
ATOM   4606 HG12 ILE   294      41.167  28.675  54.292  1.00  0.00           H  
ATOM   4607 HG13 ILE   294      39.571  28.643  54.948  1.00  0.00           H  
ATOM   4608  CD1 ILE   294      40.034  30.366  53.842  1.00  0.00           C  
ATOM   4609 HD11 ILE   294      40.649  30.718  53.014  1.00  0.00           H  
ATOM   4610 HD12 ILE   294      39.003  30.719  53.807  1.00  0.00           H  
ATOM   4611 HD13 ILE   294      40.382  30.857  54.751  1.00  0.00           H  
ATOM   4612  C   ILE   294      37.792  26.795  51.784  1.00  0.00           C  
ATOM   4613  O   ILE   294      37.855  25.601  52.251  1.00  0.00           O  
ATOM   4614  N   LEU   295      37.255  27.046  50.588  1.00  0.00           N  
ATOM   4615  H   LEU   295      37.253  28.031  50.363  1.00  0.00           H  
ATOM   4616  CA  LEU   295      36.854  25.996  49.586  1.00  0.00           C  
ATOM   4617  HA  LEU   295      36.841  25.050  50.126  1.00  0.00           H  
ATOM   4618  CB  LEU   295      35.386  26.288  49.120  1.00  0.00           C  
ATOM   4619  HB2 LEU   295      35.292  27.343  48.863  1.00  0.00           H  
ATOM   4620  HB3 LEU   295      34.709  26.110  49.956  1.00  0.00           H  
ATOM   4621  CG  LEU   295      34.949  25.490  47.841  1.00  0.00           C  
ATOM   4622  HG  LEU   295      35.535  25.725  46.953  1.00  0.00           H  
ATOM   4623  CD1 LEU   295      34.859  24.030  48.035  1.00  0.00           C  
ATOM   4624 HD11 LEU   295      34.161  23.732  48.818  1.00  0.00           H  
ATOM   4625 HD12 LEU   295      34.465  23.462  47.192  1.00  0.00           H  
ATOM   4626 HD13 LEU   295      35.863  23.701  48.303  1.00  0.00           H  
ATOM   4627  CD2 LEU   295      33.560  25.959  47.600  1.00  0.00           C  
ATOM   4628 HD21 LEU   295      32.852  25.774  48.407  1.00  0.00           H  
ATOM   4629 HD22 LEU   295      33.560  27.032  47.407  1.00  0.00           H  
ATOM   4630 HD23 LEU   295      33.206  25.476  46.689  1.00  0.00           H  
ATOM   4631  C   LEU   295      37.884  25.786  48.531  1.00  0.00           C  
ATOM   4632  O   LEU   295      37.870  26.518  47.517  1.00  0.00           O  
ATOM   4633  N   LEU   296      38.742  24.738  48.676  1.00  0.00           N  
ATOM   4634  H   LEU   296      38.596  24.205  49.521  1.00  0.00           H  
ATOM   4635  CA  LEU   296      39.596  24.249  47.589  1.00  0.00           C  
ATOM   4636  HA  LEU   296      40.095  25.023  47.007  1.00  0.00           H  
ATOM   4637  CB  LEU   296      40.776  23.343  48.081  1.00  0.00           C  
ATOM   4638  HB2 LEU   296      41.199  22.956  47.155  1.00  0.00           H  
ATOM   4639  HB3 LEU   296      40.380  22.430  48.525  1.00  0.00           H  
ATOM   4640  CG  LEU   296      41.770  24.076  49.022  1.00  0.00           C  
ATOM   4641  HG  LEU   296      42.139  25.028  48.640  1.00  0.00           H  
ATOM   4642  CD1 LEU   296      41.218  24.387  50.404  1.00  0.00           C  
ATOM   4643 HD11 LEU   296      42.006  24.623  51.119  1.00  0.00           H  
ATOM   4644 HD12 LEU   296      40.572  25.264  50.348  1.00  0.00           H  
ATOM   4645 HD13 LEU   296      40.608  23.547  50.737  1.00  0.00           H  
ATOM   4646  CD2 LEU   296      42.881  23.051  49.119  1.00  0.00           C  
ATOM   4647 HD21 LEU   296      42.744  22.037  49.494  1.00  0.00           H  
ATOM   4648 HD22 LEU   296      43.329  22.984  48.127  1.00  0.00           H  
ATOM   4649 HD23 LEU   296      43.632  23.633  49.653  1.00  0.00           H  
ATOM   4650  C   LEU   296      38.739  23.474  46.544  1.00  0.00           C  
ATOM   4651  O   LEU   296      38.328  22.346  46.766  1.00  0.00           O  
ATOM   4652  N   LEU   297      38.572  24.110  45.325  1.00  0.00           N  
ATOM   4653  H   LEU   297      39.207  24.884  45.197  1.00  0.00           H  
ATOM   4654  CA  LEU   297      37.776  23.532  44.196  1.00  0.00           C  
ATOM   4655  HA  LEU   297      37.187  22.641  44.412  1.00  0.00           H  
ATOM   4656  CB  LEU   297      36.931  24.634  43.700  1.00  0.00           C  
ATOM   4657  HB2 LEU   297      37.585  25.205  43.041  1.00  0.00           H  
ATOM   4658  HB3 LEU   297      36.484  25.219  44.504  1.00  0.00           H  
ATOM   4659  CG  LEU   297      35.681  24.148  42.905  1.00  0.00           C  
ATOM   4660  HG  LEU   297      35.993  23.445  42.133  1.00  0.00           H  
ATOM   4661  CD1 LEU   297      34.616  23.470  43.884  1.00  0.00           C  
ATOM   4662 HD11 LEU   297      34.283  24.185  44.636  1.00  0.00           H  
ATOM   4663 HD12 LEU   297      33.790  23.052  43.309  1.00  0.00           H  
ATOM   4664 HD13 LEU   297      35.130  22.668  44.414  1.00  0.00           H  
ATOM   4665  CD2 LEU   297      34.927  25.230  42.268  1.00  0.00           C  
ATOM   4666 HD21 LEU   297      35.588  25.845  41.657  1.00  0.00           H  
ATOM   4667 HD22 LEU   297      34.163  24.746  41.660  1.00  0.00           H  
ATOM   4668 HD23 LEU   297      34.536  25.876  43.054  1.00  0.00           H  
ATOM   4669  C   LEU   297      38.874  23.120  43.140  1.00  0.00           C  
ATOM   4670  O   LEU   297      39.802  23.876  42.819  1.00  0.00           O  
ATOM   4671  N   ASP   298      38.727  21.913  42.541  1.00  0.00           N  
ATOM   4672  H   ASP   298      37.907  21.432  42.883  1.00  0.00           H  
ATOM   4673  CA  ASP   298      39.301  21.564  41.253  1.00  0.00           C  
ATOM   4674  HA  ASP   298      40.300  21.975  41.102  1.00  0.00           H  
ATOM   4675  CB  ASP   298      39.403  20.049  41.190  1.00  0.00           C  
ATOM   4676  HB2 ASP   298      38.410  19.608  41.104  1.00  0.00           H  
ATOM   4677  HB3 ASP   298      39.841  19.528  42.041  1.00  0.00           H  
ATOM   4678  CG  ASP   298      40.114  19.496  39.956  1.00  0.00           C  
ATOM   4679  OD1 ASP   298      41.094  20.214  39.540  1.00  0.00           O  
ATOM   4680  OD2 ASP   298      39.868  18.389  39.373  1.00  0.00           O  
ATOM   4681  C   ASP   298      38.443  22.093  40.048  1.00  0.00           C  
ATOM   4682  O   ASP   298      37.395  21.531  39.790  1.00  0.00           O  
ATOM   4683  N   LEU   299      39.036  22.928  39.219  1.00  0.00           N  
ATOM   4684  H   LEU   299      39.985  23.206  39.423  1.00  0.00           H  
ATOM   4685  CA  LEU   299      38.539  23.215  37.901  1.00  0.00           C  
ATOM   4686  HA  LEU   299      37.574  23.704  38.032  1.00  0.00           H  
ATOM   4687  CB  LEU   299      39.429  24.137  37.033  1.00  0.00           C  
ATOM   4688  HB2 LEU   299      39.175  24.190  35.975  1.00  0.00           H  
ATOM   4689  HB3 LEU   299      40.396  23.645  36.921  1.00  0.00           H  
ATOM   4690  CG  LEU   299      39.584  25.539  37.687  1.00  0.00           C  
ATOM   4691  HG  LEU   299      39.613  25.441  38.772  1.00  0.00           H  
ATOM   4692  CD1 LEU   299      40.710  26.452  37.229  1.00  0.00           C  
ATOM   4693 HD11 LEU   299      40.617  26.738  36.181  1.00  0.00           H  
ATOM   4694 HD12 LEU   299      40.759  27.377  37.804  1.00  0.00           H  
ATOM   4695 HD13 LEU   299      41.651  25.974  37.502  1.00  0.00           H  
ATOM   4696  CD2 LEU   299      38.392  26.440  37.291  1.00  0.00           C  
ATOM   4697 HD21 LEU   299      38.230  26.477  36.213  1.00  0.00           H  
ATOM   4698 HD22 LEU   299      37.482  26.212  37.846  1.00  0.00           H  
ATOM   4699 HD23 LEU   299      38.510  27.488  37.566  1.00  0.00           H  
ATOM   4700  C   LEU   299      38.257  21.879  37.144  1.00  0.00           C  
ATOM   4701  O   LEU   299      37.086  21.749  36.774  1.00  0.00           O  
ATOM   4702  N   SER   300      39.287  21.052  36.899  1.00  0.00           N  
ATOM   4703  H   SER   300      40.144  21.491  37.202  1.00  0.00           H  
ATOM   4704  CA  SER   300      39.291  20.029  35.827  1.00  0.00           C  
ATOM   4705  HA  SER   300      38.821  20.566  35.004  1.00  0.00           H  
ATOM   4706  CB  SER   300      40.716  19.610  35.500  1.00  0.00           C  
ATOM   4707  HB2 SER   300      41.365  20.445  35.231  1.00  0.00           H  
ATOM   4708  HB3 SER   300      40.679  18.860  34.710  1.00  0.00           H  
ATOM   4709  OG  SER   300      41.334  18.973  36.607  1.00  0.00           O  
ATOM   4710  HG  SER   300      41.765  19.613  37.178  1.00  0.00           H  
ATOM   4711  C   SER   300      38.304  18.802  35.992  1.00  0.00           C  
ATOM   4712  O   SER   300      37.614  18.587  35.024  1.00  0.00           O  
ATOM   4713  N   THR   301      38.225  18.162  37.175  1.00  0.00           N  
ATOM   4714  H   THR   301      38.956  18.294  37.859  1.00  0.00           H  
ATOM   4715  CA  THR   301      37.456  16.914  37.154  1.00  0.00           C  
ATOM   4716  HA  THR   301      36.655  17.044  36.426  1.00  0.00           H  
ATOM   4717  CB  THR   301      38.300  15.754  36.580  1.00  0.00           C  
ATOM   4718  HB  THR   301      38.656  16.054  35.595  1.00  0.00           H  
ATOM   4719  CG2 THR   301      39.477  15.281  37.400  1.00  0.00           C  
ATOM   4720 HG21 THR   301      40.094  16.164  37.571  1.00  0.00           H  
ATOM   4721 HG22 THR   301      39.213  14.992  38.417  1.00  0.00           H  
ATOM   4722 HG23 THR   301      40.018  14.457  36.936  1.00  0.00           H  
ATOM   4723  OG1 THR   301      37.526  14.641  36.340  1.00  0.00           O  
ATOM   4724  HG1 THR   301      36.860  14.984  35.741  1.00  0.00           H  
ATOM   4725  C   THR   301      36.849  16.533  38.499  1.00  0.00           C  
ATOM   4726  O   THR   301      35.757  15.994  38.612  1.00  0.00           O  
ATOM   4727  N   ARG   302      37.409  16.867  39.646  1.00  0.00           N  
ATOM   4728  H   ARG   302      38.267  17.399  39.609  1.00  0.00           H  
ATOM   4729  CA  ARG   302      36.873  16.578  40.965  1.00  0.00           C  
ATOM   4730  HA  ARG   302      36.532  15.543  40.997  1.00  0.00           H  
ATOM   4731  CB  ARG   302      38.055  16.643  41.924  1.00  0.00           C  
ATOM   4732  HB2 ARG   302      37.619  16.416  42.897  1.00  0.00           H  
ATOM   4733  HB3 ARG   302      38.569  17.594  41.788  1.00  0.00           H  
ATOM   4734  CG  ARG   302      39.131  15.655  41.688  1.00  0.00           C  
ATOM   4735  HG2 ARG   302      39.607  15.879  40.733  1.00  0.00           H  
ATOM   4736  HG3 ARG   302      38.756  14.631  41.689  1.00  0.00           H  
ATOM   4737  CD  ARG   302      40.141  15.760  42.869  1.00  0.00           C  
ATOM   4738  HD2 ARG   302      40.316  16.807  43.117  1.00  0.00           H  
ATOM   4739  HD3 ARG   302      41.094  15.354  42.527  1.00  0.00           H  
ATOM   4740  NE  ARG   302      39.649  15.036  44.122  1.00  0.00           N  
ATOM   4741  HE  ARG   302      38.903  14.369  43.985  1.00  0.00           H  
ATOM   4742  CZ  ARG   302      40.187  15.197  45.357  1.00  0.00           C  
ATOM   4743  NH1 ARG   302      41.274  15.874  45.579  1.00  0.00           N  
ATOM   4744 HH11 ARG   302      41.618  15.847  46.528  1.00  0.00           H  
ATOM   4745 HH12 ARG   302      41.885  16.248  44.867  1.00  0.00           H  
ATOM   4746  NH2 ARG   302      39.511  14.729  46.336  1.00  0.00           N  
ATOM   4747 HH21 ARG   302      38.668  14.237  46.078  1.00  0.00           H  
ATOM   4748 HH22 ARG   302      39.975  14.803  47.230  1.00  0.00           H  
ATOM   4749  C   ARG   302      35.674  17.462  41.450  1.00  0.00           C  
ATOM   4750  O   ARG   302      34.916  16.963  42.230  1.00  0.00           O  
ATOM   4751  N   ARG   303      35.532  18.728  41.068  1.00  0.00           N  
ATOM   4752  H   ARG   303      36.142  19.039  40.327  1.00  0.00           H  
ATOM   4753  CA  ARG   303      34.875  19.805  41.799  1.00  0.00           C  
ATOM   4754  HA  ARG   303      35.120  20.746  41.306  1.00  0.00           H  
ATOM   4755  CB  ARG   303      33.291  19.759  41.785  1.00  0.00           C  
ATOM   4756  HB2 ARG   303      32.851  20.554  42.388  1.00  0.00           H  
ATOM   4757  HB3 ARG   303      32.937  18.895  42.348  1.00  0.00           H  
ATOM   4758  CG  ARG   303      32.543  19.760  40.441  1.00  0.00           C  
ATOM   4759  HG2 ARG   303      31.525  19.407  40.608  1.00  0.00           H  
ATOM   4760  HG3 ARG   303      32.966  19.049  39.731  1.00  0.00           H  
ATOM   4761  CD  ARG   303      32.343  21.135  39.737  1.00  0.00           C  
ATOM   4762  HD2 ARG   303      31.882  21.818  40.451  1.00  0.00           H  
ATOM   4763  HD3 ARG   303      31.668  21.012  38.890  1.00  0.00           H  
ATOM   4764  NE  ARG   303      33.595  21.633  39.178  1.00  0.00           N  
ATOM   4765  HE  ARG   303      34.300  20.910  39.162  1.00  0.00           H  
ATOM   4766  CZ  ARG   303      33.948  22.861  38.753  1.00  0.00           C  
ATOM   4767  NH1 ARG   303      35.138  23.084  38.325  1.00  0.00           N  
ATOM   4768 HH11 ARG   303      35.897  22.423  38.404  1.00  0.00           H  
ATOM   4769 HH12 ARG   303      35.294  23.896  37.745  1.00  0.00           H  
ATOM   4770  NH2 ARG   303      33.099  23.795  38.596  1.00  0.00           N  
ATOM   4771 HH21 ARG   303      33.339  24.692  38.198  1.00  0.00           H  
ATOM   4772 HH22 ARG   303      32.149  23.700  38.927  1.00  0.00           H  
ATOM   4773  C   ARG   303      35.494  20.017  43.181  1.00  0.00           C  
ATOM   4774  O   ARG   303      36.398  20.765  43.282  1.00  0.00           O  
ATOM   4775  N   LEU   304      35.025  19.454  44.276  1.00  0.00           N  
ATOM   4776  H   LEU   304      34.193  18.887  44.190  1.00  0.00           H  
ATOM   4777  CA  LEU   304      35.654  19.463  45.612  1.00  0.00           C  
ATOM   4778  HA  LEU   304      35.645  20.508  45.923  1.00  0.00           H  
ATOM   4779  CB  LEU   304      34.741  18.692  46.537  1.00  0.00           C  
ATOM   4780  HB2 LEU   304      34.704  17.662  46.182  1.00  0.00           H  
ATOM   4781  HB3 LEU   304      33.719  19.070  46.515  1.00  0.00           H  
ATOM   4782  CG  LEU   304      35.246  18.715  48.037  1.00  0.00           C  
ATOM   4783  HG  LEU   304      36.292  18.407  48.059  1.00  0.00           H  
ATOM   4784  CD1 LEU   304      35.100  20.063  48.648  1.00  0.00           C  
ATOM   4785 HD11 LEU   304      35.537  20.123  49.644  1.00  0.00           H  
ATOM   4786 HD12 LEU   304      35.515  20.878  48.054  1.00  0.00           H  
ATOM   4787 HD13 LEU   304      34.040  20.257  48.816  1.00  0.00           H  
ATOM   4788  CD2 LEU   304      34.531  17.640  48.849  1.00  0.00           C  
ATOM   4789 HD21 LEU   304      34.985  17.532  49.834  1.00  0.00           H  
ATOM   4790 HD22 LEU   304      33.455  17.682  49.014  1.00  0.00           H  
ATOM   4791 HD23 LEU   304      34.788  16.662  48.442  1.00  0.00           H  
ATOM   4792  C   LEU   304      37.054  18.919  45.547  1.00  0.00           C  
ATOM   4793  O   LEU   304      37.139  17.745  45.262  1.00  0.00           O  
ATOM   4794  N   ILE   305      38.026  19.670  46.125  1.00  0.00           N  
ATOM   4795  H   ILE   305      37.917  20.665  46.257  1.00  0.00           H  
ATOM   4796  CA  ILE   305      39.344  19.107  46.550  1.00  0.00           C  
ATOM   4797  HA  ILE   305      39.441  18.120  46.099  1.00  0.00           H  
ATOM   4798  CB  ILE   305      40.595  19.895  46.133  1.00  0.00           C  
ATOM   4799  HB  ILE   305      40.641  20.954  46.388  1.00  0.00           H  
ATOM   4800  CG2 ILE   305      41.957  19.255  46.650  1.00  0.00           C  
ATOM   4801 HG21 ILE   305      42.129  19.265  47.726  1.00  0.00           H  
ATOM   4802 HG22 ILE   305      42.077  18.265  46.211  1.00  0.00           H  
ATOM   4803 HG23 ILE   305      42.817  19.807  46.268  1.00  0.00           H  
ATOM   4804  CG1 ILE   305      40.626  19.884  44.592  1.00  0.00           C  
ATOM   4805 HG12 ILE   305      39.622  20.190  44.297  1.00  0.00           H  
ATOM   4806 HG13 ILE   305      40.833  18.868  44.255  1.00  0.00           H  
ATOM   4807  CD1 ILE   305      41.753  20.854  44.099  1.00  0.00           C  
ATOM   4808 HD11 ILE   305      41.504  21.898  44.289  1.00  0.00           H  
ATOM   4809 HD12 ILE   305      42.737  20.622  44.506  1.00  0.00           H  
ATOM   4810 HD13 ILE   305      41.845  20.780  43.015  1.00  0.00           H  
ATOM   4811  C   ILE   305      39.240  18.929  48.060  1.00  0.00           C  
ATOM   4812  O   ILE   305      39.095  17.778  48.469  1.00  0.00           O  
ATOM   4813  N   ARG   306      39.020  20.018  48.777  1.00  0.00           N  
ATOM   4814  H   ARG   306      38.892  20.904  48.309  1.00  0.00           H  
ATOM   4815  CA  ARG   306      38.903  19.962  50.229  1.00  0.00           C  
ATOM   4816  HA  ARG   306      38.294  19.091  50.470  1.00  0.00           H  
ATOM   4817  CB  ARG   306      40.373  19.892  50.670  1.00  0.00           C  
ATOM   4818  HB2 ARG   306      40.874  20.726  50.178  1.00  0.00           H  
ATOM   4819  HB3 ARG   306      40.762  18.935  50.322  1.00  0.00           H  
ATOM   4820  CG  ARG   306      40.386  19.948  52.197  1.00  0.00           C  
ATOM   4821  HG2 ARG   306      39.579  19.301  52.542  1.00  0.00           H  
ATOM   4822  HG3 ARG   306      40.149  20.957  52.534  1.00  0.00           H  
ATOM   4823  CD  ARG   306      41.757  19.537  52.767  1.00  0.00           C  
ATOM   4824  HD2 ARG   306      42.477  20.101  52.173  1.00  0.00           H  
ATOM   4825  HD3 ARG   306      41.957  18.473  52.644  1.00  0.00           H  
ATOM   4826  NE  ARG   306      41.855  19.943  54.211  1.00  0.00           N  
ATOM   4827  HE  ARG   306      41.020  20.013  54.776  1.00  0.00           H  
ATOM   4828  CZ  ARG   306      42.921  20.239  54.911  1.00  0.00           C  
ATOM   4829  NH1 ARG   306      44.105  20.326  54.425  1.00  0.00           N  
ATOM   4830 HH11 ARG   306      44.219  19.986  53.481  1.00  0.00           H  
ATOM   4831 HH12 ARG   306      44.986  20.370  54.916  1.00  0.00           H  
ATOM   4832  NH2 ARG   306      42.701  20.695  56.100  1.00  0.00           N  
ATOM   4833 HH21 ARG   306      43.479  20.906  56.708  1.00  0.00           H  
ATOM   4834 HH22 ARG   306      41.785  20.785  56.516  1.00  0.00           H  
ATOM   4835  C   ARG   306      38.170  21.210  50.698  1.00  0.00           C  
ATOM   4836  O   ARG   306      38.527  22.378  50.338  1.00  0.00           O  
ATOM   4837  N   VAL   307      37.165  21.106  51.552  1.00  0.00           N  
ATOM   4838  H   VAL   307      36.899  20.179  51.852  1.00  0.00           H  
ATOM   4839  CA  VAL   307      36.746  22.249  52.447  1.00  0.00           C  
ATOM   4840  HA  VAL   307      36.917  23.214  51.970  1.00  0.00           H  
ATOM   4841  CB  VAL   307      35.282  22.024  52.932  1.00  0.00           C  
ATOM   4842  HB  VAL   307      35.304  21.162  53.598  1.00  0.00           H  
ATOM   4843  CG1 VAL   307      34.826  23.257  53.794  1.00  0.00           C  
ATOM   4844 HG11 VAL   307      35.510  23.484  54.612  1.00  0.00           H  
ATOM   4845 HG12 VAL   307      34.718  24.163  53.198  1.00  0.00           H  
ATOM   4846 HG13 VAL   307      33.830  23.116  54.213  1.00  0.00           H  
ATOM   4847  CG2 VAL   307      34.245  21.686  51.821  1.00  0.00           C  
ATOM   4848 HG21 VAL   307      34.116  20.604  51.812  1.00  0.00           H  
ATOM   4849 HG22 VAL   307      33.248  21.962  52.164  1.00  0.00           H  
ATOM   4850 HG23 VAL   307      34.506  22.112  50.852  1.00  0.00           H  
ATOM   4851  C   VAL   307      37.587  22.262  53.711  1.00  0.00           C  
ATOM   4852  O   VAL   307      37.883  21.151  54.250  1.00  0.00           O  
ATOM   4853  N   ILE   308      38.277  23.348  54.094  1.00  0.00           N  
ATOM   4854  H   ILE   308      38.314  24.192  53.541  1.00  0.00           H  
ATOM   4855  CA  ILE   308      38.928  23.621  55.364  1.00  0.00           C  
ATOM   4856  HA  ILE   308      39.206  22.697  55.870  1.00  0.00           H  
ATOM   4857  CB  ILE   308      40.196  24.406  55.051  1.00  0.00           C  
ATOM   4858  HB  ILE   308      40.027  25.368  54.567  1.00  0.00           H  
ATOM   4859  CG2 ILE   308      40.767  24.840  56.369  1.00  0.00           C  
ATOM   4860 HG21 ILE   308      41.696  25.410  56.344  1.00  0.00           H  
ATOM   4861 HG22 ILE   308      40.140  25.509  56.958  1.00  0.00           H  
ATOM   4862 HG23 ILE   308      41.082  23.972  56.949  1.00  0.00           H  
ATOM   4863  CG1 ILE   308      41.195  23.580  54.263  1.00  0.00           C  
ATOM   4864 HG12 ILE   308      40.791  23.297  53.291  1.00  0.00           H  
ATOM   4865 HG13 ILE   308      41.564  22.690  54.772  1.00  0.00           H  
ATOM   4866  CD1 ILE   308      42.498  24.480  54.077  1.00  0.00           C  
ATOM   4867 HD11 ILE   308      43.092  24.382  54.986  1.00  0.00           H  
ATOM   4868 HD12 ILE   308      43.150  24.146  53.270  1.00  0.00           H  
ATOM   4869 HD13 ILE   308      42.309  25.546  53.955  1.00  0.00           H  
ATOM   4870  C   ILE   308      37.856  24.346  56.202  1.00  0.00           C  
ATOM   4871  O   ILE   308      37.312  25.318  55.698  1.00  0.00           O  
ATOM   4872  N   TYR   309      37.642  23.761  57.399  1.00  0.00           N  
ATOM   4873  H   TYR   309      38.149  22.935  57.683  1.00  0.00           H  
ATOM   4874  CA  TYR   309      36.777  24.350  58.422  1.00  0.00           C  
ATOM   4875  HA  TYR   309      36.083  25.074  57.996  1.00  0.00           H  
ATOM   4876  CB  TYR   309      36.037  23.220  59.173  1.00  0.00           C  
ATOM   4877  HB2 TYR   309      35.371  23.721  59.876  1.00  0.00           H  
ATOM   4878  HB3 TYR   309      36.684  22.594  59.788  1.00  0.00           H  
ATOM   4879  CG  TYR   309      35.083  22.491  58.292  1.00  0.00           C  
ATOM   4880  CD1 TYR   309      35.434  21.207  57.934  1.00  0.00           C  
ATOM   4881  HD1 TYR   309      36.437  20.843  58.104  1.00  0.00           H  
ATOM   4882  CE1 TYR   309      34.587  20.405  57.118  1.00  0.00           C  
ATOM   4883  HE1 TYR   309      34.907  19.402  56.878  1.00  0.00           H  
ATOM   4884  CZ  TYR   309      33.316  20.970  56.726  1.00  0.00           C  
ATOM   4885  OH  TYR   309      32.395  20.163  56.117  1.00  0.00           O  
ATOM   4886  HH  TYR   309      32.828  19.462  55.625  1.00  0.00           H  
ATOM   4887  CE2 TYR   309      32.899  22.187  57.193  1.00  0.00           C  
ATOM   4888  HE2 TYR   309      31.914  22.583  56.992  1.00  0.00           H  
ATOM   4889  CD2 TYR   309      33.871  22.999  57.817  1.00  0.00           C  
ATOM   4890  HD2 TYR   309      33.571  24.010  58.050  1.00  0.00           H  
ATOM   4891  C   TYR   309      37.752  25.108  59.461  1.00  0.00           C  
ATOM   4892  O   TYR   309      38.819  24.617  59.869  1.00  0.00           O  
ATOM   4893  N   ASN   310      37.251  26.223  59.955  1.00  0.00           N  
ATOM   4894  H   ASN   310      36.411  26.547  59.498  1.00  0.00           H  
ATOM   4895  CA  ASN   310      37.943  27.200  60.763  1.00  0.00           C  
ATOM   4896  HA  ASN   310      37.553  28.125  60.340  1.00  0.00           H  
ATOM   4897  CB  ASN   310      37.463  26.982  62.253  1.00  0.00           C  
ATOM   4898  HB2 ASN   310      37.832  25.999  62.549  1.00  0.00           H  
ATOM   4899  HB3 ASN   310      36.405  27.211  62.377  1.00  0.00           H  
ATOM   4900  CG  ASN   310      38.222  27.906  63.250  1.00  0.00           C  
ATOM   4901  OD1 ASN   310      38.566  29.003  62.993  1.00  0.00           O  
ATOM   4902  ND2 ASN   310      38.621  27.390  64.376  1.00  0.00           N  
ATOM   4903 HD21 ASN   310      38.444  26.411  64.549  1.00  0.00           H  
ATOM   4904 HD22 ASN   310      39.063  28.091  64.954  1.00  0.00           H  
ATOM   4905  C   ASN   310      39.407  27.305  60.409  1.00  0.00           C  
ATOM   4906  O   ASN   310      40.276  27.016  61.299  1.00  0.00           O  
ATOM   4907  N   PHE   311      39.744  27.691  59.178  1.00  0.00           N  
ATOM   4908  H   PHE   311      39.055  27.910  58.473  1.00  0.00           H  
ATOM   4909  CA  PHE   311      41.045  28.205  58.737  1.00  0.00           C  
ATOM   4910  HA  PHE   311      41.695  27.368  58.991  1.00  0.00           H  
ATOM   4911  CB  PHE   311      41.101  28.604  57.263  1.00  0.00           C  
ATOM   4912  HB2 PHE   311      40.377  29.415  57.184  1.00  0.00           H  
ATOM   4913  HB3 PHE   311      40.884  27.744  56.629  1.00  0.00           H  
ATOM   4914  CG  PHE   311      42.523  29.097  56.897  1.00  0.00           C  
ATOM   4915  CD1 PHE   311      42.876  30.466  56.721  1.00  0.00           C  
ATOM   4916  HD1 PHE   311      42.033  31.141  56.712  1.00  0.00           H  
ATOM   4917  CE1 PHE   311      44.197  30.919  56.764  1.00  0.00           C  
ATOM   4918  HE1 PHE   311      44.501  31.946  56.905  1.00  0.00           H  
ATOM   4919  CZ  PHE   311      45.226  29.960  56.760  1.00  0.00           C  
ATOM   4920  HZ  PHE   311      46.272  30.226  56.763  1.00  0.00           H  
ATOM   4921  CE2 PHE   311      44.935  28.577  56.695  1.00  0.00           C  
ATOM   4922  HE2 PHE   311      45.765  27.889  56.638  1.00  0.00           H  
ATOM   4923  CD2 PHE   311      43.580  28.189  56.912  1.00  0.00           C  
ATOM   4924  HD2 PHE   311      43.476  27.122  57.046  1.00  0.00           H  
ATOM   4925  C   PHE   311      41.649  29.362  59.649  1.00  0.00           C  
ATOM   4926  O   PHE   311      42.785  29.283  60.228  1.00  0.00           O  
ATOM   4927  N   CYS   312      40.944  30.500  59.747  1.00  0.00           N  
ATOM   4928  H   CYS   312      40.104  30.438  59.189  1.00  0.00           H  
ATOM   4929  CA  CYS   312      41.223  31.755  60.462  1.00  0.00           C  
ATOM   4930  HA  CYS   312      41.771  31.512  61.373  1.00  0.00           H  
ATOM   4931  CB  CYS   312      41.989  32.642  59.454  1.00  0.00           C  
ATOM   4932  HB2 CYS   312      42.800  32.123  58.944  1.00  0.00           H  
ATOM   4933  HB3 CYS   312      42.341  33.506  60.016  1.00  0.00           H  
ATOM   4934  SG  CYS   312      41.091  33.330  58.024  1.00  0.00           S  
ATOM   4935  HG  CYS   312      40.425  32.187  57.840  1.00  0.00           H  
ATOM   4936  C   CYS   312      39.898  32.512  60.885  1.00  0.00           C  
ATOM   4937  O   CYS   312      38.842  31.880  60.929  1.00  0.00           O
[truncated: 57,708 more chars]
