# Supplementary material for: Cache: Utilizing ultra-large library screening in Rosetta to identify novel binders of the WD-repeat domain of Leucine-Rich Repeat Kinase 2
Source: J Cheminform. 2025 Sep 25;17:145. doi: 10.1186/s13321-025-01084-3 (PMC12465524; doi:10.1186/s13321-025-01084-3)
Supplement: Supplementary file 1 — Supplementary material 1. Files S: All clustered PDB structures and clustering information from the MDsimulation. [file 13321_2025_1084_MOESM1_ESM.zip › rep.c6.pdb]

CRYST1   90.381   81.475   89.514  90.00  90.00  90.00               1
ATOM      1  N   THR     1      52.920  22.747  56.686  1.00  0.00           N  
ATOM      2  H1  THR     1      53.845  23.137  56.793  1.00  0.00           H  
ATOM      3  H2  THR     1      52.734  22.213  55.850  1.00  0.00           H  
ATOM      4  H3  THR     1      52.724  22.157  57.482  1.00  0.00           H  
ATOM      5  CA  THR     1      52.038  23.967  56.685  1.00  0.00           C  
ATOM      6  HA  THR     1      51.942  24.529  55.757  1.00  0.00           H  
ATOM      7  CB  THR     1      50.573  23.638  57.064  1.00  0.00           C  
ATOM      8  HB  THR     1      50.578  22.962  57.919  1.00  0.00           H  
ATOM      9  CG2 THR     1      49.652  24.829  57.090  1.00  0.00           C  
ATOM     10 HG21 THR     1      50.001  25.608  56.414  1.00  0.00           H  
ATOM     11 HG22 THR     1      48.621  24.544  56.879  1.00  0.00           H  
ATOM     12 HG23 THR     1      49.596  25.191  58.117  1.00  0.00           H  
ATOM     13  OG1 THR     1      50.063  22.915  55.964  1.00  0.00           O  
ATOM     14  HG1 THR     1      50.488  22.058  56.045  1.00  0.00           H  
ATOM     15  C   THR     1      52.646  24.945  57.646  1.00  0.00           C  
ATOM     16  O   THR     1      52.616  24.685  58.893  1.00  0.00           O  
ATOM     17  N   ARG     2      53.423  25.998  57.181  1.00  0.00           N  
ATOM     18  H   ARG     2      53.440  26.283  56.212  1.00  0.00           H  
ATOM     19  CA  ARG     2      54.168  26.840  58.100  1.00  0.00           C  
ATOM     20  HA  ARG     2      54.416  26.239  58.975  1.00  0.00           H  
ATOM     21  CB  ARG     2      55.510  27.309  57.499  1.00  0.00           C  
ATOM     22  HB2 ARG     2      55.924  28.003  58.231  1.00  0.00           H  
ATOM     23  HB3 ARG     2      55.231  27.802  56.568  1.00  0.00           H  
ATOM     24  CG  ARG     2      56.509  26.223  57.162  1.00  0.00           C  
ATOM     25  HG2 ARG     2      55.983  25.533  56.503  1.00  0.00           H  
ATOM     26  HG3 ARG     2      56.774  25.766  58.116  1.00  0.00           H  
ATOM     27  CD  ARG     2      57.843  26.681  56.523  1.00  0.00           C  
ATOM     28  HD2 ARG     2      57.526  27.163  55.598  1.00  0.00           H  
ATOM     29  HD3 ARG     2      58.419  25.786  56.288  1.00  0.00           H  
ATOM     30  NE  ARG     2      58.592  27.675  57.353  1.00  0.00           N  
ATOM     31  HE  ARG     2      58.677  27.435  58.331  1.00  0.00           H  
ATOM     32  CZ  ARG     2      59.447  28.597  56.881  1.00  0.00           C  
ATOM     33  NH1 ARG     2      59.712  28.601  55.609  1.00  0.00           N  
ATOM     34 HH11 ARG     2      60.470  29.153  55.233  1.00  0.00           H  
ATOM     35 HH12 ARG     2      59.210  28.011  54.960  1.00  0.00           H  
ATOM     36  NH2 ARG     2      60.018  29.401  57.680  1.00  0.00           N  
ATOM     37 HH21 ARG     2      59.822  29.373  58.670  1.00  0.00           H  
ATOM     38 HH22 ARG     2      60.433  30.180  57.189  1.00  0.00           H  
ATOM     39  C   ARG     2      53.250  28.042  58.471  1.00  0.00           C  
ATOM     40  O   ARG     2      52.697  28.809  57.619  1.00  0.00           O  
ATOM     41  N   ARG     3      52.991  28.163  59.745  1.00  0.00           N  
ATOM     42  H   ARG     3      53.414  27.553  60.430  1.00  0.00           H  
ATOM     43  CA  ARG     3      52.307  29.276  60.369  1.00  0.00           C  
ATOM     44  HA  ARG     3      51.670  29.717  59.602  1.00  0.00           H  
ATOM     45  CB  ARG     3      51.186  28.751  61.314  1.00  0.00           C  
ATOM     46  HB2 ARG     3      51.657  28.091  62.042  1.00  0.00           H  
ATOM     47  HB3 ARG     3      50.460  28.217  60.700  1.00  0.00           H  
ATOM     48  CG  ARG     3      50.466  29.897  61.953  1.00  0.00           C  
ATOM     49  HG2 ARG     3      50.303  30.617  61.151  1.00  0.00           H  
ATOM     50  HG3 ARG     3      51.080  30.435  62.675  1.00  0.00           H  
ATOM     51  CD  ARG     3      49.163  29.443  62.623  1.00  0.00           C  
ATOM     52  HD2 ARG     3      49.265  29.097  63.652  1.00  0.00           H  
ATOM     53  HD3 ARG     3      48.753  28.627  62.029  1.00  0.00           H  
ATOM     54  NE  ARG     3      48.208  30.536  62.745  1.00  0.00           N  
ATOM     55  HE  ARG     3      47.588  30.642  61.955  1.00  0.00           H  
ATOM     56  CZ  ARG     3      48.241  31.517  63.697  1.00  0.00           C  
ATOM     57  NH1 ARG     3      49.083  31.594  64.667  1.00  0.00           N  
ATOM     58 HH11 ARG     3      49.724  30.853  64.911  1.00  0.00           H  
ATOM     59 HH12 ARG     3      49.019  32.406  65.265  1.00  0.00           H  
ATOM     60  NH2 ARG     3      47.342  32.427  63.708  1.00  0.00           N  
ATOM     61 HH21 ARG     3      47.414  33.131  64.428  1.00  0.00           H  
ATOM     62 HH22 ARG     3      46.611  32.474  63.013  1.00  0.00           H  
ATOM     63  C   ARG     3      53.171  30.379  60.924  1.00  0.00           C  
ATOM     64  O   ARG     3      54.057  30.049  61.783  1.00  0.00           O  
ATOM     65  N   ILE     4      53.125  31.593  60.498  1.00  0.00           N  
ATOM     66  H   ILE     4      52.442  31.727  59.765  1.00  0.00           H  
ATOM     67  CA  ILE     4      53.906  32.731  61.033  1.00  0.00           C  
ATOM     68  HA  ILE     4      54.414  32.310  61.901  1.00  0.00           H  
ATOM     69  CB  ILE     4      54.989  33.294  60.047  1.00  0.00           C  
ATOM     70  HB  ILE     4      54.525  33.812  59.208  1.00  0.00           H  
ATOM     71  CG2 ILE     4      55.872  34.399  60.665  1.00  0.00           C  
ATOM     72 HG21 ILE     4      56.531  33.988  61.429  1.00  0.00           H  
ATOM     73 HG22 ILE     4      56.583  34.777  59.930  1.00  0.00           H  
ATOM     74 HG23 ILE     4      55.353  35.270  61.066  1.00  0.00           H  
ATOM     75  CG1 ILE     4      55.962  32.147  59.505  1.00  0.00           C  
ATOM     76 HG12 ILE     4      56.044  31.363  60.258  1.00  0.00           H  
ATOM     77 HG13 ILE     4      56.956  32.485  59.212  1.00  0.00           H  
ATOM     78  CD1 ILE     4      55.421  31.554  58.122  1.00  0.00           C  
ATOM     79 HD11 ILE     4      56.106  30.760  57.827  1.00  0.00           H  
ATOM     80 HD12 ILE     4      54.488  31.006  58.247  1.00  0.00           H  
ATOM     81 HD13 ILE     4      55.130  32.288  57.371  1.00  0.00           H  
ATOM     82  C   ILE     4      52.979  33.931  61.547  1.00  0.00           C  
ATOM     83  O   ILE     4      52.302  34.558  60.739  1.00  0.00           O  
ATOM     84  N   LEU     5      53.016  34.269  62.806  1.00  0.00           N  
ATOM     85  H   LEU     5      53.649  33.654  63.297  1.00  0.00           H  
ATOM     86  CA  LEU     5      52.497  35.520  63.408  1.00  0.00           C  
ATOM     87  HA  LEU     5      51.501  35.718  63.013  1.00  0.00           H  
ATOM     88  CB  LEU     5      52.298  35.192  64.937  1.00  0.00           C  
ATOM     89  HB2 LEU     5      53.155  34.639  65.323  1.00  0.00           H  
ATOM     90  HB3 LEU     5      51.403  34.571  64.925  1.00  0.00           H  
ATOM     91  CG  LEU     5      52.098  36.389  65.840  1.00  0.00           C  
ATOM     92  HG  LEU     5      52.965  36.981  65.548  1.00  0.00           H  
ATOM     93  CD1 LEU     5      50.837  37.154  65.435  1.00  0.00           C  
ATOM     94 HD11 LEU     5      50.034  36.446  65.639  1.00  0.00           H  
ATOM     95 HD12 LEU     5      50.885  38.105  65.965  1.00  0.00           H  
ATOM     96 HD13 LEU     5      50.723  37.301  64.361  1.00  0.00           H  
ATOM     97  CD2 LEU     5      52.175  36.130  67.331  1.00  0.00           C  
ATOM     98 HD21 LEU     5      53.163  35.812  67.664  1.00  0.00           H  
ATOM     99 HD22 LEU     5      51.887  37.032  67.871  1.00  0.00           H  
ATOM    100 HD23 LEU     5      51.392  35.400  67.534  1.00  0.00           H  
ATOM    101  C   LEU     5      53.456  36.707  63.140  1.00  0.00           C  
ATOM    102  O   LEU     5      54.596  36.656  63.554  1.00  0.00           O  
ATOM    103  N   LEU     6      53.029  37.784  62.575  1.00  0.00           N  
ATOM    104  H   LEU     6      52.106  37.788  62.165  1.00  0.00           H  
ATOM    105  CA  LEU     6      53.799  39.061  62.450  1.00  0.00           C  
ATOM    106  HA  LEU     6      54.852  38.808  62.322  1.00  0.00           H  
ATOM    107  CB  LEU     6      53.440  39.995  61.231  1.00  0.00           C  
ATOM    108  HB2 LEU     6      54.206  40.751  61.058  1.00  0.00           H  
ATOM    109  HB3 LEU     6      52.486  40.443  61.509  1.00  0.00           H  
ATOM    110  CG  LEU     6      53.118  39.286  59.908  1.00  0.00           C  
ATOM    111  HG  LEU     6      52.496  38.395  59.994  1.00  0.00           H  
ATOM    112  CD1 LEU     6      52.619  40.376  58.859  1.00  0.00           C  
ATOM    113 HD11 LEU     6      51.574  40.610  59.062  1.00  0.00           H  
ATOM    114 HD12 LEU     6      53.267  41.244  58.985  1.00  0.00           H  
ATOM    115 HD13 LEU     6      52.628  40.082  57.809  1.00  0.00           H  
ATOM    116  CD2 LEU     6      54.447  38.726  59.375  1.00  0.00           C  
ATOM    117 HD21 LEU     6      55.146  39.557  59.285  1.00  0.00           H  
ATOM    118 HD22 LEU     6      54.900  38.022  60.073  1.00  0.00           H  
ATOM    119 HD23 LEU     6      54.421  38.407  58.333  1.00  0.00           H  
ATOM    120  C   LEU     6      53.649  39.853  63.812  1.00  0.00           C  
ATOM    121  O   LEU     6      52.588  39.903  64.347  1.00  0.00           O  
ATOM    122  N   PRO     7      54.860  40.272  64.426  1.00  0.00           N  
ATOM    123  CD  PRO     7      56.146  40.433  63.748  1.00  0.00           C  
ATOM    124  HD2 PRO     7      56.051  41.254  63.038  1.00  0.00           H  
ATOM    125  HD3 PRO     7      56.395  39.476  63.290  1.00  0.00           H  
ATOM    126  CG  PRO     7      57.225  40.709  64.855  1.00  0.00           C  
ATOM    127  HG2 PRO     7      57.612  39.810  65.334  1.00  0.00           H  
ATOM    128  HG3 PRO     7      58.060  41.281  64.448  1.00  0.00           H  
ATOM    129  CB  PRO     7      56.228  41.558  65.741  1.00  0.00           C  
ATOM    130  HB2 PRO     7      56.668  41.763  66.717  1.00  0.00           H  
ATOM    131  HB3 PRO     7      55.942  42.459  65.199  1.00  0.00           H  
ATOM    132  CA  PRO     7      55.015  40.638  65.792  1.00  0.00           C  
ATOM    133  HA  PRO     7      55.277  39.722  66.322  1.00  0.00           H  
ATOM    134  C   PRO     7      53.763  41.327  66.389  1.00  0.00           C  
ATOM    135  O   PRO     7      53.535  42.511  66.153  1.00  0.00           O  
ATOM    136  N   LYS     8      53.121  40.548  67.243  1.00  0.00           N  
ATOM    137  H   LYS     8      53.386  39.574  67.197  1.00  0.00           H  
ATOM    138  CA  LYS     8      52.022  40.933  68.235  1.00  0.00           C  
ATOM    139  HA  LYS     8      51.555  40.019  68.602  1.00  0.00           H  
ATOM    140  CB  LYS     8      52.645  41.744  69.375  1.00  0.00           C  
ATOM    141  HB2 LYS     8      51.821  41.970  70.052  1.00  0.00           H  
ATOM    142  HB3 LYS     8      53.129  42.636  68.977  1.00  0.00           H  
ATOM    143  CG  LYS     8      53.671  40.927  70.076  1.00  0.00           C  
ATOM    144  HG2 LYS     8      54.505  40.888  69.374  1.00  0.00           H  
ATOM    145  HG3 LYS     8      53.442  39.872  70.223  1.00  0.00           H  
ATOM    146  CD  LYS     8      53.910  41.491  71.504  1.00  0.00           C  
ATOM    147  HD2 LYS     8      54.370  40.779  72.188  1.00  0.00           H  
ATOM    148  HD3 LYS     8      52.898  41.769  71.798  1.00  0.00           H  
ATOM    149  CE  LYS     8      54.712  42.771  71.402  1.00  0.00           C  
ATOM    150  HE2 LYS     8      54.261  43.370  70.611  1.00  0.00           H  
ATOM    151  HE3 LYS     8      55.700  42.588  70.981  1.00  0.00           H  
ATOM    152  NZ  LYS     8      54.737  43.515  72.679  1.00  0.00           N  
ATOM    153  HZ1 LYS     8      53.826  43.903  72.876  1.00  0.00           H  
ATOM    154  HZ2 LYS     8      54.860  42.954  73.509  1.00  0.00           H  
ATOM    155  HZ3 LYS     8      55.390  44.284  72.736  1.00  0.00           H  
ATOM    156  C   LYS     8      50.748  41.597  67.531  1.00  0.00           C  
ATOM    157  O   LYS     8      50.038  40.918  66.815  1.00  0.00           O  
ATOM    158  N   ASN     9      50.662  42.916  67.521  1.00  0.00           N  
ATOM    159  H   ASN     9      51.260  43.417  68.162  1.00  0.00           H  
ATOM    160  CA  ASN     9      49.612  43.637  66.703  1.00  0.00           C  
ATOM    161  HA  ASN     9      48.848  43.003  66.253  1.00  0.00           H  
ATOM    162  CB  ASN     9      48.926  44.730  67.567  1.00  0.00           C  
ATOM    163  HB2 ASN     9      49.657  45.334  68.104  1.00  0.00           H  
ATOM    164  HB3 ASN     9      48.247  44.285  68.295  1.00  0.00           H  
ATOM    165  CG  ASN     9      48.085  45.864  66.847  1.00  0.00           C  
ATOM    166  OD1 ASN     9      48.137  47.006  67.241  1.00  0.00           O  
ATOM    167  ND2 ASN     9      47.219  45.447  65.960  1.00  0.00           N  
ATOM    168 HD21 ASN     9      46.541  46.091  65.580  1.00  0.00           H  
ATOM    169 HD22 ASN     9      47.011  44.462  65.884  1.00  0.00           H  
ATOM    170  C   ASN     9      50.370  44.322  65.499  1.00  0.00           C  
ATOM    171  O   ASN     9      50.741  45.462  65.682  1.00  0.00           O  
ATOM    172  N   VAL    10      50.485  43.592  64.335  1.00  0.00           N  
ATOM    173  H   VAL    10      50.160  42.640  64.433  1.00  0.00           H  
ATOM    174  CA  VAL    10      50.613  44.187  62.977  1.00  0.00           C  
ATOM    175  HA  VAL    10      50.820  45.254  63.059  1.00  0.00           H  
ATOM    176  CB  VAL    10      51.666  43.584  62.149  1.00  0.00           C  
ATOM    177  HB  VAL    10      51.429  42.522  62.086  1.00  0.00           H  
ATOM    178  CG1 VAL    10      51.924  43.943  60.636  1.00  0.00           C  
ATOM    179 HG11 VAL    10      52.652  43.221  60.267  1.00  0.00           H  
ATOM    180 HG12 VAL    10      51.001  44.074  60.071  1.00  0.00           H  
ATOM    181 HG13 VAL    10      52.412  44.918  60.634  1.00  0.00           H  
ATOM    182  CG2 VAL    10      53.071  43.682  62.844  1.00  0.00           C  
ATOM    183 HG21 VAL    10      53.223  44.762  62.846  1.00  0.00           H  
ATOM    184 HG22 VAL    10      52.923  43.288  63.849  1.00  0.00           H  
ATOM    185 HG23 VAL    10      53.922  43.199  62.364  1.00  0.00           H  
ATOM    186  C   VAL    10      49.252  44.093  62.231  1.00  0.00           C  
ATOM    187  O   VAL    10      48.640  43.000  62.254  1.00  0.00           O  
ATOM    188  N   ILE    11      48.904  45.175  61.634  1.00  0.00           N  
ATOM    189  H   ILE    11      49.418  46.022  61.826  1.00  0.00           H  
ATOM    190  CA  ILE    11      47.834  45.332  60.592  1.00  0.00           C  
ATOM    191  HA  ILE    11      47.277  44.396  60.544  1.00  0.00           H  
ATOM    192  CB  ILE    11      46.876  46.572  60.830  1.00  0.00           C  
ATOM    193  HB  ILE    11      47.544  47.412  60.636  1.00  0.00           H  
ATOM    194  CG2 ILE    11      45.684  46.663  59.850  1.00  0.00           C  
ATOM    195 HG21 ILE    11      45.984  46.547  58.808  1.00  0.00           H  
ATOM    196 HG22 ILE    11      44.973  45.861  60.047  1.00  0.00           H  
ATOM    197 HG23 ILE    11      45.108  47.588  59.885  1.00  0.00           H  
ATOM    198  CG1 ILE    11      46.379  46.691  62.282  1.00  0.00           C  
ATOM    199 HG12 ILE    11      47.229  46.827  62.951  1.00  0.00           H  
ATOM    200 HG13 ILE    11      45.687  45.860  62.423  1.00  0.00           H  
ATOM    201  CD1 ILE    11      45.633  47.989  62.615  1.00  0.00           C  
ATOM    202 HD11 ILE    11      46.335  48.782  62.357  1.00  0.00           H  
ATOM    203 HD12 ILE    11      44.704  48.096  62.054  1.00  0.00           H  
ATOM    204 HD13 ILE    11      45.412  48.103  63.676  1.00  0.00           H  
ATOM    205  C   ILE    11      48.514  45.415  59.168  1.00  0.00           C  
ATOM    206  O   ILE    11      49.100  46.503  58.837  1.00  0.00           O  
ATOM    207  N   VAL    12      48.454  44.353  58.349  1.00  0.00           N  
ATOM    208  H   VAL    12      48.254  43.462  58.781  1.00  0.00           H  
ATOM    209  CA  VAL    12      48.970  44.370  57.033  1.00  0.00           C  
ATOM    210  HA  VAL    12      49.782  45.090  56.937  1.00  0.00           H  
ATOM    211  CB  VAL    12      49.510  42.985  56.574  1.00  0.00           C  
ATOM    212  HB  VAL    12      48.934  42.171  57.013  1.00  0.00           H  
ATOM    213  CG1 VAL    12      49.369  42.586  55.061  1.00  0.00           C  
ATOM    214 HG11 VAL    12      48.340  42.392  54.759  1.00  0.00           H  
ATOM    215 HG12 VAL    12      49.847  43.301  54.392  1.00  0.00           H  
ATOM    216 HG13 VAL    12      49.784  41.621  54.770  1.00  0.00           H  
ATOM    217  CG2 VAL    12      50.925  42.650  56.821  1.00  0.00           C  
ATOM    218 HG21 VAL    12      51.276  41.627  56.685  1.00  0.00           H  
ATOM    219 HG22 VAL    12      51.629  43.223  56.218  1.00  0.00           H  
ATOM    220 HG23 VAL    12      51.145  42.942  57.848  1.00  0.00           H  
ATOM    221  C   VAL    12      47.842  44.909  56.037  1.00  0.00           C  
ATOM    222  O   VAL    12      46.676  44.522  56.249  1.00  0.00           O  
ATOM    223  N   GLU    13      48.226  45.726  55.093  1.00  0.00           N  
ATOM    224  H   GLU    13      49.122  46.178  54.981  1.00  0.00           H  
ATOM    225  CA  GLU    13      47.244  46.294  54.065  1.00  0.00           C  
ATOM    226  HA  GLU    13      46.249  46.004  54.403  1.00  0.00           H  
ATOM    227  CB  GLU    13      47.528  47.764  53.793  1.00  0.00           C  
ATOM    228  HB2 GLU    13      48.550  47.866  53.427  1.00  0.00           H  
ATOM    229  HB3 GLU    13      47.416  48.236  54.769  1.00  0.00           H  
ATOM    230  CG  GLU    13      46.559  48.364  52.718  1.00  0.00           C  
ATOM    231  HG2 GLU    13      46.910  48.229  51.695  1.00  0.00           H  
ATOM    232  HG3 GLU    13      46.715  49.419  52.945  1.00  0.00           H  
ATOM    233  CD  GLU    13      45.145  48.004  52.969  1.00  0.00           C  
ATOM    234  OE1 GLU    13      44.327  47.883  51.993  1.00  0.00           O  
ATOM    235  OE2 GLU    13      44.736  47.664  54.121  1.00  0.00           O  
ATOM    236  C   GLU    13      47.530  45.426  52.734  1.00  0.00           C  
ATOM    237  O   GLU    13      46.713  44.593  52.395  1.00  0.00           O  
ATOM    238  N   CYS    14      48.662  45.689  52.120  1.00  0.00           N  
ATOM    239  H   CYS    14      49.380  46.174  52.639  1.00  0.00           H  
ATOM    240  CA  CYS    14      49.187  45.107  50.889  1.00  0.00           C  
ATOM    241  HA  CYS    14      48.527  44.318  50.529  1.00  0.00           H  
ATOM    242  CB  CYS    14      49.363  46.174  49.869  1.00  0.00           C  
ATOM    243  HB2 CYS    14      48.398  46.667  49.754  1.00  0.00           H  
ATOM    244  HB3 CYS    14      49.552  45.732  48.891  1.00  0.00           H  
ATOM    245  SG  CYS    14      50.493  47.503  50.487  1.00  0.00           S  
ATOM    246  HG  CYS    14      49.507  48.253  50.985  1.00  0.00           H  
ATOM    247  C   CYS    14      50.446  44.266  51.167  1.00  0.00           C  
ATOM    248  O   CYS    14      51.361  44.706  51.898  1.00  0.00           O  
ATOM    249  N   MET    15      50.508  42.972  50.762  1.00  0.00           N  
ATOM    250  H   MET    15      49.673  42.666  50.282  1.00  0.00           H  
ATOM    251  CA  MET    15      51.778  42.167  50.829  1.00  0.00           C  
ATOM    252  HA  MET    15      52.537  42.901  51.100  1.00  0.00           H  
ATOM    253  CB  MET    15      51.747  41.040  51.888  1.00  0.00           C  
ATOM    254  HB2 MET    15      50.739  40.643  52.011  1.00  0.00           H  
ATOM    255  HB3 MET    15      51.976  41.700  52.725  1.00  0.00           H  
ATOM    256  CG  MET    15      52.839  39.998  51.938  1.00  0.00           C  
ATOM    257  HG2 MET    15      52.966  39.622  52.953  1.00  0.00           H  
ATOM    258  HG3 MET    15      53.749  40.480  51.582  1.00  0.00           H  
ATOM    259  SD  MET    15      52.516  38.538  50.975  1.00  0.00           S  
ATOM    260  CE  MET    15      51.254  37.696  52.058  1.00  0.00           C  
ATOM    261  HE1 MET    15      50.459  38.407  52.281  1.00  0.00           H  
ATOM    262  HE2 MET    15      50.930  36.800  51.528  1.00  0.00           H  
ATOM    263  HE3 MET    15      51.719  37.415  53.003  1.00  0.00           H  
ATOM    264  C   MET    15      52.156  41.586  49.400  1.00  0.00           C  
ATOM    265  O   MET    15      51.347  41.064  48.635  1.00  0.00           O  
ATOM    266  N   VAL    16      53.422  41.730  48.927  1.00  0.00           N  
ATOM    267  H   VAL    16      54.148  42.022  49.566  1.00  0.00           H  
ATOM    268  CA  VAL    16      53.909  41.313  47.647  1.00  0.00           C  
ATOM    269  HA  VAL    16      53.154  40.661  47.208  1.00  0.00           H  
ATOM    270  CB  VAL    16      54.160  42.389  46.606  1.00  0.00           C  
ATOM    271  HB  VAL    16      54.749  42.060  45.750  1.00  0.00           H  
ATOM    272  CG1 VAL    16      52.927  42.905  45.915  1.00  0.00           C  
ATOM    273 HG11 VAL    16      53.105  43.495  45.016  1.00  0.00           H  
ATOM    274 HG12 VAL    16      52.305  42.058  45.626  1.00  0.00           H  
ATOM    275 HG13 VAL    16      52.269  43.418  46.616  1.00  0.00           H  
ATOM    276  CG2 VAL    16      54.808  43.653  47.128  1.00  0.00           C  
ATOM    277 HG21 VAL    16      55.765  43.459  47.614  1.00  0.00           H  
ATOM    278 HG22 VAL    16      54.805  44.506  46.449  1.00  0.00           H  
ATOM    279 HG23 VAL    16      54.191  44.023  47.947  1.00  0.00           H  
ATOM    280  C   VAL    16      55.149  40.398  47.853  1.00  0.00           C  
ATOM    281  O   VAL    16      56.144  40.710  48.506  1.00  0.00           O  
ATOM    282  N   ALA    17      55.189  39.183  47.269  1.00  0.00           N  
ATOM    283  H   ALA    17      54.393  38.873  46.729  1.00  0.00           H  
ATOM    284  CA  ALA    17      56.370  38.410  47.023  1.00  0.00           C  
ATOM    285  HA  ALA    17      56.999  38.444  47.913  1.00  0.00           H  
ATOM    286  CB  ALA    17      55.876  36.972  46.912  1.00  0.00           C  
ATOM    287  HB1 ALA    17      56.767  36.345  46.901  1.00  0.00           H  
ATOM    288  HB2 ALA    17      55.179  36.809  47.734  1.00  0.00           H  
ATOM    289  HB3 ALA    17      55.387  36.953  45.938  1.00  0.00           H  
ATOM    290  C   ALA    17      57.072  38.895  45.722  1.00  0.00           C  
ATOM    291  O   ALA    17      56.410  39.323  44.743  1.00  0.00           O  
ATOM    292  N   THR    18      58.333  38.576  45.623  1.00  0.00           N  
ATOM    293  H   THR    18      58.680  38.007  46.382  1.00  0.00           H  
ATOM    294  CA  THR    18      59.219  38.887  44.467  1.00  0.00           C  
ATOM    295  HA  THR    18      58.913  39.852  44.063  1.00  0.00           H  
ATOM    296  CB  THR    18      60.654  38.941  45.064  1.00  0.00           C  
ATOM    297  HB  THR    18      60.835  38.026  45.629  1.00  0.00           H  
ATOM    298  CG2 THR    18      61.697  39.269  43.999  1.00  0.00           C  
ATOM    299 HG21 THR    18      62.662  39.319  44.503  1.00  0.00           H  
ATOM    300 HG22 THR    18      61.613  38.580  43.159  1.00  0.00           H  
ATOM    301 HG23 THR    18      61.364  40.225  43.595  1.00  0.00           H  
ATOM    302  OG1 THR    18      60.693  40.001  45.990  1.00  0.00           O  
ATOM    303  HG1 THR    18      60.172  39.795  46.770  1.00  0.00           H  
ATOM    304  C   THR    18      59.101  37.885  43.332  1.00  0.00           C  
ATOM    305  O   THR    18      59.627  36.792  43.355  1.00  0.00           O  
ATOM    306  N   HIE    19      58.463  38.261  42.293  1.00  0.00           N  
ATOM    307  H   HIE    19      57.960  39.134  42.364  1.00  0.00           H  
ATOM    308  CA  HIE    19      58.245  37.473  41.037  1.00  0.00           C  
ATOM    309  HA  HIE    19      58.096  36.414  41.250  1.00  0.00           H  
ATOM    310  CB  HIE    19      56.965  37.880  40.330  1.00  0.00           C  
ATOM    311  HB2 HIE    19      56.876  37.408  39.352  1.00  0.00           H  
ATOM    312  HB3 HIE    19      56.907  38.935  40.061  1.00  0.00           H  
ATOM    313  CG  HIE    19      55.749  37.571  41.143  1.00  0.00           C  
ATOM    314  ND1 HIE    19      55.267  36.285  41.452  1.00  0.00           N  
ATOM    315  CE1 HIE    19      54.032  36.521  42.013  1.00  0.00           C  
ATOM    316  HE1 HIE    19      53.442  35.690  42.373  1.00  0.00           H  
ATOM    317  NE2 HIE    19      53.737  37.835  41.927  1.00  0.00           N  
ATOM    318  HE2 HIE    19      52.929  38.351  42.246  1.00  0.00           H  
ATOM    319  CD2 HIE    19      54.846  38.463  41.553  1.00  0.00           C  
ATOM    320  HD2 HIE    19      54.860  39.533  41.409  1.00  0.00           H  
ATOM    321  C   HIE    19      59.561  37.423  40.188  1.00  0.00           C  
ATOM    322  O   HIE    19      60.017  36.363  39.768  1.00  0.00           O  
ATOM    323  N   HIE    20      59.900  38.601  39.785  1.00  0.00           N  
ATOM    324  H   HIE    20      59.455  39.410  40.193  1.00  0.00           H  
ATOM    325  CA  HIE    20      60.775  38.889  38.664  1.00  0.00           C  
ATOM    326  HA  HIE    20      60.354  38.482  37.744  1.00  0.00           H  
ATOM    327  CB  HIE    20      60.830  40.418  38.325  1.00  0.00           C  
ATOM    328  HB2 HIE    20      59.826  40.751  38.064  1.00  0.00           H  
ATOM    329  HB3 HIE    20      61.531  40.407  37.489  1.00  0.00           H  
ATOM    330  CG  HIE    20      61.361  41.248  39.359  1.00  0.00           C  
ATOM    331  ND1 HIE    20      60.616  41.820  40.432  1.00  0.00           N  
ATOM    332  CE1 HIE    20      61.555  42.372  41.205  1.00  0.00           C  
ATOM    333  HE1 HIE    20      61.343  43.040  42.026  1.00  0.00           H  
ATOM    334  NE2 HIE    20      62.822  42.141  40.678  1.00  0.00           N  
ATOM    335  HE2 HIE    20      63.653  42.540  41.091  1.00  0.00           H  
ATOM    336  CD2 HIE    20      62.696  41.486  39.532  1.00  0.00           C  
ATOM    337  HD2 HIE    20      63.508  41.159  38.899  1.00  0.00           H  
ATOM    338  C   HIE    20      62.181  38.242  38.763  1.00  0.00           C  
ATOM    339  O   HIE    20      62.646  37.516  37.842  1.00  0.00           O  
ATOM    340  N   ASN    21      62.870  38.464  39.919  1.00  0.00           N  
ATOM    341  H   ASN    21      62.367  38.980  40.627  1.00  0.00           H  
ATOM    342  CA  ASN    21      64.098  37.823  40.228  1.00  0.00           C  
ATOM    343  HA  ASN    21      64.379  37.072  39.489  1.00  0.00           H  
ATOM    344  CB  ASN    21      65.259  38.777  40.291  1.00  0.00           C  
ATOM    345  HB2 ASN    21      65.116  39.631  40.953  1.00  0.00           H  
ATOM    346  HB3 ASN    21      65.365  39.235  39.307  1.00  0.00           H  
ATOM    347  CG  ASN    21      66.617  38.122  40.525  1.00  0.00           C  
ATOM    348  OD1 ASN    21      67.344  38.601  41.310  1.00  0.00           O  
ATOM    349  ND2 ASN    21      66.960  37.081  39.903  1.00  0.00           N  
ATOM    350 HD21 ASN    21      67.808  36.590  40.150  1.00  0.00           H  
ATOM    351 HD22 ASN    21      66.462  36.730  39.098  1.00  0.00           H  
ATOM    352  C   ASN    21      63.999  37.045  41.543  1.00  0.00           C  
ATOM    353  O   ASN    21      64.484  37.488  42.559  1.00  0.00           O  
ATOM    354  N   SER    22      63.264  35.940  41.437  1.00  0.00           N  
ATOM    355  H   SER    22      62.935  35.703  40.512  1.00  0.00           H  
ATOM    356  CA  SER    22      62.895  35.048  42.531  1.00  0.00           C  
ATOM    357  HA  SER    22      62.423  35.678  43.286  1.00  0.00           H  
ATOM    358  CB  SER    22      61.702  34.149  42.007  1.00  0.00           C  
ATOM    359  HB2 SER    22      60.871  34.843  41.879  1.00  0.00           H  
ATOM    360  HB3 SER    22      61.514  33.487  42.852  1.00  0.00           H  
ATOM    361  OG  SER    22      62.016  33.395  40.802  1.00  0.00           O  
ATOM    362  HG  SER    22      62.200  32.500  41.098  1.00  0.00           H  
ATOM    363  C   SER    22      64.130  34.113  42.998  1.00  0.00           C  
ATOM    364  O   SER    22      64.163  32.924  42.933  1.00  0.00           O  
ATOM    365  N   ARG    23      65.190  34.724  43.611  1.00  0.00           N  
ATOM    366  H   ARG    23      64.982  35.700  43.772  1.00  0.00           H  
ATOM    367  CA  ARG    23      66.389  34.150  44.159  1.00  0.00           C  
ATOM    368  HA  ARG    23      66.914  33.529  43.433  1.00  0.00           H  
ATOM    369  CB  ARG    23      67.403  35.213  44.675  1.00  0.00           C  
ATOM    370  HB2 ARG    23      68.304  34.862  45.177  1.00  0.00           H  
ATOM    371  HB3 ARG    23      66.863  35.894  45.333  1.00  0.00           H  
ATOM    372  CG  ARG    23      67.838  36.125  43.508  1.00  0.00           C  
ATOM    373  HG2 ARG    23      68.384  36.969  43.930  1.00  0.00           H  
ATOM    374  HG3 ARG    23      66.943  36.590  43.097  1.00  0.00           H  
ATOM    375  CD  ARG    23      68.679  35.646  42.359  1.00  0.00           C  
ATOM    376  HD2 ARG    23      69.062  36.507  41.811  1.00  0.00           H  
ATOM    377  HD3 ARG    23      68.005  35.306  41.572  1.00  0.00           H  
ATOM    378  NE  ARG    23      69.716  34.741  42.774  1.00  0.00           N  
ATOM    379  HE  ARG    23      70.256  34.892  43.614  1.00  0.00           H  
ATOM    380  CZ  ARG    23      70.030  33.590  42.112  1.00  0.00           C  
ATOM    381  NH1 ARG    23      69.451  33.183  40.997  1.00  0.00           N  
ATOM    382 HH11 ARG    23      68.723  33.658  40.482  1.00  0.00           H  
ATOM    383 HH12 ARG    23      69.912  32.515  40.394  1.00  0.00           H  
ATOM    384  NH2 ARG    23      71.069  32.979  42.537  1.00  0.00           N  
ATOM    385 HH21 ARG    23      71.296  32.110  42.075  1.00  0.00           H  
ATOM    386 HH22 ARG    23      71.512  33.185  43.421  1.00  0.00           H  
ATOM    387  C   ARG    23      66.077  33.194  45.345  1.00  0.00           C  
ATOM    388  O   ARG    23      66.403  31.972  45.207  1.00  0.00           O  
ATOM    389  N   ASN    24      65.501  33.720  46.388  1.00  0.00           N  
ATOM    390  H   ASN    24      65.156  34.664  46.287  1.00  0.00           H  
ATOM    391  CA  ASN    24      65.376  33.028  47.691  1.00  0.00           C  
ATOM    392  HA  ASN    24      65.562  31.981  47.453  1.00  0.00           H  
ATOM    393  CB  ASN    24      66.500  33.470  48.715  1.00  0.00           C  
ATOM    394  HB2 ASN    24      66.313  34.443  49.169  1.00  0.00           H  
ATOM    395  HB3 ASN    24      67.520  33.519  48.333  1.00  0.00           H  
ATOM    396  CG  ASN    24      66.571  32.488  49.880  1.00  0.00           C  
ATOM    397  OD1 ASN    24      66.056  32.808  50.976  1.00  0.00           O  
ATOM    398  ND2 ASN    24      67.180  31.363  49.705  1.00  0.00           N  
ATOM    399 HD21 ASN    24      67.123  30.587  50.351  1.00  0.00           H  
ATOM    400 HD22 ASN    24      67.586  31.076  48.826  1.00  0.00           H  
ATOM    401  C   ASN    24      63.935  33.001  48.181  1.00  0.00           C  
ATOM    402  O   ASN    24      63.409  31.899  48.498  1.00  0.00           O  
ATOM    403  N   ALA    25      63.375  34.235  48.458  1.00  0.00           N  
ATOM    404  H   ALA    25      63.902  35.050  48.178  1.00  0.00           H  
ATOM    405  CA  ALA    25      61.933  34.471  48.812  1.00  0.00           C  
ATOM    406  HA  ALA    25      61.387  33.942  48.031  1.00  0.00           H  
ATOM    407  CB  ALA    25      61.603  33.894  50.210  1.00  0.00           C  
ATOM    408  HB1 ALA    25      62.216  34.309  51.010  1.00  0.00           H  
ATOM    409  HB2 ALA    25      60.574  34.137  50.473  1.00  0.00           H  
ATOM    410  HB3 ALA    25      61.540  32.813  50.079  1.00  0.00           H  
ATOM    411  C   ALA    25      61.514  35.920  48.623  1.00  0.00           C  
ATOM    412  O   ALA    25      60.945  36.274  47.591  1.00  0.00           O  
ATOM    413  N   SER    26      61.804  36.775  49.591  1.00  0.00           N  
ATOM    414  H   SER    26      62.288  36.435  50.409  1.00  0.00           H  
ATOM    415  CA  SER    26      61.704  38.286  49.660  1.00  0.00           C  
ATOM    416  HA  SER    26      62.009  38.655  50.639  1.00  0.00           H  
ATOM    417  CB  SER    26      62.676  38.992  48.717  1.00  0.00           C  
ATOM    418  HB2 SER    26      62.506  40.068  48.765  1.00  0.00           H  
ATOM    419  HB3 SER    26      62.459  38.765  47.674  1.00  0.00           H  
ATOM    420  OG  SER    26      64.038  38.664  48.908  1.00  0.00           O  
ATOM    421  HG  SER    26      64.612  39.425  49.014  1.00  0.00           H  
ATOM    422  C   SER    26      60.252  38.778  49.524  1.00  0.00           C  
ATOM    423  O   SER    26      59.835  39.107  48.411  1.00  0.00           O  
ATOM    424  N   ILE    27      59.571  38.765  50.682  1.00  0.00           N  
ATOM    425  H   ILE    27      60.144  38.563  51.488  1.00  0.00           H  
ATOM    426  CA  ILE    27      58.208  39.229  50.923  1.00  0.00           C  
ATOM    427  HA  ILE    27      57.567  39.211  50.042  1.00  0.00           H  
ATOM    428  CB  ILE    27      57.514  38.244  51.897  1.00  0.00           C  
ATOM    429  HB  ILE    27      58.124  37.969  52.757  1.00  0.00           H  
ATOM    430  CG2 ILE    27      56.207  38.856  52.470  1.00  0.00           C  
ATOM    431 HG21 ILE    27      55.800  38.321  53.328  1.00  0.00           H  
ATOM    432 HG22 ILE    27      56.410  39.859  52.844  1.00  0.00           H  
ATOM    433 HG23 ILE    27      55.471  38.967  51.675  1.00  0.00           H  
ATOM    434  CG1 ILE    27      57.086  36.940  51.261  1.00  0.00           C  
ATOM    435 HG12 ILE    27      56.413  37.079  50.416  1.00  0.00           H  
ATOM    436 HG13 ILE    27      56.542  36.364  52.010  1.00  0.00           H  
ATOM    437  CD1 ILE    27      58.216  36.036  50.831  1.00  0.00           C  
ATOM    438 HD11 ILE    27      58.949  36.435  50.129  1.00  0.00           H  
ATOM    439 HD12 ILE    27      58.782  35.863  51.747  1.00  0.00           H  
ATOM    440 HD13 ILE    27      57.906  35.087  50.395  1.00  0.00           H  
ATOM    441  C   ILE    27      58.318  40.718  51.410  1.00  0.00           C  
ATOM    442  O   ILE    27      58.948  40.998  52.392  1.00  0.00           O  
ATOM    443  N   TRP    28      57.722  41.639  50.703  1.00  0.00           N  
ATOM    444  H   TRP    28      57.205  41.374  49.876  1.00  0.00           H  
ATOM    445  CA  TRP    28      57.608  43.042  51.104  1.00  0.00           C  
ATOM    446  HA  TRP    28      58.275  43.145  51.959  1.00  0.00           H  
ATOM    447  CB  TRP    28      58.135  43.915  49.967  1.00  0.00           C  
ATOM    448  HB2 TRP    28      57.896  44.957  50.178  1.00  0.00           H  
ATOM    449  HB3 TRP    28      57.399  43.797  49.171  1.00  0.00           H  
ATOM    450  CG  TRP    28      59.539  43.687  49.697  1.00  0.00           C  
ATOM    451  CD1 TRP    28      60.026  43.033  48.527  1.00  0.00           C  
ATOM    452  HD1 TRP    28      59.416  42.576  47.762  1.00  0.00           H  
ATOM    453  NE1 TRP    28      61.392  43.110  48.576  1.00  0.00           N  
ATOM    454  HE1 TRP    28      62.035  42.733  47.894  1.00  0.00           H  
ATOM    455  CE2 TRP    28      61.900  43.880  49.694  1.00  0.00           C  
ATOM    456  CZ2 TRP    28      63.178  44.343  49.925  1.00  0.00           C  
ATOM    457  HZ2 TRP    28      64.017  44.123  49.281  1.00  0.00           H  
ATOM    458  CH2 TRP    28      63.271  45.247  50.979  1.00  0.00           C  
ATOM    459  HH2 TRP    28      64.224  45.709  51.186  1.00  0.00           H  
ATOM    460  CZ3 TRP    28      62.193  45.554  51.819  1.00  0.00           C  
ATOM    461  HZ3 TRP    28      62.383  46.214  52.652  1.00  0.00           H  
ATOM    462  CE3 TRP    28      60.884  45.166  51.424  1.00  0.00           C  
ATOM    463  HE3 TRP    28      60.014  45.425  52.009  1.00  0.00           H  
ATOM    464  CD2 TRP    28      60.706  44.296  50.347  1.00  0.00           C  
ATOM    465  C   TRP    28      56.152  43.370  51.545  1.00  0.00           C  
ATOM    466  O   TRP    28      55.188  42.894  50.910  1.00  0.00           O  
ATOM    467  N   LEU    29      55.943  44.150  52.586  1.00  0.00           N  
ATOM    468  H   LEU    29      56.718  44.523  53.116  1.00  0.00           H  
ATOM    469  CA  LEU    29      54.622  44.408  53.263  1.00  0.00           C  
ATOM    470  HA  LEU    29      53.864  44.021  52.581  1.00  0.00           H  
ATOM    471  CB  LEU    29      54.339  43.487  54.520  1.00  0.00           C  
ATOM    472  HB2 LEU    29      53.264  43.604  54.658  1.00  0.00           H  
ATOM    473  HB3 LEU    29      54.838  43.878  55.407  1.00  0.00           H  
ATOM    474  CG  LEU    29      54.787  42.042  54.471  1.00  0.00           C  
ATOM    475  HG  LEU    29      54.552  41.552  53.526  1.00  0.00           H  
ATOM    476  CD1 LEU    29      56.226  41.781  54.892  1.00  0.00           C  
ATOM    477 HD11 LEU    29      56.842  42.345  54.191  1.00  0.00           H  
ATOM    478 HD12 LEU    29      56.312  42.091  55.933  1.00  0.00           H  
ATOM    479 HD13 LEU    29      56.244  40.699  54.759  1.00  0.00           H  
ATOM    480  CD2 LEU    29      53.945  41.164  55.401  1.00  0.00           C  
ATOM    481 HD21 LEU    29      54.151  41.274  56.466  1.00  0.00           H  
ATOM    482 HD22 LEU    29      52.878  41.346  55.267  1.00  0.00           H  
ATOM    483 HD23 LEU    29      54.039  40.108  55.148  1.00  0.00           H  
ATOM    484  C   LEU    29      54.361  45.890  53.609  1.00  0.00           C  
ATOM    485  O   LEU    29      55.083  46.406  54.587  1.00  0.00           O  
ATOM    486  N   GLY    30      53.391  46.536  53.029  1.00  0.00           N  
ATOM    487  H   GLY    30      52.779  46.066  52.378  1.00  0.00           H  
ATOM    488  CA  GLY    30      52.902  47.825  53.525  1.00  0.00           C  
ATOM    489  HA2 GLY    30      52.327  48.269  52.713  1.00  0.00           H  
ATOM    490  HA3 GLY    30      53.719  48.489  53.807  1.00  0.00           H  
ATOM    491  C   GLY    30      51.928  47.729  54.680  1.00  0.00           C  
ATOM    492  O   GLY    30      50.780  47.406  54.598  1.00  0.00           O  
ATOM    493  N   CYS    31      52.415  48.101  55.890  1.00  0.00           N  
ATOM    494  H   CYS    31      53.366  48.438  55.846  1.00  0.00           H  
ATOM    495  CA  CYS    31      51.732  47.896  57.121  1.00  0.00           C  
ATOM    496  HA  CYS    31      50.818  47.393  56.803  1.00  0.00           H  
ATOM    497  CB  CYS    31      52.526  46.938  57.996  1.00  0.00           C  
ATOM    498  HB2 CYS    31      51.946  46.679  58.882  1.00  0.00           H  
ATOM    499  HB3 CYS    31      53.433  47.424  58.355  1.00  0.00           H  
ATOM    500  SG  CYS    31      52.997  45.415  57.178  1.00  0.00           S  
ATOM    501  HG  CYS    31      53.758  45.905  56.195  1.00  0.00           H  
ATOM    502  C   CYS    31      51.545  49.250  57.920  1.00  0.00           C  
ATOM    503  O   CYS    31      52.404  50.113  57.691  1.00  0.00           O  
ATOM    504  N   GLY    32      50.560  49.362  58.797  1.00  0.00           N  
ATOM    505  H   GLY    32      49.962  48.555  58.908  1.00  0.00           H  
ATOM    506  CA  GLY    32      50.095  50.671  59.302  1.00  0.00           C  
ATOM    507  HA2 GLY    32      49.589  51.123  58.449  1.00  0.00           H  
ATOM    508  HA3 GLY    32      50.947  51.337  59.443  1.00  0.00           H  
ATOM    509  C   GLY    32      49.185  50.519  60.596  1.00  0.00           C  
ATOM    510  O   GLY    32      48.151  51.129  60.663  1.00  0.00           O  
ATOM    511  N   HIE    33      49.712  49.807  61.565  1.00  0.00           N  
ATOM    512  H   HIE    33      50.472  49.202  61.287  1.00  0.00           H  
ATOM    513  CA  HIE    33      49.462  49.976  63.040  1.00  0.00           C  
ATOM    514  HA  HIE    33      48.390  50.138  63.147  1.00  0.00           H  
ATOM    515  CB  HIE    33      49.911  48.727  63.819  1.00  0.00           C  
ATOM    516  HB2 HIE    33      49.276  47.906  63.487  1.00  0.00           H  
ATOM    517  HB3 HIE    33      49.732  48.729  64.894  1.00  0.00           H  
ATOM    518  CG  HIE    33      51.217  48.162  63.499  1.00  0.00           C  
ATOM    519  ND1 HIE    33      51.481  47.675  62.233  1.00  0.00           N  
ATOM    520  CE1 HIE    33      52.782  47.401  62.208  1.00  0.00           C  
ATOM    521  HE1 HIE    33      53.235  46.989  61.318  1.00  0.00           H  
ATOM    522  NE2 HIE    33      53.320  47.711  63.415  1.00  0.00           N  
ATOM    523  HE2 HIE    33      54.296  47.541  63.613  1.00  0.00           H  
ATOM    524  CD2 HIE    33      52.355  48.222  64.269  1.00  0.00           C  
ATOM    525  HD2 HIE    33      52.350  48.362  65.339  1.00  0.00           H  
ATOM    526  C   HIE    33      50.132  51.253  63.538  1.00  0.00           C  
ATOM    527  O   HIE    33      49.588  52.208  64.124  1.00  0.00           O  
ATOM    528  N   THR    34      51.438  51.431  63.159  1.00  0.00           N  
ATOM    529  H   THR    34      52.001  50.701  62.745  1.00  0.00           H  
ATOM    530  CA  THR    34      52.102  52.731  63.010  1.00  0.00           C  
ATOM    531  HA  THR    34      52.299  53.219  63.964  1.00  0.00           H  
ATOM    532  CB  THR    34      53.521  52.472  62.384  1.00  0.00           C  
ATOM    533  HB  THR    34      54.078  53.405  62.296  1.00  0.00           H  
ATOM    534  CG2 THR    34      54.373  51.609  63.328  1.00  0.00           C  
ATOM    535 HG21 THR    34      53.765  50.802  63.738  1.00  0.00           H  
ATOM    536 HG22 THR    34      55.311  51.371  62.827  1.00  0.00           H  
ATOM    537 HG23 THR    34      54.686  52.271  64.135  1.00  0.00           H  
ATOM    538  OG1 THR    34      53.428  51.908  61.086  1.00  0.00           O  
ATOM    539  HG1 THR    34      53.628  52.658  60.522  1.00  0.00           H  
ATOM    540  C   THR    34      51.308  53.766  62.207  1.00  0.00           C  
ATOM    541  O   THR    34      50.612  53.493  61.296  1.00  0.00           O  
ATOM    542  N   ASP    35      51.379  55.027  62.634  1.00  0.00           N  
ATOM    543  H   ASP    35      52.148  55.121  63.283  1.00  0.00           H  
ATOM    544  CA  ASP    35      50.809  56.185  61.882  1.00  0.00           C  
ATOM    545  HA  ASP    35      49.802  56.022  61.499  1.00  0.00           H  
ATOM    546  CB  ASP    35      50.796  57.439  62.810  1.00  0.00           C  
ATOM    547  HB2 ASP    35      50.437  58.197  62.114  1.00  0.00           H  
ATOM    548  HB3 ASP    35      51.725  57.646  63.341  1.00  0.00           H  
ATOM    549  CG  ASP    35      49.796  57.339  63.921  1.00  0.00           C  
ATOM    550  OD1 ASP    35      49.035  58.329  64.251  1.00  0.00           O  
ATOM    551  OD2 ASP    35      49.726  56.268  64.565  1.00  0.00           O  
ATOM    552  C   ASP    35      51.621  56.590  60.612  1.00  0.00           C  
ATOM    553  O   ASP    35      51.000  56.557  59.542  1.00  0.00           O  
ATOM    554  N   ARG    36      52.927  56.727  60.639  1.00  0.00           N  
ATOM    555  H   ARG    36      53.389  56.717  61.537  1.00  0.00           H  
ATOM    556  CA  ARG    36      53.897  56.646  59.448  1.00  0.00           C  
ATOM    557  HA  ARG    36      53.656  57.372  58.671  1.00  0.00           H  
ATOM    558  CB  ARG    36      55.319  56.815  60.026  1.00  0.00           C  
ATOM    559  HB2 ARG    36      56.004  56.496  59.241  1.00  0.00           H  
ATOM    560  HB3 ARG    36      55.560  56.109  60.821  1.00  0.00           H  
ATOM    561  CG  ARG    36      55.543  58.282  60.409  1.00  0.00           C  
ATOM    562  HG2 ARG    36      54.748  58.576  61.096  1.00  0.00           H  
ATOM    563  HG3 ARG    36      55.575  58.988  59.579  1.00  0.00           H  
ATOM    564  CD  ARG    36      56.899  58.372  61.209  1.00  0.00           C  
ATOM    565  HD2 ARG    36      56.802  57.567  61.938  1.00  0.00           H  
ATOM    566  HD3 ARG    36      56.909  59.359  61.672  1.00  0.00           H  
ATOM    567  NE  ARG    36      58.065  58.281  60.305  1.00  0.00           N  
ATOM    568  HE  ARG    36      58.632  57.447  60.252  1.00  0.00           H  
ATOM    569  CZ  ARG    36      58.430  59.229  59.436  1.00  0.00           C  
ATOM    570  NH1 ARG    36      58.119  60.501  59.514  1.00  0.00           N  
ATOM    571 HH11 ARG    36      58.693  61.056  58.896  1.00  0.00           H  
ATOM    572 HH12 ARG    36      57.500  60.841  60.236  1.00  0.00           H  
ATOM    573  NH2 ARG    36      59.188  58.949  58.442  1.00  0.00           N  
ATOM    574 HH21 ARG    36      59.355  57.990  58.173  1.00  0.00           H  
ATOM    575 HH22 ARG    36      59.700  59.711  58.021  1.00  0.00           H  
ATOM    576  C   ARG    36      53.795  55.244  58.839  1.00  0.00           C  
ATOM    577  O   ARG    36      53.498  54.294  59.554  1.00  0.00           O  
ATOM    578  N   GLY    37      53.839  55.119  57.519  1.00  0.00           N  
ATOM    579  H   GLY    37      54.224  55.930  57.056  1.00  0.00           H  
ATOM    580  CA  GLY    37      53.680  53.897  56.758  1.00  0.00           C  
ATOM    581  HA2 GLY    37      53.503  54.196  55.724  1.00  0.00           H  
ATOM    582  HA3 GLY    37      52.815  53.332  57.105  1.00  0.00           H  
ATOM    583  C   GLY    37      54.978  53.020  56.949  1.00  0.00           C  
ATOM    584  O   GLY    37      56.147  53.388  56.714  1.00  0.00           O  
ATOM    585  N   GLN    38      54.744  51.836  57.572  1.00  0.00           N  
ATOM    586  H   GLN    38      53.823  51.515  57.833  1.00  0.00           H  
ATOM    587  CA  GLN    38      55.829  50.907  57.939  1.00  0.00           C  
ATOM    588  HA  GLN    38      56.815  51.368  57.998  1.00  0.00           H  
ATOM    589  CB  GLN    38      55.515  50.225  59.282  1.00  0.00           C  
ATOM    590  HB2 GLN    38      55.396  51.044  59.992  1.00  0.00           H  
ATOM    591  HB3 GLN    38      54.598  49.635  59.273  1.00  0.00           H  
ATOM    592  CG  GLN    38      56.682  49.296  59.708  1.00  0.00           C  
ATOM    593  HG2 GLN    38      57.054  48.657  58.907  1.00  0.00           H  
ATOM    594  HG3 GLN    38      57.512  49.890  60.090  1.00  0.00           H  
ATOM    595  CD  GLN    38      56.213  48.286  60.722  1.00  0.00           C  
ATOM    596  OE1 GLN    38      55.635  47.322  60.345  1.00  0.00           O  
ATOM    597  NE2 GLN    38      56.294  48.663  61.977  1.00  0.00           N  
ATOM    598 HE21 GLN    38      56.639  49.533  62.357  1.00  0.00           H  
ATOM    599 HE22 GLN    38      56.010  47.933  62.616  1.00  0.00           H  
ATOM    600  C   GLN    38      56.061  49.950  56.753  1.00  0.00           C  
ATOM    601  O   GLN    38      55.139  49.280  56.305  1.00  0.00           O  
ATOM    602  N   LEU    39      57.251  50.019  56.178  1.00  0.00           N  
ATOM    603  H   LEU    39      57.959  50.659  56.511  1.00  0.00           H  
ATOM    604  CA  LEU    39      57.676  49.144  55.109  1.00  0.00           C  
ATOM    605  HA  LEU    39      56.772  48.708  54.683  1.00  0.00           H  
ATOM    606  CB  LEU    39      58.193  50.038  54.006  1.00  0.00           C  
ATOM    607  HB2 LEU    39      58.975  50.613  54.502  1.00  0.00           H  
ATOM    608  HB3 LEU    39      57.487  50.746  53.572  1.00  0.00           H  
ATOM    609  CG  LEU    39      58.893  49.221  52.938  1.00  0.00           C  
ATOM    610  HG  LEU    39      59.497  48.394  53.310  1.00  0.00           H  
ATOM    611  CD1 LEU    39      57.670  48.613  52.154  1.00  0.00           C  
ATOM    612 HD11 LEU    39      56.876  49.355  52.070  1.00  0.00           H  
ATOM    613 HD12 LEU    39      57.986  48.256  51.174  1.00  0.00           H  
ATOM    614 HD13 LEU    39      57.247  47.726  52.626  1.00  0.00           H  
ATOM    615  CD2 LEU    39      59.626  50.102  51.984  1.00  0.00           C  
ATOM    616 HD21 LEU    39      60.280  50.779  52.534  1.00  0.00           H  
ATOM    617 HD22 LEU    39      60.251  49.478  51.346  1.00  0.00           H  
ATOM    618 HD23 LEU    39      58.973  50.667  51.318  1.00  0.00           H  
ATOM    619  C   LEU    39      58.603  48.098  55.687  1.00  0.00           C  
ATOM    620  O   LEU    39      59.661  48.498  56.190  1.00  0.00           O  
ATOM    621  N   SER    40      58.204  46.863  55.590  1.00  0.00           N  
ATOM    622  H   SER    40      57.291  46.932  55.164  1.00  0.00           H  
ATOM    623  CA  SER    40      58.702  45.696  56.220  1.00  0.00           C  
ATOM    624  HA  SER    40      59.592  45.953  56.795  1.00  0.00           H  
ATOM    625  CB  SER    40      57.686  45.126  57.258  1.00  0.00           C  
ATOM    626  HB2 SER    40      56.986  44.488  56.719  1.00  0.00           H  
ATOM    627  HB3 SER    40      57.148  45.931  57.758  1.00  0.00           H  
ATOM    628  OG  SER    40      58.315  44.261  58.209  1.00  0.00           O  
ATOM    629  HG  SER    40      57.766  44.125  58.985  1.00  0.00           H  
ATOM    630  C   SER    40      59.064  44.524  55.276  1.00  0.00           C  
ATOM    631  O   SER    40      58.354  44.118  54.343  1.00  0.00           O  
ATOM    632  N   PHE    41      60.340  44.067  55.426  1.00  0.00           N  
ATOM    633  H   PHE    41      60.920  44.446  56.160  1.00  0.00           H  
ATOM    634  CA  PHE    41      60.874  42.907  54.758  1.00  0.00           C  
ATOM    635  HA  PHE    41      60.398  42.807  53.782  1.00  0.00           H  
ATOM    636  CB  PHE    41      62.359  43.032  54.499  1.00  0.00           C  
ATOM    637  HB2 PHE    41      62.866  43.337  55.415  1.00  0.00           H  
ATOM    638  HB3 PHE    41      62.487  43.937  53.905  1.00  0.00           H  
ATOM    639  CG  PHE    41      63.137  41.926  53.833  1.00  0.00           C  
ATOM    640  CD1 PHE    41      64.010  41.121  54.575  1.00  0.00           C  
ATOM    641  HD1 PHE    41      64.161  41.294  55.630  1.00  0.00           H  
ATOM    642  CE1 PHE    41      64.882  40.155  53.981  1.00  0.00           C  
ATOM    643  HE1 PHE    41      65.682  39.571  54.413  1.00  0.00           H  
ATOM    644  CZ  PHE    41      64.647  39.989  52.584  1.00  0.00           C  
ATOM    645  HZ  PHE    41      65.285  39.273  52.086  1.00  0.00           H  
ATOM    646  CE2 PHE    41      63.811  40.833  51.828  1.00  0.00           C  
ATOM    647  HE2 PHE    41      63.777  40.784  50.750  1.00  0.00           H  
ATOM    648  CD2 PHE    41      62.998  41.761  52.453  1.00  0.00           C  
ATOM    649  HD2 PHE    41      62.320  42.353  51.856  1.00  0.00           H  
ATOM    650  C   PHE    41      60.658  41.762  55.662  1.00  0.00           C  
ATOM    651  O   PHE    41      61.083  41.724  56.811  1.00  0.00           O  
ATOM    652  N   LEU    42      59.852  40.816  55.235  1.00  0.00           N  
ATOM    653  H   LEU    42      59.584  40.839  54.261  1.00  0.00           H  
ATOM    654  CA  LEU    42      59.794  39.503  55.946  1.00  0.00           C  
ATOM    655  HA  LEU    42      59.904  39.576  57.028  1.00  0.00           H  
ATOM    656  CB  LEU    42      58.334  39.002  55.849  1.00  0.00           C  
ATOM    657  HB2 LEU    42      58.003  39.068  54.813  1.00  0.00           H  
ATOM    658  HB3 LEU    42      57.794  39.745  56.437  1.00  0.00           H  
ATOM    659  CG  LEU    42      58.134  37.500  56.410  1.00  0.00           C  
ATOM    660  HG  LEU    42      58.729  36.821  55.800  1.00  0.00           H  
ATOM    661  CD1 LEU    42      58.448  37.536  57.891  1.00  0.00           C  
ATOM    662 HD11 LEU    42      57.734  38.098  58.494  1.00  0.00           H  
ATOM    663 HD12 LEU    42      58.489  36.504  58.240  1.00  0.00           H  
ATOM    664 HD13 LEU    42      59.445  37.944  58.053  1.00  0.00           H  
ATOM    665  CD2 LEU    42      56.639  37.023  56.259  1.00  0.00           C  
ATOM    666 HD21 LEU    42      56.514  36.887  55.185  1.00  0.00           H  
ATOM    667 HD22 LEU    42      56.554  36.077  56.793  1.00  0.00           H  
ATOM    668 HD23 LEU    42      55.966  37.800  56.621  1.00  0.00           H  
ATOM    669  C   LEU    42      60.849  38.577  55.356  1.00  0.00           C  
ATOM    670  O   LEU    42      60.826  38.241  54.157  1.00  0.00           O  
ATOM    671  N   ASP    43      61.922  38.188  56.085  1.00  0.00           N  
ATOM    672  H   ASP    43      62.141  38.640  56.961  1.00  0.00           H  
ATOM    673  CA  ASP    43      62.734  37.027  55.781  1.00  0.00           C  
ATOM    674  HA  ASP    43      62.966  37.002  54.716  1.00  0.00           H  
ATOM    675  CB  ASP    43      64.141  37.007  56.415  1.00  0.00           C  
ATOM    676  HB2 ASP    43      64.105  37.087  57.501  1.00  0.00           H  
ATOM    677  HB3 ASP    43      64.647  37.920  56.099  1.00  0.00           H  
ATOM    678  CG  ASP    43      64.853  35.735  55.989  1.00  0.00           C  
ATOM    679  OD1 ASP    43      65.585  35.120  56.809  1.00  0.00           O  
ATOM    680  OD2 ASP    43      64.742  35.359  54.813  1.00  0.00           O  
ATOM    681  C   ASP    43      61.825  35.829  56.238  1.00  0.00           C  
ATOM    682  O   ASP    43      61.810  35.453  57.444  1.00  0.00           O  
ATOM    683  N   LEU    44      61.187  35.132  55.277  1.00  0.00           N  
ATOM    684  H   LEU    44      61.221  35.512  54.342  1.00  0.00           H  
ATOM    685  CA  LEU    44      60.529  33.895  55.553  1.00  0.00           C  
ATOM    686  HA  LEU    44      59.689  34.103  56.216  1.00  0.00           H  
ATOM    687  CB  LEU    44      59.780  33.541  54.247  1.00  0.00           C  
ATOM    688  HB2 LEU    44      60.575  33.406  53.513  1.00  0.00           H  
ATOM    689  HB3 LEU    44      59.154  34.407  54.035  1.00  0.00           H  
ATOM    690  CG  LEU    44      58.922  32.226  54.245  1.00  0.00           C  
ATOM    691  HG  LEU    44      59.477  31.316  54.473  1.00  0.00           H  
ATOM    692  CD1 LEU    44      57.700  32.437  55.115  1.00  0.00           C  
ATOM    693 HD11 LEU    44      57.015  33.165  54.681  1.00  0.00           H  
ATOM    694 HD12 LEU    44      57.099  31.530  55.174  1.00  0.00           H  
ATOM    695 HD13 LEU    44      57.984  32.886  56.067  1.00  0.00           H  
ATOM    696  CD2 LEU    44      58.549  32.063  52.739  1.00  0.00           C  
ATOM    697 HD21 LEU    44      59.464  32.060  52.147  1.00  0.00           H  
ATOM    698 HD22 LEU    44      58.060  31.090  52.691  1.00  0.00           H  
ATOM    699 HD23 LEU    44      57.864  32.860  52.449  1.00  0.00           H  
ATOM    700  C   LEU    44      61.342  32.816  56.199  1.00  0.00           C  
ATOM    701  O   LEU    44      60.741  31.997  56.964  1.00  0.00           O  
ATOM    702  N   ASN    45      62.669  32.816  55.891  1.00  0.00           N  
ATOM    703  H   ASN    45      62.982  33.426  55.150  1.00  0.00           H  
ATOM    704  CA  ASN    45      63.557  31.743  56.406  1.00  0.00           C  
ATOM    705  HA  ASN    45      63.311  30.782  55.954  1.00  0.00           H  
ATOM    706  CB  ASN    45      64.929  31.940  55.737  1.00  0.00           C  
ATOM    707  HB2 ASN    45      65.649  31.357  56.312  1.00  0.00           H  
ATOM    708  HB3 ASN    45      65.385  32.901  55.973  1.00  0.00           H  
ATOM    709  CG  ASN    45      64.958  31.744  54.235  1.00  0.00           C  
ATOM    710  OD1 ASN    45      64.003  31.483  53.560  1.00  0.00           O  
ATOM    711  ND2 ASN    45      66.110  31.776  53.641  1.00  0.00           N  
ATOM    712 HD21 ASN    45      66.151  31.570  52.653  1.00  0.00           H  
ATOM    713 HD22 ASN    45      66.901  31.896  54.258  1.00  0.00           H  
ATOM    714  C   ASN    45      63.588  31.699  57.940  1.00  0.00           C  
ATOM    715  O   ASN    45      63.134  30.829  58.626  1.00  0.00           O  
ATOM    716  N   THR    46      64.137  32.757  58.462  1.00  0.00           N  
ATOM    717  H   THR    46      64.356  33.499  57.813  1.00  0.00           H  
ATOM    718  CA  THR    46      64.301  32.952  59.913  1.00  0.00           C  
ATOM    719  HA  THR    46      64.625  31.957  60.218  1.00  0.00           H  
ATOM    720  CB  THR    46      65.377  33.969  60.233  1.00  0.00           C  
ATOM    721  HB  THR    46      65.286  34.238  61.286  1.00  0.00           H  
ATOM    722  CG2 THR    46      66.738  33.373  59.966  1.00  0.00           C  
ATOM    723 HG21 THR    46      67.062  32.592  60.654  1.00  0.00           H  
ATOM    724 HG22 THR    46      66.733  32.953  58.960  1.00  0.00           H  
ATOM    725 HG23 THR    46      67.440  34.206  59.931  1.00  0.00           H  
ATOM    726  OG1 THR    46      65.133  35.142  59.547  1.00  0.00           O  
ATOM    727  HG1 THR    46      65.420  35.031  58.638  1.00  0.00           H  
ATOM    728  C   THR    46      63.023  33.380  60.674  1.00  0.00           C  
ATOM    729  O   THR    46      63.043  33.248  61.879  1.00  0.00           O  
ATOM    730  N   GLU    47      61.938  33.849  59.926  1.00  0.00           N  
ATOM    731  H   GLU    47      62.175  33.959  58.950  1.00  0.00           H  
ATOM    732  CA  GLU    47      60.744  34.657  60.311  1.00  0.00           C  
ATOM    733  HA  GLU    47      60.069  34.811  59.470  1.00  0.00           H  
ATOM    734  CB  GLU    47      59.898  33.925  61.377  1.00  0.00           C  
ATOM    735  HB2 GLU    47      59.177  34.563  61.887  1.00  0.00           H  
ATOM    736  HB3 GLU    47      60.457  33.846  62.309  1.00  0.00           H  
ATOM    737  CG  GLU    47      59.379  32.464  61.138  1.00  0.00           C  
ATOM    738  HG2 GLU    47      60.236  31.804  61.001  1.00  0.00           H  
ATOM    739  HG3 GLU    47      58.929  32.513  60.147  1.00  0.00           H  
ATOM    740  CD  GLU    47      58.536  31.862  62.243  1.00  0.00           C  
ATOM    741  OE1 GLU    47      58.251  32.572  63.289  1.00  0.00           O  
ATOM    742  OE2 GLU    47      58.280  30.684  62.241  1.00  0.00           O  
ATOM    743  C   GLU    47      61.196  36.011  60.834  1.00  0.00           C  
ATOM    744  O   GLU    47      60.700  36.543  61.868  1.00  0.00           O  
ATOM    745  N   GLY    48      62.201  36.631  60.162  1.00  0.00           N  
ATOM    746  H   GLY    48      62.603  36.206  59.339  1.00  0.00           H  
ATOM    747  CA  GLY    48      62.697  37.885  60.680  1.00  0.00           C  
ATOM    748  HA2 GLY    48      63.723  38.034  60.343  1.00  0.00           H  
ATOM    749  HA3 GLY    48      62.531  37.864  61.757  1.00  0.00           H  
ATOM    750  C   GLY    48      61.980  39.132  60.054  1.00  0.00           C  
ATOM    751  O   GLY    48      62.525  39.654  59.111  1.00  0.00           O  
ATOM    752  N   TYR    49      60.866  39.506  60.644  1.00  0.00           N  
ATOM    753  H   TYR    49      60.525  38.994  61.446  1.00  0.00           H  
ATOM    754  CA  TYR    49      60.105  40.668  60.289  1.00  0.00           C  
ATOM    755  HA  TYR    49      59.841  40.513  59.243  1.00  0.00           H  
ATOM    756  CB  TYR    49      58.672  40.731  61.037  1.00  0.00           C  
ATOM    757  HB2 TYR    49      58.875  40.824  62.104  1.00  0.00           H  
ATOM    758  HB3 TYR    49      58.081  39.847  60.796  1.00  0.00           H  
ATOM    759  CG  TYR    49      57.754  41.871  60.582  1.00  0.00           C  
ATOM    760  CD1 TYR    49      57.635  43.017  61.333  1.00  0.00           C  
ATOM    761  HD1 TYR    49      58.261  43.144  62.204  1.00  0.00           H  
ATOM    762  CE1 TYR    49      56.727  44.108  60.915  1.00  0.00           C  
ATOM    763  HE1 TYR    49      56.724  45.052  61.440  1.00  0.00           H  
ATOM    764  CZ  TYR    49      55.891  43.937  59.762  1.00  0.00           C  
ATOM    765  OH  TYR    49      54.926  44.805  59.516  1.00  0.00           O  
ATOM    766  HH  TYR    49      55.075  45.748  59.618  1.00  0.00           H  
ATOM    767  CE2 TYR    49      56.057  42.805  58.982  1.00  0.00           C  
ATOM    768  HE2 TYR    49      55.441  42.854  58.097  1.00  0.00           H  
ATOM    769  CD2 TYR    49      56.904  41.829  59.436  1.00  0.00           C  
ATOM    770  HD2 TYR    49      57.023  40.964  58.801  1.00  0.00           H  
ATOM    771  C   TYR    49      60.921  41.969  60.506  1.00  0.00           C  
ATOM    772  O   TYR    49      60.938  42.450  61.615  1.00  0.00           O  
ATOM    773  N   THR    50      61.645  42.572  59.459  1.00  0.00           N  
ATOM    774  H   THR    50      61.474  42.232  58.523  1.00  0.00           H  
ATOM    775  CA  THR    50      62.567  43.681  59.580  1.00  0.00           C  
ATOM    776  HA  THR    50      62.740  43.813  60.648  1.00  0.00           H  
ATOM    777  CB  THR    50      63.845  43.629  58.772  1.00  0.00           C  
ATOM    778  HB  THR    50      63.530  43.617  57.728  1.00  0.00           H  
ATOM    779  CG2 THR    50      64.858  44.767  59.174  1.00  0.00           C  
ATOM    780 HG21 THR    50      64.944  44.723  60.260  1.00  0.00           H  
ATOM    781 HG22 THR    50      65.850  44.584  58.760  1.00  0.00           H  
ATOM    782 HG23 THR    50      64.458  45.726  58.847  1.00  0.00           H  
ATOM    783  OG1 THR    50      64.374  42.414  59.187  1.00  0.00           O  
ATOM    784  HG1 THR    50      63.694  41.782  58.946  1.00  0.00           H  
ATOM    785  C   THR    50      61.799  45.021  59.185  1.00  0.00           C  
ATOM    786  O   THR    50      61.396  45.142  58.032  1.00  0.00           O  
ATOM    787  N   SER    51      61.503  45.994  60.077  1.00  0.00           N  
ATOM    788  H   SER    51      61.852  45.921  61.021  1.00  0.00           H  
ATOM    789  CA  SER    51      60.445  47.016  59.865  1.00  0.00           C  
ATOM    790  HA  SER    51      60.050  46.952  58.851  1.00  0.00           H  
ATOM    791  CB  SER    51      59.307  46.573  60.801  1.00  0.00           C  
ATOM    792  HB2 SER    51      59.052  45.529  60.617  1.00  0.00           H  
ATOM    793  HB3 SER    51      58.412  47.107  60.482  1.00  0.00           H  
ATOM    794  OG  SER    51      59.534  46.846  62.114  1.00  0.00           O  
ATOM    795  HG  SER    51      60.190  46.204  62.395  1.00  0.00           H  
ATOM    796  C   SER    51      60.964  48.403  60.138  1.00  0.00           C  
ATOM    797  O   SER    51      61.526  48.678  61.153  1.00  0.00           O  
ATOM    798  N   GLU    52      60.687  49.282  59.124  1.00  0.00           N  
ATOM    799  H   GLU    52      60.278  48.972  58.254  1.00  0.00           H  
ATOM    800  CA  GLU    52      60.944  50.694  59.166  1.00  0.00           C  
ATOM    801  HA  GLU    52      61.063  50.954  60.218  1.00  0.00           H  
ATOM    802  CB  GLU    52      62.232  50.794  58.434  1.00  0.00           C  
ATOM    803  HB2 GLU    52      62.023  50.546  57.393  1.00  0.00           H  
ATOM    804  HB3 GLU    52      62.956  50.042  58.749  1.00  0.00           H  
ATOM    805  CG  GLU    52      62.968  52.094  58.450  1.00  0.00           C  
ATOM    806  HG2 GLU    52      62.383  52.675  57.737  1.00  0.00           H  
ATOM    807  HG3 GLU    52      63.889  51.730  57.996  1.00  0.00           H  
ATOM    808  CD  GLU    52      63.186  52.817  59.773  1.00  0.00           C  
ATOM    809  OE1 GLU    52      63.640  52.210  60.742  1.00  0.00           O  
ATOM    810  OE2 GLU    52      62.848  53.977  59.898  1.00  0.00           O  
ATOM    811  C   GLU    52      59.871  51.670  58.623  1.00  0.00           C  
ATOM    812  O   GLU    52      59.338  51.464  57.549  1.00  0.00           O  
ATOM    813  N   GLU    53      59.609  52.727  59.384  1.00  0.00           N  
ATOM    814  H   GLU    53      60.158  52.753  60.231  1.00  0.00           H  
ATOM    815  CA  GLU    53      58.622  53.795  59.129  1.00  0.00           C  
ATOM    816  HA  GLU    53      57.675  53.435  58.727  1.00  0.00           H  
ATOM    817  CB  GLU    53      58.200  54.503  60.414  1.00  0.00           C  
ATOM    818  HB2 GLU    53      57.791  55.501  60.251  1.00  0.00           H  
ATOM    819  HB3 GLU    53      59.107  54.548  61.018  1.00  0.00           H  
ATOM    820  CG  GLU    53      57.184  53.568  61.171  1.00  0.00           C  
ATOM    821  HG2 GLU    53      57.403  52.536  60.899  1.00  0.00           H  
ATOM    822  HG3 GLU    53      56.177  53.835  60.848  1.00  0.00           H  
ATOM    823  CD  GLU    53      57.270  53.765  62.713  1.00  0.00           C  
ATOM    824  OE1 GLU    53      58.133  53.171  63.333  1.00  0.00           O  
ATOM    825  OE2 GLU    53      56.424  54.635  63.197  1.00  0.00           O  
ATOM    826  C   GLU    53      59.335  54.806  58.227  1.00  0.00           C  
ATOM    827  O   GLU    53      59.705  55.919  58.618  1.00  0.00           O  
ATOM    828  N   VAL    54      59.601  54.335  57.006  1.00  0.00           N  
ATOM    829  H   VAL    54      59.476  53.347  56.837  1.00  0.00           H  
ATOM    830  CA  VAL    54      60.144  55.211  55.874  1.00  0.00           C  
ATOM    831  HA  VAL    54      61.106  55.598  56.212  1.00  0.00           H  
ATOM    832  CB  VAL    54      60.442  54.397  54.590  1.00  0.00           C  
ATOM    833  HB  VAL    54      60.826  55.089  53.841  1.00  0.00           H  
ATOM    834  CG1 VAL    54      61.630  53.530  54.820  1.00  0.00           C  
ATOM    835 HG11 VAL    54      61.533  52.825  55.646  1.00  0.00           H  
ATOM    836 HG12 VAL    54      61.908  53.012  53.902  1.00  0.00           H  
ATOM    837 HG13 VAL    54      62.424  54.196  55.158  1.00  0.00           H  
ATOM    838  CG2 VAL    54      59.333  53.516  54.057  1.00  0.00           C  
ATOM    839 HG21 VAL    54      59.618  52.786  53.299  1.00  0.00           H  
ATOM    840 HG22 VAL    54      58.697  53.104  54.841  1.00  0.00           H  
ATOM    841 HG23 VAL    54      58.663  54.114  53.439  1.00  0.00           H  
ATOM    842  C   VAL    54      59.274  56.349  55.504  1.00  0.00           C  
ATOM    843  O   VAL    54      59.819  57.477  55.297  1.00  0.00           O  
ATOM    844  N   ALA    55      58.002  56.148  55.381  1.00  0.00           N  
ATOM    845  H   ALA    55      57.686  55.210  55.578  1.00  0.00           H  
ATOM    846  CA  ALA    55      57.096  57.149  54.826  1.00  0.00           C  
ATOM    847  HA  ALA    55      57.728  57.830  54.257  1.00  0.00           H  
ATOM    848  CB  ALA    55      56.169  56.411  53.839  1.00  0.00           C  
ATOM    849  HB1 ALA    55      56.105  55.386  54.203  1.00  0.00           H  
ATOM    850  HB2 ALA    55      55.165  56.826  53.754  1.00  0.00           H  
ATOM    851  HB3 ALA    55      56.665  56.413  52.868  1.00  0.00           H  
ATOM    852  C   ALA    55      56.298  57.924  55.865  1.00  0.00           C  
ATOM    853  O   ALA    55      55.654  57.265  56.678  1.00  0.00           O  
ATOM    854  N   ASP    56      56.204  59.244  55.776  1.00  0.00           N  
ATOM    855  H   ASP    56      56.743  59.659  55.029  1.00  0.00           H  
ATOM    856  CA  ASP    56      55.357  60.031  56.677  1.00  0.00           C  
ATOM    857  HA  ASP    56      55.530  59.649  57.683  1.00  0.00           H  
ATOM    858  CB  ASP    56      55.937  61.466  56.595  1.00  0.00           C  
ATOM    859  HB2 ASP    56      57.020  61.470  56.475  1.00  0.00           H  
ATOM    860  HB3 ASP    56      55.507  61.933  57.482  1.00  0.00           H  
ATOM    861  CG  ASP    56      55.538  62.265  55.338  1.00  0.00           C  
ATOM    862  OD1 ASP    56      54.868  61.786  54.418  1.00  0.00           O  
ATOM    863  OD2 ASP    56      55.791  63.525  55.342  1.00  0.00           O  
ATOM    864  C   ASP    56      53.794  59.977  56.491  1.00  0.00           C  
ATOM    865  O   ASP    56      53.058  60.908  56.952  1.00  0.00           O  
ATOM    866  N   SER    57      53.385  58.959  55.723  1.00  0.00           N  
ATOM    867  H   SER    57      54.037  58.258  55.399  1.00  0.00           H  
ATOM    868  CA  SER    57      52.020  58.698  55.246  1.00  0.00           C  
ATOM    869  HA  SER    57      51.429  59.036  56.097  1.00  0.00           H  
ATOM    870  CB  SER    57      51.646  59.340  53.934  1.00  0.00           C  
ATOM    871  HB2 SER    57      52.334  59.146  53.112  1.00  0.00           H  
ATOM    872  HB3 SER    57      51.692  60.429  53.960  1.00  0.00           H  
ATOM    873  OG  SER    57      50.244  58.992  53.653  1.00  0.00           O  
ATOM    874  HG  SER    57      49.655  59.654  54.023  1.00  0.00           H  
ATOM    875  C   SER    57      51.751  57.182  55.078  1.00  0.00           C  
ATOM    876  O   SER    57      52.622  56.388  54.726  1.00  0.00           O  
ATOM    877  N   ARG    58      50.475  56.753  55.433  1.00  0.00           N  
ATOM    878  H   ARG    58      49.843  57.478  55.739  1.00  0.00           H  
ATOM    879  CA  ARG    58      50.098  55.362  55.271  1.00  0.00           C  
ATOM    880  HA  ARG    58      50.667  54.732  55.955  1.00  0.00           H  
ATOM    881  CB  ARG    58      48.656  55.184  55.726  1.00  0.00           C  
ATOM    882  HB2 ARG    58      48.328  54.205  55.378  1.00  0.00           H  
ATOM    883  HB3 ARG    58      47.999  55.960  55.334  1.00  0.00           H  
ATOM    884  CG  ARG    58      48.551  55.163  57.293  1.00  0.00           C  
ATOM    885  HG2 ARG    58      47.511  55.361  57.553  1.00  0.00           H  
ATOM    886  HG3 ARG    58      49.326  55.806  57.711  1.00  0.00           H  
ATOM    887  CD  ARG    58      48.844  53.788  57.968  1.00  0.00           C  
ATOM    888  HD2 ARG    58      49.829  53.427  57.671  1.00  0.00           H  
ATOM    889  HD3 ARG    58      48.128  53.054  57.598  1.00  0.00           H  
ATOM    890  NE  ARG    58      48.754  53.958  59.395  1.00  0.00           N  
ATOM    891  HE  ARG    58      49.585  54.097  59.953  1.00  0.00           H  
ATOM    892  CZ  ARG    58      47.638  53.893  60.119  1.00  0.00           C  
ATOM    893  NH1 ARG    58      46.509  53.714  59.631  1.00  0.00           N  
ATOM    894 HH11 ARG    58      46.393  53.800  58.631  1.00  0.00           H  
ATOM    895 HH12 ARG    58      45.728  53.731  60.271  1.00  0.00           H  
ATOM    896  NH2 ARG    58      47.704  54.029  61.359  1.00  0.00           N  
ATOM    897 HH21 ARG    58      46.845  53.959  61.886  1.00  0.00           H  
ATOM    898 HH22 ARG    58      48.590  54.211  61.808  1.00  0.00           H  
ATOM    899  C   ARG    58      50.218  54.720  53.902  1.00  0.00           C  
ATOM    900  O   ARG    58      49.692  55.286  52.976  1.00  0.00           O  
ATOM    901  N   ILE    59      50.888  53.569  53.750  1.00  0.00           N  
ATOM    902  H   ILE    59      51.246  53.121  54.581  1.00  0.00           H  
ATOM    903  CA  ILE    59      51.022  52.867  52.520  1.00  0.00           C  
ATOM    904  HA  ILE    59      51.277  53.654  51.810  1.00  0.00           H  
ATOM    905  CB  ILE    59      52.183  51.831  52.642  1.00  0.00           C  
ATOM    906  HB  ILE    59      52.019  51.023  53.355  1.00  0.00           H  
ATOM    907  CG2 ILE    59      52.465  51.057  51.274  1.00  0.00           C  
ATOM    908 HG21 ILE    59      51.596  50.485  50.949  1.00  0.00           H  
ATOM    909 HG22 ILE    59      52.795  51.724  50.477  1.00  0.00           H  
ATOM    910 HG23 ILE    59      53.274  50.332  51.359  1.00  0.00           H  
ATOM    911  CG1 ILE    59      53.616  52.415  52.975  1.00  0.00           C  
ATOM    912 HG12 ILE    59      53.510  53.378  53.474  1.00  0.00           H  
ATOM    913 HG13 ILE    59      54.163  52.771  52.101  1.00  0.00           H  
ATOM    914  CD1 ILE    59      54.609  51.493  53.735  1.00  0.00           C  
ATOM    915 HD11 ILE    59      54.310  51.540  54.782  1.00  0.00           H  
ATOM    916 HD12 ILE    59      54.573  50.503  53.281  1.00  0.00           H  
ATOM    917 HD13 ILE    59      55.635  51.816  53.559  1.00  0.00           H  
ATOM    918  C   ILE    59      49.725  52.138  52.243  1.00  0.00           C  
ATOM    919  O   ILE    59      49.236  51.233  52.951  1.00  0.00           O  
ATOM    920  N   LEU    60      49.104  52.582  51.105  1.00  0.00           N  
ATOM    921  H   LEU    60      49.708  53.165  50.544  1.00  0.00           H  
ATOM    922  CA  LEU    60      47.807  52.065  50.417  1.00  0.00           C  
ATOM    923  HA  LEU    60      47.222  51.732  51.274  1.00  0.00           H  
ATOM    924  CB  LEU    60      46.999  53.108  49.586  1.00  0.00           C  
ATOM    925  HB2 LEU    60      46.071  52.702  49.184  1.00  0.00           H  
ATOM    926  HB3 LEU    60      47.639  53.423  48.761  1.00  0.00           H  
ATOM    927  CG  LEU    60      46.626  54.360  50.371  1.00  0.00           C  
ATOM    928  HG  LEU    60      47.543  54.901  50.606  1.00  0.00           H  
ATOM    929  CD1 LEU    60      45.705  55.181  49.370  1.00  0.00           C  
ATOM    930 HD11 LEU    60      44.706  54.746  49.373  1.00  0.00           H  
ATOM    931 HD12 LEU    60      45.591  56.202  49.737  1.00  0.00           H  
ATOM    932 HD13 LEU    60      46.011  55.092  48.328  1.00  0.00           H  
ATOM    933  CD2 LEU    60      45.845  54.062  51.585  1.00  0.00           C  
ATOM    934 HD21 LEU    60      46.402  53.549  52.369  1.00  0.00           H  
ATOM    935 HD22 LEU    60      45.555  54.979  52.097  1.00  0.00           H  
ATOM    936 HD23 LEU    60      44.927  53.566  51.272  1.00  0.00           H  
ATOM    937  C   LEU    60      48.084  50.827  49.506  1.00  0.00           C  
ATOM    938  O   LEU    60      47.625  49.706  49.657  1.00  0.00           O  
ATOM    939  N   CYS    61      49.093  50.909  48.635  1.00  0.00           N  
ATOM    940  H   CYS    61      49.483  51.839  48.587  1.00  0.00           H  
ATOM    941  CA  CYS    61      49.420  49.958  47.544  1.00  0.00           C  
ATOM    942  HA  CYS    61      48.992  49.019  47.895  1.00  0.00           H  
ATOM    943  CB  CYS    61      48.645  50.342  46.238  1.00  0.00           C  
ATOM    944  HB2 CYS    61      48.811  49.561  45.496  1.00  0.00           H  
ATOM    945  HB3 CYS    61      49.082  51.266  45.859  1.00  0.00           H  
ATOM    946  SG  CYS    61      46.813  50.300  46.539  1.00  0.00           S  
ATOM    947  HG  CYS    61      46.654  51.323  47.384  1.00  0.00           H  
ATOM    948  C   CYS    61      50.946  49.835  47.501  1.00  0.00           C  
ATOM    949  O   CYS    61      51.692  50.793  47.666  1.00  0.00           O  
ATOM    950  N   LEU    62      51.467  48.625  47.070  1.00  0.00           N  
ATOM    951  H   LEU    62      50.803  47.904  46.828  1.00  0.00           H  
ATOM    952  CA  LEU    62      52.922  48.492  46.865  1.00  0.00           C  
ATOM    953  HA  LEU    62      53.393  49.464  46.724  1.00  0.00           H  
ATOM    954  CB  LEU    62      53.441  47.745  48.131  1.00  0.00           C  
ATOM    955  HB2 LEU    62      53.111  46.706  48.149  1.00  0.00           H  
ATOM    956  HB3 LEU    62      52.984  48.137  49.039  1.00  0.00           H  
ATOM    957  CG  LEU    62      54.822  47.863  48.427  1.00  0.00           C  
ATOM    958  HG  LEU    62      55.428  47.856  47.520  1.00  0.00           H  
ATOM    959  CD1 LEU    62      55.302  49.160  49.103  1.00  0.00           C  
ATOM    960 HD11 LEU    62      55.068  49.936  48.374  1.00  0.00           H  
ATOM    961 HD12 LEU    62      54.881  49.226  50.106  1.00  0.00           H  
ATOM    962 HD13 LEU    62      56.370  49.043  49.289  1.00  0.00           H  
ATOM    963  CD2 LEU    62      55.253  46.746  49.382  1.00  0.00           C  
ATOM    964 HD21 LEU    62      56.293  46.966  49.622  1.00  0.00           H  
ATOM    965 HD22 LEU    62      54.585  46.682  50.241  1.00  0.00           H  
ATOM    966 HD23 LEU    62      55.243  45.789  48.860  1.00  0.00           H  
ATOM    967  C   LEU    62      53.291  47.627  45.602  1.00  0.00           C  
ATOM    968  O   LEU    62      52.560  46.695  45.343  1.00  0.00           O  
ATOM    969  N   ALA    63      54.305  47.950  44.833  1.00  0.00           N  
ATOM    970  H   ALA    63      54.966  48.661  45.110  1.00  0.00           H  
ATOM    971  CA  ALA    63      54.765  47.103  43.695  1.00  0.00           C  
ATOM    972  HA  ALA    63      54.609  46.062  43.978  1.00  0.00           H  
ATOM    973  CB  ALA    63      53.979  47.618  42.494  1.00  0.00           C  
ATOM    974  HB1 ALA    63      54.326  48.615  42.221  1.00  0.00           H  
ATOM    975  HB2 ALA    63      54.232  46.864  41.749  1.00  0.00           H  
ATOM    976  HB3 ALA    63      52.899  47.573  42.639  1.00  0.00           H  
ATOM    977  C   ALA    63      56.262  47.085  43.490  1.00  0.00           C  
ATOM    978  O   ALA    63      56.906  48.118  43.450  1.00  0.00           O  
ATOM    979  N   LEU    64      56.776  45.854  43.037  1.00  0.00           N  
ATOM    980  H   LEU    64      56.110  45.108  42.896  1.00  0.00           H  
ATOM    981  CA  LEU    64      58.208  45.626  42.747  1.00  0.00           C  
ATOM    982  HA  LEU    64      58.689  46.361  43.393  1.00  0.00           H  
ATOM    983  CB  LEU    64      58.617  44.159  43.204  1.00  0.00           C  
ATOM    984  HB2 LEU    64      59.691  43.977  43.156  1.00  0.00           H  
ATOM    985  HB3 LEU    64      58.108  43.499  42.502  1.00  0.00           H  
ATOM    986  CG  LEU    64      58.093  43.867  44.631  1.00  0.00           C  
ATOM    987  HG  LEU    64      57.027  44.090  44.671  1.00  0.00           H  
ATOM    988  CD1 LEU    64      58.221  42.440  45.050  1.00  0.00           C  
ATOM    989 HD11 LEU    64      59.251  42.091  44.980  1.00  0.00           H  
ATOM    990 HD12 LEU    64      57.770  42.332  46.037  1.00  0.00           H  
ATOM    991 HD13 LEU    64      57.636  41.808  44.383  1.00  0.00           H  
ATOM    992  CD2 LEU    64      58.819  44.739  45.668  1.00  0.00           C  
ATOM    993 HD21 LEU    64      58.337  44.723  46.646  1.00  0.00           H  
ATOM    994 HD22 LEU    64      59.880  44.492  45.705  1.00  0.00           H  
ATOM    995 HD23 LEU    64      58.561  45.774  45.443  1.00  0.00           H  
ATOM    996  C   LEU    64      58.601  45.845  41.273  1.00  0.00           C  
ATOM    997  O   LEU    64      58.625  44.921  40.485  1.00  0.00           O  
ATOM    998  N   VAL    65      58.970  47.114  40.968  1.00  0.00           N  
ATOM    999  H   VAL    65      59.122  47.773  41.719  1.00  0.00           H  
ATOM   1000  CA  VAL    65      59.389  47.549  39.671  1.00  0.00           C  
ATOM   1001  HA  VAL    65      58.872  47.005  38.880  1.00  0.00           H  
ATOM   1002  CB  VAL    65      58.808  48.954  39.428  1.00  0.00           C  
ATOM   1003  HB  VAL    65      59.238  49.613  40.183  1.00  0.00           H  
ATOM   1004  CG1 VAL    65      59.192  49.265  37.950  1.00  0.00           C  
ATOM   1005 HG11 VAL    65      60.235  49.568  37.867  1.00  0.00           H  
ATOM   1006 HG12 VAL    65      58.867  48.375  37.410  1.00  0.00           H  
ATOM   1007 HG13 VAL    65      58.585  50.123  37.664  1.00  0.00           H  
ATOM   1008  CG2 VAL    65      57.276  49.153  39.600  1.00  0.00           C  
ATOM   1009 HG21 VAL    65      56.946  50.122  39.227  1.00  0.00           H  
ATOM   1010 HG22 VAL    65      56.740  48.374  39.058  1.00  0.00           H  
ATOM   1011 HG23 VAL    65      57.117  49.117  40.677  1.00  0.00           H  
ATOM   1012  C   VAL    65      60.862  47.363  39.474  1.00  0.00           C  
ATOM   1013  O   VAL    65      61.647  48.148  39.994  1.00  0.00           O  
ATOM   1014  N   HIE    66      61.175  46.248  38.852  1.00  0.00           N  
ATOM   1015  H   HIE    66      60.445  45.559  38.737  1.00  0.00           H  
ATOM   1016  CA  HIE    66      62.576  45.994  38.265  1.00  0.00           C  
ATOM   1017  HA  HIE    66      63.200  46.499  39.002  1.00  0.00           H  
ATOM   1018  CB  HIE    66      62.923  44.513  38.231  1.00  0.00           C  
ATOM   1019  HB2 HIE    66      62.177  44.180  37.509  1.00  0.00           H  
ATOM   1020  HB3 HIE    66      62.823  43.983  39.178  1.00  0.00           H  
ATOM   1021  CG  HIE    66      64.228  44.097  37.564  1.00  0.00           C  
ATOM   1022  ND1 HIE    66      64.499  43.948  36.222  1.00  0.00           N  
ATOM   1023  CE1 HIE    66      65.832  43.761  36.200  1.00  0.00           C  
ATOM   1024  HE1 HIE    66      66.419  43.679  35.297  1.00  0.00           H  
ATOM   1025  NE2 HIE    66      66.377  43.748  37.448  1.00  0.00           N  
ATOM   1026  HE2 HIE    66      67.355  43.545  37.603  1.00  0.00           H  
ATOM   1027  CD2 HIE    66      65.332  43.893  38.295  1.00  0.00           C  
ATOM   1028  HD2 HIE    66      65.488  43.967  39.361  1.00  0.00           H  
ATOM   1029  C   HIE    66      62.627  46.574  36.828  1.00  0.00           C  
ATOM   1030  O   HIE    66      61.717  46.509  36.018  1.00  0.00           O  
ATOM   1031  N   LEU    67      63.677  47.425  36.669  1.00  0.00           N  
ATOM   1032  H   LEU    67      64.415  47.480  37.357  1.00  0.00           H  
ATOM   1033  CA  LEU    67      63.969  47.972  35.372  1.00  0.00           C  
ATOM   1034  HA  LEU    67      63.136  47.846  34.680  1.00  0.00           H  
ATOM   1035  CB  LEU    67      64.154  49.502  35.480  1.00  0.00           C  
ATOM   1036  HB2 LEU    67      64.527  49.826  34.508  1.00  0.00           H  
ATOM   1037  HB3 LEU    67      65.024  49.722  36.099  1.00  0.00           H  
ATOM   1038  CG  LEU    67      62.958  50.379  35.972  1.00  0.00           C  
ATOM   1039  HG  LEU    67      62.733  50.009  36.973  1.00  0.00           H  
ATOM   1040  CD1 LEU    67      63.326  51.919  35.872  1.00  0.00           C  
ATOM   1041 HD11 LEU    67      63.374  52.194  34.818  1.00  0.00           H  
ATOM   1042 HD12 LEU    67      62.469  52.525  36.166  1.00  0.00           H  
ATOM   1043 HD13 LEU    67      64.223  52.211  36.417  1.00  0.00           H  
ATOM   1044  CD2 LEU    67      61.739  50.124  35.159  1.00  0.00           C  
ATOM   1045 HD21 LEU    67      61.896  50.210  34.084  1.00  0.00           H  
ATOM   1046 HD22 LEU    67      61.318  49.133  35.333  1.00  0.00           H  
ATOM   1047 HD23 LEU    67      60.942  50.821  35.416  1.00  0.00           H  
ATOM   1048  C   LEU    67      65.145  47.191  34.805  1.00  0.00           C  
ATOM   1049  O   LEU    67      66.187  47.261  35.415  1.00  0.00           O  
ATOM   1050  N   PRO    68      65.005  46.385  33.733  1.00  0.00           N  
ATOM   1051  CD  PRO    68      63.795  46.145  32.976  1.00  0.00           C  
ATOM   1052  HD2 PRO    68      63.413  47.064  32.530  1.00  0.00           H  
ATOM   1053  HD3 PRO    68      63.048  45.725  33.649  1.00  0.00           H  
ATOM   1054  CG  PRO    68      64.080  45.069  31.992  1.00  0.00           C  
ATOM   1055  HG2 PRO    68      63.950  44.106  32.486  1.00  0.00           H  
ATOM   1056  HG3 PRO    68      63.459  45.171  31.102  1.00  0.00           H  
ATOM   1057  CB  PRO    68      65.574  45.174  31.736  1.00  0.00           C  
ATOM   1058  HB2 PRO    68      65.869  44.136  31.587  1.00  0.00           H  
ATOM   1059  HB3 PRO    68      65.895  45.745  30.865  1.00  0.00           H  
ATOM   1060  CA  PRO    68      66.180  45.818  32.979  1.00  0.00           C  
ATOM   1061  HA  PRO    68      66.607  45.074  33.652  1.00  0.00           H  
ATOM   1062  C   PRO    68      67.242  46.889  32.539  1.00  0.00           C  
ATOM   1063  O   PRO    68      66.917  48.068  32.323  1.00  0.00           O  
ATOM   1064  N   VAL    69      68.489  46.459  32.593  1.00  0.00           N  
ATOM   1065  H   VAL    69      68.591  45.481  32.822  1.00  0.00           H  
ATOM   1066  CA  VAL    69      69.724  47.218  32.327  1.00  0.00           C  
ATOM   1067  HA  VAL    69      70.534  46.524  32.103  1.00  0.00           H  
ATOM   1068  CB  VAL    69      69.629  48.013  30.965  1.00  0.00           C  
ATOM   1069  HB  VAL    69      69.121  48.970  31.084  1.00  0.00           H  
ATOM   1070  CG1 VAL    69      70.971  48.367  30.400  1.00  0.00           C  
ATOM   1071 HG11 VAL    69      71.336  47.629  29.686  1.00  0.00           H  
ATOM   1072 HG12 VAL    69      70.949  49.221  29.723  1.00  0.00           H  
ATOM   1073 HG13 VAL    69      71.737  48.441  31.173  1.00  0.00           H  
ATOM   1074  CG2 VAL    69      68.826  47.286  29.878  1.00  0.00           C  
ATOM   1075 HG21 VAL    69      69.254  46.299  29.703  1.00  0.00           H  
ATOM   1076 HG22 VAL    69      67.748  47.250  30.032  1.00  0.00           H  
ATOM   1077 HG23 VAL    69      68.888  47.852  28.948  1.00  0.00           H  
ATOM   1078  C   VAL    69      70.208  48.023  33.511  1.00  0.00           C  
ATOM   1079  O   VAL    69      71.417  48.031  33.875  1.00  0.00           O  
ATOM   1080  N   GLU    70      69.322  48.815  34.266  1.00  0.00           N  
ATOM   1081  H   GLU    70      68.380  48.946  33.924  1.00  0.00           H  
ATOM   1082  CA  GLU    70      69.640  49.769  35.301  1.00  0.00           C  
ATOM   1083  HA  GLU    70      70.287  50.558  34.917  1.00  0.00           H  
ATOM   1084  CB  GLU    70      68.288  50.453  35.712  1.00  0.00           C  
ATOM   1085  HB2 GLU    70      68.571  51.246  36.404  1.00  0.00           H  
ATOM   1086  HB3 GLU    70      67.653  49.713  36.198  1.00  0.00           H  
ATOM   1087  CG  GLU    70      67.483  51.104  34.714  1.00  0.00           C  
ATOM   1088  HG2 GLU    70      66.669  51.522  35.306  1.00  0.00           H  
ATOM   1089  HG3 GLU    70      67.261  50.382  33.928  1.00  0.00           H  
ATOM   1090  CD  GLU    70      68.118  52.307  34.003  1.00  0.00           C  
ATOM   1091  OE1 GLU    70      67.733  52.577  32.859  1.00  0.00           O  
ATOM   1092  OE2 GLU    70      68.975  53.084  34.577  1.00  0.00           O  
ATOM   1093  C   GLU    70      70.184  49.112  36.574  1.00  0.00           C  
ATOM   1094  O   GLU    70      69.917  47.972  36.801  1.00  0.00           O  
ATOM   1095  N   LYS    71      70.690  49.899  37.504  1.00  0.00           N  
ATOM   1096  H   LYS    71      70.827  50.891  37.370  1.00  0.00           H  
ATOM   1097  CA  LYS    71      71.359  49.283  38.727  1.00  0.00           C  
ATOM   1098  HA  LYS    71      71.673  48.258  38.531  1.00  0.00           H  
ATOM   1099  CB  LYS    71      72.539  50.208  39.077  1.00  0.00           C  
ATOM   1100  HB2 LYS    71      72.255  51.257  39.161  1.00  0.00           H  
ATOM   1101  HB3 LYS    71      73.181  50.093  38.204  1.00  0.00           H  
ATOM   1102  CG  LYS    71      73.310  49.815  40.347  1.00  0.00           C  
ATOM   1103  HG2 LYS    71      73.452  48.738  40.428  1.00  0.00           H  
ATOM   1104  HG3 LYS    71      72.787  50.170  41.234  1.00  0.00           H  
ATOM   1105  CD  LYS    71      74.680  50.515  40.450  1.00  0.00           C  
ATOM   1106  HD2 LYS    71      75.047  50.031  41.355  1.00  0.00           H  
ATOM   1107  HD3 LYS    71      74.422  51.527  40.761  1.00  0.00           H  
ATOM   1108  CE  LYS    71      75.677  50.342  39.351  1.00  0.00           C  
ATOM   1109  HE2 LYS    71      76.628  50.798  39.625  1.00  0.00           H  
ATOM   1110  HE3 LYS    71      75.434  50.709  38.353  1.00  0.00           H  
ATOM   1111  NZ  LYS    71      76.227  48.947  39.344  1.00  0.00           N  
ATOM   1112  HZ1 LYS    71      76.962  48.771  38.674  1.00  0.00           H  
ATOM   1113  HZ2 LYS    71      76.528  48.705  40.278  1.00  0.00           H  
ATOM   1114  HZ3 LYS    71      75.525  48.281  39.057  1.00  0.00           H  
ATOM   1115  C   LYS    71      70.440  49.218  39.970  1.00  0.00           C  
ATOM   1116  O   LYS    71      70.415  48.292  40.762  1.00  0.00           O  
ATOM   1117  N   GLU    72      69.636  50.262  40.197  1.00  0.00           N  
ATOM   1118  H   GLU    72      69.538  50.988  39.502  1.00  0.00           H  
ATOM   1119  CA  GLU    72      68.498  50.239  41.237  1.00  0.00           C  
ATOM   1120  HA  GLU    72      68.936  49.636  42.031  1.00  0.00           H  
ATOM   1121  CB  GLU    72      68.177  51.648  41.789  1.00  0.00           C  
ATOM   1122  HB2 GLU    72      67.182  51.592  42.232  1.00  0.00           H  
ATOM   1123  HB3 GLU    72      68.034  52.341  40.961  1.00  0.00           H  
ATOM   1124  CG  GLU    72      69.281  52.127  42.761  1.00  0.00           C  
ATOM   1125  HG2 GLU    72      69.655  51.261  43.307  1.00  0.00           H  
ATOM   1126  HG3 GLU    72      68.811  52.801  43.477  1.00  0.00           H  
ATOM   1127  CD  GLU    72      70.561  52.895  42.164  1.00  0.00           C  
ATOM   1128  OE1 GLU    72      71.496  53.097  42.900  1.00  0.00           O  
ATOM   1129  OE2 GLU    72      70.421  53.349  40.984  1.00  0.00           O  
ATOM   1130  C   GLU    72      67.245  49.631  40.700  1.00  0.00           C  
ATOM   1131  O   GLU    72      66.964  49.789  39.489  1.00  0.00           O  
ATOM   1132  N   SER    73      66.719  48.726  41.461  1.00  0.00           N  
ATOM   1133  H   SER    73      67.167  48.620  42.360  1.00  0.00           H  
ATOM   1134  CA  SER    73      65.391  48.090  41.335  1.00  0.00           C  
ATOM   1135  HA  SER    73      64.975  48.170  40.331  1.00  0.00           H  
ATOM   1136  CB  SER    73      65.613  46.610  41.705  1.00  0.00           C  
ATOM   1137  HB2 SER    73      66.042  46.568  42.706  1.00  0.00           H  
ATOM   1138  HB3 SER    73      66.338  46.155  41.031  1.00  0.00           H  
ATOM   1139  OG  SER    73      64.481  45.813  41.498  1.00  0.00           O  
ATOM   1140  HG  SER    73      64.732  44.888  41.553  1.00  0.00           H  
ATOM   1141  C   SER    73      64.487  48.675  42.377  1.00  0.00           C  
ATOM   1142  O   SER    73      64.835  48.846  43.544  1.00  0.00           O  
ATOM   1143  N   TRP    74      63.285  49.103  42.030  1.00  0.00           N  
ATOM   1144  H   TRP    74      63.018  48.901  41.077  1.00  0.00           H  
ATOM   1145  CA  TRP    74      62.440  50.076  42.789  1.00  0.00           C  
ATOM   1146  HA  TRP    74      62.943  50.398  43.701  1.00  0.00           H  
ATOM   1147  CB  TRP    74      62.097  51.272  41.905  1.00  0.00           C  
ATOM   1148  HB2 TRP    74      61.559  51.932  42.586  1.00  0.00           H  
ATOM   1149  HB3 TRP    74      61.485  50.976  41.053  1.00  0.00           H  
ATOM   1150  CG  TRP    74      63.280  52.021  41.308  1.00  0.00           C  
ATOM   1151  CD1 TRP    74      63.536  52.084  39.978  1.00  0.00           C  
ATOM   1152  HD1 TRP    74      62.889  51.677  39.215  1.00  0.00           H  
ATOM   1153  NE1 TRP    74      64.587  52.929  39.736  1.00  0.00           N  
ATOM   1154  HE1 TRP    74      65.066  52.958  38.847  1.00  0.00           H  
ATOM   1155  CE2 TRP    74      65.102  53.520  40.830  1.00  0.00           C  
ATOM   1156  CZ2 TRP    74      66.069  54.476  41.160  1.00  0.00           C  
ATOM   1157  HZ2 TRP    74      66.743  54.891  40.425  1.00  0.00           H  
ATOM   1158  CH2 TRP    74      66.365  54.892  42.453  1.00  0.00           C  
ATOM   1159  HH2 TRP    74      67.175  55.577  42.659  1.00  0.00           H  
ATOM   1160  CZ3 TRP    74      65.553  54.314  43.428  1.00  0.00           C  
ATOM   1161  HZ3 TRP    74      65.680  54.662  44.442  1.00  0.00           H  
ATOM   1162  CE3 TRP    74      64.524  53.390  43.150  1.00  0.00           C  
ATOM   1163  HE3 TRP    74      63.905  53.128  43.995  1.00  0.00           H  
ATOM   1164  CD2 TRP    74      64.210  52.959  41.869  1.00  0.00           C  
ATOM   1165  C   TRP    74      61.161  49.455  43.397  1.00  0.00           C  
ATOM   1166  O   TRP    74      60.381  48.714  42.774  1.00  0.00           O  
ATOM   1167  N   ILE    75      61.057  49.650  44.705  1.00  0.00           N  
ATOM   1168  H   ILE    75      61.701  50.240  45.212  1.00  0.00           H  
ATOM   1169  CA  ILE    75      59.795  49.427  45.474  1.00  0.00           C  
ATOM   1170  HA  ILE    75      59.249  48.641  44.952  1.00  0.00           H  
ATOM   1171  CB  ILE    75      59.978  48.936  46.929  1.00  0.00           C  
ATOM   1172  HB  ILE    75      60.435  49.834  47.343  1.00  0.00           H  
ATOM   1173  CG2 ILE    75      58.659  48.703  47.613  1.00  0.00           C  
ATOM   1174 HG21 ILE    75      58.029  48.061  46.997  1.00  0.00           H  
ATOM   1175 HG22 ILE    75      58.802  48.155  48.544  1.00  0.00           H  
ATOM   1176 HG23 ILE    75      58.068  49.609  47.753  1.00  0.00           H  
ATOM   1177  CG1 ILE    75      60.855  47.722  47.242  1.00  0.00           C  
ATOM   1178 HG12 ILE    75      61.662  47.532  46.534  1.00  0.00           H  
ATOM   1179 HG13 ILE    75      60.273  46.813  47.087  1.00  0.00           H  
ATOM   1180  CD1 ILE    75      61.556  47.820  48.662  1.00  0.00           C  
ATOM   1181 HD11 ILE    75      62.134  46.899  48.742  1.00  0.00           H  
ATOM   1182 HD12 ILE    75      62.191  48.703  48.598  1.00  0.00           H  
ATOM   1183 HD13 ILE    75      60.805  47.920  49.446  1.00  0.00           H  
ATOM   1184  C   ILE    75      58.998  50.689  45.376  1.00  0.00           C  
ATOM   1185  O   ILE    75      59.316  51.767  45.936  1.00  0.00           O  
ATOM   1186  N   VAL    76      57.965  50.671  44.556  1.00  0.00           N  
ATOM   1187  H   VAL    76      57.737  49.778  44.144  1.00  0.00           H  
ATOM   1188  CA  VAL    76      56.965  51.703  44.408  1.00  0.00           C  
ATOM   1189  HA  VAL    76      57.428  52.678  44.564  1.00  0.00           H  
ATOM   1190  CB  VAL    76      56.405  51.650  42.992  1.00  0.00           C  
ATOM   1191  HB  VAL    76      56.134  50.613  42.795  1.00  0.00           H  
ATOM   1192  CG1 VAL    76      55.189  52.598  42.724  1.00  0.00           C  
ATOM   1193 HG11 VAL    76      55.495  53.638  42.834  1.00  0.00           H  
ATOM   1194 HG12 VAL    76      54.678  52.460  41.771  1.00  0.00           H  
ATOM   1195 HG13 VAL    76      54.335  52.424  43.379  1.00  0.00           H  
ATOM   1196  CG2 VAL    76      57.525  51.932  41.938  1.00  0.00           C  
ATOM   1197 HG21 VAL    76      57.109  52.140  40.952  1.00  0.00           H  
ATOM   1198 HG22 VAL    76      58.189  52.731  42.269  1.00  0.00           H  
ATOM   1199 HG23 VAL    76      58.122  51.027  41.827  1.00  0.00           H  
ATOM   1200  C   VAL    76      55.880  51.591  45.552  1.00  0.00           C  
ATOM   1201  O   VAL    76      55.238  50.567  45.663  1.00  0.00           O  
ATOM   1202  N   SER    77      55.792  52.563  46.440  1.00  0.00           N  
ATOM   1203  H   SER    77      56.458  53.318  46.358  1.00  0.00           H  
ATOM   1204  CA  SER    77      54.750  52.785  47.474  1.00  0.00           C  
ATOM   1205  HA  SER    77      54.125  51.892  47.489  1.00  0.00           H  
ATOM   1206  CB  SER    77      55.465  52.997  48.741  1.00  0.00           C  
ATOM   1207  HB2 SER    77      56.296  53.692  48.617  1.00  0.00           H  
ATOM   1208  HB3 SER    77      55.897  52.067  49.110  1.00  0.00           H  
ATOM   1209  OG  SER    77      54.539  53.456  49.652  1.00  0.00           O  
ATOM   1210  HG  SER    77      54.328  54.303  49.251  1.00  0.00           H  
ATOM   1211  C   SER    77      53.776  53.917  47.161  1.00  0.00           C  
ATOM   1212  O   SER    77      54.143  55.105  47.349  1.00  0.00           O  
ATOM   1213  N   GLY    78      52.574  53.682  46.717  1.00  0.00           N  
ATOM   1214  H   GLY    78      52.247  52.728  46.766  1.00  0.00           H  
ATOM   1215  CA  GLY    78      51.456  54.669  46.807  1.00  0.00           C  
ATOM   1216  HA2 GLY    78      50.646  54.218  46.235  1.00  0.00           H  
ATOM   1217  HA3 GLY    78      51.953  55.579  46.472  1.00  0.00           H  
ATOM   1218  C   GLY    78      50.977  54.922  48.238  1.00  0.00           C  
ATOM   1219  O   GLY    78      50.403  54.053  48.937  1.00  0.00           O  
ATOM   1220  N   THR    79      51.334  56.017  48.855  1.00  0.00           N  
ATOM   1221  H   THR    79      51.892  56.699  48.361  1.00  0.00           H  
ATOM   1222  CA  THR    79      50.950  56.373  50.198  1.00  0.00           C  
ATOM   1223  HA  THR    79      50.723  55.513  50.828  1.00  0.00           H  
ATOM   1224  CB  THR    79      52.114  57.077  50.913  1.00  0.00           C  
ATOM   1225  HB  THR    79      51.837  57.313  51.941  1.00  0.00           H  
ATOM   1226  CG2 THR    79      53.296  56.132  50.980  1.00  0.00           C  
ATOM   1227 HG21 THR    79      54.132  56.516  50.395  1.00  0.00           H  
ATOM   1228 HG22 THR    79      53.428  56.042  52.058  1.00  0.00           H  
ATOM   1229 HG23 THR    79      52.919  55.139  50.734  1.00  0.00           H  
ATOM   1230  OG1 THR    79      52.469  58.251  50.161  1.00  0.00           O  
ATOM   1231  HG1 THR    79      52.767  58.017  49.279  1.00  0.00           H  
ATOM   1232  C   THR    79      49.650  57.218  50.178  1.00  0.00           C  
ATOM   1233  O   THR    79      49.403  57.968  49.245  1.00  0.00           O  
ATOM   1234  N   GLN    80      48.952  57.212  51.305  1.00  0.00           N  
ATOM   1235  H   GLN    80      49.326  56.664  52.066  1.00  0.00           H  
ATOM   1236  CA  GLN    80      47.738  57.835  51.621  1.00  0.00           C  
ATOM   1237  HA  GLN    80      46.975  57.581  50.884  1.00  0.00           H  
ATOM   1238  CB  GLN    80      47.186  57.388  53.009  1.00  0.00           C  
ATOM   1239  HB2 GLN    80      47.720  57.973  53.758  1.00  0.00           H  
ATOM   1240  HB3 GLN    80      47.516  56.365  53.188  1.00  0.00           H  
ATOM   1241  CG  GLN    80      45.628  57.619  52.975  1.00  0.00           C  
ATOM   1242  HG2 GLN    80      45.313  57.319  51.976  1.00  0.00           H  
ATOM   1243  HG3 GLN    80      45.419  58.681  53.105  1.00  0.00           H  
ATOM   1244  CD  GLN    80      44.938  56.708  53.961  1.00  0.00           C  
ATOM   1245  OE1 GLN    80      45.459  56.185  54.989  1.00  0.00           O  
ATOM   1246  NE2 GLN    80      43.722  56.349  53.667  1.00  0.00           N  
ATOM   1247 HE21 GLN    80      43.125  55.915  54.357  1.00  0.00           H  
ATOM   1248 HE22 GLN    80      43.263  56.782  52.878  1.00  0.00           H  
ATOM   1249  C   GLN    80      47.716  59.358  51.501  1.00  0.00           C  
ATOM   1250  O   GLN    80      46.594  59.931  51.391  1.00  0.00           O  
ATOM   1251  N   SER    81      48.849  60.082  51.486  1.00  0.00           N  
ATOM   1252  H   SER    81      49.761  59.649  51.453  1.00  0.00           H  
ATOM   1253  CA  SER    81      48.929  61.486  51.200  1.00  0.00           C  
ATOM   1254  HA  SER    81      48.158  62.027  51.747  1.00  0.00           H  
ATOM   1255  CB  SER    81      50.278  62.082  51.670  1.00  0.00           C  
ATOM   1256  HB2 SER    81      50.485  61.889  52.723  1.00  0.00           H  
ATOM   1257  HB3 SER    81      50.243  63.155  51.482  1.00  0.00           H  
ATOM   1258  OG  SER    81      51.210  61.423  50.847  1.00  0.00           O  
ATOM   1259  HG  SER    81      52.063  61.619  51.241  1.00  0.00           H  
ATOM   1260  C   SER    81      48.610  61.825  49.737  1.00  0.00           C  
ATOM   1261  O   SER    81      48.500  62.984  49.375  1.00  0.00           O  
ATOM   1262  N   GLY    82      48.468  60.816  48.907  1.00  0.00           N  
ATOM   1263  H   GLY    82      48.393  59.909  49.347  1.00  0.00           H  
ATOM   1264  CA  GLY    82      48.571  60.763  47.425  1.00  0.00           C  
ATOM   1265  HA2 GLY    82      47.876  61.452  46.946  1.00  0.00           H  
ATOM   1266  HA3 GLY    82      48.376  59.809  46.934  1.00  0.00           H  
ATOM   1267  C   GLY    82      49.975  61.180  46.967  1.00  0.00           C  
ATOM   1268  O   GLY    82      50.141  62.176  46.259  1.00  0.00           O  
ATOM   1269  N   THR    83      50.931  60.362  47.388  1.00  0.00           N  
ATOM   1270  H   THR    83      50.625  59.559  47.919  1.00  0.00           H  
ATOM   1271  CA  THR    83      52.296  60.384  46.915  1.00  0.00           C  
ATOM   1272  HA  THR    83      52.189  61.020  46.037  1.00  0.00           H  
ATOM   1273  CB  THR    83      53.270  61.122  47.845  1.00  0.00           C  
ATOM   1274  HB  THR    83      53.520  60.407  48.629  1.00  0.00           H  
ATOM   1275  CG2 THR    83      54.552  61.513  47.037  1.00  0.00           C  
ATOM   1276 HG21 THR    83      55.091  60.691  46.567  1.00  0.00           H  
ATOM   1277 HG22 THR    83      54.237  62.221  46.271  1.00  0.00           H  
ATOM   1278 HG23 THR    83      55.093  62.073  47.800  1.00  0.00           H  
ATOM   1279  OG1 THR    83      52.685  62.196  48.410  1.00  0.00           O  
ATOM   1280  HG1 THR    83      51.824  61.945  48.754  1.00  0.00           H  
ATOM   1281  C   THR    83      52.820  59.057  46.528  1.00  0.00           C  
ATOM   1282  O   THR    83      52.988  58.212  47.419  1.00  0.00           O  
ATOM   1283  N   LEU    84      53.126  59.025  45.253  1.00  0.00           N  
ATOM   1284  H   LEU    84      52.946  59.813  44.646  1.00  0.00           H  
ATOM   1285  CA  LEU    84      53.910  57.934  44.672  1.00  0.00           C  
ATOM   1286  HA  LEU    84      53.732  56.925  45.046  1.00  0.00           H  
ATOM   1287  CB  LEU    84      53.513  57.921  43.154  1.00  0.00           C  
ATOM   1288  HB2 LEU    84      54.368  57.531  42.602  1.00  0.00           H  
ATOM   1289  HB3 LEU    84      53.301  58.929  42.795  1.00  0.00           H  
ATOM   1290  CG  LEU    84      52.249  57.092  43.011  1.00  0.00           C  
ATOM   1291  HG  LEU    84      51.538  57.315  43.806  1.00  0.00           H  
ATOM   1292  CD1 LEU    84      51.628  57.402  41.656  1.00  0.00           C  
ATOM   1293 HD11 LEU    84      51.213  58.407  41.731  1.00  0.00           H  
ATOM   1294 HD12 LEU    84      52.393  57.309  40.885  1.00  0.00           H  
ATOM   1295 HD13 LEU    84      50.768  56.737  41.575  1.00  0.00           H  
ATOM   1296  CD2 LEU    84      52.578  55.606  43.077  1.00  0.00           C  
ATOM   1297 HD21 LEU    84      53.413  55.291  42.452  1.00  0.00           H  
ATOM   1298 HD22 LEU    84      52.758  55.258  44.094  1.00  0.00           H  
ATOM   1299 HD23 LEU    84      51.705  54.982  42.883  1.00  0.00           H  
ATOM   1300  C   LEU    84      55.357  58.219  44.921  1.00  0.00           C  
ATOM   1301  O   LEU    84      56.052  59.038  44.269  1.00  0.00           O  
ATOM   1302  N   LEU    85      55.866  57.491  45.963  1.00  0.00           N  
ATOM   1303  H   LEU    85      55.136  56.870  46.282  1.00  0.00           H  
ATOM   1304  CA  LEU    85      57.201  57.391  46.491  1.00  0.00           C  
ATOM   1305  HA  LEU    85      57.652  58.200  45.917  1.00  0.00           H  
ATOM   1306  CB  LEU    85      57.204  57.616  48.039  1.00  0.00           C  
ATOM   1307  HB2 LEU    85      56.658  56.762  48.439  1.00  0.00           H  
ATOM   1308  HB3 LEU    85      56.614  58.510  48.243  1.00  0.00           H  
ATOM   1309  CG  LEU    85      58.519  57.726  48.699  1.00  0.00           C  
ATOM   1310  HG  LEU    85      59.069  56.820  48.443  1.00  0.00           H  
ATOM   1311  CD1 LEU    85      59.505  58.846  48.452  1.00  0.00           C  
ATOM   1312 HD11 LEU    85      59.165  59.865  48.639  1.00  0.00           H  
ATOM   1313 HD12 LEU    85      60.379  58.850  49.102  1.00  0.00           H  
ATOM   1314 HD13 LEU    85      59.770  58.834  47.395  1.00  0.00           H  
ATOM   1315  CD2 LEU    85      58.415  57.563  50.185  1.00  0.00           C  
ATOM   1316 HD21 LEU    85      59.380  57.640  50.687  1.00  0.00           H  
ATOM   1317 HD22 LEU    85      57.921  58.457  50.565  1.00  0.00           H  
ATOM   1318 HD23 LEU    85      57.890  56.635  50.411  1.00  0.00           H  
ATOM   1319  C   LEU    85      57.835  56.031  45.941  1.00  0.00           C  
ATOM   1320  O   LEU    85      57.288  54.948  46.046  1.00  0.00           O  
ATOM   1321  N   VAL    86      59.085  56.183  45.495  1.00  0.00           N  
ATOM   1322  H   VAL    86      59.557  57.064  45.640  1.00  0.00           H  
ATOM   1323  CA  VAL    86      59.823  55.179  44.746  1.00  0.00           C  
ATOM   1324  HA  VAL    86      59.284  54.242  44.604  1.00  0.00           H  
ATOM   1325  CB  VAL    86      60.044  55.689  43.359  1.00  0.00           C  
ATOM   1326  HB  VAL    86      60.701  56.557  43.410  1.00  0.00           H  
ATOM   1327  CG1 VAL    86      60.689  54.614  42.489  1.00  0.00           C  
ATOM   1328 HG11 VAL    86      60.772  54.936  41.452  1.00  0.00           H  
ATOM   1329 HG12 VAL    86      61.742  54.509  42.748  1.00  0.00           H  
ATOM   1330 HG13 VAL    86      60.189  53.649  42.575  1.00  0.00           H  
ATOM   1331  CG2 VAL    86      58.785  56.119  42.531  1.00  0.00           C  
ATOM   1332 HG21 VAL    86      58.984  56.110  41.460  1.00  0.00           H  
ATOM   1333 HG22 VAL    86      57.915  55.546  42.854  1.00  0.00           H  
ATOM   1334 HG23 VAL    86      58.503  57.122  42.850  1.00  0.00           H  
ATOM   1335  C   VAL    86      61.202  54.967  45.382  1.00  0.00           C  
ATOM   1336  O   VAL    86      62.002  55.856  45.474  1.00  0.00           O  
ATOM   1337  N   ILE    87      61.480  53.740  45.836  1.00  0.00           N  
ATOM   1338  H   ILE    87      60.825  52.979  45.724  1.00  0.00           H  
ATOM   1339  CA  ILE    87      62.451  53.455  46.918  1.00  0.00           C  
ATOM   1340  HA  ILE    87      62.966  54.348  47.274  1.00  0.00           H  
ATOM   1341  CB  ILE    87      61.705  52.884  48.194  1.00  0.00           C  
ATOM   1342  HB  ILE    87      61.314  51.973  47.742  1.00  0.00           H  
ATOM   1343  CG2 ILE    87      62.661  52.510  49.421  1.00  0.00           C  
ATOM   1344 HG21 ILE    87      63.171  53.371  49.853  1.00  0.00           H  
ATOM   1345 HG22 ILE    87      62.022  52.204  50.250  1.00  0.00           H  
ATOM   1346 HG23 ILE    87      63.234  51.648  49.080  1.00  0.00           H  
ATOM   1347  CG1 ILE    87      60.556  53.812  48.636  1.00  0.00           C  
ATOM   1348 HG12 ILE    87      60.036  54.247  47.782  1.00  0.00           H  
ATOM   1349 HG13 ILE    87      61.017  54.649  49.159  1.00  0.00           H  
ATOM   1350  CD1 ILE    87      59.371  53.047  49.329  1.00  0.00           C  
ATOM   1351 HD11 ILE    87      58.997  52.280  48.649  1.00  0.00           H  
ATOM   1352 HD12 ILE    87      59.569  52.586  50.296  1.00  0.00           H  
ATOM   1353 HD13 ILE    87      58.570  53.779  49.431  1.00  0.00           H  
ATOM   1354  C   ILE    87      63.491  52.447  46.407  1.00  0.00           C  
ATOM   1355  O   ILE    87      63.088  51.449  45.799  1.00  0.00           O  
ATOM   1356  N   ASN    88      64.788  52.669  46.370  1.00  0.00           N  
ATOM   1357  H   ASN    88      65.099  53.502  46.849  1.00  0.00           H  
ATOM   1358  CA  ASN    88      65.723  51.585  46.023  1.00  0.00           C  
ATOM   1359  HA  ASN    88      65.592  51.318  44.974  1.00  0.00           H  
ATOM   1360  CB  ASN    88      67.152  52.071  46.096  1.00  0.00           C  
ATOM   1361  HB2 ASN    88      67.195  52.579  47.059  1.00  0.00           H  
ATOM   1362  HB3 ASN    88      67.239  52.867  45.357  1.00  0.00           H  
ATOM   1363  CG  ASN    88      68.226  51.053  45.962  1.00  0.00           C  
ATOM   1364  OD1 ASN    88      68.062  49.974  45.393  1.00  0.00           O  
ATOM   1365  ND2 ASN    88      69.438  51.384  46.395  1.00  0.00           N  
ATOM   1366 HD21 ASN    88      70.187  50.728  46.227  1.00  0.00           H  
ATOM   1367 HD22 ASN    88      69.449  52.334  46.739  1.00  0.00           H  
ATOM   1368  C   ASN    88      65.537  50.327  46.879  1.00  0.00           C  
ATOM   1369  O   ASN    88      65.644  50.261  48.077  1.00  0.00           O  
ATOM   1370  N   THR    89      65.309  49.146  46.211  1.00  0.00           N  
ATOM   1371  H   THR    89      65.151  49.238  45.217  1.00  0.00           H  
ATOM   1372  CA  THR    89      65.208  47.888  46.791  1.00  0.00           C  
ATOM   1373  HA  THR    89      64.333  47.774  47.431  1.00  0.00           H  
ATOM   1374  CB  THR    89      65.011  46.682  45.791  1.00  0.00           C  
ATOM   1375  HB  THR    89      65.868  46.696  45.118  1.00  0.00           H  
ATOM   1376  CG2 THR    89      64.895  45.379  46.602  1.00  0.00           C  
ATOM   1377 HG21 THR    89      64.087  45.385  47.333  1.00  0.00           H  
ATOM   1378 HG22 THR    89      64.536  44.626  45.900  1.00  0.00           H  
ATOM   1379 HG23 THR    89      65.813  45.057  47.093  1.00  0.00           H  
ATOM   1380  OG1 THR    89      63.863  46.881  45.097  1.00  0.00           O  
ATOM   1381  HG1 THR    89      64.073  47.730  44.701  1.00  0.00           H  
ATOM   1382  C   THR    89      66.466  47.513  47.722  1.00  0.00           C  
ATOM   1383  O   THR    89      66.325  46.887  48.825  1.00  0.00           O  
ATOM   1384  N   GLU    90      67.721  47.720  47.299  1.00  0.00           N  
ATOM   1385  H   GLU    90      67.898  48.186  46.420  1.00  0.00           H  
ATOM   1386  CA  GLU    90      69.014  47.428  48.004  1.00  0.00           C  
ATOM   1387  HA  GLU    90      69.109  46.419  48.405  1.00  0.00           H  
ATOM   1388  CB  GLU    90      70.182  47.497  47.060  1.00  0.00           C  
ATOM   1389  HB2 GLU    90      70.119  48.518  46.686  1.00  0.00           H  
ATOM   1390  HB3 GLU    90      69.900  46.842  46.235  1.00  0.00           H  
ATOM   1391  CG  GLU    90      71.562  47.120  47.800  1.00  0.00           C  
ATOM   1392  HG2 GLU    90      71.775  47.806  48.621  1.00  0.00           H  
ATOM   1393  HG3 GLU    90      72.354  47.119  47.052  1.00  0.00           H  
ATOM   1394  CD  GLU    90      71.542  45.605  48.187  1.00  0.00           C  
ATOM   1395  OE1 GLU    90      71.414  44.751  47.284  1.00  0.00           O  
ATOM   1396  OE2 GLU    90      71.695  45.155  49.361  1.00  0.00           O  
ATOM   1397  C   GLU    90      69.269  48.214  49.251  1.00  0.00           C  
ATOM   1398  O   GLU    90      69.408  47.631  50.328  1.00  0.00           O  
ATOM   1399  N   ASP    91      69.325  49.473  49.063  1.00  0.00           N  
ATOM   1400  H   ASP    91      69.087  49.757  48.123  1.00  0.00           H  
ATOM   1401  CA  ASP    91      69.452  50.513  50.077  1.00  0.00           C  
ATOM   1402  HA  ASP    91      69.298  49.961  51.004  1.00  0.00           H  
ATOM   1403  CB  ASP    91      70.842  51.140  50.092  1.00  0.00           C  
ATOM   1404  HB2 ASP    91      71.010  51.571  49.105  1.00  0.00           H  
ATOM   1405  HB3 ASP    91      71.578  50.425  50.459  1.00  0.00           H  
ATOM   1406  CG  ASP    91      70.924  52.158  51.161  1.00  0.00           C  
ATOM   1407  OD1 ASP    91      70.148  52.237  52.150  1.00  0.00           O  
ATOM   1408  OD2 ASP    91      71.838  53.066  51.031  1.00  0.00           O  
ATOM   1409  C   ASP    91      68.314  51.525  50.008  1.00  0.00           C  
ATOM   1410  O   ASP    91      68.346  52.455  49.254  1.00  0.00           O  
ATOM   1411  N   GLY    92      67.285  51.393  50.856  1.00  0.00           N  
ATOM   1412  H   GLY    92      67.297  50.583  51.458  1.00  0.00           H  
ATOM   1413  CA  GLY    92      66.004  52.180  50.840  1.00  0.00           C  
ATOM   1414  HA2 GLY    92      65.337  51.716  51.568  1.00  0.00           H  
ATOM   1415  HA3 GLY    92      65.686  52.114  49.800  1.00  0.00           H  
ATOM   1416  C   GLY    92      66.201  53.621  51.136  1.00  0.00           C  
ATOM   1417  O   GLY    92      65.301  54.354  50.752  1.00  0.00           O  
ATOM   1418  N   LYS    93      67.236  54.024  51.831  1.00  0.00           N  
ATOM   1419  H   LYS    93      67.884  53.265  51.986  1.00  0.00           H  
ATOM   1420  CA  LYS    93      67.655  55.423  51.884  1.00  0.00           C  
ATOM   1421  HA  LYS    93      66.886  55.930  52.466  1.00  0.00           H  
ATOM   1422  CB  LYS    93      68.942  55.565  52.682  1.00  0.00           C  
ATOM   1423  HB2 LYS    93      69.076  56.636  52.831  1.00  0.00           H  
ATOM   1424  HB3 LYS    93      69.663  54.987  52.103  1.00  0.00           H  
ATOM   1425  CG  LYS    93      68.791  54.952  54.089  1.00  0.00           C  
ATOM   1426  HG2 LYS    93      68.601  53.883  53.995  1.00  0.00           H  
ATOM   1427  HG3 LYS    93      67.910  55.422  54.526  1.00  0.00           H  
ATOM   1428  CD  LYS    93      69.969  55.115  54.973  1.00  0.00           C  
ATOM   1429  HD2 LYS    93      69.823  54.568  55.905  1.00  0.00           H  
ATOM   1430  HD3 LYS    93      70.038  56.183  55.176  1.00  0.00           H  
ATOM   1431  CE  LYS    93      71.341  54.599  54.472  1.00  0.00           C  
ATOM   1432  HE2 LYS    93      71.997  54.830  55.311  1.00  0.00           H  
ATOM   1433  HE3 LYS    93      71.664  55.118  53.568  1.00  0.00           H  
ATOM   1434  NZ  LYS    93      71.405  53.185  54.239  1.00  0.00           N  
ATOM   1435  HZ1 LYS    93      71.136  52.895  53.310  1.00  0.00           H  
ATOM   1436  HZ2 LYS    93      72.341  52.842  54.399  1.00  0.00           H  
ATOM   1437  HZ3 LYS    93      70.746  52.766  54.880  1.00  0.00           H  
ATOM   1438  C   LYS    93      67.623  56.173  50.548  1.00  0.00           C  
ATOM   1439  O   LYS    93      67.159  57.307  50.574  1.00  0.00           O  
ATOM   1440  N   LYS    94      68.108  55.576  49.475  1.00  0.00           N  
ATOM   1441  H   LYS    94      68.257  54.578  49.521  1.00  0.00           H  
ATOM   1442  CA  LYS    94      68.014  56.242  48.144  1.00  0.00           C  
ATOM   1443  HA  LYS    94      68.403  57.260  48.157  1.00  0.00           H  
ATOM   1444  CB  LYS    94      68.916  55.621  47.106  1.00  0.00           C  
ATOM   1445  HB2 LYS    94      68.744  54.545  47.061  1.00  0.00           H  
ATOM   1446  HB3 LYS    94      69.971  55.765  47.340  1.00  0.00           H  
ATOM   1447  CG  LYS    94      68.620  56.274  45.726  1.00  0.00           C  
ATOM   1448  HG2 LYS    94      68.662  57.361  45.802  1.00  0.00           H  
ATOM   1449  HG3 LYS    94      67.621  56.122  45.315  1.00  0.00           H  
ATOM   1450  CD  LYS    94      69.635  55.828  44.666  1.00  0.00           C  
ATOM   1451  HD2 LYS    94      69.312  56.170  43.683  1.00  0.00           H  
ATOM   1452  HD3 LYS    94      69.652  54.738  44.643  1.00  0.00           H  
ATOM   1453  CE  LYS    94      71.129  56.062  44.926  1.00  0.00           C  
ATOM   1454  HE2 LYS    94      71.415  55.445  45.779  1.00  0.00           H  
ATOM   1455  HE3 LYS    94      71.227  57.126  45.140  1.00  0.00           H  
ATOM   1456  NZ  LYS    94      72.030  55.683  43.832  1.00  0.00           N  
ATOM   1457  HZ1 LYS    94      71.782  56.154  42.973  1.00  0.00           H  
ATOM   1458  HZ2 LYS    94      72.988  55.854  44.103  1.00  0.00           H  
ATOM   1459  HZ3 LYS    94      72.033  54.711  43.557  1.00  0.00           H  
ATOM   1460  C   LYS    94      66.562  56.158  47.763  1.00  0.00           C  
ATOM   1461  O   LYS    94      66.229  55.084  47.326  1.00  0.00           O  
ATOM   1462  N   ARG    95      65.680  57.144  47.955  1.00  0.00           N  
ATOM   1463  H   ARG    95      66.055  58.037  48.241  1.00  0.00           H  
ATOM   1464  CA  ARG    95      64.302  57.241  47.476  1.00  0.00           C  
ATOM   1465  HA  ARG    95      64.192  56.652  46.565  1.00  0.00           H  
ATOM   1466  CB  ARG    95      63.287  56.760  48.523  1.00  0.00           C  
ATOM   1467  HB2 ARG    95      63.622  55.759  48.794  1.00  0.00           H  
ATOM   1468  HB3 ARG    95      62.343  56.665  47.986  1.00  0.00           H  
ATOM   1469  CG  ARG    95      63.031  57.589  49.873  1.00  0.00           C  
ATOM   1470  HG2 ARG    95      62.238  57.103  50.442  1.00  0.00           H  
ATOM   1471  HG3 ARG    95      62.714  58.599  49.613  1.00  0.00           H  
ATOM   1472  CD  ARG    95      64.225  57.602  50.779  1.00  0.00           C  
ATOM   1473  HD2 ARG    95      64.794  58.469  50.444  1.00  0.00           H  
ATOM   1474  HD3 ARG    95      64.768  56.666  50.653  1.00  0.00           H  
ATOM   1475  NE  ARG    95      63.865  57.743  52.207  1.00  0.00           N  
ATOM   1476  HE  ARG    95      63.383  58.586  52.487  1.00  0.00           H  
ATOM   1477  CZ  ARG    95      63.919  56.831  53.180  1.00  0.00           C  
ATOM   1478  NH1 ARG    95      64.126  55.605  52.901  1.00  0.00           N  
ATOM   1479 HH11 ARG    95      64.536  55.423  51.996  1.00  0.00           H  
ATOM   1480 HH12 ARG    95      64.298  54.915  53.618  1.00  0.00           H  
ATOM   1481  NH2 ARG    95      63.554  57.069  54.436  1.00  0.00           N  
ATOM   1482 HH21 ARG    95      63.845  56.399  55.134  1.00  0.00           H  
ATOM   1483 HH22 ARG    95      63.094  57.955  54.589  1.00  0.00           H  
ATOM   1484  C   ARG    95      63.971  58.629  46.958  1.00  0.00           C  
ATOM   1485  O   ARG    95      64.330  59.607  47.619  1.00  0.00           O  
ATOM   1486  N   HIE    96      63.255  58.636  45.812  1.00  0.00           N  
ATOM   1487  H   HIE    96      62.949  57.739  45.463  1.00  0.00           H  
ATOM   1488  CA  HIE    96      62.801  59.774  45.117  1.00  0.00           C  
ATOM   1489  HA  HIE    96      63.021  60.644  45.736  1.00  0.00           H  
ATOM   1490  CB  HIE    96      63.388  59.939  43.672  1.00  0.00           C  
ATOM   1491  HB2 HIE    96      64.467  60.090  43.676  1.00  0.00           H  
ATOM   1492  HB3 HIE    96      62.831  60.775  43.249  1.00  0.00           H  
ATOM   1493  CG  HIE    96      62.993  58.795  42.751  1.00  0.00           C  
ATOM   1494  ND1 HIE    96      63.606  57.546  42.735  1.00  0.00           N  
ATOM   1495  CE1 HIE    96      63.114  56.904  41.641  1.00  0.00           C  
ATOM   1496  HE1 HIE    96      63.438  55.927  41.316  1.00  0.00           H  
ATOM   1497  NE2 HIE    96      62.188  57.662  41.067  1.00  0.00           N  
ATOM   1498  HE2 HIE    96      61.536  57.353  40.361  1.00  0.00           H  
ATOM   1499  CD2 HIE    96      62.108  58.897  41.723  1.00  0.00           C  
ATOM   1500  HD2 HIE    96      61.517  59.725  41.361  1.00  0.00           H  
ATOM   1501  C   HIE    96      61.291  59.745  44.988  1.00  0.00           C  
ATOM   1502  O   HIE    96      60.596  58.723  45.082  1.00  0.00           O  
ATOM   1503  N   THR    97      60.711  60.904  44.847  1.00  0.00           N  
ATOM   1504  H   THR    97      61.355  61.681  44.802  1.00  0.00           H  
ATOM   1505  CA  THR    97      59.286  61.153  44.603  1.00  0.00           C  
ATOM   1506  HA  THR    97      58.694  60.436  45.171  1.00  0.00           H  
ATOM   1507  CB  THR    97      58.743  62.511  45.102  1.00  0.00           C  
ATOM   1508  HB  THR    97      59.339  63.233  44.544  1.00  0.00           H  
ATOM   1509  CG2 THR    97      57.249  62.614  44.978  1.00  0.00           C  
ATOM   1510 HG21 THR    97      56.710  61.816  45.488  1.00  0.00           H  
ATOM   1511 HG22 THR    97      56.848  63.546  45.377  1.00  0.00           H  
ATOM   1512 HG23 THR    97      56.882  62.673  43.953  1.00  0.00           H  
ATOM   1513  OG1 THR    97      59.183  62.676  46.490  1.00  0.00           O  
ATOM   1514  HG1 THR    97      60.005  63.160  46.379  1.00  0.00           H  
ATOM   1515  C   THR    97      58.970  61.107  43.056  1.00  0.00           C  
ATOM   1516  O   THR    97      59.526  61.897  42.267  1.00  0.00           O  
ATOM   1517  N   LEU    98      58.003  60.309  42.631  1.00  0.00           N  
ATOM   1518  H   LEU    98      57.482  59.671  43.216  1.00  0.00           H  
ATOM   1519  CA  LEU    98      57.525  60.256  41.193  1.00  0.00           C  
ATOM   1520  HA  LEU    98      58.366  60.522  40.554  1.00  0.00           H  
ATOM   1521  CB  LEU    98      57.136  58.804  40.813  1.00  0.00           C  
ATOM   1522  HB2 LEU    98      56.422  58.461  41.563  1.00  0.00           H  
ATOM   1523  HB3 LEU    98      58.057  58.226  40.869  1.00  0.00           H  
ATOM   1524  CG  LEU    98      56.548  58.730  39.392  1.00  0.00           C  
ATOM   1525  HG  LEU    98      55.533  59.126  39.431  1.00  0.00           H  
ATOM   1526  CD1 LEU    98      57.406  59.369  38.271  1.00  0.00           C  
ATOM   1527 HD11 LEU    98      58.410  58.947  38.241  1.00  0.00           H  
ATOM   1528 HD12 LEU    98      56.945  59.088  37.324  1.00  0.00           H  
ATOM   1529 HD13 LEU    98      57.273  60.444  38.394  1.00  0.00           H  
ATOM   1530  CD2 LEU    98      56.271  57.248  39.056  1.00  0.00           C  
ATOM   1531 HD21 LEU    98      57.171  56.632  39.056  1.00  0.00           H  
ATOM   1532 HD22 LEU    98      55.636  56.787  39.813  1.00  0.00           H  
ATOM   1533 HD23 LEU    98      55.782  57.117  38.091  1.00  0.00           H  
ATOM   1534  C   LEU    98      56.395  61.166  41.155  1.00  0.00           C  
ATOM   1535  O   LEU    98      56.645  62.310  40.750  1.00  0.00           O  
ATOM   1536  N   GLU    99      55.241  60.932  41.673  1.00  0.00           N  
ATOM   1537  H   GLU    99      54.973  60.028  42.033  1.00  0.00           H  
ATOM   1538  CA  GLU    99      54.082  61.807  41.502  1.00  0.00           C  
ATOM   1539  HA  GLU    99      54.323  62.724  40.964  1.00  0.00           H  
ATOM   1540  CB  GLU    99      53.154  60.953  40.598  1.00  0.00           C  
ATOM   1541  HB2 GLU    99      52.807  60.022  41.048  1.00  0.00           H  
ATOM   1542  HB3 GLU    99      53.686  60.659  39.693  1.00  0.00           H  
ATOM   1543  CG  GLU    99      51.922  61.742  40.114  1.00  0.00           C  
ATOM   1544  HG2 GLU    99      51.353  61.936  41.024  1.00  0.00           H  
ATOM   1545  HG3 GLU    99      51.419  61.147  39.352  1.00  0.00           H  
ATOM   1546  CD  GLU    99      52.120  63.154  39.426  1.00  0.00           C  
ATOM   1547  OE1 GLU    99      53.015  63.966  39.630  1.00  0.00           O  
ATOM   1548  OE2 GLU    99      51.195  63.449  38.639  1.00  0.00           O  
ATOM   1549  C   GLU    99      53.411  62.304  42.808  1.00  0.00           C  
ATOM   1550  O   GLU    99      53.167  61.426  43.707  1.00  0.00           O  
ATOM   1551  N   LYS   100      52.955  63.588  42.958  1.00  0.00           N  
ATOM   1552  H   LYS   100      53.212  64.316  42.307  1.00  0.00           H  
ATOM   1553  CA  LYS   100      51.850  64.033  43.814  1.00  0.00           C  
ATOM   1554  HA  LYS   100      51.884  63.488  44.758  1.00  0.00           H  
ATOM   1555  CB  LYS   100      52.181  65.473  44.271  1.00  0.00           C  
ATOM   1556  HB2 LYS   100      52.374  66.112  43.409  1.00  0.00           H  
ATOM   1557  HB3 LYS   100      53.192  65.525  44.674  1.00  0.00           H  
ATOM   1558  CG  LYS   100      51.240  66.123  45.301  1.00  0.00           C  
ATOM   1559  HG2 LYS   100      50.222  65.943  44.955  1.00  0.00           H  
ATOM   1560  HG3 LYS   100      51.332  67.202  45.183  1.00  0.00           H  
ATOM   1561  CD  LYS   100      51.495  65.605  46.723  1.00  0.00           C  
ATOM   1562  HD2 LYS   100      52.349  66.157  47.115  1.00  0.00           H  
ATOM   1563  HD3 LYS   100      51.757  64.550  46.633  1.00  0.00           H  
ATOM   1564  CE  LYS   100      50.399  65.936  47.677  1.00  0.00           C  
ATOM   1565  HE2 LYS   100      50.017  66.938  47.482  1.00  0.00           H  
ATOM   1566  HE3 LYS   100      50.765  65.998  48.702  1.00  0.00           H  
ATOM   1567  NZ  LYS   100      49.264  64.994  47.560  1.00  0.00           N  
ATOM   1568  HZ1 LYS   100      49.387  64.132  48.072  1.00  0.00           H  
ATOM   1569  HZ2 LYS   100      48.422  65.394  47.949  1.00  0.00           H  
ATOM   1570  HZ3 LYS   100      48.988  64.707  46.631  1.00  0.00           H  
ATOM   1571  C   LYS   100      50.566  63.860  43.085  1.00  0.00           C  
ATOM   1572  O   LYS   100      50.289  64.711  42.217  1.00  0.00           O  
ATOM   1573  N   MET   101      49.722  62.955  43.549  1.00  0.00           N  
ATOM   1574  H   MET   101      50.011  62.392  44.336  1.00  0.00           H  
ATOM   1575  CA  MET   101      48.237  62.820  43.209  1.00  0.00           C  
ATOM   1576  HA  MET   101      48.162  63.385  42.279  1.00  0.00           H  
ATOM   1577  CB  MET   101      47.850  61.324  43.144  1.00  0.00           C  
ATOM   1578  HB2 MET   101      46.863  61.357  42.681  1.00  0.00           H  
ATOM   1579  HB3 MET   101      47.722  60.777  44.078  1.00  0.00           H  
ATOM   1580  CG  MET   101      48.775  60.626  42.152  1.00  0.00           C  
ATOM   1581  HG2 MET   101      49.703  60.267  42.599  1.00  0.00           H  
ATOM   1582  HG3 MET   101      49.116  61.365  41.428  1.00  0.00           H  
ATOM   1583  SD  MET   101      48.029  59.318  41.214  1.00  0.00           S  
ATOM   1584  CE  MET   101      47.901  57.945  42.456  1.00  0.00           C  
ATOM   1585  HE1 MET   101      47.756  56.996  41.940  1.00  0.00           H  
ATOM   1586  HE2 MET   101      48.709  58.046  43.181  1.00  0.00           H  
ATOM   1587  HE3 MET   101      47.004  58.164  43.035  1.00  0.00           H  
ATOM   1588  C   MET   101      47.395  63.426  44.365  1.00  0.00           C  
ATOM   1589  O   MET   101      47.845  63.624  45.483  1.00  0.00           O  
ATOM   1590  N   THR   102      46.074  63.583  44.158  1.00  0.00           N  
ATOM   1591  H   THR   102      45.748  63.211  43.277  1.00  0.00           H  
ATOM   1592  CA  THR   102      45.065  63.895  45.229  1.00  0.00           C  
ATOM   1593  HA  THR   102      45.526  64.116  46.192  1.00  0.00           H  
ATOM   1594  CB  THR   102      44.297  65.219  44.944  1.00  0.00           C  
ATOM   1595  HB  THR   102      44.979  66.021  44.663  1.00  0.00           H  
ATOM   1596  CG2 THR   102      43.322  65.135  43.821  1.00  0.00           C  
ATOM   1597 HG21 THR   102      43.781  64.707  42.930  1.00  0.00           H  
ATOM   1598 HG22 THR   102      42.443  64.539  44.064  1.00  0.00           H  
ATOM   1599 HG23 THR   102      42.925  66.082  43.456  1.00  0.00           H  
ATOM   1600  OG1 THR   102      43.679  65.548  46.218  1.00  0.00           O  
ATOM   1601  HG1 THR   102      44.290  66.081  46.732  1.00  0.00           H  
ATOM   1602  C   THR   102      44.125  62.738  45.500  1.00  0.00           C  
ATOM   1603  O   THR   102      43.483  62.565  46.552  1.00  0.00           O  
ATOM   1604  N   ASP   103      43.990  61.874  44.442  1.00  0.00           N  
ATOM   1605  H   ASP   103      44.460  62.064  43.569  1.00  0.00           H  
ATOM   1606  CA  ASP   103      42.966  60.747  44.410  1.00  0.00           C  
ATOM   1607  HA  ASP   103      42.065  60.905  45.003  1.00  0.00           H  
ATOM   1608  CB  ASP   103      42.455  60.623  42.946  1.00  0.00           C  
ATOM   1609  HB2 ASP   103      41.563  59.997  42.967  1.00  0.00           H  
ATOM   1610  HB3 ASP   103      43.281  60.185  42.385  1.00  0.00           H  
ATOM   1611  CG  ASP   103      42.071  61.880  42.255  1.00  0.00           C  
ATOM   1612  OD1 ASP   103      42.662  62.344  41.239  1.00  0.00           O  
ATOM   1613  OD2 ASP   103      41.168  62.640  42.831  1.00  0.00           O  
ATOM   1614  C   ASP   103      43.540  59.394  44.938  1.00  0.00           C  
ATOM   1615  O   ASP   103      44.659  59.024  44.736  1.00  0.00           O  
ATOM   1616  N   SER   104      42.783  58.629  45.665  1.00  0.00           N  
ATOM   1617  H   SER   104      41.789  58.808  45.689  1.00  0.00           H  
ATOM   1618  CA  SER   104      43.289  57.391  46.429  1.00  0.00           C  
ATOM   1619  HA  SER   104      44.226  57.641  46.925  1.00  0.00           H  
ATOM   1620  CB  SER   104      42.254  57.159  47.572  1.00  0.00           C  
ATOM   1621  HB2 SER   104      41.453  56.543  47.161  1.00  0.00           H  
ATOM   1622  HB3 SER   104      41.899  58.095  48.002  1.00  0.00           H  
ATOM   1623  OG  SER   104      42.812  56.320  48.529  1.00  0.00           O  
ATOM   1624  HG  SER   104      42.728  55.413  48.226  1.00  0.00           H  
ATOM   1625  C   SER   104      43.606  56.228  45.545  1.00  0.00           C  
ATOM   1626  O   SER   104      42.691  55.798  44.803  1.00  0.00           O  
ATOM   1627  N   VAL   105      44.867  55.829  45.470  1.00  0.00           N  
ATOM   1628  H   VAL   105      45.570  56.229  46.074  1.00  0.00           H  
ATOM   1629  CA  VAL   105      45.319  54.575  44.710  1.00  0.00           C  
ATOM   1630  HA  VAL   105      44.819  54.691  43.749  1.00  0.00           H  
ATOM   1631  CB  VAL   105      46.834  54.609  44.449  1.00  0.00           C  
ATOM   1632  HB  VAL   105      47.051  55.658  44.247  1.00  0.00           H  
ATOM   1633  CG1 VAL   105      47.567  54.130  45.683  1.00  0.00           C  
ATOM   1634 HG11 VAL   105      48.581  53.880  45.374  1.00  0.00           H  
ATOM   1635 HG12 VAL   105      47.535  54.921  46.433  1.00  0.00           H  
ATOM   1636 HG13 VAL   105      47.275  53.198  46.167  1.00  0.00           H  
ATOM   1637  CG2 VAL   105      47.032  53.717  43.256  1.00  0.00           C  
ATOM   1638 HG21 VAL   105      46.928  52.684  43.587  1.00  0.00           H  
ATOM   1639 HG22 VAL   105      46.352  53.869  42.417  1.00  0.00           H  
ATOM   1640 HG23 VAL   105      48.030  53.838  42.835  1.00  0.00           H  
ATOM   1641  C   VAL   105      44.753  53.208  45.188  1.00  0.00           C  
ATOM   1642  O   VAL   105      44.749  52.824  46.368  1.00  0.00           O  
ATOM   1643  N   THR   106      44.068  52.626  44.213  1.00  0.00           N  
ATOM   1644  H   THR   106      44.130  53.026  43.287  1.00  0.00           H  
ATOM   1645  CA  THR   106      43.343  51.419  44.329  1.00  0.00           C  
ATOM   1646  HA  THR   106      43.385  51.225  45.401  1.00  0.00           H  
ATOM   1647  CB  THR   106      41.864  51.609  43.920  1.00  0.00           C  
ATOM   1648  HB  THR   106      41.488  50.595  44.061  1.00  0.00           H  
ATOM   1649  CG2 THR   106      41.138  52.624  44.785  1.00  0.00           C  
ATOM   1650 HG21 THR   106      41.576  53.602  44.586  1.00  0.00           H  
ATOM   1651 HG22 THR   106      40.051  52.578  44.716  1.00  0.00           H  
ATOM   1652 HG23 THR   106      41.407  52.382  45.813  1.00  0.00           H  
ATOM   1653  OG1 THR   106      41.629  51.983  42.573  1.00  0.00           O  
ATOM   1654  HG1 THR   106      42.087  51.367  41.996  1.00  0.00           H  
ATOM   1655  C   THR   106      43.929  50.206  43.652  1.00  0.00           C  
ATOM   1656  O   THR   106      43.565  49.126  44.043  1.00  0.00           O  
ATOM   1657  N   CYS   107      44.836  50.398  42.661  1.00  0.00           N  
ATOM   1658  H   CYS   107      44.907  51.339  42.303  1.00  0.00           H  
ATOM   1659  CA  CYS   107      45.533  49.283  42.067  1.00  0.00           C  
ATOM   1660  HA  CYS   107      45.753  48.487  42.779  1.00  0.00           H  
ATOM   1661  CB  CYS   107      44.643  48.754  40.941  1.00  0.00           C  
ATOM   1662  HB2 CYS   107      44.641  49.462  40.111  1.00  0.00           H  
ATOM   1663  HB3 CYS   107      43.653  48.383  41.207  1.00  0.00           H  
ATOM   1664  SG  CYS   107      45.727  47.399  40.234  1.00  0.00           S  
ATOM   1665  HG  CYS   107      45.224  46.298  40.800  1.00  0.00           H  
ATOM   1666  C   CYS   107      46.935  49.792  41.537  1.00  0.00           C  
ATOM   1667  O   CYS   107      47.054  50.858  40.840  1.00  0.00           O  
ATOM   1668  N   LEU   108      48.041  49.112  41.925  1.00  0.00           N  
ATOM   1669  H   LEU   108      47.862  48.450  42.666  1.00  0.00           H  
ATOM   1670  CA  LEU   108      49.358  49.307  41.207  1.00  0.00           C  
ATOM   1671  HA  LEU   108      49.329  50.061  40.421  1.00  0.00           H  
ATOM   1672  CB  LEU   108      50.474  49.731  42.239  1.00  0.00           C  
ATOM   1673  HB2 LEU   108      51.436  49.785  41.730  1.00  0.00           H  
ATOM   1674  HB3 LEU   108      50.546  48.960  43.007  1.00  0.00           H  
ATOM   1675  CG  LEU   108      50.314  51.046  42.959  1.00  0.00           C  
ATOM   1676  HG  LEU   108      49.321  51.074  43.408  1.00  0.00           H  
ATOM   1677  CD1 LEU   108      51.488  51.323  43.907  1.00  0.00           C  
ATOM   1678 HD11 LEU   108      51.281  51.971  44.758  1.00  0.00           H  
ATOM   1679 HD12 LEU   108      52.009  50.436  44.269  1.00  0.00           H  
ATOM   1680 HD13 LEU   108      52.221  51.792  43.251  1.00  0.00           H  
ATOM   1681  CD2 LEU   108      50.277  52.232  41.967  1.00  0.00           C  
ATOM   1682 HD21 LEU   108      50.194  53.210  42.443  1.00  0.00           H  
ATOM   1683 HD22 LEU   108      51.014  52.094  41.176  1.00  0.00           H  
ATOM   1684 HD23 LEU   108      49.474  52.034  41.258  1.00  0.00           H  
ATOM   1685  C   LEU   108      49.955  48.041  40.579  1.00  0.00           C  
ATOM   1686  O   LEU   108      50.054  46.983  41.325  1.00  0.00           O  
ATOM   1687  N   TYR   109      50.414  47.992  39.334  1.00  0.00           N  
ATOM   1688  H   TYR   109      50.235  48.808  38.767  1.00  0.00           H  
ATOM   1689  CA  TYR   109      50.938  46.800  38.769  1.00  0.00           C  
ATOM   1690  HA  TYR   109      51.414  46.189  39.536  1.00  0.00           H  
ATOM   1691  CB  TYR   109      49.951  45.931  37.906  1.00  0.00           C  
ATOM   1692  HB2 TYR   109      49.576  46.670  37.199  1.00  0.00           H  
ATOM   1693  HB3 TYR   109      49.205  45.580  38.619  1.00  0.00           H  
ATOM   1694  CG  TYR   109      50.515  44.737  37.220  1.00  0.00           C  
ATOM   1695  CD1 TYR   109      50.295  44.685  35.818  1.00  0.00           C  
ATOM   1696  HD1 TYR   109      49.655  45.417  35.348  1.00  0.00           H  
ATOM   1697  CE1 TYR   109      50.849  43.655  35.038  1.00  0.00           C  
ATOM   1698  HE1 TYR   109      50.656  43.609  33.976  1.00  0.00           H  
ATOM   1699  CZ  TYR   109      51.515  42.607  35.662  1.00  0.00           C  
ATOM   1700  OH  TYR   109      51.964  41.623  34.894  1.00  0.00           O  
ATOM   1701  HH  TYR   109      51.867  40.841  35.443  1.00  0.00           H  
ATOM   1702  CE2 TYR   109      51.726  42.616  37.075  1.00  0.00           C  
ATOM   1703  HE2 TYR   109      52.219  41.782  37.552  1.00  0.00           H  
ATOM   1704  CD2 TYR   109      51.110  43.642  37.869  1.00  0.00           C  
ATOM   1705  HD2 TYR   109      51.183  43.643  38.946  1.00  0.00           H  
ATOM   1706  C   TYR   109      52.169  47.078  37.806  1.00  0.00           C  
ATOM   1707  O   TYR   109      52.082  47.979  36.962  1.00  0.00           O  
ATOM   1708  N   CYS   110      53.194  46.324  37.876  1.00  0.00           N  
ATOM   1709  H   CYS   110      53.205  45.508  38.471  1.00  0.00           H  
ATOM   1710  CA  CYS   110      54.395  46.335  36.998  1.00  0.00           C  
ATOM   1711  HA  CYS   110      54.680  47.375  36.836  1.00  0.00           H  
ATOM   1712  CB  CYS   110      55.578  45.715  37.768  1.00  0.00           C  
ATOM   1713  HB2 CYS   110      55.292  44.675  37.926  1.00  0.00           H  
ATOM   1714  HB3 CYS   110      55.593  46.210  38.739  1.00  0.00           H  
ATOM   1715  SG  CYS   110      57.157  45.831  36.858  1.00  0.00           S  
ATOM   1716  HG  CYS   110      56.645  45.198  35.798  1.00  0.00           H  
ATOM   1717  C   CYS   110      54.191  45.679  35.579  1.00  0.00           C  
ATOM   1718  O   CYS   110      54.772  44.643  35.304  1.00  0.00           O  
ATOM   1719  N   ASN   111      53.405  46.182  34.682  1.00  0.00           N  
ATOM   1720  H   ASN   111      52.958  47.046  34.951  1.00  0.00           H  
ATOM   1721  CA  ASN   111      53.059  45.634  33.335  1.00  0.00           C  
ATOM   1722  HA  ASN   111      52.564  44.668  33.428  1.00  0.00           H  
ATOM   1723  CB  ASN   111      51.959  46.483  32.694  1.00  0.00           C  
ATOM   1724  HB2 ASN   111      52.435  47.455  32.566  1.00  0.00           H  
ATOM   1725  HB3 ASN   111      51.101  46.446  33.365  1.00  0.00           H  
ATOM   1726  CG  ASN   111      51.579  45.784  31.357  1.00  0.00           C  
ATOM   1727  OD1 ASN   111      50.637  45.029  31.343  1.00  0.00           O  
ATOM   1728  ND2 ASN   111      52.348  45.972  30.266  1.00  0.00           N  
ATOM   1729 HD21 ASN   111      51.991  45.767  29.344  1.00  0.00           H  
ATOM   1730 HD22 ASN   111      53.289  46.337  30.301  1.00  0.00           H  
ATOM   1731  C   ASN   111      54.325  45.362  32.489  1.00  0.00           C  
ATOM   1732  O   ASN   111      54.919  46.357  32.065  1.00  0.00           O  
ATOM   1733  N   SER   112      54.803  44.085  32.292  1.00  0.00           N  
ATOM   1734  H   SER   112      54.295  43.385  32.814  1.00  0.00           H  
ATOM   1735  CA  SER   112      55.986  43.676  31.535  1.00  0.00           C  
ATOM   1736  HA  SER   112      56.652  44.533  31.431  1.00  0.00           H  
ATOM   1737  CB  SER   112      56.721  42.610  32.269  1.00  0.00           C  
ATOM   1738  HB2 SER   112      57.583  42.314  31.672  1.00  0.00           H  
ATOM   1739  HB3 SER   112      56.209  41.670  32.473  1.00  0.00           H  
ATOM   1740  OG  SER   112      57.214  43.160  33.427  1.00  0.00           O  
ATOM   1741  HG  SER   112      57.974  43.687  33.167  1.00  0.00           H  
ATOM   1742  C   SER   112      55.568  43.327  30.117  1.00  0.00           C  
ATOM   1743  O   SER   112      55.288  42.118  29.844  1.00  0.00           O  
ATOM   1744  N   PHE   113      55.470  44.298  29.186  1.00  0.00           N  
ATOM   1745  H   PHE   113      55.729  45.233  29.469  1.00  0.00           H  
ATOM   1746  CA  PHE   113      55.168  44.020  27.779  1.00  0.00           C  
ATOM   1747  HA  PHE   113      54.558  43.122  27.683  1.00  0.00           H  
ATOM   1748  CB  PHE   113      54.258  45.128  27.202  1.00  0.00           C  
ATOM   1749  HB2 PHE   113      54.481  45.123  26.136  1.00  0.00           H  
ATOM   1750  HB3 PHE   113      54.696  46.081  27.500  1.00  0.00           H  
ATOM   1751  CG  PHE   113      52.727  45.028  27.383  1.00  0.00           C  
ATOM   1752  CD1 PHE   113      52.077  43.871  27.726  1.00  0.00           C  
ATOM   1753  HD1 PHE   113      52.569  42.910  27.749  1.00  0.00           H  
ATOM   1754  CE1 PHE   113      50.661  43.925  27.983  1.00  0.00           C  
ATOM   1755  HE1 PHE   113      50.230  43.012  28.369  1.00  0.00           H  
ATOM   1756  CZ  PHE   113      49.970  45.061  27.878  1.00  0.00           C  
ATOM   1757  HZ  PHE   113      48.893  44.991  27.892  1.00  0.00           H  
ATOM   1758  CE2 PHE   113      50.615  46.235  27.540  1.00  0.00           C  
ATOM   1759  HE2 PHE   113      50.090  47.172  27.429  1.00  0.00           H  
ATOM   1760  CD2 PHE   113      51.955  46.223  27.329  1.00  0.00           C  
ATOM   1761  HD2 PHE   113      52.517  47.088  27.009  1.00  0.00           H  
ATOM   1762  C   PHE   113      56.411  43.821  26.755  1.00  0.00           C  
ATOM   1763  O   PHE   113      57.552  44.271  26.981  1.00  0.00           O  
ATOM   1764  N   SER   114      56.154  43.153  25.606  1.00  0.00           N  
ATOM   1765  H   SER   114      55.237  42.804  25.366  1.00  0.00           H  
ATOM   1766  CA  SER   114      57.087  42.919  24.557  1.00  0.00           C  
ATOM   1767  HA  SER   114      57.821  43.724  24.522  1.00  0.00           H  
ATOM   1768  CB  SER   114      57.725  41.557  24.830  1.00  0.00           C  
ATOM   1769  HB2 SER   114      56.968  40.775  24.897  1.00  0.00           H  
ATOM   1770  HB3 SER   114      58.388  41.566  25.694  1.00  0.00           H  
ATOM   1771  OG  SER   114      58.612  41.239  23.805  1.00  0.00           O  
ATOM   1772  HG  SER   114      59.521  41.203  24.111  1.00  0.00           H  
ATOM   1773  C   SER   114      56.386  42.819  23.187  1.00  0.00           C  
ATOM   1774  O   SER   114      55.895  41.763  22.776  1.00  0.00           O  
ATOM   1775  N   LYS   115      56.301  43.941  22.460  1.00  0.00           N  
ATOM   1776  H   LYS   115      56.791  44.738  22.841  1.00  0.00           H  
ATOM   1777  CA  LYS   115      55.572  44.112  21.143  1.00  0.00           C  
ATOM   1778  HA  LYS   115      54.592  43.637  21.182  1.00  0.00           H  
ATOM   1779  CB  LYS   115      55.476  45.645  20.850  1.00  0.00           C  
ATOM   1780  HB2 LYS   115      56.452  46.088  20.650  1.00  0.00           H  
ATOM   1781  HB3 LYS   115      55.143  46.226  21.711  1.00  0.00           H  
ATOM   1782  CG  LYS   115      54.528  45.858  19.649  1.00  0.00           C  
ATOM   1783  HG2 LYS   115      53.629  45.361  20.014  1.00  0.00           H  
ATOM   1784  HG3 LYS   115      54.995  45.518  18.725  1.00  0.00           H  
ATOM   1785  CD  LYS   115      54.260  47.403  19.453  1.00  0.00           C  
ATOM   1786  HD2 LYS   115      55.148  47.901  19.063  1.00  0.00           H  
ATOM   1787  HD3 LYS   115      53.921  47.856  20.385  1.00  0.00           H  
ATOM   1788  CE  LYS   115      53.139  47.525  18.431  1.00  0.00           C  
ATOM   1789  HE2 LYS   115      52.308  46.985  18.885  1.00  0.00           H  
ATOM   1790  HE3 LYS   115      53.360  46.910  17.559  1.00  0.00           H  
ATOM   1791  NZ  LYS   115      52.708  48.882  18.024  1.00  0.00           N  
ATOM   1792  HZ1 LYS   115      52.276  49.380  18.789  1.00  0.00           H  
ATOM   1793  HZ2 LYS   115      53.490  49.407  17.659  1.00  0.00           H  
ATOM   1794  HZ3 LYS   115      52.088  48.753  17.237  1.00  0.00           H  
ATOM   1795  C   LYS   115      56.380  43.461  19.967  1.00  0.00           C  
ATOM   1796  O   LYS   115      55.720  42.685  19.187  1.00  0.00           O  
ATOM   1797  N   GLN   116      57.665  43.689  19.828  1.00  0.00           N  
ATOM   1798  H   GLN   116      58.145  44.401  20.360  1.00  0.00           H  
ATOM   1799  CA  GLN   116      58.555  42.864  19.053  1.00  0.00           C  
ATOM   1800  HA  GLN   116      58.026  42.202  18.368  1.00  0.00           H  
ATOM   1801  CB  GLN   116      59.488  43.762  18.117  1.00  0.00           C  
ATOM   1802  HB2 GLN   116      60.322  43.077  17.967  1.00  0.00           H  
ATOM   1803  HB3 GLN   116      59.804  44.596  18.744  1.00  0.00           H  
ATOM   1804  CG  GLN   116      58.795  44.282  16.879  1.00  0.00           C  
ATOM   1805  HG2 GLN   116      58.152  43.502  16.471  1.00  0.00           H  
ATOM   1806  HG3 GLN   116      59.544  44.438  16.103  1.00  0.00           H  
ATOM   1807  CD  GLN   116      58.036  45.580  17.162  1.00  0.00           C  
ATOM   1808  OE1 GLN   116      58.287  46.421  18.052  1.00  0.00           O  
ATOM   1809  NE2 GLN   116      56.989  45.853  16.480  1.00  0.00           N  
ATOM   1810 HE21 GLN   116      56.452  46.698  16.613  1.00  0.00           H  
ATOM   1811 HE22 GLN   116      56.749  45.274  15.688  1.00  0.00           H  
ATOM   1812  C   GLN   116      59.306  41.934  20.020  1.00  0.00           C  
ATOM   1813  O   GLN   116      59.058  40.783  20.158  1.00  0.00           O  
ATOM   1814  N   SER   117      60.276  42.468  20.756  1.00  0.00           N  
ATOM   1815  H   SER   117      60.257  43.476  20.700  1.00  0.00           H  
ATOM   1816  CA  SER   117      61.176  41.729  21.700  1.00  0.00           C  
ATOM   1817  HA  SER   117      60.676  40.863  22.135  1.00  0.00           H  
ATOM   1818  CB  SER   117      62.344  41.093  20.921  1.00  0.00           C  
ATOM   1819  HB2 SER   117      62.952  41.846  20.421  1.00  0.00           H  
ATOM   1820  HB3 SER   117      61.961  40.592  20.032  1.00  0.00           H  
ATOM   1821  OG  SER   117      63.124  40.282  21.721  1.00  0.00           O  
ATOM   1822  HG  SER   117      62.665  39.440  21.670  1.00  0.00           H  
ATOM   1823  C   SER   117      61.724  42.529  22.905  1.00  0.00           C  
ATOM   1824  O   SER   117      61.792  41.940  23.931  1.00  0.00           O  
ATOM   1825  N   LYS   118      61.926  43.869  22.820  1.00  0.00           N  
ATOM   1826  H   LYS   118      61.770  44.251  21.898  1.00  0.00           H  
ATOM   1827  CA  LYS   118      62.435  44.696  23.886  1.00  0.00           C  
ATOM   1828  HA  LYS   118      63.408  44.314  24.196  1.00  0.00           H  
ATOM   1829  CB  LYS   118      62.721  46.040  23.197  1.00  0.00           C  
ATOM   1830  HB2 LYS   118      61.776  46.473  22.870  1.00  0.00           H  
ATOM   1831  HB3 LYS   118      63.402  45.848  22.368  1.00  0.00           H  
ATOM   1832  CG  LYS   118      63.364  47.054  24.143  1.00  0.00           C  
ATOM   1833  HG2 LYS   118      64.088  46.582  24.809  1.00  0.00           H  
ATOM   1834  HG3 LYS   118      62.596  47.403  24.833  1.00  0.00           H  
ATOM   1835  CD  LYS   118      64.076  48.293  23.585  1.00  0.00           C  
ATOM   1836  HD2 LYS   118      63.366  49.021  23.193  1.00  0.00           H  
ATOM   1837  HD3 LYS   118      64.672  47.937  22.744  1.00  0.00           H  
ATOM   1838  CE  LYS   118      65.033  48.957  24.561  1.00  0.00           C  
ATOM   1839  HE2 LYS   118      65.734  48.267  25.030  1.00  0.00           H  
ATOM   1840  HE3 LYS   118      64.454  49.341  25.402  1.00  0.00           H  
ATOM   1841  NZ  LYS   118      65.779  49.915  23.756  1.00  0.00           N  
ATOM   1842  HZ1 LYS   118      66.300  49.463  23.018  1.00  0.00           H  
ATOM   1843  HZ2 LYS   118      65.154  50.620  23.392  1.00  0.00           H  
ATOM   1844  HZ3 LYS   118      66.423  50.429  24.340  1.00  0.00           H  
ATOM   1845  C   LYS   118      61.471  44.794  25.019  1.00  0.00           C  
ATOM   1846  O   LYS   118      60.441  45.499  24.835  1.00  0.00           O  
ATOM   1847  N   GLN   119      61.754  44.170  26.188  1.00  0.00           N  
ATOM   1848  H   GLN   119      62.648  43.702  26.179  1.00  0.00           H  
ATOM   1849  CA  GLN   119      60.927  44.063  27.411  1.00  0.00           C  
ATOM   1850  HA  GLN   119      59.944  43.685  27.132  1.00  0.00           H  
ATOM   1851  CB  GLN   119      61.572  43.029  28.345  1.00  0.00           C  
ATOM   1852  HB2 GLN   119      62.625  43.283  28.466  1.00  0.00           H  
ATOM   1853  HB3 GLN   119      61.471  42.070  27.836  1.00  0.00           H  
ATOM   1854  CG  GLN   119      60.849  42.947  29.710  1.00  0.00           C  
ATOM   1855  HG2 GLN   119      59.764  42.922  29.604  1.00  0.00           H  
ATOM   1856  HG3 GLN   119      61.194  43.697  30.421  1.00  0.00           H  
ATOM   1857  CD  GLN   119      60.969  41.518  30.227  1.00  0.00           C  
ATOM   1858  OE1 GLN   119      60.236  40.681  29.740  1.00  0.00           O  
ATOM   1859  NE2 GLN   119      62.019  41.182  31.013  1.00  0.00           N  
ATOM   1860 HE21 GLN   119      62.860  41.741  31.003  1.00  0.00           H  
ATOM   1861 HE22 GLN   119      62.070  40.220  31.318  1.00  0.00           H  
ATOM   1862  C   GLN   119      60.821  45.460  27.973  1.00  0.00           C  
ATOM   1863  O   GLN   119      61.790  46.167  28.232  1.00  0.00           O  
ATOM   1864  N   LYS   120      59.610  45.883  28.319  1.00  0.00           N  
ATOM   1865  H   LYS   120      58.790  45.383  28.008  1.00  0.00           H  
ATOM   1866  CA  LYS   120      59.341  47.218  28.788  1.00  0.00           C  
ATOM   1867  HA  LYS   120      60.244  47.739  29.106  1.00  0.00           H  
ATOM   1868  CB  LYS   120      58.865  48.180  27.636  1.00  0.00           C  
ATOM   1869  HB2 LYS   120      58.430  49.043  28.140  1.00  0.00           H  
ATOM   1870  HB3 LYS   120      58.025  47.648  27.190  1.00  0.00           H  
ATOM   1871  CG  LYS   120      59.940  48.614  26.685  1.00  0.00           C  
ATOM   1872  HG2 LYS   120      60.089  47.776  26.003  1.00  0.00           H  
ATOM   1873  HG3 LYS   120      60.886  48.829  27.182  1.00  0.00           H  
ATOM   1874  CD  LYS   120      59.648  49.878  25.817  1.00  0.00           C  
ATOM   1875  HD2 LYS   120      58.707  49.821  25.270  1.00  0.00           H  
ATOM   1876  HD3 LYS   120      60.504  50.022  25.158  1.00  0.00           H  
ATOM   1877  CE  LYS   120      59.518  51.098  26.723  1.00  0.00           C  
ATOM   1878  HE2 LYS   120      60.436  51.366  27.245  1.00  0.00           H  
ATOM   1879  HE3 LYS   120      58.725  50.883  27.440  1.00  0.00           H  
ATOM   1880  NZ  LYS   120      59.117  52.365  26.040  1.00  0.00           N  
ATOM   1881  HZ1 LYS   120      59.730  52.613  25.276  1.00  0.00           H  
ATOM   1882  HZ2 LYS   120      58.239  52.214  25.564  1.00  0.00           H  
ATOM   1883  HZ3 LYS   120      58.944  53.135  26.671  1.00  0.00           H  
ATOM   1884  C   LYS   120      58.386  47.210  30.003  1.00  0.00           C  
ATOM   1885  O   LYS   120      57.216  46.969  29.825  1.00  0.00           O  
ATOM   1886  N   ASN   121      58.947  47.427  31.187  1.00  0.00           N  
ATOM   1887  H   ASN   121      59.939  47.613  31.162  1.00  0.00           H  
ATOM   1888  CA  ASN   121      58.265  47.436  32.528  1.00  0.00           C  
ATOM   1889  HA  ASN   121      57.442  46.722  32.479  1.00  0.00           H  
ATOM   1890  CB  ASN   121      59.256  46.860  33.547  1.00  0.00           C  
ATOM   1891  HB2 ASN   121      58.932  47.035  34.573  1.00  0.00           H  
ATOM   1892  HB3 ASN   121      60.125  47.518  33.525  1.00  0.00           H  
ATOM   1893  CG  ASN   121      59.499  45.375  33.469  1.00  0.00           C  
ATOM   1894  OD1 ASN   121      59.150  44.663  32.531  1.00  0.00           O  
ATOM   1895  ND2 ASN   121      60.270  44.763  34.367  1.00  0.00           N  
ATOM   1896 HD21 ASN   121      60.598  43.821  34.211  1.00  0.00           H  
ATOM   1897 HD22 ASN   121      60.742  45.365  35.027  1.00  0.00           H  
ATOM   1898  C   ASN   121      57.706  48.788  32.911  1.00  0.00           C  
ATOM   1899  O   ASN   121      58.320  49.726  33.398  1.00  0.00           O  
ATOM   1900  N   PHE   122      56.480  48.993  32.504  1.00  0.00           N  
ATOM   1901  H   PHE   122      56.149  48.156  32.045  1.00  0.00           H  
ATOM   1902  CA  PHE   122      55.522  50.053  32.747  1.00  0.00           C  
ATOM   1903  HA  PHE   122      55.980  51.042  32.758  1.00  0.00           H  
ATOM   1904  CB  PHE   122      54.411  50.103  31.733  1.00  0.00           C  
ATOM   1905  HB2 PHE   122      53.876  51.046  31.849  1.00  0.00           H  
ATOM   1906  HB3 PHE   122      53.659  49.347  31.962  1.00  0.00           H  
ATOM   1907  CG  PHE   122      54.813  50.100  30.309  1.00  0.00           C  
ATOM   1908  CD1 PHE   122      54.847  48.944  29.478  1.00  0.00           C  
ATOM   1909  HD1 PHE   122      54.857  47.997  29.997  1.00  0.00           H  
ATOM   1910  CE1 PHE   122      55.234  49.017  28.123  1.00  0.00           C  
ATOM   1911  HE1 PHE   122      55.451  48.105  27.588  1.00  0.00           H  
ATOM   1912  CZ  PHE   122      55.476  50.244  27.487  1.00  0.00           C  
ATOM   1913  HZ  PHE   122      55.901  50.201  26.495  1.00  0.00           H  
ATOM   1914  CE2 PHE   122      55.307  51.382  28.304  1.00  0.00           C  
ATOM   1915  HE2 PHE   122      55.460  52.364  27.881  1.00  0.00           H  
ATOM   1916  CD2 PHE   122      55.078  51.360  29.660  1.00  0.00           C  
ATOM   1917  HD2 PHE   122      54.925  52.254  30.246  1.00  0.00           H  
ATOM   1918  C   PHE   122      54.847  49.826  34.139  1.00  0.00           C  
ATOM   1919  O   PHE   122      54.269  48.828  34.557  1.00  0.00           O  
ATOM   1920  N   LEU   123      54.966  50.912  34.992  1.00  0.00           N  
ATOM   1921  H   LEU   123      55.418  51.629  34.443  1.00  0.00           H  
ATOM   1922  CA  LEU   123      54.154  51.206  36.149  1.00  0.00           C  
ATOM   1923  HA  LEU   123      53.967  50.285  36.702  1.00  0.00           H  
ATOM   1924  CB  LEU   123      54.912  52.268  37.079  1.00  0.00           C  
ATOM   1925  HB2 LEU   123      55.191  53.106  36.441  1.00  0.00           H  
ATOM   1926  HB3 LEU   123      55.786  51.762  37.490  1.00  0.00           H  
ATOM   1927  CG  LEU   123      54.040  52.898  38.160  1.00  0.00           C  
ATOM   1928  HG  LEU   123      53.085  53.284  37.803  1.00  0.00           H  
ATOM   1929  CD1 LEU   123      53.822  51.692  39.169  1.00  0.00           C  
ATOM   1930 HD11 LEU   123      53.303  50.816  38.781  1.00  0.00           H  
ATOM   1931 HD12 LEU   123      54.785  51.230  39.388  1.00  0.00           H  
ATOM   1932 HD13 LEU   123      53.337  51.985  40.100  1.00  0.00           H  
ATOM   1933  CD2 LEU   123      54.662  54.021  38.937  1.00  0.00           C  
ATOM   1934 HD21 LEU   123      55.043  54.903  38.422  1.00  0.00           H  
ATOM   1935 HD22 LEU   123      54.085  54.421  39.771  1.00  0.00           H  
ATOM   1936 HD23 LEU   123      55.612  53.706  39.369  1.00  0.00           H  
ATOM   1937  C   LEU   123      52.758  51.673  35.803  1.00  0.00           C  
ATOM   1938  O   LEU   123      52.510  52.754  35.266  1.00  0.00           O  
ATOM   1939  N   LEU   124      51.756  50.802  35.999  1.00  0.00           N  
ATOM   1940  H   LEU   124      51.999  49.888  36.352  1.00  0.00           H  
ATOM   1941  CA  LEU   124      50.266  51.029  35.848  1.00  0.00           C  
ATOM   1942  HA  LEU   124      50.244  51.993  35.340  1.00  0.00           H  
ATOM   1943  CB  LEU   124      49.472  49.971  35.035  1.00  0.00           C  
ATOM   1944  HB2 LEU   124      48.441  50.098  35.367  1.00  0.00           H  
ATOM   1945  HB3 LEU   124      49.898  48.999  35.280  1.00  0.00           H  
ATOM   1946  CG  LEU   124      49.632  50.214  33.546  1.00  0.00           C  
ATOM   1947  HG  LEU   124      49.178  51.202  33.480  1.00  0.00           H  
ATOM   1948  CD1 LEU   124      51.063  50.346  33.085  1.00  0.00           C  
ATOM   1949 HD11 LEU   124      51.756  49.734  33.663  1.00  0.00           H  
ATOM   1950 HD12 LEU   124      51.048  49.980  32.058  1.00  0.00           H  
ATOM   1951 HD13 LEU   124      51.355  51.388  33.212  1.00  0.00           H  
ATOM   1952  CD2 LEU   124      48.863  49.203  32.749  1.00  0.00           C  
ATOM   1953 HD21 LEU   124      48.832  49.471  31.693  1.00  0.00           H  
ATOM   1954 HD22 LEU   124      49.356  48.254  32.961  1.00  0.00           H  
ATOM   1955 HD23 LEU   124      47.857  49.101  33.157  1.00  0.00           H  
ATOM   1956  C   LEU   124      49.660  51.306  37.257  1.00  0.00           C  
ATOM   1957  O   LEU   124      50.073  50.699  38.240  1.00  0.00           O  
ATOM   1958  N   VAL   125      48.786  52.333  37.223  1.00  0.00           N  
ATOM   1959  H   VAL   125      48.519  52.604  36.287  1.00  0.00           H  
ATOM   1960  CA  VAL   125      48.350  53.160  38.306  1.00  0.00           C  
ATOM   1961  HA  VAL   125      48.384  52.571  39.222  1.00  0.00           H  
ATOM   1962  CB  VAL   125      49.278  54.433  38.618  1.00  0.00           C  
ATOM   1963  HB  VAL   125      49.139  55.013  37.706  1.00  0.00           H  
ATOM   1964  CG1 VAL   125      48.668  55.238  39.679  1.00  0.00           C  
ATOM   1965 HG11 VAL   125      48.746  54.654  40.595  1.00  0.00           H  
ATOM   1966 HG12 VAL   125      49.204  56.186  39.725  1.00  0.00           H  
ATOM   1967 HG13 VAL   125      47.615  55.496  39.562  1.00  0.00           H  
ATOM   1968  CG2 VAL   125      50.735  54.226  38.798  1.00  0.00           C  
ATOM   1969 HG21 VAL   125      50.898  53.299  39.350  1.00  0.00           H  
ATOM   1970 HG22 VAL   125      51.244  54.319  37.839  1.00  0.00           H  
ATOM   1971 HG23 VAL   125      51.064  55.088  39.377  1.00  0.00           H  
ATOM   1972  C   VAL   125      46.824  53.491  38.240  1.00  0.00           C  
ATOM   1973  O   VAL   125      46.344  54.331  37.561  1.00  0.00           O  
ATOM   1974  N   GLY   126      46.050  52.707  38.971  1.00  0.00           N  
ATOM   1975  H   GLY   126      46.520  52.084  39.612  1.00  0.00           H  
ATOM   1976  CA  GLY   126      44.584  52.614  39.036  1.00  0.00           C  
ATOM   1977  HA2 GLY   126      44.114  51.636  38.932  1.00  0.00           H  
ATOM   1978  HA3 GLY   126      44.191  53.161  38.179  1.00  0.00           H  
ATOM   1979  C   GLY   126      44.018  53.218  40.311  1.00  0.00           C  
ATOM   1980  O   GLY   126      44.356  52.727  41.336  1.00  0.00           O  
ATOM   1981  N   THR   127      43.213  54.302  40.197  1.00  0.00           N  
ATOM   1982  H   THR   127      43.103  54.665  39.261  1.00  0.00           H  
ATOM   1983  CA  THR   127      42.770  55.124  41.325  1.00  0.00           C  
ATOM   1984  HA  THR   127      43.156  54.729  42.264  1.00  0.00           H  
ATOM   1985  CB  THR   127      43.328  56.535  41.221  1.00  0.00           C  
ATOM   1986  HB  THR   127      43.002  57.115  42.084  1.00  0.00           H  
ATOM   1987  CG2 THR   127      44.854  56.501  41.278  1.00  0.00           C  
ATOM   1988 HG21 THR   127      45.171  57.480  41.639  1.00  0.00           H  
ATOM   1989 HG22 THR   127      45.197  55.768  42.008  1.00  0.00           H  
ATOM   1990 HG23 THR   127      45.269  56.294  40.292  1.00  0.00           H  
ATOM   1991  OG1 THR   127      42.974  57.146  39.969  1.00  0.00           O  
ATOM   1992  HG1 THR   127      42.259  57.759  40.157  1.00  0.00           H  
ATOM   1993  C   THR   127      41.232  55.186  41.575  1.00  0.00           C  
ATOM   1994  O   THR   127      40.416  54.803  40.725  1.00  0.00           O  
ATOM   1995  N   ALA   128      40.846  55.672  42.764  1.00  0.00           N  
ATOM   1996  H   ALA   128      41.598  55.917  43.392  1.00  0.00           H  
ATOM   1997  CA  ALA   128      39.528  55.739  43.296  1.00  0.00           C  
ATOM   1998  HA  ALA   128      39.173  54.737  43.540  1.00  0.00           H  
ATOM   1999  CB  ALA   128      39.522  56.626  44.659  1.00  0.00           C  
ATOM   2000  HB1 ALA   128      39.960  57.589  44.395  1.00  0.00           H  
ATOM   2001  HB2 ALA   128      38.567  56.727  45.174  1.00  0.00           H  
ATOM   2002  HB3 ALA   128      40.227  56.179  45.360  1.00  0.00           H  
ATOM   2003  C   ALA   128      38.534  56.290  42.216  1.00  0.00           C  
ATOM   2004  O   ALA   128      37.383  55.839  41.996  1.00  0.00           O  
ATOM   2005  N   ASP   129      38.941  57.235  41.327  1.00  0.00           N  
ATOM   2006  H   ASP   129      39.886  57.578  41.424  1.00  0.00           H  
ATOM   2007  CA  ASP   129      38.128  57.825  40.247  1.00  0.00           C  
ATOM   2008  HA  ASP   129      37.081  57.799  40.549  1.00  0.00           H  
ATOM   2009  CB  ASP   129      38.569  59.311  40.224  1.00  0.00           C  
ATOM   2010  HB2 ASP   129      38.657  59.780  41.204  1.00  0.00           H  
ATOM   2011  HB3 ASP   129      37.817  59.928  39.732  1.00  0.00           H  
ATOM   2012  CG  ASP   129      39.949  59.388  39.538  1.00  0.00           C  
ATOM   2013  OD1 ASP   129      40.208  60.498  38.943  1.00  0.00           O  
ATOM   2014  OD2 ASP   129      40.897  58.616  39.827  1.00  0.00           O  
ATOM   2015  C   ASP   129      38.352  57.169  38.870  1.00  0.00           C  
ATOM   2016  O   ASP   129      38.243  57.881  37.867  1.00  0.00           O  
ATOM   2017  N   GLY   130      38.474  55.870  38.809  1.00  0.00           N  
ATOM   2018  H   GLY   130      38.101  55.486  39.666  1.00  0.00           H  
ATOM   2019  CA  GLY   130      38.321  55.147  37.560  1.00  0.00           C  
ATOM   2020  HA2 GLY   130      37.379  55.491  37.133  1.00  0.00           H  
ATOM   2021  HA3 GLY   130      38.325  54.092  37.834  1.00  0.00           H  
ATOM   2022  C   GLY   130      39.312  55.371  36.448  1.00  0.00           C  
ATOM   2023  O   GLY   130      39.143  55.058  35.283  1.00  0.00           O  
ATOM   2024  N   LYS   131      40.459  55.937  36.875  1.00  0.00           N  
ATOM   2025  H   LYS   131      40.533  56.154  37.858  1.00  0.00           H  
ATOM   2026  CA  LYS   131      41.583  56.232  36.009  1.00  0.00           C  
ATOM   2027  HA  LYS   131      41.173  56.165  35.001  1.00  0.00           H  
ATOM   2028  CB  LYS   131      42.092  57.728  36.150  1.00  0.00           C  
ATOM   2029  HB2 LYS   131      43.017  57.787  35.575  1.00  0.00           H  
ATOM   2030  HB3 LYS   131      42.412  57.913  37.175  1.00  0.00           H  
ATOM   2031  CG  LYS   131      41.024  58.659  35.624  1.00  0.00           C  
ATOM   2032  HG2 LYS   131      40.110  58.386  36.151  1.00  0.00           H  
ATOM   2033  HG3 LYS   131      40.927  58.520  34.547  1.00  0.00           H  
ATOM   2034  CD  LYS   131      41.540  60.107  35.699  1.00  0.00           C  
ATOM   2035  HD2 LYS   131      42.442  60.255  35.105  1.00  0.00           H  
ATOM   2036  HD3 LYS   131      41.813  60.419  36.707  1.00  0.00           H  
ATOM   2037  CE  LYS   131      40.392  61.011  35.144  1.00  0.00           C  
ATOM   2038  HE2 LYS   131      40.146  60.662  34.141  1.00  0.00           H  
ATOM   2039  HE3 LYS   131      40.718  62.045  35.032  1.00  0.00           H  
ATOM   2040  NZ  LYS   131      39.216  60.866  36.066  1.00  0.00           N  
ATOM   2041  HZ1 LYS   131      38.688  61.724  36.005  1.00  0.00           H  
ATOM   2042  HZ2 LYS   131      38.668  60.030  35.922  1.00  0.00           H  
ATOM   2043  HZ3 LYS   131      39.551  60.799  37.016  1.00  0.00           H  
ATOM   2044  C   LYS   131      42.731  55.219  36.021  1.00  0.00           C  
ATOM   2045  O   LYS   131      43.083  54.807  37.170  1.00  0.00           O  
ATOM   2046  N   LEU   132      43.406  55.051  34.904  1.00  0.00           N  
ATOM   2047  H   LEU   132      42.938  55.384  34.073  1.00  0.00           H  
ATOM   2048  CA  LEU   132      44.601  54.279  34.662  1.00  0.00           C  
ATOM   2049  HA  LEU   132      44.881  53.854  35.626  1.00  0.00           H  
ATOM   2050  CB  LEU   132      44.233  52.976  33.786  1.00  0.00           C  
ATOM   2051  HB2 LEU   132      43.787  53.441  32.907  1.00  0.00           H  
ATOM   2052  HB3 LEU   132      43.397  52.436  34.233  1.00  0.00           H  
ATOM   2053  CG  LEU   132      45.338  52.030  33.450  1.00  0.00           C  
ATOM   2054  HG  LEU   132      46.023  52.587  32.811  1.00  0.00           H  
ATOM   2055  CD1 LEU   132      45.971  51.502  34.730  1.00  0.00           C  
ATOM   2056 HD11 LEU   132      46.895  52.072  34.819  1.00  0.00           H  
ATOM   2057 HD12 LEU   132      45.415  51.696  35.648  1.00  0.00           H  
ATOM   2058 HD13 LEU   132      46.227  50.457  34.552  1.00  0.00           H  
ATOM   2059  CD2 LEU   132      44.845  50.832  32.555  1.00  0.00           C  
ATOM   2060 HD21 LEU   132      44.035  50.267  33.017  1.00  0.00           H  
ATOM   2061 HD22 LEU   132      44.635  51.166  31.539  1.00  0.00           H  
ATOM   2062 HD23 LEU   132      45.650  50.098  32.511  1.00  0.00           H  
ATOM   2063  C   LEU   132      45.810  55.019  34.070  1.00  0.00           C  
ATOM   2064  O   LEU   132      45.862  55.174  32.860  1.00  0.00           O  
ATOM   2065  N   ALA   133      46.664  55.459  34.941  1.00  0.00           N  
ATOM   2066  H   ALA   133      46.514  55.312  35.929  1.00  0.00           H  
ATOM   2067  CA  ALA   133      47.948  56.161  34.527  1.00  0.00           C  
ATOM   2068  HA  ALA   133      47.752  56.629  33.563  1.00  0.00           H  
ATOM   2069  CB  ALA   133      48.339  57.266  35.617  1.00  0.00           C  
ATOM   2070  HB1 ALA   133      47.557  58.023  35.666  1.00  0.00           H  
ATOM   2071  HB2 ALA   133      48.376  56.726  36.563  1.00  0.00           H  
ATOM   2072  HB3 ALA   133      49.234  57.809  35.313  1.00  0.00           H  
ATOM   2073  C   ALA   133      49.026  55.089  34.230  1.00  0.00           C  
ATOM   2074  O   ALA   133      49.366  54.256  35.055  1.00  0.00           O  
ATOM   2075  N   ILE   134      49.645  55.229  33.087  1.00  0.00           N  
ATOM   2076  H   ILE   134      49.242  55.827  32.380  1.00  0.00           H  
ATOM   2077  CA  ILE   134      50.740  54.457  32.489  1.00  0.00           C  
ATOM   2078  HA  ILE   134      50.896  53.547  33.068  1.00  0.00           H  
ATOM   2079  CB  ILE   134      50.163  53.934  31.143  1.00  0.00           C  
ATOM   2080  HB  ILE   134      50.086  54.821  30.514  1.00  0.00           H  
ATOM   2081  CG2 ILE   134      51.288  53.101  30.378  1.00  0.00           C  
ATOM   2082 HG21 ILE   134      50.859  52.609  29.505  1.00  0.00           H  
ATOM   2083 HG22 ILE   134      52.100  53.728  30.009  1.00  0.00           H  
ATOM   2084 HG23 ILE   134      51.718  52.369  31.062  1.00  0.00           H  
ATOM   2085  CG1 ILE   134      48.872  53.127  31.195  1.00  0.00           C  
ATOM   2086 HG12 ILE   134      48.425  53.366  32.160  1.00  0.00           H  
ATOM   2087 HG13 ILE   134      49.000  52.054  31.055  1.00  0.00           H  
ATOM   2088  CD1 ILE   134      47.927  53.594  30.178  1.00  0.00           C  
ATOM   2089 HD11 ILE   134      46.969  53.079  30.246  1.00  0.00           H  
ATOM   2090 HD12 ILE   134      47.777  54.673  30.197  1.00  0.00           H  
ATOM   2091 HD13 ILE   134      48.291  53.472  29.157  1.00  0.00           H  
ATOM   2092  C   ILE   134      52.043  55.199  32.420  1.00  0.00           C  
ATOM   2093  O   ILE   134      52.344  55.997  31.533  1.00  0.00           O  
ATOM   2094  N   PHE   135      52.854  54.946  33.422  1.00  0.00           N  
ATOM   2095  H   PHE   135      52.469  54.435  34.203  1.00  0.00           H  
ATOM   2096  CA  PHE   135      54.173  55.521  33.553  1.00  0.00           C  
ATOM   2097  HA  PHE   135      54.105  56.500  33.079  1.00  0.00           H  
ATOM   2098  CB  PHE   135      54.452  55.740  35.069  1.00  0.00           C  
ATOM   2099  HB2 PHE   135      55.496  56.004  35.242  1.00  0.00           H  
ATOM   2100  HB3 PHE   135      54.321  54.782  35.572  1.00  0.00           H  
ATOM   2101  CG  PHE   135      53.589  56.792  35.738  1.00  0.00           C  
ATOM   2102  CD1 PHE   135      52.401  56.547  36.490  1.00  0.00           C  
ATOM   2103  HD1 PHE   135      52.059  55.523  36.492  1.00  0.00           H  
ATOM   2104  CE1 PHE   135      51.835  57.501  37.301  1.00  0.00           C  
ATOM   2105  HE1 PHE   135      51.097  57.139  38.001  1.00  0.00           H  
ATOM   2106  CZ  PHE   135      52.341  58.766  37.337  1.00  0.00           C  
ATOM   2107  HZ  PHE   135      51.892  59.517  37.971  1.00  0.00           H  
ATOM   2108  CE2 PHE   135      53.606  59.006  36.639  1.00  0.00           C  
ATOM   2109  HE2 PHE   135      54.031  59.994  36.737  1.00  0.00           H  
ATOM   2110  CD2 PHE   135      54.160  58.071  35.751  1.00  0.00           C  
ATOM   2111  HD2 PHE   135      55.122  58.261  35.298  1.00  0.00           H  
ATOM   2112  C   PHE   135      55.121  54.545  32.764  1.00  0.00           C  
ATOM   2113  O   PHE   135      55.381  53.476  33.285  1.00  0.00           O  
ATOM   2114  N   GLU   136      55.764  54.924  31.679  1.00  0.00           N  
ATOM   2115  H   GLU   136      55.659  55.885  31.388  1.00  0.00           H  
ATOM   2116  CA  GLU   136      56.969  54.325  31.081  1.00  0.00           C  
ATOM   2117  HA  GLU   136      56.739  53.289  30.830  1.00  0.00           H  
ATOM   2118  CB  GLU   136      57.263  55.138  29.762  1.00  0.00           C  
ATOM   2119  HB2 GLU   136      57.618  56.080  30.180  1.00  0.00           H  
ATOM   2120  HB3 GLU   136      56.293  55.082  29.267  1.00  0.00           H  
ATOM   2121  CG  GLU   136      58.228  54.435  28.775  1.00  0.00           C  
ATOM   2122  HG2 GLU   136      57.813  53.512  28.370  1.00  0.00           H  
ATOM   2123  HG3 GLU   136      59.137  54.191  29.325  1.00  0.00           H  
ATOM   2124  CD  GLU   136      58.586  55.467  27.653  1.00  0.00           C  
ATOM   2125  OE1 GLU   136      58.856  56.634  27.990  1.00  0.00           O  
ATOM   2126  OE2 GLU   136      58.549  55.116  26.481  1.00  0.00           O  
ATOM   2127  C   GLU   136      58.221  54.239  32.002  1.00  0.00           C  
ATOM   2128  O   GLU   136      58.505  55.231  32.645  1.00  0.00           O  
ATOM   2129  N   ASP   137      58.940  53.078  32.047  1.00  0.00           N  
ATOM   2130  H   ASP   137      58.592  52.278  31.538  1.00  0.00           H  
ATOM   2131  CA  ASP   137      60.236  52.925  32.739  1.00  0.00           C  
ATOM   2132  HA  ASP   137      60.062  52.649  33.779  1.00  0.00           H  
ATOM   2133  CB  ASP   137      61.113  51.869  32.139  1.00  0.00           C  
ATOM   2134  HB2 ASP   137      60.740  50.916  32.513  1.00  0.00           H  
ATOM   2135  HB3 ASP   137      62.115  52.023  32.539  1.00  0.00           H  
ATOM   2136  CG  ASP   137      61.122  51.766  30.618  1.00  0.00           C  
ATOM   2137  OD1 ASP   137      61.384  52.767  29.918  1.00  0.00           O  
ATOM   2138  OD2 ASP   137      61.035  50.606  30.140  1.00  0.00           O  
ATOM   2139  C   ASP   137      61.028  54.274  32.916  1.00  0.00           C  
ATOM   2140  O   ASP   137      61.296  54.690  34.009  1.00  0.00           O  
ATOM   2141  N   LYS   138      61.412  54.969  31.850  1.00  0.00           N  
ATOM   2142  H   LYS   138      61.289  54.447  30.994  1.00  0.00           H  
ATOM   2143  CA  LYS   138      62.153  56.191  31.702  1.00  0.00           C  
ATOM   2144  HA  LYS   138      63.223  56.046  31.849  1.00  0.00           H  
ATOM   2145  CB  LYS   138      61.819  56.566  30.242  1.00  0.00           C  
ATOM   2146  HB2 LYS   138      60.758  56.814  30.253  1.00  0.00           H  
ATOM   2147  HB3 LYS   138      61.933  55.725  29.558  1.00  0.00           H  
ATOM   2148  CG  LYS   138      62.482  57.736  29.626  1.00  0.00           C  
ATOM   2149  HG2 LYS   138      63.364  57.399  29.082  1.00  0.00           H  
ATOM   2150  HG3 LYS   138      62.876  58.386  30.407  1.00  0.00           H  
ATOM   2151  CD  LYS   138      61.612  58.528  28.626  1.00  0.00           C  
ATOM   2152  HD2 LYS   138      60.805  59.007  29.181  1.00  0.00           H  
ATOM   2153  HD3 LYS   138      61.281  57.902  27.798  1.00  0.00           H  
ATOM   2154  CE  LYS   138      62.256  59.864  28.004  1.00  0.00           C  
ATOM   2155  HE2 LYS   138      63.308  59.707  27.765  1.00  0.00           H  
ATOM   2156  HE3 LYS   138      62.237  60.659  28.750  1.00  0.00           H  
ATOM   2157  NZ  LYS   138      61.576  60.222  26.789  1.00  0.00           N  
ATOM   2158  HZ1 LYS   138      61.749  61.209  26.660  1.00  0.00           H  
ATOM   2159  HZ2 LYS   138      61.826  59.694  25.966  1.00  0.00           H  
ATOM   2160  HZ3 LYS   138      60.572  60.137  26.861  1.00  0.00           H  
ATOM   2161  C   LYS   138      61.736  57.243  32.674  1.00  0.00           C  
ATOM   2162  O   LYS   138      62.576  57.972  33.176  1.00  0.00           O  
ATOM   2163  N   THR   139      60.404  57.439  32.955  1.00  0.00           N  
ATOM   2164  H   THR   139      59.735  56.926  32.398  1.00  0.00           H  
ATOM   2165  CA  THR   139      59.831  58.227  34.024  1.00  0.00           C  
ATOM   2166  HA  THR   139      60.450  59.122  34.093  1.00  0.00           H  
ATOM   2167  CB  THR   139      58.409  58.608  33.696  1.00  0.00           C  
ATOM   2168  HB  THR   139      58.224  59.406  34.416  1.00  0.00           H  
ATOM   2169  CG2 THR   139      58.336  59.344  32.306  1.00  0.00           C  
ATOM   2170 HG21 THR   139      58.859  58.748  31.559  1.00  0.00           H  
ATOM   2171 HG22 THR   139      57.293  59.616  32.140  1.00  0.00           H  
ATOM   2172 HG23 THR   139      58.995  60.192  32.490  1.00  0.00           H  
ATOM   2173  OG1 THR   139      57.491  57.571  33.718  1.00  0.00           O  
ATOM   2174  HG1 THR   139      57.757  56.677  33.492  1.00  0.00           H  
ATOM   2175  C   THR   139      59.923  57.697  35.425  1.00  0.00           C  
ATOM   2176  O   THR   139      60.099  58.510  36.301  1.00  0.00           O  
ATOM   2177  N   VAL   140      59.621  56.380  35.654  1.00  0.00           N  
ATOM   2178  H   VAL   140      59.430  55.738  34.899  1.00  0.00           H  
ATOM   2179  CA  VAL   140      59.582  55.771  36.981  1.00  0.00           C  
ATOM   2180  HA  VAL   140      58.771  56.258  37.524  1.00  0.00           H  
ATOM   2181  CB  VAL   140      59.289  54.253  36.941  1.00  0.00           C  
ATOM   2182  HB  VAL   140      60.157  53.750  36.515  1.00  0.00           H  
ATOM   2183  CG1 VAL   140      58.950  53.768  38.345  1.00  0.00           C  
ATOM   2184 HG11 VAL   140      58.643  52.723  38.307  1.00  0.00           H  
ATOM   2185 HG12 VAL   140      59.865  53.899  38.924  1.00  0.00           H  
ATOM   2186 HG13 VAL   140      58.109  54.245  38.849  1.00  0.00           H  
ATOM   2187  CG2 VAL   140      58.008  53.981  36.154  1.00  0.00           C  
ATOM   2188 HG21 VAL   140      57.676  52.943  36.124  1.00  0.00           H  
ATOM   2189 HG22 VAL   140      57.102  54.500  36.468  1.00  0.00           H  
ATOM   2190 HG23 VAL   140      58.249  54.154  35.105  1.00  0.00           H  
ATOM   2191  C   VAL   140      60.863  56.127  37.828  1.00  0.00           C  
ATOM   2192  O   VAL   140      60.763  56.404  39.008  1.00  0.00           O  
ATOM   2193  N   LYS   141      62.058  56.160  37.189  1.00  0.00           N  
ATOM   2194  H   LYS   141      61.996  55.926  36.209  1.00  0.00           H  
ATOM   2195  CA  LYS   141      63.318  56.428  37.752  1.00  0.00           C  
ATOM   2196  HA  LYS   141      63.277  56.154  38.806  1.00  0.00           H  
ATOM   2197  CB  LYS   141      64.487  55.709  37.044  1.00  0.00           C  
ATOM   2198  HB2 LYS   141      64.250  54.647  36.976  1.00  0.00           H  
ATOM   2199  HB3 LYS   141      65.338  55.924  37.690  1.00  0.00           H  
ATOM   2200  CG  LYS   141      64.710  56.180  35.602  1.00  0.00           C  
ATOM   2201  HG2 LYS   141      65.232  57.137  35.618  1.00  0.00           H  
ATOM   2202  HG3 LYS   141      63.715  56.281  35.168  1.00  0.00           H  
ATOM   2203  CD  LYS   141      65.629  55.126  34.874  1.00  0.00           C  
ATOM   2204  HD2 LYS   141      65.226  54.125  35.026  1.00  0.00           H  
ATOM   2205  HD3 LYS   141      66.576  55.058  35.411  1.00  0.00           H  
ATOM   2206  CE  LYS   141      65.986  55.441  33.464  1.00  0.00           C  
ATOM   2207  HE2 LYS   141      65.127  55.441  32.794  1.00  0.00           H  
ATOM   2208  HE3 LYS   141      66.555  54.624  33.020  1.00  0.00           H  
ATOM   2209  NZ  LYS   141      66.834  56.653  33.332  1.00  0.00           N  
ATOM   2210  HZ1 LYS   141      67.197  56.880  32.418  1.00  0.00           H  
ATOM   2211  HZ2 LYS   141      66.322  57.477  33.615  1.00  0.00           H  
ATOM   2212  HZ3 LYS   141      67.689  56.448  33.829  1.00  0.00           H  
ATOM   2213  C   LYS   141      63.690  57.976  37.881  1.00  0.00           C  
ATOM   2214  O   LYS   141      64.746  58.288  38.345  1.00  0.00           O  
ATOM   2215  N   LEU   142      62.781  58.847  37.531  1.00  0.00           N  
ATOM   2216  H   LEU   142      61.818  58.576  37.393  1.00  0.00           H  
ATOM   2217  CA  LEU   142      62.894  60.277  37.569  1.00  0.00           C  
ATOM   2218  HA  LEU   142      63.896  60.474  37.949  1.00  0.00           H  
ATOM   2219  CB  LEU   142      62.616  60.800  36.098  1.00  0.00           C  
ATOM   2220  HB2 LEU   142      61.666  60.418  35.724  1.00  0.00           H  
ATOM   2221  HB3 LEU   142      63.319  60.364  35.387  1.00  0.00           H  
ATOM   2222  CG  LEU   142      62.613  62.414  35.867  1.00  0.00           C  
ATOM   2223  HG  LEU   142      61.767  62.763  36.459  1.00  0.00           H  
ATOM   2224  CD1 LEU   142      63.950  63.008  36.347  1.00  0.00           C  
ATOM   2225 HD11 LEU   142      63.953  63.002  37.437  1.00  0.00           H  
ATOM   2226 HD12 LEU   142      64.794  62.413  35.999  1.00  0.00           H  
ATOM   2227 HD13 LEU   142      64.091  63.994  35.906  1.00  0.00           H  
ATOM   2228  CD2 LEU   142      62.380  62.751  34.395  1.00  0.00           C  
ATOM   2229 HD21 LEU   142      61.516  62.218  33.998  1.00  0.00           H  
ATOM   2230 HD22 LEU   142      62.290  63.823  34.219  1.00  0.00           H  
ATOM   2231 HD23 LEU   142      63.295  62.503  33.856  1.00  0.00           H  
ATOM   2232  C   LEU   142      62.040  61.074  38.562  1.00  0.00           C  
ATOM   2233  O   LEU   142      60.794  60.898  38.654  1.00  0.00           O  
ATOM   2234  N   LYS   143      62.675  62.022  39.380  1.00  0.00           N  
ATOM   2235  H   LYS   143      63.648  62.148  39.143  1.00  0.00           H  
ATOM   2236  CA  LYS   143      62.015  62.893  40.419  1.00  0.00           C  
ATOM   2237  HA  LYS   143      61.498  62.249  41.130  1.00  0.00           H  
ATOM   2238  CB  LYS   143      63.036  63.686  41.249  1.00  0.00           C  
ATOM   2239  HB2 LYS   143      63.394  64.560  40.705  1.00  0.00           H  
ATOM   2240  HB3 LYS   143      63.846  63.036  41.577  1.00  0.00           H  
ATOM   2241  CG  LYS   143      62.498  64.308  42.501  1.00  0.00           C  
ATOM   2242  HG2 LYS   143      62.036  63.672  43.256  1.00  0.00           H  
ATOM   2243  HG3 LYS   143      61.813  65.083  42.157  1.00  0.00           H  
ATOM   2244  CD  LYS   143      63.656  65.131  43.137  1.00  0.00           C  
ATOM   2245  HD2 LYS   143      63.300  65.811  43.911  1.00  0.00           H  
ATOM   2246  HD3 LYS   143      64.057  65.709  42.304  1.00  0.00           H  
ATOM   2247  CE  LYS   143      64.780  64.302  43.743  1.00  0.00           C  
ATOM   2248  HE2 LYS   143      65.327  63.720  43.000  1.00  0.00           H  
ATOM   2249  HE3 LYS   143      64.398  63.608  44.491  1.00  0.00           H  
ATOM   2250  NZ  LYS   143      65.936  65.092  44.166  1.00  0.00           N  
ATOM   2251  HZ1 LYS   143      66.670  64.547  44.595  1.00  0.00           H  
ATOM   2252  HZ2 LYS   143      66.379  65.578  43.398  1.00  0.00           H  
ATOM   2253  HZ3 LYS   143      65.665  65.865  44.757  1.00  0.00           H  
ATOM   2254  C   LYS   143      60.989  63.817  39.714  1.00  0.00           C  
ATOM   2255  O   LYS   143      61.358  64.884  39.095  1.00  0.00           O  
ATOM   2256  N   GLY   144      59.688  63.626  39.969  1.00  0.00           N  
ATOM   2257  H   GLY   144      59.458  62.726  40.367  1.00  0.00           H  
ATOM   2258  CA  GLY   144      58.642  64.465  39.320  1.00  0.00           C  
ATOM   2259  HA2 GLY   144      58.887  65.503  39.541  1.00  0.00           H  
ATOM   2260  HA3 GLY   144      57.712  64.294  39.863  1.00  0.00           H  
ATOM   2261  C   GLY   144      58.522  64.378  37.854  1.00  0.00           C  
ATOM   2262  O   GLY   144      58.741  65.347  37.143  1.00  0.00           O  
ATOM   2263  N   ALA   145      58.165  63.222  37.408  1.00  0.00           N  
ATOM   2264  H   ALA   145      58.126  62.539  38.151  1.00  0.00           H  
ATOM   2265  CA  ALA   145      57.887  62.889  36.032  1.00  0.00           C  
ATOM   2266  HA  ALA   145      58.108  63.687  35.323  1.00  0.00           H  
ATOM   2267  CB  ALA   145      58.931  61.755  35.735  1.00  0.00           C  
ATOM   2268  HB1 ALA   145      59.861  62.314  35.621  1.00  0.00           H  
ATOM   2269  HB2 ALA   145      58.907  60.961  36.481  1.00  0.00           H  
ATOM   2270  HB3 ALA   145      58.554  61.378  34.784  1.00  0.00           H  
ATOM   2271  C   ALA   145      56.458  62.573  35.676  1.00  0.00           C  
ATOM   2272  O   ALA   145      55.738  61.957  36.511  1.00  0.00           O  
ATOM   2273  N   ALA   146      56.022  62.867  34.445  1.00  0.00           N  
ATOM   2274  H   ALA   146      56.694  63.332  33.852  1.00  0.00           H  
ATOM   2275  CA  ALA   146      54.644  62.635  34.032  1.00  0.00           C  
ATOM   2276  HA  ALA   146      53.980  62.840  34.872  1.00  0.00           H  
ATOM   2277  CB  ALA   146      54.397  63.679  32.974  1.00  0.00           C  
ATOM   2278  HB1 ALA   146      53.379  63.588  32.595  1.00  0.00           H  
ATOM   2279  HB2 ALA   146      54.610  64.676  33.358  1.00  0.00           H  
ATOM   2280  HB3 ALA   146      55.030  63.577  32.093  1.00  0.00           H  
ATOM   2281  C   ALA   146      54.310  61.282  33.423  1.00  0.00           C  
ATOM   2282  O   ALA   146      55.200  60.772  32.704  1.00  0.00           O  
ATOM   2283  N   PRO   147      53.179  60.679  33.680  1.00  0.00           N  
ATOM   2284  CD  PRO   147      52.049  61.314  34.326  1.00  0.00           C  
ATOM   2285  HD2 PRO   147      51.892  62.296  33.879  1.00  0.00           H  
ATOM   2286  HD3 PRO   147      52.162  61.359  35.409  1.00  0.00           H  
ATOM   2287  CG  PRO   147      50.781  60.437  34.146  1.00  0.00           C  
ATOM   2288  HG2 PRO   147      50.299  60.429  35.124  1.00  0.00           H  
ATOM   2289  HG3 PRO   147      50.132  60.918  33.414  1.00  0.00           H  
ATOM   2290  CB  PRO   147      51.390  59.080  33.571  1.00  0.00           C  
ATOM   2291  HB2 PRO   147      51.455  58.418  34.435  1.00  0.00           H  
ATOM   2292  HB3 PRO   147      50.668  58.609  32.903  1.00  0.00           H  
ATOM   2293  CA  PRO   147      52.758  59.444  32.928  1.00  0.00           C  
ATOM   2294  HA  PRO   147      53.512  58.662  33.015  1.00  0.00           H  
ATOM   2295  C   PRO   147      52.485  59.700  31.411  1.00  0.00           C  
ATOM   2296  O   PRO   147      51.663  60.509  31.020  1.00  0.00           O  
ATOM   2297  N   LEU   148      53.057  58.853  30.552  1.00  0.00           N  
ATOM   2298  H   LEU   148      53.668  58.227  31.057  1.00  0.00           H  
ATOM   2299  CA  LEU   148      52.868  58.760  29.093  1.00  0.00           C  
ATOM   2300  HA  LEU   148      53.270  59.704  28.725  1.00  0.00           H  
ATOM   2301  CB  LEU   148      53.565  57.508  28.495  1.00  0.00           C  
ATOM   2302  HB2 LEU   148      53.246  56.630  29.057  1.00  0.00           H  
ATOM   2303  HB3 LEU   148      54.627  57.582  28.731  1.00  0.00           H  
ATOM   2304  CG  LEU   148      53.415  57.333  27.015  1.00  0.00           C  
ATOM   2305  HG  LEU   148      52.388  57.565  26.734  1.00  0.00           H  
ATOM   2306  CD1 LEU   148      54.195  58.335  26.205  1.00  0.00           C  
ATOM   2307 HD11 LEU   148      55.139  57.823  26.021  1.00  0.00           H  
ATOM   2308 HD12 LEU   148      53.688  58.603  25.278  1.00  0.00           H  
ATOM   2309 HD13 LEU   148      54.259  59.221  26.837  1.00  0.00           H  
ATOM   2310  CD2 LEU   148      53.683  55.814  26.599  1.00  0.00           C  
ATOM   2311 HD21 LEU   148      53.689  55.857  25.510  1.00  0.00           H  
ATOM   2312 HD22 LEU   148      54.619  55.366  26.933  1.00  0.00           H  
ATOM   2313 HD23 LEU   148      52.922  55.156  27.020  1.00  0.00           H  
ATOM   2314  C   LEU   148      51.361  58.860  28.712  1.00  0.00           C  
ATOM   2315  O   LEU   148      51.062  59.814  27.978  1.00  0.00           O  
ATOM   2316  N   LYS   149      50.456  58.062  29.290  1.00  0.00           N  
ATOM   2317  H   LYS   149      50.693  57.592  30.152  1.00  0.00           H  
ATOM   2318  CA  LYS   149      48.960  58.083  29.087  1.00  0.00           C  
ATOM   2319  HA  LYS   149      48.663  59.007  28.590  1.00  0.00           H  
ATOM   2320  CB  LYS   149      48.597  56.938  28.099  1.00  0.00           C  
ATOM   2321  HB2 LYS   149      47.509  56.948  28.153  1.00  0.00           H  
ATOM   2322  HB3 LYS   149      48.977  56.019  28.547  1.00  0.00           H  
ATOM   2323  CG  LYS   149      49.106  57.071  26.697  1.00  0.00           C  
ATOM   2324  HG2 LYS   149      50.175  57.261  26.783  1.00  0.00           H  
ATOM   2325  HG3 LYS   149      48.660  57.933  26.200  1.00  0.00           H  
ATOM   2326  CD  LYS   149      48.859  55.789  25.905  1.00  0.00           C  
ATOM   2327  HD2 LYS   149      47.803  55.547  25.792  1.00  0.00           H  
ATOM   2328  HD3 LYS   149      49.408  54.977  26.381  1.00  0.00           H  
ATOM   2329  CE  LYS   149      49.343  55.992  24.518  1.00  0.00           C  
ATOM   2330  HE2 LYS   149      49.330  55.014  24.037  1.00  0.00           H  
ATOM   2331  HE3 LYS   149      50.384  56.313  24.530  1.00  0.00           H  
ATOM   2332  NZ  LYS   149      48.498  56.933  23.675  1.00  0.00           N  
ATOM   2333  HZ1 LYS   149      49.010  57.135  22.828  1.00  0.00           H  
ATOM   2334  HZ2 LYS   149      47.685  56.461  23.304  1.00  0.00           H  
ATOM   2335  HZ3 LYS   149      48.326  57.853  24.054  1.00  0.00           H  
ATOM   2336  C   LYS   149      48.166  58.014  30.348  1.00  0.00           C  
ATOM   2337  O   LYS   149      48.447  57.264  31.283  1.00  0.00           O  
ATOM   2338  N   ILE   150      47.023  58.652  30.407  1.00  0.00           N  
ATOM   2339  H   ILE   150      46.797  59.215  29.600  1.00  0.00           H  
ATOM   2340  CA  ILE   150      45.913  58.482  31.404  1.00  0.00           C  
ATOM   2341  HA  ILE   150      46.272  57.738  32.116  1.00  0.00           H  
ATOM   2342  CB  ILE   150      45.810  59.786  32.137  1.00  0.00           C  
ATOM   2343  HB  ILE   150      45.736  60.541  31.353  1.00  0.00           H  
ATOM   2344  CG2 ILE   150      44.554  59.797  33.080  1.00  0.00           C  
ATOM   2345 HG21 ILE   150      44.549  58.896  33.694  1.00  0.00           H  
ATOM   2346 HG22 ILE   150      44.603  60.702  33.685  1.00  0.00           H  
ATOM   2347 HG23 ILE   150      43.632  59.838  32.499  1.00  0.00           H  
ATOM   2348  CG1 ILE   150      47.090  60.104  33.084  1.00  0.00           C  
ATOM   2349 HG12 ILE   150      48.058  59.824  32.668  1.00  0.00           H  
ATOM   2350 HG13 ILE   150      47.178  59.594  34.043  1.00  0.00           H  
ATOM   2351  CD1 ILE   150      47.175  61.629  33.206  1.00  0.00           C  
ATOM   2352 HD11 ILE   150      46.361  62.132  33.728  1.00  0.00           H  
ATOM   2353 HD12 ILE   150      48.037  61.807  33.850  1.00  0.00           H  
ATOM   2354 HD13 ILE   150      47.337  61.977  32.186  1.00  0.00           H  
ATOM   2355  C   ILE   150      44.577  58.072  30.690  1.00  0.00           C  
ATOM   2356  O   ILE   150      44.035  58.845  29.926  1.00  0.00           O  
ATOM   2357  N   LEU   151      44.118  56.887  31.030  1.00  0.00           N  
ATOM   2358  H   LEU   151      44.655  56.508  31.797  1.00  0.00           H  
ATOM   2359  CA  LEU   151      42.845  56.268  30.544  1.00  0.00           C  
ATOM   2360  HA  LEU   151      42.580  56.804  29.633  1.00  0.00           H  
ATOM   2361  CB  LEU   151      43.046  54.741  30.107  1.00  0.00           C  
ATOM   2362  HB2 LEU   151      42.043  54.452  29.794  1.00  0.00           H  
ATOM   2363  HB3 LEU   151      43.319  54.106  30.949  1.00  0.00           H  
ATOM   2364  CG  LEU   151      44.169  54.602  29.112  1.00  0.00           C  
ATOM   2365  HG  LEU   151      45.121  55.000  29.463  1.00  0.00           H  
ATOM   2366  CD1 LEU   151      44.366  53.115  28.775  1.00  0.00           C  
ATOM   2367 HD11 LEU   151      43.497  52.736  28.238  1.00  0.00           H  
ATOM   2368 HD12 LEU   151      45.259  53.003  28.160  1.00  0.00           H  
ATOM   2369 HD13 LEU   151      44.356  52.441  29.632  1.00  0.00           H  
ATOM   2370  CD2 LEU   151      43.846  55.236  27.749  1.00  0.00           C  
ATOM   2371 HD21 LEU   151      44.658  55.203  27.023  1.00  0.00           H  
ATOM   2372 HD22 LEU   151      43.001  54.655  27.378  1.00  0.00           H  
ATOM   2373 HD23 LEU   151      43.669  56.298  27.918  1.00  0.00           H  
ATOM   2374  C   LEU   151      41.726  56.502  31.583  1.00  0.00           C  
ATOM   2375  O   LEU   151      41.754  55.932  32.687  1.00  0.00           O  
ATOM   2376  N   ASN   152      40.684  57.260  31.108  1.00  0.00           N  
ATOM   2377  H   ASN   152      40.729  57.646  30.176  1.00  0.00           H  
ATOM   2378  CA  ASN   152      39.337  57.087  31.717  1.00  0.00           C  
ATOM   2379  HA  ASN   152      39.527  57.197  32.784  1.00  0.00           H  
ATOM   2380  CB  ASN   152      38.549  58.339  31.306  1.00  0.00           C  
ATOM   2381  HB2 ASN   152      38.140  58.401  30.297  1.00  0.00           H  
ATOM   2382  HB3 ASN   152      39.219  59.191  31.422  1.00  0.00           H  
ATOM   2383  CG  ASN   152      37.387  58.544  32.260  1.00  0.00           C  
ATOM   2384  OD1 ASN   152      36.957  57.738  33.043  1.00  0.00           O  
ATOM   2385  ND2 ASN   152      36.850  59.693  32.246  1.00  0.00           N  
ATOM   2386 HD21 ASN   152      36.422  60.075  33.077  1.00  0.00           H  
ATOM   2387 HD22 ASN   152      37.362  60.426  31.777  1.00  0.00           H  
ATOM   2388  C   ASN   152      38.604  55.797  31.405  1.00  0.00           C  
ATOM   2389  O   ASN   152      38.147  55.615  30.224  1.00  0.00           O  
ATOM   2390  N   ILE   153      38.463  54.901  32.389  1.00  0.00           N  
ATOM   2391  H   ILE   153      38.811  55.180  33.295  1.00  0.00           H  
ATOM   2392  CA  ILE   153      37.614  53.672  32.267  1.00  0.00           C  
ATOM   2393  HA  ILE   153      37.451  53.391  31.227  1.00  0.00           H  
ATOM   2394  CB  ILE   153      38.152  52.332  32.865  1.00  0.00           C  
ATOM   2395  HB  ILE   153      38.180  52.539  33.935  1.00  0.00           H  
ATOM   2396  CG2 ILE   153      37.202  51.123  32.611  1.00  0.00           C  
ATOM   2397 HG21 ILE   153      37.800  50.220  32.735  1.00  0.00           H  
ATOM   2398 HG22 ILE   153      36.321  51.182  33.250  1.00  0.00           H  
ATOM   2399 HG23 ILE   153      36.914  51.108  31.560  1.00  0.00           H  
ATOM   2400  CG1 ILE   153      39.515  52.103  32.213  1.00  0.00           C  
ATOM   2401 HG12 ILE   153      39.931  53.032  31.823  1.00  0.00           H  
ATOM   2402 HG13 ILE   153      39.343  51.382  31.414  1.00  0.00           H  
ATOM   2403  CD1 ILE   153      40.610  51.664  33.205  1.00  0.00           C  
ATOM   2404 HD11 ILE   153      40.182  51.049  33.997  1.00  0.00           H  
ATOM   2405 HD12 ILE   153      41.216  51.008  32.580  1.00  0.00           H  
ATOM   2406 HD13 ILE   153      41.127  52.570  33.518  1.00  0.00           H  
ATOM   2407  C   ILE   153      36.194  53.978  32.798  1.00  0.00           C  
ATOM   2408  O   ILE   153      35.203  54.085  32.015  1.00  0.00           O  
ATOM   2409  N   GLY   154      36.086  54.300  34.081  1.00  0.00           N  
ATOM   2410  H   GLY   154      36.920  54.282  34.650  1.00  0.00           H  
ATOM   2411  CA  GLY   154      34.740  54.470  34.718  1.00  0.00           C  
ATOM   2412  HA2 GLY   154      34.768  53.937  35.668  1.00  0.00           H  
ATOM   2413  HA3 GLY   154      33.900  54.156  34.098  1.00  0.00           H  
ATOM   2414  C   GLY   154      34.477  55.944  35.063  1.00  0.00           C  
ATOM   2415  O   GLY   154      35.260  56.596  35.854  1.00  0.00           O  
ATOM   2416  N   ASN   155      33.417  56.565  34.515  1.00  0.00           N  
ATOM   2417  H   ASN   155      32.886  55.911  33.958  1.00  0.00           H  
ATOM   2418  CA  ASN   155      33.143  58.018  34.475  1.00  0.00           C  
ATOM   2419  HA  ASN   155      34.065  58.536  34.213  1.00  0.00           H  
ATOM   2420  CB  ASN   155      32.221  58.278  33.344  1.00  0.00           C  
ATOM   2421  HB2 ASN   155      31.250  57.786  33.395  1.00  0.00           H  
ATOM   2422  HB3 ASN   155      32.607  57.942  32.382  1.00  0.00           H  
ATOM   2423  CG  ASN   155      32.081  59.767  33.155  1.00  0.00           C  
ATOM   2424  OD1 ASN   155      32.957  60.455  32.722  1.00  0.00           O  
ATOM   2425  ND2 ASN   155      30.887  60.294  33.565  1.00  0.00           N  
ATOM   2426 HD21 ASN   155      30.736  61.291  33.625  1.00  0.00           H  
ATOM   2427 HD22 ASN   155      30.150  59.623  33.727  1.00  0.00           H  
ATOM   2428  C   ASN   155      32.677  58.763  35.827  1.00  0.00           C  
ATOM   2429  O   ASN   155      33.263  59.881  36.035  1.00  0.00           O  
ATOM   2430  N   VAL   156      31.802  58.277  36.729  1.00  0.00           N  
ATOM   2431  H   VAL   156      31.447  57.372  36.455  1.00  0.00           H  
ATOM   2432  CA  VAL   156      31.376  58.917  37.981  1.00  0.00           C  
ATOM   2433  HA  VAL   156      31.997  59.807  38.086  1.00  0.00           H  
ATOM   2434  CB  VAL   156      29.900  59.374  37.963  1.00  0.00           C  
ATOM   2435  HB  VAL   156      29.276  58.562  37.591  1.00  0.00           H  
ATOM   2436  CG1 VAL   156      29.409  60.031  39.351  1.00  0.00           C  
ATOM   2437 HG11 VAL   156      29.311  59.319  40.171  1.00  0.00           H  
ATOM   2438 HG12 VAL   156      30.019  60.880  39.658  1.00  0.00           H  
ATOM   2439 HG13 VAL   156      28.351  60.270  39.242  1.00  0.00           H  
ATOM   2440  CG2 VAL   156      29.772  60.562  37.003  1.00  0.00           C  
ATOM   2441 HG21 VAL   156      30.586  61.270  37.160  1.00  0.00           H  
ATOM   2442 HG22 VAL   156      29.760  60.330  35.938  1.00  0.00           H  
ATOM   2443 HG23 VAL   156      28.874  61.173  37.097  1.00  0.00           H  
ATOM   2444  C   VAL   156      31.561  57.928  39.071  1.00  0.00           C  
ATOM   2445  O   VAL   156      30.921  56.868  39.082  1.00  0.00           O  
ATOM   2446  N   SER   157      32.364  58.324  40.075  1.00  0.00           N  
ATOM   2447  H   SER   157      32.559  59.313  40.021  1.00  0.00           H  
ATOM   2448  CA  SER   157      32.784  57.591  41.319  1.00  0.00           C  
ATOM   2449  HA  SER   157      33.778  57.956  41.576  1.00  0.00           H  
ATOM   2450  CB  SER   157      31.885  58.098  42.440  1.00  0.00           C  
ATOM   2451  HB2 SER   157      30.843  57.937  42.164  1.00  0.00           H  
ATOM   2452  HB3 SER   157      32.054  59.166  42.583  1.00  0.00           H  
ATOM   2453  OG  SER   157      32.132  57.520  43.669  1.00  0.00           O  
ATOM   2454  HG  SER   157      33.059  57.691  43.851  1.00  0.00           H  
ATOM   2455  C   SER   157      32.830  56.098  41.225  1.00  0.00           C  
ATOM   2456  O   SER   157      31.852  55.432  41.647  1.00  0.00           O  
ATOM   2457  N   THR   158      33.892  55.559  40.658  1.00  0.00           N  
ATOM   2458  H   THR   158      34.487  56.227  40.188  1.00  0.00           H  
ATOM   2459  CA  THR   158      34.094  54.147  40.269  1.00  0.00           C  
ATOM   2460  HA  THR   158      33.600  53.523  41.013  1.00  0.00           H  
ATOM   2461  CB  THR   158      33.338  53.932  38.932  1.00  0.00           C  
ATOM   2462  HB  THR   158      33.681  54.541  38.096  1.00  0.00           H  
ATOM   2463  CG2 THR   158      33.467  52.522  38.303  1.00  0.00           C  
ATOM   2464 HG21 THR   158      34.423  52.378  37.799  1.00  0.00           H  
ATOM   2465 HG22 THR   158      33.201  51.729  39.002  1.00  0.00           H  
ATOM   2466 HG23 THR   158      32.678  52.551  37.551  1.00  0.00           H  
ATOM   2467  OG1 THR   158      31.903  54.130  39.201  1.00  0.00           O  
ATOM   2468  HG1 THR   158      31.770  55.080  39.232  1.00  0.00           H  
ATOM   2469  C   THR   158      35.559  53.758  40.165  1.00  0.00           C  
ATOM   2470  O   THR   158      36.152  54.062  39.219  1.00  0.00           O  
ATOM   2471  N   PRO   159      36.160  53.061  41.130  1.00  0.00           N  
ATOM   2472  CD  PRO   159      35.516  52.829  42.416  1.00  0.00           C  
ATOM   2473  HD2 PRO   159      34.905  51.927  42.378  1.00  0.00           H  
ATOM   2474  HD3 PRO   159      34.963  53.744  42.626  1.00  0.00           H  
ATOM   2475  CG  PRO   159      36.652  52.789  43.457  1.00  0.00           C  
ATOM   2476  HG2 PRO   159      36.795  53.767  43.917  1.00  0.00           H  
ATOM   2477  HG3 PRO   159      36.363  52.033  44.187  1.00  0.00           H  
ATOM   2478  CB  PRO   159      37.771  52.304  42.581  1.00  0.00           C  
ATOM   2479  HB2 PRO   159      38.740  52.757  42.788  1.00  0.00           H  
ATOM   2480  HB3 PRO   159      37.904  51.227  42.479  1.00  0.00           H  
ATOM   2481  CA  PRO   159      37.530  52.857  41.195  1.00  0.00           C  
ATOM   2482  HA  PRO   159      38.120  53.771  41.130  1.00  0.00           H  
ATOM   2483  C   PRO   159      38.083  51.869  40.108  1.00  0.00           C  
ATOM   2484  O   PRO   159      37.314  51.020  39.629  1.00  0.00           O  
ATOM   2485  N   LEU   160      39.390  51.889  39.943  1.00  0.00           N  
ATOM   2486  H   LEU   160      39.953  52.618  40.358  1.00  0.00           H  
ATOM   2487  CA  LEU   160      40.075  50.848  39.209  1.00  0.00           C  
ATOM   2488  HA  LEU   160      39.388  50.142  38.742  1.00  0.00           H  
ATOM   2489  CB  LEU   160      41.024  51.329  38.097  1.00  0.00           C  
ATOM   2490  HB2 LEU   160      41.611  52.135  38.537  1.00  0.00           H  
ATOM   2491  HB3 LEU   160      40.483  51.708  37.230  1.00  0.00           H  
ATOM   2492  CG  LEU   160      41.902  50.265  37.604  1.00  0.00           C  
ATOM   2493  HG  LEU   160      42.660  50.141  38.378  1.00  0.00           H  
ATOM   2494  CD1 LEU   160      41.188  48.973  37.197  1.00  0.00           C  
ATOM   2495 HD11 LEU   160      40.626  48.475  37.986  1.00  0.00           H  
ATOM   2496 HD12 LEU   160      40.390  49.158  36.478  1.00  0.00           H  
ATOM   2497 HD13 LEU   160      41.895  48.209  36.875  1.00  0.00           H  
ATOM   2498  CD2 LEU   160      42.775  50.604  36.373  1.00  0.00           C  
ATOM   2499 HD21 LEU   160      42.195  50.331  35.492  1.00  0.00           H  
ATOM   2500 HD22 LEU   160      43.155  51.614  36.526  1.00  0.00           H  
ATOM   2501 HD23 LEU   160      43.590  49.880  36.354  1.00  0.00           H  
ATOM   2502  C   LEU   160      40.719  49.868  40.227  1.00  0.00           C  
ATOM   2503  O   LEU   160      41.931  50.071  40.663  1.00  0.00           O  
ATOM   2504  N   MET   161      39.877  49.055  40.836  1.00  0.00           N  
ATOM   2505  H   MET   161      38.881  49.015  40.667  1.00  0.00           H  
ATOM   2506  CA  MET   161      40.325  48.169  41.960  1.00  0.00           C  
ATOM   2507  HA  MET   161      40.934  48.779  42.627  1.00  0.00           H  
ATOM   2508  CB  MET   161      39.003  47.902  42.702  1.00  0.00           C  
ATOM   2509  HB2 MET   161      38.513  48.805  43.065  1.00  0.00           H  
ATOM   2510  HB3 MET   161      39.293  47.187  43.472  1.00  0.00           H  
ATOM   2511  CG  MET   161      37.941  47.074  41.999  1.00  0.00           C  
ATOM   2512  HG2 MET   161      37.320  46.651  42.789  1.00  0.00           H  
ATOM   2513  HG3 MET   161      38.308  46.217  41.434  1.00  0.00           H  
ATOM   2514  SD  MET   161      36.979  48.145  40.974  1.00  0.00           S  
ATOM   2515  CE  MET   161      35.631  48.641  42.151  1.00  0.00           C  
ATOM   2516  HE1 MET   161      34.876  47.861  42.257  1.00  0.00           H  
ATOM   2517  HE2 MET   161      36.037  48.997  43.097  1.00  0.00           H  
ATOM   2518  HE3 MET   161      35.098  49.497  41.739  1.00  0.00           H  
ATOM   2519  C   MET   161      41.149  46.907  41.558  1.00  0.00           C  
ATOM   2520  O   MET   161      42.104  46.552  42.201  1.00  0.00           O  
ATOM   2521  N   CYS   162      40.818  46.248  40.432  1.00  0.00           N  
ATOM   2522  H   CYS   162      40.047  46.644  39.914  1.00  0.00           H  
ATOM   2523  CA  CYS   162      41.368  45.021  40.028  1.00  0.00           C  
ATOM   2524  HA  CYS   162      41.987  44.591  40.816  1.00  0.00           H  
ATOM   2525  CB  CYS   162      40.166  43.992  39.832  1.00  0.00           C  
ATOM   2526  HB2 CYS   162      39.560  44.546  39.115  1.00  0.00           H  
ATOM   2527  HB3 CYS   162      39.531  43.778  40.692  1.00  0.00           H  
ATOM   2528  SG  CYS   162      40.989  42.480  39.200  1.00  0.00           S  
ATOM   2529  HG  CYS   162      41.514  42.036  40.346  1.00  0.00           H  
ATOM   2530  C   CYS   162      42.183  45.105  38.710  1.00  0.00           C  
ATOM   2531  O   CYS   162      41.721  45.543  37.688  1.00  0.00           O  
ATOM   2532  N   LEU   163      43.402  44.603  38.766  1.00  0.00           N  
ATOM   2533  H   LEU   163      43.850  44.451  39.658  1.00  0.00           H  
ATOM   2534  CA  LEU   163      44.162  44.131  37.610  1.00  0.00           C  
ATOM   2535  HA  LEU   163      43.636  44.072  36.657  1.00  0.00           H  
ATOM   2536  CB  LEU   163      45.365  45.095  37.349  1.00  0.00           C  
ATOM   2537  HB2 LEU   163      46.147  44.538  36.832  1.00  0.00           H  
ATOM   2538  HB3 LEU   163      45.807  45.318  38.320  1.00  0.00           H  
ATOM   2539  CG  LEU   163      45.139  46.443  36.570  1.00  0.00           C  
ATOM   2540  HG  LEU   163      44.616  47.133  37.232  1.00  0.00           H  
ATOM   2541  CD1 LEU   163      46.510  47.147  36.366  1.00  0.00           C  
ATOM   2542 HD11 LEU   163      46.434  48.198  36.089  1.00  0.00           H  
ATOM   2543 HD12 LEU   163      47.008  47.193  37.335  1.00  0.00           H  
ATOM   2544 HD13 LEU   163      47.240  46.496  35.886  1.00  0.00           H  
ATOM   2545  CD2 LEU   163      44.477  46.348  35.222  1.00  0.00           C  
ATOM   2546 HD21 LEU   163      44.644  45.330  34.871  1.00  0.00           H  
ATOM   2547 HD22 LEU   163      43.439  46.493  35.520  1.00  0.00           H  
ATOM   2548 HD23 LEU   163      44.764  47.156  34.548  1.00  0.00           H  
ATOM   2549  C   LEU   163      44.666  42.667  37.978  1.00  0.00           C  
ATOM   2550  O   LEU   163      45.288  42.536  38.967  1.00  0.00           O  
ATOM   2551  N   SER   164      44.386  41.806  37.057  1.00  0.00           N  
ATOM   2552  H   SER   164      44.015  41.998  36.138  1.00  0.00           H  
ATOM   2553  CA  SER   164      44.563  40.338  37.242  1.00  0.00           C  
ATOM   2554  HA  SER   164      44.896  40.155  38.264  1.00  0.00           H  
ATOM   2555  CB  SER   164      43.196  39.617  37.046  1.00  0.00           C  
ATOM   2556  HB2 SER   164      42.866  39.957  36.064  1.00  0.00           H  
ATOM   2557  HB3 SER   164      42.507  40.046  37.774  1.00  0.00           H  
ATOM   2558  OG  SER   164      43.387  38.191  37.145  1.00  0.00           O  
ATOM   2559  HG  SER   164      42.546  37.886  37.493  1.00  0.00           H  
ATOM   2560  C   SER   164      45.560  39.673  36.196  1.00  0.00           C  
ATOM   2561  O   SER   164      45.328  39.576  34.970  1.00  0.00           O  
ATOM   2562  N   GLU   165      46.720  39.209  36.669  1.00  0.00           N  
ATOM   2563  H   GLU   165      47.006  39.227  37.637  1.00  0.00           H  
ATOM   2564  CA  GLU   165      47.766  38.497  35.729  1.00  0.00           C  
ATOM   2565  HA  GLU   165      47.636  39.103  34.833  1.00  0.00           H  
ATOM   2566  CB  GLU   165      49.240  38.857  36.189  1.00  0.00           C  
ATOM   2567  HB2 GLU   165      49.408  38.528  37.215  1.00  0.00           H  
ATOM   2568  HB3 GLU   165      49.357  39.940  36.226  1.00  0.00           H  
ATOM   2569  CG  GLU   165      50.196  38.303  35.102  1.00  0.00           C  
ATOM   2570  HG2 GLU   165      50.082  38.883  34.186  1.00  0.00           H  
ATOM   2571  HG3 GLU   165      49.949  37.254  34.939  1.00  0.00           H  
ATOM   2572  CD  GLU   165      51.736  38.297  35.593  1.00  0.00           C  
ATOM   2573  OE1 GLU   165      52.261  39.262  36.157  1.00  0.00           O  
ATOM   2574  OE2 GLU   165      52.392  37.255  35.493  1.00  0.00           O  
ATOM   2575  C   GLU   165      47.438  37.030  35.527  1.00  0.00           C  
ATOM   2576  O   GLU   165      47.322  36.231  36.480  1.00  0.00           O  
ATOM   2577  N   SER   166      47.460  36.636  34.240  1.00  0.00           N  
ATOM   2578  H   SER   166      47.550  37.266  33.456  1.00  0.00           H  
ATOM   2579  CA  SER   166      47.241  35.234  33.895  1.00  0.00           C  
ATOM   2580  HA  SER   166      46.343  34.815  34.350  1.00  0.00           H  
ATOM   2581  CB  SER   166      47.113  35.163  32.338  1.00  0.00           C  
ATOM   2582  HB2 SER   166      47.773  35.853  31.813  1.00  0.00           H  
ATOM   2583  HB3 SER   166      46.122  35.483  32.016  1.00  0.00           H  
ATOM   2584  OG  SER   166      47.259  33.976  31.675  1.00  0.00           O  
ATOM   2585  HG  SER   166      47.563  34.135  30.779  1.00  0.00           H  
ATOM   2586  C   SER   166      48.422  34.332  34.367  1.00  0.00           C  
ATOM   2587  O   SER   166      49.594  34.568  34.064  1.00  0.00           O  
ATOM   2588  N   THR   167      48.155  33.290  35.150  1.00  0.00           N  
ATOM   2589  H   THR   167      47.193  33.217  35.447  1.00  0.00           H  
ATOM   2590  CA  THR   167      49.069  32.162  35.670  1.00  0.00           C  
ATOM   2591  HA  THR   167      49.985  32.616  36.049  1.00  0.00           H  
ATOM   2592  CB  THR   167      48.438  31.363  36.844  1.00  0.00           C  
ATOM   2593  HB  THR   167      49.077  30.529  37.133  1.00  0.00           H  
ATOM   2594  CG2 THR   167      48.208  32.068  38.171  1.00  0.00           C  
ATOM   2595 HG21 THR   167      47.677  31.411  38.860  1.00  0.00           H  
ATOM   2596 HG22 THR   167      49.163  32.385  38.591  1.00  0.00           H  
ATOM   2597 HG23 THR   167      47.584  32.956  38.068  1.00  0.00           H  
ATOM   2598  OG1 THR   167      47.206  30.808  36.447  1.00  0.00           O  
ATOM   2599  HG1 THR   167      46.510  31.422  36.694  1.00  0.00           H  
ATOM   2600  C   THR   167      49.417  31.181  34.574  1.00  0.00           C  
ATOM   2601  O   THR   167      50.621  30.984  34.343  1.00  0.00           O  
ATOM   2602  N   ASN   168      48.485  30.519  33.903  1.00  0.00           N  
ATOM   2603  H   ASN   168      47.553  30.790  34.183  1.00  0.00           H  
ATOM   2604  CA  ASN   168      48.624  29.325  32.989  1.00  0.00           C  
ATOM   2605  HA  ASN   168      49.622  28.919  33.150  1.00  0.00           H  
ATOM   2606  CB  ASN   168      47.520  28.304  33.414  1.00  0.00           C  
ATOM   2607  HB2 ASN   168      46.604  28.874  33.566  1.00  0.00           H  
ATOM   2608  HB3 ASN   168      47.895  27.726  34.259  1.00  0.00           H  
ATOM   2609  CG  ASN   168      47.269  27.301  32.398  1.00  0.00           C  
ATOM   2610  OD1 ASN   168      48.072  26.404  32.251  1.00  0.00           O  
ATOM   2611  ND2 ASN   168      46.315  27.400  31.498  1.00  0.00           N  
ATOM   2612 HD21 ASN   168      45.725  28.203  31.660  1.00  0.00           H  
ATOM   2613 HD22 ASN   168      46.193  26.622  30.866  1.00  0.00           H  
ATOM   2614  C   ASN   168      48.703  29.576  31.525  1.00  0.00           C  
ATOM   2615  O   ASN   168      49.487  28.896  30.839  1.00  0.00           O  
ATOM   2616  N   SER   169      47.841  30.393  30.967  1.00  0.00           N  
ATOM   2617  H   SER   169      47.195  30.905  31.550  1.00  0.00           H  
ATOM   2618  CA  SER   169      47.709  30.684  29.477  1.00  0.00           C  
ATOM   2619  HA  SER   169      48.143  29.859  28.914  1.00  0.00           H  
ATOM   2620  CB  SER   169      46.209  30.746  29.139  1.00  0.00           C  
ATOM   2621  HB2 SER   169      45.839  29.730  29.000  1.00  0.00           H  
ATOM   2622  HB3 SER   169      45.981  31.250  28.200  1.00  0.00           H  
ATOM   2623  OG  SER   169      45.415  31.328  30.128  1.00  0.00           O  
ATOM   2624  HG  SER   169      45.232  30.657  30.790  1.00  0.00           H  
ATOM   2625  C   SER   169      48.362  32.044  29.073  1.00  0.00           C  
ATOM   2626  O   SER   169      47.762  33.108  29.047  1.00  0.00           O  
ATOM   2627  N   THR   170      49.673  32.012  28.799  1.00  0.00           N  
ATOM   2628  H   THR   170      50.060  31.111  28.558  1.00  0.00           H  
ATOM   2629  CA  THR   170      50.539  33.175  28.579  1.00  0.00           C  
ATOM   2630  HA  THR   170      50.167  33.924  29.278  1.00  0.00           H  
ATOM   2631  CB  THR   170      51.963  32.800  29.011  1.00  0.00           C  
ATOM   2632  HB  THR   170      52.428  32.066  28.352  1.00  0.00           H  
ATOM   2633  CG2 THR   170      52.820  34.029  29.127  1.00  0.00           C  
ATOM   2634 HG21 THR   170      52.910  34.418  28.113  1.00  0.00           H  
ATOM   2635 HG22 THR   170      52.353  34.776  29.769  1.00  0.00           H  
ATOM   2636 HG23 THR   170      53.805  33.652  29.402  1.00  0.00           H  
ATOM   2637  OG1 THR   170      51.912  32.306  30.369  1.00  0.00           O  
ATOM   2638  HG1 THR   170      51.645  33.092  30.852  1.00  0.00           H  
ATOM   2639  C   THR   170      50.402  33.783  27.108  1.00  0.00           C  
ATOM   2640  O   THR   170      51.370  33.779  26.337  1.00  0.00           O  
ATOM   2641  N   GLU   171      49.213  34.290  26.734  1.00  0.00           N  
ATOM   2642  H   GLU   171      48.503  34.226  27.449  1.00  0.00           H  
ATOM   2643  CA  GLU   171      48.804  34.884  25.468  1.00  0.00           C  
ATOM   2644  HA  GLU   171      49.260  34.257  24.702  1.00  0.00           H  
ATOM   2645  CB  GLU   171      47.315  34.781  25.188  1.00  0.00           C  
ATOM   2646  HB2 GLU   171      47.103  34.893  24.124  1.00  0.00           H  
ATOM   2647  HB3 GLU   171      46.943  35.718  25.602  1.00  0.00           H  
ATOM   2648  CG  GLU   171      46.542  33.576  25.655  1.00  0.00           C  
ATOM   2649  HG2 GLU   171      45.477  33.568  25.422  1.00  0.00           H  
ATOM   2650  HG3 GLU   171      46.582  33.630  26.743  1.00  0.00           H  
ATOM   2651  CD  GLU   171      47.193  32.267  25.273  1.00  0.00           C  
ATOM   2652  OE1 GLU   171      47.505  31.417  26.124  1.00  0.00           O  
ATOM   2653  OE2 GLU   171      47.537  32.015  24.052  1.00  0.00           O  
ATOM   2654  C   GLU   171      49.235  36.406  25.402  1.00  0.00           C  
ATOM   2655  O   GLU   171      48.982  37.159  26.329  1.00  0.00           O  
ATOM   2656  N   ARG   172      49.822  36.680  24.292  1.00  0.00           N  
ATOM   2657  H   ARG   172      49.820  36.031  23.518  1.00  0.00           H  
ATOM   2658  CA  ARG   172      50.817  37.672  24.243  1.00  0.00           C  
ATOM   2659  HA  ARG   172      51.412  37.547  25.148  1.00  0.00           H  
ATOM   2660  CB  ARG   172      51.761  37.343  23.014  1.00  0.00           C  
ATOM   2661  HB2 ARG   172      51.240  37.586  22.088  1.00  0.00           H  
ATOM   2662  HB3 ARG   172      52.045  36.294  22.940  1.00  0.00           H  
ATOM   2663  CG  ARG   172      53.077  37.946  23.174  1.00  0.00           C  
ATOM   2664  HG2 ARG   172      53.559  37.392  23.979  1.00  0.00           H  
ATOM   2665  HG3 ARG   172      53.036  38.996  23.464  1.00  0.00           H  
ATOM   2666  CD  ARG   172      53.882  37.746  21.887  1.00  0.00           C  
ATOM   2667  HD2 ARG   172      53.286  37.981  21.005  1.00  0.00           H  
ATOM   2668  HD3 ARG   172      54.196  36.706  21.803  1.00  0.00           H  
ATOM   2669  NE  ARG   172      55.030  38.656  21.922  1.00  0.00           N  
ATOM   2670  HE  ARG   172      54.957  39.645  21.732  1.00  0.00           H  
ATOM   2671  CZ  ARG   172      56.307  38.383  22.115  1.00  0.00           C  
ATOM   2672  NH1 ARG   172      57.242  39.276  22.450  1.00  0.00           N  
ATOM   2673 HH11 ARG   172      57.041  40.257  22.577  1.00  0.00           H  
ATOM   2674 HH12 ARG   172      58.201  39.043  22.665  1.00  0.00           H  
ATOM   2675  NH2 ARG   172      56.712  37.174  21.990  1.00  0.00           N  
ATOM   2676 HH21 ARG   172      57.686  37.128  21.725  1.00  0.00           H  
ATOM   2677 HH22 ARG   172      56.085  36.466  21.636  1.00  0.00           H  
ATOM   2678  C   ARG   172      50.474  39.159  24.273  1.00  0.00           C  
ATOM   2679  O   ARG   172      49.685  39.596  23.466  1.00  0.00           O  
ATOM   2680  N   ASN   173      51.023  39.942  25.195  1.00  0.00           N  
ATOM   2681  H   ASN   173      51.797  39.633  25.766  1.00  0.00           H  
ATOM   2682  CA  ASN   173      50.593  41.365  25.456  1.00  0.00           C  
ATOM   2683  HA  ASN   173      51.043  41.655  26.406  1.00  0.00           H  
ATOM   2684  CB  ASN   173      51.240  42.329  24.419  1.00  0.00           C  
ATOM   2685  HB2 ASN   173      51.014  43.328  24.791  1.00  0.00           H  
ATOM   2686  HB3 ASN   173      50.767  42.203  23.445  1.00  0.00           H  
ATOM   2687  CG  ASN   173      52.725  42.217  24.344  1.00  0.00           C  
ATOM   2688  OD1 ASN   173      53.520  42.698  25.083  1.00  0.00           O  
ATOM   2689  ND2 ASN   173      53.178  41.475  23.342  1.00  0.00           N  
ATOM   2690 HD21 ASN   173      52.496  41.097  22.700  1.00  0.00           H  
ATOM   2691 HD22 ASN   173      54.174  41.316  23.289  1.00  0.00           H  
ATOM   2692  C   ASN   173      49.035  41.569  25.650  1.00  0.00           C  
ATOM   2693  O   ASN   173      48.436  42.407  24.962  1.00  0.00           O  
ATOM   2694  N   VAL   174      48.428  40.836  26.543  1.00  0.00           N  
ATOM   2695  H   VAL   174      48.894  40.063  26.997  1.00  0.00           H  
ATOM   2696  CA  VAL   174      47.015  41.077  26.967  1.00  0.00           C  
ATOM   2697  HA  VAL   174      46.807  42.090  26.623  1.00  0.00           H  
ATOM   2698  CB  VAL   174      46.047  40.138  26.197  1.00  0.00           C  
ATOM   2699  HB  VAL   174      46.294  39.115  26.481  1.00  0.00           H  
ATOM   2700  CG1 VAL   174      44.568  40.463  26.605  1.00  0.00           C  
ATOM   2701 HG11 VAL   174      44.077  41.278  26.073  1.00  0.00           H  
ATOM   2702 HG12 VAL   174      43.946  39.589  26.416  1.00  0.00           H  
ATOM   2703 HG13 VAL   174      44.330  40.616  27.658  1.00  0.00           H  
ATOM   2704  CG2 VAL   174      46.163  40.130  24.642  1.00  0.00           C  
ATOM   2705 HG21 VAL   174      45.414  39.457  24.226  1.00  0.00           H  
ATOM   2706 HG22 VAL   174      45.985  41.160  24.333  1.00  0.00           H  
ATOM   2707 HG23 VAL   174      47.164  39.836  24.327  1.00  0.00           H  
ATOM   2708  C   VAL   174      46.945  41.062  28.483  1.00  0.00           C  
ATOM   2709  O   VAL   174      47.026  39.986  29.150  1.00  0.00           O  
ATOM   2710  N   MET   175      46.612  42.230  28.994  1.00  0.00           N  
ATOM   2711  H   MET   175      46.362  42.956  28.338  1.00  0.00           H  
ATOM   2712  CA  MET   175      46.364  42.428  30.394  1.00  0.00           C  
ATOM   2713  HA  MET   175      46.504  41.464  30.882  1.00  0.00           H  
ATOM   2714  CB  MET   175      47.305  43.361  31.098  1.00  0.00           C  
ATOM   2715  HB2 MET   175      46.936  44.280  30.641  1.00  0.00           H  
ATOM   2716  HB3 MET   175      48.327  43.153  30.781  1.00  0.00           H  
ATOM   2717  CG  MET   175      47.334  43.599  32.596  1.00  0.00           C  
ATOM   2718  HG2 MET   175      46.334  43.695  33.020  1.00  0.00           H  
ATOM   2719  HG3 MET   175      47.963  44.441  32.885  1.00  0.00           H  
ATOM   2720  SD  MET   175      48.140  42.128  33.425  1.00  0.00           S  
ATOM   2721  CE  MET   175      47.525  42.321  35.137  1.00  0.00           C  
ATOM   2722  HE1 MET   175      47.834  43.316  35.454  1.00  0.00           H  
ATOM   2723  HE2 MET   175      46.455  42.156  35.267  1.00  0.00           H  
ATOM   2724  HE3 MET   175      47.904  41.537  35.793  1.00  0.00           H  
ATOM   2725  C   MET   175      44.885  42.975  30.674  1.00  0.00           C  
ATOM   2726  O   MET   175      44.355  43.880  29.974  1.00  0.00           O  
ATOM   2727  N   TRP   176      44.278  42.355  31.634  1.00  0.00           N  
ATOM   2728  H   TRP   176      44.788  41.701  32.210  1.00  0.00           H  
ATOM   2729  CA  TRP   176      42.870  42.353  31.931  1.00  0.00           C  
ATOM   2730  HA  TRP   176      42.294  42.925  31.205  1.00  0.00           H  
ATOM   2731  CB  TRP   176      42.368  40.925  31.948  1.00  0.00           C  
ATOM   2732  HB2 TRP   176      41.461  40.865  32.548  1.00  0.00           H  
ATOM   2733  HB3 TRP   176      43.067  40.296  32.500  1.00  0.00           H  
ATOM   2734  CG  TRP   176      42.094  40.342  30.660  1.00  0.00           C  
ATOM   2735  CD1 TRP   176      42.861  39.389  30.040  1.00  0.00           C  
ATOM   2736  HD1 TRP   176      43.881  39.283  30.380  1.00  0.00           H  
ATOM   2737  NE1 TRP   176      42.301  38.976  28.855  1.00  0.00           N  
ATOM   2738  HE1 TRP   176      42.657  38.291  28.203  1.00  0.00           H  
ATOM   2739  CE2 TRP   176      41.062  39.578  28.659  1.00  0.00           C  
ATOM   2740  CZ2 TRP   176      40.073  39.502  27.656  1.00  0.00           C  
ATOM   2741  HZ2 TRP   176      40.233  38.928  26.755  1.00  0.00           H  
ATOM   2742  CH2 TRP   176      38.968  40.344  27.771  1.00  0.00           C  
ATOM   2743  HH2 TRP   176      38.196  40.307  27.017  1.00  0.00           H  
ATOM   2744  CZ3 TRP   176      38.832  41.127  28.849  1.00  0.00           C  
ATOM   2745  HZ3 TRP   176      37.991  41.796  28.955  1.00  0.00           H  
ATOM   2746  CE3 TRP   176      39.764  41.246  29.926  1.00  0.00           C  
ATOM   2747  HE3 TRP   176      39.599  41.922  30.751  1.00  0.00           H  
ATOM   2748  CD2 TRP   176      40.961  40.508  29.800  1.00  0.00           C  
ATOM   2749  C   TRP   176      42.640  43.074  33.282  1.00  0.00           C  
ATOM   2750  O   TRP   176      43.374  42.769  34.246  1.00  0.00           O  
ATOM   2751  N   GLY   177      41.493  43.788  33.467  1.00  0.00           N  
ATOM   2752  H   GLY   177      40.833  43.911  32.713  1.00  0.00           H  
ATOM   2753  CA  GLY   177      41.172  44.311  34.768  1.00  0.00           C  
ATOM   2754  HA2 GLY   177      41.677  45.270  34.885  1.00  0.00           H  
ATOM   2755  HA3 GLY   177      41.539  43.655  35.557  1.00  0.00           H  
ATOM   2756  C   GLY   177      39.695  44.579  35.061  1.00  0.00           C  
ATOM   2757  O   GLY   177      38.801  44.479  34.214  1.00  0.00           O  
ATOM   2758  N   GLY   178      39.370  44.818  36.323  1.00  0.00           N  
ATOM   2759  H   GLY   178      40.196  44.916  36.897  1.00  0.00           H  
ATOM   2760  CA  GLY   178      38.029  45.265  36.844  1.00  0.00           C  
ATOM   2761  HA2 GLY   178      37.665  44.527  37.559  1.00  0.00           H  
ATOM   2762  HA3 GLY   178      37.354  45.278  35.988  1.00  0.00           H  
ATOM   2763  C   GLY   178      38.101  46.685  37.407  1.00  0.00           C  
ATOM   2764  O   GLY   178      38.691  46.878  38.476  1.00  0.00           O  
ATOM   2765  N   CYS   179      37.300  47.552  36.800  1.00  0.00           N  
ATOM   2766  H   CYS   179      36.721  47.218  36.042  1.00  0.00           H  
ATOM   2767  CA  CYS   179      36.835  48.794  37.265  1.00  0.00           C  
ATOM   2768  HA  CYS   179      37.258  49.154  38.203  1.00  0.00           H  
ATOM   2769  CB  CYS   179      37.258  49.844  36.250  1.00  0.00           C  
ATOM   2770  HB2 CYS   179      36.858  49.630  35.259  1.00  0.00           H  
ATOM   2771  HB3 CYS   179      38.339  49.740  36.161  1.00  0.00           H  
ATOM   2772  SG  CYS   179      36.766  51.584  36.586  1.00  0.00           S  
ATOM   2773  HG  CYS   179      36.992  51.598  37.902  1.00  0.00           H  
ATOM   2774  C   CYS   179      35.278  48.770  37.327  1.00  0.00           C  
ATOM   2775  O   CYS   179      34.590  48.854  36.284  1.00  0.00           O  
ATOM   2776  N   GLY   180      34.673  48.764  38.507  1.00  0.00           N  
ATOM   2777  H   GLY   180      35.368  48.543  39.206  1.00  0.00           H  
ATOM   2778  CA  GLY   180      33.288  48.910  38.737  1.00  0.00           C  
ATOM   2779  HA2 GLY   180      32.973  49.721  38.081  1.00  0.00           H  
ATOM   2780  HA3 GLY   180      32.998  49.059  39.777  1.00  0.00           H  
ATOM   2781  C   GLY   180      32.457  47.677  38.336  1.00  0.00           C  
ATOM   2782  O   GLY   180      32.520  46.652  39.034  1.00  0.00           O  
ATOM   2783  N   THR   181      31.635  47.784  37.307  1.00  0.00           N  
ATOM   2784  H   THR   181      31.591  48.696  36.875  1.00  0.00           H  
ATOM   2785  CA  THR   181      30.760  46.706  36.779  1.00  0.00           C  
ATOM   2786  HA  THR   181      30.832  45.856  37.457  1.00  0.00           H  
ATOM   2787  CB  THR   181      29.338  47.177  36.801  1.00  0.00           C  
ATOM   2788  HB  THR   181      28.689  46.466  36.290  1.00  0.00           H  
ATOM   2789  CG2 THR   181      28.715  47.213  38.233  1.00  0.00           C  
ATOM   2790 HG21 THR   181      28.386  46.229  38.567  1.00  0.00           H  
ATOM   2791 HG22 THR   181      29.410  47.669  38.938  1.00  0.00           H  
ATOM   2792 HG23 THR   181      27.768  47.753  38.221  1.00  0.00           H  
ATOM   2793  OG1 THR   181      29.034  48.354  36.073  1.00  0.00           O  
ATOM   2794  HG1 THR   181      28.945  48.048  35.168  1.00  0.00           H  
ATOM   2795  C   THR   181      31.239  46.261  35.417  1.00  0.00           C  
ATOM   2796  O   THR   181      30.445  45.678  34.641  1.00  0.00           O  
ATOM   2797  N   LYS   182      32.455  46.614  35.040  1.00  0.00           N  
ATOM   2798  H   LYS   182      33.089  47.105  35.653  1.00  0.00           H  
ATOM   2799  CA  LYS   182      33.036  46.336  33.724  1.00  0.00           C  
ATOM   2800  HA  LYS   182      32.400  45.642  33.173  1.00  0.00           H  
ATOM   2801  CB  LYS   182      33.212  47.709  33.051  1.00  0.00           C  
ATOM   2802  HB2 LYS   182      33.727  47.681  32.091  1.00  0.00           H  
ATOM   2803  HB3 LYS   182      33.865  48.335  33.658  1.00  0.00           H  
ATOM   2804  CG  LYS   182      31.886  48.533  32.938  1.00  0.00           C  
ATOM   2805  HG2 LYS   182      31.743  49.173  33.808  1.00  0.00           H  
ATOM   2806  HG3 LYS   182      31.121  47.785  32.729  1.00  0.00           H  
ATOM   2807  CD  LYS   182      31.935  49.501  31.789  1.00  0.00           C  
ATOM   2808  HD2 LYS   182      32.017  49.001  30.825  1.00  0.00           H  
ATOM   2809  HD3 LYS   182      32.796  50.155  31.934  1.00  0.00           H  
ATOM   2810  CE  LYS   182      30.660  50.326  31.682  1.00  0.00           C  
ATOM   2811  HE2 LYS   182      30.572  50.696  32.704  1.00  0.00           H  
ATOM   2812  HE3 LYS   182      29.838  49.735  31.280  1.00  0.00           H  
ATOM   2813  NZ  LYS   182      30.914  51.369  30.769  1.00  0.00           N  
ATOM   2814  HZ1 LYS   182      31.119  50.952  29.873  1.00  0.00           H  
ATOM   2815  HZ2 LYS   182      30.120  51.977  30.624  1.00  0.00           H  
ATOM   2816  HZ3 LYS   182      31.671  51.940  31.117  1.00  0.00           H  
ATOM   2817  C   LYS   182      34.460  45.708  33.782  1.00  0.00           C  
ATOM   2818  O   LYS   182      35.257  46.135  34.617  1.00  0.00           O  
ATOM   2819  N   ILE   183      34.699  44.660  32.961  1.00  0.00           N  
ATOM   2820  H   ILE   183      33.945  44.315  32.383  1.00  0.00           H  
ATOM   2821  CA  ILE   183      35.943  43.988  32.811  1.00  0.00           C  
ATOM   2822  HA  ILE   183      36.602  44.408  33.571  1.00  0.00           H  
ATOM   2823  CB  ILE   183      35.706  42.427  33.036  1.00  0.00           C  
ATOM   2824  HB  ILE   183      34.964  42.262  32.255  1.00  0.00           H  
ATOM   2825  CG2 ILE   183      36.996  41.667  32.788  1.00  0.00           C  
ATOM   2826 HG21 ILE   183      37.192  41.658  31.716  1.00  0.00           H  
ATOM   2827 HG22 ILE   183      37.855  42.036  33.348  1.00  0.00           H  
ATOM   2828 HG23 ILE   183      36.795  40.619  33.010  1.00  0.00           H  
ATOM   2829  CG1 ILE   183      35.145  41.981  34.415  1.00  0.00           C  
ATOM   2830 HG12 ILE   183      34.662  41.010  34.303  1.00  0.00           H  
ATOM   2831 HG13 ILE   183      34.300  42.659  34.527  1.00  0.00           H  
ATOM   2832  CD1 ILE   183      36.012  42.006  35.576  1.00  0.00           C  
ATOM   2833 HD11 ILE   183      35.481  42.019  36.527  1.00  0.00           H  
ATOM   2834 HD12 ILE   183      36.760  41.214  35.539  1.00  0.00           H  
ATOM   2835 HD13 ILE   183      36.558  42.942  35.458  1.00  0.00           H  
ATOM   2836  C   ILE   183      36.551  44.477  31.443  1.00  0.00           C  
ATOM   2837  O   ILE   183      35.909  44.275  30.388  1.00  0.00           O  
ATOM   2838  N   PHE   184      37.755  45.099  31.454  1.00  0.00           N  
ATOM   2839  H   PHE   184      38.209  45.090  32.355  1.00  0.00           H  
ATOM   2840  CA  PHE   184      38.433  45.710  30.243  1.00  0.00           C  
ATOM   2841  HA  PHE   184      37.781  45.603  29.376  1.00  0.00           H  
ATOM   2842  CB  PHE   184      38.643  47.198  30.479  1.00  0.00           C  
ATOM   2843  HB2 PHE   184      37.700  47.653  30.781  1.00  0.00           H  
ATOM   2844  HB3 PHE   184      38.857  47.727  29.550  1.00  0.00           H  
ATOM   2845  CG  PHE   184      39.666  47.480  31.550  1.00  0.00           C  
ATOM   2846  CD1 PHE   184      40.944  47.920  31.158  1.00  0.00           C  
ATOM   2847  HD1 PHE   184      41.135  48.096  30.110  1.00  0.00           H  
ATOM   2848  CE1 PHE   184      41.909  48.168  32.155  1.00  0.00           C  
ATOM   2849  HE1 PHE   184      42.900  48.485  31.864  1.00  0.00           H  
ATOM   2850  CZ  PHE   184      41.608  48.003  33.528  1.00  0.00           C  
ATOM   2851  HZ  PHE   184      42.346  48.288  34.263  1.00  0.00           H  
ATOM   2852  CE2 PHE   184      40.330  47.543  33.957  1.00  0.00           C  
ATOM   2853  HE2 PHE   184      40.037  47.412  34.988  1.00  0.00           H  
ATOM   2854  CD2 PHE   184      39.420  47.223  32.964  1.00  0.00           C  
ATOM   2855  HD2 PHE   184      38.437  46.898  33.272  1.00  0.00           H  
ATOM   2856  C   PHE   184      39.804  45.072  29.882  1.00  0.00           C  
ATOM   2857  O   PHE   184      40.424  44.478  30.746  1.00  0.00           O  
ATOM   2858  N   SER   185      40.307  45.175  28.661  1.00  0.00           N  
ATOM   2859  H   SER   185      39.844  45.697  27.931  1.00  0.00           H  
ATOM   2860  CA  SER   185      41.630  44.664  28.317  1.00  0.00           C  
ATOM   2861  HA  SER   185      42.125  44.373  29.243  1.00  0.00           H  
ATOM   2862  CB  SER   185      41.502  43.425  27.333  1.00  0.00           C  
ATOM   2863  HB2 SER   185      41.002  42.565  27.780  1.00  0.00           H  
ATOM   2864  HB3 SER   185      42.539  43.122  27.184  1.00  0.00           H  
ATOM   2865  OG  SER   185      40.991  43.739  26.087  1.00  0.00           O  
ATOM   2866  HG  SER   185      41.176  42.964  25.552  1.00  0.00           H  
ATOM   2867  C   SER   185      42.519  45.776  27.663  1.00  0.00           C  
ATOM   2868  O   SER   185      41.861  46.732  27.189  1.00  0.00           O  
ATOM   2869  N   PHE   186      43.840  45.600  27.610  1.00  0.00           N  
ATOM   2870  H   PHE   186      44.310  44.840  28.080  1.00  0.00           H  
ATOM   2871  CA  PHE   186      44.768  46.315  26.720  1.00  0.00           C  
ATOM   2872  HA  PHE   186      44.248  46.554  25.792  1.00  0.00           H  
ATOM   2873  CB  PHE   186      45.165  47.610  27.477  1.00  0.00           C  
ATOM   2874  HB2 PHE   186      44.310  48.274  27.607  1.00  0.00           H  
ATOM   2875  HB3 PHE   186      45.878  48.088  26.805  1.00  0.00           H  
ATOM   2876  CG  PHE   186      45.760  47.355  28.825  1.00  0.00           C  
ATOM   2877  CD1 PHE   186      45.028  47.528  30.023  1.00  0.00           C  
ATOM   2878  HD1 PHE   186      43.991  47.812  29.925  1.00  0.00           H  
ATOM   2879  CE1 PHE   186      45.581  47.203  31.229  1.00  0.00           C  
ATOM   2880  HE1 PHE   186      44.950  47.238  32.105  1.00  0.00           H  
ATOM   2881  CZ  PHE   186      46.942  46.852  31.362  1.00  0.00           C  
ATOM   2882  HZ  PHE   186      47.373  46.656  32.333  1.00  0.00           H  
ATOM   2883  CE2 PHE   186      47.690  46.636  30.198  1.00  0.00           C  
ATOM   2884  HE2 PHE   186      48.729  46.370  30.324  1.00  0.00           H  
ATOM   2885  CD2 PHE   186      47.140  46.948  28.932  1.00  0.00           C  
ATOM   2886  HD2 PHE   186      47.781  46.886  28.065  1.00  0.00           H  
ATOM   2887  C   PHE   186      46.064  45.552  26.421  1.00  0.00           C  
ATOM   2888  O   PHE   186      46.289  44.426  26.887  1.00  0.00           O  
ATOM   2889  N   SER   187      46.890  46.162  25.489  1.00  0.00           N  
ATOM   2890  H   SER   187      46.552  47.057  25.165  1.00  0.00           H  
ATOM   2891  CA  SER   187      48.055  45.671  24.842  1.00  0.00           C  
ATOM   2892  HA  SER   187      48.428  44.935  25.554  1.00  0.00           H  
ATOM   2893  CB  SER   187      47.743  44.849  23.538  1.00  0.00           C  
ATOM   2894  HB2 SER   187      47.402  45.491  22.726  1.00  0.00           H  
ATOM   2895  HB3 SER   187      46.993  44.087  23.752  1.00  0.00           H  
ATOM   2896  OG  SER   187      48.919  44.269  23.007  1.00  0.00           O  
ATOM   2897  HG  SER   187      48.910  43.530  23.619  1.00  0.00           H  
ATOM   2898  C   SER   187      49.093  46.848  24.760  1.00  0.00           C  
ATOM   2899  O   SER   187      49.003  47.919  25.417  1.00  0.00           O  
ATOM   2900  N   ASN   188      50.155  46.646  23.989  1.00  0.00           N  
ATOM   2901  H   ASN   188      50.113  45.848  23.372  1.00  0.00           H  
ATOM   2902  CA  ASN   188      51.321  47.496  23.695  1.00  0.00           C  
ATOM   2903  HA  ASN   188      52.062  47.385  24.487  1.00  0.00           H  
ATOM   2904  CB  ASN   188      52.165  47.006  22.493  1.00  0.00           C  
ATOM   2905  HB2 ASN   188      53.060  47.607  22.333  1.00  0.00           H  
ATOM   2906  HB3 ASN   188      51.454  47.017  21.668  1.00  0.00           H  
ATOM   2907  CG  ASN   188      52.630  45.606  22.830  1.00  0.00           C  
ATOM   2908  OD1 ASN   188      52.162  44.624  22.321  1.00  0.00           O  
ATOM   2909  ND2 ASN   188      53.485  45.467  23.841  1.00  0.00           N  
ATOM   2910 HD21 ASN   188      53.975  46.229  24.285  1.00  0.00           H  
ATOM   2911 HD22 ASN   188      53.685  44.508  24.088  1.00  0.00           H  
ATOM   2912  C   ASN   188      51.056  48.962  23.559  1.00  0.00           C  
ATOM   2913  O   ASN   188      51.897  49.745  24.084  1.00  0.00           O  
ATOM   2914  N   ASP   189      49.996  49.382  22.848  1.00  0.00           N  
ATOM   2915  H   ASP   189      49.327  48.742  22.444  1.00  0.00           H  
ATOM   2916  CA  ASP   189      49.816  50.823  22.494  1.00  0.00           C  
ATOM   2917  HA  ASP   189      50.766  51.359  22.514  1.00  0.00           H  
ATOM   2918  CB  ASP   189      49.311  50.951  21.053  1.00  0.00           C  
ATOM   2919  HB2 ASP   189      49.456  52.014  20.860  1.00  0.00           H  
ATOM   2920  HB3 ASP   189      48.297  50.557  20.984  1.00  0.00           H  
ATOM   2921  CG  ASP   189      50.150  49.986  20.152  1.00  0.00           C  
ATOM   2922  OD1 ASP   189      49.684  49.080  19.445  1.00  0.00           O  
ATOM   2923  OD2 ASP   189      51.340  50.292  19.894  1.00  0.00           O  
ATOM   2924  C   ASP   189      48.958  51.558  23.576  1.00  0.00           C  
ATOM   2925  O   ASP   189      48.661  52.745  23.502  1.00  0.00           O  
ATOM   2926  N   PHE   190      48.546  50.790  24.617  1.00  0.00           N  
ATOM   2927  H   PHE   190      48.868  49.833  24.648  1.00  0.00           H  
ATOM   2928  CA  PHE   190      47.603  51.110  25.720  1.00  0.00           C  
ATOM   2929  HA  PHE   190      47.314  50.133  26.107  1.00  0.00           H  
ATOM   2930  CB  PHE   190      48.313  51.809  26.815  1.00  0.00           C  
ATOM   2931  HB2 PHE   190      47.616  52.242  27.532  1.00  0.00           H  
ATOM   2932  HB3 PHE   190      48.857  52.701  26.504  1.00  0.00           H  
ATOM   2933  CG  PHE   190      49.334  50.927  27.530  1.00  0.00           C  
ATOM   2934  CD1 PHE   190      48.921  50.090  28.559  1.00  0.00           C  
ATOM   2935  HD1 PHE   190      47.867  49.861  28.615  1.00  0.00           H  
ATOM   2936  CE1 PHE   190      49.843  49.265  29.265  1.00  0.00           C  
ATOM   2937  HE1 PHE   190      49.487  48.452  29.880  1.00  0.00           H  
ATOM   2938  CZ  PHE   190      51.247  49.360  28.986  1.00  0.00           C  
ATOM   2939  HZ  PHE   190      51.861  48.700  29.580  1.00  0.00           H  
ATOM   2940  CE2 PHE   190      51.668  50.345  28.138  1.00  0.00           C  
ATOM   2941  HE2 PHE   190      52.712  50.505  27.912  1.00  0.00           H  
ATOM   2942  CD2 PHE   190      50.721  51.194  27.351  1.00  0.00           C  
ATOM   2943  HD2 PHE   190      51.098  51.954  26.683  1.00  0.00           H  
ATOM   2944  C   PHE   190      46.309  51.786  25.319  1.00  0.00           C  
ATOM   2945  O   PHE   190      46.015  52.883  25.655  1.00  0.00           O  
ATOM   2946  N   THR   191      45.532  50.894  24.667  1.00  0.00           N  
ATOM   2947  H   THR   191      45.861  49.943  24.577  1.00  0.00           H  
ATOM   2948  CA  THR   191      44.184  51.248  24.246  1.00  0.00           C  
ATOM   2949  HA  THR   191      43.864  52.161  24.748  1.00  0.00           H  
ATOM   2950  CB  THR   191      43.961  51.306  22.735  1.00  0.00           C  
ATOM   2951  HB  THR   191      42.918  51.521  22.502  1.00  0.00           H  
ATOM   2952  CG2 THR   191      44.805  52.324  21.944  1.00  0.00           C  
ATOM   2953 HG21 THR   191      44.379  52.397  20.943  1.00  0.00           H  
ATOM   2954 HG22 THR   191      44.585  53.321  22.326  1.00  0.00           H  
ATOM   2955 HG23 THR   191      45.886  52.192  21.977  1.00  0.00           H  
ATOM   2956  OG1 THR   191      44.176  49.993  22.175  1.00  0.00           O  
ATOM   2957  HG1 THR   191      45.060  49.754  22.461  1.00  0.00           H  
ATOM   2958  C   THR   191      43.209  50.273  24.912  1.00  0.00           C  
ATOM   2959  O   THR   191      43.663  49.260  25.443  1.00  0.00           O  
ATOM   2960  N   ILE   192      41.910  50.670  25.048  1.00  0.00           N  
ATOM   2961  H   ILE   192      41.588  51.567  24.714  1.00  0.00           H  
ATOM   2962  CA  ILE   192      40.873  49.924  25.758  1.00  0.00           C  
ATOM   2963  HA  ILE   192      41.470  49.276  26.399  1.00  0.00           H  
ATOM   2964  CB  ILE   192      40.022  50.959  26.638  1.00  0.00           C  
ATOM   2965  HB  ILE   192      39.477  51.726  26.088  1.00  0.00           H  
ATOM   2966  CG2 ILE   192      38.923  50.100  27.405  1.00  0.00           C  
ATOM   2967 HG21 ILE   192      38.522  50.640  28.263  1.00  0.00           H  
ATOM   2968 HG22 ILE   192      38.060  49.969  26.753  1.00  0.00           H  
ATOM   2969 HG23 ILE   192      39.356  49.131  27.654  1.00  0.00           H  
ATOM   2970  CG1 ILE   192      40.741  51.782  27.684  1.00  0.00           C  
ATOM   2971 HG12 ILE   192      40.106  52.499  28.205  1.00  0.00           H  
ATOM   2972 HG13 ILE   192      41.454  52.375  27.111  1.00  0.00           H  
ATOM   2973  CD1 ILE   192      41.566  50.998  28.671  1.00  0.00           C  
ATOM   2974 HD11 ILE   192      41.772  51.470  29.632  1.00  0.00           H  
ATOM   2975 HD12 ILE   192      40.968  50.183  29.079  1.00  0.00           H  
ATOM   2976 HD13 ILE   192      42.469  50.532  28.275  1.00  0.00           H  
ATOM   2977  C   ILE   192      40.143  49.127  24.705  1.00  0.00           C  
ATOM   2978  O   ILE   192      39.278  49.571  23.917  1.00  0.00           O  
ATOM   2979  N   GLN   193      40.565  47.816  24.680  1.00  0.00           N  
ATOM   2980  H   GLN   193      41.240  47.476  25.350  1.00  0.00           H  
ATOM   2981  CA  GLN   193      40.137  46.819  23.679  1.00  0.00           C  
ATOM   2982  HA  GLN   193      40.098  47.236  22.673  1.00  0.00           H  
ATOM   2983  CB  GLN   193      41.316  45.667  23.605  1.00  0.00           C  
ATOM   2984  HB2 GLN   193      40.932  44.689  23.317  1.00  0.00           H  
ATOM   2985  HB3 GLN   193      41.740  45.501  24.596  1.00  0.00           H  
ATOM   2986  CG  GLN   193      42.410  46.249  22.624  1.00  0.00           C  
ATOM   2987  HG2 GLN   193      42.508  47.309  22.857  1.00  0.00           H  
ATOM   2988  HG3 GLN   193      42.188  46.100  21.568  1.00  0.00           H  
ATOM   2989  CD  GLN   193      43.719  45.554  22.963  1.00  0.00           C  
ATOM   2990  OE1 GLN   193      44.832  46.124  22.924  1.00  0.00           O  
ATOM   2991  NE2 GLN   193      43.694  44.249  23.082  1.00  0.00           N  
ATOM   2992 HE21 GLN   193      44.586  43.785  23.177  1.00  0.00           H  
ATOM   2993 HE22 GLN   193      42.984  43.698  22.621  1.00  0.00           H  
ATOM   2994  C   GLN   193      38.719  46.176  23.884  1.00  0.00           C  
ATOM   2995  O   GLN   193      37.708  46.556  23.221  1.00  0.00           O  
ATOM   2996  N   LYS   194      38.605  45.035  24.585  1.00  0.00           N  
ATOM   2997  H   LYS   194      39.495  44.707  24.933  1.00  0.00           H  
ATOM   2998  CA  LYS   194      37.385  44.345  25.020  1.00  0.00           C  
ATOM   2999  HA  LYS   194      36.678  44.400  24.192  1.00  0.00           H  
ATOM   3000  CB  LYS   194      37.630  42.760  25.092  1.00  0.00           C  
ATOM   3001  HB2 LYS   194      36.899  42.260  25.727  1.00  0.00           H  
ATOM   3002  HB3 LYS   194      38.606  42.474  25.483  1.00  0.00           H  
ATOM   3003  CG  LYS   194      37.477  42.232  23.690  1.00  0.00           C  
ATOM   3004  HG2 LYS   194      38.271  42.688  23.098  1.00  0.00           H  
ATOM   3005  HG3 LYS   194      36.471  42.461  23.337  1.00  0.00           H  
ATOM   3006  CD  LYS   194      37.767  40.721  23.664  1.00  0.00           C  
ATOM   3007  HD2 LYS   194      36.972  40.331  24.300  1.00  0.00           H  
ATOM   3008  HD3 LYS   194      38.721  40.474  24.130  1.00  0.00           H  
ATOM   3009  CE  LYS   194      37.588  40.153  22.252  1.00  0.00           C  
ATOM   3010  HE2 LYS   194      38.401  40.613  21.690  1.00  0.00           H  
ATOM   3011  HE3 LYS   194      36.636  40.443  21.809  1.00  0.00           H  
ATOM   3012  NZ  LYS   194      37.741  38.676  22.137  1.00  0.00           N  
ATOM   3013  HZ1 LYS   194      37.119  38.219  22.788  1.00  0.00           H  
ATOM   3014  HZ2 LYS   194      37.641  38.358  21.183  1.00  0.00           H  
ATOM   3015  HZ3 LYS   194      38.703  38.514  22.398  1.00  0.00           H  
ATOM   3016  C   LYS   194      36.784  44.977  26.289  1.00  0.00           C  
ATOM   3017  O   LYS   194      37.455  44.877  27.359  1.00  0.00           O  
ATOM   3018  N   LEU   195      35.686  45.641  26.179  1.00  0.00           N  
ATOM   3019  H   LEU   195      35.196  45.805  25.312  1.00  0.00           H  
ATOM   3020  CA  LEU   195      34.915  46.198  27.360  1.00  0.00           C  
ATOM   3021  HA  LEU   195      35.649  46.202  28.166  1.00  0.00           H  
ATOM   3022  CB  LEU   195      34.660  47.732  26.998  1.00  0.00           C  
ATOM   3023  HB2 LEU   195      33.987  47.648  26.144  1.00  0.00           H  
ATOM   3024  HB3 LEU   195      35.637  48.095  26.677  1.00  0.00           H  
ATOM   3025  CG  LEU   195      34.197  48.681  28.095  1.00  0.00           C  
ATOM   3026  HG  LEU   195      33.364  48.233  28.637  1.00  0.00           H  
ATOM   3027  CD1 LEU   195      35.318  48.909  29.190  1.00  0.00           C  
ATOM   3028 HD11 LEU   195      34.862  49.227  30.128  1.00  0.00           H  
ATOM   3029 HD12 LEU   195      35.845  47.964  29.322  1.00  0.00           H  
ATOM   3030 HD13 LEU   195      35.974  49.700  28.825  1.00  0.00           H  
ATOM   3031  CD2 LEU   195      33.837  49.960  27.459  1.00  0.00           C  
ATOM   3032 HD21 LEU   195      33.869  50.863  28.069  1.00  0.00           H  
ATOM   3033 HD22 LEU   195      34.430  50.130  26.561  1.00  0.00           H  
ATOM   3034 HD23 LEU   195      32.838  49.820  27.046  1.00  0.00           H  
ATOM   3035  C   LEU   195      33.706  45.219  27.621  1.00  0.00           C  
ATOM   3036  O   LEU   195      32.888  45.025  26.735  1.00  0.00           O  
ATOM   3037  N   ILE   196      33.671  44.549  28.827  1.00  0.00           N  
ATOM   3038  H   ILE   196      34.508  44.641  29.384  1.00  0.00           H  
ATOM   3039  CA  ILE   196      32.693  43.520  29.121  1.00  0.00           C  
ATOM   3040  HA  ILE   196      31.945  43.434  28.332  1.00  0.00           H  
ATOM   3041  CB  ILE   196      33.416  42.195  29.285  1.00  0.00           C  
ATOM   3042  HB  ILE   196      34.346  42.336  29.835  1.00  0.00           H  
ATOM   3043  CG2 ILE   196      32.669  40.982  30.064  1.00  0.00           C  
ATOM   3044 HG21 ILE   196      31.974  40.502  29.376  1.00  0.00           H  
ATOM   3045 HG22 ILE   196      33.375  40.215  30.383  1.00  0.00           H  
ATOM   3046 HG23 ILE   196      32.224  41.227  31.029  1.00  0.00           H  
ATOM   3047  CG1 ILE   196      33.777  41.646  27.924  1.00  0.00           C  
ATOM   3048 HG12 ILE   196      34.176  42.448  27.303  1.00  0.00           H  
ATOM   3049 HG13 ILE   196      32.856  41.316  27.444  1.00  0.00           H  
ATOM   3050  CD1 ILE   196      34.919  40.616  27.929  1.00  0.00           C  
ATOM   3051 HD11 ILE   196      34.660  39.719  28.492  1.00  0.00           H  
ATOM   3052 HD12 ILE   196      35.056  40.214  26.925  1.00  0.00           H  
ATOM   3053 HD13 ILE   196      35.799  41.102  28.351  1.00  0.00           H  
ATOM   3054  C   ILE   196      31.834  43.924  30.397  1.00  0.00           C  
ATOM   3055  O   ILE   196      32.498  44.056  31.397  1.00  0.00           O  
ATOM   3056  N   GLU   197      30.540  44.217  30.315  1.00  0.00           N  
ATOM   3057  H   GLU   197      30.182  43.881  29.432  1.00  0.00           H  
ATOM   3058  CA  GLU   197      29.734  44.535  31.515  1.00  0.00           C  
ATOM   3059  HA  GLU   197      30.387  45.089  32.190  1.00  0.00           H  
ATOM   3060  CB  GLU   197      28.393  45.228  31.203  1.00  0.00           C  
ATOM   3061  HB2 GLU   197      27.639  44.500  30.903  1.00  0.00           H  
ATOM   3062  HB3 GLU   197      28.425  45.913  30.356  1.00  0.00           H  
ATOM   3063  CG  GLU   197      27.654  45.933  32.284  1.00  0.00           C  
ATOM   3064  HG2 GLU   197      27.600  45.292  33.163  1.00  0.00           H  
ATOM   3065  HG3 GLU   197      26.613  45.970  31.961  1.00  0.00           H  
ATOM   3066  CD  GLU   197      27.943  47.408  32.581  1.00  0.00           C  
ATOM   3067  OE1 GLU   197      27.959  47.636  33.801  1.00  0.00           O  
ATOM   3068  OE2 GLU   197      28.284  48.238  31.681  1.00  0.00           O  
ATOM   3069  C   GLU   197      29.297  43.175  32.210  1.00  0.00           C  
ATOM   3070  O   GLU   197      28.733  42.313  31.514  1.00  0.00           O  
ATOM   3071  N   THR   198      29.609  43.021  33.491  1.00  0.00           N  
ATOM   3072  H   THR   198      30.045  43.762  34.021  1.00  0.00           H  
ATOM   3073  CA  THR   198      29.401  41.726  34.284  1.00  0.00           C  
ATOM   3074  HA  THR   198      29.476  40.841  33.652  1.00  0.00           H  
ATOM   3075  CB  THR   198      30.324  41.588  35.441  1.00  0.00           C  
ATOM   3076  HB  THR   198      29.968  40.881  36.189  1.00  0.00           H  
ATOM   3077  CG2 THR   198      31.833  41.548  34.970  1.00  0.00           C  
ATOM   3078 HG21 THR   198      31.983  42.218  34.124  1.00  0.00           H  
ATOM   3079 HG22 THR   198      32.484  41.840  35.794  1.00  0.00           H  
ATOM   3080 HG23 THR   198      32.221  40.541  34.817  1.00  0.00           H  
ATOM   3081  OG1 THR   198      30.337  42.924  36.053  1.00  0.00           O  
ATOM   3082  HG1 THR   198      29.451  42.963  36.420  1.00  0.00           H  
ATOM   3083  C   THR   198      27.866  41.635  34.772  1.00  0.00           C  
ATOM   3084  O   THR   198      27.579  41.273  35.961  1.00  0.00           O  
ATOM   3085  N   ARG   199      26.909  42.183  34.020  1.00  0.00           N  
ATOM   3086  H   ARG   199      27.097  42.501  33.080  1.00  0.00           H  
ATOM   3087  CA  ARG   199      25.535  42.398  34.369  1.00  0.00           C  
ATOM   3088  HA  ARG   199      25.349  41.962  35.350  1.00  0.00           H  
ATOM   3089  CB  ARG   199      25.112  43.906  34.369  1.00  0.00           C  
ATOM   3090  HB2 ARG   199      24.026  43.911  34.461  1.00  0.00           H  
ATOM   3091  HB3 ARG   199      25.467  44.315  33.423  1.00  0.00           H  
ATOM   3092  CG  ARG   199      25.848  44.637  35.531  1.00  0.00           C  
ATOM   3093  HG2 ARG   199      26.887  44.828  35.261  1.00  0.00           H  
ATOM   3094  HG3 ARG   199      25.956  43.827  36.252  1.00  0.00           H  
ATOM   3095  CD  ARG   199      25.311  45.837  36.189  1.00  0.00           C  
ATOM   3096  HD2 ARG   199      25.581  45.771  37.243  1.00  0.00           H  
ATOM   3097  HD3 ARG   199      24.227  45.952  36.181  1.00  0.00           H  
ATOM   3098  NE  ARG   199      25.901  47.100  35.641  1.00  0.00           N  
ATOM   3099  HE  ARG   199      26.818  47.067  35.221  1.00  0.00           H  
ATOM   3100  CZ  ARG   199      25.463  48.253  35.795  1.00  0.00           C  
ATOM   3101  NH1 ARG   199      24.463  48.582  36.546  1.00  0.00           N  
ATOM   3102 HH11 ARG   199      24.146  49.540  36.505  1.00  0.00           H  
ATOM   3103 HH12 ARG   199      24.288  48.118  37.426  1.00  0.00           H  
ATOM   3104  NH2 ARG   199      25.982  49.228  35.051  1.00  0.00           N  
ATOM   3105 HH21 ARG   199      26.856  48.974  34.614  1.00  0.00           H  
ATOM   3106 HH22 ARG   199      25.618  50.167  35.125  1.00  0.00           H  
ATOM   3107  C   ARG   199      24.680  41.457  33.473  1.00  0.00           C  
ATOM   3108  O   ARG   199      24.746  40.243  33.711  1.00  0.00           O  
ATOM   3109  N   THR   200      24.003  42.026  32.525  1.00  0.00           N  
ATOM   3110  H   THR   200      24.123  43.018  32.376  1.00  0.00           H  
ATOM   3111  CA  THR   200      23.081  41.388  31.500  1.00  0.00           C  
ATOM   3112  HA  THR   200      22.298  42.142  31.580  1.00  0.00           H  
ATOM   3113  CB  THR   200      23.743  41.445  30.087  1.00  0.00           C  
ATOM   3114  HB  THR   200      24.545  40.717  29.968  1.00  0.00           H  
ATOM   3115  CG2 THR   200      22.811  41.139  28.974  1.00  0.00           C  
ATOM   3116 HG21 THR   200      23.290  40.802  28.054  1.00  0.00           H  
ATOM   3117 HG22 THR   200      22.198  40.282  29.251  1.00  0.00           H  
ATOM   3118 HG23 THR   200      22.244  42.067  28.899  1.00  0.00           H  
ATOM   3119  OG1 THR   200      24.296  42.700  29.799  1.00  0.00           O  
ATOM   3120  HG1 THR   200      24.585  42.644  28.885  1.00  0.00           H  
ATOM   3121  C   THR   200      22.620  40.067  31.899  1.00  0.00           C  
ATOM   3122  O   THR   200      23.148  39.047  31.479  1.00  0.00           O  
ATOM   3123  N   SER   201      21.654  40.015  32.854  1.00  0.00           N  
ATOM   3124  H   SER   201      21.261  40.829  33.304  1.00  0.00           H  
ATOM   3125  CA  SER   201      21.229  38.732  33.537  1.00  0.00           C  
ATOM   3126  HA  SER   201      22.182  38.205  33.509  1.00  0.00           H  
ATOM   3127  CB  SER   201      20.736  39.020  34.891  1.00  0.00           C  
ATOM   3128  HB2 SER   201      19.853  39.658  34.899  1.00  0.00           H  
ATOM   3129  HB3 SER   201      21.509  39.335  35.592  1.00  0.00           H  
ATOM   3130  OG  SER   201      20.409  37.760  35.510  1.00  0.00           O  
ATOM   3131  HG  SER   201      21.294  37.430  35.684  1.00  0.00           H  
ATOM   3132  C   SER   201      20.164  37.969  32.663  1.00  0.00           C  
ATOM   3133  O   SER   201      18.930  37.794  32.986  1.00  0.00           O  
ATOM   3134  N   GLN   202      20.696  37.604  31.509  1.00  0.00           N  
ATOM   3135  H   GLN   202      21.662  37.890  31.442  1.00  0.00           H  
ATOM   3136  CA  GLN   202      19.813  37.027  30.498  1.00  0.00           C  
ATOM   3137  HA  GLN   202      18.854  37.541  30.551  1.00  0.00           H  
ATOM   3138  CB  GLN   202      20.524  37.138  29.102  1.00  0.00           C  
ATOM   3139  HB2 GLN   202      21.159  36.304  28.805  1.00  0.00           H  
ATOM   3140  HB3 GLN   202      21.236  37.955  29.215  1.00  0.00           H  
ATOM   3141  CG  GLN   202      19.557  37.266  27.970  1.00  0.00           C  
ATOM   3142  HG2 GLN   202      18.808  36.498  28.165  1.00  0.00           H  
ATOM   3143  HG3 GLN   202      20.038  37.116  27.004  1.00  0.00           H  
ATOM   3144  CD  GLN   202      18.876  38.637  27.826  1.00  0.00           C  
ATOM   3145  OE1 GLN   202      19.228  39.737  28.352  1.00  0.00           O  
ATOM   3146  NE2 GLN   202      17.894  38.660  27.029  1.00  0.00           N  
ATOM   3147 HE21 GLN   202      17.321  39.480  26.890  1.00  0.00           H  
ATOM   3148 HE22 GLN   202      17.644  37.813  26.538  1.00  0.00           H  
ATOM   3149  C   GLN   202      19.325  35.601  30.747  1.00  0.00           C  
ATOM   3150  O   GLN   202      18.193  35.272  30.534  1.00  0.00           O  
ATOM   3151  N   LEU   203      20.311  34.781  31.196  1.00  0.00           N  
ATOM   3152  H   LEU   203      21.216  35.138  31.469  1.00  0.00           H  
ATOM   3153  CA  LEU   203      19.962  33.636  31.997  1.00  0.00           C  
ATOM   3154  HA  LEU   203      19.060  33.153  31.621  1.00  0.00           H  
ATOM   3155  CB  LEU   203      21.003  32.538  31.788  1.00  0.00           C  
ATOM   3156  HB2 LEU   203      21.908  33.036  32.135  1.00  0.00           H  
ATOM   3157  HB3 LEU   203      21.087  32.223  30.748  1.00  0.00           H  
ATOM   3158  CG  LEU   203      21.099  31.223  32.609  1.00  0.00           C  
ATOM   3159  HG  LEU   203      21.283  31.447  33.660  1.00  0.00           H  
ATOM   3160  CD1 LEU   203      19.743  30.418  32.421  1.00  0.00           C  
ATOM   3161 HD11 LEU   203      19.478  30.525  31.369  1.00  0.00           H  
ATOM   3162 HD12 LEU   203      19.812  29.344  32.595  1.00  0.00           H  
ATOM   3163 HD13 LEU   203      19.047  30.835  33.149  1.00  0.00           H  
ATOM   3164  CD2 LEU   203      22.215  30.410  32.032  1.00  0.00           C  
ATOM   3165 HD21 LEU   203      22.041  30.351  30.958  1.00  0.00           H  
ATOM   3166 HD22 LEU   203      23.143  30.971  32.143  1.00  0.00           H  
ATOM   3167 HD23 LEU   203      22.229  29.399  32.439  1.00  0.00           H  
ATOM   3168  C   LEU   203      19.757  34.023  33.467  1.00  0.00           C  
ATOM   3169  O   LEU   203      20.675  34.568  34.092  1.00  0.00           O  
ATOM   3170  N   PHE   204      18.545  33.906  33.934  1.00  0.00           N  
ATOM   3171  H   PHE   204      17.868  33.371  33.409  1.00  0.00           H  
ATOM   3172  CA  PHE   204      18.115  34.885  34.943  1.00  0.00           C  
ATOM   3173  HA  PHE   204      18.516  35.867  34.690  1.00  0.00           H  
ATOM   3174  CB  PHE   204      16.604  34.951  34.915  1.00  0.00           C  
ATOM   3175  HB2 PHE   204      16.262  33.922  35.033  1.00  0.00           H  
ATOM   3176  HB3 PHE   204      16.202  35.305  33.966  1.00  0.00           H  
ATOM   3177  CG  PHE   204      16.015  35.800  36.039  1.00  0.00           C  
ATOM   3178  CD1 PHE   204      15.165  35.175  36.998  1.00  0.00           C  
ATOM   3179  HD1 PHE   204      14.956  34.117  36.950  1.00  0.00           H  
ATOM   3180  CE1 PHE   204      14.751  35.865  38.139  1.00  0.00           C  
ATOM   3181  HE1 PHE   204      14.124  35.432  38.905  1.00  0.00           H  
ATOM   3182  CZ  PHE   204      15.228  37.201  38.340  1.00  0.00           C  
ATOM   3183  HZ  PHE   204      14.846  37.764  39.178  1.00  0.00           H  
ATOM   3184  CE2 PHE   204      16.086  37.791  37.346  1.00  0.00           C  
ATOM   3185  HE2 PHE   204      16.581  38.735  37.521  1.00  0.00           H  
ATOM   3186  CD2 PHE   204      16.505  37.092  36.210  1.00  0.00           C  
ATOM   3187  HD2 PHE   204      17.265  37.626  35.658  1.00  0.00           H  
ATOM   3188  C   PHE   204      18.656  34.486  36.371  1.00  0.00           C  
ATOM   3189  O   PHE   204      18.406  33.359  36.832  1.00  0.00           O  
ATOM   3190  N   SER   205      19.342  35.412  37.048  1.00  0.00           N  
ATOM   3191  H   SER   205      19.503  36.284  36.564  1.00  0.00           H  
ATOM   3192  CA  SER   205      19.774  35.405  38.479  1.00  0.00           C  
ATOM   3193  HA  SER   205      19.330  34.473  38.828  1.00  0.00           H  
ATOM   3194  CB  SER   205      21.234  35.271  38.613  1.00  0.00           C  
ATOM   3195  HB2 SER   205      21.484  35.062  39.653  1.00  0.00           H  
ATOM   3196  HB3 SER   205      21.664  36.218  38.287  1.00  0.00           H  
ATOM   3197  OG  SER   205      21.761  34.176  37.912  1.00  0.00           O  
ATOM   3198  HG  SER   205      21.588  34.374  36.989  1.00  0.00           H  
ATOM   3199  C   SER   205      19.211  36.606  39.241  1.00  0.00           C  
ATOM   3200  O   SER   205      18.960  37.724  38.692  1.00  0.00           O  
ATOM   3201  N   TYR   206      19.063  36.470  40.533  1.00  0.00           N  
ATOM   3202  H   TYR   206      19.229  35.542  40.897  1.00  0.00           H  
ATOM   3203  CA  TYR   206      18.838  37.664  41.475  1.00  0.00           C  
ATOM   3204  HA  TYR   206      17.795  37.967  41.385  1.00  0.00           H  
ATOM   3205  CB  TYR   206      18.947  37.143  42.926  1.00  0.00           C  
ATOM   3206  HB2 TYR   206      19.873  36.570  42.980  1.00  0.00           H  
ATOM   3207  HB3 TYR   206      18.119  36.460  43.112  1.00  0.00           H  
ATOM   3208  CG  TYR   206      18.944  38.084  44.040  1.00  0.00           C  
ATOM   3209  CD1 TYR   206      17.924  39.103  44.111  1.00  0.00           C  
ATOM   3210  HD1 TYR   206      17.245  39.239  43.282  1.00  0.00           H  
ATOM   3211  CE1 TYR   206      17.905  40.073  45.156  1.00  0.00           C  
ATOM   3212  HE1 TYR   206      17.184  40.873  45.243  1.00  0.00           H  
ATOM   3213  CZ  TYR   206      18.757  39.815  46.221  1.00  0.00           C  
ATOM   3214  OH  TYR   206      18.781  40.640  47.280  1.00  0.00           O  
ATOM   3215  HH  TYR   206      18.119  41.326  47.172  1.00  0.00           H  
ATOM   3216  CE2 TYR   206      19.807  38.842  46.139  1.00  0.00           C  
ATOM   3217  HE2 TYR   206      20.571  38.872  46.902  1.00  0.00           H  
ATOM   3218  CD2 TYR   206      19.891  37.994  45.050  1.00  0.00           C  
ATOM   3219  HD2 TYR   206      20.536  37.129  44.995  1.00  0.00           H  
ATOM   3220  C   TYR   206      19.629  38.989  41.237  1.00  0.00           C  
ATOM   3221  O   TYR   206      20.868  39.058  41.412  1.00  0.00           O  
ATOM   3222  N   ALA   207      18.876  39.966  40.933  1.00  0.00           N  
ATOM   3223  H   ALA   207      17.876  40.016  41.067  1.00  0.00           H  
ATOM   3224  CA  ALA   207      19.369  41.375  40.746  1.00  0.00           C  
ATOM   3225  HA  ALA   207      19.661  41.318  39.698  1.00  0.00           H  
ATOM   3226  CB  ALA   207      18.282  42.405  40.983  1.00  0.00           C  
ATOM   3227  HB1 ALA   207      18.646  43.422  40.835  1.00  0.00           H  
ATOM   3228  HB2 ALA   207      17.443  42.252  40.305  1.00  0.00           H  
ATOM   3229  HB3 ALA   207      17.873  42.327  41.991  1.00  0.00           H  
ATOM   3230  C   ALA   207      20.633  41.720  41.446  1.00  0.00           C  
ATOM   3231  O   ALA   207      21.626  41.861  40.862  1.00  0.00           O  
ATOM   3232  N   ALA   208      20.575  41.813  42.754  1.00  0.00           N  
ATOM   3233  H   ALA   208      19.716  41.614  43.246  1.00  0.00           H  
ATOM   3234  CA  ALA   208      21.696  42.133  43.624  1.00  0.00           C  
ATOM   3235  HA  ALA   208      21.968  43.183  43.515  1.00  0.00           H  
ATOM   3236  CB  ALA   208      21.301  41.935  45.147  1.00  0.00           C  
ATOM   3237  HB1 ALA   208      21.313  40.863  45.343  1.00  0.00           H  
ATOM   3238  HB2 ALA   208      22.121  42.193  45.818  1.00  0.00           H  
ATOM   3239  HB3 ALA   208      20.349  42.326  45.507  1.00  0.00           H  
ATOM   3240  C   ALA   208      22.966  41.331  43.380  1.00  0.00           C  
ATOM   3241  O   ALA   208      24.016  41.996  43.233  1.00  0.00           O  
ATOM   3242  N   PHE   209      22.895  39.963  43.323  1.00  0.00           N  
ATOM   3243  H   PHE   209      21.993  39.511  43.274  1.00  0.00           H  
ATOM   3244  CA  PHE   209      24.108  39.188  42.917  1.00  0.00           C  
ATOM   3245  HA  PHE   209      24.925  39.356  43.618  1.00  0.00           H  
ATOM   3246  CB  PHE   209      23.810  37.723  42.929  1.00  0.00           C  
ATOM   3247  HB2 PHE   209      24.697  37.195  42.580  1.00  0.00           H  
ATOM   3248  HB3 PHE   209      23.047  37.333  42.255  1.00  0.00           H  
ATOM   3249  CG  PHE   209      23.387  37.183  44.263  1.00  0.00           C  
ATOM   3250  CD1 PHE   209      23.094  35.756  44.382  1.00  0.00           C  
ATOM   3251  HD1 PHE   209      22.924  35.262  43.437  1.00  0.00           H  
ATOM   3252  CE1 PHE   209      22.777  35.101  45.583  1.00  0.00           C  
ATOM   3253  HE1 PHE   209      22.357  34.106  45.610  1.00  0.00           H  
ATOM   3254  CZ  PHE   209      23.118  35.770  46.790  1.00  0.00           C  
ATOM   3255  HZ  PHE   209      23.018  35.304  47.759  1.00  0.00           H  
ATOM   3256  CE2 PHE   209      23.618  37.109  46.721  1.00  0.00           C  
ATOM   3257  HE2 PHE   209      23.912  37.524  47.673  1.00  0.00           H  
ATOM   3258  CD2 PHE   209      23.691  37.741  45.500  1.00  0.00           C  
ATOM   3259  HD2 PHE   209      24.084  38.746  45.534  1.00  0.00           H  
ATOM   3260  C   PHE   209      24.609  39.621  41.515  1.00  0.00           C  
ATOM   3261  O   PHE   209      25.805  39.829  41.365  1.00  0.00           O  
ATOM   3262  N   SER   210      23.746  39.746  40.530  1.00  0.00           N  
ATOM   3263  H   SER   210      22.771  39.557  40.718  1.00  0.00           H  
ATOM   3264  CA  SER   210      24.142  40.385  39.253  1.00  0.00           C  
ATOM   3265  HA  SER   210      25.007  39.873  38.830  1.00  0.00           H  
ATOM   3266  CB  SER   210      22.995  40.212  38.214  1.00  0.00           C  
ATOM   3267  HB2 SER   210      22.056  40.679  38.512  1.00  0.00           H  
ATOM   3268  HB3 SER   210      22.837  39.139  38.107  1.00  0.00           H  
ATOM   3269  OG  SER   210      23.346  40.750  36.960  1.00  0.00           O  
ATOM   3270  HG  SER   210      24.201  40.380  36.728  1.00  0.00           H  
ATOM   3271  C   SER   210      24.667  41.852  39.294  1.00  0.00           C  
ATOM   3272  O   SER   210      25.797  42.041  38.929  1.00  0.00           O  
ATOM   3273  N   ASP   211      23.865  42.853  39.802  1.00  0.00           N  
ATOM   3274  H   ASP   211      22.965  42.589  40.177  1.00  0.00           H  
ATOM   3275  CA  ASP   211      24.116  44.308  39.803  1.00  0.00           C  
ATOM   3276  HA  ASP   211      24.703  44.632  38.944  1.00  0.00           H  
ATOM   3277  CB  ASP   211      22.863  45.181  39.593  1.00  0.00           C  
ATOM   3278  HB2 ASP   211      22.316  45.177  40.536  1.00  0.00           H  
ATOM   3279  HB3 ASP   211      22.118  44.792  38.899  1.00  0.00           H  
ATOM   3280  CG  ASP   211      23.157  46.722  39.335  1.00  0.00           C  
ATOM   3281  OD1 ASP   211      24.294  47.121  38.896  1.00  0.00           O  
ATOM   3282  OD2 ASP   211      22.349  47.527  39.847  1.00  0.00           O  
ATOM   3283  C   ASP   211      24.985  44.689  41.061  1.00  0.00           C  
ATOM   3284  O   ASP   211      24.561  45.232  42.149  1.00  0.00           O  
ATOM   3285  N   SER   212      26.237  44.321  40.858  1.00  0.00           N  
ATOM   3286  H   SER   212      26.447  43.700  40.089  1.00  0.00           H  
ATOM   3287  CA  SER   212      27.243  44.326  41.874  1.00  0.00           C  
ATOM   3288  HA  SER   212      26.960  45.141  42.540  1.00  0.00           H  
ATOM   3289  CB  SER   212      27.241  42.987  42.622  1.00  0.00           C  
ATOM   3290  HB2 SER   212      26.245  42.864  43.047  1.00  0.00           H  
ATOM   3291  HB3 SER   212      27.873  43.033  43.509  1.00  0.00           H  
ATOM   3292  OG  SER   212      27.495  41.846  41.837  1.00  0.00           O  
ATOM   3293  HG  SER   212      26.781  41.206  41.855  1.00  0.00           H  
ATOM   3294  C   SER   212      28.565  44.682  41.362  1.00  0.00           C  
ATOM   3295  O   SER   212      28.961  44.236  40.256  1.00  0.00           O  
ATOM   3296  N   ASN   213      29.344  45.564  41.961  1.00  0.00           N  
ATOM   3297  H   ASN   213      28.995  46.001  42.802  1.00  0.00           H  
ATOM   3298  CA  ASN   213      30.790  45.890  41.667  1.00  0.00           C  
ATOM   3299  HA  ASN   213      30.843  46.221  40.629  1.00  0.00           H  
ATOM   3300  CB  ASN   213      31.292  47.082  42.526  1.00  0.00           C  
ATOM   3301  HB2 ASN   213      32.366  47.186  42.371  1.00  0.00           H  
ATOM   3302  HB3 ASN   213      31.224  46.745  43.560  1.00  0.00           H  
ATOM   3303  CG  ASN   213      30.522  48.437  42.222  1.00  0.00           C  
ATOM   3304  OD1 ASN   213      30.335  48.806  41.111  1.00  0.00           O  
ATOM   3305  ND2 ASN   213      30.099  49.021  43.363  1.00  0.00           N  
ATOM   3306 HD21 ASN   213      29.700  49.944  43.276  1.00  0.00           H  
ATOM   3307 HD22 ASN   213      30.241  48.454  44.187  1.00  0.00           H  
ATOM   3308  C   ASN   213      31.697  44.653  41.827  1.00  0.00           C  
ATOM   3309  O   ASN   213      31.458  43.834  42.668  1.00  0.00           O  
ATOM   3310  N   ILE   214      32.641  44.531  40.917  1.00  0.00           N  
ATOM   3311  H   ILE   214      32.790  45.246  40.219  1.00  0.00           H  
ATOM   3312  CA  ILE   214      33.679  43.516  40.918  1.00  0.00           C  
ATOM   3313  HA  ILE   214      33.214  42.538  40.796  1.00  0.00           H  
ATOM   3314  CB  ILE   214      34.505  43.852  39.606  1.00  0.00           C  
ATOM   3315  HB  ILE   214      34.747  44.915  39.623  1.00  0.00           H  
ATOM   3316  CG2 ILE   214      35.762  42.975  39.588  1.00  0.00           C  
ATOM   3317 HG21 ILE   214      35.531  41.921  39.748  1.00  0.00           H  
ATOM   3318 HG22 ILE   214      36.213  43.116  38.606  1.00  0.00           H  
ATOM   3319 HG23 ILE   214      36.471  43.431  40.279  1.00  0.00           H  
ATOM   3320  CG1 ILE   214      33.562  43.551  38.337  1.00  0.00           C  
ATOM   3321 HG12 ILE   214      32.498  43.678  38.537  1.00  0.00           H  
ATOM   3322 HG13 ILE   214      33.747  42.514  38.059  1.00  0.00           H  
ATOM   3323  CD1 ILE   214      34.011  44.481  37.147  1.00  0.00           C  
ATOM   3324 HD11 ILE   214      33.573  45.477  37.200  1.00  0.00           H  
ATOM   3325 HD12 ILE   214      35.098  44.427  37.202  1.00  0.00           H  
ATOM   3326 HD13 ILE   214      33.530  43.907  36.355  1.00  0.00           H  
ATOM   3327  C   ILE   214      34.456  43.654  42.178  1.00  0.00           C  
ATOM   3328  O   ILE   214      34.748  44.820  42.537  1.00  0.00           O  
ATOM   3329  N   ILE   215      35.028  42.564  42.746  1.00  0.00           N  
ATOM   3330  H   ILE   215      34.703  41.662  42.427  1.00  0.00           H  
ATOM   3331  CA  ILE   215      36.134  42.612  43.722  1.00  0.00           C  
ATOM   3332  HA  ILE   215      36.263  43.611  44.139  1.00  0.00           H  
ATOM   3333  CB  ILE   215      35.917  41.560  44.884  1.00  0.00           C  
ATOM   3334  HB  ILE   215      35.796  40.581  44.421  1.00  0.00           H  
ATOM   3335  CG2 ILE   215      37.053  41.224  45.870  1.00  0.00           C  
ATOM   3336 HG21 ILE   215      36.728  40.694  46.765  1.00  0.00           H  
ATOM   3337 HG22 ILE   215      37.839  40.589  45.462  1.00  0.00           H  
ATOM   3338 HG23 ILE   215      37.484  42.182  46.162  1.00  0.00           H  
ATOM   3339  CG1 ILE   215      34.643  41.994  45.681  1.00  0.00           C  
ATOM   3340 HG12 ILE   215      33.844  42.436  45.087  1.00  0.00           H  
ATOM   3341 HG13 ILE   215      34.871  42.866  46.294  1.00  0.00           H  
ATOM   3342  CD1 ILE   215      34.079  40.968  46.575  1.00  0.00           C  
ATOM   3343 HD11 ILE   215      33.878  39.998  46.122  1.00  0.00           H  
ATOM   3344 HD12 ILE   215      34.710  40.980  47.464  1.00  0.00           H  
ATOM   3345 HD13 ILE   215      33.077  41.232  46.917  1.00  0.00           H  
ATOM   3346  C   ILE   215      37.378  42.226  43.003  1.00  0.00           C  
ATOM   3347  O   ILE   215      38.320  43.012  42.910  1.00  0.00           O  
ATOM   3348  N   THR   216      37.446  41.012  42.433  1.00  0.00           N  
ATOM   3349  H   THR   216      36.646  40.396  42.464  1.00  0.00           H  
ATOM   3350  CA  THR   216      38.524  40.728  41.578  1.00  0.00           C  
ATOM   3351  HA  THR   216      38.854  41.623  41.051  1.00  0.00           H  
ATOM   3352  CB  THR   216      39.709  40.159  42.401  1.00  0.00           C  
ATOM   3353  HB  THR   216      39.884  40.775  43.283  1.00  0.00           H  
ATOM   3354  CG2 THR   216      39.502  38.766  43.038  1.00  0.00           C  
ATOM   3355 HG21 THR   216      39.385  37.965  42.308  1.00  0.00           H  
ATOM   3356 HG22 THR   216      40.429  38.749  43.611  1.00  0.00           H  
ATOM   3357 HG23 THR   216      38.635  38.784  43.699  1.00  0.00           H  
ATOM   3358  OG1 THR   216      40.784  40.059  41.529  1.00  0.00           O  
ATOM   3359  HG1 THR   216      41.590  40.054  42.051  1.00  0.00           H  
ATOM   3360  C   THR   216      38.085  39.695  40.473  1.00  0.00           C  
ATOM   3361  O   THR   216      37.022  39.062  40.621  1.00  0.00           O  
ATOM   3362  N   VAL   217      38.781  39.589  39.422  1.00  0.00           N  
ATOM   3363  H   VAL   217      39.616  40.158  39.403  1.00  0.00           H  
ATOM   3364  CA  VAL   217      38.714  38.555  38.477  1.00  0.00           C  
ATOM   3365  HA  VAL   217      37.825  37.966  38.701  1.00  0.00           H  
ATOM   3366  CB  VAL   217      38.498  39.106  37.046  1.00  0.00           C  
ATOM   3367  HB  VAL   217      37.508  39.558  37.115  1.00  0.00           H  
ATOM   3368  CG1 VAL   217      39.587  40.137  36.633  1.00  0.00           C  
ATOM   3369 HG11 VAL   217      40.589  39.752  36.823  1.00  0.00           H  
ATOM   3370 HG12 VAL   217      39.544  40.352  35.565  1.00  0.00           H  
ATOM   3371 HG13 VAL   217      39.333  41.126  37.017  1.00  0.00           H  
ATOM   3372  CG2 VAL   217      38.402  38.032  35.898  1.00  0.00           C  
ATOM   3373 HG21 VAL   217      37.738  37.222  36.200  1.00  0.00           H  
ATOM   3374 HG22 VAL   217      38.098  38.626  35.036  1.00  0.00           H  
ATOM   3375 HG23 VAL   217      39.405  37.613  35.825  1.00  0.00           H  
ATOM   3376  C   VAL   217      39.904  37.577  38.486  1.00  0.00           C  
ATOM   3377  O   VAL   217      41.078  38.006  38.666  1.00  0.00           O  
ATOM   3378  N   VAL   218      39.704  36.294  38.220  1.00  0.00           N  
ATOM   3379  H   VAL   218      38.728  36.038  38.255  1.00  0.00           H  
ATOM   3380  CA  VAL   218      40.795  35.338  37.851  1.00  0.00           C  
ATOM   3381  HA  VAL   218      41.782  35.704  38.137  1.00  0.00           H  
ATOM   3382  CB  VAL   218      40.577  34.054  38.740  1.00  0.00           C  
ATOM   3383  HB  VAL   218      39.524  33.804  38.871  1.00  0.00           H  
ATOM   3384  CG1 VAL   218      41.155  32.767  38.121  1.00  0.00           C  
ATOM   3385 HG11 VAL   218      41.146  32.721  37.032  1.00  0.00           H  
ATOM   3386 HG12 VAL   218      42.218  32.671  38.342  1.00  0.00           H  
ATOM   3387 HG13 VAL   218      40.738  31.864  38.568  1.00  0.00           H  
ATOM   3388  CG2 VAL   218      41.195  34.372  40.085  1.00  0.00           C  
ATOM   3389 HG21 VAL   218      42.282  34.440  40.058  1.00  0.00           H  
ATOM   3390 HG22 VAL   218      40.640  35.161  40.592  1.00  0.00           H  
ATOM   3391 HG23 VAL   218      41.035  33.515  40.740  1.00  0.00           H  
ATOM   3392  C   VAL   218      40.737  35.077  36.366  1.00  0.00           C  
ATOM   3393  O   VAL   218      39.646  34.949  35.797  1.00  0.00           O  
ATOM   3394  N   VAL   219      41.905  35.192  35.643  1.00  0.00           N  
ATOM   3395  H   VAL   219      42.763  35.043  36.153  1.00  0.00           H  
ATOM   3396  CA  VAL   219      41.956  35.176  34.234  1.00  0.00           C  
ATOM   3397  HA  VAL   219      40.975  35.206  33.758  1.00  0.00           H  
ATOM   3398  CB  VAL   219      42.800  36.328  33.713  1.00  0.00           C  
ATOM   3399  HB  VAL   219      43.823  36.227  34.077  1.00  0.00           H  
ATOM   3400  CG1 VAL   219      42.871  36.350  32.113  1.00  0.00           C  
ATOM   3401 HG11 VAL   219      41.973  36.770  31.659  1.00  0.00           H  
ATOM   3402 HG12 VAL   219      43.715  37.037  32.054  1.00  0.00           H  
ATOM   3403 HG13 VAL   219      43.086  35.395  31.634  1.00  0.00           H  
ATOM   3404  CG2 VAL   219      42.216  37.720  34.134  1.00  0.00           C  
ATOM   3405 HG21 VAL   219      41.738  37.619  35.109  1.00  0.00           H  
ATOM   3406 HG22 VAL   219      42.953  38.522  34.094  1.00  0.00           H  
ATOM   3407 HG23 VAL   219      41.489  38.032  33.384  1.00  0.00           H  
ATOM   3408  C   VAL   219      42.666  33.871  33.765  1.00  0.00           C  
ATOM   3409  O   VAL   219      43.881  33.678  33.992  1.00  0.00           O  
ATOM   3410  N   ASP   220      41.860  32.931  33.243  1.00  0.00           N  
ATOM   3411  H   ASP   220      40.960  33.278  32.944  1.00  0.00           H  
ATOM   3412  CA  ASP   220      42.477  31.753  32.536  1.00  0.00           C  
ATOM   3413  HA  ASP   220      43.520  32.047  32.417  1.00  0.00           H  
ATOM   3414  CB  ASP   220      42.446  30.406  33.250  1.00  0.00           C  
ATOM   3415  HB2 ASP   220      41.445  29.986  33.351  1.00  0.00           H  
ATOM   3416  HB3 ASP   220      42.757  30.603  34.276  1.00  0.00           H  
ATOM   3417  CG  ASP   220      43.371  29.421  32.608  1.00  0.00           C  
ATOM   3418  OD1 ASP   220      43.366  28.316  33.123  1.00  0.00           O  
ATOM   3419  OD2 ASP   220      44.101  29.727  31.597  1.00  0.00           O  
ATOM   3420  C   ASP   220      41.818  31.723  31.117  1.00  0.00           C  
ATOM   3421  O   ASP   220      41.903  32.658  30.388  1.00  0.00           O  
ATOM   3422  N   THR   221      41.152  30.564  30.704  1.00  0.00           N  
ATOM   3423  H   THR   221      40.960  29.807  31.344  1.00  0.00           H  
ATOM   3424  CA  THR   221      40.508  30.444  29.412  1.00  0.00           C  
ATOM   3425  HA  THR   221      41.210  30.618  28.597  1.00  0.00           H  
ATOM   3426  CB  THR   221      39.878  29.037  29.170  1.00  0.00           C  
ATOM   3427  HB  THR   221      39.411  29.075  28.186  1.00  0.00           H  
ATOM   3428  CG2 THR   221      40.830  27.837  29.174  1.00  0.00           C  
ATOM   3429 HG21 THR   221      40.229  26.930  29.240  1.00  0.00           H  
ATOM   3430 HG22 THR   221      41.410  28.009  28.267  1.00  0.00           H  
ATOM   3431 HG23 THR   221      41.508  27.860  30.028  1.00  0.00           H  
ATOM   3432  OG1 THR   221      38.887  28.761  30.124  1.00  0.00           O  
ATOM   3433  HG1 THR   221      39.315  28.421  30.913  1.00  0.00           H  
ATOM   3434  C   THR   221      39.397  31.453  29.305  1.00  0.00           C  
ATOM   3435  O   THR   221      39.088  32.078  28.270  1.00  0.00           O  
ATOM   3436  N   ALA   222      38.616  31.634  30.362  1.00  0.00           N  
ATOM   3437  H   ALA   222      38.680  30.835  30.977  1.00  0.00           H  
ATOM   3438  CA  ALA   222      37.678  32.745  30.617  1.00  0.00           C  
ATOM   3439  HA  ALA   222      37.511  33.270  29.677  1.00  0.00           H  
ATOM   3440  CB  ALA   222      36.303  32.095  30.849  1.00  0.00           C  
ATOM   3441  HB1 ALA   222      36.374  31.644  31.839  1.00  0.00           H  
ATOM   3442  HB2 ALA   222      35.595  32.922  30.792  1.00  0.00           H  
ATOM   3443  HB3 ALA   222      36.162  31.418  30.007  1.00  0.00           H  
ATOM   3444  C   ALA   222      38.146  33.655  31.736  1.00  0.00           C  
ATOM   3445  O   ALA   222      39.215  33.580  32.310  1.00  0.00           O  
ATOM   3446  N   LEU   223      37.234  34.558  32.073  1.00  0.00           N  
ATOM   3447  H   LEU   223      36.435  34.795  31.502  1.00  0.00           H  
ATOM   3448  CA  LEU   223      37.309  35.517  33.137  1.00  0.00           C  
ATOM   3449  HA  LEU   223      38.305  35.546  33.578  1.00  0.00           H  
ATOM   3450  CB  LEU   223      36.880  36.917  32.629  1.00  0.00           C  
ATOM   3451  HB2 LEU   223      36.764  37.617  33.456  1.00  0.00           H  
ATOM   3452  HB3 LEU   223      35.863  36.824  32.248  1.00  0.00           H  
ATOM   3453  CG  LEU   223      37.655  37.439  31.356  1.00  0.00           C  
ATOM   3454  HG  LEU   223      37.994  36.672  30.660  1.00  0.00           H  
ATOM   3455  CD1 LEU   223      36.806  38.461  30.623  1.00  0.00           C  
ATOM   3456 HD11 LEU   223      35.954  37.913  30.223  1.00  0.00           H  
ATOM   3457 HD12 LEU   223      36.393  39.242  31.262  1.00  0.00           H  
ATOM   3458 HD13 LEU   223      37.348  38.811  29.744  1.00  0.00           H  
ATOM   3459  CD2 LEU   223      38.996  38.116  31.792  1.00  0.00           C  
ATOM   3460 HD21 LEU   223      39.564  37.406  32.393  1.00  0.00           H  
ATOM   3461 HD22 LEU   223      39.553  38.569  30.972  1.00  0.00           H  
ATOM   3462 HD23 LEU   223      38.750  38.835  32.574  1.00  0.00           H  
ATOM   3463  C   LEU   223      36.216  35.191  34.223  1.00  0.00           C  
ATOM   3464  O   LEU   223      35.008  35.262  33.979  1.00  0.00           O  
ATOM   3465  N   TYR   224      36.753  34.807  35.330  1.00  0.00           N  
ATOM   3466  H   TYR   224      37.752  34.951  35.286  1.00  0.00           H  
ATOM   3467  CA  TYR   224      36.071  34.266  36.502  1.00  0.00           C  
ATOM   3468  HA  TYR   224      35.023  33.989  36.386  1.00  0.00           H  
ATOM   3469  CB  TYR   224      36.788  33.036  37.042  1.00  0.00           C  
ATOM   3470  HB2 TYR   224      36.266  32.810  37.972  1.00  0.00           H  
ATOM   3471  HB3 TYR   224      37.790  33.380  37.299  1.00  0.00           H  
ATOM   3472  CG  TYR   224      36.899  31.828  36.098  1.00  0.00           C  
ATOM   3473  CD1 TYR   224      37.875  31.811  35.054  1.00  0.00           C  
ATOM   3474  HD1 TYR   224      38.589  32.620  35.001  1.00  0.00           H  
ATOM   3475  CE1 TYR   224      38.026  30.760  34.293  1.00  0.00           C  
ATOM   3476  HE1 TYR   224      38.815  30.737  33.557  1.00  0.00           H  
ATOM   3477  CZ  TYR   224      37.140  29.617  34.404  1.00  0.00           C  
ATOM   3478  OH  TYR   224      37.117  28.754  33.349  1.00  0.00           O  
ATOM   3479  HH  TYR   224      36.404  28.116  33.434  1.00  0.00           H  
ATOM   3480  CE2 TYR   224      36.183  29.611  35.397  1.00  0.00           C  
ATOM   3481  HE2 TYR   224      35.575  28.730  35.542  1.00  0.00           H  
ATOM   3482  CD2 TYR   224      36.091  30.648  36.304  1.00  0.00           C  
ATOM   3483  HD2 TYR   224      35.405  30.593  37.136  1.00  0.00           H  
ATOM   3484  C   TYR   224      36.022  35.335  37.669  1.00  0.00           C  
ATOM   3485  O   TYR   224      36.990  35.625  38.302  1.00  0.00           O  
ATOM   3486  N   ILE   225      34.881  35.987  37.786  1.00  0.00           N  
ATOM   3487  H   ILE   225      34.081  35.608  37.301  1.00  0.00           H  
ATOM   3488  CA  ILE   225      34.711  37.236  38.541  1.00  0.00           C  
ATOM   3489  HA  ILE   225      35.715  37.597  38.763  1.00  0.00           H  
ATOM   3490  CB  ILE   225      33.964  38.351  37.702  1.00  0.00           C  
ATOM   3491  HB  ILE   225      32.978  37.971  37.434  1.00  0.00           H  
ATOM   3492  CG2 ILE   225      33.803  39.703  38.415  1.00  0.00           C  
ATOM   3493 HG21 ILE   225      33.449  39.621  39.443  1.00  0.00           H  
ATOM   3494 HG22 ILE   225      34.815  40.089  38.537  1.00  0.00           H  
ATOM   3495 HG23 ILE   225      33.102  40.348  37.884  1.00  0.00           H  
ATOM   3496  CG1 ILE   225      34.763  38.614  36.386  1.00  0.00           C  
ATOM   3497 HG12 ILE   225      35.781  38.225  36.399  1.00  0.00           H  
ATOM   3498 HG13 ILE   225      34.756  39.703  36.338  1.00  0.00           H  
ATOM   3499  CD1 ILE   225      34.101  38.235  35.060  1.00  0.00           C  
ATOM   3500 HD11 ILE   225      34.710  38.603  34.235  1.00  0.00           H  
ATOM   3501 HD12 ILE   225      33.946  37.160  34.960  1.00  0.00           H  
ATOM   3502 HD13 ILE   225      33.121  38.710  35.001  1.00  0.00           H  
ATOM   3503  C   ILE   225      33.981  36.986  39.923  1.00  0.00           C  
ATOM   3504  O   ILE   225      32.938  36.374  39.969  1.00  0.00           O  
ATOM   3505  N   ALA   226      34.714  37.317  40.998  1.00  0.00           N  
ATOM   3506  H   ALA   226      35.607  37.757  40.823  1.00  0.00           H  
ATOM   3507  CA  ALA   226      34.028  37.470  42.290  1.00  0.00           C  
ATOM   3508  HA  ALA   226      33.211  36.758  42.411  1.00  0.00           H  
ATOM   3509  CB  ALA   226      34.982  37.078  43.408  1.00  0.00           C  
ATOM   3510  HB1 ALA   226      35.553  36.195  43.121  1.00  0.00           H  
ATOM   3511  HB2 ALA   226      35.624  37.934  43.616  1.00  0.00           H  
ATOM   3512  HB3 ALA   226      34.404  36.802  44.291  1.00  0.00           H  
ATOM   3513  C   ALA   226      33.501  38.846  42.377  1.00  0.00           C  
ATOM   3514  O   ALA   226      34.268  39.776  42.228  1.00  0.00           O  
ATOM   3515  N   LYS   227      32.208  39.122  42.577  1.00  0.00           N  
ATOM   3516  H   LYS   227      31.632  38.349  42.876  1.00  0.00           H  
ATOM   3517  CA  LYS   227      31.568  40.477  42.776  1.00  0.00           C  
ATOM   3518  HA  LYS   227      32.240  41.315  42.592  1.00  0.00           H  
ATOM   3519  CB  LYS   227      30.337  40.598  41.791  1.00  0.00           C  
ATOM   3520  HB2 LYS   227      29.913  41.591  41.946  1.00  0.00           H  
ATOM   3521  HB3 LYS   227      29.518  39.902  41.973  1.00  0.00           H  
ATOM   3522  CG  LYS   227      30.715  40.590  40.240  1.00  0.00           C  
ATOM   3523  HG2 LYS   227      31.184  39.658  39.925  1.00  0.00           H  
ATOM   3524  HG3 LYS   227      31.509  41.317  40.069  1.00  0.00           H  
ATOM   3525  CD  LYS   227      29.537  40.789  39.248  1.00  0.00           C  
ATOM   3526  HD2 LYS   227      29.972  40.881  38.252  1.00  0.00           H  
ATOM   3527  HD3 LYS   227      29.012  41.710  39.499  1.00  0.00           H  
ATOM   3528  CE  LYS   227      28.641  39.655  39.363  1.00  0.00           C  
ATOM   3529  HE2 LYS   227      28.460  39.393  40.405  1.00  0.00           H  
ATOM   3530  HE3 LYS   227      29.204  38.790  39.013  1.00  0.00           H  
ATOM   3531  NZ  LYS   227      27.469  39.974  38.505  1.00  0.00           N  
ATOM   3532  HZ1 LYS   227      27.074  39.126  38.125  1.00  0.00           H  
ATOM   3533  HZ2 LYS   227      26.793  40.428  39.102  1.00  0.00           H  
ATOM   3534  HZ3 LYS   227      27.791  40.556  37.745  1.00  0.00           H  
ATOM   3535  C   LYS   227      30.960  40.765  44.244  1.00  0.00           C  
ATOM   3536  O   LYS   227      30.594  39.768  44.970  1.00  0.00           O  
ATOM   3537  N   GLN   228      30.905  42.017  44.584  1.00  0.00           N  
ATOM   3538  H   GLN   228      31.219  42.738  43.951  1.00  0.00           H  
ATOM   3539  CA  GLN   228      30.532  42.444  45.933  1.00  0.00           C  
ATOM   3540  HA  GLN   228      31.260  42.199  46.707  1.00  0.00           H  
ATOM   3541  CB  GLN   228      30.579  43.935  45.883  1.00  0.00           C  
ATOM   3542  HB2 GLN   228      29.777  44.134  45.172  1.00  0.00           H  
ATOM   3543  HB3 GLN   228      31.575  44.202  45.529  1.00  0.00           H  
ATOM   3544  CG  GLN   228      30.294  44.737  47.163  1.00  0.00           C  
ATOM   3545  HG2 GLN   228      29.554  44.245  47.795  1.00  0.00           H  
ATOM   3546  HG3 GLN   228      29.818  45.682  46.903  1.00  0.00           H  
ATOM   3547  CD  GLN   228      31.541  45.120  47.912  1.00  0.00           C  
ATOM   3548  OE1 GLN   228      32.564  44.543  47.628  1.00  0.00           O  
ATOM   3549  NE2 GLN   228      31.479  46.139  48.703  1.00  0.00           N  
ATOM   3550 HE21 GLN   228      30.590  46.612  48.783  1.00  0.00           H  
ATOM   3551 HE22 GLN   228      32.387  46.442  49.026  1.00  0.00           H  
ATOM   3552  C   GLN   228      29.125  42.011  46.439  1.00  0.00           C  
ATOM   3553  O   GLN   228      28.156  42.051  45.754  1.00  0.00           O  
ATOM   3554  N   ASN   229      29.098  41.390  47.656  1.00  0.00           N  
ATOM   3555  H   ASN   229      29.990  41.308  48.124  1.00  0.00           H  
ATOM   3556  CA  ASN   229      27.908  40.696  48.220  1.00  0.00           C  
ATOM   3557  HA  ASN   229      28.297  40.144  49.075  1.00  0.00           H  
ATOM   3558  CB  ASN   229      26.889  41.661  48.854  1.00  0.00           C  
ATOM   3559  HB2 ASN   229      26.009  41.171  49.271  1.00  0.00           H  
ATOM   3560  HB3 ASN   229      26.582  42.436  48.151  1.00  0.00           H  
ATOM   3561  CG  ASN   229      27.587  42.371  49.984  1.00  0.00           C  
ATOM   3562  OD1 ASN   229      27.895  41.653  50.954  1.00  0.00           O  
ATOM   3563  ND2 ASN   229      27.790  43.662  49.900  1.00  0.00           N  
ATOM   3564 HD21 ASN   229      28.245  44.211  50.616  1.00  0.00           H  
ATOM   3565 HD22 ASN   229      27.460  44.206  49.116  1.00  0.00           H  
ATOM   3566  C   ASN   229      27.233  39.670  47.217  1.00  0.00           C  
ATOM   3567  O   ASN   229      26.055  39.783  46.903  1.00  0.00           O  
ATOM   3568  N   SER   230      27.959  38.652  46.713  1.00  0.00           N  
ATOM   3569  H   SER   230      28.954  38.631  46.882  1.00  0.00           H  
ATOM   3570  CA  SER   230      27.506  37.702  45.734  1.00  0.00           C  
ATOM   3571  HA  SER   230      26.438  37.513  45.842  1.00  0.00           H  
ATOM   3572  CB  SER   230      27.724  38.162  44.296  1.00  0.00           C  
ATOM   3573  HB2 SER   230      28.789  38.367  44.185  1.00  0.00           H  
ATOM   3574  HB3 SER   230      27.209  39.106  44.117  1.00  0.00           H  
ATOM   3575  OG  SER   230      27.261  37.090  43.501  1.00  0.00           O  
ATOM   3576  HG  SER   230      27.022  37.437  42.638  1.00  0.00           H  
ATOM   3577  C   SER   230      28.319  36.341  45.967  1.00  0.00           C  
ATOM   3578  O   SER   230      29.544  36.277  46.057  1.00  0.00           O  
ATOM   3579  N   PRO   231      27.604  35.239  46.292  1.00  0.00           N  
ATOM   3580  CD  PRO   231      26.138  35.147  46.279  1.00  0.00           C  
ATOM   3581  HD2 PRO   231      25.786  35.559  45.333  1.00  0.00           H  
ATOM   3582  HD3 PRO   231      25.645  35.669  47.098  1.00  0.00           H  
ATOM   3583  CG  PRO   231      25.796  33.626  46.399  1.00  0.00           C  
ATOM   3584  HG2 PRO   231      24.890  33.433  46.973  1.00  0.00           H  
ATOM   3585  HG3 PRO   231      25.560  33.185  45.431  1.00  0.00           H  
ATOM   3586  CB  PRO   231      27.076  33.056  47.121  1.00  0.00           C  
ATOM   3587  HB2 PRO   231      27.058  33.107  48.209  1.00  0.00           H  
ATOM   3588  HB3 PRO   231      27.213  32.003  46.875  1.00  0.00           H  
ATOM   3589  CA  PRO   231      28.228  33.907  46.591  1.00  0.00           C  
ATOM   3590  HA  PRO   231      29.042  34.144  47.275  1.00  0.00           H  
ATOM   3591  C   PRO   231      28.729  33.227  45.334  1.00  0.00           C  
ATOM   3592  O   PRO   231      29.636  32.292  45.462  1.00  0.00           O  
ATOM   3593  N   VAL   232      28.162  33.527  44.119  1.00  0.00           N  
ATOM   3594  H   VAL   232      27.694  34.422  44.091  1.00  0.00           H  
ATOM   3595  CA  VAL   232      28.365  32.932  42.800  1.00  0.00           C  
ATOM   3596  HA  VAL   232      28.536  31.858  42.873  1.00  0.00           H  
ATOM   3597  CB  VAL   232      27.114  33.075  41.971  1.00  0.00           C  
ATOM   3598  HB  VAL   232      27.045  34.083  41.562  1.00  0.00           H  
ATOM   3599  CG1 VAL   232      27.133  32.230  40.740  1.00  0.00           C  
ATOM   3600 HG11 VAL   232      26.173  32.427  40.263  1.00  0.00           H  
ATOM   3601 HG12 VAL   232      27.990  32.450  40.103  1.00  0.00           H  
ATOM   3602 HG13 VAL   232      27.140  31.178  41.023  1.00  0.00           H  
ATOM   3603  CG2 VAL   232      25.778  32.782  42.671  1.00  0.00           C  
ATOM   3604 HG21 VAL   232      25.782  31.854  43.244  1.00  0.00           H  
ATOM   3605 HG22 VAL   232      25.530  33.708  43.190  1.00  0.00           H  
ATOM   3606 HG23 VAL   232      24.958  32.645  41.966  1.00  0.00           H  
ATOM   3607  C   VAL   232      29.617  33.568  42.113  1.00  0.00           C  
ATOM   3608  O   VAL   232      29.678  34.848  41.965  1.00  0.00           O  
ATOM   3609  N   VAL   233      30.571  32.742  41.675  1.00  0.00           N  
ATOM   3610  H   VAL   233      30.446  31.782  41.962  1.00  0.00           H  
ATOM   3611  CA  VAL   233      31.685  33.253  40.873  1.00  0.00           C  
ATOM   3612  HA  VAL   233      31.986  34.225  41.264  1.00  0.00           H  
ATOM   3613  CB  VAL   233      32.957  32.387  41.089  1.00  0.00           C  
ATOM   3614  HB  VAL   233      32.693  31.329  41.101  1.00  0.00           H  
ATOM   3615  CG1 VAL   233      34.116  32.702  40.088  1.00  0.00           C  
ATOM   3616 HG11 VAL   233      34.404  33.718  40.357  1.00  0.00           H  
ATOM   3617 HG12 VAL   233      34.908  31.964  40.216  1.00  0.00           H  
ATOM   3618 HG13 VAL   233      33.822  32.705  39.038  1.00  0.00           H  
ATOM   3619  CG2 VAL   233      33.609  32.630  42.468  1.00  0.00           C  
ATOM   3620 HG21 VAL   233      32.816  32.748  43.207  1.00  0.00           H  
ATOM   3621 HG22 VAL   233      34.292  31.820  42.723  1.00  0.00           H  
ATOM   3622 HG23 VAL   233      34.241  33.515  42.534  1.00  0.00           H  
ATOM   3623  C   VAL   233      31.252  33.281  39.417  1.00  0.00           C  
ATOM   3624  O   VAL   233      30.896  32.220  38.846  1.00  0.00           O  
ATOM   3625  N   GLU   234      31.215  34.439  38.779  1.00  0.00           N  
ATOM   3626  H   GLU   234      31.729  35.212  39.177  1.00  0.00           H  
ATOM   3627  CA  GLU   234      30.579  34.599  37.475  1.00  0.00           C  
ATOM   3628  HA  GLU   234      29.909  33.792  37.180  1.00  0.00           H  
ATOM   3629  CB  GLU   234      29.760  35.925  37.349  1.00  0.00           C  
ATOM   3630  HB2 GLU   234      30.521  36.705  37.372  1.00  0.00           H  
ATOM   3631  HB3 GLU   234      29.177  35.883  38.269  1.00  0.00           H  
ATOM   3632  CG  GLU   234      28.924  35.932  36.019  1.00  0.00           C  
ATOM   3633  HG2 GLU   234      28.517  34.947  35.792  1.00  0.00           H  
ATOM   3634  HG3 GLU   234      29.688  36.083  35.257  1.00  0.00           H  
ATOM   3635  CD  GLU   234      27.790  36.949  36.161  1.00  0.00           C  
ATOM   3636  OE1 GLU   234      27.363  37.352  37.318  1.00  0.00           O  
ATOM   3637  OE2 GLU   234      27.285  37.453  35.091  1.00  0.00           O  
ATOM   3638  C   GLU   234      31.652  34.609  36.334  1.00  0.00           C  
ATOM   3639  O   GLU   234      32.586  35.380  36.315  1.00  0.00           O  
ATOM   3640  N   VAL   235      31.459  33.712  35.387  1.00  0.00           N  
ATOM   3641  H   VAL   235      30.585  33.205  35.386  1.00  0.00           H  
ATOM   3642  CA  VAL   235      32.440  33.307  34.385  1.00  0.00           C  
ATOM   3643  HA  VAL   235      33.387  33.766  34.667  1.00  0.00           H  
ATOM   3644  CB  VAL   235      32.631  31.740  34.404  1.00  0.00           C  
ATOM   3645  HB  VAL   235      31.871  31.271  33.780  1.00  0.00           H  
ATOM   3646  CG1 VAL   235      33.979  31.500  33.564  1.00  0.00           C  
ATOM   3647 HG11 VAL   235      33.962  32.139  32.681  1.00  0.00           H  
ATOM   3648 HG12 VAL   235      34.803  31.844  34.190  1.00  0.00           H  
ATOM   3649 HG13 VAL   235      34.073  30.457  33.260  1.00  0.00           H  
ATOM   3650  CG2 VAL   235      32.679  31.107  35.776  1.00  0.00           C  
ATOM   3651 HG21 VAL   235      33.166  30.131  35.766  1.00  0.00           H  
ATOM   3652 HG22 VAL   235      33.158  31.759  36.506  1.00  0.00           H  
ATOM   3653 HG23 VAL   235      31.644  30.890  36.040  1.00  0.00           H  
ATOM   3654  C   VAL   235      32.045  33.750  32.983  1.00  0.00           C  
ATOM   3655  O   VAL   235      31.261  33.024  32.335  1.00  0.00           O  
ATOM   3656  N   TRP   236      32.528  34.890  32.546  1.00  0.00           N  
ATOM   3657  H   TRP   236      33.132  35.267  33.263  1.00  0.00           H  
ATOM   3658  CA  TRP   236      32.493  35.422  31.166  1.00  0.00           C  
ATOM   3659  HA  TRP   236      31.522  35.119  30.774  1.00  0.00           H  
ATOM   3660  CB  TRP   236      32.292  37.017  31.263  1.00  0.00           C  
ATOM   3661  HB2 TRP   236      32.490  37.424  30.271  1.00  0.00           H  
ATOM   3662  HB3 TRP   236      33.121  37.366  31.879  1.00  0.00           H  
ATOM   3663  CG  TRP   236      31.003  37.621  31.782  1.00  0.00           C  
ATOM   3664  CD1 TRP   236      30.608  37.681  32.979  1.00  0.00           C  
ATOM   3665  HD1 TRP   236      31.279  37.359  33.762  1.00  0.00           H  
ATOM   3666  NE1 TRP   236      29.290  38.057  33.118  1.00  0.00           N  
ATOM   3667  HE1 TRP   236      28.807  37.989  34.002  1.00  0.00           H  
ATOM   3668  CE2 TRP   236      28.738  38.347  31.919  1.00  0.00           C  
ATOM   3669  CZ2 TRP   236      27.522  38.781  31.444  1.00  0.00           C  
ATOM   3670  HZ2 TRP   236      26.686  38.861  32.123  1.00  0.00           H  
ATOM   3671  CH2 TRP   236      27.330  39.051  30.046  1.00  0.00           C  
ATOM   3672  HH2 TRP   236      26.397  39.382  29.614  1.00  0.00           H  
ATOM   3673  CZ3 TRP   236      28.447  38.810  29.161  1.00  0.00           C  
ATOM   3674  HZ3 TRP   236      28.262  39.020  28.118  1.00  0.00           H  
ATOM   3675  CE3 TRP   236      29.645  38.388  29.673  1.00  0.00           C  
ATOM   3676  HE3 TRP   236      30.394  38.164  28.928  1.00  0.00           H  
ATOM   3677  CD2 TRP   236      29.853  38.143  31.039  1.00  0.00           C  
ATOM   3678  C   TRP   236      33.632  35.030  30.236  1.00  0.00           C  
ATOM   3679  O   TRP   236      34.824  35.223  30.535  1.00  0.00           O  
ATOM   3680  N   ASP   237      33.203  34.555  29.024  1.00  0.00           N  
ATOM   3681  H   ASP   237      32.231  34.547  28.748  1.00  0.00           H  
ATOM   3682  CA  ASP   237      34.192  34.075  28.082  1.00  0.00           C  
ATOM   3683  HA  ASP   237      35.075  33.628  28.539  1.00  0.00           H  
ATOM   3684  CB  ASP   237      33.446  33.203  27.018  1.00  0.00           C  
ATOM   3685  HB2 ASP   237      32.535  33.690  26.671  1.00  0.00           H  
ATOM   3686  HB3 ASP   237      33.105  32.342  27.593  1.00  0.00           H  
ATOM   3687  CG  ASP   237      34.375  32.649  25.935  1.00  0.00           C  
ATOM   3688  OD1 ASP   237      34.251  32.999  24.752  1.00  0.00           O  
ATOM   3689  OD2 ASP   237      35.352  31.937  26.208  1.00  0.00           O  
ATOM   3690  C   ASP   237      34.826  35.300  27.284  1.00  0.00           C  
ATOM   3691  O   ASP   237      34.048  36.115  26.737  1.00  0.00           O  
ATOM   3692  N   LYS   238      36.181  35.365  27.257  1.00  0.00           N  
ATOM   3693  H   LYS   238      36.710  34.534  27.482  1.00  0.00           H  
ATOM   3694  CA  LYS   238      36.930  36.379  26.480  1.00  0.00           C  
ATOM   3695  HA  LYS   238      36.600  37.366  26.804  1.00  0.00           H  
ATOM   3696  CB  LYS   238      38.423  36.264  26.756  1.00  0.00           C  
ATOM   3697  HB2 LYS   238      38.965  37.109  26.331  1.00  0.00           H  
ATOM   3698  HB3 LYS   238      38.903  35.393  26.310  1.00  0.00           H  
ATOM   3699  CG  LYS   238      38.792  36.059  28.221  1.00  0.00           C  
ATOM   3700  HG2 LYS   238      38.318  35.146  28.581  1.00  0.00           H  
ATOM   3701  HG3 LYS   238      38.371  37.003  28.569  1.00  0.00           H  
ATOM   3702  CD  LYS   238      40.244  36.166  28.528  1.00  0.00           C  
ATOM   3703  HD2 LYS   238      40.307  36.093  29.614  1.00  0.00           H  
ATOM   3704  HD3 LYS   238      40.800  37.017  28.135  1.00  0.00           H  
ATOM   3705  CE  LYS   238      40.836  34.814  27.955  1.00  0.00           C  
ATOM   3706  HE2 LYS   238      40.690  34.780  26.876  1.00  0.00           H  
ATOM   3707  HE3 LYS   238      40.201  34.025  28.359  1.00  0.00           H  
ATOM   3708  NZ  LYS   238      42.141  34.643  28.512  1.00  0.00           N  
ATOM   3709  HZ1 LYS   238      42.149  34.550  29.518  1.00  0.00           H  
ATOM   3710  HZ2 LYS   238      42.577  33.781  28.218  1.00  0.00           H  
ATOM   3711  HZ3 LYS   238      42.799  35.320  28.154  1.00  0.00           H  
ATOM   3712  C   LYS   238      36.670  36.323  24.997  1.00  0.00           C  
ATOM   3713  O   LYS   238      36.393  37.397  24.341  1.00  0.00           O  
ATOM   3714  N   LYS   239      36.947  35.246  24.313  1.00  0.00           N  
ATOM   3715  H   LYS   239      37.103  34.411  24.859  1.00  0.00           H  
ATOM   3716  CA  LYS   239      36.807  35.167  22.872  1.00  0.00           C  
ATOM   3717  HA  LYS   239      37.447  35.884  22.358  1.00  0.00           H  
ATOM   3718  CB  LYS   239      37.109  33.725  22.378  1.00  0.00           C  
ATOM   3719  HB2 LYS   239      36.575  33.026  23.020  1.00  0.00           H  
ATOM   3720  HB3 LYS   239      38.189  33.581  22.429  1.00  0.00           H  
ATOM   3721  CG  LYS   239      36.667  33.416  20.871  1.00  0.00           C  
ATOM   3722  HG2 LYS   239      37.547  33.602  20.256  1.00  0.00           H  
ATOM   3723  HG3 LYS   239      35.893  34.051  20.439  1.00  0.00           H  
ATOM   3724  CD  LYS   239      36.331  31.897  20.698  1.00  0.00           C  
ATOM   3725  HD2 LYS   239      35.301  31.761  21.026  1.00  0.00           H  
ATOM   3726  HD3 LYS   239      36.959  31.315  21.373  1.00  0.00           H  
ATOM   3727  CE  LYS   239      36.442  31.485  19.290  1.00  0.00           C  
ATOM   3728  HE2 LYS   239      37.313  31.942  18.821  1.00  0.00           H  
ATOM   3729  HE3 LYS   239      35.572  31.838  18.736  1.00  0.00           H  
ATOM   3730  NZ  LYS   239      36.509  30.040  19.114  1.00  0.00           N  
ATOM   3731  HZ1 LYS   239      36.605  29.727  18.158  1.00  0.00           H  
ATOM   3732  HZ2 LYS   239      37.364  29.729  19.554  1.00  0.00           H  
ATOM   3733  HZ3 LYS   239      35.744  29.555  19.561  1.00  0.00           H  
ATOM   3734  C   LYS   239      35.426  35.760  22.427  1.00  0.00           C  
ATOM   3735  O   LYS   239      35.367  36.789  21.707  1.00  0.00           O  
ATOM   3736  N   THR   240      34.373  35.068  22.770  1.00  0.00           N  
ATOM   3737  H   THR   240      34.471  34.307  23.427  1.00  0.00           H  
ATOM   3738  CA  THR   240      33.060  35.389  22.275  1.00  0.00           C  
ATOM   3739  HA  THR   240      33.106  35.623  21.212  1.00  0.00           H  
ATOM   3740  CB  THR   240      32.210  34.128  22.381  1.00  0.00           C  
ATOM   3741  HB  THR   240      31.235  34.311  21.929  1.00  0.00           H  
ATOM   3742  CG2 THR   240      32.815  32.835  21.693  1.00  0.00           C  
ATOM   3743 HG21 THR   240      33.342  32.235  22.435  1.00  0.00           H  
ATOM   3744 HG22 THR   240      32.036  32.193  21.283  1.00  0.00           H  
ATOM   3745 HG23 THR   240      33.300  33.116  20.758  1.00  0.00           H  
ATOM   3746  OG1 THR   240      32.023  33.826  23.797  1.00  0.00           O  
ATOM   3747  HG1 THR   240      32.886  33.549  24.113  1.00  0.00           H  
ATOM   3748  C   THR   240      32.346  36.590  22.990  1.00  0.00           C  
ATOM   3749  O   THR   240      31.612  37.321  22.382  1.00  0.00           O  
ATOM   3750  N   GLU   241      32.622  36.848  24.254  1.00  0.00           N  
ATOM   3751  H   GLU   241      33.286  36.269  24.747  1.00  0.00           H  
ATOM   3752  CA  GLU   241      32.083  37.929  25.170  1.00  0.00           C  
ATOM   3753  HA  GLU   241      32.690  37.980  26.074  1.00  0.00           H  
ATOM   3754  CB  GLU   241      32.191  39.312  24.542  1.00  0.00           C  
ATOM   3755  HB2 GLU   241      31.956  40.094  25.263  1.00  0.00           H  
ATOM   3756  HB3 GLU   241      31.494  39.362  23.705  1.00  0.00           H  
ATOM   3757  CG  GLU   241      33.492  39.614  23.924  1.00  0.00           C  
ATOM   3758  HG2 GLU   241      33.907  38.801  23.328  1.00  0.00           H  
ATOM   3759  HG3 GLU   241      34.205  39.886  24.703  1.00  0.00           H  
ATOM   3760  CD  GLU   241      33.555  40.719  22.842  1.00  0.00           C  
ATOM   3761  OE1 GLU   241      32.712  41.607  22.789  1.00  0.00           O  
ATOM   3762  OE2 GLU   241      34.508  40.720  22.015  1.00  0.00           O  
ATOM   3763  C   GLU   241      30.715  37.688  25.644  1.00  0.00           C  
ATOM   3764  O   GLU   241      29.804  38.569  25.469  1.00  0.00           O  
ATOM   3765  N   LYS   242      30.452  36.497  26.142  1.00  0.00           N  
ATOM   3766  H   LYS   242      31.217  35.843  26.052  1.00  0.00           H  
ATOM   3767  CA  LYS   242      29.241  35.839  26.660  1.00  0.00           C  
ATOM   3768  HA  LYS   242      28.455  36.590  26.739  1.00  0.00           H  
ATOM   3769  CB  LYS   242      28.648  34.925  25.670  1.00  0.00           C  
ATOM   3770  HB2 LYS   242      27.825  34.386  26.139  1.00  0.00           H  
ATOM   3771  HB3 LYS   242      29.447  34.221  25.437  1.00  0.00           H  
ATOM   3772  CG  LYS   242      28.201  35.545  24.380  1.00  0.00           C  
ATOM   3773  HG2 LYS   242      29.106  35.875  23.869  1.00  0.00           H  
ATOM   3774  HG3 LYS   242      27.527  36.399  24.451  1.00  0.00           H  
ATOM   3775  CD  LYS   242      27.453  34.471  23.605  1.00  0.00           C  
ATOM   3776  HD2 LYS   242      26.528  34.149  24.083  1.00  0.00           H  
ATOM   3777  HD3 LYS   242      28.145  33.643  23.448  1.00  0.00           H  
ATOM   3778  CE  LYS   242      27.100  35.112  22.284  1.00  0.00           C  
ATOM   3779  HE2 LYS   242      28.082  35.335  21.869  1.00  0.00           H  
ATOM   3780  HE3 LYS   242      26.669  36.059  22.612  1.00  0.00           H  
ATOM   3781  NZ  LYS   242      26.174  34.278  21.504  1.00  0.00           N  
ATOM   3782  HZ1 LYS   242      26.335  34.404  20.515  1.00  0.00           H  
ATOM   3783  HZ2 LYS   242      26.276  33.277  21.592  1.00  0.00           H  
ATOM   3784  HZ3 LYS   242      25.242  34.629  21.671  1.00  0.00           H  
ATOM   3785  C   LYS   242      29.400  35.279  28.120  1.00  0.00           C  
ATOM   3786  O   LYS   242      30.450  34.690  28.422  1.00  0.00           O  
ATOM   3787  N   LEU   243      28.352  35.407  29.021  1.00  0.00           N  
ATOM   3788  H   LEU   243      27.608  35.970  28.633  1.00  0.00           H  
ATOM   3789  CA  LEU   243      28.115  34.617  30.209  1.00  0.00           C  
ATOM   3790  HA  LEU   243      28.908  34.904  30.899  1.00  0.00           H  
ATOM   3791  CB  LEU   243      26.798  34.961  30.956  1.00  0.00           C  
ATOM   3792  HB2 LEU   243      25.940  34.779  30.309  1.00  0.00           H  
ATOM   3793  HB3 LEU   243      26.801  36.015  31.234  1.00  0.00           H  
ATOM   3794  CG  LEU   243      26.582  34.191  32.203  1.00  0.00           C  
ATOM   3795  HG  LEU   243      25.781  34.781  32.650  1.00  0.00           H  
ATOM   3796  CD1 LEU   243      26.013  32.833  32.206  1.00  0.00           C  
ATOM   3797 HD11 LEU   243      25.370  32.787  31.327  1.00  0.00           H  
ATOM   3798 HD12 LEU   243      26.861  32.149  32.174  1.00  0.00           H  
ATOM   3799 HD13 LEU   243      25.497  32.820  33.166  1.00  0.00           H  
ATOM   3800  CD2 LEU   243      27.694  34.277  33.306  1.00  0.00           C  
ATOM   3801 HD21 LEU   243      27.202  33.929  34.214  1.00  0.00           H  
ATOM   3802 HD22 LEU   243      28.626  33.760  33.076  1.00  0.00           H  
ATOM   3803 HD23 LEU   243      27.989  35.325  33.349  1.00  0.00           H  
ATOM   3804  C   LEU   243      28.266  33.136  29.955  1.00  0.00           C  
ATOM   3805  O   LEU   243      27.369  32.549  29.393  1.00  0.00           O  
ATOM   3806  N   CYS   244      29.313  32.531  30.415  1.00  0.00           N  
ATOM   3807  H   CYS   244      30.001  32.961  31.016  1.00  0.00           H  
ATOM   3808  CA  CYS   244      29.632  31.068  30.228  1.00  0.00           C  
ATOM   3809  HA  CYS   244      28.917  30.703  29.491  1.00  0.00           H  
ATOM   3810  CB  CYS   244      31.153  30.866  29.751  1.00  0.00           C  
ATOM   3811  HB2 CYS   244      31.852  30.992  30.577  1.00  0.00           H  
ATOM   3812  HB3 CYS   244      31.382  31.693  29.080  1.00  0.00           H  
ATOM   3813  SG  CYS   244      31.347  29.155  29.126  1.00  0.00           S  
ATOM   3814  HG  CYS   244      30.552  29.210  28.054  1.00  0.00           H  
ATOM   3815  C   CYS   244      29.302  30.163  31.446  1.00  0.00           C  
ATOM   3816  O   CYS   244      28.558  29.186  31.356  1.00  0.00           O  
ATOM   3817  N   GLY   245      29.701  30.635  32.669  1.00  0.00           N  
ATOM   3818  H   GLY   245      30.246  31.478  32.776  1.00  0.00           H  
ATOM   3819  CA  GLY   245      29.364  29.892  33.880  1.00  0.00           C  
ATOM   3820  HA2 GLY   245      30.202  29.253  34.156  1.00  0.00           H  
ATOM   3821  HA3 GLY   245      28.542  29.183  33.785  1.00  0.00           H  
ATOM   3822  C   GLY   245      29.098  30.754  35.178  1.00  0.00           C  
ATOM   3823  O   GLY   245      29.287  32.006  35.186  1.00  0.00           O  
ATOM   3824  N   LEU   246      28.573  30.049  36.235  1.00  0.00           N  
ATOM   3825  H   LEU   246      28.588  29.057  36.046  1.00  0.00           H  
ATOM   3826  CA  LEU   246      28.001  30.575  37.513  1.00  0.00           C  
ATOM   3827  HA  LEU   246      28.625  31.463  37.616  1.00  0.00           H  
ATOM   3828  CB  LEU   246      26.535  30.963  37.364  1.00  0.00           C  
ATOM   3829  HB2 LEU   246      26.195  31.132  38.386  1.00  0.00           H  
ATOM   3830  HB3 LEU   246      26.014  30.097  36.957  1.00  0.00           H  
ATOM   3831  CG  LEU   246      26.261  32.217  36.564  1.00  0.00           C  
ATOM   3832  HG  LEU   246      26.862  32.207  35.655  1.00  0.00           H  
ATOM   3833  CD1 LEU   246      24.856  32.335  35.995  1.00  0.00           C  
ATOM   3834 HD11 LEU   246      24.562  31.444  35.440  1.00  0.00           H  
ATOM   3835 HD12 LEU   246      24.143  32.480  36.808  1.00  0.00           H  
ATOM   3836 HD13 LEU   246      24.858  33.264  35.425  1.00  0.00           H  
ATOM   3837  CD2 LEU   246      26.565  33.487  37.512  1.00  0.00           C  
ATOM   3838 HD21 LEU   246      25.856  33.531  38.339  1.00  0.00           H  
ATOM   3839 HD22 LEU   246      27.595  33.521  37.866  1.00  0.00           H  
ATOM   3840 HD23 LEU   246      26.376  34.380  36.916  1.00  0.00           H  
ATOM   3841  C   LEU   246      28.230  29.579  38.682  1.00  0.00           C  
ATOM   3842  O   LEU   246      27.493  28.609  38.867  1.00  0.00           O  
ATOM   3843  N   ILE   247      29.318  29.737  39.394  1.00  0.00           N  
ATOM   3844  H   ILE   247      29.884  30.526  39.119  1.00  0.00           H  
ATOM   3845  CA  ILE   247      29.854  28.822  40.375  1.00  0.00           C  
ATOM   3846  HA  ILE   247      29.346  27.860  40.310  1.00  0.00           H  
ATOM   3847  CB  ILE   247      31.369  28.610  40.045  1.00  0.00           C  
ATOM   3848  HB  ILE   247      31.865  29.578  39.979  1.00  0.00           H  
ATOM   3849  CG2 ILE   247      31.961  27.859  41.226  1.00  0.00           C  
ATOM   3850 HG21 ILE   247      32.995  27.540  41.094  1.00  0.00           H  
ATOM   3851 HG22 ILE   247      32.039  28.616  42.006  1.00  0.00           H  
ATOM   3852 HG23 ILE   247      31.313  27.078  41.625  1.00  0.00           H  
ATOM   3853  CG1 ILE   247      31.514  27.859  38.695  1.00  0.00           C  
ATOM   3854 HG12 ILE   247      30.679  28.239  38.106  1.00  0.00           H  
ATOM   3855 HG13 ILE   247      31.514  26.803  38.964  1.00  0.00           H  
ATOM   3856  CD1 ILE   247      32.878  28.234  38.150  1.00  0.00           C  
ATOM   3857 HD11 ILE   247      33.024  27.752  37.183  1.00  0.00           H  
ATOM   3858 HD12 ILE   247      32.918  29.291  37.887  1.00  0.00           H  
ATOM   3859 HD13 ILE   247      33.735  28.043  38.796  1.00  0.00           H  
ATOM   3860  C   ILE   247      29.520  29.277  41.724  1.00  0.00           C  
ATOM   3861  O   ILE   247      30.257  30.137  42.233  1.00  0.00           O  
ATOM   3862  N   ASP   248      28.406  28.785  42.244  1.00  0.00           N  
ATOM   3863  H   ASP   248      27.890  28.024  41.826  1.00  0.00           H  
ATOM   3864  CA  ASP   248      28.065  29.131  43.620  1.00  0.00           C  
ATOM   3865  HA  ASP   248      28.142  30.212  43.734  1.00  0.00           H  
ATOM   3866  CB  ASP   248      26.576  28.828  43.942  1.00  0.00           C  
ATOM   3867  HB2 ASP   248      25.963  29.640  43.552  1.00  0.00           H  
ATOM   3868  HB3 ASP   248      26.491  28.926  45.025  1.00  0.00           H  
ATOM   3869  CG  ASP   248      25.901  27.558  43.380  1.00  0.00           C  
ATOM   3870  OD1 ASP   248      26.469  26.820  42.505  1.00  0.00           O  
ATOM   3871  OD2 ASP   248      24.762  27.367  43.860  1.00  0.00           O  
ATOM   3872  C   ASP   248      29.056  28.423  44.681  1.00  0.00           C  
ATOM   3873  O   ASP   248      29.049  27.201  44.791  1.00  0.00           O  
ATOM   3874  N   CYS   249      29.753  29.188  45.463  1.00  0.00           N  
ATOM   3875  H   CYS   249      29.653  30.193  45.482  1.00  0.00           H  
ATOM   3876  CA  CYS   249      30.743  28.594  46.409  1.00  0.00           C  
ATOM   3877  HA  CYS   249      31.380  27.850  45.931  1.00  0.00           H  
ATOM   3878  CB  CYS   249      31.684  29.694  46.966  1.00  0.00           C  
ATOM   3879  HB2 CYS   249      31.065  30.438  47.467  1.00  0.00           H  
ATOM   3880  HB3 CYS   249      32.197  30.108  46.097  1.00  0.00           H  
ATOM   3881  SG  CYS   249      32.899  28.902  48.134  1.00  0.00           S  
ATOM   3882  HG  CYS   249      33.629  28.228  47.241  1.00  0.00           H  
ATOM   3883  C   CYS   249      30.043  27.818  47.592  1.00  0.00           C  
ATOM   3884  O   CYS   249      30.064  26.574  47.814  1.00  0.00           O  
ATOM   3885  N   VAL   250      29.298  28.622  48.358  1.00  0.00           N  
ATOM   3886  H   VAL   250      29.452  29.580  48.079  1.00  0.00           H  
ATOM   3887  CA  VAL   250      28.250  28.440  49.325  1.00  0.00           C  
ATOM   3888  HA  VAL   250      28.752  28.621  50.275  1.00  0.00           H  
ATOM   3889  CB  VAL   250      27.019  29.334  49.176  1.00  0.00           C  
ATOM   3890  HB  VAL   250      27.404  30.337  49.360  1.00  0.00           H  
ATOM   3891  CG1 VAL   250      26.510  29.400  47.776  1.00  0.00           C  
ATOM   3892 HG11 VAL   250      26.091  30.386  47.578  1.00  0.00           H  
ATOM   3893 HG12 VAL   250      27.320  29.453  47.048  1.00  0.00           H  
ATOM   3894 HG13 VAL   250      25.736  28.668  47.546  1.00  0.00           H  
ATOM   3895  CG2 VAL   250      25.826  29.089  50.119  1.00  0.00           C  
ATOM   3896 HG21 VAL   250      25.055  29.826  49.891  1.00  0.00           H  
ATOM   3897 HG22 VAL   250      25.287  28.193  49.812  1.00  0.00           H  
ATOM   3898 HG23 VAL   250      26.166  29.098  51.155  1.00  0.00           H  
ATOM   3899  C   VAL   250      27.740  27.032  49.479  1.00  0.00           C  
ATOM   3900  O   VAL   250      27.824  26.516  50.631  1.00  0.00           O  
ATOM   3901  N   HIE   251      27.014  26.518  48.451  1.00  0.00           N  
ATOM   3902  H   HIE   251      26.938  27.016  47.576  1.00  0.00           H  
ATOM   3903  CA  HIE   251      26.417  25.132  48.509  1.00  0.00           C  
ATOM   3904  HA  HIE   251      25.583  25.055  49.207  1.00  0.00           H  
ATOM   3905  CB  HIE   251      25.903  24.697  47.091  1.00  0.00           C  
ATOM   3906  HB2 HIE   251      26.703  24.767  46.354  1.00  0.00           H  
ATOM   3907  HB3 HIE   251      25.175  25.446  46.779  1.00  0.00           H  
ATOM   3908  CG  HIE   251      25.349  23.250  47.139  1.00  0.00           C  
ATOM   3909  ND1 HIE   251      24.153  22.897  47.752  1.00  0.00           N  
ATOM   3910  CE1 HIE   251      24.078  21.543  47.775  1.00  0.00           C  
ATOM   3911  HE1 HIE   251      23.325  21.019  48.345  1.00  0.00           H  
ATOM   3912  NE2 HIE   251      25.231  21.018  47.269  1.00  0.00           N  
ATOM   3913  HE2 HIE   251      25.556  20.062  47.251  1.00  0.00           H  
ATOM   3914  CD2 HIE   251      26.023  22.089  46.793  1.00  0.00           C  
ATOM   3915  HD2 HIE   251      26.954  21.885  46.286  1.00  0.00           H  
ATOM   3916  C   HIE   251      27.402  24.098  48.987  1.00  0.00           C  
ATOM   3917  O   HIE   251      27.134  23.410  49.989  1.00  0.00           O  
ATOM   3918  N   PHE   252      28.599  24.040  48.328  1.00  0.00           N  
ATOM   3919  H   PHE   252      28.840  24.837  47.756  1.00  0.00           H  
ATOM   3920  CA  PHE   252      29.650  23.074  48.714  1.00  0.00           C  
ATOM   3921  HA  PHE   252      29.197  22.104  48.512  1.00  0.00           H  
ATOM   3922  CB  PHE   252      30.935  23.347  47.859  1.00  0.00           C  
ATOM   3923  HB2 PHE   252      31.704  22.728  48.321  1.00  0.00           H  
ATOM   3924  HB3 PHE   252      31.224  24.398  47.886  1.00  0.00           H  
ATOM   3925  CG  PHE   252      30.786  22.811  46.407  1.00  0.00           C  
ATOM   3926  CD1 PHE   252      30.953  21.407  46.194  1.00  0.00           C  
ATOM   3927  HD1 PHE   252      30.973  20.769  47.064  1.00  0.00           H  
ATOM   3928  CE1 PHE   252      31.078  20.943  44.869  1.00  0.00           C  
ATOM   3929  HE1 PHE   252      31.262  19.900  44.658  1.00  0.00           H  
ATOM   3930  CZ  PHE   252      31.092  21.822  43.761  1.00  0.00           C  
ATOM   3931  HZ  PHE   252      31.323  21.353  42.815  1.00  0.00           H  
ATOM   3932  CE2 PHE   252      31.016  23.198  44.018  1.00  0.00           C  
ATOM   3933  HE2 PHE   252      30.991  23.896  43.194  1.00  0.00           H  
ATOM   3934  CD2 PHE   252      30.912  23.671  45.314  1.00  0.00           C  
ATOM   3935  HD2 PHE   252      30.896  24.747  45.401  1.00  0.00           H  
ATOM   3936  C   PHE   252      29.927  23.243  50.266  1.00  0.00           C  
ATOM   3937  O   PHE   252      29.805  22.260  50.968  1.00  0.00           O  
ATOM   3938  N   LEU   253      30.204  24.452  50.802  1.00  0.00           N  
ATOM   3939  H   LEU   253      30.215  25.251  50.184  1.00  0.00           H  
ATOM   3940  CA  LEU   253      30.498  24.697  52.165  1.00  0.00           C  
ATOM   3941  HA  LEU   253      31.469  24.290  52.447  1.00  0.00           H  
ATOM   3942  CB  LEU   253      30.623  26.295  52.522  1.00  0.00           C  
ATOM   3943  HB2 LEU   253      31.046  26.390  53.522  1.00  0.00           H  
ATOM   3944  HB3 LEU   253      29.616  26.704  52.608  1.00  0.00           H  
ATOM   3945  CG  LEU   253      31.438  27.198  51.606  1.00  0.00           C  
ATOM   3946  HG  LEU   253      31.201  27.089  50.548  1.00  0.00           H  
ATOM   3947  CD1 LEU   253      31.135  28.635  52.002  1.00  0.00           C  
ATOM   3948 HD11 LEU   253      31.520  28.826  53.003  1.00  0.00           H  
ATOM   3949 HD12 LEU   253      31.698  29.259  51.308  1.00  0.00           H  
ATOM   3950 HD13 LEU   253      30.067  28.765  51.825  1.00  0.00           H  
ATOM   3951  CD2 LEU   253      32.933  27.038  51.815  1.00  0.00           C  
ATOM   3952 HD21 LEU   253      33.014  26.983  52.900  1.00  0.00           H  
ATOM   3953 HD22 LEU   253      33.085  26.048  51.385  1.00  0.00           H  
ATOM   3954 HD23 LEU   253      33.598  27.863  51.561  1.00  0.00           H  
ATOM   3955  C   LEU   253      29.471  24.102  53.128  1.00  0.00           C  
ATOM   3956  O   LEU   253      29.785  23.361  54.024  1.00  0.00           O  
ATOM   3957  N   ARG   254      28.213  24.346  52.821  1.00  0.00           N  
ATOM   3958  H   ARG   254      27.995  25.046  52.125  1.00  0.00           H  
ATOM   3959  CA  ARG   254      27.054  23.874  53.627  1.00  0.00           C  
ATOM   3960  HA  ARG   254      27.301  23.973  54.684  1.00  0.00           H  
ATOM   3961  CB  ARG   254      25.862  24.756  53.310  1.00  0.00           C  
ATOM   3962  HB2 ARG   254      25.594  24.706  52.255  1.00  0.00           H  
ATOM   3963  HB3 ARG   254      26.092  25.790  53.567  1.00  0.00           H  
ATOM   3964  CG  ARG   254      24.682  24.404  54.177  1.00  0.00           C  
ATOM   3965  HG2 ARG   254      24.325  23.471  53.741  1.00  0.00           H  
ATOM   3966  HG3 ARG   254      24.991  24.318  55.219  1.00  0.00           H  
ATOM   3967  CD  ARG   254      23.716  25.520  54.137  1.00  0.00           C  
ATOM   3968  HD2 ARG   254      23.398  25.663  53.105  1.00  0.00           H  
ATOM   3969  HD3 ARG   254      24.256  26.391  54.509  1.00  0.00           H  
ATOM   3970  NE  ARG   254      22.602  25.360  55.068  1.00  0.00           N  
ATOM   3971  HE  ARG   254      22.311  24.442  55.375  1.00  0.00           H  
ATOM   3972  CZ  ARG   254      21.728  26.257  55.525  1.00  0.00           C  
ATOM   3973  NH1 ARG   254      21.719  27.472  55.068  1.00  0.00           N  
ATOM   3974 HH11 ARG   254      22.361  27.778  54.351  1.00  0.00           H  
ATOM   3975 HH12 ARG   254      21.146  28.182  55.502  1.00  0.00           H  
ATOM   3976  NH2 ARG   254      20.846  25.916  56.403  1.00  0.00           N  
ATOM   3977 HH21 ARG   254      20.080  26.543  56.604  1.00  0.00           H  
ATOM   3978 HH22 ARG   254      20.953  24.953  56.690  1.00  0.00           H  
ATOM   3979  C   ARG   254      26.690  22.418  53.444  1.00  0.00           C  
ATOM   3980  O   ARG   254      26.396  21.876  54.498  1.00  0.00           O  
ATOM   3981  N   GLU   255      26.811  21.877  52.250  1.00  0.00           N  
ATOM   3982  H   GLU   255      27.285  22.424  51.545  1.00  0.00           H  
ATOM   3983  CA  GLU   255      26.632  20.493  52.010  1.00  0.00           C  
ATOM   3984  HA  GLU   255      25.627  20.186  52.301  1.00  0.00           H  
ATOM   3985  CB  GLU   255      26.867  20.214  50.456  1.00  0.00           C  
ATOM   3986  HB2 GLU   255      27.837  20.646  50.207  1.00  0.00           H  
ATOM   3987  HB3 GLU   255      26.164  20.835  49.900  1.00  0.00           H  
ATOM   3988  CG  GLU   255      26.691  18.699  50.085  1.00  0.00           C  
ATOM   3989  HG2 GLU   255      26.499  18.031  50.925  1.00  0.00           H  
ATOM   3990  HG3 GLU   255      27.684  18.397  49.751  1.00  0.00           H  
ATOM   3991  CD  GLU   255      25.611  18.377  49.021  1.00  0.00           C  
ATOM   3992  OE1 GLU   255      26.006  18.418  47.812  1.00  0.00           O  
ATOM   3993  OE2 GLU   255      24.456  18.118  49.353  1.00  0.00           O  
ATOM   3994  C   GLU   255      27.588  19.611  52.803  1.00  0.00           C  
ATOM   3995  O   GLU   255      27.172  18.669  53.423  1.00  0.00           O  
ATOM   3996  N   VAL   256      28.897  20.012  52.869  1.00  0.00           N  
ATOM   3997  H   VAL   256      29.148  20.883  52.424  1.00  0.00           H  
ATOM   3998  CA  VAL   256      29.908  19.176  53.401  1.00  0.00           C  
ATOM   3999  HA  VAL   256      29.661  18.146  53.147  1.00  0.00           H  
ATOM   4000  CB  VAL   256      31.246  19.552  52.659  1.00  0.00           C  
ATOM   4001  HB  VAL   256      31.423  20.608  52.861  1.00  0.00           H  
ATOM   4002  CG1 VAL   256      32.506  18.787  53.208  1.00  0.00           C  
ATOM   4003 HG11 VAL   256      33.405  19.247  52.800  1.00  0.00           H  
ATOM   4004 HG12 VAL   256      32.585  18.771  54.295  1.00  0.00           H  
ATOM   4005 HG13 VAL   256      32.523  17.735  52.925  1.00  0.00           H  
ATOM   4006  CG2 VAL   256      31.328  19.255  51.197  1.00  0.00           C  
ATOM   4007 HG21 VAL   256      31.296  18.183  50.998  1.00  0.00           H  
ATOM   4008 HG22 VAL   256      30.524  19.646  50.574  1.00  0.00           H  
ATOM   4009 HG23 VAL   256      32.266  19.641  50.797  1.00  0.00           H  
ATOM   4010  C   VAL   256      29.948  19.204  54.924  1.00  0.00           C  
ATOM   4011  O   VAL   256      30.239  18.164  55.592  1.00  0.00           O  
ATOM   4012  N   MET   257      29.635  20.377  55.453  1.00  0.00           N  
ATOM   4013  H   MET   257      29.731  21.270  54.991  1.00  0.00           H  
ATOM   4014  CA  MET   257      29.069  20.449  56.807  1.00  0.00           C  
ATOM   4015  HA  MET   257      29.809  20.060  57.507  1.00  0.00           H  
ATOM   4016  CB  MET   257      28.780  21.901  57.202  1.00  0.00           C  
ATOM   4017  HB2 MET   257      29.734  22.372  56.965  1.00  0.00           H  
ATOM   4018  HB3 MET   257      27.987  22.308  56.573  1.00  0.00           H  
ATOM   4019  CG  MET   257      28.539  22.000  58.724  1.00  0.00           C  
ATOM   4020  HG2 MET   257      29.033  21.160  59.213  1.00  0.00           H  
ATOM   4021  HG3 MET   257      29.094  22.816  59.186  1.00  0.00           H  
ATOM   4022  SD  MET   257      26.760  21.884  59.249  1.00  0.00           S  
ATOM   4023  CE  MET   257      27.054  22.434  60.937  1.00  0.00           C  
ATOM   4024  HE1 MET   257      27.602  23.370  61.050  1.00  0.00           H  
ATOM   4025  HE2 MET   257      26.038  22.586  61.301  1.00  0.00           H  
ATOM   4026  HE3 MET   257      27.371  21.655  61.631  1.00  0.00           H  
ATOM   4027  C   MET   257      27.903  19.497  56.924  1.00  0.00           C  
ATOM   4028  O   MET   257      27.945  18.573  57.752  1.00  0.00           O  
ATOM   4029  N   VAL   258      26.761  19.688  56.211  1.00  0.00           N  
ATOM   4030  H   VAL   258      26.739  20.448  55.546  1.00  0.00           H  
ATOM   4031  CA  VAL   258      25.572  18.800  56.302  1.00  0.00           C  
ATOM   4032  HA  VAL   258      25.101  18.939  57.275  1.00  0.00           H  
ATOM   4033  CB  VAL   258      24.443  19.171  55.283  1.00  0.00           C  
ATOM   4034  HB  VAL   258      24.858  19.272  54.279  1.00  0.00           H  
ATOM   4035  CG1 VAL   258      23.463  18.092  55.048  1.00  0.00           C  
ATOM   4036 HG11 VAL   258      23.950  17.203  54.647  1.00  0.00           H  
ATOM   4037 HG12 VAL   258      22.877  17.781  55.913  1.00  0.00           H  
ATOM   4038 HG13 VAL   258      22.698  18.460  54.366  1.00  0.00           H  
ATOM   4039  CG2 VAL   258      23.788  20.413  55.857  1.00  0.00           C  
ATOM   4040 HG21 VAL   258      23.413  20.949  54.985  1.00  0.00           H  
ATOM   4041 HG22 VAL   258      22.974  20.220  56.555  1.00  0.00           H  
ATOM   4042 HG23 VAL   258      24.584  20.989  56.328  1.00  0.00           H  
ATOM   4043  C   VAL   258      25.945  17.312  56.268  1.00  0.00           C  
ATOM   4044  O   VAL   258      25.407  16.505  57.094  1.00  0.00           O  
ATOM   4045  N   LYS   259      26.804  16.830  55.429  1.00  0.00           N  
ATOM   4046  H   LYS   259      27.118  17.443  54.689  1.00  0.00           H  
ATOM   4047  CA  LYS   259      27.148  15.396  55.295  1.00  0.00           C  
ATOM   4048  HA  LYS   259      26.268  14.768  55.155  1.00  0.00           H  
ATOM   4049  CB  LYS   259      28.095  15.344  54.056  1.00  0.00           C  
ATOM   4050  HB2 LYS   259      28.688  14.430  54.099  1.00  0.00           H  
ATOM   4051  HB3 LYS   259      28.686  16.257  53.998  1.00  0.00           H  
ATOM   4052  CG  LYS   259      27.254  15.415  52.797  1.00  0.00           C  
ATOM   4053  HG2 LYS   259      26.516  16.217  52.823  1.00  0.00           H  
ATOM   4054  HG3 LYS   259      26.643  14.514  52.845  1.00  0.00           H  
ATOM   4055  CD  LYS   259      28.130  15.595  51.485  1.00  0.00           C  
ATOM   4056  HD2 LYS   259      28.901  16.308  51.777  1.00  0.00           H  
ATOM   4057  HD3 LYS   259      27.558  16.050  50.677  1.00  0.00           H  
ATOM   4058  CE  LYS   259      28.816  14.302  50.978  1.00  0.00           C  
ATOM   4059  HE2 LYS   259      29.267  13.712  51.776  1.00  0.00           H  
ATOM   4060  HE3 LYS   259      29.586  14.480  50.227  1.00  0.00           H  
ATOM   4061  NZ  LYS   259      27.832  13.424  50.484  1.00  0.00           N  
ATOM   4062  HZ1 LYS   259      28.230  12.581  50.095  1.00  0.00           H  
ATOM   4063  HZ2 LYS   259      27.118  13.231  51.171  1.00  0.00           H  
ATOM   4064  HZ3 LYS   259      27.380  13.896  49.713  1.00  0.00           H  
ATOM   4065  C   LYS   259      27.892  14.820  56.473  1.00  0.00           C  
ATOM   4066  O   LYS   259      27.605  13.662  56.813  1.00  0.00           O  
ATOM   4067  N   GLU   260      28.746  15.532  57.167  1.00  0.00           N  
ATOM   4068  H   GLU   260      29.142  16.400  56.834  1.00  0.00           H  
ATOM   4069  CA  GLU   260      29.184  15.075  58.515  1.00  0.00           C  
ATOM   4070  HA  GLU   260      29.381  14.003  58.520  1.00  0.00           H  
ATOM   4071  CB  GLU   260      30.462  15.736  59.053  1.00  0.00           C  
ATOM   4072  HB2 GLU   260      30.780  15.221  59.960  1.00  0.00           H  
ATOM   4073  HB3 GLU   260      30.075  16.696  59.395  1.00  0.00           H  
ATOM   4074  CG  GLU   260      31.714  15.755  58.207  1.00  0.00           C  
ATOM   4075  HG2 GLU   260      32.544  16.176  58.774  1.00  0.00           H  
ATOM   4076  HG3 GLU   260      31.613  16.401  57.335  1.00  0.00           H  
ATOM   4077  CD  GLU   260      32.002  14.357  57.685  1.00  0.00           C  
ATOM   4078  OE1 GLU   260      31.730  14.188  56.477  1.00  0.00           O  
ATOM   4079  OE2 GLU   260      32.449  13.527  58.473  1.00  0.00           O  
ATOM   4080  C   GLU   260      28.067  15.229  59.579  1.00  0.00           C  
ATOM   4081  O   GLU   260      28.067  14.468  60.485  1.00  0.00           O  
ATOM   4082  N   ASN   261      27.317  16.319  59.498  1.00  0.00           N  
ATOM   4083  H   ASN   261      27.215  16.871  58.658  1.00  0.00           H  
ATOM   4084  CA  ASN   261      26.288  16.698  60.581  1.00  0.00           C  
ATOM   4085  HA  ASN   261      26.529  16.178  61.508  1.00  0.00           H  
ATOM   4086  CB  ASN   261      26.348  18.258  60.864  1.00  0.00           C  
ATOM   4087  HB2 ASN   261      25.464  18.308  61.500  1.00  0.00           H  
ATOM   4088  HB3 ASN   261      26.206  18.706  59.881  1.00  0.00           H  
ATOM   4089  CG  ASN   261      27.585  18.673  61.680  1.00  0.00           C  
ATOM   4090  OD1 ASN   261      27.553  18.629  62.858  1.00  0.00           O  
ATOM   4091  ND2 ASN   261      28.607  19.081  60.937  1.00  0.00           N  
ATOM   4092 HD21 ASN   261      29.396  19.526  61.384  1.00  0.00           H  
ATOM   4093 HD22 ASN   261      28.395  19.117  59.951  1.00  0.00           H  
ATOM   4094  C   ASN   261      24.912  16.181  60.199  1.00  0.00           C  
ATOM   4095  O   ASN   261      24.065  16.920  59.721  1.00  0.00           O  
ATOM   4096  N   LYS   262      24.639  14.853  60.449  1.00  0.00           N  
ATOM   4097  H   LYS   262      25.314  14.368  61.023  1.00  0.00           H  
ATOM   4098  CA  LYS   262      23.343  14.172  60.272  1.00  0.00           C  
ATOM   4099  HA  LYS   262      22.795  14.673  59.474  1.00  0.00           H  
ATOM   4100  CB  LYS   262      23.646  12.705  59.755  1.00  0.00           C  
ATOM   4101  HB2 LYS   262      22.701  12.167  59.821  1.00  0.00           H  
ATOM   4102  HB3 LYS   262      24.349  12.138  60.366  1.00  0.00           H  
ATOM   4103  CG  LYS   262      24.186  12.762  58.357  1.00  0.00           C  
ATOM   4104  HG2 LYS   262      25.237  13.046  58.427  1.00  0.00           H  
ATOM   4105  HG3 LYS   262      23.711  13.512  57.725  1.00  0.00           H  
ATOM   4106  CD  LYS   262      24.046  11.412  57.687  1.00  0.00           C  
ATOM   4107  HD2 LYS   262      22.999  11.125  57.583  1.00  0.00           H  
ATOM   4108  HD3 LYS   262      24.354  10.739  58.486  1.00  0.00           H  
ATOM   4109  CE  LYS   262      24.824  11.113  56.414  1.00  0.00           C  
ATOM   4110  HE2 LYS   262      24.422  11.703  55.590  1.00  0.00           H  
ATOM   4111  HE3 LYS   262      24.653  10.103  56.041  1.00  0.00           H  
ATOM   4112  NZ  LYS   262      26.289  11.363  56.431  1.00  0.00           N  
ATOM   4113  HZ1 LYS   262      26.686  10.973  55.588  1.00  0.00           H  
ATOM   4114  HZ2 LYS   262      26.512  12.347  56.485  1.00  0.00           H  
ATOM   4115  HZ3 LYS   262      26.631  10.883  57.251  1.00  0.00           H  
ATOM   4116  C   LYS   262      22.544  14.188  61.547  1.00  0.00           C  
ATOM   4117  O   LYS   262      21.365  14.643  61.489  1.00  0.00           O  
ATOM   4118  N   GLU   263      23.061  13.660  62.707  1.00  0.00           N  
ATOM   4119  H   GLU   263      23.867  13.053  62.669  1.00  0.00           H  
ATOM   4120  CA  GLU   263      22.354  13.734  63.943  1.00  0.00           C  
ATOM   4121  HA  GLU   263      21.351  13.346  63.766  1.00  0.00           H  
ATOM   4122  CB  GLU   263      22.998  12.786  64.960  1.00  0.00           C  
ATOM   4123  HB2 GLU   263      24.063  12.987  64.843  1.00  0.00           H  
ATOM   4124  HB3 GLU   263      22.900  11.732  64.700  1.00  0.00           H  
ATOM   4125  CG  GLU   263      22.723  12.981  66.466  1.00  0.00           C  
ATOM   4126  HG2 GLU   263      23.000  13.961  66.854  1.00  0.00           H  
ATOM   4127  HG3 GLU   263      23.349  12.206  66.909  1.00  0.00           H  
ATOM   4128  CD  GLU   263      21.289  12.614  66.730  1.00  0.00           C  
ATOM   4129  OE1 GLU   263      20.648  11.988  65.888  1.00  0.00           O  
ATOM   4130  OE2 GLU   263      20.799  13.030  67.786  1.00  0.00           O  
ATOM   4131  C   GLU   263      22.251  15.177  64.460  1.00  0.00           C  
ATOM   4132  O   GLU   263      21.108  15.580  64.772  1.00  0.00           O  
ATOM   4133  N   SER   264      23.389  15.843  64.546  1.00  0.00           N  
ATOM   4134  H   SER   264      24.249  15.423  64.224  1.00  0.00           H  
ATOM   4135  CA  SER   264      23.576  17.056  65.371  1.00  0.00           C  
ATOM   4136  HA  SER   264      23.241  16.737  66.358  1.00  0.00           H  
ATOM   4137  CB  SER   264      25.040  17.474  65.323  1.00  0.00           C  
ATOM   4138  HB2 SER   264      25.279  17.894  64.346  1.00  0.00           H  
ATOM   4139  HB3 SER   264      25.627  16.570  65.483  1.00  0.00           H  
ATOM   4140  OG  SER   264      25.330  18.445  66.302  1.00  0.00           O  
ATOM   4141  HG  SER   264      25.440  19.276  65.834  1.00  0.00           H  
ATOM   4142  C   SER   264      22.650  18.159  64.960  1.00  0.00           C  
ATOM   4143  O   SER   264      22.597  18.447  63.734  1.00  0.00           O  
ATOM   4144  N   LYS   265      21.848  18.804  65.862  1.00  0.00           N  
ATOM   4145  H   LYS   265      22.038  18.528  66.815  1.00  0.00           H  
ATOM   4146  CA  LYS   265      20.673  19.628  65.492  1.00  0.00           C  
ATOM   4147  HA  LYS   265      20.059  18.980  64.866  1.00  0.00           H  
ATOM   4148  CB  LYS   265      19.965  20.143  66.822  1.00  0.00           C  
ATOM   4149  HB2 LYS   265      20.679  20.731  67.398  1.00  0.00           H  
ATOM   4150  HB3 LYS   265      19.757  19.181  67.292  1.00  0.00           H  
ATOM   4151  CG  LYS   265      18.561  20.748  66.508  1.00  0.00           C  
ATOM   4152  HG2 LYS   265      18.040  20.067  65.835  1.00  0.00           H  
ATOM   4153  HG3 LYS   265      18.785  21.703  66.034  1.00  0.00           H  
ATOM   4154  CD  LYS   265      17.675  20.875  67.757  1.00  0.00           C  
ATOM   4155  HD2 LYS   265      18.186  21.373  68.581  1.00  0.00           H  
ATOM   4156  HD3 LYS   265      17.498  19.902  68.215  1.00  0.00           H  
ATOM   4157  CE  LYS   265      16.383  21.559  67.318  1.00  0.00           C  
ATOM   4158  HE2 LYS   265      15.985  21.142  66.393  1.00  0.00           H  
ATOM   4159  HE3 LYS   265      16.700  22.566  67.048  1.00  0.00           H  
ATOM   4160  NZ  LYS   265      15.390  21.695  68.374  1.00  0.00           N  
ATOM   4161  HZ1 LYS   265      15.082  20.764  68.616  1.00  0.00           H  
ATOM   4162  HZ2 LYS   265      15.810  22.084  69.206  1.00  0.00           H  
ATOM   4163  HZ3 LYS   265      14.576  22.184  68.028  1.00  0.00           H  
ATOM   4164  C   LYS   265      21.020  20.849  64.615  1.00  0.00           C  
ATOM   4165  O   LYS   265      20.654  20.887  63.445  1.00  0.00           O  
ATOM   4166  N   HIE   266      21.559  21.944  65.168  1.00  0.00           N  
ATOM   4167  H   HIE   266      21.770  21.961  66.156  1.00  0.00           H  
ATOM   4168  CA  HIE   266      21.672  23.199  64.479  1.00  0.00           C  
ATOM   4169  HA  HIE   266      20.661  23.513  64.220  1.00  0.00           H  
ATOM   4170  CB  HIE   266      22.029  24.341  65.460  1.00  0.00           C  
ATOM   4171  HB2 HIE   266      23.099  24.225  65.633  1.00  0.00           H  
ATOM   4172  HB3 HIE   266      21.471  24.302  66.396  1.00  0.00           H  
ATOM   4173  CG  HIE   266      21.647  25.666  64.840  1.00  0.00           C  
ATOM   4174  ND1 HIE   266      20.367  25.957  64.352  1.00  0.00           N  
ATOM   4175  CE1 HIE   266      20.313  27.235  64.044  1.00  0.00           C  
ATOM   4176  HE1 HIE   266      19.449  27.813  63.750  1.00  0.00           H  
ATOM   4177  NE2 HIE   266      21.466  27.775  64.332  1.00  0.00           N  
ATOM   4178  HE2 HIE   266      21.549  28.776  64.221  1.00  0.00           H  
ATOM   4179  CD2 HIE   266      22.328  26.872  64.859  1.00  0.00           C  
ATOM   4180  HD2 HIE   266      23.348  26.992  65.191  1.00  0.00           H  
ATOM   4181  C   HIE   266      22.576  23.272  63.212  1.00  0.00           C  
ATOM   4182  O   HIE   266      23.690  22.727  63.307  1.00  0.00           O  
ATOM   4183  N   LYS   267      22.156  23.919  62.086  1.00  0.00           N  
ATOM   4184  H   LYS   267      21.264  24.387  62.014  1.00  0.00           H  
ATOM   4185  CA  LYS   267      22.982  24.025  60.877  1.00  0.00           C  
ATOM   4186  HA  LYS   267      23.904  23.483  61.084  1.00  0.00           H  
ATOM   4187  CB  LYS   267      22.232  23.404  59.674  1.00  0.00           C  
ATOM   4188  HB2 LYS   267      22.968  23.568  58.887  1.00  0.00           H  
ATOM   4189  HB3 LYS   267      21.356  24.032  59.511  1.00  0.00           H  
ATOM   4190  CG  LYS   267      21.921  21.856  59.821  1.00  0.00           C  
ATOM   4191  HG2 LYS   267      21.579  21.537  58.836  1.00  0.00           H  
ATOM   4192  HG3 LYS   267      21.048  21.867  60.474  1.00  0.00           H  
ATOM   4193  CD  LYS   267      22.892  20.879  60.460  1.00  0.00           C  
ATOM   4194  HD2 LYS   267      23.044  21.228  61.481  1.00  0.00           H  
ATOM   4195  HD3 LYS   267      23.787  20.912  59.839  1.00  0.00           H  
ATOM   4196  CE  LYS   267      22.397  19.418  60.453  1.00  0.00           C  
ATOM   4197  HE2 LYS   267      23.202  18.836  60.901  1.00  0.00           H  
ATOM   4198  HE3 LYS   267      22.159  19.220  59.408  1.00  0.00           H  
ATOM   4199  NZ  LYS   267      21.210  19.169  61.323  1.00  0.00           N  
ATOM   4200  HZ1 LYS   267      21.413  19.643  62.192  1.00  0.00           H  
ATOM   4201  HZ2 LYS   267      20.348  19.635  61.081  1.00  0.00           H  
ATOM   4202  HZ3 LYS   267      20.834  18.264  61.568  1.00  0.00           H  
ATOM   4203  C   LYS   267      23.302  25.463  60.590  1.00  0.00           C  
ATOM   4204  O   LYS   267      22.325  26.226  60.701  1.00  0.00           O  
ATOM   4205  N   MET   268      24.482  25.771  60.125  1.00  0.00           N  
ATOM   4206  H   MET   268      25.191  25.056  60.202  1.00  0.00           H  
ATOM   4207  CA  MET   268      24.891  27.121  59.708  1.00  0.00           C  
ATOM   4208  HA  MET   268      24.716  27.769  60.566  1.00  0.00           H  
ATOM   4209  CB  MET   268      26.444  27.117  59.599  1.00  0.00           C  
ATOM   4210  HB2 MET   268      26.691  26.168  59.123  1.00  0.00           H  
ATOM   4211  HB3 MET   268      26.850  27.231  60.604  1.00  0.00           H  
ATOM   4212  CG  MET   268      26.928  28.266  58.810  1.00  0.00           C  
ATOM   4213  HG2 MET   268      26.474  28.163  57.824  1.00  0.00           H  
ATOM   4214  HG3 MET   268      28.006  28.191  58.665  1.00  0.00           H  
ATOM   4215  SD  MET   268      26.457  29.917  59.371  1.00  0.00           S  
ATOM   4216  CE  MET   268      26.812  29.976  61.120  1.00  0.00           C  
ATOM   4217  HE1 MET   268      26.307  30.863  61.501  1.00  0.00           H  
ATOM   4218  HE2 MET   268      26.372  29.160  61.693  1.00  0.00           H  
ATOM   4219  HE3 MET   268      27.862  30.108  61.384  1.00  0.00           H  
ATOM   4220  C   MET   268      24.118  27.525  58.473  1.00  0.00           C  
ATOM   4221  O   MET   268      24.087  26.917  57.403  1.00  0.00           O  
ATOM   4222  N   SER   269      23.562  28.664  58.607  1.00  0.00           N  
ATOM   4223  H   SER   269      23.608  29.145  59.493  1.00  0.00           H  
ATOM   4224  CA  SER   269      23.046  29.455  57.486  1.00  0.00           C  
ATOM   4225  HA  SER   269      22.344  28.816  56.950  1.00  0.00           H  
ATOM   4226  CB  SER   269      22.234  30.642  57.957  1.00  0.00           C  
ATOM   4227  HB2 SER   269      21.955  31.386  57.212  1.00  0.00           H  
ATOM   4228  HB3 SER   269      22.788  31.213  58.702  1.00  0.00           H  
ATOM   4229  OG  SER   269      20.939  30.260  58.455  1.00  0.00           O  
ATOM   4230  HG  SER   269      20.500  29.892  57.685  1.00  0.00           H  
ATOM   4231  C   SER   269      24.200  29.961  56.566  1.00  0.00           C  
ATOM   4232  O   SER   269      24.508  31.219  56.598  1.00  0.00           O  
ATOM   4233  N   TYR   270      24.839  29.169  55.717  1.00  0.00           N  
ATOM   4234  H   TYR   270      24.716  28.171  55.812  1.00  0.00           H  
ATOM   4235  CA  TYR   270      26.019  29.626  54.938  1.00  0.00           C  
ATOM   4236  HA  TYR   270      26.675  30.025  55.712  1.00  0.00           H  
ATOM   4237  CB  TYR   270      26.900  28.626  54.182  1.00  0.00           C  
ATOM   4238  HB2 TYR   270      27.431  29.269  53.480  1.00  0.00           H  
ATOM   4239  HB3 TYR   270      26.271  28.008  53.541  1.00  0.00           H  
ATOM   4240  CG  TYR   270      27.827  27.776  54.987  1.00  0.00           C  
ATOM   4241  CD1 TYR   270      27.302  26.652  55.617  1.00  0.00           C  
ATOM   4242  HD1 TYR   270      26.256  26.394  55.537  1.00  0.00           H  
ATOM   4243  CE1 TYR   270      28.127  25.949  56.511  1.00  0.00           C  
ATOM   4244  HE1 TYR   270      27.620  25.238  57.147  1.00  0.00           H  
ATOM   4245  CZ  TYR   270      29.403  26.279  56.767  1.00  0.00           C  
ATOM   4246  OH  TYR   270      30.154  25.576  57.642  1.00  0.00           O  
ATOM   4247  HH  TYR   270      29.572  25.188  58.299  1.00  0.00           H  
ATOM   4248  CE2 TYR   270      29.998  27.319  56.022  1.00  0.00           C  
ATOM   4249  HE2 TYR   270      31.063  27.491  56.074  1.00  0.00           H  
ATOM   4250  CD2 TYR   270      29.167  28.115  55.211  1.00  0.00           C  
ATOM   4251  HD2 TYR   270      29.632  29.025  54.861  1.00  0.00           H  
ATOM   4252  C   TYR   270      25.468  30.693  53.882  1.00  0.00           C  
ATOM   4253  O   TYR   270      24.715  30.324  53.019  1.00  0.00           O  
ATOM   4254  N   SER   271      26.077  31.864  53.932  1.00  0.00           N  
ATOM   4255  H   SER   271      26.839  31.877  54.595  1.00  0.00           H  
ATOM   4256  CA  SER   271      25.960  32.872  52.873  1.00  0.00           C  
ATOM   4257  HA  SER   271      24.976  32.628  52.471  1.00  0.00           H  
ATOM   4258  CB  SER   271      25.909  34.311  53.400  1.00  0.00           C  
ATOM   4259  HB2 SER   271      25.046  34.392  54.061  1.00  0.00           H  
ATOM   4260  HB3 SER   271      25.733  35.069  52.637  1.00  0.00           H  
ATOM   4261  OG  SER   271      27.064  34.598  54.152  1.00  0.00           O  
ATOM   4262  HG  SER   271      26.789  35.329  54.711  1.00  0.00           H  
ATOM   4263  C   SER   271      26.948  32.720  51.708  1.00  0.00           C  
ATOM   4264  O   SER   271      26.673  32.827  50.530  1.00  0.00           O  
ATOM   4265  N   GLY   272      28.187  32.335  52.116  1.00  0.00           N  
ATOM   4266  H   GLY   272      28.254  32.041  53.080  1.00  0.00           H  
ATOM   4267  CA  GLY   272      29.313  32.086  51.230  1.00  0.00           C  
ATOM   4268  HA2 GLY   272      29.134  31.208  50.610  1.00  0.00           H  
ATOM   4269  HA3 GLY   272      30.141  31.727  51.842  1.00  0.00           H  
ATOM   4270  C   GLY   272      29.665  33.156  50.270  1.00  0.00           C  
ATOM   4271  O   GLY   272      30.109  32.858  49.150  1.00  0.00           O  
ATOM   4272  N   ARG   273      29.570  34.448  50.680  1.00  0.00           N  
ATOM   4273  H   ARG   273      29.140  34.592  51.582  1.00  0.00           H  
ATOM   4274  CA  ARG   273      29.896  35.657  49.918  1.00  0.00           C  
ATOM   4275  HA  ARG   273      29.528  35.591  48.894  1.00  0.00           H  
ATOM   4276  CB  ARG   273      29.124  36.892  50.480  1.00  0.00           C  
ATOM   4277  HB2 ARG   273      29.525  37.828  50.090  1.00  0.00           H  
ATOM   4278  HB3 ARG   273      29.385  37.048  51.527  1.00  0.00           H  
ATOM   4279  CG  ARG   273      27.530  36.881  50.368  1.00  0.00           C  
ATOM   4280  HG2 ARG   273      27.087  36.035  50.895  1.00  0.00           H  
ATOM   4281  HG3 ARG   273      27.177  36.872  49.337  1.00  0.00           H  
ATOM   4282  CD  ARG   273      26.867  38.160  50.962  1.00  0.00           C  
ATOM   4283  HD2 ARG   273      25.836  38.074  50.619  1.00  0.00           H  
ATOM   4284  HD3 ARG   273      27.354  39.015  50.493  1.00  0.00           H  
ATOM   4285  NE  ARG   273      26.799  38.317  52.447  1.00  0.00           N  
ATOM   4286  HE  ARG   273      27.571  38.042  53.037  1.00  0.00           H  
ATOM   4287  CZ  ARG   273      25.896  38.990  53.133  1.00  0.00           C  
ATOM   4288  NH1 ARG   273      26.150  39.364  54.371  1.00  0.00           N  
ATOM   4289 HH11 ARG   273      27.037  39.167  54.812  1.00  0.00           H  
ATOM   4290 HH12 ARG   273      25.453  39.997  54.738  1.00  0.00           H  
ATOM   4291  NH2 ARG   273      24.728  39.277  52.596  1.00  0.00           N  
ATOM   4292 HH21 ARG   273      24.053  39.619  53.265  1.00  0.00           H  
ATOM   4293 HH22 ARG   273      24.393  38.910  51.717  1.00  0.00           H  
ATOM   4294  C   ARG   273      31.368  35.900  49.767  1.00  0.00           C  
ATOM   4295  O   ARG   273      32.118  36.020  50.769  1.00  0.00           O  
ATOM   4296  N   VAL   274      31.804  35.946  48.504  1.00  0.00           N  
ATOM   4297  H   VAL   274      31.092  35.917  47.788  1.00  0.00           H  
ATOM   4298  CA  VAL   274      33.199  35.817  48.081  1.00  0.00           C  
ATOM   4299  HA  VAL   274      33.606  35.043  48.733  1.00  0.00           H  
ATOM   4300  CB  VAL   274      33.219  35.326  46.599  1.00  0.00           C  
ATOM   4301  HB  VAL   274      32.877  36.251  46.135  1.00  0.00           H  
ATOM   4302  CG1 VAL   274      34.643  34.931  46.313  1.00  0.00           C  
ATOM   4303 HG11 VAL   274      34.677  34.224  45.484  1.00  0.00           H  
ATOM   4304 HG12 VAL   274      35.155  35.810  45.922  1.00  0.00           H  
ATOM   4305 HG13 VAL   274      35.113  34.381  47.129  1.00  0.00           H  
ATOM   4306  CG2 VAL   274      32.354  34.095  46.265  1.00  0.00           C  
ATOM   4307 HG21 VAL   274      32.492  34.047  45.185  1.00  0.00           H  
ATOM   4308 HG22 VAL   274      32.666  33.279  46.917  1.00  0.00           H  
ATOM   4309 HG23 VAL   274      31.284  34.254  46.405  1.00  0.00           H  
ATOM   4310  C   VAL   274      33.979  37.129  48.354  1.00  0.00           C  
ATOM   4311  O   VAL   274      33.544  38.199  47.876  1.00  0.00           O  
ATOM   4312  N   LYS   275      35.188  36.964  48.899  1.00  0.00           N  
ATOM   4313  H   LYS   275      35.456  36.009  49.087  1.00  0.00           H  
ATOM   4314  CA  LYS   275      36.188  37.983  49.323  1.00  0.00           C  
ATOM   4315  HA  LYS   275      35.781  38.961  49.067  1.00  0.00           H  
ATOM   4316  CB  LYS   275      36.259  37.941  50.886  1.00  0.00           C  
ATOM   4317  HB2 LYS   275      37.048  38.677  51.042  1.00  0.00           H  
ATOM   4318  HB3 LYS   275      36.662  36.947  51.081  1.00  0.00           H  
ATOM   4319  CG  LYS   275      34.889  38.179  51.625  1.00  0.00           C  
ATOM   4320  HG2 LYS   275      34.916  37.966  52.693  1.00  0.00           H  
ATOM   4321  HG3 LYS   275      34.228  37.377  51.294  1.00  0.00           H  
ATOM   4322  CD  LYS   275      34.349  39.606  51.595  1.00  0.00           C  
ATOM   4323  HD2 LYS   275      34.044  39.847  50.577  1.00  0.00           H  
ATOM   4324  HD3 LYS   275      34.995  40.362  52.042  1.00  0.00           H  
ATOM   4325  CE  LYS   275      33.083  39.614  52.399  1.00  0.00           C  
ATOM   4326  HE2 LYS   275      33.280  39.205  53.390  1.00  0.00           H  
ATOM   4327  HE3 LYS   275      32.304  39.016  51.927  1.00  0.00           H  
ATOM   4328  NZ  LYS   275      32.515  40.912  52.503  1.00  0.00           N  
ATOM   4329  HZ1 LYS   275      33.176  41.569  52.893  1.00  0.00           H  
ATOM   4330  HZ2 LYS   275      32.355  41.284  51.578  1.00  0.00           H  
ATOM   4331  HZ3 LYS   275      31.669  40.848  53.050  1.00  0.00           H  
ATOM   4332  C   LYS   275      37.582  37.863  48.603  1.00  0.00           C  
ATOM   4333  O   LYS   275      38.095  38.962  48.249  1.00  0.00           O  
ATOM   4334  N   THR   276      38.042  36.675  48.395  1.00  0.00           N  
ATOM   4335  H   THR   276      37.578  35.833  48.702  1.00  0.00           H  
ATOM   4336  CA  THR   276      39.384  36.329  47.960  1.00  0.00           C  
ATOM   4337  HA  THR   276      39.710  37.244  47.466  1.00  0.00           H  
ATOM   4338  CB  THR   276      40.380  36.163  49.135  1.00  0.00           C  
ATOM   4339  HB  THR   276      40.437  37.065  49.745  1.00  0.00           H  
ATOM   4340  CG2 THR   276      40.146  34.853  50.013  1.00  0.00           C  
ATOM   4341 HG21 THR   276      39.712  34.044  49.425  1.00  0.00           H  
ATOM   4342 HG22 THR   276      41.035  34.517  50.547  1.00  0.00           H  
ATOM   4343 HG23 THR   276      39.344  34.979  50.740  1.00  0.00           H  
ATOM   4344  OG1 THR   276      41.632  35.982  48.526  1.00  0.00           O  
ATOM   4345  HG1 THR   276      42.161  36.784  48.535  1.00  0.00           H  
ATOM   4346  C   THR   276      39.224  35.179  46.987  1.00  0.00           C  
ATOM   4347  O   THR   276      38.275  34.436  47.086  1.00  0.00           O  
ATOM   4348  N   LEU   277      40.121  35.065  45.925  1.00  0.00           N  
ATOM   4349  H   LEU   277      40.802  35.804  45.830  1.00  0.00           H  
ATOM   4350  CA  LEU   277      39.943  34.225  44.774  1.00  0.00           C  
ATOM   4351  HA  LEU   277      39.648  33.253  45.168  1.00  0.00           H  
ATOM   4352  CB  LEU   277      38.855  34.894  43.834  1.00  0.00           C  
ATOM   4353  HB2 LEU   277      39.217  35.880  43.542  1.00  0.00           H  
ATOM   4354  HB3 LEU   277      37.942  35.041  44.411  1.00  0.00           H  
ATOM   4355  CG  LEU   277      38.657  33.994  42.583  1.00  0.00           C  
ATOM   4356  HG  LEU   277      39.615  33.720  42.140  1.00  0.00           H  
ATOM   4357  CD1 LEU   277      38.015  32.655  43.063  1.00  0.00           C  
ATOM   4358 HD11 LEU   277      38.788  31.970  43.413  1.00  0.00           H  
ATOM   4359 HD12 LEU   277      37.280  32.913  43.826  1.00  0.00           H  
ATOM   4360 HD13 LEU   277      37.561  32.294  42.140  1.00  0.00           H  
ATOM   4361  CD2 LEU   277      37.729  34.712  41.541  1.00  0.00           C  
ATOM   4362 HD21 LEU   277      36.691  34.495  41.795  1.00  0.00           H  
ATOM   4363 HD22 LEU   277      37.870  35.792  41.525  1.00  0.00           H  
ATOM   4364 HD23 LEU   277      37.965  34.270  40.573  1.00  0.00           H  
ATOM   4365  C   LEU   277      41.300  34.181  44.000  1.00  0.00           C  
ATOM   4366  O   LEU   277      41.786  35.105  43.387  1.00  0.00           O  
ATOM   4367  N   CYS   278      41.871  32.980  44.094  1.00  0.00           N  
ATOM   4368  H   CYS   278      41.338  32.297  44.613  1.00  0.00           H  
ATOM   4369  CA  CYS   278      43.160  32.539  43.556  1.00  0.00           C  
ATOM   4370  HA  CYS   278      43.375  33.295  42.801  1.00  0.00           H  
ATOM   4371  CB  CYS   278      44.219  32.652  44.772  1.00  0.00           C  
ATOM   4372  HB2 CYS   278      44.026  31.847  45.482  1.00  0.00           H  
ATOM   4373  HB3 CYS   278      44.290  33.555  45.378  1.00  0.00           H  
ATOM   4374  SG  CYS   278      45.898  32.464  44.092  1.00  0.00           S  
ATOM   4375  HG  CYS   278      46.485  32.273  45.277  1.00  0.00           H  
ATOM   4376  C   CYS   278      43.260  31.173  42.907  1.00  0.00           C  
ATOM   4377  O   CYS   278      42.904  30.223  43.603  1.00  0.00           O  
ATOM   4378  N   LEU   279      43.653  31.133  41.637  1.00  0.00           N  
ATOM   4379  H   LEU   279      44.099  31.941  41.228  1.00  0.00           H  
ATOM   4380  CA  LEU   279      43.921  29.896  40.898  1.00  0.00           C  
ATOM   4381  HA  LEU   279      43.201  29.113  41.135  1.00  0.00           H  
ATOM   4382  CB  LEU   279      43.798  30.225  39.384  1.00  0.00           C  
ATOM   4383  HB2 LEU   279      44.444  31.062  39.119  1.00  0.00           H  
ATOM   4384  HB3 LEU   279      42.778  30.571  39.218  1.00  0.00           H  
ATOM   4385  CG  LEU   279      44.269  29.119  38.415  1.00  0.00           C  
ATOM   4386  HG  LEU   279      45.336  28.902  38.462  1.00  0.00           H  
ATOM   4387  CD1 LEU   279      43.532  27.854  38.647  1.00  0.00           C  
ATOM   4388 HD11 LEU   279      43.648  27.166  37.809  1.00  0.00           H  
ATOM   4389 HD12 LEU   279      43.955  27.423  39.554  1.00  0.00           H  
ATOM   4390 HD13 LEU   279      42.470  27.955  38.870  1.00  0.00           H  
ATOM   4391  CD2 LEU   279      44.122  29.480  37.012  1.00  0.00           C  
ATOM   4392 HD21 LEU   279      44.636  30.420  36.810  1.00  0.00           H  
ATOM   4393 HD22 LEU   279      44.462  28.719  36.310  1.00  0.00           H  
ATOM   4394 HD23 LEU   279      43.042  29.619  36.959  1.00  0.00           H  
ATOM   4395  C   LEU   279      45.383  29.430  41.169  1.00  0.00           C  
ATOM   4396  O   LEU   279      46.317  30.032  40.747  1.00  0.00           O  
ATOM   4397  N   GLN   280      45.545  28.295  41.883  1.00  0.00           N  
ATOM   4398  H   GLN   280      44.754  27.795  42.264  1.00  0.00           H  
ATOM   4399  CA  GLN   280      46.808  27.522  42.123  1.00  0.00           C  
ATOM   4400  HA  GLN   280      47.519  28.278  42.458  1.00  0.00           H  
ATOM   4401  CB  GLN   280      46.603  26.778  43.415  1.00  0.00           C  
ATOM   4402  HB2 GLN   280      45.778  26.086  43.244  1.00  0.00           H  
ATOM   4403  HB3 GLN   280      46.306  27.448  44.223  1.00  0.00           H  
ATOM   4404  CG  GLN   280      47.804  25.936  43.997  1.00  0.00           C  
ATOM   4405  HG2 GLN   280      47.885  25.099  43.303  1.00  0.00           H  
ATOM   4406  HG3 GLN   280      47.548  25.462  44.944  1.00  0.00           H  
ATOM   4407  CD  GLN   280      49.191  26.622  44.123  1.00  0.00           C  
ATOM   4408  OE1 GLN   280      49.304  27.753  44.621  1.00  0.00           O  
ATOM   4409  NE2 GLN   280      50.270  25.926  43.778  1.00  0.00           N  
ATOM   4410 HE21 GLN   280      50.301  25.041  43.293  1.00  0.00           H  
ATOM   4411 HE22 GLN   280      51.201  26.166  44.087  1.00  0.00           H  
ATOM   4412  C   GLN   280      47.326  26.820  40.899  1.00  0.00           C  
ATOM   4413  O   GLN   280      47.475  25.607  40.940  1.00  0.00           O  
ATOM   4414  N   LYS   281      47.579  27.642  39.857  1.00  0.00           N  
ATOM   4415  H   LYS   281      47.368  28.606  40.069  1.00  0.00           H  
ATOM   4416  CA  LYS   281      48.055  27.256  38.505  1.00  0.00           C  
ATOM   4417  HA  LYS   281      47.947  28.162  37.909  1.00  0.00           H  
ATOM   4418  CB  LYS   281      49.593  26.931  38.530  1.00  0.00           C  
ATOM   4419  HB2 LYS   281      49.852  26.022  39.074  1.00  0.00           H  
ATOM   4420  HB3 LYS   281      50.065  27.758  39.061  1.00  0.00           H  
ATOM   4421  CG  LYS   281      50.183  26.823  37.080  1.00  0.00           C  
ATOM   4422  HG2 LYS   281      49.778  27.714  36.600  1.00  0.00           H  
ATOM   4423  HG3 LYS   281      49.794  25.918  36.613  1.00  0.00           H  
ATOM   4424  CD  LYS   281      51.722  26.713  37.214  1.00  0.00           C  
ATOM   4425  HD2 LYS   281      51.886  25.852  37.863  1.00  0.00           H  
ATOM   4426  HD3 LYS   281      52.230  27.602  37.588  1.00  0.00           H  
ATOM   4427  CE  LYS   281      52.361  26.327  35.851  1.00  0.00           C  
ATOM   4428  HE2 LYS   281      52.147  27.150  35.169  1.00  0.00           H  
ATOM   4429  HE3 LYS   281      51.850  25.430  35.501  1.00  0.00           H  
ATOM   4430  NZ  LYS   281      53.826  26.126  35.857  1.00  0.00           N  
ATOM   4431  HZ1 LYS   281      54.065  25.591  35.034  1.00  0.00           H  
ATOM   4432  HZ2 LYS   281      54.357  26.985  35.827  1.00  0.00           H  
ATOM   4433  HZ3 LYS   281      54.197  25.715  36.701  1.00  0.00           H  
ATOM   4434  C   LYS   281      47.083  26.265  37.853  1.00  0.00           C  
ATOM   4435  O   LYS   281      46.182  26.617  37.073  1.00  0.00           O  
ATOM   4436  N   ASN   282      47.156  24.926  38.027  1.00  0.00           N  
ATOM   4437  H   ASN   282      47.731  24.671  38.817  1.00  0.00           H  
ATOM   4438  CA  ASN   282      46.527  23.885  37.224  1.00  0.00           C  
ATOM   4439  HA  ASN   282      46.124  24.273  36.289  1.00  0.00           H  
ATOM   4440  CB  ASN   282      47.528  22.691  36.975  1.00  0.00           C  
ATOM   4441  HB2 ASN   282      46.906  21.798  36.908  1.00  0.00           H  
ATOM   4442  HB3 ASN   282      48.226  22.561  37.802  1.00  0.00           H  
ATOM   4443  CG  ASN   282      48.353  22.857  35.682  1.00  0.00           C  
ATOM   4444  OD1 ASN   282      48.002  23.628  34.836  1.00  0.00           O  
ATOM   4445  ND2 ASN   282      49.375  22.105  35.466  1.00  0.00           N  
ATOM   4446 HD21 ASN   282      49.667  21.859  34.531  1.00  0.00           H  
ATOM   4447 HD22 ASN   282      49.566  21.445  36.206  1.00  0.00           H  
ATOM   4448  C   ASN   282      45.138  23.437  37.913  1.00  0.00           C  
ATOM   4449  O   ASN   282      45.081  22.612  38.844  1.00  0.00           O  
ATOM   4450  N   THR   283      44.161  24.212  37.610  1.00  0.00           N  
ATOM   4451  H   THR   283      44.371  24.967  36.973  1.00  0.00           H  
ATOM   4452  CA  THR   283      42.731  24.018  37.925  1.00  0.00           C  
ATOM   4453  HA  THR   283      42.343  24.813  37.288  1.00  0.00           H  
ATOM   4454  CB  THR   283      42.039  22.762  37.267  1.00  0.00           C  
ATOM   4455  HB  THR   283      40.959  22.911  37.260  1.00  0.00           H  
ATOM   4456  CG2 THR   283      42.525  22.540  35.867  1.00  0.00           C  
ATOM   4457 HG21 THR   283      42.128  21.658  35.365  1.00  0.00           H  
ATOM   4458 HG22 THR   283      42.422  23.452  35.278  1.00  0.00           H  
ATOM   4459 HG23 THR   283      43.571  22.237  35.828  1.00  0.00           H  
ATOM   4460  OG1 THR   283      42.377  21.643  37.945  1.00  0.00           O  
ATOM   4461  HG1 THR   283      41.590  21.099  38.020  1.00  0.00           H  
ATOM   4462  C   THR   283      42.267  24.211  39.362  1.00  0.00           C  
ATOM   4463  O   THR   283      41.100  24.542  39.531  1.00  0.00           O  
ATOM   4464  N   ALA   284      43.139  24.054  40.404  1.00  0.00           N  
ATOM   4465  H   ALA   284      44.056  23.715  40.148  1.00  0.00           H  
ATOM   4466  CA  ALA   284      42.861  24.312  41.851  1.00  0.00           C  
ATOM   4467  HA  ALA   284      41.935  23.781  42.071  1.00  0.00           H  
ATOM   4468  CB  ALA   284      44.053  23.829  42.747  1.00  0.00           C  
ATOM   4469  HB1 ALA   284      44.223  22.755  42.679  1.00  0.00           H  
ATOM   4470  HB2 ALA   284      44.927  24.369  42.384  1.00  0.00           H  
ATOM   4471  HB3 ALA   284      43.799  24.133  43.762  1.00  0.00           H  
ATOM   4472  C   ALA   284      42.487  25.869  42.107  1.00  0.00           C  
ATOM   4473  O   ALA   284      43.277  26.741  42.421  1.00  0.00           O  
ATOM   4474  N   LEU   285      41.190  26.162  41.969  1.00  0.00           N  
ATOM   4475  H   LEU   285      40.621  25.440  41.551  1.00  0.00           H  
ATOM   4476  CA  LEU   285      40.583  27.535  42.231  1.00  0.00           C  
ATOM   4477  HA  LEU   285      41.353  28.278  42.020  1.00  0.00           H  
ATOM   4478  CB  LEU   285      39.398  27.766  41.226  1.00  0.00           C  
ATOM   4479  HB2 LEU   285      38.630  27.027  41.456  1.00  0.00           H  
ATOM   4480  HB3 LEU   285      39.791  27.455  40.258  1.00  0.00           H  
ATOM   4481  CG  LEU   285      38.860  29.214  41.298  1.00  0.00           C  
ATOM   4482  HG  LEU   285      38.778  29.371  42.373  1.00  0.00           H  
ATOM   4483  CD1 LEU   285      39.821  30.214  40.671  1.00  0.00           C  
ATOM   4484 HD11 LEU   285      39.472  31.238  40.798  1.00  0.00           H  
ATOM   4485 HD12 LEU   285      40.844  30.046  41.010  1.00  0.00           H  
ATOM   4486 HD13 LEU   285      39.670  30.110  39.597  1.00  0.00           H  
ATOM   4487  CD2 LEU   285      37.362  29.158  40.750  1.00  0.00           C  
ATOM   4488 HD21 LEU   285      36.810  28.309  41.153  1.00  0.00           H  
ATOM   4489 HD22 LEU   285      36.868  30.109  40.949  1.00  0.00           H  
ATOM   4490 HD23 LEU   285      37.277  29.130  39.664  1.00  0.00           H  
ATOM   4491  C   LEU   285      40.261  27.597  43.742  1.00  0.00           C  
ATOM   4492  O   LEU   285      39.230  27.100  44.222  1.00  0.00           O  
ATOM   4493  N   TRP   286      41.122  28.183  44.570  1.00  0.00           N  
ATOM   4494  H   TRP   286      42.015  28.453  44.182  1.00  0.00           H  
ATOM   4495  CA  TRP   286      40.726  28.684  45.903  1.00  0.00           C  
ATOM   4496  HA  TRP   286      40.190  27.890  46.422  1.00  0.00           H  
ATOM   4497  CB  TRP   286      41.934  29.026  46.825  1.00  0.00           C  
ATOM   4498  HB2 TRP   286      41.396  29.300  47.732  1.00  0.00           H  
ATOM   4499  HB3 TRP   286      42.500  29.858  46.405  1.00  0.00           H  
ATOM   4500  CG  TRP   286      43.020  28.047  47.098  1.00  0.00           C  
ATOM   4501  CD1 TRP   286      43.472  27.168  46.182  1.00  0.00           C  
ATOM   4502  HD1 TRP   286      43.181  27.171  45.142  1.00  0.00           H  
ATOM   4503  NE1 TRP   286      44.401  26.257  46.753  1.00  0.00           N  
ATOM   4504  HE1 TRP   286      44.868  25.569  46.180  1.00  0.00           H  
ATOM   4505  CE2 TRP   286      44.632  26.562  48.078  1.00  0.00           C  
ATOM   4506  CZ2 TRP   286      45.328  25.944  49.152  1.00  0.00           C  
ATOM   4507  HZ2 TRP   286      45.732  24.949  49.048  1.00  0.00           H  
ATOM   4508  CH2 TRP   286      45.207  26.496  50.455  1.00  0.00           C  
ATOM   4509  HH2 TRP   286      45.659  25.818  51.164  1.00  0.00           H  
ATOM   4510  CZ3 TRP   286      44.434  27.632  50.740  1.00  0.00           C  
ATOM   4511  HZ3 TRP   286      44.384  28.023  51.745  1.00  0.00           H  
ATOM   4512  CE3 TRP   286      43.846  28.268  49.670  1.00  0.00           C  
ATOM   4513  HE3 TRP   286      43.324  29.198  49.843  1.00  0.00           H  
ATOM   4514  CD2 TRP   286      43.781  27.723  48.356  1.00  0.00           C  
ATOM   4515  C   TRP   286      39.767  29.881  45.838  1.00  0.00           C  
ATOM   4516  O   TRP   286      40.166  30.968  45.368  1.00  0.00           O  
ATOM   4517  N   ILE   287      38.505  29.722  46.246  1.00  0.00           N  
ATOM   4518  H   ILE   287      38.254  28.801  46.575  1.00  0.00           H  
ATOM   4519  CA  ILE   287      37.410  30.633  46.491  1.00  0.00           C  
ATOM   4520  HA  ILE   287      37.596  31.567  45.961  1.00  0.00           H  
ATOM   4521  CB  ILE   287      36.136  30.062  45.771  1.00  0.00           C  
ATOM   4522  HB  ILE   287      35.758  29.173  46.274  1.00  0.00           H  
ATOM   4523  CG2 ILE   287      34.973  31.087  45.919  1.00  0.00           C  
ATOM   4524 HG21 ILE   287      34.051  30.678  45.506  1.00  0.00           H  
ATOM   4525 HG22 ILE   287      34.848  31.296  46.981  1.00  0.00           H  
ATOM   4526 HG23 ILE   287      35.360  32.021  45.511  1.00  0.00           H  
ATOM   4527  CG1 ILE   287      36.450  29.689  44.340  1.00  0.00           C  
ATOM   4528 HG12 ILE   287      37.307  29.025  44.226  1.00  0.00           H  
ATOM   4529 HG13 ILE   287      36.704  30.566  43.745  1.00  0.00           H  
ATOM   4530  CD1 ILE   287      35.232  29.068  43.554  1.00  0.00           C  
ATOM   4531 HD11 ILE   287      34.436  28.983  44.295  1.00  0.00           H  
ATOM   4532 HD12 ILE   287      34.897  29.655  42.699  1.00  0.00           H  
ATOM   4533 HD13 ILE   287      35.474  28.119  43.077  1.00  0.00           H  
ATOM   4534  C   ILE   287      37.180  30.792  47.981  1.00  0.00           C  
ATOM   4535  O   ILE   287      36.602  29.928  48.604  1.00  0.00           O  
ATOM   4536  N   GLY   288      37.617  31.986  48.452  1.00  0.00           N  
ATOM   4537  H   GLY   288      37.997  32.662  47.805  1.00  0.00           H  
ATOM   4538  CA  GLY   288      37.426  32.311  49.869  1.00  0.00           C  
ATOM   4539  HA2 GLY   288      38.288  32.763  50.360  1.00  0.00           H  
ATOM   4540  HA3 GLY   288      37.299  31.385  50.429  1.00  0.00           H  
ATOM   4541  C   GLY   288      36.354  33.318  50.217  1.00  0.00           C  
ATOM   4542  O   GLY   288      36.212  34.343  49.565  1.00  0.00           O  
ATOM   4543  N   THR   289      35.565  32.977  51.236  1.00  0.00           N  
ATOM   4544  H   THR   289      35.620  32.051  51.637  1.00  0.00           H  
ATOM   4545  CA  THR   289      34.314  33.733  51.526  1.00  0.00           C  
ATOM   4546  HA  THR   289      34.218  34.657  50.957  1.00  0.00           H  
ATOM   4547  CB  THR   289      33.084  32.907  51.310  1.00  0.00           C  
ATOM   4548  HB  THR   289      32.285  33.648  51.283  1.00  0.00           H  
ATOM   4549  CG2 THR   289      33.154  32.048  50.107  1.00  0.00           C  
ATOM   4550 HG21 THR   289      34.004  31.369  50.041  1.00  0.00           H  
ATOM   4551 HG22 THR   289      32.184  31.598  49.899  1.00  0.00           H  
ATOM   4552 HG23 THR   289      33.350  32.668  49.232  1.00  0.00           H  
ATOM   4553  OG1 THR   289      32.856  32.125  52.431  1.00  0.00           O  
ATOM   4554  HG1 THR   289      33.566  31.479  52.448  1.00  0.00           H  
ATOM   4555  C   THR   289      34.362  34.224  52.993  1.00  0.00           C  
ATOM   4556  O   THR   289      34.935  33.677  53.801  1.00  0.00           O  
ATOM   4557  N   GLY   290      33.551  35.259  53.248  1.00  0.00           N  
ATOM   4558  H   GLY   290      32.882  35.610  52.578  1.00  0.00           H  
ATOM   4559  CA  GLY   290      33.304  35.912  54.538  1.00  0.00           C  
ATOM   4560  HA2 GLY   290      32.486  35.473  55.109  1.00  0.00           H  
ATOM   4561  HA3 GLY   290      32.958  36.917  54.296  1.00  0.00           H  
ATOM   4562  C   GLY   290      34.566  36.092  55.305  1.00  0.00           C  
ATOM   4563  O   GLY   290      35.487  36.812  54.825  1.00  0.00           O  
ATOM   4564  N   GLY   291      34.737  35.568  56.466  1.00  0.00           N  
ATOM   4565  H   GLY   291      33.954  35.025  56.799  1.00  0.00           H  
ATOM   4566  CA  GLY   291      35.782  35.757  57.436  1.00  0.00           C  
ATOM   4567  HA2 GLY   291      35.464  35.616  58.469  1.00  0.00           H  
ATOM   4568  HA3 GLY   291      36.190  36.755  57.279  1.00  0.00           H  
ATOM   4569  C   GLY   291      36.944  34.730  57.150  1.00  0.00           C  
ATOM   4570  O   GLY   291      38.118  35.051  57.000  1.00  0.00           O  
ATOM   4571  N   GLY   292      36.605  33.472  56.972  1.00  0.00           N  
ATOM   4572  H   GLY   292      35.655  33.162  57.117  1.00  0.00           H  
ATOM   4573  CA  GLY   292      37.500  32.453  56.385  1.00  0.00           C  
ATOM   4574  HA2 GLY   292      38.426  32.396  56.957  1.00  0.00           H  
ATOM   4575  HA3 GLY   292      37.771  32.708  55.360  1.00  0.00           H  
ATOM   4576  C   GLY   292      36.858  31.088  56.329  1.00  0.00           C  
ATOM   4577  O   GLY   292      37.118  30.192  57.066  1.00  0.00           O  
ATOM   4578  N   HIE   293      35.873  30.958  55.435  1.00  0.00           N  
ATOM   4579  H   HIE   293      35.610  31.798  54.939  1.00  0.00           H  
ATOM   4580  CA  HIE   293      35.540  29.678  54.873  1.00  0.00           C  
ATOM   4581  HA  HIE   293      35.940  28.996  55.623  1.00  0.00           H  
ATOM   4582  CB  HIE   293      34.083  29.311  54.879  1.00  0.00           C  
ATOM   4583  HB2 HIE   293      34.069  28.297  54.480  1.00  0.00           H  
ATOM   4584  HB3 HIE   293      33.599  29.982  54.170  1.00  0.00           H  
ATOM   4585  CG  HIE   293      33.310  29.381  56.160  1.00  0.00           C  
ATOM   4586  ND1 HIE   293      33.458  28.471  57.226  1.00  0.00           N  
ATOM   4587  CE1 HIE   293      32.519  28.818  58.119  1.00  0.00           C  
ATOM   4588  HE1 HIE   293      32.288  28.369  59.074  1.00  0.00           H  
ATOM   4589  NE2 HIE   293      31.856  29.928  57.669  1.00  0.00           N  
ATOM   4590  HE2 HIE   293      31.148  30.398  58.214  1.00  0.00           H  
ATOM   4591  CD2 HIE   293      32.329  30.305  56.449  1.00  0.00           C  
ATOM   4592  HD2 HIE   293      31.942  31.131  55.870  1.00  0.00           H  
ATOM   4593  C   HIE   293      36.122  29.583  53.408  1.00  0.00           C  
ATOM   4594  O   HIE   293      35.673  30.362  52.601  1.00  0.00           O  
ATOM   4595  N   ILE   294      37.051  28.691  53.085  1.00  0.00           N  
ATOM   4596  H   ILE   294      37.281  27.950  53.731  1.00  0.00           H  
ATOM   4597  CA  ILE   294      37.685  28.533  51.760  1.00  0.00           C  
ATOM   4598  HA  ILE   294      37.348  29.236  50.998  1.00  0.00           H  
ATOM   4599  CB  ILE   294      39.233  28.804  51.841  1.00  0.00           C  
ATOM   4600  HB  ILE   294      39.666  28.048  52.497  1.00  0.00           H  
ATOM   4601  CG2 ILE   294      39.943  28.648  50.518  1.00  0.00           C  
ATOM   4602 HG21 ILE   294      39.625  29.453  49.855  1.00  0.00           H  
ATOM   4603 HG22 ILE   294      41.011  28.691  50.733  1.00  0.00           H  
ATOM   4604 HG23 ILE   294      39.741  27.656  50.115  1.00  0.00           H  
ATOM   4605  CG1 ILE   294      39.444  30.257  52.433  1.00  0.00           C  
ATOM   4606 HG12 ILE   294      38.533  30.844  52.324  1.00  0.00           H  
ATOM   4607 HG13 ILE   294      40.164  30.798  51.819  1.00  0.00           H  
ATOM   4608  CD1 ILE   294      39.983  30.107  53.860  1.00  0.00           C  
ATOM   4609 HD11 ILE   294      39.210  29.772  54.552  1.00  0.00           H  
ATOM   4610 HD12 ILE   294      40.873  29.478  53.835  1.00  0.00           H  
ATOM   4611 HD13 ILE   294      40.247  31.123  54.153  1.00  0.00           H  
ATOM   4612  C   ILE   294      37.377  27.157  51.098  1.00  0.00           C  
ATOM   4613  O   ILE   294      37.547  26.181  51.806  1.00  0.00           O  
ATOM   4614  N   LEU   295      36.805  27.263  49.894  1.00  0.00           N  
ATOM   4615  H   LEU   295      36.790  28.168  49.445  1.00  0.00           H  
ATOM   4616  CA  LEU   295      36.474  26.158  48.993  1.00  0.00           C  
ATOM   4617  HA  LEU   295      36.499  25.195  49.502  1.00  0.00           H  
ATOM   4618  CB  LEU   295      35.184  26.488  48.344  1.00  0.00           C  
ATOM   4619  HB2 LEU   295      35.206  27.517  47.987  1.00  0.00           H  
ATOM   4620  HB3 LEU   295      34.349  26.507  49.044  1.00  0.00           H  
ATOM   4621  CG  LEU   295      34.878  25.560  47.189  1.00  0.00           C  
ATOM   4622  HG  LEU   295      35.717  25.625  46.495  1.00  0.00           H  
ATOM   4623  CD1 LEU   295      34.750  24.090  47.633  1.00  0.00           C  
ATOM   4624 HD11 LEU   295      35.692  23.707  48.027  1.00  0.00           H  
ATOM   4625 HD12 LEU   295      34.056  24.173  48.469  1.00  0.00           H  
ATOM   4626 HD13 LEU   295      34.272  23.522  46.834  1.00  0.00           H  
ATOM   4627  CD2 LEU   295      33.649  25.999  46.444  1.00  0.00           C  
ATOM   4628 HD21 LEU   295      33.326  25.193  45.786  1.00  0.00           H  
ATOM   4629 HD22 LEU   295      32.877  26.113  47.205  1.00  0.00           H  
ATOM   4630 HD23 LEU   295      33.904  26.910  45.902  1.00  0.00           H  
ATOM   4631  C   LEU   295      37.585  26.125  47.971  1.00  0.00           C  
ATOM   4632  O   LEU   295      37.817  27.085  47.194  1.00  0.00           O  
ATOM   4633  N   LEU   296      38.346  24.986  47.988  1.00  0.00           N  
ATOM   4634  H   LEU   296      38.180  24.310  48.720  1.00  0.00           H  
ATOM   4635  CA  LEU   296      39.322  24.564  46.976  1.00  0.00           C  
ATOM   4636  HA  LEU   296      39.843  25.454  46.623  1.00  0.00           H  
ATOM   4637  CB  LEU   296      40.426  23.607  47.670  1.00  0.00           C  
ATOM   4638  HB2 LEU   296      41.170  23.270  46.949  1.00  0.00           H  
ATOM   4639  HB3 LEU   296      39.851  22.746  48.010  1.00  0.00           H  
ATOM   4640  CG  LEU   296      41.198  24.329  48.786  1.00  0.00           C  
ATOM   4641  HG  LEU   296      41.300  25.385  48.533  1.00  0.00           H  
ATOM   4642  CD1 LEU   296      40.497  24.250  50.125  1.00  0.00           C  
ATOM   4643 HD11 LEU   296      41.235  24.506  50.886  1.00  0.00           H  
ATOM   4644 HD12 LEU   296      39.700  24.993  50.095  1.00  0.00           H  
ATOM   4645 HD13 LEU   296      40.113  23.255  50.351  1.00  0.00           H  
ATOM   4646  CD2 LEU   296      42.603  23.694  48.923  1.00  0.00           C  
ATOM   4647 HD21 LEU   296      43.152  23.888  48.002  1.00  0.00           H  
ATOM   4648 HD22 LEU   296      43.205  24.089  49.741  1.00  0.00           H  
ATOM   4649 HD23 LEU   296      42.532  22.606  48.936  1.00  0.00           H  
ATOM   4650  C   LEU   296      38.675  23.739  45.826  1.00  0.00           C  
ATOM   4651  O   LEU   296      38.267  22.534  45.989  1.00  0.00           O  
ATOM   4652  N   LEU   297      38.326  24.422  44.724  1.00  0.00           N  
ATOM   4653  H   LEU   297      38.527  25.410  44.675  1.00  0.00           H  
ATOM   4654  CA  LEU   297      37.481  23.790  43.672  1.00  0.00           C  
ATOM   4655  HA  LEU   297      37.155  22.817  44.041  1.00  0.00           H  
ATOM   4656  CB  LEU   297      36.202  24.693  43.494  1.00  0.00           C  
ATOM   4657  HB2 LEU   297      36.561  25.721  43.531  1.00  0.00           H  
ATOM   4658  HB3 LEU   297      35.682  24.538  44.440  1.00  0.00           H  
ATOM   4659  CG  LEU   297      35.262  24.577  42.396  1.00  0.00           C  
ATOM   4660  HG  LEU   297      34.477  25.294  42.636  1.00  0.00           H  
ATOM   4661  CD1 LEU   297      35.904  25.076  41.085  1.00  0.00           C  
ATOM   4662 HD11 LEU   297      36.669  24.390  40.722  1.00  0.00           H  
ATOM   4663 HD12 LEU   297      35.132  25.020  40.317  1.00  0.00           H  
ATOM   4664 HD13 LEU   297      36.306  26.083  41.204  1.00  0.00           H  
ATOM   4665  CD2 LEU   297      34.731  23.153  42.097  1.00  0.00           C  
ATOM   4666 HD21 LEU   297      35.591  22.515  41.894  1.00  0.00           H  
ATOM   4667 HD22 LEU   297      34.283  22.815  43.031  1.00  0.00           H  
ATOM   4668 HD23 LEU   297      33.989  23.252  41.305  1.00  0.00           H  
ATOM   4669  C   LEU   297      38.321  23.558  42.402  1.00  0.00           C  
ATOM   4670  O   LEU   297      38.891  24.438  41.832  1.00  0.00           O  
ATOM   4671  N   ASP   298      38.392  22.248  41.960  1.00  0.00           N  
ATOM   4672  H   ASP   298      37.754  21.592  42.387  1.00  0.00           H  
ATOM   4673  CA  ASP   298      39.016  21.941  40.728  1.00  0.00           C  
ATOM   4674  HA  ASP   298      39.963  22.476  40.657  1.00  0.00           H  
ATOM   4675  CB  ASP   298      39.339  20.458  40.765  1.00  0.00           C  
ATOM   4676  HB2 ASP   298      38.401  19.907  40.702  1.00  0.00           H  
ATOM   4677  HB3 ASP   298      39.668  20.134  41.753  1.00  0.00           H  
ATOM   4678  CG  ASP   298      40.082  19.812  39.601  1.00  0.00           C  
ATOM   4679  OD1 ASP   298      40.589  18.689  39.714  1.00  0.00           O  
ATOM   4680  OD2 ASP   298      40.125  20.375  38.513  1.00  0.00           O  
ATOM   4681  C   ASP   298      38.293  22.389  39.451  1.00  0.00           C  
ATOM   4682  O   ASP   298      37.216  21.798  39.299  1.00  0.00           O  
ATOM   4683  N   LEU   299      38.711  23.285  38.547  1.00  0.00           N  
ATOM   4684  H   LEU   299      39.547  23.839  38.666  1.00  0.00           H  
ATOM   4685  CA  LEU   299      37.924  23.478  37.236  1.00  0.00           C  
ATOM   4686  HA  LEU   299      36.865  23.576  37.473  1.00  0.00           H  
ATOM   4687  CB  LEU   299      38.441  24.848  36.612  1.00  0.00           C  
ATOM   4688  HB2 LEU   299      38.024  25.114  35.640  1.00  0.00           H  
ATOM   4689  HB3 LEU   299      39.512  24.781  36.418  1.00  0.00           H  
ATOM   4690  CG  LEU   299      38.297  26.112  37.456  1.00  0.00           C  
ATOM   4691  HG  LEU   299      38.860  25.890  38.363  1.00  0.00           H  
ATOM   4692  CD1 LEU   299      38.937  27.284  36.766  1.00  0.00           C  
ATOM   4693 HD11 LEU   299      39.973  27.095  36.484  1.00  0.00           H  
ATOM   4694 HD12 LEU   299      38.412  27.425  35.821  1.00  0.00           H  
ATOM   4695 HD13 LEU   299      38.812  28.176  37.379  1.00  0.00           H  
ATOM   4696  CD2 LEU   299      36.884  26.623  37.833  1.00  0.00           C  
ATOM   4697 HD21 LEU   299      36.246  25.886  38.321  1.00  0.00           H  
ATOM   4698 HD22 LEU   299      37.072  27.579  38.320  1.00  0.00           H  
ATOM   4699 HD23 LEU   299      36.283  26.903  36.967  1.00  0.00           H  
ATOM   4700  C   LEU   299      37.864  22.229  36.280  1.00  0.00           C  
ATOM   4701  O   LEU   299      37.523  22.445  35.147  1.00  0.00           O  
ATOM   4702  N   SER   300      37.989  21.050  36.811  1.00  0.00           N  
ATOM   4703  H   SER   300      38.160  20.946  37.801  1.00  0.00           H  
ATOM   4704  CA  SER   300      37.798  19.765  36.041  1.00  0.00           C  
ATOM   4705  HA  SER   300      37.079  19.968  35.248  1.00  0.00           H  
ATOM   4706  CB  SER   300      39.192  19.345  35.510  1.00  0.00           C  
ATOM   4707  HB2 SER   300      39.453  20.207  34.897  1.00  0.00           H  
ATOM   4708  HB3 SER   300      39.012  18.552  34.784  1.00  0.00           H  
ATOM   4709  OG  SER   300      40.098  18.837  36.362  1.00  0.00           O  
ATOM   4710  HG  SER   300      40.208  19.432  37.107  1.00  0.00           H  
ATOM   4711  C   SER   300      37.060  18.729  36.905  1.00  0.00           C  
ATOM   4712  O   SER   300      36.667  18.986  38.040  1.00  0.00           O  
ATOM   4713  N   THR   301      37.043  17.483  36.396  1.00  0.00           N  
ATOM   4714  H   THR   301      37.437  17.441  35.467  1.00  0.00           H  
ATOM   4715  CA  THR   301      36.360  16.195  36.903  1.00  0.00           C  
ATOM   4716  HA  THR   301      35.342  16.296  36.527  1.00  0.00           H  
ATOM   4717  CB  THR   301      36.878  14.857  36.334  1.00  0.00           C  
ATOM   4718  HB  THR   301      36.673  14.017  36.997  1.00  0.00           H  
ATOM   4719  CG2 THR   301      36.382  14.614  34.871  1.00  0.00           C  
ATOM   4720 HG21 THR   301      36.490  15.424  34.150  1.00  0.00           H  
ATOM   4721 HG22 THR   301      36.734  13.668  34.459  1.00  0.00           H  
ATOM   4722 HG23 THR   301      35.316  14.389  34.876  1.00  0.00           H  
ATOM   4723  OG1 THR   301      38.237  14.847  36.279  1.00  0.00           O  
ATOM   4724  HG1 THR   301      38.509  14.276  35.558  1.00  0.00           H  
ATOM   4725  C   THR   301      36.279  15.990  38.431  1.00  0.00           C  
ATOM   4726  O   THR   301      35.191  15.546  38.928  1.00  0.00           O  
ATOM   4727  N   ARG   302      37.386  16.161  39.144  1.00  0.00           N  
ATOM   4728  H   ARG   302      38.296  16.338  38.743  1.00  0.00           H  
ATOM   4729  CA  ARG   302      37.435  16.012  40.624  1.00  0.00           C  
ATOM   4730  HA  ARG   302      37.183  14.977  40.856  1.00  0.00           H  
ATOM   4731  CB  ARG   302      38.893  16.135  41.325  1.00  0.00           C  
ATOM   4732  HB2 ARG   302      39.268  17.145  41.158  1.00  0.00           H  
ATOM   4733  HB3 ARG   302      39.539  15.400  40.846  1.00  0.00           H  
ATOM   4734  CG  ARG   302      38.840  15.997  42.864  1.00  0.00           C  
ATOM   4735  HG2 ARG   302      38.707  14.939  43.091  1.00  0.00           H  
ATOM   4736  HG3 ARG   302      38.099  16.667  43.299  1.00  0.00           H  
ATOM   4737  CD  ARG   302      40.235  16.183  43.439  1.00  0.00           C  
ATOM   4738  HD2 ARG   302      40.527  17.233  43.437  1.00  0.00           H  
ATOM   4739  HD3 ARG   302      40.975  15.754  42.763  1.00  0.00           H  
ATOM   4740  NE  ARG   302      40.259  15.646  44.820  1.00  0.00           N  
ATOM   4741  HE  ARG   302      39.375  15.678  45.308  1.00  0.00           H  
ATOM   4742  CZ  ARG   302      41.068  14.732  45.408  1.00  0.00           C  
ATOM   4743  NH1 ARG   302      42.272  14.417  44.930  1.00  0.00           N  
ATOM   4744 HH11 ARG   302      42.899  13.956  45.574  1.00  0.00           H  
ATOM   4745 HH12 ARG   302      42.505  14.844  44.044  1.00  0.00           H  
ATOM   4746  NH2 ARG   302      40.745  14.214  46.556  1.00  0.00           N  
ATOM   4747 HH21 ARG   302      39.911  14.558  47.010  1.00  0.00           H  
ATOM   4748 HH22 ARG   302      41.443  13.649  47.020  1.00  0.00           H  
ATOM   4749  C   ARG   302      36.434  16.957  41.350  1.00  0.00           C  
ATOM   4750  O   ARG   302      35.811  16.573  42.344  1.00  0.00           O  
ATOM   4751  N   ARG   303      36.179  18.159  40.838  1.00  0.00           N  
ATOM   4752  H   ARG   303      36.774  18.443  40.073  1.00  0.00           H  
ATOM   4753  CA  ARG   303      35.333  19.185  41.475  1.00  0.00           C  
ATOM   4754  HA  ARG   303      35.501  20.073  40.866  1.00  0.00           H  
ATOM   4755  CB  ARG   303      33.868  18.981  41.389  1.00  0.00           C  
ATOM   4756  HB2 ARG   303      33.364  19.920  41.613  1.00  0.00           H  
ATOM   4757  HB3 ARG   303      33.590  18.174  42.066  1.00  0.00           H  
ATOM   4758  CG  ARG   303      33.362  18.458  40.011  1.00  0.00           C  
ATOM   4759  HG2 ARG   303      33.863  17.539  39.708  1.00  0.00           H  
ATOM   4760  HG3 ARG   303      33.421  19.292  39.311  1.00  0.00           H  
ATOM   4761  CD  ARG   303      31.853  18.088  40.037  1.00  0.00           C  
ATOM   4762  HD2 ARG   303      31.160  18.909  40.220  1.00  0.00           H  
ATOM   4763  HD3 ARG   303      31.679  17.254  40.717  1.00  0.00           H  
ATOM   4764  NE  ARG   303      31.368  17.636  38.746  1.00  0.00           N  
ATOM   4765  HE  ARG   303      31.206  16.651  38.590  1.00  0.00           H  
ATOM   4766  CZ  ARG   303      31.279  18.262  37.567  1.00  0.00           C  
ATOM   4767  NH1 ARG   303      30.968  17.604  36.518  1.00  0.00           N  
ATOM   4768 HH11 ARG   303      31.205  16.625  36.449  1.00  0.00           H  
ATOM   4769 HH12 ARG   303      30.990  18.226  35.722  1.00  0.00           H  
ATOM   4770  NH2 ARG   303      31.375  19.561  37.506  1.00  0.00           N  
ATOM   4771 HH21 ARG   303      31.066  19.998  36.650  1.00  0.00           H  
ATOM   4772 HH22 ARG   303      31.454  20.096  38.359  1.00  0.00           H  
ATOM   4773  C   ARG   303      35.755  19.564  42.926  1.00  0.00           C  
ATOM   4774  O   ARG   303      36.682  20.402  43.088  1.00  0.00           O  
ATOM   4775  N   LEU   304      35.022  19.181  43.968  1.00  0.00           N  
ATOM   4776  H   LEU   304      34.271  18.508  43.925  1.00  0.00           H  
ATOM   4777  CA  LEU   304      35.466  19.520  45.294  1.00  0.00           C  
ATOM   4778  HA  LEU   304      35.610  20.589  45.454  1.00  0.00           H  
ATOM   4779  CB  LEU   304      34.489  19.052  46.362  1.00  0.00           C  
ATOM   4780  HB2 LEU   304      34.292  17.985  46.256  1.00  0.00           H  
ATOM   4781  HB3 LEU   304      33.582  19.618  46.149  1.00  0.00           H  
ATOM   4782  CG  LEU   304      34.842  19.354  47.849  1.00  0.00           C  
ATOM   4783  HG  LEU   304      35.666  18.720  48.179  1.00  0.00           H  
ATOM   4784  CD1 LEU   304      35.268  20.851  48.032  1.00  0.00           C  
ATOM   4785 HD11 LEU   304      36.012  21.314  47.385  1.00  0.00           H  
ATOM   4786 HD12 LEU   304      34.321  21.359  47.852  1.00  0.00           H  
ATOM   4787 HD13 LEU   304      35.626  20.968  49.055  1.00  0.00           H  
ATOM   4788  CD2 LEU   304      33.685  19.023  48.720  1.00  0.00           C  
ATOM   4789 HD21 LEU   304      33.401  18.007  48.445  1.00  0.00           H  
ATOM   4790 HD22 LEU   304      33.955  19.170  49.766  1.00  0.00           H  
ATOM   4791 HD23 LEU   304      32.893  19.735  48.486  1.00  0.00           H  
ATOM   4792  C   LEU   304      36.786  18.777  45.612  1.00  0.00           C  
ATOM   4793  O   LEU   304      36.844  17.535  45.773  1.00  0.00           O  
ATOM   4794  N   ILE   305      37.870  19.522  45.810  1.00  0.00           N  
ATOM   4795  H   ILE   305      37.721  20.493  45.576  1.00  0.00           H  
ATOM   4796  CA  ILE   305      39.127  19.099  46.495  1.00  0.00           C  
ATOM   4797  HA  ILE   305      39.371  18.105  46.120  1.00  0.00           H  
ATOM   4798  CB  ILE   305      40.362  19.951  46.142  1.00  0.00           C  
ATOM   4799  HB  ILE   305      40.290  20.856  46.745  1.00  0.00           H  
ATOM   4800  CG2 ILE   305      41.616  19.294  46.777  1.00  0.00           C  
ATOM   4801 HG21 ILE   305      42.454  19.978  46.648  1.00  0.00           H  
ATOM   4802 HG22 ILE   305      41.631  19.267  47.866  1.00  0.00           H  
ATOM   4803 HG23 ILE   305      41.702  18.283  46.378  1.00  0.00           H  
ATOM   4804  CG1 ILE   305      40.621  20.156  44.653  1.00  0.00           C  
ATOM   4805 HG12 ILE   305      39.771  20.665  44.198  1.00  0.00           H  
ATOM   4806 HG13 ILE   305      40.763  19.181  44.187  1.00  0.00           H  
ATOM   4807  CD1 ILE   305      41.854  21.016  44.275  1.00  0.00           C  
ATOM   4808 HD11 ILE   305      41.807  21.924  44.876  1.00  0.00           H  
ATOM   4809 HD12 ILE   305      42.838  20.577  44.438  1.00  0.00           H  
ATOM   4810 HD13 ILE   305      41.827  21.336  43.234  1.00  0.00           H  
ATOM   4811  C   ILE   305      38.898  19.003  48.022  1.00  0.00           C  
ATOM   4812  O   ILE   305      39.119  17.937  48.611  1.00  0.00           O  
ATOM   4813  N   ARG   306      38.440  20.037  48.719  1.00  0.00           N  
ATOM   4814  H   ARG   306      38.388  20.910  48.213  1.00  0.00           H  
ATOM   4815  CA  ARG   306      38.085  20.166  50.138  1.00  0.00           C  
ATOM   4816  HA  ARG   306      37.378  19.370  50.370  1.00  0.00           H  
ATOM   4817  CB  ARG   306      39.239  19.681  51.046  1.00  0.00           C  
ATOM   4818  HB2 ARG   306      39.416  18.605  51.062  1.00  0.00           H  
ATOM   4819  HB3 ARG   306      38.804  19.773  52.041  1.00  0.00           H  
ATOM   4820  CG  ARG   306      40.532  20.501  51.011  1.00  0.00           C  
ATOM   4821  HG2 ARG   306      40.349  21.548  51.251  1.00  0.00           H  
ATOM   4822  HG3 ARG   306      40.982  20.414  50.022  1.00  0.00           H  
ATOM   4823  CD  ARG   306      41.592  20.105  52.075  1.00  0.00           C  
ATOM   4824  HD2 ARG   306      42.423  20.806  51.997  1.00  0.00           H  
ATOM   4825  HD3 ARG   306      41.959  19.115  51.804  1.00  0.00           H  
ATOM   4826  NE  ARG   306      41.115  20.214  53.439  1.00  0.00           N  
ATOM   4827  HE  ARG   306      40.335  19.621  53.683  1.00  0.00           H  
ATOM   4828  CZ  ARG   306      41.732  20.840  54.447  1.00  0.00           C  
ATOM   4829  NH1 ARG   306      42.907  21.460  54.334  1.00  0.00           N  
ATOM   4830 HH11 ARG   306      43.301  21.495  53.405  1.00  0.00           H  
ATOM   4831 HH12 ARG   306      43.329  22.025  55.058  1.00  0.00           H  
ATOM   4832  NH2 ARG   306      41.277  20.758  55.599  1.00  0.00           N  
ATOM   4833 HH21 ARG   306      41.918  20.827  56.377  1.00  0.00           H  
ATOM   4834 HH22 ARG   306      40.322  20.479  55.774  1.00  0.00           H  
ATOM   4835  C   ARG   306      37.604  21.523  50.530  1.00  0.00           C  
ATOM   4836  O   ARG   306      37.771  22.541  49.850  1.00  0.00           O  
ATOM   4837  N   VAL   307      36.945  21.624  51.673  1.00  0.00           N  
ATOM   4838  H   VAL   307      36.917  20.883  52.359  1.00  0.00           H  
ATOM   4839  CA  VAL   307      36.607  22.887  52.357  1.00  0.00           C  
ATOM   4840  HA  VAL   307      36.635  23.768  51.716  1.00  0.00           H  
ATOM   4841  CB  VAL   307      35.037  22.854  52.624  1.00  0.00           C  
ATOM   4842  HB  VAL   307      34.813  22.224  53.484  1.00  0.00           H  
ATOM   4843  CG1 VAL   307      34.619  24.350  52.930  1.00  0.00           C  
ATOM   4844 HG11 VAL   307      33.541  24.512  52.947  1.00  0.00           H  
ATOM   4845 HG12 VAL   307      35.019  24.663  53.894  1.00  0.00           H  
ATOM   4846 HG13 VAL   307      34.987  25.110  52.240  1.00  0.00           H  
ATOM   4847  CG2 VAL   307      34.184  22.453  51.434  1.00  0.00           C  
ATOM   4848 HG21 VAL   307      34.233  21.384  51.225  1.00  0.00           H  
ATOM   4849 HG22 VAL   307      33.177  22.586  51.831  1.00  0.00           H  
ATOM   4850 HG23 VAL   307      34.393  23.136  50.611  1.00  0.00           H  
ATOM   4851  C   VAL   307      37.335  23.044  53.695  1.00  0.00           C  
ATOM   4852  O   VAL   307      37.435  22.076  54.428  1.00  0.00           O  
ATOM   4853  N   ILE   308      37.966  24.187  53.828  1.00  0.00           N  
ATOM   4854  H   ILE   308      37.878  24.853  53.074  1.00  0.00           H  
ATOM   4855  CA  ILE   308      38.574  24.747  55.036  1.00  0.00           C  
ATOM   4856  HA  ILE   308      38.776  23.880  55.666  1.00  0.00           H  
ATOM   4857  CB  ILE   308      39.941  25.462  54.728  1.00  0.00           C  
ATOM   4858  HB  ILE   308      39.629  26.349  54.177  1.00  0.00           H  
ATOM   4859  CG2 ILE   308      40.614  26.080  56.045  1.00  0.00           C  
ATOM   4860 HG21 ILE   308      41.642  26.331  55.783  1.00  0.00           H  
ATOM   4861 HG22 ILE   308      40.166  27.026  56.350  1.00  0.00           H  
ATOM   4862 HG23 ILE   308      40.613  25.390  56.889  1.00  0.00           H  
ATOM   4863  CG1 ILE   308      40.935  24.609  54.043  1.00  0.00           C  
ATOM   4864 HG12 ILE   308      40.458  24.124  53.191  1.00  0.00           H  
ATOM   4865 HG13 ILE   308      41.124  23.819  54.770  1.00  0.00           H  
ATOM   4866  CD1 ILE   308      42.214  25.310  53.497  1.00  0.00           C  
ATOM   4867 HD11 ILE   308      41.878  26.192  52.953  1.00  0.00           H  
ATOM   4868 HD12 ILE   308      42.937  25.688  54.220  1.00  0.00           H  
ATOM   4869 HD13 ILE   308      42.703  24.619  52.809  1.00  0.00           H  
ATOM   4870  C   ILE   308      37.655  25.780  55.703  1.00  0.00           C  
ATOM   4871  O   ILE   308      37.082  26.613  55.087  1.00  0.00           O  
ATOM   4872  N   TYR   309      37.371  25.573  57.028  1.00  0.00           N  
ATOM   4873  H   TYR   309      37.950  24.962  57.586  1.00  0.00           H  
ATOM   4874  CA  TYR   309      36.254  26.266  57.830  1.00  0.00           C  
ATOM   4875  HA  TYR   309      35.718  26.948  57.170  1.00  0.00           H  
ATOM   4876  CB  TYR   309      35.273  25.156  58.353  1.00  0.00           C  
ATOM   4877  HB2 TYR   309      34.652  25.654  59.097  1.00  0.00           H  
ATOM   4878  HB3 TYR   309      35.857  24.463  58.958  1.00  0.00           H  
ATOM   4879  CG  TYR   309      34.435  24.444  57.300  1.00  0.00           C  
ATOM   4880  CD1 TYR   309      33.247  25.040  56.818  1.00  0.00           C  
ATOM   4881  HD1 TYR   309      32.830  25.979  57.151  1.00  0.00           H  
ATOM   4882  CE1 TYR   309      32.399  24.189  55.976  1.00  0.00           C  
ATOM   4883  HE1 TYR   309      31.478  24.653  55.657  1.00  0.00           H  
ATOM   4884  CZ  TYR   309      32.710  22.924  55.704  1.00  0.00           C  
ATOM   4885  OH  TYR   309      31.938  22.123  54.904  1.00  0.00           O  
ATOM   4886  HH  TYR   309      31.162  22.514  54.497  1.00  0.00           H  
ATOM   4887  CE2 TYR   309      33.941  22.429  56.126  1.00  0.00           C  
ATOM   4888  HE2 TYR   309      34.286  21.419  55.955  1.00  0.00           H  
ATOM   4889  CD2 TYR   309      34.802  23.161  56.910  1.00  0.00           C  
ATOM   4890  HD2 TYR   309      35.748  22.802  57.286  1.00  0.00           H  
ATOM   4891  C   TYR   309      36.655  27.155  59.100  1.00  0.00           C  
ATOM   4892  O   TYR   309      37.465  26.719  59.917  1.00  0.00           O  
ATOM   4893  N   ASN   310      36.175  28.371  59.099  1.00  0.00           N  
ATOM   4894  H   ASN   310      35.480  28.614  58.407  1.00  0.00           H  
ATOM   4895  CA  ASN   310      36.418  29.494  60.161  1.00  0.00           C  
ATOM   4896  HA  ASN   310      35.988  30.371  59.676  1.00  0.00           H  
ATOM   4897  CB  ASN   310      35.671  29.219  61.490  1.00  0.00           C  
ATOM   4898  HB2 ASN   310      35.832  29.911  62.316  1.00  0.00           H  
ATOM   4899  HB3 ASN   310      35.977  28.269  61.926  1.00  0.00           H  
ATOM   4900  CG  ASN   310      34.193  29.201  61.359  1.00  0.00           C  
ATOM   4901  OD1 ASN   310      33.569  30.139  60.927  1.00  0.00           O  
ATOM   4902  ND2 ASN   310      33.550  28.173  61.788  1.00  0.00           N  
ATOM   4903 HD21 ASN   310      34.088  27.405  62.164  1.00  0.00           H  
ATOM   4904 HD22 ASN   310      32.544  28.268  61.768  1.00  0.00           H  
ATOM   4905  C   ASN   310      37.872  29.776  60.419  1.00  0.00           C  
ATOM   4906  O   ASN   310      38.307  29.905  61.574  1.00  0.00           O  
ATOM   4907  N   PHE   311      38.771  29.798  59.406  1.00  0.00           N  
ATOM   4908  H   PHE   311      38.325  29.652  58.512  1.00  0.00           H  
ATOM   4909  CA  PHE   311      40.223  29.780  59.514  1.00  0.00           C  
ATOM   4910  HA  PHE   311      40.544  28.917  60.098  1.00  0.00           H  
ATOM   4911  CB  PHE   311      40.910  29.451  58.131  1.00  0.00           C  
ATOM   4912  HB2 PHE   311      40.315  29.895  57.334  1.00  0.00           H  
ATOM   4913  HB3 PHE   311      40.858  28.381  57.929  1.00  0.00           H  
ATOM   4914  CG  PHE   311      42.293  29.896  57.845  1.00  0.00           C  
ATOM   4915  CD1 PHE   311      42.442  31.252  57.446  1.00  0.00           C  
ATOM   4916  HD1 PHE   311      41.650  31.979  57.342  1.00  0.00           H  
ATOM   4917  CE1 PHE   311      43.749  31.760  57.260  1.00  0.00           C  
ATOM   4918  HE1 PHE   311      43.812  32.773  56.889  1.00  0.00           H  
ATOM   4919  CZ  PHE   311      44.833  30.923  57.356  1.00  0.00           C  
ATOM   4920  HZ  PHE   311      45.850  31.157  57.075  1.00  0.00           H  
ATOM   4921  CE2 PHE   311      44.628  29.654  57.917  1.00  0.00           C  
ATOM   4922  HE2 PHE   311      45.535  29.112  58.143  1.00  0.00           H  
ATOM   4923  CD2 PHE   311      43.377  29.064  58.021  1.00  0.00           C  
ATOM   4924  HD2 PHE   311      43.280  27.999  58.174  1.00  0.00           H  
ATOM   4925  C   PHE   311      40.844  31.063  60.139  1.00  0.00           C  
ATOM   4926  O   PHE   311      41.862  30.972  60.861  1.00  0.00           O  
ATOM   4927  N   CYS   312      40.302  32.292  59.905  1.00  0.00           N  
ATOM   4928  H   CYS   312      39.463  32.314  59.342  1.00  0.00           H  
ATOM   4929  CA  CYS   312      40.710  33.422  60.670  1.00  0.00           C  
ATOM   4930  HA  CYS   312      40.922  33.098  61.689  1.00  0.00           H  
ATOM   4931  CB  CYS   312      41.827  34.182  60.038  1.00  0.00           C  
ATOM   4932  HB2 CYS   312      42.704  33.570  59.827  1.00  0.00           H  
ATOM   4933  HB3 CYS   312      42.232  34.933  60.715  1.00  0.00           H  
ATOM   4934  SG  CYS   312      41.458  34.979  58.512  1.00  0.00           S  
ATOM   4935  HG  CYS   312      40.243  35.511  58.671  1.00  0.00           H  
ATOM   4936  C   CYS   312      39.561  34.416  60.826  1.00  0.00           C  
ATOM   4937  O   CYS   312      38.439  34.061  60.621  1.00  0.00           O
[truncated: 57,708 more chars]
