# Supplementary material for: Cache: Utilizing ultra-large library screening in Rosetta to identify novel binders of the WD-repeat domain of Leucine-Rich Repeat Kinase 2
Source: J Cheminform. 2025 Sep 25;17:145. doi: 10.1186/s13321-025-01084-3 (PMC12465524; doi:10.1186/s13321-025-01084-3)
Supplement: Supplementary file 1 — Supplementary material 1. Files S: All clustered PDB structures and clustering information from the MDsimulation. [file 13321_2025_1084_MOESM1_ESM.zip › rep.c7.pdb]

CRYST1   90.386   81.480   89.519  90.00  90.00  90.00               1
ATOM      1  N   THR     1      54.622  24.267  55.951  1.00  0.00           N  
ATOM      2  H1  THR     1      54.091  23.615  55.391  1.00  0.00           H  
ATOM      3  H2  THR     1      55.186  23.802  56.647  1.00  0.00           H  
ATOM      4  H3  THR     1      55.350  24.690  55.392  1.00  0.00           H  
ATOM      5  CA  THR     1      53.715  25.280  56.558  1.00  0.00           C  
ATOM      6  HA  THR     1      53.365  26.031  55.850  1.00  0.00           H  
ATOM      7  CB  THR     1      52.499  24.909  57.347  1.00  0.00           C  
ATOM      8  HB  THR     1      52.762  24.522  58.332  1.00  0.00           H  
ATOM      9  CG2 THR     1      51.428  26.031  57.542  1.00  0.00           C  
ATOM     10 HG21 THR     1      50.636  25.612  58.163  1.00  0.00           H  
ATOM     11 HG22 THR     1      51.630  26.866  58.212  1.00  0.00           H  
ATOM     12 HG23 THR     1      51.017  26.233  56.553  1.00  0.00           H  
ATOM     13  OG1 THR     1      51.769  23.905  56.682  1.00  0.00           O  
ATOM     14  HG1 THR     1      51.738  24.072  55.738  1.00  0.00           H  
ATOM     15  C   THR     1      54.636  26.102  57.496  1.00  0.00           C  
ATOM     16  O   THR     1      55.397  25.563  58.362  1.00  0.00           O  
ATOM     17  N   ARG     2      54.433  27.360  57.487  1.00  0.00           N  
ATOM     18  H   ARG     2      53.745  27.716  56.838  1.00  0.00           H  
ATOM     19  CA  ARG     2      55.073  28.410  58.345  1.00  0.00           C  
ATOM     20  HA  ARG     2      55.150  28.064  59.376  1.00  0.00           H  
ATOM     21  CB  ARG     2      56.527  28.705  57.779  1.00  0.00           C  
ATOM     22  HB2 ARG     2      56.360  28.920  56.724  1.00  0.00           H  
ATOM     23  HB3 ARG     2      57.141  27.818  57.929  1.00  0.00           H  
ATOM     24  CG  ARG     2      57.219  29.873  58.407  1.00  0.00           C  
ATOM     25  HG2 ARG     2      56.539  30.724  58.366  1.00  0.00           H  
ATOM     26  HG3 ARG     2      58.089  30.091  57.788  1.00  0.00           H  
ATOM     27  CD  ARG     2      57.771  29.610  59.772  1.00  0.00           C  
ATOM     28  HD2 ARG     2      58.700  29.039  59.772  1.00  0.00           H  
ATOM     29  HD3 ARG     2      56.912  29.141  60.252  1.00  0.00           H  
ATOM     30  NE  ARG     2      57.900  30.889  60.495  1.00  0.00           N  
ATOM     31  HE  ARG     2      58.470  31.604  60.066  1.00  0.00           H  
ATOM     32  CZ  ARG     2      57.547  31.170  61.669  1.00  0.00           C  
ATOM     33  NH1 ARG     2      56.748  30.556  62.471  1.00  0.00           N  
ATOM     34 HH11 ARG     2      56.766  30.923  63.412  1.00  0.00           H  
ATOM     35 HH12 ARG     2      56.377  29.668  62.166  1.00  0.00           H  
ATOM     36  NH2 ARG     2      57.924  32.302  62.221  1.00  0.00           N  
ATOM     37 HH21 ARG     2      58.679  32.808  61.781  1.00  0.00           H  
ATOM     38 HH22 ARG     2      57.778  32.401  63.216  1.00  0.00           H  
ATOM     39  C   ARG     2      54.247  29.604  58.615  1.00  0.00           C  
ATOM     40  O   ARG     2      54.054  30.426  57.717  1.00  0.00           O  
ATOM     41  N   ARG     3      53.720  29.785  59.848  1.00  0.00           N  
ATOM     42  H   ARG     3      54.027  29.210  60.619  1.00  0.00           H  
ATOM     43  CA  ARG     3      52.701  30.873  60.277  1.00  0.00           C  
ATOM     44  HA  ARG     3      52.074  31.146  59.428  1.00  0.00           H  
ATOM     45  CB  ARG     3      51.735  30.225  61.365  1.00  0.00           C  
ATOM     46  HB2 ARG     3      51.138  31.055  61.744  1.00  0.00           H  
ATOM     47  HB3 ARG     3      52.259  29.977  62.289  1.00  0.00           H  
ATOM     48  CG  ARG     3      50.920  28.935  60.951  1.00  0.00           C  
ATOM     49  HG2 ARG     3      51.698  28.219  60.688  1.00  0.00           H  
ATOM     50  HG3 ARG     3      50.387  29.027  60.004  1.00  0.00           H  
ATOM     51  CD  ARG     3      49.932  28.424  61.994  1.00  0.00           C  
ATOM     52  HD2 ARG     3      50.366  28.294  62.985  1.00  0.00           H  
ATOM     53  HD3 ARG     3      49.509  27.466  61.690  1.00  0.00           H  
ATOM     54  NE  ARG     3      48.804  29.396  62.229  1.00  0.00           N  
ATOM     55  HE  ARG     3      48.070  29.216  61.558  1.00  0.00           H  
ATOM     56  CZ  ARG     3      48.523  30.206  63.213  1.00  0.00           C  
ATOM     57  NH1 ARG     3      49.407  30.261  64.269  1.00  0.00           N  
ATOM     58 HH11 ARG     3      50.333  29.858  64.261  1.00  0.00           H  
ATOM     59 HH12 ARG     3      49.226  30.978  64.956  1.00  0.00           H  
ATOM     60  NH2 ARG     3      47.565  31.064  63.198  1.00  0.00           N  
ATOM     61 HH21 ARG     3      47.423  31.728  63.945  1.00  0.00           H  
ATOM     62 HH22 ARG     3      46.855  30.927  62.493  1.00  0.00           H  
ATOM     63  C   ARG     3      53.447  32.051  60.853  1.00  0.00           C  
ATOM     64  O   ARG     3      53.825  32.127  62.002  1.00  0.00           O  
ATOM     65  N   ILE     4      53.639  33.098  59.982  1.00  0.00           N  
ATOM     66  H   ILE     4      53.195  33.069  59.076  1.00  0.00           H  
ATOM     67  CA  ILE     4      54.296  34.373  60.489  1.00  0.00           C  
ATOM     68  HA  ILE     4      55.063  34.094  61.212  1.00  0.00           H  
ATOM     69  CB  ILE     4      54.987  35.017  59.202  1.00  0.00           C  
ATOM     70  HB  ILE     4      54.382  34.785  58.326  1.00  0.00           H  
ATOM     71  CG2 ILE     4      55.111  36.563  59.192  1.00  0.00           C  
ATOM     72 HG21 ILE     4      54.135  37.048  59.231  1.00  0.00           H  
ATOM     73 HG22 ILE     4      55.668  37.019  60.010  1.00  0.00           H  
ATOM     74 HG23 ILE     4      55.743  36.963  58.399  1.00  0.00           H  
ATOM     75  CG1 ILE     4      56.406  34.491  58.986  1.00  0.00           C  
ATOM     76 HG12 ILE     4      56.847  34.871  58.064  1.00  0.00           H  
ATOM     77 HG13 ILE     4      56.330  33.404  58.964  1.00  0.00           H  
ATOM     78  CD1 ILE     4      57.462  34.754  60.086  1.00  0.00           C  
ATOM     79 HD11 ILE     4      57.885  35.758  60.054  1.00  0.00           H  
ATOM     80 HD12 ILE     4      56.995  34.658  61.066  1.00  0.00           H  
ATOM     81 HD13 ILE     4      58.226  33.989  59.950  1.00  0.00           H  
ATOM     82  C   ILE     4      53.191  35.269  60.956  1.00  0.00           C  
ATOM     83  O   ILE     4      52.304  35.691  60.242  1.00  0.00           O  
ATOM     84  N   LEU     5      53.210  35.512  62.218  1.00  0.00           N  
ATOM     85  H   LEU     5      53.988  35.096  62.708  1.00  0.00           H  
ATOM     86  CA  LEU     5      52.423  36.584  62.915  1.00  0.00           C  
ATOM     87  HA  LEU     5      51.391  36.482  62.578  1.00  0.00           H  
ATOM     88  CB  LEU     5      52.223  36.259  64.446  1.00  0.00           C  
ATOM     89  HB2 LEU     5      51.363  36.873  64.714  1.00  0.00           H  
ATOM     90  HB3 LEU     5      53.080  36.656  64.990  1.00  0.00           H  
ATOM     91  CG  LEU     5      51.883  34.844  64.953  1.00  0.00           C  
ATOM     92  HG  LEU     5      52.718  34.213  64.651  1.00  0.00           H  
ATOM     93  CD1 LEU     5      51.720  34.886  66.461  1.00  0.00           C  
ATOM     94 HD11 LEU     5      52.111  33.959  66.882  1.00  0.00           H  
ATOM     95 HD12 LEU     5      52.098  35.779  66.958  1.00  0.00           H  
ATOM     96 HD13 LEU     5      50.649  34.979  66.642  1.00  0.00           H  
ATOM     97  CD2 LEU     5      50.591  34.281  64.297  1.00  0.00           C  
ATOM     98 HD21 LEU     5      50.781  34.180  63.229  1.00  0.00           H  
ATOM     99 HD22 LEU     5      50.254  33.350  64.752  1.00  0.00           H  
ATOM    100 HD23 LEU     5      49.790  35.018  64.346  1.00  0.00           H  
ATOM    101  C   LEU     5      52.889  38.060  62.647  1.00  0.00           C  
ATOM    102  O   LEU     5      53.924  38.566  63.177  1.00  0.00           O  
ATOM    103  N   LEU     6      52.227  38.790  61.735  1.00  0.00           N  
ATOM    104  H   LEU     6      51.336  38.402  61.460  1.00  0.00           H  
ATOM    105  CA  LEU     6      52.582  40.169  61.346  1.00  0.00           C  
ATOM    106  HA  LEU     6      53.635  40.184  61.068  1.00  0.00           H  
ATOM    107  CB  LEU     6      51.875  40.618  60.042  1.00  0.00           C  
ATOM    108  HB2 LEU     6      52.092  41.680  59.921  1.00  0.00           H  
ATOM    109  HB3 LEU     6      50.807  40.680  60.251  1.00  0.00           H  
ATOM    110  CG  LEU     6      52.069  39.742  58.718  1.00  0.00           C  
ATOM    111  HG  LEU     6      51.735  38.740  58.990  1.00  0.00           H  
ATOM    112  CD1 LEU     6      51.033  40.130  57.640  1.00  0.00           C  
ATOM    113 HD11 LEU     6      51.256  39.705  56.660  1.00  0.00           H  
ATOM    114 HD12 LEU     6      50.096  39.783  58.076  1.00  0.00           H  
ATOM    115 HD13 LEU     6      51.070  41.213  57.527  1.00  0.00           H  
ATOM    116  CD2 LEU     6      53.542  39.818  58.141  1.00  0.00           C  
ATOM    117 HD21 LEU     6      53.627  38.853  57.642  1.00  0.00           H  
ATOM    118 HD22 LEU     6      53.624  40.562  57.349  1.00  0.00           H  
ATOM    119 HD23 LEU     6      54.218  39.995  58.978  1.00  0.00           H  
ATOM    120  C   LEU     6      52.281  40.988  62.620  1.00  0.00           C  
ATOM    121  O   LEU     6      51.115  40.962  63.145  1.00  0.00           O  
ATOM    122  N   PRO     7      53.180  41.655  63.303  1.00  0.00           N  
ATOM    123  CD  PRO     7      54.438  42.106  62.783  1.00  0.00           C  
ATOM    124  HD2 PRO     7      54.240  43.150  62.540  1.00  0.00           H  
ATOM    125  HD3 PRO     7      54.771  41.509  61.935  1.00  0.00           H  
ATOM    126  CG  PRO     7      55.387  41.938  63.970  1.00  0.00           C  
ATOM    127  HG2 PRO     7      55.680  40.900  64.130  1.00  0.00           H  
ATOM    128  HG3 PRO     7      56.301  42.483  63.732  1.00  0.00           H  
ATOM    129  CB  PRO     7      54.620  42.384  65.127  1.00  0.00           C  
ATOM    130  HB2 PRO     7      54.904  42.082  66.135  1.00  0.00           H  
ATOM    131  HB3 PRO     7      54.582  43.465  65.263  1.00  0.00           H  
ATOM    132  CA  PRO     7      53.236  41.842  64.757  1.00  0.00           C  
ATOM    133  HA  PRO     7      53.142  40.907  65.309  1.00  0.00           H  
ATOM    134  C   PRO     7      52.027  42.598  65.432  1.00  0.00           C  
ATOM    135  O   PRO     7      51.808  43.765  65.189  1.00  0.00           O  
ATOM    136  N   LYS     8      51.333  41.914  66.371  1.00  0.00           N  
ATOM    137  H   LYS     8      51.480  40.915  66.399  1.00  0.00           H  
ATOM    138  CA  LYS     8      50.359  42.542  67.325  1.00  0.00           C  
ATOM    139  HA  LYS     8      49.753  41.754  67.771  1.00  0.00           H  
ATOM    140  CB  LYS     8      50.977  43.343  68.533  1.00  0.00           C  
ATOM    141  HB2 LYS     8      50.322  43.962  69.146  1.00  0.00           H  
ATOM    142  HB3 LYS     8      51.742  43.986  68.098  1.00  0.00           H  
ATOM    143  CG  LYS     8      51.726  42.415  69.516  1.00  0.00           C  
ATOM    144  HG2 LYS     8      52.426  41.863  68.890  1.00  0.00           H  
ATOM    145  HG3 LYS     8      50.991  41.723  69.928  1.00  0.00           H  
ATOM    146  CD  LYS     8      52.558  43.259  70.547  1.00  0.00           C  
ATOM    147  HD2 LYS     8      51.876  44.058  70.837  1.00  0.00           H  
ATOM    148  HD3 LYS     8      53.484  43.648  70.123  1.00  0.00           H  
ATOM    149  CE  LYS     8      52.825  42.412  71.768  1.00  0.00           C  
ATOM    150  HE2 LYS     8      53.377  41.544  71.407  1.00  0.00           H  
ATOM    151  HE3 LYS     8      51.875  42.112  72.210  1.00  0.00           H  
ATOM    152  NZ  LYS     8      53.646  43.074  72.893  1.00  0.00           N  
ATOM    153  HZ1 LYS     8      53.666  42.468  73.701  1.00  0.00           H  
ATOM    154  HZ2 LYS     8      54.625  43.000  72.656  1.00  0.00           H  
ATOM    155  HZ3 LYS     8      53.410  44.049  73.012  1.00  0.00           H  
ATOM    156  C   LYS     8      49.295  43.329  66.612  1.00  0.00           C  
ATOM    157  O   LYS     8      49.246  44.572  66.803  1.00  0.00           O  
ATOM    158  N   ASN     9      48.548  42.654  65.783  1.00  0.00           N  
ATOM    159  H   ASN     9      48.671  41.654  65.704  1.00  0.00           H  
ATOM    160  CA  ASN     9      47.440  43.188  64.942  1.00  0.00           C  
ATOM    161  HA  ASN     9      47.063  42.268  64.495  1.00  0.00           H  
ATOM    162  CB  ASN     9      46.261  43.679  65.795  1.00  0.00           C  
ATOM    163  HB2 ASN     9      46.530  44.575  66.354  1.00  0.00           H  
ATOM    164  HB3 ASN     9      45.856  42.878  66.414  1.00  0.00           H  
ATOM    165  CG  ASN     9      45.013  44.197  64.984  1.00  0.00           C  
ATOM    166  OD1 ASN     9      44.739  43.720  63.887  1.00  0.00           O  
ATOM    167  ND2 ASN     9      44.320  45.124  65.507  1.00  0.00           N  
ATOM    168 HD21 ASN     9      43.516  45.445  64.987  1.00  0.00           H  
ATOM    169 HD22 ASN     9      44.572  45.580  66.372  1.00  0.00           H  
ATOM    170  C   ASN     9      47.779  44.220  63.888  1.00  0.00           C  
ATOM    171  O   ASN     9      47.655  45.502  64.104  1.00  0.00           O  
ATOM    172  N   VAL    10      48.061  43.762  62.720  1.00  0.00           N  
ATOM    173  H   VAL    10      48.096  42.767  62.552  1.00  0.00           H  
ATOM    174  CA  VAL    10      48.368  44.556  61.487  1.00  0.00           C  
ATOM    175  HA  VAL    10      48.358  45.595  61.816  1.00  0.00           H  
ATOM    176  CB  VAL    10      49.810  44.287  60.917  1.00  0.00           C  
ATOM    177  HB  VAL    10      49.823  43.230  60.652  1.00  0.00           H  
ATOM    178  CG1 VAL    10      49.987  45.225  59.665  1.00  0.00           C  
ATOM    179 HG11 VAL    10      49.383  44.836  58.846  1.00  0.00           H  
ATOM    180 HG12 VAL    10      49.777  46.267  59.907  1.00  0.00           H  
ATOM    181 HG13 VAL    10      51.031  45.109  59.374  1.00  0.00           H  
ATOM    182  CG2 VAL    10      50.905  44.537  61.947  1.00  0.00           C  
ATOM    183 HG21 VAL    10      50.884  45.549  62.351  1.00  0.00           H  
ATOM    184 HG22 VAL    10      50.709  43.834  62.757  1.00  0.00           H  
ATOM    185 HG23 VAL    10      51.868  44.271  61.511  1.00  0.00           H  
ATOM    186  C   VAL    10      47.305  44.442  60.455  1.00  0.00           C  
ATOM    187  O   VAL    10      47.036  43.372  59.884  1.00  0.00           O  
ATOM    188  N   ILE    11      46.681  45.577  60.183  1.00  0.00           N  
ATOM    189  H   ILE    11      47.000  46.399  60.677  1.00  0.00           H  
ATOM    190  CA  ILE    11      45.783  45.743  59.046  1.00  0.00           C  
ATOM    191  HA  ILE    11      45.041  44.949  58.959  1.00  0.00           H  
ATOM    192  CB  ILE    11      44.959  47.064  59.142  1.00  0.00           C  
ATOM    193  HB  ILE    11      45.678  47.882  59.091  1.00  0.00           H  
ATOM    194  CG2 ILE    11      44.175  47.461  57.872  1.00  0.00           C  
ATOM    195 HG21 ILE    11      43.404  46.747  57.581  1.00  0.00           H  
ATOM    196 HG22 ILE    11      43.679  48.403  58.104  1.00  0.00           H  
ATOM    197 HG23 ILE    11      44.804  47.711  57.018  1.00  0.00           H  
ATOM    198  CG1 ILE    11      44.021  47.209  60.371  1.00  0.00           C  
ATOM    199 HG12 ILE    11      44.626  47.090  61.270  1.00  0.00           H  
ATOM    200 HG13 ILE    11      43.213  46.482  60.448  1.00  0.00           H  
ATOM    201  CD1 ILE    11      43.444  48.562  60.627  1.00  0.00           C  
ATOM    202 HD11 ILE    11      43.185  48.498  61.684  1.00  0.00           H  
ATOM    203 HD12 ILE    11      44.065  49.438  60.444  1.00  0.00           H  
ATOM    204 HD13 ILE    11      42.526  48.594  60.039  1.00  0.00           H  
ATOM    205  C   ILE    11      46.631  45.790  57.766  1.00  0.00           C  
ATOM    206  O   ILE    11      47.108  46.894  57.389  1.00  0.00           O  
ATOM    207  N   VAL    12      46.787  44.676  57.021  1.00  0.00           N  
ATOM    208  H   VAL    12      46.367  43.799  57.296  1.00  0.00           H  
ATOM    209  CA  VAL    12      47.465  44.596  55.756  1.00  0.00           C  
ATOM    210  HA  VAL    12      48.282  45.317  55.763  1.00  0.00           H  
ATOM    211  CB  VAL    12      48.036  43.185  55.400  1.00  0.00           C  
ATOM    212  HB  VAL    12      47.252  42.470  55.649  1.00  0.00           H  
ATOM    213  CG1 VAL    12      48.461  43.141  53.920  1.00  0.00           C  
ATOM    214 HG11 VAL    12      48.994  42.192  53.872  1.00  0.00           H  
ATOM    215 HG12 VAL    12      47.626  43.091  53.221  1.00  0.00           H  
ATOM    216 HG13 VAL    12      49.060  44.019  53.679  1.00  0.00           H  
ATOM    217  CG2 VAL    12      49.233  42.968  56.274  1.00  0.00           C  
ATOM    218 HG21 VAL    12      48.940  42.916  57.323  1.00  0.00           H  
ATOM    219 HG22 VAL    12      49.484  41.929  56.061  1.00  0.00           H  
ATOM    220 HG23 VAL    12      50.095  43.600  56.059  1.00  0.00           H  
ATOM    221  C   VAL    12      46.568  45.130  54.662  1.00  0.00           C  
ATOM    222  O   VAL    12      45.592  44.427  54.317  1.00  0.00           O  
ATOM    223  N   GLU    13      46.837  46.396  54.244  1.00  0.00           N  
ATOM    224  H   GLU    13      47.645  46.869  54.623  1.00  0.00           H  
ATOM    225  CA  GLU    13      46.013  47.117  53.205  1.00  0.00           C  
ATOM    226  HA  GLU    13      44.980  46.855  53.431  1.00  0.00           H  
ATOM    227  CB  GLU    13      46.213  48.676  53.104  1.00  0.00           C  
ATOM    228  HB2 GLU    13      47.252  48.723  52.777  1.00  0.00           H  
ATOM    229  HB3 GLU    13      46.095  49.070  54.114  1.00  0.00           H  
ATOM    230  CG  GLU    13      45.371  49.267  52.049  1.00  0.00           C  
ATOM    231  HG2 GLU    13      45.385  48.639  51.158  1.00  0.00           H  
ATOM    232  HG3 GLU    13      45.589  50.288  51.738  1.00  0.00           H  
ATOM    233  CD  GLU    13      43.931  49.287  52.479  1.00  0.00           C  
ATOM    234  OE1 GLU    13      43.610  49.206  53.708  1.00  0.00           O  
ATOM    235  OE2 GLU    13      43.052  49.206  51.603  1.00  0.00           O  
ATOM    236  C   GLU    13      46.467  46.444  51.900  1.00  0.00           C  
ATOM    237  O   GLU    13      45.574  46.122  51.118  1.00  0.00           O  
ATOM    238  N   CYS    14      47.747  46.068  51.702  1.00  0.00           N  
ATOM    239  H   CYS    14      48.384  46.203  52.474  1.00  0.00           H  
ATOM    240  CA  CYS    14      48.227  45.420  50.485  1.00  0.00           C  
ATOM    241  HA  CYS    14      47.517  44.613  50.306  1.00  0.00           H  
ATOM    242  CB  CYS    14      48.262  46.327  49.260  1.00  0.00           C  
ATOM    243  HB2 CYS    14      47.273  46.432  48.814  1.00  0.00           H  
ATOM    244  HB3 CYS    14      48.896  45.866  48.503  1.00  0.00           H  
ATOM    245  SG  CYS    14      48.754  48.018  49.892  1.00  0.00           S  
ATOM    246  HG  CYS    14      47.770  48.600  49.200  1.00  0.00           H  
ATOM    247  C   CYS    14      49.575  44.561  50.747  1.00  0.00           C  
ATOM    248  O   CYS    14      50.206  44.749  51.810  1.00  0.00           O  
ATOM    249  N   MET    15      49.944  43.608  49.821  1.00  0.00           N  
ATOM    250  H   MET    15      49.282  43.470  49.071  1.00  0.00           H  
ATOM    251  CA  MET    15      50.993  42.611  50.012  1.00  0.00           C  
ATOM    252  HA  MET    15      51.750  43.008  50.689  1.00  0.00           H  
ATOM    253  CB  MET    15      50.495  41.379  50.720  1.00  0.00           C  
ATOM    254  HB2 MET    15      49.559  41.110  50.229  1.00  0.00           H  
ATOM    255  HB3 MET    15      50.259  41.654  51.748  1.00  0.00           H  
ATOM    256  CG  MET    15      51.474  40.173  50.712  1.00  0.00           C  
ATOM    257  HG2 MET    15      52.430  40.575  51.047  1.00  0.00           H  
ATOM    258  HG3 MET    15      51.714  40.003  49.662  1.00  0.00           H  
ATOM    259  SD  MET    15      51.139  38.866  51.936  1.00  0.00           S  
ATOM    260  CE  MET    15      49.686  38.064  51.250  1.00  0.00           C  
ATOM    261  HE1 MET    15      48.738  38.573  51.426  1.00  0.00           H  
ATOM    262  HE2 MET    15      49.878  38.225  50.189  1.00  0.00           H  
ATOM    263  HE3 MET    15      49.490  37.054  51.610  1.00  0.00           H  
ATOM    264  C   MET    15      51.591  42.272  48.682  1.00  0.00           C  
ATOM    265  O   MET    15      50.915  41.908  47.708  1.00  0.00           O  
ATOM    266  N   VAL    16      52.932  42.464  48.525  1.00  0.00           N  
ATOM    267  H   VAL    16      53.500  42.653  49.338  1.00  0.00           H  
ATOM    268  CA  VAL    16      53.817  42.305  47.377  1.00  0.00           C  
ATOM    269  HA  VAL    16      53.405  41.561  46.696  1.00  0.00           H  
ATOM    270  CB  VAL    16      53.829  43.632  46.595  1.00  0.00           C  
ATOM    271  HB  VAL    16      53.703  44.456  47.298  1.00  0.00           H  
ATOM    272  CG1 VAL    16      55.119  44.100  45.955  1.00  0.00           C  
ATOM    273 HG11 VAL    16      55.988  44.157  46.609  1.00  0.00           H  
ATOM    274 HG12 VAL    16      55.337  43.375  45.170  1.00  0.00           H  
ATOM    275 HG13 VAL    16      54.980  45.108  45.563  1.00  0.00           H  
ATOM    276  CG2 VAL    16      52.728  43.660  45.455  1.00  0.00           C  
ATOM    277 HG21 VAL    16      52.794  44.627  44.956  1.00  0.00           H  
ATOM    278 HG22 VAL    16      52.857  42.820  44.773  1.00  0.00           H  
ATOM    279 HG23 VAL    16      51.747  43.562  45.920  1.00  0.00           H  
ATOM    280  C   VAL    16      55.224  41.821  47.738  1.00  0.00           C  
ATOM    281  O   VAL    16      55.739  42.026  48.827  1.00  0.00           O  
ATOM    282  N   ALA    17      55.768  40.805  46.989  1.00  0.00           N  
ATOM    283  H   ALA    17      55.355  40.767  46.068  1.00  0.00           H  
ATOM    284  CA  ALA    17      56.874  39.928  47.257  1.00  0.00           C  
ATOM    285  HA  ALA    17      57.157  40.007  48.306  1.00  0.00           H  
ATOM    286  CB  ALA    17      56.302  38.464  47.177  1.00  0.00           C  
ATOM    287  HB1 ALA    17      57.085  37.737  47.388  1.00  0.00           H  
ATOM    288  HB2 ALA    17      55.551  38.256  47.940  1.00  0.00           H  
ATOM    289  HB3 ALA    17      55.871  38.311  46.187  1.00  0.00           H  
ATOM    290  C   ALA    17      58.068  40.076  46.261  1.00  0.00           C  
ATOM    291  O   ALA    17      57.906  40.456  45.105  1.00  0.00           O  
ATOM    292  N   THR    18      59.192  39.527  46.745  1.00  0.00           N  
ATOM    293  H   THR    18      59.203  39.306  47.731  1.00  0.00           H  
ATOM    294  CA  THR    18      60.406  39.527  45.936  1.00  0.00           C  
ATOM    295  HA  THR    18      60.409  40.474  45.396  1.00  0.00           H  
ATOM    296  CB  THR    18      61.583  39.666  46.910  1.00  0.00           C  
ATOM    297  HB  THR    18      61.633  38.743  47.487  1.00  0.00           H  
ATOM    298  CG2 THR    18      62.871  39.894  46.142  1.00  0.00           C  
ATOM    299 HG21 THR    18      63.552  40.340  46.868  1.00  0.00           H  
ATOM    300 HG22 THR    18      63.467  39.054  45.786  1.00  0.00           H  
ATOM    301 HG23 THR    18      62.657  40.555  45.302  1.00  0.00           H  
ATOM    302  OG1 THR    18      61.343  40.744  47.730  1.00  0.00           O  
ATOM    303  HG1 THR    18      60.740  40.347  48.363  1.00  0.00           H  
ATOM    304  C   THR    18      60.485  38.334  45.014  1.00  0.00           C  
ATOM    305  O   THR    18      61.064  37.227  45.325  1.00  0.00           O  
ATOM    306  N   HIE    19      60.002  38.498  43.835  1.00  0.00           N  
ATOM    307  H   HIE    19      59.522  39.349  43.578  1.00  0.00           H  
ATOM    308  CA  HIE    19      59.909  37.410  42.871  1.00  0.00           C  
ATOM    309  HA  HIE    19      59.520  36.463  43.244  1.00  0.00           H  
ATOM    310  CB  HIE    19      58.838  37.836  41.756  1.00  0.00           C  
ATOM    311  HB2 HIE    19      57.910  38.119  42.253  1.00  0.00           H  
ATOM    312  HB3 HIE    19      58.655  36.977  41.110  1.00  0.00           H  
ATOM    313  CG  HIE    19      59.277  38.990  40.985  1.00  0.00           C  
ATOM    314  ND1 HIE    19      59.350  40.295  41.408  1.00  0.00           N  
ATOM    315  CE1 HIE    19      59.944  40.940  40.359  1.00  0.00           C  
ATOM    316  HE1 HIE    19      60.295  41.961  40.349  1.00  0.00           H  
ATOM    317  NE2 HIE    19      60.146  40.108  39.334  1.00  0.00           N  
ATOM    318  HE2 HIE    19      60.608  40.407  38.487  1.00  0.00           H  
ATOM    319  CD2 HIE    19      59.709  38.866  39.707  1.00  0.00           C  
ATOM    320  HD2 HIE    19      59.785  37.908  39.215  1.00  0.00           H  
ATOM    321  C   HIE    19      61.308  37.006  42.307  1.00  0.00           C  
ATOM    322  O   HIE    19      61.493  35.849  41.990  1.00  0.00           O  
ATOM    323  N   HIE    20      62.187  37.973  42.197  1.00  0.00           N  
ATOM    324  H   HIE    20      61.899  38.938  42.119  1.00  0.00           H  
ATOM    325  CA  HIE    20      63.514  37.938  41.583  1.00  0.00           C  
ATOM    326  HA  HIE    20      63.445  37.183  40.800  1.00  0.00           H  
ATOM    327  CB  HIE    20      63.794  39.269  40.903  1.00  0.00           C  
ATOM    328  HB2 HIE    20      62.917  39.654  40.383  1.00  0.00           H  
ATOM    329  HB3 HIE    20      64.613  39.054  40.217  1.00  0.00           H  
ATOM    330  CG  HIE    20      64.044  40.407  41.879  1.00  0.00           C  
ATOM    331  ND1 HIE    20      62.982  41.098  42.455  1.00  0.00           N  
ATOM    332  CE1 HIE    20      63.656  41.989  43.218  1.00  0.00           C  
ATOM    333  HE1 HIE    20      63.084  42.737  43.747  1.00  0.00           H  
ATOM    334  NE2 HIE    20      64.972  41.979  43.034  1.00  0.00           N  
ATOM    335  HE2 HIE    20      65.691  42.528  43.482  1.00  0.00           H  
ATOM    336  CD2 HIE    20      65.263  40.981  42.114  1.00  0.00           C  
ATOM    337  HD2 HIE    20      66.202  40.735  41.642  1.00  0.00           H  
ATOM    338  C   HIE    20      64.561  37.393  42.562  1.00  0.00           C  
ATOM    339  O   HIE    20      65.095  36.369  42.315  1.00  0.00           O  
ATOM    340  N   ASN    21      64.963  38.119  43.613  1.00  0.00           N  
ATOM    341  H   ASN    21      64.489  38.994  43.787  1.00  0.00           H  
ATOM    342  CA  ASN    21      66.003  37.578  44.579  1.00  0.00           C  
ATOM    343  HA  ASN    21      66.865  37.233  44.008  1.00  0.00           H  
ATOM    344  CB  ASN    21      66.429  38.603  45.603  1.00  0.00           C  
ATOM    345  HB2 ASN    21      67.065  38.202  46.393  1.00  0.00           H  
ATOM    346  HB3 ASN    21      65.566  38.980  46.152  1.00  0.00           H  
ATOM    347  CG  ASN    21      67.241  39.676  44.911  1.00  0.00           C  
ATOM    348  OD1 ASN    21      68.131  39.430  44.125  1.00  0.00           O  
ATOM    349  ND2 ASN    21      66.925  40.864  45.320  1.00  0.00           N  
ATOM    350 HD21 ASN    21      67.440  41.714  45.139  1.00  0.00           H  
ATOM    351 HD22 ASN    21      66.041  41.026  45.781  1.00  0.00           H  
ATOM    352  C   ASN    21      65.441  36.273  45.230  1.00  0.00           C  
ATOM    353  O   ASN    21      64.274  36.256  45.643  1.00  0.00           O  
ATOM    354  N   SER    22      66.286  35.291  45.378  1.00  0.00           N  
ATOM    355  H   SER    22      67.249  35.497  45.151  1.00  0.00           H  
ATOM    356  CA  SER    22      65.992  33.911  45.927  1.00  0.00           C  
ATOM    357  HA  SER    22      64.928  33.758  45.745  1.00  0.00           H  
ATOM    358  CB  SER    22      66.759  32.967  44.990  1.00  0.00           C  
ATOM    359  HB2 SER    22      67.827  33.166  44.908  1.00  0.00           H  
ATOM    360  HB3 SER    22      66.356  33.114  43.988  1.00  0.00           H  
ATOM    361  OG  SER    22      66.434  31.658  45.376  1.00  0.00           O  
ATOM    362  HG  SER    22      66.979  31.461  46.141  1.00  0.00           H  
ATOM    363  C   SER    22      66.412  33.810  47.420  1.00  0.00           C  
ATOM    364  O   SER    22      65.658  33.512  48.280  1.00  0.00           O  
ATOM    365  N   ARG    23      67.709  34.105  47.615  1.00  0.00           N  
ATOM    366  H   ARG    23      68.310  34.357  46.844  1.00  0.00           H  
ATOM    367  CA  ARG    23      68.257  34.076  48.980  1.00  0.00           C  
ATOM    368  HA  ARG    23      68.246  33.006  49.187  1.00  0.00           H  
ATOM    369  CB  ARG    23      69.741  34.443  48.912  1.00  0.00           C  
ATOM    370  HB2 ARG    23      69.807  35.418  48.428  1.00  0.00           H  
ATOM    371  HB3 ARG    23      70.253  33.752  48.243  1.00  0.00           H  
ATOM    372  CG  ARG    23      70.469  34.528  50.281  1.00  0.00           C  
ATOM    373  HG2 ARG    23      70.138  33.591  50.729  1.00  0.00           H  
ATOM    374  HG3 ARG    23      70.088  35.410  50.797  1.00  0.00           H  
ATOM    375  CD  ARG    23      71.991  34.465  50.111  1.00  0.00           C  
ATOM    376  HD2 ARG    23      72.350  33.713  49.408  1.00  0.00           H  
ATOM    377  HD3 ARG    23      72.604  34.265  50.990  1.00  0.00           H  
ATOM    378  NE  ARG    23      72.491  35.851  49.675  1.00  0.00           N  
ATOM    379  HE  ARG    23      72.176  36.629  50.237  1.00  0.00           H  
ATOM    380  CZ  ARG    23      73.319  36.050  48.755  1.00  0.00           C  
ATOM    381  NH1 ARG    23      73.774  35.148  47.979  1.00  0.00           N  
ATOM    382 HH11 ARG    23      73.464  34.198  48.125  1.00  0.00           H  
ATOM    383 HH12 ARG    23      74.331  35.391  47.173  1.00  0.00           H  
ATOM    384  NH2 ARG    23      73.751  37.219  48.489  1.00  0.00           N  
ATOM    385 HH21 ARG    23      74.544  37.292  47.867  1.00  0.00           H  
ATOM    386 HH22 ARG    23      73.424  37.963  49.089  1.00  0.00           H  
ATOM    387  C   ARG    23      67.529  34.954  49.981  1.00  0.00           C  
ATOM    388  O   ARG    23      67.252  34.499  51.098  1.00  0.00           O  
ATOM    389  N   ASN    24      67.221  36.207  49.586  1.00  0.00           N  
ATOM    390  H   ASN    24      67.427  36.473  48.633  1.00  0.00           H  
ATOM    391  CA  ASN    24      66.483  37.176  50.353  1.00  0.00           C  
ATOM    392  HA  ASN    24      66.278  36.803  51.356  1.00  0.00           H  
ATOM    393  CB  ASN    24      67.364  38.383  50.525  1.00  0.00           C  
ATOM    394  HB2 ASN    24      66.819  39.119  51.117  1.00  0.00           H  
ATOM    395  HB3 ASN    24      67.596  38.823  49.555  1.00  0.00           H  
ATOM    396  CG  ASN    24      68.586  38.014  51.304  1.00  0.00           C  
ATOM    397  OD1 ASN    24      68.509  37.916  52.491  1.00  0.00           O  
ATOM    398  ND2 ASN    24      69.746  38.092  50.733  1.00  0.00           N  
ATOM    399 HD21 ASN    24      70.588  38.184  51.284  1.00  0.00           H  
ATOM    400 HD22 ASN    24      69.772  38.198  49.729  1.00  0.00           H  
ATOM    401  C   ASN    24      65.133  37.482  49.755  1.00  0.00           C  
ATOM    402  O   ASN    24      64.802  38.597  49.415  1.00  0.00           O  
ATOM    403  N   ALA    25      64.317  36.471  49.695  1.00  0.00           N  
ATOM    404  H   ALA    25      64.707  35.565  49.908  1.00  0.00           H  
ATOM    405  CA  ALA    25      62.914  36.467  49.373  1.00  0.00           C  
ATOM    406  HA  ALA    25      62.709  36.790  48.352  1.00  0.00           H  
ATOM    407  CB  ALA    25      62.518  34.947  49.550  1.00  0.00           C  
ATOM    408  HB1 ALA    25      62.817  34.572  50.529  1.00  0.00           H  
ATOM    409  HB2 ALA    25      61.438  34.977  49.410  1.00  0.00           H  
ATOM    410  HB3 ALA    25      63.110  34.301  48.901  1.00  0.00           H  
ATOM    411  C   ALA    25      62.040  37.344  50.422  1.00  0.00           C  
ATOM    412  O   ALA    25      60.987  36.950  50.915  1.00  0.00           O  
ATOM    413  N   SER    26      62.418  38.615  50.638  1.00  0.00           N  
ATOM    414  H   SER    26      63.263  38.991  50.230  1.00  0.00           H  
ATOM    415  CA  SER    26      61.747  39.501  51.541  1.00  0.00           C  
ATOM    416  HA  SER    26      61.636  39.029  52.518  1.00  0.00           H  
ATOM    417  CB  SER    26      62.652  40.749  51.658  1.00  0.00           C  
ATOM    418  HB2 SER    26      62.414  41.345  52.539  1.00  0.00           H  
ATOM    419  HB3 SER    26      62.646  41.303  50.720  1.00  0.00           H  
ATOM    420  OG  SER    26      64.025  40.350  51.972  1.00  0.00           O  
ATOM    421  HG  SER    26      64.568  41.134  52.073  1.00  0.00           H  
ATOM    422  C   SER    26      60.259  39.814  51.065  1.00  0.00           C  
ATOM    423  O   SER    26      59.998  39.763  49.828  1.00  0.00           O  
ATOM    424  N   ILE    27      59.286  40.071  51.923  1.00  0.00           N  
ATOM    425  H   ILE    27      59.525  40.211  52.895  1.00  0.00           H  
ATOM    426  CA  ILE    27      57.880  40.538  51.591  1.00  0.00           C  
ATOM    427  HA  ILE    27      57.733  40.396  50.520  1.00  0.00           H  
ATOM    428  CB  ILE    27      56.986  39.573  52.303  1.00  0.00           C  
ATOM    429  HB  ILE    27      57.499  39.336  53.235  1.00  0.00           H  
ATOM    430  CG2 ILE    27      55.577  40.133  52.713  1.00  0.00           C  
ATOM    431 HG21 ILE    27      55.157  39.507  53.501  1.00  0.00           H  
ATOM    432 HG22 ILE    27      55.645  41.153  53.090  1.00  0.00           H  
ATOM    433 HG23 ILE    27      54.875  40.081  51.881  1.00  0.00           H  
ATOM    434  CG1 ILE    27      56.867  38.294  51.493  1.00  0.00           C  
ATOM    435 HG12 ILE    27      57.866  37.887  51.337  1.00  0.00           H  
ATOM    436 HG13 ILE    27      56.450  38.485  50.504  1.00  0.00           H  
ATOM    437  CD1 ILE    27      56.018  37.160  52.092  1.00  0.00           C  
ATOM    438 HD11 ILE    27      56.191  37.041  53.162  1.00  0.00           H  
ATOM    439 HD12 ILE    27      54.999  37.497  51.903  1.00  0.00           H  
ATOM    440 HD13 ILE    27      56.179  36.272  51.482  1.00  0.00           H  
ATOM    441  C   ILE    27      57.757  41.991  52.006  1.00  0.00           C  
ATOM    442  O   ILE    27      58.378  42.316  53.036  1.00  0.00           O  
ATOM    443  N   TRP    28      56.955  42.756  51.310  1.00  0.00           N  
ATOM    444  H   TRP    28      56.544  42.371  50.471  1.00  0.00           H  
ATOM    445  CA  TRP    28      56.497  44.120  51.640  1.00  0.00           C  
ATOM    446  HA  TRP    28      56.964  44.456  52.566  1.00  0.00           H  
ATOM    447  CB  TRP    28      56.926  45.195  50.633  1.00  0.00           C  
ATOM    448  HB2 TRP    28      56.606  46.208  50.876  1.00  0.00           H  
ATOM    449  HB3 TRP    28      56.514  45.029  49.637  1.00  0.00           H  
ATOM    450  CG  TRP    28      58.354  45.069  50.388  1.00  0.00           C  
ATOM    451  CD1 TRP    28      59.043  44.263  49.554  1.00  0.00           C  
ATOM    452  HD1 TRP    28      58.671  43.476  48.914  1.00  0.00           H  
ATOM    453  NE1 TRP    28      60.400  44.532  49.587  1.00  0.00           N  
ATOM    454  HE1 TRP    28      61.107  44.060  49.042  1.00  0.00           H  
ATOM    455  CE2 TRP    28      60.645  45.651  50.327  1.00  0.00           C  
ATOM    456  CZ2 TRP    28      61.791  46.470  50.579  1.00  0.00           C  
ATOM    457  HZ2 TRP    28      62.740  46.169  50.162  1.00  0.00           H  
ATOM    458  CH2 TRP    28      61.739  47.627  51.374  1.00  0.00           C  
ATOM    459  HH2 TRP    28      62.608  48.202  51.658  1.00  0.00           H  
ATOM    460  CZ3 TRP    28      60.496  47.826  52.095  1.00  0.00           C  
ATOM    461  HZ3 TRP    28      60.375  48.694  52.727  1.00  0.00           H  
ATOM    462  CE3 TRP    28      59.379  47.057  51.875  1.00  0.00           C  
ATOM    463  HE3 TRP    28      58.466  47.252  52.419  1.00  0.00           H  
ATOM    464  CD2 TRP    28      59.343  45.983  50.902  1.00  0.00           C  
ATOM    465  C   TRP    28      54.968  44.178  51.932  1.00  0.00           C  
ATOM    466  O   TRP    28      54.155  43.753  51.155  1.00  0.00           O  
ATOM    467  N   LEU    29      54.637  44.764  53.115  1.00  0.00           N  
ATOM    468  H   LEU    29      55.329  44.968  53.822  1.00  0.00           H  
ATOM    469  CA  LEU    29      53.239  45.062  53.374  1.00  0.00           C  
ATOM    470  HA  LEU    29      52.574  44.627  52.628  1.00  0.00           H  
ATOM    471  CB  LEU    29      52.759  44.488  54.754  1.00  0.00           C  
ATOM    472  HB2 LEU    29      51.680  44.625  54.823  1.00  0.00           H  
ATOM    473  HB3 LEU    29      53.247  44.993  55.587  1.00  0.00           H  
ATOM    474  CG  LEU    29      52.980  42.950  55.028  1.00  0.00           C  
ATOM    475  HG  LEU    29      52.268  42.782  55.836  1.00  0.00           H  
ATOM    476  CD1 LEU    29      52.509  42.288  53.708  1.00  0.00           C  
ATOM    477 HD11 LEU    29      51.522  42.675  53.455  1.00  0.00           H  
ATOM    478 HD12 LEU    29      53.280  42.330  52.938  1.00  0.00           H  
ATOM    479 HD13 LEU    29      52.257  41.281  54.040  1.00  0.00           H  
ATOM    480  CD2 LEU    29      54.332  42.380  55.334  1.00  0.00           C  
ATOM    481 HD21 LEU    29      54.464  41.301  55.262  1.00  0.00           H  
ATOM    482 HD22 LEU    29      55.057  42.581  54.545  1.00  0.00           H  
ATOM    483 HD23 LEU    29      54.746  42.828  56.238  1.00  0.00           H  
ATOM    484  C   LEU    29      52.921  46.501  53.476  1.00  0.00           C  
ATOM    485  O   LEU    29      53.544  47.197  54.334  1.00  0.00           O  
ATOM    486  N   GLY    30      51.828  46.867  52.807  1.00  0.00           N  
ATOM    487  H   GLY    30      51.242  46.182  52.353  1.00  0.00           H  
ATOM    488  CA  GLY    30      51.141  48.156  53.012  1.00  0.00           C  
ATOM    489  HA2 GLY    30      50.422  48.331  52.211  1.00  0.00           H  
ATOM    490  HA3 GLY    30      51.792  49.031  53.016  1.00  0.00           H  
ATOM    491  C   GLY    30      50.341  48.044  54.352  1.00  0.00           C  
ATOM    492  O   GLY    30      49.428  47.261  54.428  1.00  0.00           O  
ATOM    493  N   CYS    31      50.625  48.904  55.352  1.00  0.00           N  
ATOM    494  H   CYS    31      51.425  49.515  55.275  1.00  0.00           H  
ATOM    495  CA  CYS    31      50.116  48.701  56.661  1.00  0.00           C  
ATOM    496  HA  CYS    31      49.539  47.789  56.816  1.00  0.00           H  
ATOM    497  CB  CYS    31      51.371  48.764  57.563  1.00  0.00           C  
ATOM    498  HB2 CYS    31      51.010  48.862  58.587  1.00  0.00           H  
ATOM    499  HB3 CYS    31      52.110  49.515  57.282  1.00  0.00           H  
ATOM    500  SG  CYS    31      52.079  47.118  57.311  1.00  0.00           S  
ATOM    501  HG  CYS    31      52.393  47.064  56.014  1.00  0.00           H  
ATOM    502  C   CYS    31      49.199  49.865  57.013  1.00  0.00           C  
ATOM    503  O   CYS    31      49.624  51.059  57.010  1.00  0.00           O  
ATOM    504  N   GLY    32      47.980  49.540  57.448  1.00  0.00           N  
ATOM    505  H   GLY    32      47.633  48.593  57.414  1.00  0.00           H  
ATOM    506  CA  GLY    32      46.858  50.498  57.595  1.00  0.00           C  
ATOM    507  HA2 GLY    32      45.880  50.020  57.529  1.00  0.00           H  
ATOM    508  HA3 GLY    32      46.920  51.323  56.886  1.00  0.00           H  
ATOM    509  C   GLY    32      47.011  51.065  59.004  1.00  0.00           C  
ATOM    510  O   GLY    32      46.742  50.340  59.968  1.00  0.00           O  
ATOM    511  N   HIE    33      47.667  52.210  59.020  1.00  0.00           N  
ATOM    512  H   HIE    33      48.016  52.671  58.192  1.00  0.00           H  
ATOM    513  CA  HIE    33      48.148  53.009  60.217  1.00  0.00           C  
ATOM    514  HA  HIE    33      48.091  52.357  61.089  1.00  0.00           H  
ATOM    515  CB  HIE    33      49.566  53.529  59.927  1.00  0.00           C  
ATOM    516  HB2 HIE    33      49.547  54.103  59.001  1.00  0.00           H  
ATOM    517  HB3 HIE    33      50.264  52.708  59.762  1.00  0.00           H  
ATOM    518  CG  HIE    33      50.144  54.332  61.058  1.00  0.00           C  
ATOM    519  ND1 HIE    33      50.173  55.726  61.265  1.00  0.00           N  
ATOM    520  CE1 HIE    33      50.945  55.989  62.333  1.00  0.00           C  
ATOM    521  HE1 HIE    33      51.184  56.998  62.636  1.00  0.00           H  
ATOM    522  NE2 HIE    33      51.417  54.819  62.797  1.00  0.00           N  
ATOM    523  HE2 HIE    33      51.972  54.805  63.641  1.00  0.00           H  
ATOM    524  CD2 HIE    33      50.853  53.846  62.073  1.00  0.00           C  
ATOM    525  HD2 HIE    33      51.030  52.827  62.383  1.00  0.00           H  
ATOM    526  C   HIE    33      47.328  54.314  60.583  1.00  0.00           C  
ATOM    527  O   HIE    33      47.146  55.207  59.764  1.00  0.00           O  
ATOM    528  N   THR    34      46.837  54.312  61.848  1.00  0.00           N  
ATOM    529  H   THR    34      46.991  53.563  62.508  1.00  0.00           H  
ATOM    530  CA  THR    34      45.895  55.281  62.398  1.00  0.00           C  
ATOM    531  HA  THR    34      44.859  55.012  62.197  1.00  0.00           H  
ATOM    532  CB  THR    34      46.006  55.341  63.931  1.00  0.00           C  
ATOM    533  HB  THR    34      45.531  56.259  64.277  1.00  0.00           H  
ATOM    534  CG2 THR    34      45.411  54.077  64.507  1.00  0.00           C  
ATOM    535 HG21 THR    34      44.348  53.905  64.337  1.00  0.00           H  
ATOM    536 HG22 THR    34      46.041  53.266  64.141  1.00  0.00           H  
ATOM    537 HG23 THR    34      45.560  54.098  65.586  1.00  0.00           H  
ATOM    538  OG1 THR    34      47.407  55.402  64.281  1.00  0.00           O  
ATOM    539  HG1 THR    34      47.550  56.351  64.328  1.00  0.00           H  
ATOM    540  C   THR    34      46.133  56.703  61.880  1.00  0.00           C  
ATOM    541  O   THR    34      45.156  57.422  61.627  1.00  0.00           O  
ATOM    542  N   ASP    35      47.395  57.132  61.760  1.00  0.00           N  
ATOM    543  H   ASP    35      48.192  56.515  61.824  1.00  0.00           H  
ATOM    544  CA  ASP    35      47.604  58.574  61.597  1.00  0.00           C  
ATOM    545  HA  ASP    35      46.685  59.132  61.778  1.00  0.00           H  
ATOM    546  CB  ASP    35      48.777  59.073  62.521  1.00  0.00           C  
ATOM    547  HB2 ASP    35      48.714  60.148  62.689  1.00  0.00           H  
ATOM    548  HB3 ASP    35      49.787  58.828  62.193  1.00  0.00           H  
ATOM    549  CG  ASP    35      48.750  58.412  63.949  1.00  0.00           C  
ATOM    550  OD1 ASP    35      49.943  58.266  64.462  1.00  0.00           O  
ATOM    551  OD2 ASP    35      47.720  58.046  64.503  1.00  0.00           O  
ATOM    552  C   ASP    35      48.167  58.983  60.180  1.00  0.00           C  
ATOM    553  O   ASP    35      47.867  60.061  59.690  1.00  0.00           O  
ATOM    554  N   ARG    36      48.984  58.070  59.588  1.00  0.00           N  
ATOM    555  H   ARG    36      49.118  57.162  60.010  1.00  0.00           H  
ATOM    556  CA  ARG    36      49.725  58.395  58.378  1.00  0.00           C  
ATOM    557  HA  ARG    36      49.097  59.019  57.743  1.00  0.00           H  
ATOM    558  CB  ARG    36      51.057  59.175  58.750  1.00  0.00           C  
ATOM    559  HB2 ARG    36      50.718  60.099  59.220  1.00  0.00           H  
ATOM    560  HB3 ARG    36      51.580  59.413  57.824  1.00  0.00           H  
ATOM    561  CG  ARG    36      52.053  58.399  59.541  1.00  0.00           C  
ATOM    562  HG2 ARG    36      52.435  57.481  59.095  1.00  0.00           H  
ATOM    563  HG3 ARG    36      51.598  58.097  60.483  1.00  0.00           H  
ATOM    564  CD  ARG    36      53.203  59.347  59.891  1.00  0.00           C  
ATOM    565  HD2 ARG    36      53.777  58.944  60.725  1.00  0.00           H  
ATOM    566  HD3 ARG    36      52.815  60.318  60.202  1.00  0.00           H  
ATOM    567  NE  ARG    36      54.172  59.457  58.744  1.00  0.00           N  
ATOM    568  HE  ARG    36      54.402  58.563  58.336  1.00  0.00           H  
ATOM    569  CZ  ARG    36      54.581  60.488  58.078  1.00  0.00           C  
ATOM    570  NH1 ARG    36      54.318  61.667  58.359  1.00  0.00           N  
ATOM    571 HH11 ARG    36      54.655  62.474  57.853  1.00  0.00           H  
ATOM    572 HH12 ARG    36      53.947  61.720  59.296  1.00  0.00           H  
ATOM    573  NH2 ARG    36      55.324  60.328  57.053  1.00  0.00           N  
ATOM    574 HH21 ARG    36      55.671  59.432  56.742  1.00  0.00           H  
ATOM    575 HH22 ARG    36      55.532  61.106  56.444  1.00  0.00           H  
ATOM    576  C   ARG    36      49.928  57.155  57.481  1.00  0.00           C  
ATOM    577  O   ARG    36      48.945  56.471  57.214  1.00  0.00           O  
ATOM    578  N   GLY    37      51.141  56.864  56.925  1.00  0.00           N  
ATOM    579  H   GLY    37      51.936  57.487  56.951  1.00  0.00           H  
ATOM    580  CA  GLY    37      51.318  55.911  55.881  1.00  0.00           C  
ATOM    581  HA2 GLY    37      51.388  56.305  54.867  1.00  0.00           H  
ATOM    582  HA3 GLY    37      50.492  55.212  55.755  1.00  0.00           H  
ATOM    583  C   GLY    37      52.619  55.089  56.167  1.00  0.00           C  
ATOM    584  O   GLY    37      53.659  55.720  56.240  1.00  0.00           O  
ATOM    585  N   GLN    38      52.463  53.788  56.219  1.00  0.00           N  
ATOM    586  H   GLN    38      51.555  53.419  55.972  1.00  0.00           H  
ATOM    587  CA  GLN    38      53.453  52.873  56.673  1.00  0.00           C  
ATOM    588  HA  GLN    38      54.346  53.489  56.776  1.00  0.00           H  
ATOM    589  CB  GLN    38      53.005  52.226  58.015  1.00  0.00           C  
ATOM    590  HB2 GLN    38      52.468  52.900  58.683  1.00  0.00           H  
ATOM    591  HB3 GLN    38      52.165  51.533  57.967  1.00  0.00           H  
ATOM    592  CG  GLN    38      54.128  51.534  58.800  1.00  0.00           C  
ATOM    593  HG2 GLN    38      54.476  50.628  58.304  1.00  0.00           H  
ATOM    594  HG3 GLN    38      54.938  52.237  58.999  1.00  0.00           H  
ATOM    595  CD  GLN    38      53.491  51.131  60.131  1.00  0.00           C  
ATOM    596  OE1 GLN    38      52.546  50.367  60.097  1.00  0.00           O  
ATOM    597  NE2 GLN    38      53.908  51.650  61.247  1.00  0.00           N  
ATOM    598 HE21 GLN    38      54.727  52.228  61.368  1.00  0.00           H  
ATOM    599 HE22 GLN    38      53.398  51.312  62.050  1.00  0.00           H  
ATOM    600  C   GLN    38      53.850  51.830  55.645  1.00  0.00           C  
ATOM    601  O   GLN    38      53.046  51.035  55.227  1.00  0.00           O  
ATOM    602  N   LEU    39      55.194  51.667  55.316  1.00  0.00           N  
ATOM    603  H   LEU    39      55.869  52.295  55.730  1.00  0.00           H  
ATOM    604  CA  LEU    39      55.696  50.508  54.467  1.00  0.00           C  
ATOM    605  HA  LEU    39      54.849  49.987  54.020  1.00  0.00           H  
ATOM    606  CB  LEU    39      56.474  51.147  53.338  1.00  0.00           C  
ATOM    607  HB2 LEU    39      57.272  51.783  53.722  1.00  0.00           H  
ATOM    608  HB3 LEU    39      55.859  51.688  52.619  1.00  0.00           H  
ATOM    609  CG  LEU    39      57.168  50.154  52.466  1.00  0.00           C  
ATOM    610  HG  LEU    39      57.868  49.535  53.028  1.00  0.00           H  
ATOM    611  CD1 LEU    39      56.075  49.222  51.858  1.00  0.00           C  
ATOM    612 HD11 LEU    39      55.172  49.808  51.690  1.00  0.00           H  
ATOM    613 HD12 LEU    39      56.434  48.725  50.957  1.00  0.00           H  
ATOM    614 HD13 LEU    39      55.934  48.443  52.607  1.00  0.00           H  
ATOM    615  CD2 LEU    39      57.994  50.748  51.473  1.00  0.00           C  
ATOM    616 HD21 LEU    39      58.906  51.248  51.797  1.00  0.00           H  
ATOM    617 HD22 LEU    39      58.340  50.011  50.748  1.00  0.00           H  
ATOM    618 HD23 LEU    39      57.445  51.430  50.824  1.00  0.00           H  
ATOM    619  C   LEU    39      56.426  49.618  55.441  1.00  0.00           C  
ATOM    620  O   LEU    39      57.477  50.026  55.989  1.00  0.00           O  
ATOM    621  N   SER    40      55.947  48.390  55.654  1.00  0.00           N  
ATOM    622  H   SER    40      54.978  48.213  55.429  1.00  0.00           H  
ATOM    623  CA  SER    40      56.656  47.328  56.384  1.00  0.00           C  
ATOM    624  HA  SER    40      57.315  47.837  57.088  1.00  0.00           H  
ATOM    625  CB  SER    40      55.654  46.620  57.337  1.00  0.00           C  
ATOM    626  HB2 SER    40      56.178  45.761  57.758  1.00  0.00           H  
ATOM    627  HB3 SER    40      54.736  46.266  56.867  1.00  0.00           H  
ATOM    628  OG  SER    40      55.385  47.480  58.417  1.00  0.00           O  
ATOM    629  HG  SER    40      54.563  47.183  58.812  1.00  0.00           H  
ATOM    630  C   SER    40      57.423  46.325  55.492  1.00  0.00           C  
ATOM    631  O   SER    40      56.736  45.691  54.627  1.00  0.00           O  
ATOM    632  N   PHE    41      58.756  46.391  55.691  1.00  0.00           N  
ATOM    633  H   PHE    41      59.095  47.030  56.395  1.00  0.00           H  
ATOM    634  CA  PHE    41      59.696  45.430  55.226  1.00  0.00           C  
ATOM    635  HA  PHE    41      59.486  45.085  54.214  1.00  0.00           H  
ATOM    636  CB  PHE    41      61.086  46.056  55.093  1.00  0.00           C  
ATOM    637  HB2 PHE    41      61.244  46.365  56.126  1.00  0.00           H  
ATOM    638  HB3 PHE    41      61.031  46.893  54.397  1.00  0.00           H  
ATOM    639  CG  PHE    41      62.242  45.206  54.672  1.00  0.00           C  
ATOM    640  CD1 PHE    41      63.193  44.825  55.638  1.00  0.00           C  
ATOM    641  HD1 PHE    41      63.005  45.203  56.632  1.00  0.00           H  
ATOM    642  CE1 PHE    41      64.209  43.897  55.415  1.00  0.00           C  
ATOM    643  HE1 PHE    41      64.754  43.461  56.240  1.00  0.00           H  
ATOM    644  CZ  PHE    41      64.411  43.437  54.099  1.00  0.00           C  
ATOM    645  HZ  PHE    41      65.224  42.743  53.949  1.00  0.00           H  
ATOM    646  CE2 PHE    41      63.452  43.771  53.068  1.00  0.00           C  
ATOM    647  HE2 PHE    41      63.544  43.337  52.084  1.00  0.00           H  
ATOM    648  CD2 PHE    41      62.435  44.745  53.349  1.00  0.00           C  
ATOM    649  HD2 PHE    41      61.700  44.919  52.577  1.00  0.00           H  
ATOM    650  C   PHE    41      59.747  44.196  56.110  1.00  0.00           C  
ATOM    651  O   PHE    41      59.847  44.260  57.321  1.00  0.00           O  
ATOM    652  N   LEU    42      59.738  42.989  55.522  1.00  0.00           N  
ATOM    653  H   LEU    42      59.417  42.927  54.566  1.00  0.00           H  
ATOM    654  CA  LEU    42      59.866  41.721  56.140  1.00  0.00           C  
ATOM    655  HA  LEU    42      60.217  41.862  57.162  1.00  0.00           H  
ATOM    656  CB  LEU    42      58.465  41.059  56.244  1.00  0.00           C  
ATOM    657  HB2 LEU    42      58.088  41.085  55.222  1.00  0.00           H  
ATOM    658  HB3 LEU    42      57.834  41.535  56.994  1.00  0.00           H  
ATOM    659  CG  LEU    42      58.485  39.554  56.689  1.00  0.00           C  
ATOM    660  HG  LEU    42      59.011  39.044  55.881  1.00  0.00           H  
ATOM    661  CD1 LEU    42      59.290  39.425  58.001  1.00  0.00           C  
ATOM    662 HD11 LEU    42      60.227  39.978  57.934  1.00  0.00           H  
ATOM    663 HD12 LEU    42      58.708  40.003  58.719  1.00  0.00           H  
ATOM    664 HD13 LEU    42      59.333  38.379  58.305  1.00  0.00           H  
ATOM    665  CD2 LEU    42      57.076  38.974  56.659  1.00  0.00           C  
ATOM    666 HD21 LEU    42      56.500  39.068  55.738  1.00  0.00           H  
ATOM    667 HD22 LEU    42      57.129  37.951  57.032  1.00  0.00           H  
ATOM    668 HD23 LEU    42      56.498  39.467  57.440  1.00  0.00           H  
ATOM    669  C   LEU    42      60.949  40.852  55.357  1.00  0.00           C  
ATOM    670  O   LEU    42      60.700  40.110  54.351  1.00  0.00           O  
ATOM    671  N   ASP    43      62.173  40.999  55.821  1.00  0.00           N  
ATOM    672  H   ASP    43      62.416  41.785  56.407  1.00  0.00           H  
ATOM    673  CA  ASP    43      63.178  39.987  55.572  1.00  0.00           C  
ATOM    674  HA  ASP    43      63.396  39.899  54.507  1.00  0.00           H  
ATOM    675  CB  ASP    43      64.475  40.433  56.287  1.00  0.00           C  
ATOM    676  HB2 ASP    43      64.169  40.521  57.329  1.00  0.00           H  
ATOM    677  HB3 ASP    43      64.691  41.430  55.905  1.00  0.00           H  
ATOM    678  CG  ASP    43      65.639  39.522  55.994  1.00  0.00           C  
ATOM    679  OD1 ASP    43      66.778  39.907  56.422  1.00  0.00           O  
ATOM    680  OD2 ASP    43      65.510  38.390  55.432  1.00  0.00           O  
ATOM    681  C   ASP    43      62.647  38.621  56.133  1.00  0.00           C  
ATOM    682  O   ASP    43      62.644  38.339  57.319  1.00  0.00           O  
ATOM    683  N   LEU    44      62.178  37.775  55.240  1.00  0.00           N  
ATOM    684  H   LEU    44      62.313  38.028  54.271  1.00  0.00           H  
ATOM    685  CA  LEU    44      61.705  36.493  55.503  1.00  0.00           C  
ATOM    686  HA  LEU    44      61.188  36.456  56.462  1.00  0.00           H  
ATOM    687  CB  LEU    44      60.745  36.105  54.316  1.00  0.00           C  
ATOM    688  HB2 LEU    44      61.308  35.901  53.405  1.00  0.00           H  
ATOM    689  HB3 LEU    44      60.017  36.899  54.147  1.00  0.00           H  
ATOM    690  CG  LEU    44      60.007  34.782  54.495  1.00  0.00           C  
ATOM    691  HG  LEU    44      60.691  34.017  54.864  1.00  0.00           H  
ATOM    692  CD1 LEU    44      58.947  35.057  55.548  1.00  0.00           C  
ATOM    693 HD11 LEU    44      58.152  35.676  55.133  1.00  0.00           H  
ATOM    694 HD12 LEU    44      58.530  34.130  55.943  1.00  0.00           H  
ATOM    695 HD13 LEU    44      59.253  35.663  56.401  1.00  0.00           H  
ATOM    696  CD2 LEU    44      59.414  34.189  53.240  1.00  0.00           C  
ATOM    697 HD21 LEU    44      60.135  34.029  52.438  1.00  0.00           H  
ATOM    698 HD22 LEU    44      58.951  33.235  53.493  1.00  0.00           H  
ATOM    699 HD23 LEU    44      58.726  34.864  52.731  1.00  0.00           H  
ATOM    700  C   LEU    44      62.894  35.512  55.663  1.00  0.00           C  
ATOM    701  O   LEU    44      62.809  34.581  56.409  1.00  0.00           O  
ATOM    702  N   ASN    45      64.107  35.747  55.158  1.00  0.00           N  
ATOM    703  H   ASN    45      64.134  36.530  54.520  1.00  0.00           H  
ATOM    704  CA  ASN    45      65.287  34.978  55.383  1.00  0.00           C  
ATOM    705  HA  ASN    45      65.144  33.914  55.195  1.00  0.00           H  
ATOM    706  CB  ASN    45      66.385  35.312  54.414  1.00  0.00           C  
ATOM    707  HB2 ASN    45      66.498  36.392  54.504  1.00  0.00           H  
ATOM    708  HB3 ASN    45      65.963  35.072  53.438  1.00  0.00           H  
ATOM    709  CG  ASN    45      67.679  34.579  54.473  1.00  0.00           C  
ATOM    710  OD1 ASN    45      67.845  33.533  55.160  1.00  0.00           O  
ATOM    711  ND2 ASN    45      68.759  35.235  54.015  1.00  0.00           N  
ATOM    712 HD21 ASN    45      69.621  34.737  54.185  1.00  0.00           H  
ATOM    713 HD22 ASN    45      68.590  35.987  53.361  1.00  0.00           H  
ATOM    714  C   ASN    45      65.830  35.102  56.872  1.00  0.00           C  
ATOM    715  O   ASN    45      65.978  34.020  57.475  1.00  0.00           O  
ATOM    716  N   THR    46      65.990  36.339  57.336  1.00  0.00           N  
ATOM    717  H   THR    46      65.894  37.129  56.713  1.00  0.00           H  
ATOM    718  CA  THR    46      66.384  36.479  58.764  1.00  0.00           C  
ATOM    719  HA  THR    46      66.975  35.612  59.058  1.00  0.00           H  
ATOM    720  CB  THR    46      67.176  37.813  59.099  1.00  0.00           C  
ATOM    721  HB  THR    46      67.478  37.876  60.144  1.00  0.00           H  
ATOM    722  CG2 THR    46      68.487  38.100  58.382  1.00  0.00           C  
ATOM    723 HG21 THR    46      68.293  37.906  57.327  1.00  0.00           H  
ATOM    724 HG22 THR    46      68.753  39.143  58.555  1.00  0.00           H  
ATOM    725 HG23 THR    46      69.312  37.521  58.796  1.00  0.00           H  
ATOM    726  OG1 THR    46      66.314  38.918  58.830  1.00  0.00           O  
ATOM    727  HG1 THR    46      66.574  39.331  58.003  1.00  0.00           H  
ATOM    728  C   THR    46      65.150  36.464  59.743  1.00  0.00           C  
ATOM    729  O   THR    46      65.332  36.373  60.966  1.00  0.00           O  
ATOM    730  N   GLU    47      63.893  36.410  59.196  1.00  0.00           N  
ATOM    731  H   GLU    47      63.990  36.406  58.191  1.00  0.00           H  
ATOM    732  CA  GLU    47      62.565  36.666  59.813  1.00  0.00           C  
ATOM    733  HA  GLU    47      61.860  36.851  59.002  1.00  0.00           H  
ATOM    734  CB  GLU    47      62.026  35.553  60.666  1.00  0.00           C  
ATOM    735  HB2 GLU    47      61.086  35.939  61.062  1.00  0.00           H  
ATOM    736  HB3 GLU    47      62.688  35.315  61.499  1.00  0.00           H  
ATOM    737  CG  GLU    47      61.744  34.203  59.955  1.00  0.00           C  
ATOM    738  HG2 GLU    47      62.735  33.764  59.843  1.00  0.00           H  
ATOM    739  HG3 GLU    47      61.383  34.468  58.961  1.00  0.00           H  
ATOM    740  CD  GLU    47      60.773  33.273  60.732  1.00  0.00           C  
ATOM    741  OE1 GLU    47      60.186  33.600  61.805  1.00  0.00           O  
ATOM    742  OE2 GLU    47      60.460  32.216  60.150  1.00  0.00           O  
ATOM    743  C   GLU    47      62.743  37.957  60.695  1.00  0.00           C  
ATOM    744  O   GLU    47      62.884  38.045  61.936  1.00  0.00           O  
ATOM    745  N   GLY    48      62.593  39.074  59.922  1.00  0.00           N  
ATOM    746  H   GLY    48      62.380  38.980  58.939  1.00  0.00           H  
ATOM    747  CA  GLY    48      62.878  40.386  60.400  1.00  0.00           C  
ATOM    748  HA2 GLY    48      63.793  40.721  59.912  1.00  0.00           H  
ATOM    749  HA3 GLY    48      62.889  40.482  61.485  1.00  0.00           H  
ATOM    750  C   GLY    48      61.894  41.328  59.784  1.00  0.00           C  
ATOM    751  O   GLY    48      62.083  41.886  58.686  1.00  0.00           O  
ATOM    752  N   TYR    49      60.804  41.529  60.519  1.00  0.00           N  
ATOM    753  H   TYR    49      60.833  40.966  61.357  1.00  0.00           H  
ATOM    754  CA  TYR    49      59.860  42.601  60.366  1.00  0.00           C  
ATOM    755  HA  TYR    49      59.719  42.707  59.290  1.00  0.00           H  
ATOM    756  CB  TYR    49      58.550  42.137  60.997  1.00  0.00           C  
ATOM    757  HB2 TYR    49      58.679  42.390  62.049  1.00  0.00           H  
ATOM    758  HB3 TYR    49      58.439  41.054  60.940  1.00  0.00           H  
ATOM    759  CG  TYR    49      57.317  42.881  60.579  1.00  0.00           C  
ATOM    760  CD1 TYR    49      57.006  44.208  61.086  1.00  0.00           C  
ATOM    761  HD1 TYR    49      57.678  44.536  61.865  1.00  0.00           H  
ATOM    762  CE1 TYR    49      55.806  44.906  60.789  1.00  0.00           C  
ATOM    763  HE1 TYR    49      55.563  45.834  61.286  1.00  0.00           H  
ATOM    764  CZ  TYR    49      54.843  44.268  59.876  1.00  0.00           C  
ATOM    765  OH  TYR    49      53.721  44.900  59.539  1.00  0.00           O  
ATOM    766  HH  TYR    49      53.654  45.646  60.140  1.00  0.00           H  
ATOM    767  CE2 TYR    49      55.173  43.019  59.333  1.00  0.00           C  
ATOM    768  HE2 TYR    49      54.443  42.569  58.676  1.00  0.00           H  
ATOM    769  CD2 TYR    49      56.371  42.384  59.637  1.00  0.00           C  
ATOM    770  HD2 TYR    49      56.588  41.443  59.153  1.00  0.00           H  
ATOM    771  C   TYR    49      60.223  44.010  60.852  1.00  0.00           C  
ATOM    772  O   TYR    49      60.834  44.066  61.884  1.00  0.00           O  
ATOM    773  N   THR    50      60.070  45.121  60.044  1.00  0.00           N  
ATOM    774  H   THR    50      59.788  44.995  59.083  1.00  0.00           H  
ATOM    775  CA  THR    50      60.286  46.516  60.437  1.00  0.00           C  
ATOM    776  HA  THR    50      60.053  46.709  61.484  1.00  0.00           H  
ATOM    777  CB  THR    50      61.620  47.028  60.137  1.00  0.00           C  
ATOM    778  HB  THR    50      61.664  48.090  59.895  1.00  0.00           H  
ATOM    779  CG2 THR    50      62.699  46.756  61.194  1.00  0.00           C  
ATOM    780 HG21 THR    50      62.209  47.188  62.067  1.00  0.00           H  
ATOM    781 HG22 THR    50      62.827  45.674  61.160  1.00  0.00           H  
ATOM    782 HG23 THR    50      63.611  47.324  61.009  1.00  0.00           H  
ATOM    783  OG1 THR    50      62.109  46.426  58.982  1.00  0.00           O  
ATOM    784  HG1 THR    50      61.268  46.427  58.520  1.00  0.00           H  
ATOM    785  C   THR    50      59.206  47.438  59.780  1.00  0.00           C  
ATOM    786  O   THR    50      59.334  47.562  58.537  1.00  0.00           O  
ATOM    787  N   SER    51      58.329  48.067  60.559  1.00  0.00           N  
ATOM    788  H   SER    51      58.342  47.908  61.557  1.00  0.00           H  
ATOM    789  CA  SER    51      57.593  49.327  60.325  1.00  0.00           C  
ATOM    790  HA  SER    51      57.049  49.306  59.381  1.00  0.00           H  
ATOM    791  CB  SER    51      56.581  49.505  61.420  1.00  0.00           C  
ATOM    792  HB2 SER    51      56.106  48.527  61.498  1.00  0.00           H  
ATOM    793  HB3 SER    51      55.929  50.222  60.921  1.00  0.00           H  
ATOM    794  OG  SER    51      57.145  50.090  62.598  1.00  0.00           O  
ATOM    795  HG  SER    51      57.454  50.981  62.421  1.00  0.00           H  
ATOM    796  C   SER    51      58.546  50.487  60.027  1.00  0.00           C  
ATOM    797  O   SER    51      59.415  50.787  60.803  1.00  0.00           O  
ATOM    798  N   GLU    52      58.299  51.221  58.911  1.00  0.00           N  
ATOM    799  H   GLU    52      57.499  50.926  58.371  1.00  0.00           H  
ATOM    800  CA  GLU    52      58.717  52.651  58.720  1.00  0.00           C  
ATOM    801  HA  GLU    52      58.995  53.043  59.699  1.00  0.00           H  
ATOM    802  CB  GLU    52      59.988  52.776  57.865  1.00  0.00           C  
ATOM    803  HB2 GLU    52      59.689  52.632  56.827  1.00  0.00           H  
ATOM    804  HB3 GLU    52      60.722  52.047  58.211  1.00  0.00           H  
ATOM    805  CG  GLU    52      60.611  54.171  57.924  1.00  0.00           C  
ATOM    806  HG2 GLU    52      60.810  54.327  58.984  1.00  0.00           H  
ATOM    807  HG3 GLU    52      59.942  54.920  57.500  1.00  0.00           H  
ATOM    808  CD  GLU    52      61.995  54.320  57.242  1.00  0.00           C  
ATOM    809  OE1 GLU    52      62.486  53.357  56.681  1.00  0.00           O  
ATOM    810  OE2 GLU    52      62.598  55.437  57.207  1.00  0.00           O  
ATOM    811  C   GLU    52      57.420  53.417  58.259  1.00  0.00           C  
ATOM    812  O   GLU    52      56.758  53.072  57.289  1.00  0.00           O  
ATOM    813  N   GLU    53      57.176  54.605  58.843  1.00  0.00           N  
ATOM    814  H   GLU    53      57.745  55.061  59.543  1.00  0.00           H  
ATOM    815  CA  GLU    53      56.093  55.461  58.328  1.00  0.00           C  
ATOM    816  HA  GLU    53      55.300  54.833  57.923  1.00  0.00           H  
ATOM    817  CB  GLU    53      55.340  56.244  59.481  1.00  0.00           C  
ATOM    818  HB2 GLU    53      54.671  56.851  58.871  1.00  0.00           H  
ATOM    819  HB3 GLU    53      56.004  56.962  59.961  1.00  0.00           H  
ATOM    820  CG  GLU    53      54.599  55.346  60.368  1.00  0.00           C  
ATOM    821  HG2 GLU    53      54.463  54.401  59.842  1.00  0.00           H  
ATOM    822  HG3 GLU    53      53.652  55.805  60.650  1.00  0.00           H  
ATOM    823  CD  GLU    53      55.436  54.909  61.548  1.00  0.00           C  
ATOM    824  OE1 GLU    53      56.190  55.789  62.007  1.00  0.00           O  
ATOM    825  OE2 GLU    53      55.415  53.795  62.114  1.00  0.00           O  
ATOM    826  C   GLU    53      56.487  56.424  57.208  1.00  0.00           C  
ATOM    827  O   GLU    53      56.357  57.686  57.209  1.00  0.00           O  
ATOM    828  N   VAL    54      56.890  55.700  56.123  1.00  0.00           N  
ATOM    829  H   VAL    54      56.722  54.706  56.178  1.00  0.00           H  
ATOM    830  CA  VAL    54      57.481  56.252  54.879  1.00  0.00           C  
ATOM    831  HA  VAL    54      58.481  56.541  55.205  1.00  0.00           H  
ATOM    832  CB  VAL    54      57.856  55.186  53.824  1.00  0.00           C  
ATOM    833  HB  VAL    54      58.564  55.628  53.124  1.00  0.00           H  
ATOM    834  CG1 VAL    54      58.615  54.063  54.532  1.00  0.00           C  
ATOM    835 HG11 VAL    54      58.031  53.353  55.118  1.00  0.00           H  
ATOM    836 HG12 VAL    54      59.288  53.623  53.796  1.00  0.00           H  
ATOM    837 HG13 VAL    54      59.335  54.439  55.259  1.00  0.00           H  
ATOM    838  CG2 VAL    54      56.698  54.647  52.918  1.00  0.00           C  
ATOM    839 HG21 VAL    54      57.037  53.935  52.164  1.00  0.00           H  
ATOM    840 HG22 VAL    54      55.986  54.144  53.572  1.00  0.00           H  
ATOM    841 HG23 VAL    54      56.206  55.481  52.418  1.00  0.00           H  
ATOM    842  C   VAL    54      56.732  57.485  54.286  1.00  0.00           C  
ATOM    843  O   VAL    54      57.310  58.470  53.853  1.00  0.00           O  
ATOM    844  N   ALA    55      55.364  57.394  54.337  1.00  0.00           N  
ATOM    845  H   ALA    55      55.039  56.534  54.756  1.00  0.00           H  
ATOM    846  CA  ALA    55      54.392  58.325  53.738  1.00  0.00           C  
ATOM    847  HA  ALA    55      54.987  59.032  53.160  1.00  0.00           H  
ATOM    848  CB  ALA    55      53.550  57.483  52.713  1.00  0.00           C  
ATOM    849  HB1 ALA    55      52.850  56.809  53.205  1.00  0.00           H  
ATOM    850  HB2 ALA    55      53.102  58.095  51.929  1.00  0.00           H  
ATOM    851  HB3 ALA    55      54.232  56.859  52.135  1.00  0.00           H  
ATOM    852  C   ALA    55      53.488  59.161  54.721  1.00  0.00           C  
ATOM    853  O   ALA    55      53.121  58.726  55.825  1.00  0.00           O  
ATOM    854  N   ASP    56      53.106  60.376  54.358  1.00  0.00           N  
ATOM    855  H   ASP    56      53.437  60.722  53.469  1.00  0.00           H  
ATOM    856  CA  ASP    56      52.279  61.250  55.174  1.00  0.00           C  
ATOM    857  HA  ASP    56      52.491  61.073  56.228  1.00  0.00           H  
ATOM    858  CB  ASP    56      52.304  62.793  54.902  1.00  0.00           C  
ATOM    859  HB2 ASP    56      53.315  63.095  55.175  1.00  0.00           H  
ATOM    860  HB3 ASP    56      51.744  63.357  55.648  1.00  0.00           H  
ATOM    861  CG  ASP    56      51.940  63.343  53.516  1.00  0.00           C  
ATOM    862  OD1 ASP    56      52.483  62.856  52.521  1.00  0.00           O  
ATOM    863  OD2 ASP    56      51.058  64.223  53.495  1.00  0.00           O  
ATOM    864  C   ASP    56      50.824  60.797  55.034  1.00  0.00           C  
ATOM    865  O   ASP    56      50.049  61.033  56.013  1.00  0.00           O  
ATOM    866  N   SER    57      50.428  60.068  53.994  1.00  0.00           N  
ATOM    867  H   SER    57      51.104  59.762  53.309  1.00  0.00           H  
ATOM    868  CA  SER    57      49.111  59.583  53.672  1.00  0.00           C  
ATOM    869  HA  SER    57      48.404  59.668  54.498  1.00  0.00           H  
ATOM    870  CB  SER    57      48.610  60.297  52.394  1.00  0.00           C  
ATOM    871  HB2 SER    57      49.320  60.267  51.568  1.00  0.00           H  
ATOM    872  HB3 SER    57      48.465  61.364  52.562  1.00  0.00           H  
ATOM    873  OG  SER    57      47.428  59.759  51.901  1.00  0.00           O  
ATOM    874  HG  SER    57      46.662  60.033  52.411  1.00  0.00           H  
ATOM    875  C   SER    57      49.097  58.079  53.412  1.00  0.00           C  
ATOM    876  O   SER    57      50.108  57.483  52.946  1.00  0.00           O  
ATOM    877  N   ARG    58      47.925  57.402  53.700  1.00  0.00           N  
ATOM    878  H   ARG    58      47.180  57.862  54.203  1.00  0.00           H  
ATOM    879  CA  ARG    58      47.788  55.918  53.581  1.00  0.00           C  
ATOM    880  HA  ARG    58      48.463  55.463  54.307  1.00  0.00           H  
ATOM    881  CB  ARG    58      46.430  55.462  54.096  1.00  0.00           C  
ATOM    882  HB2 ARG    58      46.028  56.134  54.854  1.00  0.00           H  
ATOM    883  HB3 ARG    58      46.429  54.459  54.523  1.00  0.00           H  
ATOM    884  CG  ARG    58      45.369  55.411  53.072  1.00  0.00           C  
ATOM    885  HG2 ARG    58      45.560  54.803  52.187  1.00  0.00           H  
ATOM    886  HG3 ARG    58      45.168  56.432  52.747  1.00  0.00           H  
ATOM    887  CD  ARG    58      44.102  54.819  53.822  1.00  0.00           C  
ATOM    888  HD2 ARG    58      43.789  55.405  54.686  1.00  0.00           H  
ATOM    889  HD3 ARG    58      44.329  53.850  54.267  1.00  0.00           H  
ATOM    890  NE  ARG    58      42.871  54.838  53.073  1.00  0.00           N  
ATOM    891  HE  ARG    58      42.692  55.695  52.569  1.00  0.00           H  
ATOM    892  CZ  ARG    58      41.915  53.975  52.971  1.00  0.00           C  
ATOM    893  NH1 ARG    58      41.985  52.841  53.606  1.00  0.00           N  
ATOM    894 HH11 ARG    58      42.737  52.645  54.251  1.00  0.00           H  
ATOM    895 HH12 ARG    58      41.252  52.173  53.412  1.00  0.00           H  
ATOM    896  NH2 ARG    58      40.907  54.083  52.085  1.00  0.00           N  
ATOM    897 HH21 ARG    58      40.131  53.437  52.074  1.00  0.00           H  
ATOM    898 HH22 ARG    58      40.755  54.993  51.673  1.00  0.00           H  
ATOM    899  C   ARG    58      48.223  55.330  52.313  1.00  0.00           C  
ATOM    900  O   ARG    58      48.066  55.919  51.222  1.00  0.00           O  
ATOM    901  N   ILE    59      48.783  54.137  52.356  1.00  0.00           N  
ATOM    902  H   ILE    59      49.089  53.880  53.284  1.00  0.00           H  
ATOM    903  CA  ILE    59      49.337  53.375  51.215  1.00  0.00           C  
ATOM    904  HA  ILE    59      49.521  53.963  50.315  1.00  0.00           H  
ATOM    905  CB  ILE    59      50.683  52.763  51.527  1.00  0.00           C  
ATOM    906  HB  ILE    59      50.542  52.297  52.503  1.00  0.00           H  
ATOM    907  CG2 ILE    59      51.158  51.780  50.377  1.00  0.00           C  
ATOM    908 HG21 ILE    59      50.746  50.783  50.533  1.00  0.00           H  
ATOM    909 HG22 ILE    59      50.762  52.179  49.444  1.00  0.00           H  
ATOM    910 HG23 ILE    59      52.248  51.745  50.355  1.00  0.00           H  
ATOM    911  CG1 ILE    59      51.722  53.925  51.580  1.00  0.00           C  
ATOM    912 HG12 ILE    59      51.202  54.859  51.793  1.00  0.00           H  
ATOM    913 HG13 ILE    59      52.166  54.060  50.594  1.00  0.00           H  
ATOM    914  CD1 ILE    59      52.809  53.668  52.608  1.00  0.00           C  
ATOM    915 HD11 ILE    59      53.397  52.826  52.241  1.00  0.00           H  
ATOM    916 HD12 ILE    59      53.502  54.509  52.635  1.00  0.00           H  
ATOM    917 HD13 ILE    59      52.343  53.358  53.544  1.00  0.00           H  
ATOM    918  C   ILE    59      48.224  52.343  50.869  1.00  0.00           C  
ATOM    919  O   ILE    59      47.881  51.477  51.713  1.00  0.00           O  
ATOM    920  N   LEU    60      47.610  52.523  49.669  1.00  0.00           N  
ATOM    921  H   LEU    60      48.117  53.003  48.939  1.00  0.00           H  
ATOM    922  CA  LEU    60      46.487  51.781  49.140  1.00  0.00           C  
ATOM    923  HA  LEU    60      45.962  51.372  50.003  1.00  0.00           H  
ATOM    924  CB  LEU    60      45.568  52.720  48.289  1.00  0.00           C  
ATOM    925  HB2 LEU    60      44.898  52.119  47.674  1.00  0.00           H  
ATOM    926  HB3 LEU    60      46.266  53.235  47.628  1.00  0.00           H  
ATOM    927  CG  LEU    60      44.711  53.787  48.958  1.00  0.00           C  
ATOM    928  HG  LEU    60      45.305  54.601  49.373  1.00  0.00           H  
ATOM    929  CD1 LEU    60      43.793  54.415  48.009  1.00  0.00           C  
ATOM    930 HD11 LEU    60      43.124  55.104  48.523  1.00  0.00           H  
ATOM    931 HD12 LEU    60      44.339  55.013  47.280  1.00  0.00           H  
ATOM    932 HD13 LEU    60      43.225  53.718  47.392  1.00  0.00           H  
ATOM    933  CD2 LEU    60      44.013  53.177  50.156  1.00  0.00           C  
ATOM    934 HD21 LEU    60      43.564  52.219  49.895  1.00  0.00           H  
ATOM    935 HD22 LEU    60      44.798  52.905  50.861  1.00  0.00           H  
ATOM    936 HD23 LEU    60      43.297  53.844  50.636  1.00  0.00           H  
ATOM    937  C   LEU    60      46.921  50.593  48.354  1.00  0.00           C  
ATOM    938  O   LEU    60      46.194  49.589  48.329  1.00  0.00           O  
ATOM    939  N   CYS    61      48.009  50.714  47.644  1.00  0.00           N  
ATOM    940  H   CYS    61      48.415  51.619  47.455  1.00  0.00           H  
ATOM    941  CA  CYS    61      48.552  49.639  46.674  1.00  0.00           C  
ATOM    942  HA  CYS    61      48.198  48.693  47.082  1.00  0.00           H  
ATOM    943  CB  CYS    61      47.969  50.018  45.318  1.00  0.00           C  
ATOM    944  HB2 CYS    61      48.460  49.424  44.547  1.00  0.00           H  
ATOM    945  HB3 CYS    61      48.110  51.076  45.098  1.00  0.00           H  
ATOM    946  SG  CYS    61      46.191  49.591  45.148  1.00  0.00           S  
ATOM    947  HG  CYS    61      45.676  50.602  45.853  1.00  0.00           H  
ATOM    948  C   CYS    61      50.115  49.744  46.649  1.00  0.00           C  
ATOM    949  O   CYS    61      50.842  50.766  46.741  1.00  0.00           O  
ATOM    950  N   LEU    62      50.639  48.552  46.514  1.00  0.00           N  
ATOM    951  H   LEU    62      49.993  47.776  46.501  1.00  0.00           H  
ATOM    952  CA  LEU    62      52.091  48.266  46.271  1.00  0.00           C  
ATOM    953  HA  LEU    62      52.632  49.213  46.290  1.00  0.00           H  
ATOM    954  CB  LEU    62      52.764  47.246  47.260  1.00  0.00           C  
ATOM    955  HB2 LEU    62      53.782  47.037  46.931  1.00  0.00           H  
ATOM    956  HB3 LEU    62      52.198  46.316  47.194  1.00  0.00           H  
ATOM    957  CG  LEU    62      52.766  47.641  48.796  1.00  0.00           C  
ATOM    958  HG  LEU    62      51.756  47.443  49.155  1.00  0.00           H  
ATOM    959  CD1 LEU    62      53.665  46.612  49.503  1.00  0.00           C  
ATOM    960 HD11 LEU    62      53.350  45.596  49.265  1.00  0.00           H  
ATOM    961 HD12 LEU    62      54.663  46.766  49.092  1.00  0.00           H  
ATOM    962 HD13 LEU    62      53.646  46.771  50.581  1.00  0.00           H  
ATOM    963  CD2 LEU    62      53.208  49.029  49.123  1.00  0.00           C  
ATOM    964 HD21 LEU    62      52.498  49.713  48.658  1.00  0.00           H  
ATOM    965 HD22 LEU    62      53.073  49.136  50.200  1.00  0.00           H  
ATOM    966 HD23 LEU    62      54.232  49.143  48.767  1.00  0.00           H  
ATOM    967  C   LEU    62      52.323  47.706  44.844  1.00  0.00           C  
ATOM    968  O   LEU    62      51.527  46.990  44.249  1.00  0.00           O  
ATOM    969  N   ALA    63      53.527  48.049  44.324  1.00  0.00           N  
ATOM    970  H   ALA    63      54.144  48.676  44.820  1.00  0.00           H  
ATOM    971  CA  ALA    63      54.154  47.329  43.197  1.00  0.00           C  
ATOM    972  HA  ALA    63      53.930  46.263  43.149  1.00  0.00           H  
ATOM    973  CB  ALA    63      53.635  47.873  41.835  1.00  0.00           C  
ATOM    974  HB1 ALA    63      53.858  48.934  41.729  1.00  0.00           H  
ATOM    975  HB2 ALA    63      54.204  47.333  41.078  1.00  0.00           H  
ATOM    976  HB3 ALA    63      52.588  47.608  41.691  1.00  0.00           H  
ATOM    977  C   ALA    63      55.686  47.283  43.192  1.00  0.00           C  
ATOM    978  O   ALA    63      56.340  48.326  43.418  1.00  0.00           O  
ATOM    979  N   LEU    64      56.227  46.084  42.981  1.00  0.00           N  
ATOM    980  H   LEU    64      55.630  45.271  43.032  1.00  0.00           H  
ATOM    981  CA  LEU    64      57.624  45.849  43.077  1.00  0.00           C  
ATOM    982  HA  LEU    64      58.119  46.658  43.613  1.00  0.00           H  
ATOM    983  CB  LEU    64      57.797  44.532  43.908  1.00  0.00           C  
ATOM    984  HB2 LEU    64      57.197  43.797  43.372  1.00  0.00           H  
ATOM    985  HB3 LEU    64      57.305  44.676  44.870  1.00  0.00           H  
ATOM    986  CG  LEU    64      59.231  44.083  44.199  1.00  0.00           C  
ATOM    987  HG  LEU    64      59.028  43.459  45.069  1.00  0.00           H  
ATOM    988  CD1 LEU    64      60.011  43.243  43.261  1.00  0.00           C  
ATOM    989 HD11 LEU    64      60.337  43.855  42.419  1.00  0.00           H  
ATOM    990 HD12 LEU    64      60.800  42.639  43.710  1.00  0.00           H  
ATOM    991 HD13 LEU    64      59.231  42.595  42.863  1.00  0.00           H  
ATOM    992  CD2 LEU    64      60.132  45.176  44.775  1.00  0.00           C  
ATOM    993 HD21 LEU    64      61.009  44.656  45.162  1.00  0.00           H  
ATOM    994 HD22 LEU    64      60.564  45.773  43.972  1.00  0.00           H  
ATOM    995 HD23 LEU    64      59.569  45.622  45.596  1.00  0.00           H  
ATOM    996  C   LEU    64      58.173  45.710  41.715  1.00  0.00           C  
ATOM    997  O   LEU    64      57.710  44.817  41.051  1.00  0.00           O  
ATOM    998  N   VAL    65      58.980  46.621  41.161  1.00  0.00           N  
ATOM    999  H   VAL    65      59.027  47.431  41.763  1.00  0.00           H  
ATOM   1000  CA  VAL    65      59.576  46.591  39.856  1.00  0.00           C  
ATOM   1001  HA  VAL    65      59.104  45.766  39.321  1.00  0.00           H  
ATOM   1002  CB  VAL    65      59.204  47.985  39.213  1.00  0.00           C  
ATOM   1003  HB  VAL    65      59.517  48.711  39.964  1.00  0.00           H  
ATOM   1004  CG1 VAL    65      59.967  48.027  37.936  1.00  0.00           C  
ATOM   1005 HG11 VAL    65      59.767  47.043  37.511  1.00  0.00           H  
ATOM   1006 HG12 VAL    65      59.670  48.936  37.414  1.00  0.00           H  
ATOM   1007 HG13 VAL    65      61.014  48.140  38.216  1.00  0.00           H  
ATOM   1008  CG2 VAL    65      57.684  48.075  38.876  1.00  0.00           C  
ATOM   1009 HG21 VAL    65      57.117  47.750  39.748  1.00  0.00           H  
ATOM   1010 HG22 VAL    65      57.378  49.108  38.710  1.00  0.00           H  
ATOM   1011 HG23 VAL    65      57.429  47.445  38.023  1.00  0.00           H  
ATOM   1012  C   VAL    65      61.088  46.347  39.960  1.00  0.00           C  
ATOM   1013  O   VAL    65      61.866  47.212  40.325  1.00  0.00           O  
ATOM   1014  N   HIE    66      61.386  45.121  39.713  1.00  0.00           N  
ATOM   1015  H   HIE    66      60.702  44.408  39.502  1.00  0.00           H  
ATOM   1016  CA  HIE    66      62.804  44.731  39.442  1.00  0.00           C  
ATOM   1017  HA  HIE    66      63.440  45.429  39.988  1.00  0.00           H  
ATOM   1018  CB  HIE    66      63.184  43.311  39.872  1.00  0.00           C  
ATOM   1019  HB2 HIE    66      62.566  42.493  39.501  1.00  0.00           H  
ATOM   1020  HB3 HIE    66      63.013  43.385  40.945  1.00  0.00           H  
ATOM   1021  CG  HIE    66      64.595  42.919  39.638  1.00  0.00           C  
ATOM   1022  ND1 HIE    66      65.038  42.057  38.631  1.00  0.00           N  
ATOM   1023  CE1 HIE    66      66.385  42.138  38.653  1.00  0.00           C  
ATOM   1024  HE1 HIE    66      67.038  41.557  38.017  1.00  0.00           H  
ATOM   1025  NE2 HIE    66      66.778  42.943  39.645  1.00  0.00           N  
ATOM   1026  HE2 HIE    66      67.750  43.164  39.812  1.00  0.00           H  
ATOM   1027  CD2 HIE    66      65.668  43.518  40.281  1.00  0.00           C  
ATOM   1028  HD2 HIE    66      65.665  44.198  41.120  1.00  0.00           H  
ATOM   1029  C   HIE    66      63.100  44.903  37.989  1.00  0.00           C  
ATOM   1030  O   HIE    66      62.325  44.407  37.173  1.00  0.00           O  
ATOM   1031  N   LEU    67      64.206  45.642  37.737  1.00  0.00           N  
ATOM   1032  H   LEU    67      64.706  46.002  38.537  1.00  0.00           H  
ATOM   1033  CA  LEU    67      64.750  45.879  36.378  1.00  0.00           C  
ATOM   1034  HA  LEU    67      64.076  45.535  35.594  1.00  0.00           H  
ATOM   1035  CB  LEU    67      65.163  47.338  36.271  1.00  0.00           C  
ATOM   1036  HB2 LEU    67      65.553  47.597  35.287  1.00  0.00           H  
ATOM   1037  HB3 LEU    67      65.948  47.555  36.995  1.00  0.00           H  
ATOM   1038  CG  LEU    67      63.872  48.238  36.616  1.00  0.00           C  
ATOM   1039  HG  LEU    67      63.562  48.034  37.641  1.00  0.00           H  
ATOM   1040  CD1 LEU    67      64.200  49.754  36.743  1.00  0.00           C  
ATOM   1041 HD11 LEU    67      65.026  49.964  37.423  1.00  0.00           H  
ATOM   1042 HD12 LEU    67      64.483  50.251  35.816  1.00  0.00           H  
ATOM   1043 HD13 LEU    67      63.294  50.319  36.962  1.00  0.00           H  
ATOM   1044  CD2 LEU    67      62.702  47.891  35.784  1.00  0.00           C  
ATOM   1045 HD21 LEU    67      62.340  46.964  36.228  1.00  0.00           H  
ATOM   1046 HD22 LEU    67      61.981  48.706  35.850  1.00  0.00           H  
ATOM   1047 HD23 LEU    67      62.953  47.603  34.763  1.00  0.00           H  
ATOM   1048  C   LEU    67      66.017  45.008  36.130  1.00  0.00           C  
ATOM   1049  O   LEU    67      67.071  45.358  36.706  1.00  0.00           O  
ATOM   1050  N   PRO    68      65.970  43.908  35.338  1.00  0.00           N  
ATOM   1051  CD  PRO    68      64.771  43.215  34.819  1.00  0.00           C  
ATOM   1052  HD2 PRO    68      64.485  43.630  33.852  1.00  0.00           H  
ATOM   1053  HD3 PRO    68      63.859  43.341  35.403  1.00  0.00           H  
ATOM   1054  CG  PRO    68      65.174  41.808  34.541  1.00  0.00           C  
ATOM   1055  HG2 PRO    68      64.925  41.170  35.388  1.00  0.00           H  
ATOM   1056  HG3 PRO    68      64.565  41.432  33.719  1.00  0.00           H  
ATOM   1057  CB  PRO    68      66.622  41.872  34.288  1.00  0.00           C  
ATOM   1058  HB2 PRO    68      67.056  40.882  34.422  1.00  0.00           H  
ATOM   1059  HB3 PRO    68      66.794  42.197  33.262  1.00  0.00           H  
ATOM   1060  CA  PRO    68      67.149  42.932  35.213  1.00  0.00           C  
ATOM   1061  HA  PRO    68      67.293  42.382  36.143  1.00  0.00           H  
ATOM   1062  C   PRO    68      68.566  43.532  34.796  1.00  0.00           C  
ATOM   1063  O   PRO    68      69.488  43.438  35.579  1.00  0.00           O  
ATOM   1064  N   VAL    69      68.734  44.085  33.638  1.00  0.00           N  
ATOM   1065  H   VAL    69      67.925  44.105  33.034  1.00  0.00           H  
ATOM   1066  CA  VAL    69      69.999  44.643  33.159  1.00  0.00           C  
ATOM   1067  HA  VAL    69      70.651  43.772  33.220  1.00  0.00           H  
ATOM   1068  CB  VAL    69      69.826  45.135  31.706  1.00  0.00           C  
ATOM   1069  HB  VAL    69      69.161  45.997  31.667  1.00  0.00           H  
ATOM   1070  CG1 VAL    69      71.125  45.562  31.024  1.00  0.00           C  
ATOM   1071 HG11 VAL    69      71.760  44.676  31.042  1.00  0.00           H  
ATOM   1072 HG12 VAL    69      71.006  46.054  30.059  1.00  0.00           H  
ATOM   1073 HG13 VAL    69      71.679  46.175  31.735  1.00  0.00           H  
ATOM   1074  CG2 VAL    69      69.247  44.088  30.805  1.00  0.00           C  
ATOM   1075 HG21 VAL    69      69.366  44.265  29.736  1.00  0.00           H  
ATOM   1076 HG22 VAL    69      69.683  43.109  31.000  1.00  0.00           H  
ATOM   1077 HG23 VAL    69      68.181  43.927  30.970  1.00  0.00           H  
ATOM   1078  C   VAL    69      70.583  45.787  34.067  1.00  0.00           C  
ATOM   1079  O   VAL    69      71.775  45.813  34.423  1.00  0.00           O  
ATOM   1080  N   GLU    70      69.784  46.838  34.383  1.00  0.00           N  
ATOM   1081  H   GLU    70      68.845  46.839  34.012  1.00  0.00           H  
ATOM   1082  CA  GLU    70      70.171  47.891  35.335  1.00  0.00           C  
ATOM   1083  HA  GLU    70      70.927  48.534  34.885  1.00  0.00           H  
ATOM   1084  CB  GLU    70      68.855  48.615  35.797  1.00  0.00           C  
ATOM   1085  HB2 GLU    70      69.123  49.274  36.622  1.00  0.00           H  
ATOM   1086  HB3 GLU    70      68.043  47.924  36.021  1.00  0.00           H  
ATOM   1087  CG  GLU    70      68.171  49.342  34.634  1.00  0.00           C  
ATOM   1088  HG2 GLU    70      67.560  50.137  35.061  1.00  0.00           H  
ATOM   1089  HG3 GLU    70      67.433  48.638  34.248  1.00  0.00           H  
ATOM   1090  CD  GLU    70      69.074  49.861  33.504  1.00  0.00           C  
ATOM   1091  OE1 GLU    70      68.839  49.481  32.333  1.00  0.00           O  
ATOM   1092  OE2 GLU    70      70.052  50.610  33.786  1.00  0.00           O  
ATOM   1093  C   GLU    70      70.779  47.357  36.581  1.00  0.00           C  
ATOM   1094  O   GLU    70      71.584  48.016  37.239  1.00  0.00           O  
ATOM   1095  N   LYS    71      70.129  46.238  37.027  1.00  0.00           N  
ATOM   1096  H   LYS    71      69.351  45.919  36.468  1.00  0.00           H  
ATOM   1097  CA  LYS    71      70.233  45.610  38.406  1.00  0.00           C  
ATOM   1098  HA  LYS    71      69.565  44.749  38.424  1.00  0.00           H  
ATOM   1099  CB  LYS    71      71.650  45.154  38.666  1.00  0.00           C  
ATOM   1100  HB2 LYS    71      71.601  44.710  39.660  1.00  0.00           H  
ATOM   1101  HB3 LYS    71      72.374  45.967  38.609  1.00  0.00           H  
ATOM   1102  CG  LYS    71      72.293  44.152  37.664  1.00  0.00           C  
ATOM   1103  HG2 LYS    71      71.966  44.400  36.655  1.00  0.00           H  
ATOM   1104  HG3 LYS    71      71.897  43.170  37.924  1.00  0.00           H  
ATOM   1105  CD  LYS    71      73.851  44.067  37.718  1.00  0.00           C  
ATOM   1106  HD2 LYS    71      74.002  43.337  36.922  1.00  0.00           H  
ATOM   1107  HD3 LYS    71      74.103  43.864  38.759  1.00  0.00           H  
ATOM   1108  CE  LYS    71      74.417  45.391  37.274  1.00  0.00           C  
ATOM   1109  HE2 LYS    71      75.490  45.389  37.465  1.00  0.00           H  
ATOM   1110  HE3 LYS    71      73.891  46.214  37.758  1.00  0.00           H  
ATOM   1111  NZ  LYS    71      74.106  45.595  35.782  1.00  0.00           N  
ATOM   1112  HZ1 LYS    71      73.144  45.484  35.495  1.00  0.00           H  
ATOM   1113  HZ2 LYS    71      74.501  46.466  35.456  1.00  0.00           H  
ATOM   1114  HZ3 LYS    71      74.494  44.795  35.304  1.00  0.00           H  
ATOM   1115  C   LYS    71      69.724  46.697  39.411  1.00  0.00           C  
ATOM   1116  O   LYS    71      70.479  47.217  40.218  1.00  0.00           O  
ATOM   1117  N   GLU    72      68.436  46.989  39.370  1.00  0.00           N  
ATOM   1118  H   GLU    72      67.911  46.442  38.703  1.00  0.00           H  
ATOM   1119  CA  GLU    72      67.820  48.009  40.173  1.00  0.00           C  
ATOM   1120  HA  GLU    72      68.386  48.320  41.051  1.00  0.00           H  
ATOM   1121  CB  GLU    72      67.616  49.355  39.370  1.00  0.00           C  
ATOM   1122  HB2 GLU    72      66.824  49.244  38.629  1.00  0.00           H  
ATOM   1123  HB3 GLU    72      68.493  49.595  38.768  1.00  0.00           H  
ATOM   1124  CG  GLU    72      67.313  50.671  40.107  1.00  0.00           C  
ATOM   1125  HG2 GLU    72      66.487  50.524  40.803  1.00  0.00           H  
ATOM   1126  HG3 GLU    72      67.035  51.351  39.302  1.00  0.00           H  
ATOM   1127  CD  GLU    72      68.473  51.246  40.843  1.00  0.00           C  
ATOM   1128  OE1 GLU    72      68.914  50.648  41.858  1.00  0.00           O  
ATOM   1129  OE2 GLU    72      69.101  52.189  40.349  1.00  0.00           O  
ATOM   1130  C   GLU    72      66.401  47.526  40.724  1.00  0.00           C  
ATOM   1131  O   GLU    72      65.630  46.812  40.033  1.00  0.00           O  
ATOM   1132  N   SER    73      66.073  47.981  41.902  1.00  0.00           N  
ATOM   1133  H   SER    73      66.656  48.627  42.415  1.00  0.00           H  
ATOM   1134  CA  SER    73      64.924  47.356  42.748  1.00  0.00           C  
ATOM   1135  HA  SER    73      64.229  46.816  42.104  1.00  0.00           H  
ATOM   1136  CB  SER    73      65.501  46.292  43.635  1.00  0.00           C  
ATOM   1137  HB2 SER    73      66.224  46.642  44.372  1.00  0.00           H  
ATOM   1138  HB3 SER    73      66.152  45.632  43.063  1.00  0.00           H  
ATOM   1139  OG  SER    73      64.517  45.510  44.147  1.00  0.00           O  
ATOM   1140  HG  SER    73      64.336  45.755  45.057  1.00  0.00           H  
ATOM   1141  C   SER    73      63.953  48.285  43.543  1.00  0.00           C  
ATOM   1142  O   SER    73      64.209  48.764  44.628  1.00  0.00           O  
ATOM   1143  N   TRP    74      62.837  48.462  42.880  1.00  0.00           N  
ATOM   1144  H   TRP    74      62.665  48.091  41.956  1.00  0.00           H  
ATOM   1145  CA  TRP    74      61.826  49.403  43.273  1.00  0.00           C  
ATOM   1146  HA  TRP    74      62.252  50.002  44.078  1.00  0.00           H  
ATOM   1147  CB  TRP    74      61.405  50.317  42.070  1.00  0.00           C  
ATOM   1148  HB2 TRP    74      60.681  51.056  42.413  1.00  0.00           H  
ATOM   1149  HB3 TRP    74      60.814  49.766  41.338  1.00  0.00           H  
ATOM   1150  CG  TRP    74      62.512  51.007  41.371  1.00  0.00           C  
ATOM   1151  CD1 TRP    74      62.702  51.074  39.992  1.00  0.00           C  
ATOM   1152  HD1 TRP    74      61.975  50.597  39.352  1.00  0.00           H  
ATOM   1153  NE1 TRP    74      63.910  51.705  39.688  1.00  0.00           N  
ATOM   1154  HE1 TRP    74      64.392  51.917  38.827  1.00  0.00           H  
ATOM   1155  CE2 TRP    74      64.330  52.366  40.869  1.00  0.00           C  
ATOM   1156  CZ2 TRP    74      65.332  53.260  41.077  1.00  0.00           C  
ATOM   1157  HZ2 TRP    74      65.913  53.633  40.246  1.00  0.00           H  
ATOM   1158  CH2 TRP    74      65.527  53.874  42.346  1.00  0.00           C  
ATOM   1159  HH2 TRP    74      66.230  54.693  42.378  1.00  0.00           H  
ATOM   1160  CZ3 TRP    74      64.748  53.393  43.458  1.00  0.00           C  
ATOM   1161  HZ3 TRP    74      64.783  53.930  44.394  1.00  0.00           H  
ATOM   1162  CE3 TRP    74      63.832  52.411  43.204  1.00  0.00           C  
ATOM   1163  HE3 TRP    74      63.225  51.998  43.996  1.00  0.00           H  
ATOM   1164  CD2 TRP    74      63.513  51.904  41.911  1.00  0.00           C  
ATOM   1165  C   TRP    74      60.503  48.884  43.857  1.00  0.00           C  
ATOM   1166  O   TRP    74      59.688  48.301  43.100  1.00  0.00           O  
ATOM   1167  N   ILE    75      60.238  49.112  45.158  1.00  0.00           N  
ATOM   1168  H   ILE    75      60.875  49.736  45.633  1.00  0.00           H  
ATOM   1169  CA  ILE    75      58.910  49.034  45.790  1.00  0.00           C  
ATOM   1170  HA  ILE    75      58.286  48.346  45.220  1.00  0.00           H  
ATOM   1171  CB  ILE    75      59.041  48.364  47.222  1.00  0.00           C  
ATOM   1172  HB  ILE    75      59.574  47.417  47.135  1.00  0.00           H  
ATOM   1173  CG2 ILE    75      59.749  49.263  48.300  1.00  0.00           C  
ATOM   1174 HG21 ILE    75      60.522  49.724  47.684  1.00  0.00           H  
ATOM   1175 HG22 ILE    75      59.055  50.035  48.632  1.00  0.00           H  
ATOM   1176 HG23 ILE    75      60.156  48.686  49.130  1.00  0.00           H  
ATOM   1177  CG1 ILE    75      57.649  48.004  47.895  1.00  0.00           C  
ATOM   1178 HG12 ILE    75      57.023  48.859  48.149  1.00  0.00           H  
ATOM   1179 HG13 ILE    75      57.772  47.469  48.837  1.00  0.00           H  
ATOM   1180  CD1 ILE    75      56.792  47.121  46.942  1.00  0.00           C  
ATOM   1181 HD11 ILE    75      55.999  47.696  46.464  1.00  0.00           H  
ATOM   1182 HD12 ILE    75      57.482  46.540  46.331  1.00  0.00           H  
ATOM   1183 HD13 ILE    75      56.293  46.371  47.556  1.00  0.00           H  
ATOM   1184  C   ILE    75      58.310  50.426  45.751  1.00  0.00           C  
ATOM   1185  O   ILE    75      58.908  51.289  46.321  1.00  0.00           O  
ATOM   1186  N   VAL    76      57.266  50.535  44.889  1.00  0.00           N  
ATOM   1187  H   VAL    76      57.083  49.720  44.321  1.00  0.00           H  
ATOM   1188  CA  VAL    76      56.457  51.677  44.622  1.00  0.00           C  
ATOM   1189  HA  VAL    76      57.086  52.543  44.824  1.00  0.00           H  
ATOM   1190  CB  VAL    76      55.999  51.767  43.140  1.00  0.00           C  
ATOM   1191  HB  VAL    76      55.343  50.911  42.977  1.00  0.00           H  
ATOM   1192  CG1 VAL    76      55.325  53.109  42.828  1.00  0.00           C  
ATOM   1193 HG11 VAL    76      55.251  53.260  41.751  1.00  0.00           H  
ATOM   1194 HG12 VAL    76      54.383  53.181  43.372  1.00  0.00           H  
ATOM   1195 HG13 VAL    76      55.896  54.008  43.060  1.00  0.00           H  
ATOM   1196  CG2 VAL    76      57.074  51.638  42.178  1.00  0.00           C  
ATOM   1197 HG21 VAL    76      56.719  51.842  41.168  1.00  0.00           H  
ATOM   1198 HG22 VAL    76      57.901  52.253  42.531  1.00  0.00           H  
ATOM   1199 HG23 VAL    76      57.473  50.626  42.236  1.00  0.00           H  
ATOM   1200  C   VAL    76      55.222  51.676  45.495  1.00  0.00           C  
ATOM   1201  O   VAL    76      54.268  50.936  45.421  1.00  0.00           O  
ATOM   1202  N   SER    77      55.153  52.653  46.368  1.00  0.00           N  
ATOM   1203  H   SER    77      55.941  53.283  46.414  1.00  0.00           H  
ATOM   1204  CA  SER    77      54.062  52.800  47.351  1.00  0.00           C  
ATOM   1205  HA  SER    77      53.600  51.815  47.411  1.00  0.00           H  
ATOM   1206  CB  SER    77      54.585  53.184  48.726  1.00  0.00           C  
ATOM   1207  HB2 SER    77      53.785  53.556  49.367  1.00  0.00           H  
ATOM   1208  HB3 SER    77      55.263  54.036  48.684  1.00  0.00           H  
ATOM   1209  OG  SER    77      55.229  52.099  49.267  1.00  0.00           O  
ATOM   1210  HG  SER    77      56.164  52.280  49.151  1.00  0.00           H  
ATOM   1211  C   SER    77      53.069  53.848  46.807  1.00  0.00           C  
ATOM   1212  O   SER    77      53.306  55.079  46.907  1.00  0.00           O  
ATOM   1213  N   GLY    78      51.830  53.362  46.518  1.00  0.00           N  
ATOM   1214  H   GLY    78      51.714  52.360  46.465  1.00  0.00           H  
ATOM   1215  CA  GLY    78      50.824  54.270  45.903  1.00  0.00           C  
ATOM   1216  HA2 GLY    78      50.445  53.793  44.999  1.00  0.00           H  
ATOM   1217  HA3 GLY    78      51.345  55.164  45.561  1.00  0.00           H  
ATOM   1218  C   GLY    78      49.721  54.680  46.883  1.00  0.00           C  
ATOM   1219  O   GLY    78      49.055  53.751  47.482  1.00  0.00           O  
ATOM   1220  N   THR    79      49.459  55.988  47.057  1.00  0.00           N  
ATOM   1221  H   THR    79      49.891  56.733  46.528  1.00  0.00           H  
ATOM   1222  CA  THR    79      48.654  56.497  48.233  1.00  0.00           C  
ATOM   1223  HA  THR    79      48.465  55.640  48.878  1.00  0.00           H  
ATOM   1224  CB  THR    79      49.334  57.663  48.961  1.00  0.00           C  
ATOM   1225  HB  THR    79      48.617  58.112  49.649  1.00  0.00           H  
ATOM   1226  CG2 THR    79      50.732  57.337  49.561  1.00  0.00           C  
ATOM   1227 HG21 THR    79      51.406  57.123  48.731  1.00  0.00           H  
ATOM   1228 HG22 THR    79      51.068  58.219  50.106  1.00  0.00           H  
ATOM   1229 HG23 THR    79      50.781  56.457  50.203  1.00  0.00           H  
ATOM   1230  OG1 THR    79      49.570  58.706  48.022  1.00  0.00           O  
ATOM   1231  HG1 THR    79      49.711  59.513  48.521  1.00  0.00           H  
ATOM   1232  C   THR    79      47.189  56.970  47.929  1.00  0.00           C  
ATOM   1233  O   THR    79      46.844  57.202  46.795  1.00  0.00           O  
ATOM   1234  N   GLN    80      46.377  57.257  48.963  1.00  0.00           N  
ATOM   1235  H   GLN    80      46.852  57.066  49.834  1.00  0.00           H  
ATOM   1236  CA  GLN    80      45.136  57.919  48.913  1.00  0.00           C  
ATOM   1237  HA  GLN    80      44.564  57.314  48.209  1.00  0.00           H  
ATOM   1238  CB  GLN    80      44.408  57.835  50.273  1.00  0.00           C  
ATOM   1239  HB2 GLN    80      45.089  58.030  51.102  1.00  0.00           H  
ATOM   1240  HB3 GLN    80      44.088  56.848  50.606  1.00  0.00           H  
ATOM   1241  CG  GLN    80      43.120  58.585  50.349  1.00  0.00           C  
ATOM   1242  HG2 GLN    80      42.457  58.162  49.594  1.00  0.00           H  
ATOM   1243  HG3 GLN    80      43.270  59.641  50.126  1.00  0.00           H  
ATOM   1244  CD  GLN    80      42.398  58.463  51.764  1.00  0.00           C  
ATOM   1245  OE1 GLN    80      42.300  57.433  52.332  1.00  0.00           O  
ATOM   1246  NE2 GLN    80      42.311  59.570  52.531  1.00  0.00           N  
ATOM   1247 HE21 GLN    80      42.007  59.464  53.488  1.00  0.00           H  
ATOM   1248 HE22 GLN    80      42.363  60.500  52.141  1.00  0.00           H  
ATOM   1249  C   GLN    80      45.334  59.338  48.325  1.00  0.00           C  
ATOM   1250  O   GLN    80      44.521  59.840  47.523  1.00  0.00           O  
ATOM   1251  N   SER    81      46.450  59.976  48.649  1.00  0.00           N  
ATOM   1252  H   SER    81      47.032  59.552  49.358  1.00  0.00           H  
ATOM   1253  CA  SER    81      46.845  61.281  48.102  1.00  0.00           C  
ATOM   1254  HA  SER    81      45.954  61.906  48.161  1.00  0.00           H  
ATOM   1255  CB  SER    81      47.877  61.877  49.076  1.00  0.00           C  
ATOM   1256  HB2 SER    81      47.517  61.795  50.102  1.00  0.00           H  
ATOM   1257  HB3 SER    81      48.002  62.941  48.878  1.00  0.00           H  
ATOM   1258  OG  SER    81      49.146  61.192  48.839  1.00  0.00           O  
ATOM   1259  HG  SER    81      49.817  61.863  48.695  1.00  0.00           H  
ATOM   1260  C   SER    81      47.337  61.226  46.681  1.00  0.00           C  
ATOM   1261  O   SER    81      47.642  62.249  46.131  1.00  0.00           O  
ATOM   1262  N   GLY    82      47.580  60.020  46.011  1.00  0.00           N  
ATOM   1263  H   GLY    82      47.407  59.085  46.353  1.00  0.00           H  
ATOM   1264  CA  GLY    82      47.940  59.937  44.577  1.00  0.00           C  
ATOM   1265  HA2 GLY    82      47.500  60.790  44.061  1.00  0.00           H  
ATOM   1266  HA3 GLY    82      47.455  59.040  44.193  1.00  0.00           H  
ATOM   1267  C   GLY    82      49.449  59.867  44.406  1.00  0.00           C  
ATOM   1268  O   GLY    82      49.841  59.820  43.243  1.00  0.00           O  
ATOM   1269  N   THR    83      50.288  60.174  45.402  1.00  0.00           N  
ATOM   1270  H   THR    83      49.812  60.281  46.286  1.00  0.00           H  
ATOM   1271  CA  THR    83      51.726  60.142  45.296  1.00  0.00           C  
ATOM   1272  HA  THR    83      52.081  60.744  44.459  1.00  0.00           H  
ATOM   1273  CB  THR    83      52.525  60.600  46.557  1.00  0.00           C  
ATOM   1274  HB  THR    83      53.585  60.391  46.413  1.00  0.00           H  
ATOM   1275  CG2 THR    83      52.215  62.062  46.776  1.00  0.00           C  
ATOM   1276 HG21 THR    83      52.942  62.385  47.522  1.00  0.00           H  
ATOM   1277 HG22 THR    83      52.306  62.608  45.837  1.00  0.00           H  
ATOM   1278 HG23 THR    83      51.177  62.178  47.086  1.00  0.00           H  
ATOM   1279  OG1 THR    83      52.121  59.878  47.731  1.00  0.00           O  
ATOM   1280  HG1 THR    83      51.726  59.036  47.496  1.00  0.00           H  
ATOM   1281  C   THR    83      52.204  58.695  45.012  1.00  0.00           C  
ATOM   1282  O   THR    83      51.708  57.765  45.580  1.00  0.00           O  
ATOM   1283  N   LEU    84      53.236  58.485  44.221  1.00  0.00           N  
ATOM   1284  H   LEU    84      53.540  59.253  43.639  1.00  0.00           H  
ATOM   1285  CA  LEU    84      53.835  57.215  43.798  1.00  0.00           C  
ATOM   1286  HA  LEU    84      53.295  56.365  44.216  1.00  0.00           H  
ATOM   1287  CB  LEU    84      53.861  57.174  42.292  1.00  0.00           C  
ATOM   1288  HB2 LEU    84      54.575  56.494  41.828  1.00  0.00           H  
ATOM   1289  HB3 LEU    84      54.072  58.210  42.026  1.00  0.00           H  
ATOM   1290  CG  LEU    84      52.522  56.642  41.738  1.00  0.00           C  
ATOM   1291  HG  LEU    84      51.779  57.251  42.252  1.00  0.00           H  
ATOM   1292  CD1 LEU    84      52.541  57.078  40.273  1.00  0.00           C  
ATOM   1293 HD11 LEU    84      52.763  58.143  40.215  1.00  0.00           H  
ATOM   1294 HD12 LEU    84      53.375  56.617  39.743  1.00  0.00           H  
ATOM   1295 HD13 LEU    84      51.605  56.794  39.791  1.00  0.00           H  
ATOM   1296  CD2 LEU    84      52.211  55.139  41.865  1.00  0.00           C  
ATOM   1297 HD21 LEU    84      51.502  54.798  41.111  1.00  0.00           H  
ATOM   1298 HD22 LEU    84      53.043  54.439  41.788  1.00  0.00           H  
ATOM   1299 HD23 LEU    84      51.727  54.858  42.801  1.00  0.00           H  
ATOM   1300  C   LEU    84      55.198  57.180  44.345  1.00  0.00           C  
ATOM   1301  O   LEU    84      56.211  57.378  43.666  1.00  0.00           O  
ATOM   1302  N   LEU    85      55.308  56.877  45.670  1.00  0.00           N  
ATOM   1303  H   LEU    85      54.511  56.424  46.092  1.00  0.00           H  
ATOM   1304  CA  LEU    85      56.711  56.862  46.265  1.00  0.00           C  
ATOM   1305  HA  LEU    85      57.174  57.736  45.807  1.00  0.00           H  
ATOM   1306  CB  LEU    85      56.637  57.024  47.807  1.00  0.00           C  
ATOM   1307  HB2 LEU    85      56.282  56.102  48.268  1.00  0.00           H  
ATOM   1308  HB3 LEU    85      56.004  57.865  48.091  1.00  0.00           H  
ATOM   1309  CG  LEU    85      58.083  57.314  48.480  1.00  0.00           C  
ATOM   1310  HG  LEU    85      58.692  56.410  48.493  1.00  0.00           H  
ATOM   1311  CD1 LEU    85      58.901  58.374  47.730  1.00  0.00           C  
ATOM   1312 HD11 LEU    85      59.289  57.925  46.816  1.00  0.00           H  
ATOM   1313 HD12 LEU    85      58.344  59.277  47.479  1.00  0.00           H  
ATOM   1314 HD13 LEU    85      59.729  58.721  48.348  1.00  0.00           H  
ATOM   1315  CD2 LEU    85      58.110  57.538  49.986  1.00  0.00           C  
ATOM   1316 HD21 LEU    85      57.478  58.415  50.121  1.00  0.00           H  
ATOM   1317 HD22 LEU    85      57.777  56.765  50.679  1.00  0.00           H  
ATOM   1318 HD23 LEU    85      59.132  57.712  50.323  1.00  0.00           H  
ATOM   1319  C   LEU    85      57.633  55.633  45.943  1.00  0.00           C  
ATOM   1320  O   LEU    85      57.337  54.492  46.278  1.00  0.00           O  
ATOM   1321  N   VAL    86      58.648  55.934  45.117  1.00  0.00           N  
ATOM   1322  H   VAL    86      58.911  56.886  44.905  1.00  0.00           H  
ATOM   1323  CA  VAL    86      59.529  54.874  44.670  1.00  0.00           C  
ATOM   1324  HA  VAL    86      59.001  53.921  44.683  1.00  0.00           H  
ATOM   1325  CB  VAL    86      59.947  55.136  43.224  1.00  0.00           C  
ATOM   1326  HB  VAL    86      60.491  56.076  43.314  1.00  0.00           H  
ATOM   1327  CG1 VAL    86      61.084  54.240  42.913  1.00  0.00           C  
ATOM   1328 HG11 VAL    86      60.858  53.194  43.117  1.00  0.00           H  
ATOM   1329 HG12 VAL    86      61.342  54.279  41.855  1.00  0.00           H  
ATOM   1330 HG13 VAL    86      62.035  54.319  43.440  1.00  0.00           H  
ATOM   1331  CG2 VAL    86      58.883  55.276  42.216  1.00  0.00           C  
ATOM   1332 HG21 VAL    86      58.410  54.302  42.091  1.00  0.00           H  
ATOM   1333 HG22 VAL    86      58.168  56.034  42.536  1.00  0.00           H  
ATOM   1334 HG23 VAL    86      59.298  55.700  41.301  1.00  0.00           H  
ATOM   1335  C   VAL    86      60.741  54.690  45.606  1.00  0.00           C  
ATOM   1336  O   VAL    86      61.626  55.522  45.587  1.00  0.00           O  
ATOM   1337  N   ILE    87      60.708  53.719  46.549  1.00  0.00           N  
ATOM   1338  H   ILE    87      59.848  53.191  46.567  1.00  0.00           H  
ATOM   1339  CA  ILE    87      61.834  53.385  47.460  1.00  0.00           C  
ATOM   1340  HA  ILE    87      62.638  54.118  47.399  1.00  0.00           H  
ATOM   1341  CB  ILE    87      61.347  52.907  48.858  1.00  0.00           C  
ATOM   1342  HB  ILE    87      60.598  52.115  48.835  1.00  0.00           H  
ATOM   1343  CG2 ILE    87      62.489  52.339  49.632  1.00  0.00           C  
ATOM   1344 HG21 ILE    87      62.203  52.147  50.666  1.00  0.00           H  
ATOM   1345 HG22 ILE    87      62.826  51.379  49.240  1.00  0.00           H  
ATOM   1346 HG23 ILE    87      63.318  53.046  49.637  1.00  0.00           H  
ATOM   1347  CG1 ILE    87      60.585  54.109  49.537  1.00  0.00           C  
ATOM   1348 HG12 ILE    87      59.807  54.480  48.870  1.00  0.00           H  
ATOM   1349 HG13 ILE    87      61.259  54.965  49.492  1.00  0.00           H  
ATOM   1350  CD1 ILE    87      60.025  54.091  50.991  1.00  0.00           C  
ATOM   1351 HD11 ILE    87      60.913  53.779  51.541  1.00  0.00           H  
ATOM   1352 HD12 ILE    87      59.752  55.113  51.250  1.00  0.00           H  
ATOM   1353 HD13 ILE    87      59.287  53.295  51.084  1.00  0.00           H  
ATOM   1354  C   ILE    87      62.600  52.112  46.803  1.00  0.00           C  
ATOM   1355  O   ILE    87      62.000  51.140  46.343  1.00  0.00           O  
ATOM   1356  N   ASN    88      63.940  52.302  46.803  1.00  0.00           N  
ATOM   1357  H   ASN    88      64.271  53.097  47.330  1.00  0.00           H  
ATOM   1358  CA  ASN    88      64.912  51.202  46.429  1.00  0.00           C  
ATOM   1359  HA  ASN    88      64.557  50.802  45.480  1.00  0.00           H  
ATOM   1360  CB  ASN    88      66.315  51.791  46.201  1.00  0.00           C  
ATOM   1361  HB2 ASN    88      66.921  51.936  47.096  1.00  0.00           H  
ATOM   1362  HB3 ASN    88      66.309  52.839  45.899  1.00  0.00           H  
ATOM   1363  CG  ASN    88      67.072  50.947  45.273  1.00  0.00           C  
ATOM   1364  OD1 ASN    88      67.691  50.013  45.680  1.00  0.00           O  
ATOM   1365  ND2 ASN    88      67.417  51.436  44.050  1.00  0.00           N  
ATOM   1366 HD21 ASN    88      68.176  51.019  43.531  1.00  0.00           H  
ATOM   1367 HD22 ASN    88      66.868  52.203  43.688  1.00  0.00           H  
ATOM   1368  C   ASN    88      64.969  50.163  47.517  1.00  0.00           C  
ATOM   1369  O   ASN    88      65.331  50.463  48.667  1.00  0.00           O  
ATOM   1370  N   THR    89      64.696  48.916  47.214  1.00  0.00           N  
ATOM   1371  H   THR    89      64.431  48.712  46.261  1.00  0.00           H  
ATOM   1372  CA  THR    89      64.643  47.922  48.220  1.00  0.00           C  
ATOM   1373  HA  THR    89      64.086  48.317  49.069  1.00  0.00           H  
ATOM   1374  CB  THR    89      63.962  46.629  47.779  1.00  0.00           C  
ATOM   1375  HB  THR    89      64.107  45.830  48.507  1.00  0.00           H  
ATOM   1376  CG2 THR    89      62.524  46.777  47.425  1.00  0.00           C  
ATOM   1377 HG21 THR    89      62.429  47.397  46.534  1.00  0.00           H  
ATOM   1378 HG22 THR    89      62.040  45.885  47.027  1.00  0.00           H  
ATOM   1379 HG23 THR    89      61.978  47.189  48.273  1.00  0.00           H  
ATOM   1380  OG1 THR    89      64.519  46.135  46.618  1.00  0.00           O  
ATOM   1381  HG1 THR    89      65.359  45.761  46.893  1.00  0.00           H  
ATOM   1382  C   THR    89      65.991  47.550  48.818  1.00  0.00           C  
ATOM   1383  O   THR    89      65.970  47.037  49.910  1.00  0.00           O  
ATOM   1384  N   GLU    90      67.155  47.759  48.157  1.00  0.00           N  
ATOM   1385  H   GLU    90      67.107  48.202  47.250  1.00  0.00           H  
ATOM   1386  CA  GLU    90      68.497  47.500  48.675  1.00  0.00           C  
ATOM   1387  HA  GLU    90      68.475  46.713  49.429  1.00  0.00           H  
ATOM   1388  CB  GLU    90      69.540  47.220  47.496  1.00  0.00           C  
ATOM   1389  HB2 GLU    90      70.547  46.896  47.759  1.00  0.00           H  
ATOM   1390  HB3 GLU    90      69.579  48.150  46.928  1.00  0.00           H  
ATOM   1391  CG  GLU    90      69.106  46.198  46.477  1.00  0.00           C  
ATOM   1392  HG2 GLU    90      69.953  45.615  46.116  1.00  0.00           H  
ATOM   1393  HG3 GLU    90      68.641  46.717  45.638  1.00  0.00           H  
ATOM   1394  CD  GLU    90      68.136  45.160  47.095  1.00  0.00           C  
ATOM   1395  OE1 GLU    90      68.586  44.430  48.034  1.00  0.00           O  
ATOM   1396  OE2 GLU    90      66.892  45.032  46.780  1.00  0.00           O  
ATOM   1397  C   GLU    90      69.019  48.742  49.468  1.00  0.00           C  
ATOM   1398  O   GLU    90      69.009  48.632  50.684  1.00  0.00           O  
ATOM   1399  N   ASP    91      69.344  49.866  48.841  1.00  0.00           N  
ATOM   1400  H   ASP    91      69.350  49.778  47.835  1.00  0.00           H  
ATOM   1401  CA  ASP    91      69.973  50.953  49.545  1.00  0.00           C  
ATOM   1402  HA  ASP    91      70.286  50.744  50.568  1.00  0.00           H  
ATOM   1403  CB  ASP    91      71.260  51.285  48.757  1.00  0.00           C  
ATOM   1404  HB2 ASP    91      71.031  51.734  47.791  1.00  0.00           H  
ATOM   1405  HB3 ASP    91      71.836  50.365  48.658  1.00  0.00           H  
ATOM   1406  CG  ASP    91      72.178  52.183  49.539  1.00  0.00           C  
ATOM   1407  OD1 ASP    91      72.823  52.930  48.779  1.00  0.00           O  
ATOM   1408  OD2 ASP    91      72.369  52.087  50.737  1.00  0.00           O  
ATOM   1409  C   ASP    91      69.043  52.209  49.596  1.00  0.00           C  
ATOM   1410  O   ASP    91      69.057  53.067  48.716  1.00  0.00           O  
ATOM   1411  N   GLY    92      68.173  52.301  50.630  1.00  0.00           N  
ATOM   1412  H   GLY    92      68.290  51.517  51.256  1.00  0.00           H  
ATOM   1413  CA  GLY    92      66.867  52.957  50.541  1.00  0.00           C  
ATOM   1414  HA2 GLY    92      66.083  52.407  51.061  1.00  0.00           H  
ATOM   1415  HA3 GLY    92      66.570  52.965  49.493  1.00  0.00           H  
ATOM   1416  C   GLY    92      66.850  54.440  51.101  1.00  0.00           C  
ATOM   1417  O   GLY    92      65.934  54.801  51.782  1.00  0.00           O  
ATOM   1418  N   LYS    93      67.852  55.182  50.729  1.00  0.00           N  
ATOM   1419  H   LYS    93      68.580  54.725  50.198  1.00  0.00           H  
ATOM   1420  CA  LYS    93      68.081  56.608  51.101  1.00  0.00           C  
ATOM   1421  HA  LYS    93      67.582  56.750  52.060  1.00  0.00           H  
ATOM   1422  CB  LYS    93      69.599  57.046  51.241  1.00  0.00           C  
ATOM   1423  HB2 LYS    93      70.066  56.569  52.103  1.00  0.00           H  
ATOM   1424  HB3 LYS    93      69.557  58.126  51.375  1.00  0.00           H  
ATOM   1425  CG  LYS    93      70.527  56.709  50.027  1.00  0.00           C  
ATOM   1426  HG2 LYS    93      70.054  57.259  49.213  1.00  0.00           H  
ATOM   1427  HG3 LYS    93      70.568  55.671  49.697  1.00  0.00           H  
ATOM   1428  CD  LYS    93      71.997  57.168  50.118  1.00  0.00           C  
ATOM   1429  HD2 LYS    93      71.977  58.206  50.451  1.00  0.00           H  
ATOM   1430  HD3 LYS    93      72.484  57.229  49.145  1.00  0.00           H  
ATOM   1431  CE  LYS    93      72.842  56.192  50.989  1.00  0.00           C  
ATOM   1432  HE2 LYS    93      72.952  55.286  50.394  1.00  0.00           H  
ATOM   1433  HE3 LYS    93      72.311  55.926  51.903  1.00  0.00           H  
ATOM   1434  NZ  LYS    93      74.122  56.832  51.453  1.00  0.00           N  
ATOM   1435  HZ1 LYS    93      74.544  56.163  52.080  1.00  0.00           H  
ATOM   1436  HZ2 LYS    93      74.805  57.102  50.759  1.00  0.00           H  
ATOM   1437  HZ3 LYS    93      73.883  57.568  52.102  1.00  0.00           H  
ATOM   1438  C   LYS    93      67.308  57.679  50.235  1.00  0.00           C  
ATOM   1439  O   LYS    93      66.623  58.522  50.823  1.00  0.00           O  
ATOM   1440  N   LYS    94      67.237  57.733  48.878  1.00  0.00           N  
ATOM   1441  H   LYS    94      67.647  56.969  48.360  1.00  0.00           H  
ATOM   1442  CA  LYS    94      66.797  58.847  48.116  1.00  0.00           C  
ATOM   1443  HA  LYS    94      67.257  59.764  48.482  1.00  0.00           H  
ATOM   1444  CB  LYS    94      67.364  58.727  46.715  1.00  0.00           C  
ATOM   1445  HB2 LYS    94      67.136  57.712  46.392  1.00  0.00           H  
ATOM   1446  HB3 LYS    94      68.437  58.900  46.628  1.00  0.00           H  
ATOM   1447  CG  LYS    94      66.742  59.712  45.751  1.00  0.00           C  
ATOM   1448  HG2 LYS    94      66.930  60.731  46.092  1.00  0.00           H  
ATOM   1449  HG3 LYS    94      65.686  59.443  45.727  1.00  0.00           H  
ATOM   1450  CD  LYS    94      67.220  59.476  44.267  1.00  0.00           C  
ATOM   1451  HD2 LYS    94      66.788  58.525  43.958  1.00  0.00           H  
ATOM   1452  HD3 LYS    94      68.309  59.517  44.276  1.00  0.00           H  
ATOM   1453  CE  LYS    94      66.587  60.507  43.440  1.00  0.00           C  
ATOM   1454  HE2 LYS    94      65.620  60.838  43.819  1.00  0.00           H  
ATOM   1455  HE3 LYS    94      66.491  60.217  42.394  1.00  0.00           H  
ATOM   1456  NZ  LYS    94      67.435  61.735  43.365  1.00  0.00           N  
ATOM   1457  HZ1 LYS    94      68.442  61.664  43.364  1.00  0.00           H  
ATOM   1458  HZ2 LYS    94      67.226  62.279  42.540  1.00  0.00           H  
ATOM   1459  HZ3 LYS    94      67.209  62.418  44.073  1.00  0.00           H  
ATOM   1460  C   LYS    94      65.259  59.158  48.144  1.00  0.00           C  
ATOM   1461  O   LYS    94      64.952  60.263  48.555  1.00  0.00           O  
ATOM   1462  N   ARG    95      64.307  58.166  47.922  1.00  0.00           N  
ATOM   1463  H   ARG    95      64.637  57.311  47.497  1.00  0.00           H  
ATOM   1464  CA  ARG    95      62.937  58.372  48.311  1.00  0.00           C  
ATOM   1465  HA  ARG    95      62.349  57.542  47.918  1.00  0.00           H  
ATOM   1466  CB  ARG    95      62.826  58.487  49.822  1.00  0.00           C  
ATOM   1467  HB2 ARG    95      61.782  58.609  50.110  1.00  0.00           H  
ATOM   1468  HB3 ARG    95      63.387  59.367  50.137  1.00  0.00           H  
ATOM   1469  CG  ARG    95      63.417  57.249  50.485  1.00  0.00           C  
ATOM   1470  HG2 ARG    95      64.471  57.148  50.228  1.00  0.00           H  
ATOM   1471  HG3 ARG    95      63.007  56.394  49.948  1.00  0.00           H  
ATOM   1472  CD  ARG    95      63.087  57.193  51.987  1.00  0.00           C  
ATOM   1473  HD2 ARG    95      62.022  57.311  52.186  1.00  0.00           H  
ATOM   1474  HD3 ARG    95      63.513  58.029  52.542  1.00  0.00           H  
ATOM   1475  NE  ARG    95      63.465  55.884  52.578  1.00  0.00           N  
ATOM   1476  HE  ARG    95      64.102  55.343  52.012  1.00  0.00           H  
ATOM   1477  CZ  ARG    95      63.111  55.418  53.719  1.00  0.00           C  
ATOM   1478  NH1 ARG    95      62.425  56.214  54.568  1.00  0.00           N  
ATOM   1479 HH11 ARG    95      62.002  57.060  54.214  1.00  0.00           H  
ATOM   1480 HH12 ARG    95      62.235  56.051  55.546  1.00  0.00           H  
ATOM   1481  NH2 ARG    95      63.457  54.282  54.217  1.00  0.00           N  
ATOM   1482 HH21 ARG    95      63.135  53.884  55.088  1.00  0.00           H  
ATOM   1483 HH22 ARG    95      63.907  53.626  53.594  1.00  0.00           H  
ATOM   1484  C   ARG    95      62.348  59.510  47.480  1.00  0.00           C  
ATOM   1485  O   ARG    95      61.899  60.561  47.994  1.00  0.00           O  
ATOM   1486  N   HIE    96      62.358  59.307  46.110  1.00  0.00           N  
ATOM   1487  H   HIE    96      62.896  58.492  45.852  1.00  0.00           H  
ATOM   1488  CA  HIE    96      61.688  60.154  45.014  1.00  0.00           C  
ATOM   1489  HA  HIE    96      61.585  61.170  45.396  1.00  0.00           H  
ATOM   1490  CB  HIE    96      62.517  60.223  43.754  1.00  0.00           C  
ATOM   1491  HB2 HIE    96      63.471  60.734  43.883  1.00  0.00           H  
ATOM   1492  HB3 HIE    96      61.932  60.786  43.027  1.00  0.00           H  
ATOM   1493  CG  HIE    96      62.864  58.842  43.073  1.00  0.00           C  
ATOM   1494  ND1 HIE    96      64.142  58.204  43.185  1.00  0.00           N  
ATOM   1495  CE1 HIE    96      64.062  57.188  42.271  1.00  0.00           C  
ATOM   1496  HE1 HIE    96      64.926  56.641  41.923  1.00  0.00           H  
ATOM   1497  NE2 HIE    96      62.859  57.108  41.685  1.00  0.00           N  
ATOM   1498  HE2 HIE    96      62.649  56.371  41.026  1.00  0.00           H  
ATOM   1499  CD2 HIE    96      62.109  58.171  42.147  1.00  0.00           C  
ATOM   1500  HD2 HIE    96      61.063  58.379  41.975  1.00  0.00           H  
ATOM   1501  C   HIE    96      60.313  59.597  44.756  1.00  0.00           C  
ATOM   1502  O   HIE    96      60.152  58.375  44.562  1.00  0.00           O  
ATOM   1503  N   THR    97      59.338  60.431  44.702  1.00  0.00           N  
ATOM   1504  H   THR    97      59.561  61.315  45.137  1.00  0.00           H  
ATOM   1505  CA  THR    97      57.977  60.240  44.156  1.00  0.00           C  
ATOM   1506  HA  THR    97      57.543  59.267  44.385  1.00  0.00           H  
ATOM   1507  CB  THR    97      57.020  61.404  44.606  1.00  0.00           C  
ATOM   1508  HB  THR    97      57.406  62.288  44.099  1.00  0.00           H  
ATOM   1509  CG2 THR    97      55.607  61.151  44.277  1.00  0.00           C  
ATOM   1510 HG21 THR    97      55.347  60.175  44.687  1.00  0.00           H  
ATOM   1511 HG22 THR    97      54.977  61.960  44.648  1.00  0.00           H  
ATOM   1512 HG23 THR    97      55.585  61.163  43.187  1.00  0.00           H  
ATOM   1513  OG1 THR    97      57.012  61.403  46.010  1.00  0.00           O  
ATOM   1514  HG1 THR    97      57.926  61.365  46.300  1.00  0.00           H  
ATOM   1515  C   THR    97      58.160  60.390  42.591  1.00  0.00           C  
ATOM   1516  O   THR    97      58.799  61.378  42.137  1.00  0.00           O  
ATOM   1517  N   LEU    98      57.661  59.354  41.891  1.00  0.00           N  
ATOM   1518  H   LEU    98      57.332  58.536  42.384  1.00  0.00           H  
ATOM   1519  CA  LEU    98      57.560  59.352  40.433  1.00  0.00           C  
ATOM   1520  HA  LEU    98      58.573  59.500  40.059  1.00  0.00           H  
ATOM   1521  CB  LEU    98      57.094  57.908  39.990  1.00  0.00           C  
ATOM   1522  HB2 LEU    98      56.223  57.631  40.585  1.00  0.00           H  
ATOM   1523  HB3 LEU    98      57.973  57.282  40.143  1.00  0.00           H  
ATOM   1524  CG  LEU    98      56.686  57.732  38.575  1.00  0.00           C  
ATOM   1525  HG  LEU    98      55.706  58.207  38.525  1.00  0.00           H  
ATOM   1526  CD1 LEU    98      57.607  58.303  37.481  1.00  0.00           C  
ATOM   1527 HD11 LEU    98      57.641  59.392  37.461  1.00  0.00           H  
ATOM   1528 HD12 LEU    98      58.550  57.820  37.736  1.00  0.00           H  
ATOM   1529 HD13 LEU    98      57.332  58.036  36.461  1.00  0.00           H  
ATOM   1530  CD2 LEU    98      56.600  56.238  38.406  1.00  0.00           C  
ATOM   1531 HD21 LEU    98      55.966  55.721  39.126  1.00  0.00           H  
ATOM   1532 HD22 LEU    98      56.260  56.098  37.380  1.00  0.00           H  
ATOM   1533 HD23 LEU    98      57.603  55.815  38.342  1.00  0.00           H  
ATOM   1534  C   LEU    98      56.597  60.471  40.051  1.00  0.00           C  
ATOM   1535  O   LEU    98      56.956  61.304  39.214  1.00  0.00           O  
ATOM   1536  N   GLU    99      55.397  60.602  40.645  1.00  0.00           N  
ATOM   1537  H   GLU    99      55.166  59.957  41.387  1.00  0.00           H  
ATOM   1538  CA  GLU    99      54.356  61.503  40.292  1.00  0.00           C  
ATOM   1539  HA  GLU    99      54.774  62.507  40.219  1.00  0.00           H  
ATOM   1540  CB  GLU    99      53.806  61.090  38.881  1.00  0.00           C  
ATOM   1541  HB2 GLU    99      53.389  60.096  39.040  1.00  0.00           H  
ATOM   1542  HB3 GLU    99      54.617  60.970  38.162  1.00  0.00           H  
ATOM   1543  CG  GLU    99      52.780  62.026  38.282  1.00  0.00           C  
ATOM   1544  HG2 GLU    99      51.831  61.928  38.809  1.00  0.00           H  
ATOM   1545  HG3 GLU    99      52.555  61.598  37.306  1.00  0.00           H  
ATOM   1546  CD  GLU    99      53.391  63.418  38.093  1.00  0.00           C  
ATOM   1547  OE1 GLU    99      53.866  63.611  36.934  1.00  0.00           O  
ATOM   1548  OE2 GLU    99      53.333  64.255  39.053  1.00  0.00           O  
ATOM   1549  C   GLU    99      53.329  61.411  41.415  1.00  0.00           C  
ATOM   1550  O   GLU    99      53.237  60.443  42.209  1.00  0.00           O  
ATOM   1551  N   LYS   100      52.579  62.522  41.462  1.00  0.00           N  
ATOM   1552  H   LYS   100      52.825  63.271  40.831  1.00  0.00           H  
ATOM   1553  CA  LYS   100      51.272  62.741  42.163  1.00  0.00           C  
ATOM   1554  HA  LYS   100      51.275  61.872  42.821  1.00  0.00           H  
ATOM   1555  CB  LYS   100      51.268  64.038  43.043  1.00  0.00           C  
ATOM   1556  HB2 LYS   100      51.206  64.952  42.452  1.00  0.00           H  
ATOM   1557  HB3 LYS   100      52.209  64.127  43.585  1.00  0.00           H  
ATOM   1558  CG  LYS   100      50.104  64.108  44.071  1.00  0.00           C  
ATOM   1559  HG2 LYS   100      50.264  63.337  44.825  1.00  0.00           H  
ATOM   1560  HG3 LYS   100      49.173  63.786  43.605  1.00  0.00           H  
ATOM   1561  CD  LYS   100      49.869  65.467  44.692  1.00  0.00           C  
ATOM   1562  HD2 LYS   100      49.410  66.158  43.984  1.00  0.00           H  
ATOM   1563  HD3 LYS   100      50.812  65.899  45.026  1.00  0.00           H  
ATOM   1564  CE  LYS   100      48.971  65.286  45.940  1.00  0.00           C  
ATOM   1565  HE2 LYS   100      49.639  65.333  46.800  1.00  0.00           H  
ATOM   1566  HE3 LYS   100      48.380  64.379  45.821  1.00  0.00           H  
ATOM   1567  NZ  LYS   100      48.033  66.404  45.985  1.00  0.00           N  
ATOM   1568  HZ1 LYS   100      47.524  66.520  45.120  1.00  0.00           H  
ATOM   1569  HZ2 LYS   100      47.375  66.246  46.735  1.00  0.00           H  
ATOM   1570  HZ3 LYS   100      48.569  67.220  46.245  1.00  0.00           H  
ATOM   1571  C   LYS   100      50.073  62.712  41.171  1.00  0.00           C  
ATOM   1572  O   LYS   100      49.897  63.619  40.424  1.00  0.00           O  
ATOM   1573  N   MET   101      49.383  61.581  41.226  1.00  0.00           N  
ATOM   1574  H   MET   101      49.760  60.786  41.723  1.00  0.00           H  
ATOM   1575  CA  MET   101      48.087  61.318  40.627  1.00  0.00           C  
ATOM   1576  HA  MET   101      48.229  61.532  39.568  1.00  0.00           H  
ATOM   1577  CB  MET   101      47.654  59.861  40.899  1.00  0.00           C  
ATOM   1578  HB2 MET   101      46.795  59.485  40.343  1.00  0.00           H  
ATOM   1579  HB3 MET   101      47.311  59.703  41.921  1.00  0.00           H  
ATOM   1580  CG  MET   101      48.723  58.796  40.449  1.00  0.00           C  
ATOM   1581  HG2 MET   101      48.079  57.917  40.459  1.00  0.00           H  
ATOM   1582  HG3 MET   101      49.620  58.607  41.038  1.00  0.00           H  
ATOM   1583  SD  MET   101      49.308  59.111  38.796  1.00  0.00           S  
ATOM   1584  CE  MET   101      47.769  58.742  37.855  1.00  0.00           C  
ATOM   1585  HE1 MET   101      47.613  57.675  38.010  1.00  0.00           H  
ATOM   1586  HE2 MET   101      46.873  59.263  38.194  1.00  0.00           H  
ATOM   1587  HE3 MET   101      47.911  58.918  36.789  1.00  0.00           H  
ATOM   1588  C   MET   101      47.000  62.346  41.076  1.00  0.00           C  
ATOM   1589  O   MET   101      47.250  63.101  42.008  1.00  0.00           O  
ATOM   1590  N   THR   102      45.911  62.489  40.315  1.00  0.00           N  
ATOM   1591  H   THR   102      45.732  61.950  39.480  1.00  0.00           H  
ATOM   1592  CA  THR   102      44.797  63.403  40.604  1.00  0.00           C  
ATOM   1593  HA  THR   102      45.126  64.195  41.276  1.00  0.00           H  
ATOM   1594  CB  THR   102      44.215  64.028  39.340  1.00  0.00           C  
ATOM   1595  HB  THR   102      43.476  64.725  39.734  1.00  0.00           H  
ATOM   1596  CG2 THR   102      45.219  64.664  38.396  1.00  0.00           C  
ATOM   1597 HG21 THR   102      46.027  63.984  38.124  1.00  0.00           H  
ATOM   1598 HG22 THR   102      44.578  64.984  37.574  1.00  0.00           H  
ATOM   1599 HG23 THR   102      45.649  65.532  38.896  1.00  0.00           H  
ATOM   1600  OG1 THR   102      43.552  63.031  38.656  1.00  0.00           O  
ATOM   1601  HG1 THR   102      42.729  62.762  39.070  1.00  0.00           H  
ATOM   1602  C   THR   102      43.689  62.803  41.554  1.00  0.00           C  
ATOM   1603  O   THR   102      42.761  63.549  42.000  1.00  0.00           O  
ATOM   1604  N   ASP   103      43.731  61.500  41.845  1.00  0.00           N  
ATOM   1605  H   ASP   103      44.422  60.922  41.388  1.00  0.00           H  
ATOM   1606  CA  ASP   103      42.950  60.820  42.932  1.00  0.00           C  
ATOM   1607  HA  ASP   103      42.645  61.527  43.705  1.00  0.00           H  
ATOM   1608  CB  ASP   103      41.612  60.355  42.337  1.00  0.00           C  
ATOM   1609  HB2 ASP   103      41.563  59.347  41.925  1.00  0.00           H  
ATOM   1610  HB3 ASP   103      41.382  60.981  41.474  1.00  0.00           H  
ATOM   1611  CG  ASP   103      40.484  60.490  43.354  1.00  0.00           C  
ATOM   1612  OD1 ASP   103      40.739  60.549  44.562  1.00  0.00           O  
ATOM   1613  OD2 ASP   103      39.272  60.467  42.969  1.00  0.00           O  
ATOM   1614  C   ASP   103      43.779  59.667  43.575  1.00  0.00           C  
ATOM   1615  O   ASP   103      44.981  59.400  43.255  1.00  0.00           O  
ATOM   1616  N   SER   104      43.041  58.862  44.445  1.00  0.00           N  
ATOM   1617  H   SER   104      42.083  59.173  44.517  1.00  0.00           H  
ATOM   1618  CA  SER   104      43.514  57.632  44.963  1.00  0.00           C  
ATOM   1619  HA  SER   104      44.300  57.922  45.661  1.00  0.00           H  
ATOM   1620  CB  SER   104      42.364  57.081  45.855  1.00  0.00           C  
ATOM   1621  HB2 SER   104      42.703  56.107  46.209  1.00  0.00           H  
ATOM   1622  HB3 SER   104      41.477  56.883  45.253  1.00  0.00           H  
ATOM   1623  OG  SER   104      42.038  57.985  46.896  1.00  0.00           O  
ATOM   1624  HG  SER   104      41.198  57.674  47.242  1.00  0.00           H  
ATOM   1625  C   SER   104      43.862  56.551  43.951  1.00  0.00           C  
ATOM   1626  O   SER   104      43.120  56.166  43.095  1.00  0.00           O  
ATOM   1627  N   VAL   105      45.022  55.986  44.200  1.00  0.00           N  
ATOM   1628  H   VAL   105      45.652  56.452  44.837  1.00  0.00           H  
ATOM   1629  CA  VAL   105      45.606  54.814  43.392  1.00  0.00           C  
ATOM   1630  HA  VAL   105      45.464  55.000  42.327  1.00  0.00           H  
ATOM   1631  CB  VAL   105      47.110  54.580  43.711  1.00  0.00           C  
ATOM   1632  HB  VAL   105      47.145  54.497  44.797  1.00  0.00           H  
ATOM   1633  CG1 VAL   105      47.725  53.363  42.926  1.00  0.00           C  
ATOM   1634 HG11 VAL   105      47.159  52.471  43.194  1.00  0.00           H  
ATOM   1635 HG12 VAL   105      47.588  53.510  41.854  1.00  0.00           H  
ATOM   1636 HG13 VAL   105      48.746  53.185  43.263  1.00  0.00           H  
ATOM   1637  CG2 VAL   105      48.045  55.751  43.412  1.00  0.00           C  
ATOM   1638 HG21 VAL   105      47.798  56.131  42.421  1.00  0.00           H  
ATOM   1639 HG22 VAL   105      47.673  56.566  44.032  1.00  0.00           H  
ATOM   1640 HG23 VAL   105      49.082  55.496  43.630  1.00  0.00           H  
ATOM   1641  C   VAL   105      44.753  53.602  43.787  1.00  0.00           C  
ATOM   1642  O   VAL   105      44.772  53.195  44.956  1.00  0.00           O  
ATOM   1643  N   THR   106      43.955  53.047  42.858  1.00  0.00           N  
ATOM   1644  H   THR   106      43.923  53.371  41.902  1.00  0.00           H  
ATOM   1645  CA  THR   106      43.033  51.921  43.134  1.00  0.00           C  
ATOM   1646  HA  THR   106      42.816  51.723  44.184  1.00  0.00           H  
ATOM   1647  CB  THR   106      41.614  52.182  42.504  1.00  0.00           C  
ATOM   1648  HB  THR   106      41.011  51.298  42.715  1.00  0.00           H  
ATOM   1649  CG2 THR   106      40.810  53.329  43.193  1.00  0.00           C  
ATOM   1650 HG21 THR   106      41.376  54.260  43.156  1.00  0.00           H  
ATOM   1651 HG22 THR   106      39.845  53.414  42.694  1.00  0.00           H  
ATOM   1652 HG23 THR   106      40.663  53.087  44.246  1.00  0.00           H  
ATOM   1653  OG1 THR   106      41.629  52.496  41.138  1.00  0.00           O  
ATOM   1654  HG1 THR   106      41.887  51.787  40.544  1.00  0.00           H  
ATOM   1655  C   THR   106      43.691  50.593  42.626  1.00  0.00           C  
ATOM   1656  O   THR   106      43.332  49.522  43.075  1.00  0.00           O  
ATOM   1657  N   CYS   107      44.661  50.750  41.696  1.00  0.00           N  
ATOM   1658  H   CYS   107      44.863  51.687  41.378  1.00  0.00           H  
ATOM   1659  CA  CYS   107      45.537  49.637  41.317  1.00  0.00           C  
ATOM   1660  HA  CYS   107      45.831  49.011  42.159  1.00  0.00           H  
ATOM   1661  CB  CYS   107      44.818  48.741  40.248  1.00  0.00           C  
ATOM   1662  HB2 CYS   107      44.692  49.306  39.324  1.00  0.00           H  
ATOM   1663  HB3 CYS   107      43.854  48.508  40.699  1.00  0.00           H  
ATOM   1664  SG  CYS   107      45.695  47.192  39.835  1.00  0.00           S  
ATOM   1665  HG  CYS   107      45.008  46.436  40.696  1.00  0.00           H  
ATOM   1666  C   CYS   107      46.985  49.995  40.899  1.00  0.00           C  
ATOM   1667  O   CYS   107      47.230  51.009  40.238  1.00  0.00           O  
ATOM   1668  N   LEU   108      47.960  49.187  41.253  1.00  0.00           N  
ATOM   1669  H   LEU   108      47.658  48.375  41.772  1.00  0.00           H  
ATOM   1670  CA  LEU   108      49.253  49.093  40.552  1.00  0.00           C  
ATOM   1671  HA  LEU   108      49.298  49.800  39.723  1.00  0.00           H  
ATOM   1672  CB  LEU   108      50.294  49.408  41.670  1.00  0.00           C  
ATOM   1673  HB2 LEU   108      51.344  49.258  41.419  1.00  0.00           H  
ATOM   1674  HB3 LEU   108      50.127  48.758  42.529  1.00  0.00           H  
ATOM   1675  CG  LEU   108      50.168  50.794  42.219  1.00  0.00           C  
ATOM   1676  HG  LEU   108      49.199  50.886  42.709  1.00  0.00           H  
ATOM   1677  CD1 LEU   108      51.211  51.016  43.227  1.00  0.00           C  
ATOM   1678 HD11 LEU   108      52.223  50.994  42.825  1.00  0.00           H  
ATOM   1679 HD12 LEU   108      51.028  52.022  43.606  1.00  0.00           H  
ATOM   1680 HD13 LEU   108      51.038  50.247  43.980  1.00  0.00           H  
ATOM   1681  CD2 LEU   108      50.403  51.934  41.221  1.00  0.00           C  
ATOM   1682 HD21 LEU   108      49.472  52.258  40.757  1.00  0.00           H  
ATOM   1683 HD22 LEU   108      50.758  52.860  41.672  1.00  0.00           H  
ATOM   1684 HD23 LEU   108      51.138  51.648  40.468  1.00  0.00           H  
ATOM   1685  C   LEU   108      49.586  47.699  39.895  1.00  0.00           C  
ATOM   1686  O   LEU   108      49.196  46.669  40.458  1.00  0.00           O  
ATOM   1687  N   TYR   109      50.210  47.559  38.729  1.00  0.00           N  
ATOM   1688  H   TYR   109      50.273  48.462  38.280  1.00  0.00           H  
ATOM   1689  CA  TYR   109      50.651  46.373  38.076  1.00  0.00           C  
ATOM   1690  HA  TYR   109      50.983  45.599  38.769  1.00  0.00           H  
ATOM   1691  CB  TYR   109      49.431  45.864  37.279  1.00  0.00           C  
ATOM   1692  HB2 TYR   109      48.851  46.637  36.774  1.00  0.00           H  
ATOM   1693  HB3 TYR   109      48.857  45.419  38.092  1.00  0.00           H  
ATOM   1694  CG  TYR   109      49.762  44.747  36.261  1.00  0.00           C  
ATOM   1695  CD1 TYR   109      50.593  43.673  36.647  1.00  0.00           C  
ATOM   1696  HD1 TYR   109      50.779  43.505  37.698  1.00  0.00           H  
ATOM   1697  CE1 TYR   109      50.984  42.698  35.794  1.00  0.00           C  
ATOM   1698  HE1 TYR   109      51.704  41.939  36.065  1.00  0.00           H  
ATOM   1699  CZ  TYR   109      50.536  42.639  34.432  1.00  0.00           C  
ATOM   1700  OH  TYR   109      50.890  41.670  33.594  1.00  0.00           O  
ATOM   1701  HH  TYR   109      51.238  40.930  34.098  1.00  0.00           H  
ATOM   1702  CE2 TYR   109      49.877  43.804  34.021  1.00  0.00           C  
ATOM   1703  HE2 TYR   109      49.566  43.881  32.990  1.00  0.00           H  
ATOM   1704  CD2 TYR   109      49.401  44.800  34.923  1.00  0.00           C  
ATOM   1705  HD2 TYR   109      48.970  45.742  34.617  1.00  0.00           H  
ATOM   1706  C   TYR   109      51.943  46.496  37.234  1.00  0.00           C  
ATOM   1707  O   TYR   109      51.917  47.356  36.367  1.00  0.00           O  
ATOM   1708  N   CYS   110      52.987  45.633  37.342  1.00  0.00           N  
ATOM   1709  H   CYS   110      52.757  44.842  37.928  1.00  0.00           H  
ATOM   1710  CA  CYS   110      54.169  45.715  36.576  1.00  0.00           C  
ATOM   1711  HA  CYS   110      54.403  46.702  36.176  1.00  0.00           H  
ATOM   1712  CB  CYS   110      55.376  45.376  37.419  1.00  0.00           C  
ATOM   1713  HB2 CYS   110      55.194  44.529  38.081  1.00  0.00           H  
ATOM   1714  HB3 CYS   110      55.578  46.131  38.179  1.00  0.00           H  
ATOM   1715  SG  CYS   110      56.817  45.079  36.359  1.00  0.00           S  
ATOM   1716  HG  CYS   110      57.758  44.629  37.195  1.00  0.00           H  
ATOM   1717  C   CYS   110      54.005  44.708  35.356  1.00  0.00           C  
ATOM   1718  O   CYS   110      54.141  43.477  35.518  1.00  0.00           O  
ATOM   1719  N   ASN   111      53.587  45.291  34.248  1.00  0.00           N  
ATOM   1720  H   ASN   111      53.421  46.283  34.152  1.00  0.00           H  
ATOM   1721  CA  ASN   111      53.638  44.431  33.049  1.00  0.00           C  
ATOM   1722  HA  ASN   111      53.370  43.422  33.362  1.00  0.00           H  
ATOM   1723  CB  ASN   111      52.619  45.011  31.995  1.00  0.00           C  
ATOM   1724  HB2 ASN   111      52.914  46.033  31.757  1.00  0.00           H  
ATOM   1725  HB3 ASN   111      51.709  45.041  32.594  1.00  0.00           H  
ATOM   1726  CG  ASN   111      52.545  44.237  30.739  1.00  0.00           C  
ATOM   1727  OD1 ASN   111      52.774  44.842  29.704  1.00  0.00           O  
ATOM   1728  ND2 ASN   111      52.151  42.991  30.893  1.00  0.00           N  
ATOM   1729 HD21 ASN   111      52.056  42.350  30.118  1.00  0.00           H  
ATOM   1730 HD22 ASN   111      51.901  42.623  31.799  1.00  0.00           H  
ATOM   1731  C   ASN   111      55.108  44.281  32.424  1.00  0.00           C  
ATOM   1732  O   ASN   111      55.936  45.130  32.723  1.00  0.00           O  
ATOM   1733  N   SER   112      55.369  43.323  31.571  1.00  0.00           N  
ATOM   1734  H   SER   112      54.679  42.596  31.450  1.00  0.00           H  
ATOM   1735  CA  SER   112      56.731  43.186  31.010  1.00  0.00           C  
ATOM   1736  HA  SER   112      57.266  44.133  30.937  1.00  0.00           H  
ATOM   1737  CB  SER   112      57.438  42.146  31.924  1.00  0.00           C  
ATOM   1738  HB2 SER   112      56.873  41.214  31.899  1.00  0.00           H  
ATOM   1739  HB3 SER   112      57.433  42.600  32.915  1.00  0.00           H  
ATOM   1740  OG  SER   112      58.814  42.022  31.599  1.00  0.00           O  
ATOM   1741  HG  SER   112      59.354  42.667  32.061  1.00  0.00           H  
ATOM   1742  C   SER   112      56.666  42.593  29.562  1.00  0.00           C  
ATOM   1743  O   SER   112      55.903  41.728  29.154  1.00  0.00           O  
ATOM   1744  N   PHE   113      57.533  43.140  28.747  1.00  0.00           N  
ATOM   1745  H   PHE   113      58.136  43.858  29.123  1.00  0.00           H  
ATOM   1746  CA  PHE   113      57.806  42.667  27.356  1.00  0.00           C  
ATOM   1747  HA  PHE   113      56.879  42.656  26.782  1.00  0.00           H  
ATOM   1748  CB  PHE   113      58.702  43.822  26.681  1.00  0.00           C  
ATOM   1749  HB2 PHE   113      59.730  43.640  26.992  1.00  0.00           H  
ATOM   1750  HB3 PHE   113      58.522  44.782  27.166  1.00  0.00           H  
ATOM   1751  CG  PHE   113      58.718  43.863  25.158  1.00  0.00           C  
ATOM   1752  CD1 PHE   113      59.796  43.293  24.409  1.00  0.00           C  
ATOM   1753  HD1 PHE   113      60.516  42.676  24.925  1.00  0.00           H  
ATOM   1754  CE1 PHE   113      59.813  43.388  22.990  1.00  0.00           C  
ATOM   1755  HE1 PHE   113      60.603  42.885  22.452  1.00  0.00           H  
ATOM   1756  CZ  PHE   113      58.781  44.043  22.260  1.00  0.00           C  
ATOM   1757  HZ  PHE   113      58.776  44.079  21.180  1.00  0.00           H  
ATOM   1758  CE2 PHE   113      57.662  44.489  22.995  1.00  0.00           C  
ATOM   1759  HE2 PHE   113      56.806  44.871  22.459  1.00  0.00           H  
ATOM   1760  CD2 PHE   113      57.666  44.391  24.419  1.00  0.00           C  
ATOM   1761  HD2 PHE   113      56.810  44.795  24.939  1.00  0.00           H  
ATOM   1762  C   PHE   113      58.355  41.228  27.192  1.00  0.00           C  
ATOM   1763  O   PHE   113      58.588  40.513  28.152  1.00  0.00           O  
ATOM   1764  N   SER   114      58.550  40.783  25.909  1.00  0.00           N  
ATOM   1765  H   SER   114      58.266  41.405  25.166  1.00  0.00           H  
ATOM   1766  CA  SER   114      59.194  39.512  25.528  1.00  0.00           C  
ATOM   1767  HA  SER   114      58.764  38.724  26.147  1.00  0.00           H  
ATOM   1768  CB  SER   114      59.120  39.410  24.127  1.00  0.00           C  
ATOM   1769  HB2 SER   114      59.667  40.176  23.577  1.00  0.00           H  
ATOM   1770  HB3 SER   114      58.078  39.649  23.914  1.00  0.00           H  
ATOM   1771  OG  SER   114      59.589  38.169  23.539  1.00  0.00           O  
ATOM   1772  HG  SER   114      59.100  38.134  22.713  1.00  0.00           H  
ATOM   1773  C   SER   114      60.672  39.491  26.056  1.00  0.00           C  
ATOM   1774  O   SER   114      61.557  40.133  25.499  1.00  0.00           O  
ATOM   1775  N   LYS   115      60.842  38.743  27.123  1.00  0.00           N  
ATOM   1776  H   LYS   115      60.037  38.252  27.482  1.00  0.00           H  
ATOM   1777  CA  LYS   115      62.097  38.714  27.994  1.00  0.00           C  
ATOM   1778  HA  LYS   115      62.445  39.730  28.176  1.00  0.00           H  
ATOM   1779  CB  LYS   115      61.725  38.061  29.351  1.00  0.00           C  
ATOM   1780  HB2 LYS   115      62.762  37.999  29.681  1.00  0.00           H  
ATOM   1781  HB3 LYS   115      61.360  37.049  29.173  1.00  0.00           H  
ATOM   1782  CG  LYS   115      60.936  38.742  30.478  1.00  0.00           C  
ATOM   1783  HG2 LYS   115      60.084  39.091  29.894  1.00  0.00           H  
ATOM   1784  HG3 LYS   115      61.546  39.560  30.860  1.00  0.00           H  
ATOM   1785  CD  LYS   115      60.435  37.794  31.523  1.00  0.00           C  
ATOM   1786  HD2 LYS   115      61.204  37.222  32.042  1.00  0.00           H  
ATOM   1787  HD3 LYS   115      59.791  37.067  31.028  1.00  0.00           H  
ATOM   1788  CE  LYS   115      59.586  38.616  32.524  1.00  0.00           C  
ATOM   1789  HE2 LYS   115      59.950  39.637  32.413  1.00  0.00           H  
ATOM   1790  HE3 LYS   115      59.686  38.278  33.556  1.00  0.00           H  
ATOM   1791  NZ  LYS   115      58.115  38.478  32.203  1.00  0.00           N  
ATOM   1792  HZ1 LYS   115      57.987  38.877  31.284  1.00  0.00           H  
ATOM   1793  HZ2 LYS   115      57.789  37.523  32.233  1.00  0.00           H  
ATOM   1794  HZ3 LYS   115      57.520  38.935  32.879  1.00  0.00           H  
ATOM   1795  C   LYS   115      63.160  37.968  27.324  1.00  0.00           C  
ATOM   1796  O   LYS   115      64.344  38.315  27.591  1.00  0.00           O  
ATOM   1797  N   GLN   116      62.862  37.146  26.292  1.00  0.00           N  
ATOM   1798  H   GLN   116      61.866  36.992  26.227  1.00  0.00           H  
ATOM   1799  CA  GLN   116      63.801  36.750  25.229  1.00  0.00           C  
ATOM   1800  HA  GLN   116      64.699  36.401  25.738  1.00  0.00           H  
ATOM   1801  CB  GLN   116      63.245  35.635  24.295  1.00  0.00           C  
ATOM   1802  HB2 GLN   116      63.167  34.646  24.748  1.00  0.00           H  
ATOM   1803  HB3 GLN   116      64.102  35.438  23.651  1.00  0.00           H  
ATOM   1804  CG  GLN   116      61.876  35.839  23.526  1.00  0.00           C  
ATOM   1805  HG2 GLN   116      61.417  36.801  23.752  1.00  0.00           H  
ATOM   1806  HG3 GLN   116      61.264  35.060  23.982  1.00  0.00           H  
ATOM   1807  CD  GLN   116      61.853  35.582  22.019  1.00  0.00           C  
ATOM   1808  OE1 GLN   116      62.845  35.263  21.390  1.00  0.00           O  
ATOM   1809  NE2 GLN   116      60.663  35.673  21.501  1.00  0.00           N  
ATOM   1810 HE21 GLN   116      60.552  35.568  20.503  1.00  0.00           H  
ATOM   1811 HE22 GLN   116      59.855  35.754  22.102  1.00  0.00           H  
ATOM   1812  C   GLN   116      64.378  37.960  24.444  1.00  0.00           C  
ATOM   1813  O   GLN   116      65.507  38.417  24.544  1.00  0.00           O  
ATOM   1814  N   SER   117      63.482  38.698  23.751  1.00  0.00           N  
ATOM   1815  H   SER   117      62.504  38.450  23.708  1.00  0.00           H  
ATOM   1816  CA  SER   117      63.872  39.771  22.849  1.00  0.00           C  
ATOM   1817  HA  SER   117      64.691  39.277  22.325  1.00  0.00           H  
ATOM   1818  CB  SER   117      62.787  40.167  21.876  1.00  0.00           C  
ATOM   1819  HB2 SER   117      63.218  40.767  21.075  1.00  0.00           H  
ATOM   1820  HB3 SER   117      61.940  40.637  22.376  1.00  0.00           H  
ATOM   1821  OG  SER   117      62.353  39.054  21.076  1.00  0.00           O  
ATOM   1822  HG  SER   117      63.124  38.817  20.556  1.00  0.00           H  
ATOM   1823  C   SER   117      64.426  40.987  23.472  1.00  0.00           C  
ATOM   1824  O   SER   117      65.323  41.568  22.841  1.00  0.00           O  
ATOM   1825  N   LYS   118      63.853  41.507  24.620  1.00  0.00           N  
ATOM   1826  H   LYS   118      63.110  40.905  24.946  1.00  0.00           H  
ATOM   1827  CA  LYS   118      64.204  42.820  25.288  1.00  0.00           C  
ATOM   1828  HA  LYS   118      65.279  42.689  25.411  1.00  0.00           H  
ATOM   1829  CB  LYS   118      63.745  44.060  24.442  1.00  0.00           C  
ATOM   1830  HB2 LYS   118      62.735  44.429  24.620  1.00  0.00           H  
ATOM   1831  HB3 LYS   118      63.775  43.860  23.371  1.00  0.00           H  
ATOM   1832  CG  LYS   118      64.649  45.282  24.614  1.00  0.00           C  
ATOM   1833  HG2 LYS   118      65.517  44.988  24.025  1.00  0.00           H  
ATOM   1834  HG3 LYS   118      64.901  45.387  25.669  1.00  0.00           H  
ATOM   1835  CD  LYS   118      64.109  46.567  23.952  1.00  0.00           C  
ATOM   1836  HD2 LYS   118      63.131  46.894  24.306  1.00  0.00           H  
ATOM   1837  HD3 LYS   118      64.032  46.398  22.878  1.00  0.00           H  
ATOM   1838  CE  LYS   118      65.193  47.604  24.064  1.00  0.00           C  
ATOM   1839  HE2 LYS   118      65.595  47.634  23.052  1.00  0.00           H  
ATOM   1840  HE3 LYS   118      65.983  47.366  24.776  1.00  0.00           H  
ATOM   1841  NZ  LYS   118      64.620  48.939  24.476  1.00  0.00           N  
ATOM   1842  HZ1 LYS   118      63.845  49.238  23.900  1.00  0.00           H  
ATOM   1843  HZ2 LYS   118      64.320  48.842  25.435  1.00  0.00           H  
ATOM   1844  HZ3 LYS   118      65.389  49.590  24.535  1.00  0.00           H  
ATOM   1845  C   LYS   118      63.649  42.875  26.640  1.00  0.00           C  
ATOM   1846  O   LYS   118      62.403  42.727  26.848  1.00  0.00           O  
ATOM   1847  N   GLN   119      64.542  43.037  27.573  1.00  0.00           N  
ATOM   1848  H   GLN   119      65.488  43.129  27.232  1.00  0.00           H  
ATOM   1849  CA  GLN   119      64.161  43.235  29.022  1.00  0.00           C  
ATOM   1850  HA  GLN   119      63.421  42.478  29.281  1.00  0.00           H  
ATOM   1851  CB  GLN   119      65.415  43.079  30.000  1.00  0.00           C  
ATOM   1852  HB2 GLN   119      65.137  43.513  30.960  1.00  0.00           H  
ATOM   1853  HB3 GLN   119      66.169  43.784  29.650  1.00  0.00           H  
ATOM   1854  CG  GLN   119      66.047  41.751  30.125  1.00  0.00           C  
ATOM   1855  HG2 GLN   119      66.903  41.716  30.799  1.00  0.00           H  
ATOM   1856  HG3 GLN   119      66.431  41.403  29.166  1.00  0.00           H  
ATOM   1857  CD  GLN   119      65.047  40.659  30.693  1.00  0.00           C  
ATOM   1858  OE1 GLN   119      63.992  40.966  31.186  1.00  0.00           O  
ATOM   1859  NE2 GLN   119      65.310  39.367  30.462  1.00  0.00           N  
ATOM   1860 HE21 GLN   119      66.170  39.147  29.980  1.00  0.00           H  
ATOM   1861 HE22 GLN   119      64.628  38.668  30.717  1.00  0.00           H  
ATOM   1862  C   GLN   119      63.558  44.590  29.168  1.00  0.00           C  
ATOM   1863  O   GLN   119      64.225  45.643  29.270  1.00  0.00           O  
ATOM   1864  N   LYS   120      62.193  44.665  29.315  1.00  0.00           N  
ATOM   1865  H   LYS   120      61.626  43.861  29.541  1.00  0.00           H  
ATOM   1866  CA  LYS   120      61.531  46.019  29.466  1.00  0.00           C  
ATOM   1867  HA  LYS   120      62.159  46.691  30.050  1.00  0.00           H  
ATOM   1868  CB  LYS   120      61.514  46.636  28.023  1.00  0.00           C  
ATOM   1869  HB2 LYS   120      60.962  46.008  27.325  1.00  0.00           H  
ATOM   1870  HB3 LYS   120      62.546  46.778  27.701  1.00  0.00           H  
ATOM   1871  CG  LYS   120      60.705  47.973  28.104  1.00  0.00           C  
ATOM   1872  HG2 LYS   120      61.325  48.627  28.718  1.00  0.00           H  
ATOM   1873  HG3 LYS   120      59.688  47.869  28.483  1.00  0.00           H  
ATOM   1874  CD  LYS   120      60.657  48.490  26.651  1.00  0.00           C  
ATOM   1875  HD2 LYS   120      60.021  47.781  26.123  1.00  0.00           H  
ATOM   1876  HD3 LYS   120      61.616  48.764  26.211  1.00  0.00           H  
ATOM   1877  CE  LYS   120      59.885  49.762  26.441  1.00  0.00           C  
ATOM   1878  HE2 LYS   120      58.840  49.496  26.598  1.00  0.00           H  
ATOM   1879  HE3 LYS   120      59.863  50.073  25.397  1.00  0.00           H  
ATOM   1880  NZ  LYS   120      60.363  50.813  27.229  1.00  0.00           N  
ATOM   1881  HZ1 LYS   120      61.333  51.059  27.089  1.00  0.00           H  
ATOM   1882  HZ2 LYS   120      59.863  51.686  27.136  1.00  0.00           H  
ATOM   1883  HZ3 LYS   120      60.355  50.574  28.210  1.00  0.00           H  
ATOM   1884  C   LYS   120      60.134  45.878  30.316  1.00  0.00           C  
ATOM   1885  O   LYS   120      59.287  45.050  30.014  1.00  0.00           O  
ATOM   1886  N   ASN   121      60.114  46.615  31.445  1.00  0.00           N  
ATOM   1887  H   ASN   121      60.901  47.235  31.569  1.00  0.00           H  
ATOM   1888  CA  ASN   121      59.064  46.517  32.515  1.00  0.00           C  
ATOM   1889  HA  ASN   121      58.512  45.676  32.097  1.00  0.00           H  
ATOM   1890  CB  ASN   121      59.717  46.090  33.794  1.00  0.00           C  
ATOM   1891  HB2 ASN   121      58.992  45.939  34.593  1.00  0.00           H  
ATOM   1892  HB3 ASN   121      60.426  46.840  34.143  1.00  0.00           H  
ATOM   1893  CG  ASN   121      60.399  44.798  33.606  1.00  0.00           C  
ATOM   1894  OD1 ASN   121      59.794  43.709  33.690  1.00  0.00           O  
ATOM   1895  ND2 ASN   121      61.665  44.771  33.310  1.00  0.00           N  
ATOM   1896 HD21 ASN   121      62.006  43.908  32.911  1.00  0.00           H  
ATOM   1897 HD22 ASN   121      62.070  45.691  33.217  1.00  0.00           H  
ATOM   1898  C   ASN   121      58.129  47.741  32.440  1.00  0.00           C  
ATOM   1899  O   ASN   121      58.600  48.829  32.066  1.00  0.00           O  
ATOM   1900  N   PHE   122      56.852  47.682  32.804  1.00  0.00           N  
ATOM   1901  H   PHE   122      56.460  46.790  33.072  1.00  0.00           H  
ATOM   1902  CA  PHE   122      55.967  48.865  32.813  1.00  0.00           C  
ATOM   1903  HA  PHE   122      56.653  49.704  32.701  1.00  0.00           H  
ATOM   1904  CB  PHE   122      54.983  48.877  31.659  1.00  0.00           C  
ATOM   1905  HB2 PHE   122      54.702  49.928  31.593  1.00  0.00           H  
ATOM   1906  HB3 PHE   122      54.094  48.309  31.934  1.00  0.00           H  
ATOM   1907  CG  PHE   122      55.506  48.379  30.265  1.00  0.00           C  
ATOM   1908  CD1 PHE   122      55.915  49.394  29.317  1.00  0.00           C  
ATOM   1909  HD1 PHE   122      55.849  50.439  29.583  1.00  0.00           H  
ATOM   1910  CE1 PHE   122      56.457  48.919  28.107  1.00  0.00           C  
ATOM   1911  HE1 PHE   122      56.710  49.602  27.309  1.00  0.00           H  
ATOM   1912  CZ  PHE   122      56.673  47.554  27.783  1.00  0.00           C  
ATOM   1913  HZ  PHE   122      57.055  47.237  26.824  1.00  0.00           H  
ATOM   1914  CE2 PHE   122      56.219  46.645  28.771  1.00  0.00           C  
ATOM   1915  HE2 PHE   122      56.166  45.611  28.464  1.00  0.00           H  
ATOM   1916  CD2 PHE   122      55.568  47.029  29.996  1.00  0.00           C  
ATOM   1917  HD2 PHE   122      55.184  46.296  30.690  1.00  0.00           H  
ATOM   1918  C   PHE   122      55.201  49.023  34.110  1.00  0.00           C  
ATOM   1919  O   PHE   122      54.629  48.126  34.656  1.00  0.00           O  
ATOM   1920  N   LEU   123      55.062  50.234  34.597  1.00  0.00           N  
ATOM   1921  H   LEU   123      55.452  51.072  34.189  1.00  0.00           H  
ATOM   1922  CA  LEU   123      54.157  50.497  35.681  1.00  0.00           C  
ATOM   1923  HA  LEU   123      54.148  49.600  36.301  1.00  0.00           H  
ATOM   1924  CB  LEU   123      54.859  51.593  36.625  1.00  0.00           C  
ATOM   1925  HB2 LEU   123      55.116  52.449  36.001  1.00  0.00           H  
ATOM   1926  HB3 LEU   123      55.779  51.207  37.065  1.00  0.00           H  
ATOM   1927  CG  LEU   123      53.930  52.096  37.856  1.00  0.00           C  
ATOM   1928  HG  LEU   123      53.003  52.521  37.471  1.00  0.00           H  
ATOM   1929  CD1 LEU   123      53.624  50.844  38.740  1.00  0.00           C  
ATOM   1930 HD11 LEU   123      53.438  51.116  39.779  1.00  0.00           H  
ATOM   1931 HD12 LEU   123      52.792  50.322  38.269  1.00  0.00           H  
ATOM   1932 HD13 LEU   123      54.488  50.181  38.700  1.00  0.00           H  
ATOM   1933  CD2 LEU   123      54.695  53.206  38.603  1.00  0.00           C  
ATOM   1934 HD21 LEU   123      55.621  52.853  39.057  1.00  0.00           H  
ATOM   1935 HD22 LEU   123      55.047  53.887  37.828  1.00  0.00           H  
ATOM   1936 HD23 LEU   123      53.981  53.631  39.309  1.00  0.00           H  
ATOM   1937  C   LEU   123      52.772  50.960  35.168  1.00  0.00           C  
ATOM   1938  O   LEU   123      52.748  51.932  34.363  1.00  0.00           O  
ATOM   1939  N   LEU   124      51.702  50.296  35.480  1.00  0.00           N  
ATOM   1940  H   LEU   124      51.760  49.364  35.865  1.00  0.00           H  
ATOM   1941  CA  LEU   124      50.313  50.739  35.137  1.00  0.00           C  
ATOM   1942  HA  LEU   124      50.294  51.558  34.418  1.00  0.00           H  
ATOM   1943  CB  LEU   124      49.661  49.552  34.406  1.00  0.00           C  
ATOM   1944  HB2 LEU   124      48.607  49.828  34.382  1.00  0.00           H  
ATOM   1945  HB3 LEU   124      49.676  48.660  35.032  1.00  0.00           H  
ATOM   1946  CG  LEU   124      50.196  49.444  32.952  1.00  0.00           C  
ATOM   1947  HG  LEU   124      50.615  50.387  32.602  1.00  0.00           H  
ATOM   1948  CD1 LEU   124      51.263  48.338  32.944  1.00  0.00           C  
ATOM   1949 HD11 LEU   124      52.097  48.642  33.577  1.00  0.00           H  
ATOM   1950 HD12 LEU   124      50.840  47.429  33.374  1.00  0.00           H  
ATOM   1951 HD13 LEU   124      51.609  48.088  31.942  1.00  0.00           H  
ATOM   1952  CD2 LEU   124      49.041  49.019  31.960  1.00  0.00           C  
ATOM   1953 HD21 LEU   124      49.377  48.948  30.925  1.00  0.00           H  
ATOM   1954 HD22 LEU   124      48.738  48.014  32.253  1.00  0.00           H  
ATOM   1955 HD23 LEU   124      48.259  49.759  32.132  1.00  0.00           H  
ATOM   1956  C   LEU   124      49.621  51.173  36.456  1.00  0.00           C  
ATOM   1957  O   LEU   124      49.495  50.367  37.344  1.00  0.00           O  
ATOM   1958  N   VAL   125      49.006  52.388  36.462  1.00  0.00           N  
ATOM   1959  H   VAL   125      49.039  52.952  35.625  1.00  0.00           H  
ATOM   1960  CA  VAL   125      48.446  53.042  37.653  1.00  0.00           C  
ATOM   1961  HA  VAL   125      48.430  52.468  38.580  1.00  0.00           H  
ATOM   1962  CB  VAL   125      49.247  54.399  37.840  1.00  0.00           C  
ATOM   1963  HB  VAL   125      48.945  55.122  37.082  1.00  0.00           H  
ATOM   1964  CG1 VAL   125      48.796  54.977  39.232  1.00  0.00           C  
ATOM   1965 HG11 VAL   125      49.255  55.960  39.339  1.00  0.00           H  
ATOM   1966 HG12 VAL   125      47.714  55.100  39.176  1.00  0.00           H  
ATOM   1967 HG13 VAL   125      49.033  54.215  39.974  1.00  0.00           H  
ATOM   1968  CG2 VAL   125      50.755  54.160  37.870  1.00  0.00           C  
ATOM   1969 HG21 VAL   125      51.176  55.164  37.926  1.00  0.00           H  
ATOM   1970 HG22 VAL   125      51.015  53.672  38.809  1.00  0.00           H  
ATOM   1971 HG23 VAL   125      51.171  53.761  36.946  1.00  0.00           H  
ATOM   1972  C   VAL   125      47.023  53.364  37.339  1.00  0.00           C  
ATOM   1973  O   VAL   125      46.665  54.309  36.682  1.00  0.00           O  
ATOM   1974  N   GLY   126      46.186  52.499  37.914  1.00  0.00           N  
ATOM   1975  H   GLY   126      46.641  51.869  38.560  1.00  0.00           H  
ATOM   1976  CA  GLY   126      44.706  52.629  37.869  1.00  0.00           C  
ATOM   1977  HA2 GLY   126      44.281  51.636  38.021  1.00  0.00           H  
ATOM   1978  HA3 GLY   126      44.383  53.121  36.952  1.00  0.00           H  
ATOM   1979  C   GLY   126      44.334  53.594  39.002  1.00  0.00           C  
ATOM   1980  O   GLY   126      44.804  53.346  40.115  1.00  0.00           O  
ATOM   1981  N   THR   127      43.559  54.619  38.720  1.00  0.00           N  
ATOM   1982  H   THR   127      43.415  54.796  37.736  1.00  0.00           H  
ATOM   1983  CA  THR   127      43.091  55.520  39.742  1.00  0.00           C  
ATOM   1984  HA  THR   127      43.381  55.042  40.677  1.00  0.00           H  
ATOM   1985  CB  THR   127      43.702  56.877  39.579  1.00  0.00           C  
ATOM   1986  HB  THR   127      43.334  57.636  40.270  1.00  0.00           H  
ATOM   1987  CG2 THR   127      45.256  56.949  39.676  1.00  0.00           C  
ATOM   1988 HG21 THR   127      45.588  57.933  39.347  1.00  0.00           H  
ATOM   1989 HG22 THR   127      45.630  56.811  40.690  1.00  0.00           H  
ATOM   1990 HG23 THR   127      45.784  56.235  39.043  1.00  0.00           H  
ATOM   1991  OG1 THR   127      43.417  57.421  38.284  1.00  0.00           O  
ATOM   1992  HG1 THR   127      42.822  58.166  38.393  1.00  0.00           H  
ATOM   1993  C   THR   127      41.530  55.631  39.812  1.00  0.00           C  
ATOM   1994  O   THR   127      40.751  55.164  38.896  1.00  0.00           O  
ATOM   1995  N   ALA   128      40.966  56.003  40.998  1.00  0.00           N  
ATOM   1996  H   ALA   128      41.558  56.018  41.816  1.00  0.00           H  
ATOM   1997  CA  ALA   128      39.494  56.009  41.263  1.00  0.00           C  
ATOM   1998  HA  ALA   128      39.150  54.998  41.042  1.00  0.00           H  
ATOM   1999  CB  ALA   128      39.244  56.328  42.762  1.00  0.00           C  
ATOM   2000  HB1 ALA   128      39.663  57.260  43.143  1.00  0.00           H  
ATOM   2001  HB2 ALA   128      38.174  56.428  42.946  1.00  0.00           H  
ATOM   2002  HB3 ALA   128      39.563  55.506  43.403  1.00  0.00           H  
ATOM   2003  C   ALA   128      38.785  56.876  40.195  1.00  0.00           C  
ATOM   2004  O   ALA   128      37.591  56.633  39.819  1.00  0.00           O  
ATOM   2005  N   ASP   129      39.326  58.018  39.773  1.00  0.00           N  
ATOM   2006  H   ASP   129      40.224  58.280  40.153  1.00  0.00           H  
ATOM   2007  CA  ASP   129      38.807  59.044  38.883  1.00  0.00           C  
ATOM   2008  HA  ASP   129      37.801  59.235  39.258  1.00  0.00           H  
ATOM   2009  CB  ASP   129      39.465  60.419  39.169  1.00  0.00           C  
ATOM   2010  HB2 ASP   129      39.095  60.669  40.164  1.00  0.00           H  
ATOM   2011  HB3 ASP   129      39.058  61.061  38.387  1.00  0.00           H  
ATOM   2012  CG  ASP   129      40.980  60.406  38.937  1.00  0.00           C  
ATOM   2013  OD1 ASP   129      41.459  61.518  38.769  1.00  0.00           O  
ATOM   2014  OD2 ASP   129      41.731  59.449  39.043  1.00  0.00           O  
ATOM   2015  C   ASP   129      38.735  58.648  37.352  1.00  0.00           C  
ATOM   2016  O   ASP   129      38.816  59.469  36.439  1.00  0.00           O  
ATOM   2017  N   GLY   130      38.485  57.382  37.019  1.00  0.00           N  
ATOM   2018  H   GLY   130      38.213  56.803  37.800  1.00  0.00           H  
ATOM   2019  CA  GLY   130      38.173  56.940  35.628  1.00  0.00           C  
ATOM   2020  HA2 GLY   130      37.435  57.628  35.215  1.00  0.00           H  
ATOM   2021  HA3 GLY   130      37.904  55.885  35.571  1.00  0.00           H  
ATOM   2022  C   GLY   130      39.407  57.039  34.729  1.00  0.00           C  
ATOM   2023  O   GLY   130      39.209  57.224  33.538  1.00  0.00           O  
ATOM   2024  N   LYS   131      40.637  57.031  35.322  1.00  0.00           N  
ATOM   2025  H   LYS   131      40.657  56.681  36.269  1.00  0.00           H  
ATOM   2026  CA  LYS   131      41.964  57.231  34.609  1.00  0.00           C  
ATOM   2027  HA  LYS   131      41.707  57.239  33.550  1.00  0.00           H  
ATOM   2028  CB  LYS   131      42.627  58.626  34.860  1.00  0.00           C  
ATOM   2029  HB2 LYS   131      43.615  58.489  34.421  1.00  0.00           H  
ATOM   2030  HB3 LYS   131      42.726  58.850  35.922  1.00  0.00           H  
ATOM   2031  CG  LYS   131      41.833  59.805  34.237  1.00  0.00           C  
ATOM   2032  HG2 LYS   131      40.859  59.872  34.722  1.00  0.00           H  
ATOM   2033  HG3 LYS   131      41.686  59.658  33.167  1.00  0.00           H  
ATOM   2034  CD  LYS   131      42.623  61.049  34.306  1.00  0.00           C  
ATOM   2035  HD2 LYS   131      42.283  61.865  33.668  1.00  0.00           H  
ATOM   2036  HD3 LYS   131      43.624  60.831  33.933  1.00  0.00           H  
ATOM   2037  CE  LYS   131      42.711  61.565  35.775  1.00  0.00           C  
ATOM   2038  HE2 LYS   131      43.132  60.764  36.381  1.00  0.00           H  
ATOM   2039  HE3 LYS   131      41.693  61.768  36.108  1.00  0.00           H  
ATOM   2040  NZ  LYS   131      43.655  62.749  35.857  1.00  0.00           N  
ATOM   2041  HZ1 LYS   131      44.571  62.358  35.689  1.00  0.00           H  
ATOM   2042  HZ2 LYS   131      43.590  63.451  35.134  1.00  0.00           H  
ATOM   2043  HZ3 LYS   131      43.552  63.193  36.758  1.00  0.00           H  
ATOM   2044  C   LYS   131      42.979  55.927  34.704  1.00  0.00           C  
ATOM   2045  O   LYS   131      43.038  55.184  35.682  1.00  0.00           O  
ATOM   2046  N   LEU   132      43.779  55.765  33.631  1.00  0.00           N  
ATOM   2047  H   LEU   132      43.562  56.327  32.820  1.00  0.00           H  
ATOM   2048  CA  LEU   132      44.868  54.738  33.480  1.00  0.00           C  
ATOM   2049  HA  LEU   132      45.156  54.394  34.473  1.00  0.00           H  
ATOM   2050  CB  LEU   132      44.329  53.552  32.631  1.00  0.00           C  
ATOM   2051  HB2 LEU   132      43.917  54.005  31.730  1.00  0.00           H  
ATOM   2052  HB3 LEU   132      43.531  53.032  33.161  1.00  0.00           H  
ATOM   2053  CG  LEU   132      45.341  52.413  32.288  1.00  0.00           C  
ATOM   2054  HG  LEU   132      46.051  52.856  31.590  1.00  0.00           H  
ATOM   2055  CD1 LEU   132      45.998  51.875  33.530  1.00  0.00           C  
ATOM   2056 HD11 LEU   132      46.405  50.867  33.458  1.00  0.00           H  
ATOM   2057 HD12 LEU   132      46.617  52.644  33.992  1.00  0.00           H  
ATOM   2058 HD13 LEU   132      45.155  51.581  34.156  1.00  0.00           H  
ATOM   2059  CD2 LEU   132      44.511  51.318  31.563  1.00  0.00           C  
ATOM   2060 HD21 LEU   132      45.077  50.404  31.382  1.00  0.00           H  
ATOM   2061 HD22 LEU   132      43.598  51.121  32.124  1.00  0.00           H  
ATOM   2062 HD23 LEU   132      44.106  51.556  30.579  1.00  0.00           H  
ATOM   2063  C   LEU   132      46.283  55.214  32.948  1.00  0.00           C  
ATOM   2064  O   LEU   132      46.554  55.294  31.780  1.00  0.00           O  
ATOM   2065  N   ALA   133      47.189  55.555  33.887  1.00  0.00           N  
ATOM   2066  H   ALA   133      46.895  55.542  34.853  1.00  0.00           H  
ATOM   2067  CA  ALA   133      48.520  55.989  33.597  1.00  0.00           C  
ATOM   2068  HA  ALA   133      48.461  56.499  32.636  1.00  0.00           H  
ATOM   2069  CB  ALA   133      49.009  57.031  34.594  1.00  0.00           C  
ATOM   2070  HB1 ALA   133      49.218  56.537  35.543  1.00  0.00           H  
ATOM   2071  HB2 ALA   133      49.831  57.428  33.999  1.00  0.00           H  
ATOM   2072  HB3 ALA   133      48.187  57.724  34.772  1.00  0.00           H  
ATOM   2073  C   ALA   133      49.520  54.823  33.367  1.00  0.00           C  
ATOM   2074  O   ALA   133      49.451  53.844  34.091  1.00  0.00           O  
ATOM   2075  N   ILE   134      50.324  54.909  32.335  1.00  0.00           N  
ATOM   2076  H   ILE   134      50.215  55.686  31.699  1.00  0.00           H  
ATOM   2077  CA  ILE   134      51.403  53.961  32.086  1.00  0.00           C  
ATOM   2078  HA  ILE   134      51.466  53.274  32.929  1.00  0.00           H  
ATOM   2079  CB  ILE   134      51.128  53.172  30.779  1.00  0.00           C  
ATOM   2080  HB  ILE   134      51.326  53.784  29.899  1.00  0.00           H  
ATOM   2081  CG2 ILE   134      52.231  52.138  30.639  1.00  0.00           C  
ATOM   2082 HG21 ILE   134      52.199  51.227  31.237  1.00  0.00           H  
ATOM   2083 HG22 ILE   134      52.330  51.743  29.629  1.00  0.00           H  
ATOM   2084 HG23 ILE   134      53.222  52.542  30.846  1.00  0.00           H  
ATOM   2085  CG1 ILE   134      49.794  52.523  30.707  1.00  0.00           C  
ATOM   2086 HG12 ILE   134      49.539  52.225  31.725  1.00  0.00           H  
ATOM   2087 HG13 ILE   134      50.009  51.621  30.134  1.00  0.00           H  
ATOM   2088  CD1 ILE   134      48.559  53.113  30.102  1.00  0.00           C  
ATOM   2089 HD11 ILE   134      48.335  53.992  30.706  1.00  0.00           H  
ATOM   2090 HD12 ILE   134      48.789  53.298  29.053  1.00  0.00           H  
ATOM   2091 HD13 ILE   134      47.745  52.415  30.297  1.00  0.00           H  
ATOM   2092  C   ILE   134      52.829  54.663  32.149  1.00  0.00           C  
ATOM   2093  O   ILE   134      53.108  55.572  31.399  1.00  0.00           O  
ATOM   2094  N   PHE   135      53.660  54.203  33.084  1.00  0.00           N  
ATOM   2095  H   PHE   135      53.342  53.536  33.772  1.00  0.00           H  
ATOM   2096  CA  PHE   135      54.932  54.725  33.285  1.00  0.00           C  
ATOM   2097  HA  PHE   135      55.037  55.637  32.698  1.00  0.00           H  
ATOM   2098  CB  PHE   135      55.126  55.189  34.746  1.00  0.00           C  
ATOM   2099  HB2 PHE   135      56.170  55.478  34.868  1.00  0.00           H  
ATOM   2100  HB3 PHE   135      54.869  54.303  35.326  1.00  0.00           H  
ATOM   2101  CG  PHE   135      54.326  56.347  35.154  1.00  0.00           C  
ATOM   2102  CD1 PHE   135      53.000  56.153  35.704  1.00  0.00           C  
ATOM   2103  HD1 PHE   135      52.636  55.141  35.603  1.00  0.00           H  
ATOM   2104  CE1 PHE   135      52.313  57.260  36.302  1.00  0.00           C  
ATOM   2105  HE1 PHE   135      51.287  57.104  36.600  1.00  0.00           H  
ATOM   2106  CZ  PHE   135      53.001  58.526  36.414  1.00  0.00           C  
ATOM   2107  HZ  PHE   135      52.567  59.364  36.939  1.00  0.00           H  
ATOM   2108  CE2 PHE   135      54.327  58.653  35.890  1.00  0.00           C  
ATOM   2109  HE2 PHE   135      54.793  59.548  36.274  1.00  0.00           H  
ATOM   2110  CD2 PHE   135      54.966  57.623  35.214  1.00  0.00           C  
ATOM   2111  HD2 PHE   135      56.032  57.636  35.041  1.00  0.00           H  
ATOM   2112  C   PHE   135      56.087  53.682  32.822  1.00  0.00           C  
ATOM   2113  O   PHE   135      56.038  52.453  33.126  1.00  0.00           O  
ATOM   2114  N   GLU   136      56.948  54.137  31.945  1.00  0.00           N  
ATOM   2115  H   GLU   136      56.993  55.119  31.713  1.00  0.00           H  
ATOM   2116  CA  GLU   136      58.041  53.239  31.448  1.00  0.00           C  
ATOM   2117  HA  GLU   136      57.670  52.232  31.256  1.00  0.00           H  
ATOM   2118  CB  GLU   136      58.556  53.763  30.096  1.00  0.00           C  
ATOM   2119  HB2 GLU   136      59.453  53.242  29.761  1.00  0.00           H  
ATOM   2120  HB3 GLU   136      58.802  54.825  30.103  1.00  0.00           H  
ATOM   2121  CG  GLU   136      57.551  53.358  29.026  1.00  0.00           C  
ATOM   2122  HG2 GLU   136      56.583  53.817  29.228  1.00  0.00           H  
ATOM   2123  HG3 GLU   136      57.336  52.291  29.089  1.00  0.00           H  
ATOM   2124  CD  GLU   136      57.977  53.666  27.635  1.00  0.00           C  
ATOM   2125  OE1 GLU   136      58.076  54.868  27.327  1.00  0.00           O  
ATOM   2126  OE2 GLU   136      58.336  52.743  26.869  1.00  0.00           O  
ATOM   2127  C   GLU   136      59.130  53.166  32.513  1.00  0.00           C  
ATOM   2128  O   GLU   136      59.422  54.220  33.162  1.00  0.00           O  
ATOM   2129  N   ASP   137      59.723  52.017  32.819  1.00  0.00           N  
ATOM   2130  H   ASP   137      59.412  51.247  32.245  1.00  0.00           H  
ATOM   2131  CA  ASP   137      60.757  51.725  33.819  1.00  0.00           C  
ATOM   2132  HA  ASP   137      60.363  51.841  34.829  1.00  0.00           H  
ATOM   2133  CB  ASP   137      61.250  50.235  33.739  1.00  0.00           C  
ATOM   2134  HB2 ASP   137      60.399  49.602  33.990  1.00  0.00           H  
ATOM   2135  HB3 ASP   137      61.935  50.116  34.579  1.00  0.00           H  
ATOM   2136  CG  ASP   137      61.809  49.803  32.391  1.00  0.00           C  
ATOM   2137  OD1 ASP   137      62.213  50.664  31.599  1.00  0.00           O  
ATOM   2138  OD2 ASP   137      61.880  48.598  32.210  1.00  0.00           O  
ATOM   2139  C   ASP   137      62.062  52.653  33.867  1.00  0.00           C  
ATOM   2140  O   ASP   137      62.445  52.992  35.008  1.00  0.00           O  
ATOM   2141  N   LYS   138      62.498  53.136  32.746  1.00  0.00           N  
ATOM   2142  H   LYS   138      62.223  52.594  31.940  1.00  0.00           H  
ATOM   2143  CA  LYS   138      63.305  54.387  32.574  1.00  0.00           C  
ATOM   2144  HA  LYS   138      64.303  54.064  32.870  1.00  0.00           H  
ATOM   2145  CB  LYS   138      63.386  54.830  31.103  1.00  0.00           C  
ATOM   2146  HB2 LYS   138      64.082  54.092  30.703  1.00  0.00           H  
ATOM   2147  HB3 LYS   138      63.781  55.842  31.017  1.00  0.00           H  
ATOM   2148  CG  LYS   138      62.031  54.767  30.367  1.00  0.00           C  
ATOM   2149  HG2 LYS   138      61.338  55.348  30.976  1.00  0.00           H  
ATOM   2150  HG3 LYS   138      61.679  53.736  30.397  1.00  0.00           H  
ATOM   2151  CD  LYS   138      62.102  55.255  28.874  1.00  0.00           C  
ATOM   2152  HD2 LYS   138      62.364  56.307  28.988  1.00  0.00           H  
ATOM   2153  HD3 LYS   138      61.114  55.201  28.416  1.00  0.00           H  
ATOM   2154  CE  LYS   138      63.072  54.484  27.928  1.00  0.00           C  
ATOM   2155  HE2 LYS   138      62.934  53.405  28.006  1.00  0.00           H  
ATOM   2156  HE3 LYS   138      64.106  54.708  28.192  1.00  0.00           H  
ATOM   2157  NZ  LYS   138      62.832  54.930  26.575  1.00  0.00           N  
ATOM   2158  HZ1 LYS   138      62.927  55.935  26.611  1.00  0.00           H  
ATOM   2159  HZ2 LYS   138      63.505  54.575  25.911  1.00  0.00           H  
ATOM   2160  HZ3 LYS   138      61.982  54.663  26.100  1.00  0.00           H  
ATOM   2161  C   LYS   138      62.917  55.534  33.351  1.00  0.00           C  
ATOM   2162  O   LYS   138      63.765  56.115  34.053  1.00  0.00           O  
ATOM   2163  N   THR   139      61.624  55.896  33.323  1.00  0.00           N  
ATOM   2164  H   THR   139      60.955  55.262  32.908  1.00  0.00           H  
ATOM   2165  CA  THR   139      61.029  57.018  34.052  1.00  0.00           C  
ATOM   2166  HA  THR   139      61.763  57.819  33.966  1.00  0.00           H  
ATOM   2167  CB  THR   139      59.738  57.459  33.314  1.00  0.00           C  
ATOM   2168  HB  THR   139      58.907  56.778  33.496  1.00  0.00           H  
ATOM   2169  CG2 THR   139      59.124  58.850  33.858  1.00  0.00           C  
ATOM   2170 HG21 THR   139      58.142  59.027  33.417  1.00  0.00           H  
ATOM   2171 HG22 THR   139      58.997  58.813  34.940  1.00  0.00           H  
ATOM   2172 HG23 THR   139      59.788  59.665  33.570  1.00  0.00           H  
ATOM   2173  OG1 THR   139      59.912  57.488  31.876  1.00  0.00           O  
ATOM   2174  HG1 THR   139      60.566  58.168  31.701  1.00  0.00           H  
ATOM   2175  C   THR   139      60.815  56.621  35.527  1.00  0.00           C  
ATOM   2176  O   THR   139      61.031  57.533  36.342  1.00  0.00           O  
ATOM   2177  N   VAL   140      60.393  55.425  35.880  1.00  0.00           N  
ATOM   2178  H   VAL   140      60.100  54.726  35.213  1.00  0.00           H  
ATOM   2179  CA  VAL   140      60.190  55.139  37.304  1.00  0.00           C  
ATOM   2180  HA  VAL   140      59.499  55.772  37.862  1.00  0.00           H  
ATOM   2181  CB  VAL   140      59.649  53.729  37.552  1.00  0.00           C  
ATOM   2182  HB  VAL   140      60.417  53.016  37.254  1.00  0.00           H  
ATOM   2183  CG1 VAL   140      59.297  53.502  39.101  1.00  0.00           C  
ATOM   2184 HG11 VAL   140      58.421  54.123  39.288  1.00  0.00           H  
ATOM   2185 HG12 VAL   140      58.962  52.474  39.242  1.00  0.00           H  
ATOM   2186 HG13 VAL   140      60.122  53.635  39.801  1.00  0.00           H  
ATOM   2187  CG2 VAL   140      58.344  53.485  36.754  1.00  0.00           C  
ATOM   2188 HG21 VAL   140      58.506  53.347  35.685  1.00  0.00           H  
ATOM   2189 HG22 VAL   140      57.796  52.619  37.127  1.00  0.00           H  
ATOM   2190 HG23 VAL   140      57.771  54.412  36.757  1.00  0.00           H  
ATOM   2191  C   VAL   140      61.576  55.198  38.005  1.00  0.00           C  
ATOM   2192  O   VAL   140      61.581  55.438  39.218  1.00  0.00           O  
ATOM   2193  N   LYS   141      62.653  54.913  37.283  1.00  0.00           N  
ATOM   2194  H   LYS   141      62.466  54.722  36.309  1.00  0.00           H  
ATOM   2195  CA  LYS   141      64.036  54.920  37.752  1.00  0.00           C  
ATOM   2196  HA  LYS   141      64.107  54.523  38.765  1.00  0.00           H  
ATOM   2197  CB  LYS   141      64.786  54.025  36.828  1.00  0.00           C  
ATOM   2198  HB2 LYS   141      64.679  54.279  35.773  1.00  0.00           H  
ATOM   2199  HB3 LYS   141      64.392  53.015  36.941  1.00  0.00           H  
ATOM   2200  CG  LYS   141      66.345  53.979  37.090  1.00  0.00           C  
ATOM   2201  HG2 LYS   141      66.491  53.737  38.142  1.00  0.00           H  
ATOM   2202  HG3 LYS   141      66.675  54.980  36.811  1.00  0.00           H  
ATOM   2203  CD  LYS   141      67.168  52.964  36.235  1.00  0.00           C  
ATOM   2204  HD2 LYS   141      67.081  53.226  35.181  1.00  0.00           H  
ATOM   2205  HD3 LYS   141      66.745  51.964  36.331  1.00  0.00           H  
ATOM   2206  CE  LYS   141      68.647  52.960  36.793  1.00  0.00           C  
ATOM   2207  HE2 LYS   141      69.118  52.094  36.328  1.00  0.00           H  
ATOM   2208  HE3 LYS   141      68.775  52.933  37.875  1.00  0.00           H  
ATOM   2209  NZ  LYS   141      69.531  54.112  36.256  1.00  0.00           N  
ATOM   2210  HZ1 LYS   141      69.691  54.035  35.262  1.00  0.00           H  
ATOM   2211  HZ2 LYS   141      69.073  55.007  36.353  1.00  0.00           H  
ATOM   2212  HZ3 LYS   141      70.443  54.086  36.690  1.00  0.00           H  
ATOM   2213  C   LYS   141      64.518  56.453  37.891  1.00  0.00           C  
ATOM   2214  O   LYS   141      64.971  56.889  39.000  1.00  0.00           O  
ATOM   2215  N   LEU   142      64.329  57.178  36.794  1.00  0.00           N  
ATOM   2216  H   LEU   142      64.038  56.791  35.908  1.00  0.00           H  
ATOM   2217  CA  LEU   142      64.876  58.529  36.627  1.00  0.00           C  
ATOM   2218  HA  LEU   142      65.553  58.785  37.443  1.00  0.00           H  
ATOM   2219  CB  LEU   142      65.667  58.713  35.322  1.00  0.00           C  
ATOM   2220  HB2 LEU   142      64.993  58.617  34.470  1.00  0.00           H  
ATOM   2221  HB3 LEU   142      66.429  57.936  35.275  1.00  0.00           H  
ATOM   2222  CG  LEU   142      66.411  60.107  35.082  1.00  0.00           C  
ATOM   2223  HG  LEU   142      65.640  60.778  34.704  1.00  0.00           H  
ATOM   2224  CD1 LEU   142      67.184  60.587  36.305  1.00  0.00           C  
ATOM   2225 HD11 LEU   142      66.470  60.909  37.063  1.00  0.00           H  
ATOM   2226 HD12 LEU   142      67.788  59.854  36.839  1.00  0.00           H  
ATOM   2227 HD13 LEU   142      67.807  61.443  36.044  1.00  0.00           H  
ATOM   2228  CD2 LEU   142      67.387  59.948  34.009  1.00  0.00           C  
ATOM   2229 HD21 LEU   142      66.873  59.858  33.052  1.00  0.00           H  
ATOM   2230 HD22 LEU   142      67.746  60.972  33.896  1.00  0.00           H  
ATOM   2231 HD23 LEU   142      68.227  59.259  34.099  1.00  0.00           H  
ATOM   2232  C   LEU   142      63.780  59.589  36.638  1.00  0.00           C  
ATOM   2233  O   LEU   142      63.129  59.775  35.637  1.00  0.00           O  
ATOM   2234  N   LYS   143      63.472  60.205  37.772  1.00  0.00           N  
ATOM   2235  H   LYS   143      64.229  60.085  38.430  1.00  0.00           H  
ATOM   2236  CA  LYS   143      62.473  61.308  37.914  1.00  0.00           C  
ATOM   2237  HA  LYS   143      61.512  60.855  37.674  1.00  0.00           H  
ATOM   2238  CB  LYS   143      62.425  61.810  39.377  1.00  0.00           C  
ATOM   2239  HB2 LYS   143      63.432  62.156  39.608  1.00  0.00           H  
ATOM   2240  HB3 LYS   143      62.345  60.916  39.995  1.00  0.00           H  
ATOM   2241  CG  LYS   143      61.436  62.903  39.787  1.00  0.00           C  
ATOM   2242  HG2 LYS   143      61.826  63.921  39.785  1.00  0.00           H  
ATOM   2243  HG3 LYS   143      61.280  62.690  40.844  1.00  0.00           H  
ATOM   2244  CD  LYS   143      60.028  62.917  39.211  1.00  0.00           C  
ATOM   2245  HD2 LYS   143      59.699  61.878  39.246  1.00  0.00           H  
ATOM   2246  HD3 LYS   143      60.042  63.272  38.181  1.00  0.00           H  
ATOM   2247  CE  LYS   143      59.040  63.876  39.812  1.00  0.00           C  
ATOM   2248  HE2 LYS   143      59.425  64.864  40.064  1.00  0.00           H  
ATOM   2249  HE3 LYS   143      58.753  63.493  40.792  1.00  0.00           H  
ATOM   2250  NZ  LYS   143      57.777  64.011  39.041  1.00  0.00           N  
ATOM   2251  HZ1 LYS   143      57.108  64.682  39.391  1.00  0.00           H  
ATOM   2252  HZ2 LYS   143      57.989  64.214  38.074  1.00  0.00           H  
ATOM   2253  HZ3 LYS   143      57.314  63.114  39.052  1.00  0.00           H  
ATOM   2254  C   LYS   143      62.839  62.459  36.977  1.00  0.00           C  
ATOM   2255  O   LYS   143      63.973  62.971  37.003  1.00  0.00           O  
ATOM   2256  N   GLY   144      61.862  62.820  36.147  1.00  0.00           N  
ATOM   2257  H   GLY   144      60.994  62.305  36.179  1.00  0.00           H  
ATOM   2258  CA  GLY   144      62.103  63.665  34.978  1.00  0.00           C  
ATOM   2259  HA2 GLY   144      62.995  63.274  34.489  1.00  0.00           H  
ATOM   2260  HA3 GLY   144      62.141  64.723  35.239  1.00  0.00           H  
ATOM   2261  C   GLY   144      60.874  63.536  34.036  1.00  0.00           C  
ATOM   2262  O   GLY   144      59.939  64.249  34.325  1.00  0.00           O  
ATOM   2263  N   ALA   145      60.835  62.581  33.102  1.00  0.00           N  
ATOM   2264  H   ALA   145      61.632  61.962  33.136  1.00  0.00           H  
ATOM   2265  CA  ALA   145      59.809  62.511  32.005  1.00  0.00           C  
ATOM   2266  HA  ALA   145      59.778  63.488  31.523  1.00  0.00           H  
ATOM   2267  CB  ALA   145      60.302  61.522  30.998  1.00  0.00           C  
ATOM   2268  HB1 ALA   145      61.218  61.808  30.481  1.00  0.00           H  
ATOM   2269  HB2 ALA   145      60.469  60.551  31.464  1.00  0.00           H  
ATOM   2270  HB3 ALA   145      59.524  61.349  30.254  1.00  0.00           H  
ATOM   2271  C   ALA   145      58.331  62.120  32.348  1.00  0.00           C  
ATOM   2272  O   ALA   145      58.041  61.683  33.489  1.00  0.00           O  
ATOM   2273  N   ALA   146      57.403  62.340  31.427  1.00  0.00           N  
ATOM   2274  H   ALA   146      57.750  62.853  30.629  1.00  0.00           H  
ATOM   2275  CA  ALA   146      55.870  62.101  31.568  1.00  0.00           C  
ATOM   2276  HA  ALA   146      55.553  62.539  32.514  1.00  0.00           H  
ATOM   2277  CB  ALA   146      55.215  62.912  30.375  1.00  0.00           C  
ATOM   2278  HB1 ALA   146      55.170  63.972  30.626  1.00  0.00           H  
ATOM   2279  HB2 ALA   146      55.692  62.845  29.398  1.00  0.00           H  
ATOM   2280  HB3 ALA   146      54.180  62.573  30.330  1.00  0.00           H  
ATOM   2281  C   ALA   146      55.541  60.580  31.590  1.00  0.00           C  
ATOM   2282  O   ALA   146      56.278  59.861  30.962  1.00  0.00           O  
ATOM   2283  N   PRO   147      54.368  60.115  32.159  1.00  0.00           N  
ATOM   2284  CD  PRO   147      53.453  60.937  32.961  1.00  0.00           C  
ATOM   2285  HD2 PRO   147      53.075  61.806  32.422  1.00  0.00           H  
ATOM   2286  HD3 PRO   147      53.989  61.397  33.791  1.00  0.00           H  
ATOM   2287  CG  PRO   147      52.231  60.100  33.382  1.00  0.00           C  
ATOM   2288  HG2 PRO   147      52.355  59.605  34.345  1.00  0.00           H  
ATOM   2289  HG3 PRO   147      51.340  60.719  33.483  1.00  0.00           H  
ATOM   2290  CB  PRO   147      52.207  59.074  32.341  1.00  0.00           C  
ATOM   2291  HB2 PRO   147      51.726  58.119  32.555  1.00  0.00           H  
ATOM   2292  HB3 PRO   147      51.584  59.430  31.521  1.00  0.00           H  
ATOM   2293  CA  PRO   147      53.640  58.861  31.776  1.00  0.00           C  
ATOM   2294  HA  PRO   147      54.060  57.971  32.245  1.00  0.00           H  
ATOM   2295  C   PRO   147      53.513  58.705  30.224  1.00  0.00           C  
ATOM   2296  O   PRO   147      53.229  59.688  29.515  1.00  0.00           O  
ATOM   2297  N   LEU   148      53.801  57.551  29.686  1.00  0.00           N  
ATOM   2298  H   LEU   148      53.973  56.743  30.266  1.00  0.00           H  
ATOM   2299  CA  LEU   148      53.584  57.266  28.264  1.00  0.00           C  
ATOM   2300  HA  LEU   148      54.317  57.801  27.660  1.00  0.00           H  
ATOM   2301  CB  LEU   148      53.838  55.808  27.868  1.00  0.00           C  
ATOM   2302  HB2 LEU   148      53.300  55.125  28.526  1.00  0.00           H  
ATOM   2303  HB3 LEU   148      54.909  55.618  27.948  1.00  0.00           H  
ATOM   2304  CG  LEU   148      53.314  55.261  26.464  1.00  0.00           C  
ATOM   2305  HG  LEU   148      52.272  55.535  26.300  1.00  0.00           H  
ATOM   2306  CD1 LEU   148      54.013  56.060  25.341  1.00  0.00           C  
ATOM   2307 HD11 LEU   148      53.662  55.880  24.325  1.00  0.00           H  
ATOM   2308 HD12 LEU   148      53.858  57.133  25.453  1.00  0.00           H  
ATOM   2309 HD13 LEU   148      55.082  55.848  25.369  1.00  0.00           H  
ATOM   2310  CD2 LEU   148      53.538  53.736  26.377  1.00  0.00           C  
ATOM   2311 HD21 LEU   148      52.787  53.486  25.627  1.00  0.00           H  
ATOM   2312 HD22 LEU   148      54.561  53.457  26.124  1.00  0.00           H  
ATOM   2313 HD23 LEU   148      53.163  53.280  27.293  1.00  0.00           H  
ATOM   2314  C   LEU   148      52.127  57.708  27.878  1.00  0.00           C  
ATOM   2315  O   LEU   148      51.960  58.569  27.025  1.00  0.00           O  
ATOM   2316  N   LYS   149      51.163  56.914  28.438  1.00  0.00           N  
ATOM   2317  H   LYS   149      51.382  56.289  29.201  1.00  0.00           H  
ATOM   2318  CA  LYS   149      49.670  57.271  28.289  1.00  0.00           C  
ATOM   2319  HA  LYS   149      49.593  58.114  27.602  1.00  0.00           H  
ATOM   2320  CB  LYS   149      48.870  56.205  27.575  1.00  0.00           C  
ATOM   2321  HB2 LYS   149      47.897  56.618  27.841  1.00  0.00           H  
ATOM   2322  HB3 LYS   149      48.960  55.240  28.074  1.00  0.00           H  
ATOM   2323  CG  LYS   149      49.185  56.235  26.044  1.00  0.00           C  
ATOM   2324  HG2 LYS   149      50.220  56.516  25.849  1.00  0.00           H  
ATOM   2325  HG3 LYS   149      48.521  57.004  25.649  1.00  0.00           H  
ATOM   2326  CD  LYS   149      48.874  54.794  25.430  1.00  0.00           C  
ATOM   2327  HD2 LYS   149      47.974  54.411  25.912  1.00  0.00           H  
ATOM   2328  HD3 LYS   149      49.641  54.058  25.672  1.00  0.00           H  
ATOM   2329  CE  LYS   149      48.620  54.834  23.929  1.00  0.00           C  
ATOM   2330  HE2 LYS   149      49.320  55.446  23.358  1.00  0.00           H  
ATOM   2331  HE3 LYS   149      47.697  55.298  23.581  1.00  0.00           H  
ATOM   2332  NZ  LYS   149      48.572  53.435  23.455  1.00  0.00           N  
ATOM   2333  HZ1 LYS   149      49.505  53.058  23.375  1.00  0.00           H  
ATOM   2334  HZ2 LYS   149      47.950  52.990  24.115  1.00  0.00           H  
ATOM   2335  HZ3 LYS   149      48.180  53.309  22.532  1.00  0.00           H  
ATOM   2336  C   LYS   149      49.097  57.679  29.637  1.00  0.00           C  
ATOM   2337  O   LYS   149      49.494  57.188  30.715  1.00  0.00           O  
ATOM   2338  N   ILE   150      48.020  58.473  29.649  1.00  0.00           N  
ATOM   2339  H   ILE   150      47.718  58.729  28.719  1.00  0.00           H  
ATOM   2340  CA  ILE   150      47.036  58.607  30.738  1.00  0.00           C  
ATOM   2341  HA  ILE   150      47.345  57.900  31.509  1.00  0.00           H  
ATOM   2342  CB  ILE   150      47.147  59.968  31.508  1.00  0.00           C  
ATOM   2343  HB  ILE   150      46.648  60.726  30.904  1.00  0.00           H  
ATOM   2344  CG2 ILE   150      46.201  59.911  32.710  1.00  0.00           C  
ATOM   2345 HG21 ILE   150      46.737  59.330  33.460  1.00  0.00           H  
ATOM   2346 HG22 ILE   150      46.118  60.905  33.149  1.00  0.00           H  
ATOM   2347 HG23 ILE   150      45.224  59.450  32.564  1.00  0.00           H  
ATOM   2348  CG1 ILE   150      48.594  60.262  31.830  1.00  0.00           C  
ATOM   2349 HG12 ILE   150      49.152  60.516  30.929  1.00  0.00           H  
ATOM   2350 HG13 ILE   150      48.978  59.430  32.420  1.00  0.00           H  
ATOM   2351  CD1 ILE   150      48.767  61.576  32.784  1.00  0.00           C  
ATOM   2352 HD11 ILE   150      49.819  61.861  32.767  1.00  0.00           H  
ATOM   2353 HD12 ILE   150      48.217  62.459  32.461  1.00  0.00           H  
ATOM   2354 HD13 ILE   150      48.337  61.264  33.736  1.00  0.00           H  
ATOM   2355  C   ILE   150      45.669  58.381  30.132  1.00  0.00           C  
ATOM   2356  O   ILE   150      45.161  59.238  29.447  1.00  0.00           O  
ATOM   2357  N   LEU   151      45.130  57.178  30.094  1.00  0.00           N  
ATOM   2358  H   LEU   151      45.421  56.462  30.744  1.00  0.00           H  
ATOM   2359  CA  LEU   151      43.963  56.803  29.203  1.00  0.00           C  
ATOM   2360  HA  LEU   151      44.045  57.396  28.292  1.00  0.00           H  
ATOM   2361  CB  LEU   151      44.099  55.297  28.743  1.00  0.00           C  
ATOM   2362  HB2 LEU   151      44.060  54.623  29.599  1.00  0.00           H  
ATOM   2363  HB3 LEU   151      45.114  55.170  28.366  1.00  0.00           H  
ATOM   2364  CG  LEU   151      43.117  54.828  27.731  1.00  0.00           C  
ATOM   2365  HG  LEU   151      42.090  54.955  28.073  1.00  0.00           H  
ATOM   2366  CD1 LEU   151      43.225  55.633  26.435  1.00  0.00           C  
ATOM   2367 HD11 LEU   151      42.889  56.666  26.537  1.00  0.00           H  
ATOM   2368 HD12 LEU   151      44.210  55.600  25.970  1.00  0.00           H  
ATOM   2369 HD13 LEU   151      42.503  55.076  25.837  1.00  0.00           H  
ATOM   2370  CD2 LEU   151      43.453  53.287  27.572  1.00  0.00           C  
ATOM   2371 HD21 LEU   151      43.183  52.763  28.489  1.00  0.00           H  
ATOM   2372 HD22 LEU   151      43.034  52.868  26.657  1.00  0.00           H  
ATOM   2373 HD23 LEU   151      44.540  53.328  27.500  1.00  0.00           H  
ATOM   2374  C   LEU   151      42.667  57.007  30.019  1.00  0.00           C  
ATOM   2375  O   LEU   151      42.543  56.323  31.077  1.00  0.00           O  
ATOM   2376  N   ASN   152      41.760  57.814  29.531  1.00  0.00           N  
ATOM   2377  H   ASN   152      41.786  58.179  28.589  1.00  0.00           H  
ATOM   2378  CA  ASN   152      40.388  57.876  29.958  1.00  0.00           C  
ATOM   2379  HA  ASN   152      40.423  57.837  31.047  1.00  0.00           H  
ATOM   2380  CB  ASN   152      39.702  59.150  29.499  1.00  0.00           C  
ATOM   2381  HB2 ASN   152      38.703  59.152  29.934  1.00  0.00           H  
ATOM   2382  HB3 ASN   152      39.532  59.197  28.424  1.00  0.00           H  
ATOM   2383  CG  ASN   152      40.363  60.436  29.932  1.00  0.00           C  
ATOM   2384  OD1 ASN   152      40.214  60.878  31.058  1.00  0.00           O  
ATOM   2385  ND2 ASN   152      41.242  60.961  29.179  1.00  0.00           N  
ATOM   2386 HD21 ASN   152      41.700  61.832  29.405  1.00  0.00           H  
ATOM   2387 HD22 ASN   152      41.449  60.495  28.307  1.00  0.00           H  
ATOM   2388  C   ASN   152      39.667  56.604  29.462  1.00  0.00           C  
ATOM   2389  O   ASN   152      39.706  56.363  28.285  1.00  0.00           O  
ATOM   2390  N   ILE   153      39.058  55.930  30.406  1.00  0.00           N  
ATOM   2391  H   ILE   153      39.245  56.148  31.374  1.00  0.00           H  
ATOM   2392  CA  ILE   153      38.333  54.649  30.192  1.00  0.00           C  
ATOM   2393  HA  ILE   153      38.791  53.979  29.464  1.00  0.00           H  
ATOM   2394  CB  ILE   153      38.095  53.972  31.556  1.00  0.00           C  
ATOM   2395  HB  ILE   153      37.612  54.591  32.313  1.00  0.00           H  
ATOM   2396  CG2 ILE   153      37.208  52.732  31.359  1.00  0.00           C  
ATOM   2397 HG21 ILE   153      37.030  52.282  32.336  1.00  0.00           H  
ATOM   2398 HG22 ILE   153      36.241  53.037  30.960  1.00  0.00           H  
ATOM   2399 HG23 ILE   153      37.735  52.034  30.709  1.00  0.00           H  
ATOM   2400  CG1 ILE   153      39.481  53.570  32.158  1.00  0.00           C  
ATOM   2401 HG12 ILE   153      39.996  54.457  32.527  1.00  0.00           H  
ATOM   2402 HG13 ILE   153      40.084  53.310  31.289  1.00  0.00           H  
ATOM   2403  CD1 ILE   153      39.635  52.490  33.170  1.00  0.00           C  
ATOM   2404 HD11 ILE   153      39.232  51.575  32.737  1.00  0.00           H  
ATOM   2405 HD12 ILE   153      40.679  52.329  33.437  1.00  0.00           H  
ATOM   2406 HD13 ILE   153      39.006  52.716  34.031  1.00  0.00           H  
ATOM   2407  C   ILE   153      36.950  54.965  29.608  1.00  0.00           C  
ATOM   2408  O   ILE   153      36.448  54.178  28.751  1.00  0.00           O  
ATOM   2409  N   GLY   154      36.273  55.939  30.076  1.00  0.00           N  
ATOM   2410  H   GLY   154      36.643  56.465  30.855  1.00  0.00           H  
ATOM   2411  CA  GLY   154      35.102  56.379  29.317  1.00  0.00           C  
ATOM   2412  HA2 GLY   154      34.231  55.751  29.505  1.00  0.00           H  
ATOM   2413  HA3 GLY   154      35.324  56.361  28.250  1.00  0.00           H  
ATOM   2414  C   GLY   154      34.865  57.811  29.583  1.00  0.00           C  
ATOM   2415  O   GLY   154      35.705  58.637  29.171  1.00  0.00           O  
ATOM   2416  N   ASN   155      33.780  58.148  30.270  1.00  0.00           N  
ATOM   2417  H   ASN   155      33.196  57.345  30.457  1.00  0.00           H  
ATOM   2418  CA  ASN   155      33.578  59.518  30.856  1.00  0.00           C  
ATOM   2419  HA  ASN   155      34.473  60.081  30.593  1.00  0.00           H  
ATOM   2420  CB  ASN   155      32.417  60.303  30.006  1.00  0.00           C  
ATOM   2421  HB2 ASN   155      32.452  61.334  30.357  1.00  0.00           H  
ATOM   2422  HB3 ASN   155      31.419  59.924  30.226  1.00  0.00           H  
ATOM   2423  CG  ASN   155      32.713  60.155  28.513  1.00  0.00           C  
ATOM   2424  OD1 ASN   155      33.659  60.596  27.985  1.00  0.00           O  
ATOM   2425  ND2 ASN   155      31.834  59.690  27.652  1.00  0.00           N  
ATOM   2426 HD21 ASN   155      32.196  59.656  26.710  1.00  0.00           H  
ATOM   2427 HD22 ASN   155      31.018  59.136  27.869  1.00  0.00           H  
ATOM   2428  C   ASN   155      33.369  59.651  32.349  1.00  0.00           C  
ATOM   2429  O   ASN   155      33.970  60.437  33.055  1.00  0.00           O  
ATOM   2430  N   VAL   156      32.474  58.863  32.971  1.00  0.00           N  
ATOM   2431  H   VAL   156      32.056  58.242  32.293  1.00  0.00           H  
ATOM   2432  CA  VAL   156      32.086  58.903  34.338  1.00  0.00           C  
ATOM   2433  HA  VAL   156      31.992  59.942  34.656  1.00  0.00           H  
ATOM   2434  CB  VAL   156      30.663  58.311  34.518  1.00  0.00           C  
ATOM   2435  HB  VAL   156      30.662  57.309  34.087  1.00  0.00           H  
ATOM   2436  CG1 VAL   156      30.216  58.142  36.033  1.00  0.00           C  
ATOM   2437 HG11 VAL   156      29.898  59.113  36.411  1.00  0.00           H  
ATOM   2438 HG12 VAL   156      29.315  57.536  35.935  1.00  0.00           H  
ATOM   2439 HG13 VAL   156      30.972  57.711  36.691  1.00  0.00           H  
ATOM   2440  CG2 VAL   156      29.597  59.121  33.715  1.00  0.00           C  
ATOM   2441 HG21 VAL   156      29.887  59.308  32.681  1.00  0.00           H  
ATOM   2442 HG22 VAL   156      28.572  58.755  33.775  1.00  0.00           H  
ATOM   2443 HG23 VAL   156      29.601  60.099  34.196  1.00  0.00           H  
ATOM   2444  C   VAL   156      33.125  58.294  35.270  1.00  0.00           C  
ATOM   2445  O   VAL   156      33.458  57.074  35.137  1.00  0.00           O  
ATOM   2446  N   SER   157      33.487  59.059  36.218  1.00  0.00           N  
ATOM   2447  H   SER   157      33.119  59.997  36.281  1.00  0.00           H  
ATOM   2448  CA  SER   157      34.419  58.747  37.354  1.00  0.00           C  
ATOM   2449  HA  SER   157      35.441  58.727  36.973  1.00  0.00           H  
ATOM   2450  CB  SER   157      34.306  59.715  38.482  1.00  0.00           C  
ATOM   2451  HB2 SER   157      34.920  59.370  39.314  1.00  0.00           H  
ATOM   2452  HB3 SER   157      33.248  59.834  38.717  1.00  0.00           H  
ATOM   2453  OG  SER   157      34.853  60.980  38.156  1.00  0.00           O  
ATOM   2454  HG  SER   157      34.149  61.461  37.715  1.00  0.00           H  
ATOM   2455  C   SER   157      34.095  57.291  37.841  1.00  0.00           C  
ATOM   2456  O   SER   157      33.222  57.155  38.724  1.00  0.00           O  
ATOM   2457  N   THR   158      34.913  56.272  37.480  1.00  0.00           N  
ATOM   2458  H   THR   158      35.517  56.455  36.692  1.00  0.00           H  
ATOM   2459  CA  THR   158      34.690  54.849  37.750  1.00  0.00           C  
ATOM   2460  HA  THR   158      34.066  54.881  38.643  1.00  0.00           H  
ATOM   2461  CB  THR   158      34.019  54.116  36.624  1.00  0.00           C  
ATOM   2462  HB  THR   158      34.719  54.221  35.795  1.00  0.00           H  
ATOM   2463  CG2 THR   158      33.734  52.646  36.855  1.00  0.00           C  
ATOM   2464 HG21 THR   158      34.616  52.017  36.979  1.00  0.00           H  
ATOM   2465 HG22 THR   158      33.036  52.516  37.682  1.00  0.00           H  
ATOM   2466 HG23 THR   158      33.288  52.301  35.922  1.00  0.00           H  
ATOM   2467  OG1 THR   158      32.773  54.711  36.303  1.00  0.00           O  
ATOM   2468  HG1 THR   158      32.954  55.424  35.687  1.00  0.00           H  
ATOM   2469  C   THR   158      36.050  54.244  38.105  1.00  0.00           C  
ATOM   2470  O   THR   158      37.012  54.535  37.447  1.00  0.00           O  
ATOM   2471  N   PRO   159      36.214  53.373  39.103  1.00  0.00           N  
ATOM   2472  CD  PRO   159      35.179  52.902  40.022  1.00  0.00           C  
ATOM   2473  HD2 PRO   159      34.445  52.254  39.542  1.00  0.00           H  
ATOM   2474  HD3 PRO   159      34.727  53.813  40.413  1.00  0.00           H  
ATOM   2475  CG  PRO   159      35.804  52.132  41.158  1.00  0.00           C  
ATOM   2476  HG2 PRO   159      35.271  52.501  42.034  1.00  0.00           H  
ATOM   2477  HG3 PRO   159      35.816  51.068  40.919  1.00  0.00           H  
ATOM   2478  CB  PRO   159      37.250  52.598  41.105  1.00  0.00           C  
ATOM   2479  HB2 PRO   159      37.332  53.491  41.724  1.00  0.00           H  
ATOM   2480  HB3 PRO   159      37.902  51.865  41.580  1.00  0.00           H  
ATOM   2481  CA  PRO   159      37.518  52.846  39.625  1.00  0.00           C  
ATOM   2482  HA  PRO   159      38.234  53.668  39.621  1.00  0.00           H  
ATOM   2483  C   PRO   159      37.974  51.628  38.836  1.00  0.00           C  
ATOM   2484  O   PRO   159      37.278  50.603  38.835  1.00  0.00           O  
ATOM   2485  N   LEU   160      39.190  51.696  38.155  1.00  0.00           N  
ATOM   2486  H   LEU   160      39.661  52.589  38.150  1.00  0.00           H  
ATOM   2487  CA  LEU   160      39.994  50.528  37.711  1.00  0.00           C  
ATOM   2488  HA  LEU   160      39.360  49.695  37.409  1.00  0.00           H  
ATOM   2489  CB  LEU   160      40.826  50.968  36.579  1.00  0.00           C  
ATOM   2490  HB2 LEU   160      41.382  51.879  36.800  1.00  0.00           H  
ATOM   2491  HB3 LEU   160      40.173  51.257  35.756  1.00  0.00           H  
ATOM   2492  CG  LEU   160      41.748  49.804  36.023  1.00  0.00           C  
ATOM   2493  HG  LEU   160      42.330  49.268  36.772  1.00  0.00           H  
ATOM   2494  CD1 LEU   160      40.961  48.669  35.326  1.00  0.00           C  
ATOM   2495 HD11 LEU   160      40.539  48.027  36.100  1.00  0.00           H  
ATOM   2496 HD12 LEU   160      40.174  49.056  34.680  1.00  0.00           H  
ATOM   2497 HD13 LEU   160      41.748  48.116  34.813  1.00  0.00           H  
ATOM   2498  CD2 LEU   160      42.659  50.479  35.072  1.00  0.00           C  
ATOM   2499 HD21 LEU   160      43.270  49.770  34.514  1.00  0.00           H  
ATOM   2500 HD22 LEU   160      42.080  50.948  34.276  1.00  0.00           H  
ATOM   2501 HD23 LEU   160      43.279  51.192  35.614  1.00  0.00           H  
ATOM   2502  C   LEU   160      40.771  50.018  39.021  1.00  0.00           C  
ATOM   2503  O   LEU   160      41.937  50.404  39.311  1.00  0.00           O  
ATOM   2504  N   MET   161      40.308  48.851  39.569  1.00  0.00           N  
ATOM   2505  H   MET   161      39.470  48.463  39.160  1.00  0.00           H  
ATOM   2506  CA  MET   161      40.727  48.308  40.844  1.00  0.00           C  
ATOM   2507  HA  MET   161      41.326  48.999  41.438  1.00  0.00           H  
ATOM   2508  CB  MET   161      39.534  48.198  41.937  1.00  0.00           C  
ATOM   2509  HB2 MET   161      38.898  49.072  41.794  1.00  0.00           H  
ATOM   2510  HB3 MET   161      39.930  48.280  42.949  1.00  0.00           H  
ATOM   2511  CG  MET   161      38.809  46.871  41.848  1.00  0.00           C  
ATOM   2512  HG2 MET   161      37.989  46.938  42.563  1.00  0.00           H  
ATOM   2513  HG3 MET   161      39.442  46.092  42.273  1.00  0.00           H  
ATOM   2514  SD  MET   161      38.093  46.530  40.165  1.00  0.00           S  
ATOM   2515  CE  MET   161      36.769  47.712  40.139  1.00  0.00           C  
ATOM   2516  HE1 MET   161      37.075  48.756  40.207  1.00  0.00           H  
ATOM   2517  HE2 MET   161      36.128  47.593  39.265  1.00  0.00           H  
ATOM   2518  HE3 MET   161      36.181  47.541  41.041  1.00  0.00           H  
ATOM   2519  C   MET   161      41.538  47.075  40.790  1.00  0.00           C  
ATOM   2520  O   MET   161      42.348  46.891  41.742  1.00  0.00           O  
ATOM   2521  N   CYS   162      41.335  46.129  39.907  1.00  0.00           N  
ATOM   2522  H   CYS   162      40.774  46.423  39.120  1.00  0.00           H  
ATOM   2523  CA  CYS   162      42.079  44.924  39.678  1.00  0.00           C  
ATOM   2524  HA  CYS   162      42.933  44.928  40.355  1.00  0.00           H  
ATOM   2525  CB  CYS   162      41.291  43.718  40.125  1.00  0.00           C  
ATOM   2526  HB2 CYS   162      40.935  43.910  41.137  1.00  0.00           H  
ATOM   2527  HB3 CYS   162      41.856  42.787  40.087  1.00  0.00           H  
ATOM   2528  SG  CYS   162      39.774  43.371  39.096  1.00  0.00           S  
ATOM   2529  HG  CYS   162      39.069  44.490  39.280  1.00  0.00           H  
ATOM   2530  C   CYS   162      42.535  44.969  38.222  1.00  0.00           C  
ATOM   2531  O   CYS   162      41.811  45.537  37.393  1.00  0.00           O  
ATOM   2532  N   LEU   163      43.762  44.417  37.984  1.00  0.00           N  
ATOM   2533  H   LEU   163      44.153  44.036  38.834  1.00  0.00           H  
ATOM   2534  CA  LEU   163      44.490  44.332  36.694  1.00  0.00           C  
ATOM   2535  HA  LEU   163      43.809  44.037  35.896  1.00  0.00           H  
ATOM   2536  CB  LEU   163      45.000  45.746  36.347  1.00  0.00           C  
ATOM   2537  HB2 LEU   163      45.537  46.189  37.185  1.00  0.00           H  
ATOM   2538  HB3 LEU   163      44.157  46.425  36.211  1.00  0.00           H  
ATOM   2539  CG  LEU   163      45.959  45.954  35.147  1.00  0.00           C  
ATOM   2540  HG  LEU   163      46.803  45.298  35.359  1.00  0.00           H  
ATOM   2541  CD1 LEU   163      45.354  45.484  33.770  1.00  0.00           C  
ATOM   2542 HD11 LEU   163      44.561  46.166  33.463  1.00  0.00           H  
ATOM   2543 HD12 LEU   163      46.100  45.614  32.985  1.00  0.00           H  
ATOM   2544 HD13 LEU   163      45.035  44.442  33.754  1.00  0.00           H  
ATOM   2545  CD2 LEU   163      46.410  47.286  34.884  1.00  0.00           C  
ATOM   2546 HD21 LEU   163      46.774  47.531  33.886  1.00  0.00           H  
ATOM   2547 HD22 LEU   163      45.611  48.026  34.906  1.00  0.00           H  
ATOM   2548 HD23 LEU   163      47.191  47.565  35.591  1.00  0.00           H  
ATOM   2549  C   LEU   163      45.623  43.280  36.714  1.00  0.00           C  
ATOM   2550  O   LEU   163      46.549  43.522  37.468  1.00  0.00           O  
ATOM   2551  N   SER   164      45.523  42.223  35.830  1.00  0.00           N  
ATOM   2552  H   SER   164      44.706  42.262  35.237  1.00  0.00           H  
ATOM   2553  CA  SER   164      46.576  41.262  35.442  1.00  0.00           C  
ATOM   2554  HA  SER   164      47.554  41.674  35.693  1.00  0.00           H  
ATOM   2555  CB  SER   164      46.497  40.057  36.411  1.00  0.00           C  
ATOM   2556  HB2 SER   164      45.571  39.489  36.322  1.00  0.00           H  
ATOM   2557  HB3 SER   164      46.688  40.521  37.379  1.00  0.00           H  
ATOM   2558  OG  SER   164      47.591  39.104  36.250  1.00  0.00           O  
ATOM   2559  HG  SER   164      48.429  39.484  36.524  1.00  0.00           H  
ATOM   2560  C   SER   164      46.615  40.903  33.941  1.00  0.00           C  
ATOM   2561  O   SER   164      45.933  41.516  33.109  1.00  0.00           O  
ATOM   2562  N   GLU   165      47.297  39.867  33.515  1.00  0.00           N  
ATOM   2563  H   GLU   165      47.811  39.322  34.192  1.00  0.00           H  
ATOM   2564  CA  GLU   165      47.272  39.357  32.135  1.00  0.00           C  
ATOM   2565  HA  GLU   165      46.621  39.999  31.541  1.00  0.00           H  
ATOM   2566  CB  GLU   165      48.706  39.477  31.510  1.00  0.00           C  
ATOM   2567  HB2 GLU   165      49.064  40.505  31.460  1.00  0.00           H  
ATOM   2568  HB3 GLU   165      48.636  39.277  30.440  1.00  0.00           H  
ATOM   2569  CG  GLU   165      49.710  38.620  32.262  1.00  0.00           C  
ATOM   2570  HG2 GLU   165      49.519  37.578  32.006  1.00  0.00           H  
ATOM   2571  HG3 GLU   165      49.615  38.857  33.322  1.00  0.00           H  
ATOM   2572  CD  GLU   165      51.196  38.942  31.913  1.00  0.00           C  
ATOM   2573  OE1 GLU   165      52.122  38.760  32.727  1.00  0.00           O  
ATOM   2574  OE2 GLU   165      51.359  39.350  30.779  1.00  0.00           O  
ATOM   2575  C   GLU   165      46.760  37.926  32.080  1.00  0.00           C  
ATOM   2576  O   GLU   165      46.842  37.137  33.005  1.00  0.00           O  
ATOM   2577  N   SER   166      46.428  37.458  30.871  1.00  0.00           N  
ATOM   2578  H   SER   166      46.425  38.157  30.142  1.00  0.00           H  
ATOM   2579  CA  SER   166      46.120  36.105  30.460  1.00  0.00           C  
ATOM   2580  HA  SER   166      45.663  35.544  31.275  1.00  0.00           H  
ATOM   2581  CB  SER   166      45.098  36.155  29.255  1.00  0.00           C  
ATOM   2582  HB2 SER   166      45.535  36.400  28.287  1.00  0.00           H  
ATOM   2583  HB3 SER   166      44.365  36.915  29.524  1.00  0.00           H  
ATOM   2584  OG  SER   166      44.480  34.850  29.043  1.00  0.00           O  
ATOM   2585  HG  SER   166      45.228  34.256  29.138  1.00  0.00           H  
ATOM   2586  C   SER   166      47.351  35.262  30.160  1.00  0.00           C  
ATOM   2587  O   SER   166      48.025  35.352  29.109  1.00  0.00           O  
ATOM   2588  N   THR   167      47.818  34.495  31.174  1.00  0.00           N  
ATOM   2589  H   THR   167      47.303  34.372  32.034  1.00  0.00           H  
ATOM   2590  CA  THR   167      49.035  33.670  31.267  1.00  0.00           C  
ATOM   2591  HA  THR   167      49.837  34.379  31.066  1.00  0.00           H  
ATOM   2592  CB  THR   167      49.345  33.108  32.692  1.00  0.00           C  
ATOM   2593  HB  THR   167      50.258  32.514  32.649  1.00  0.00           H  
ATOM   2594  CG2 THR   167      49.391  34.222  33.709  1.00  0.00           C  
ATOM   2595 HG21 THR   167      49.309  33.807  34.713  1.00  0.00           H  
ATOM   2596 HG22 THR   167      50.288  34.820  33.549  1.00  0.00           H  
ATOM   2597 HG23 THR   167      48.530  34.889  33.666  1.00  0.00           H  
ATOM   2598  OG1 THR   167      48.224  32.322  33.085  1.00  0.00           O  
ATOM   2599  HG1 THR   167      47.497  32.831  33.450  1.00  0.00           H  
ATOM   2600  C   THR   167      49.085  32.505  30.209  1.00  0.00           C  
ATOM   2601  O   THR   167      50.052  32.396  29.469  1.00  0.00           O  
ATOM   2602  N   ASN   168      47.925  31.777  30.005  1.00  0.00           N  
ATOM   2603  H   ASN   168      47.109  31.981  30.565  1.00  0.00           H  
ATOM   2604  CA  ASN   168      47.678  31.025  28.778  1.00  0.00           C  
ATOM   2605  HA  ASN   168      48.579  30.529  28.417  1.00  0.00           H  
ATOM   2606  CB  ASN   168      46.694  29.945  29.095  1.00  0.00           C  
ATOM   2607  HB2 ASN   168      46.306  29.534  28.164  1.00  0.00           H  
ATOM   2608  HB3 ASN   168      45.897  30.252  29.772  1.00  0.00           H  
ATOM   2609  CG  ASN   168      47.417  28.791  29.711  1.00  0.00           C  
ATOM   2610  OD1 ASN   168      47.403  28.620  30.894  1.00  0.00           O  
ATOM   2611  ND2 ASN   168      48.152  28.005  28.879  1.00  0.00           N  
ATOM   2612 HD21 ASN   168      48.306  28.066  27.882  1.00  0.00           H  
ATOM   2613 HD22 ASN   168      48.602  27.237  29.356  1.00  0.00           H  
ATOM   2614  C   ASN   168      47.196  31.866  27.598  1.00  0.00           C  
ATOM   2615  O   ASN   168      45.990  32.131  27.531  1.00  0.00           O  
ATOM   2616  N   SER   169      48.083  32.254  26.673  1.00  0.00           N  
ATOM   2617  H   SER   169      49.028  31.910  26.764  1.00  0.00           H  
ATOM   2618  CA  SER   169      47.745  32.836  25.401  1.00  0.00           C  
ATOM   2619  HA  SER   169      46.981  32.231  24.914  1.00  0.00           H  
ATOM   2620  CB  SER   169      47.324  34.252  25.661  1.00  0.00           C  
ATOM   2621  HB2 SER   169      48.192  34.781  26.054  1.00  0.00           H  
ATOM   2622  HB3 SER   169      46.555  34.224  26.433  1.00  0.00           H  
ATOM   2623  OG  SER   169      46.927  34.907  24.522  1.00  0.00           O  
ATOM   2624  HG  SER   169      47.233  35.804  24.676  1.00  0.00           H  
ATOM   2625  C   SER   169      48.975  32.851  24.463  1.00  0.00           C  
ATOM   2626  O   SER   169      50.082  32.939  24.965  1.00  0.00           O  
ATOM   2627  N   THR   170      48.774  32.740  23.179  1.00  0.00           N  
ATOM   2628  H   THR   170      47.867  32.468  22.828  1.00  0.00           H  
ATOM   2629  CA  THR   170      49.926  32.678  22.206  1.00  0.00           C  
ATOM   2630  HA  THR   170      50.802  32.166  22.604  1.00  0.00           H  
ATOM   2631  CB  THR   170      49.523  31.903  20.917  1.00  0.00           C  
ATOM   2632  HB  THR   170      48.654  32.220  20.339  1.00  0.00           H  
ATOM   2633  CG2 THR   170      50.562  31.941  19.783  1.00  0.00           C  
ATOM   2634 HG21 THR   170      50.579  30.979  19.271  1.00  0.00           H  
ATOM   2635 HG22 THR   170      50.379  32.705  19.027  1.00  0.00           H  
ATOM   2636 HG23 THR   170      51.545  32.087  20.230  1.00  0.00           H  
ATOM   2637  OG1 THR   170      49.276  30.506  21.136  1.00  0.00           O  
ATOM   2638  HG1 THR   170      48.747  30.282  20.367  1.00  0.00           H  
ATOM   2639  C   THR   170      50.248  34.177  21.796  1.00  0.00           C  
ATOM   2640  O   THR   170      49.407  34.962  21.368  1.00  0.00           O  
ATOM   2641  N   GLU   171      51.566  34.419  21.602  1.00  0.00           N  
ATOM   2642  H   GLU   171      52.170  33.705  21.985  1.00  0.00           H  
ATOM   2643  CA  GLU   171      52.176  35.720  21.185  1.00  0.00           C  
ATOM   2644  HA  GLU   171      53.250  35.570  21.289  1.00  0.00           H  
ATOM   2645  CB  GLU   171      51.885  35.930  19.663  1.00  0.00           C  
ATOM   2646  HB2 GLU   171      50.819  35.863  19.450  1.00  0.00           H  
ATOM   2647  HB3 GLU   171      52.185  34.980  19.221  1.00  0.00           H  
ATOM   2648  CG  GLU   171      52.554  37.168  18.972  1.00  0.00           C  
ATOM   2649  HG2 GLU   171      52.192  38.040  19.517  1.00  0.00           H  
ATOM   2650  HG3 GLU   171      52.276  37.225  17.919  1.00  0.00           H  
ATOM   2651  CD  GLU   171      54.061  37.018  19.134  1.00  0.00           C  
ATOM   2652  OE1 GLU   171      54.741  38.033  19.420  1.00  0.00           O  
ATOM   2653  OE2 GLU   171      54.626  35.922  18.838  1.00  0.00           O  
ATOM   2654  C   GLU   171      51.849  36.961  22.036  1.00  0.00           C  
ATOM   2655  O   GLU   171      52.744  37.716  22.435  1.00  0.00           O  
ATOM   2656  N   ARG   172      50.544  37.201  22.344  1.00  0.00           N  
ATOM   2657  H   ARG   172      49.860  36.541  22.004  1.00  0.00           H  
ATOM   2658  CA  ARG   172      49.931  38.342  23.023  1.00  0.00           C  
ATOM   2659  HA  ARG   172      50.737  39.000  23.349  1.00  0.00           H  
ATOM   2660  CB  ARG   172      49.027  39.133  22.012  1.00  0.00           C  
ATOM   2661  HB2 ARG   172      48.289  39.722  22.556  1.00  0.00           H  
ATOM   2662  HB3 ARG   172      48.470  38.402  21.425  1.00  0.00           H  
ATOM   2663  CG  ARG   172      49.850  40.088  21.203  1.00  0.00           C  
ATOM   2664  HG2 ARG   172      50.641  39.524  20.708  1.00  0.00           H  
ATOM   2665  HG3 ARG   172      50.268  40.878  21.826  1.00  0.00           H  
ATOM   2666  CD  ARG   172      49.105  40.777  20.092  1.00  0.00           C  
ATOM   2667  HD2 ARG   172      48.117  41.075  20.443  1.00  0.00           H  
ATOM   2668  HD3 ARG   172      49.008  40.177  19.187  1.00  0.00           H  
ATOM   2669  NE  ARG   172      49.870  41.888  19.526  1.00  0.00           N  
ATOM   2670  HE  ARG   172      50.700  41.617  19.020  1.00  0.00           H  
ATOM   2671  CZ  ARG   172      49.784  43.199  19.721  1.00  0.00           C  
ATOM   2672  NH1 ARG   172      50.662  44.011  19.124  1.00  0.00           N  
ATOM   2673 HH11 ARG   172      51.488  43.705  18.629  1.00  0.00           H  
ATOM   2674 HH12 ARG   172      50.612  45.019  19.089  1.00  0.00           H  
ATOM   2675  NH2 ARG   172      48.813  43.822  20.239  1.00  0.00           N  
ATOM   2676 HH21 ARG   172      48.721  44.824  20.157  1.00  0.00           H  
ATOM   2677 HH22 ARG   172      47.988  43.370  20.607  1.00  0.00           H  
ATOM   2678  C   ARG   172      49.143  38.000  24.274  1.00  0.00           C  
ATOM   2679  O   ARG   172      48.053  37.397  24.192  1.00  0.00           O  
ATOM   2680  N   ASN   173      49.693  38.377  25.429  1.00  0.00           N  
ATOM   2681  H   ASN   173      50.643  38.720  25.399  1.00  0.00           H  
ATOM   2682  CA  ASN   173      49.089  38.183  26.777  1.00  0.00           C  
ATOM   2683  HA  ASN   173      48.562  37.230  26.741  1.00  0.00           H  
ATOM   2684  CB  ASN   173      50.140  38.022  27.852  1.00  0.00           C  
ATOM   2685  HB2 ASN   173      49.747  38.057  28.867  1.00  0.00           H  
ATOM   2686  HB3 ASN   173      50.866  38.828  27.746  1.00  0.00           H  
ATOM   2687  CG  ASN   173      50.957  36.785  27.707  1.00  0.00           C  
ATOM   2688  OD1 ASN   173      50.974  35.991  26.809  1.00  0.00           O  
ATOM   2689  ND2 ASN   173      51.863  36.647  28.681  1.00  0.00           N  
ATOM   2690 HD21 ASN   173      51.827  37.241  29.497  1.00  0.00           H  
ATOM   2691 HD22 ASN   173      52.314  35.752  28.802  1.00  0.00           H  
ATOM   2692  C   ASN   173      48.113  39.259  27.204  1.00  0.00           C  
ATOM   2693  O   ASN   173      48.557  40.299  27.744  1.00  0.00           O  
ATOM   2694  N   VAL   174      46.843  39.245  26.658  1.00  0.00           N  
ATOM   2695  H   VAL   174      46.577  38.440  26.108  1.00  0.00           H  
ATOM   2696  CA  VAL   174      45.863  40.326  26.864  1.00  0.00           C  
ATOM   2697  HA  VAL   174      46.188  41.232  26.353  1.00  0.00           H  
ATOM   2698  CB  VAL   174      44.596  39.977  26.135  1.00  0.00           C  
ATOM   2699  HB  VAL   174      44.157  39.065  26.539  1.00  0.00           H  
ATOM   2700  CG1 VAL   174      43.502  41.009  26.329  1.00  0.00           C  
ATOM   2701 HG11 VAL   174      43.821  41.987  25.970  1.00  0.00           H  
ATOM   2702 HG12 VAL   174      42.633  40.631  25.790  1.00  0.00           H  
ATOM   2703 HG13 VAL   174      43.251  41.021  27.390  1.00  0.00           H  
ATOM   2704  CG2 VAL   174      44.739  39.832  24.614  1.00  0.00           C  
ATOM   2705 HG21 VAL   174      45.431  39.065  24.266  1.00  0.00           H  
ATOM   2706 HG22 VAL   174      43.732  39.768  24.201  1.00  0.00           H  
ATOM   2707 HG23 VAL   174      45.119  40.723  24.115  1.00  0.00           H  
ATOM   2708  C   VAL   174      45.692  40.688  28.328  1.00  0.00           C  
ATOM   2709  O   VAL   174      45.725  39.790  29.172  1.00  0.00           O  
ATOM   2710  N   MET   175      45.609  41.963  28.700  1.00  0.00           N  
ATOM   2711  H   MET   175      45.680  42.589  27.911  1.00  0.00           H  
ATOM   2712  CA  MET   175      45.441  42.394  30.053  1.00  0.00           C  
ATOM   2713  HA  MET   175      45.891  41.678  30.741  1.00  0.00           H  
ATOM   2714  CB  MET   175      46.181  43.701  30.257  1.00  0.00           C  
ATOM   2715  HB2 MET   175      45.699  44.274  31.049  1.00  0.00           H  
ATOM   2716  HB3 MET   175      46.187  44.152  29.264  1.00  0.00           H  
ATOM   2717  CG  MET   175      47.623  43.568  30.718  1.00  0.00           C  
ATOM   2718  HG2 MET   175      48.047  42.720  30.180  1.00  0.00           H  
ATOM   2719  HG3 MET   175      47.678  43.116  31.708  1.00  0.00           H  
ATOM   2720  SD  MET   175      48.721  44.975  30.543  1.00  0.00           S  
ATOM   2721  CE  MET   175      48.723  45.060  28.802  1.00  0.00           C  
ATOM   2722  HE1 MET   175      49.593  45.624  28.466  1.00  0.00           H  
ATOM   2723  HE2 MET   175      48.755  44.070  28.347  1.00  0.00           H  
ATOM   2724  HE3 MET   175      47.876  45.535  28.307  1.00  0.00           H  
ATOM   2725  C   MET   175      43.990  42.517  30.379  1.00  0.00           C  
ATOM   2726  O   MET   175      43.192  43.209  29.822  1.00  0.00           O  
ATOM   2727  N   TRP   176      43.638  41.828  31.473  1.00  0.00           N  
ATOM   2728  H   TRP   176      44.299  41.298  32.024  1.00  0.00           H  
ATOM   2729  CA  TRP   176      42.207  41.717  31.975  1.00  0.00           C  
ATOM   2730  HA  TRP   176      41.586  42.335  31.326  1.00  0.00           H  
ATOM   2731  CB  TRP   176      41.915  40.233  32.020  1.00  0.00           C  
ATOM   2732  HB2 TRP   176      41.006  40.059  32.596  1.00  0.00           H  
ATOM   2733  HB3 TRP   176      42.724  39.677  32.492  1.00  0.00           H  
ATOM   2734  CG  TRP   176      41.651  39.651  30.604  1.00  0.00           C  
ATOM   2735  CD1 TRP   176      42.572  38.999  29.853  1.00  0.00           C  
ATOM   2736  HD1 TRP   176      43.545  38.730  30.239  1.00  0.00           H  
ATOM   2737  NE1 TRP   176      41.940  38.459  28.707  1.00  0.00           N  
ATOM   2738  HE1 TRP   176      42.426  37.892  28.027  1.00  0.00           H  
ATOM   2739  CE2 TRP   176      40.670  38.919  28.692  1.00  0.00           C  
ATOM   2740  CZ2 TRP   176      39.746  38.873  27.635  1.00  0.00           C  
ATOM   2741  HZ2 TRP   176      39.978  38.240  26.791  1.00  0.00           H  
ATOM   2742  CH2 TRP   176      38.450  39.443  27.784  1.00  0.00           C  
ATOM   2743  HH2 TRP   176      37.660  39.252  27.073  1.00  0.00           H  
ATOM   2744  CZ3 TRP   176      38.153  40.188  28.981  1.00  0.00           C  
ATOM   2745  HZ3 TRP   176      37.192  40.661  29.121  1.00  0.00           H  
ATOM   2746  CE3 TRP   176      39.137  40.293  30.026  1.00  0.00           C  
ATOM   2747  HE3 TRP   176      38.939  40.867  30.919  1.00  0.00           H  
ATOM   2748  CD2 TRP   176      40.453  39.730  29.841  1.00  0.00           C  
ATOM   2749  C   TRP   176      42.111  42.340  33.341  1.00  0.00           C  
ATOM   2750  O   TRP   176      42.821  41.919  34.253  1.00  0.00           O  
ATOM   2751  N   GLY   177      41.367  43.428  33.477  1.00  0.00           N  
ATOM   2752  H   GLY   177      40.869  43.792  32.678  1.00  0.00           H  
ATOM   2753  CA  GLY   177      41.017  44.113  34.815  1.00  0.00           C  
ATOM   2754  HA2 GLY   177      41.670  44.985  34.864  1.00  0.00           H  
ATOM   2755  HA3 GLY   177      41.239  43.344  35.555  1.00  0.00           H  
ATOM   2756  C   GLY   177      39.608  44.517  35.072  1.00  0.00           C  
ATOM   2757  O   GLY   177      38.769  44.155  34.238  1.00  0.00           O  
ATOM   2758  N   GLY   178      39.170  45.245  36.098  1.00  0.00           N  
ATOM   2759  H   GLY   178      39.923  45.483  36.728  1.00  0.00           H  
ATOM   2760  CA  GLY   178      37.805  45.613  36.443  1.00  0.00           C  
ATOM   2761  HA2 GLY   178      37.662  45.148  37.418  1.00  0.00           H  
ATOM   2762  HA3 GLY   178      37.114  45.115  35.762  1.00  0.00           H  
ATOM   2763  C   GLY   178      37.678  47.060  36.605  1.00  0.00           C  
ATOM   2764  O   GLY   178      38.372  47.624  37.446  1.00  0.00           O  
ATOM   2765  N   CYS   179      36.632  47.506  35.948  1.00  0.00           N  
ATOM   2766  H   CYS   179      35.986  46.832  35.565  1.00  0.00           H  
ATOM   2767  CA  CYS   179      36.243  49.032  36.082  1.00  0.00           C  
ATOM   2768  HA  CYS   179      36.876  49.468  36.855  1.00  0.00           H  
ATOM   2769  CB  CYS   179      36.618  49.647  34.713  1.00  0.00           C  
ATOM   2770  HB2 CYS   179      36.309  49.013  33.882  1.00  0.00           H  
ATOM   2771  HB3 CYS   179      37.692  49.677  34.528  1.00  0.00           H  
ATOM   2772  SG  CYS   179      35.907  51.229  34.505  1.00  0.00           S  
ATOM   2773  HG  CYS   179      34.750  50.983  35.126  1.00  0.00           H  
ATOM   2774  C   CYS   179      34.786  49.150  36.418  1.00  0.00           C  
ATOM   2775  O   CYS   179      33.911  48.839  35.608  1.00  0.00           O  
ATOM   2776  N   GLY   180      34.530  49.577  37.696  1.00  0.00           N  
ATOM   2777  H   GLY   180      35.346  49.895  38.199  1.00  0.00           H  
ATOM   2778  CA  GLY   180      33.283  49.555  38.522  1.00  0.00           C  
ATOM   2779  HA2 GLY   180      32.550  50.276  38.161  1.00  0.00           H  
ATOM   2780  HA3 GLY   180      33.505  49.772  39.566  1.00  0.00           H  
ATOM   2781  C   GLY   180      32.572  48.224  38.621  1.00  0.00           C  
ATOM   2782  O   GLY   180      33.095  47.385  39.319  1.00  0.00           O  
ATOM   2783  N   THR   181      31.529  47.835  37.799  1.00  0.00           N  
ATOM   2784  H   THR   181      31.145  48.619  37.292  1.00  0.00           H  
ATOM   2785  CA  THR   181      30.840  46.536  37.605  1.00  0.00           C  
ATOM   2786  HA  THR   181      31.140  45.807  38.358  1.00  0.00           H  
ATOM   2787  CB  THR   181      29.313  46.678  37.698  1.00  0.00           C  
ATOM   2788  HB  THR   181      28.903  45.674  37.807  1.00  0.00           H  
ATOM   2789  CG2 THR   181      28.810  47.399  38.937  1.00  0.00           C  
ATOM   2790 HG21 THR   181      29.284  46.958  39.814  1.00  0.00           H  
ATOM   2791 HG22 THR   181      29.051  48.460  38.869  1.00  0.00           H  
ATOM   2792 HG23 THR   181      27.741  47.271  39.108  1.00  0.00           H  
ATOM   2793  OG1 THR   181      28.846  47.337  36.542  1.00  0.00           O  
ATOM   2794  HG1 THR   181      27.991  46.949  36.343  1.00  0.00           H  
ATOM   2795  C   THR   181      31.147  45.964  36.172  1.00  0.00           C  
ATOM   2796  O   THR   181      30.531  45.015  35.775  1.00  0.00           O  
ATOM   2797  N   LYS   182      32.137  46.477  35.489  1.00  0.00           N  
ATOM   2798  H   LYS   182      32.714  47.224  35.850  1.00  0.00           H  
ATOM   2799  CA  LYS   182      32.409  46.084  34.019  1.00  0.00           C  
ATOM   2800  HA  LYS   182      31.837  45.192  33.765  1.00  0.00           H  
ATOM   2801  CB  LYS   182      32.094  47.259  33.120  1.00  0.00           C  
ATOM   2802  HB2 LYS   182      32.026  46.795  32.136  1.00  0.00           H  
ATOM   2803  HB3 LYS   182      32.879  48.005  33.243  1.00  0.00           H  
ATOM   2804  CG  LYS   182      30.826  48.077  33.307  1.00  0.00           C  
ATOM   2805  HG2 LYS   182      30.931  48.656  34.224  1.00  0.00           H  
ATOM   2806  HG3 LYS   182      29.962  47.435  33.478  1.00  0.00           H  
ATOM   2807  CD  LYS   182      30.409  49.114  32.310  1.00  0.00           C  
ATOM   2808  HD2 LYS   182      30.041  48.638  31.401  1.00  0.00           H  
ATOM   2809  HD3 LYS   182      31.275  49.728  32.060  1.00  0.00           H  
ATOM   2810  CE  LYS   182      29.253  49.857  32.814  1.00  0.00           C  
ATOM   2811  HE2 LYS   182      29.204  49.816  33.902  1.00  0.00           H  
ATOM   2812  HE3 LYS   182      28.360  49.244  32.694  1.00  0.00           H  
ATOM   2813  NZ  LYS   182      29.082  51.176  32.160  1.00  0.00           N  
ATOM   2814  HZ1 LYS   182      29.866  51.774  32.382  1.00  0.00           H  
ATOM   2815  HZ2 LYS   182      28.935  51.072  31.166  1.00  0.00           H  
ATOM   2816  HZ3 LYS   182      28.248  51.619  32.519  1.00  0.00           H  
ATOM   2817  C   LYS   182      33.849  45.595  33.900  1.00  0.00           C  
ATOM   2818  O   LYS   182      34.751  46.188  34.515  1.00  0.00           O  
ATOM   2819  N   ILE   183      34.015  44.563  33.111  1.00  0.00           N  
ATOM   2820  H   ILE   183      33.161  44.167  32.745  1.00  0.00           H  
ATOM   2821  CA  ILE   183      35.268  43.945  32.689  1.00  0.00           C  
ATOM   2822  HA  ILE   183      35.917  44.000  33.564  1.00  0.00           H  
ATOM   2823  CB  ILE   183      35.268  42.506  32.317  1.00  0.00           C  
ATOM   2824  HB  ILE   183      35.081  42.506  31.244  1.00  0.00           H  
ATOM   2825  CG2 ILE   183      36.684  41.975  32.601  1.00  0.00           C  
ATOM   2826 HG21 ILE   183      37.473  42.448  32.017  1.00  0.00           H  
ATOM   2827 HG22 ILE   183      36.842  42.070  33.675  1.00  0.00           H  
ATOM   2828 HG23 ILE   183      36.704  40.967  32.187  1.00  0.00           H  
ATOM   2829  CG1 ILE   183      34.238  41.631  33.059  1.00  0.00           C  
ATOM   2830 HG12 ILE   183      33.261  42.110  32.986  1.00  0.00           H  
ATOM   2831 HG13 ILE   183      34.465  41.400  34.100  1.00  0.00           H  
ATOM   2832  CD1 ILE   183      33.921  40.355  32.349  1.00  0.00           C  
ATOM   2833 HD11 ILE   183      34.831  39.792  32.137  1.00  0.00           H  
ATOM   2834 HD12 ILE   183      33.257  39.773  32.987  1.00  0.00           H  
ATOM   2835 HD13 ILE   183      33.361  40.586  31.443  1.00  0.00           H  
ATOM   2836  C   ILE   183      35.995  44.736  31.619  1.00  0.00           C  
ATOM   2837  O   ILE   183      35.494  44.960  30.555  1.00  0.00           O  
ATOM   2838  N   PHE   184      37.260  45.053  31.934  1.00  0.00           N  
ATOM   2839  H   PHE   184      37.577  44.882  32.878  1.00  0.00           H  
ATOM   2840  CA  PHE   184      38.159  45.823  31.131  1.00  0.00           C  
ATOM   2841  HA  PHE   184      37.612  46.383  30.373  1.00  0.00           H  
ATOM   2842  CB  PHE   184      38.753  46.891  32.094  1.00  0.00           C  
ATOM   2843  HB2 PHE   184      39.212  46.350  32.922  1.00  0.00           H  
ATOM   2844  HB3 PHE   184      37.979  47.392  32.676  1.00  0.00           H  
ATOM   2845  CG  PHE   184      39.676  47.906  31.391  1.00  0.00           C  
ATOM   2846  CD1 PHE   184      41.107  47.767  31.552  1.00  0.00           C  
ATOM   2847  HD1 PHE   184      41.473  47.070  32.292  1.00  0.00           H  
ATOM   2848  CE1 PHE   184      41.854  48.728  30.933  1.00  0.00           C  
ATOM   2849  HE1 PHE   184      42.921  48.782  31.092  1.00  0.00           H  
ATOM   2850  CZ  PHE   184      41.341  49.799  30.186  1.00  0.00           C  
ATOM   2851  HZ  PHE   184      41.960  50.621  29.858  1.00  0.00           H  
ATOM   2852  CE2 PHE   184      39.960  49.812  29.932  1.00  0.00           C  
ATOM   2853  HE2 PHE   184      39.474  50.635  29.430  1.00  0.00           H  
ATOM   2854  CD2 PHE   184      39.100  48.803  30.531  1.00  0.00           C  
ATOM   2855  HD2 PHE   184      38.029  48.812  30.394  1.00  0.00           H  
ATOM   2856  C   PHE   184      39.071  44.873  30.394  1.00  0.00           C  
ATOM   2857  O   PHE   184      39.844  44.156  31.071  1.00  0.00           O  
ATOM   2858  N   SER   185      39.146  44.770  29.054  1.00  0.00           N  
ATOM   2859  H   SER   185      38.442  45.332  28.597  1.00  0.00           H  
ATOM   2860  CA  SER   185      40.107  44.044  28.327  1.00  0.00           C  
ATOM   2861  HA  SER   185      40.786  43.479  28.966  1.00  0.00           H  
ATOM   2862  CB  SER   185      39.529  43.082  27.314  1.00  0.00           C  
ATOM   2863  HB2 SER   185      38.858  43.625  26.649  1.00  0.00           H  
ATOM   2864  HB3 SER   185      38.861  42.470  27.920  1.00  0.00           H  
ATOM   2865  OG  SER   185      40.589  42.441  26.713  1.00  0.00           O  
ATOM   2866  HG  SER   185      40.811  41.665  27.232  1.00  0.00           H  
ATOM   2867  C   SER   185      40.997  44.971  27.578  1.00  0.00           C  
ATOM   2868  O   SER   185      40.508  45.904  26.823  1.00  0.00           O  
ATOM   2869  N   PHE   186      42.300  44.876  27.842  1.00  0.00           N  
ATOM   2870  H   PHE   186      42.591  44.171  28.503  1.00  0.00           H  
ATOM   2871  CA  PHE   186      43.337  45.853  27.376  1.00  0.00           C  
ATOM   2872  HA  PHE   186      42.848  46.526  26.671  1.00  0.00           H  
ATOM   2873  CB  PHE   186      43.611  46.654  28.665  1.00  0.00           C  
ATOM   2874  HB2 PHE   186      43.833  45.924  29.443  1.00  0.00           H  
ATOM   2875  HB3 PHE   186      42.666  47.127  28.933  1.00  0.00           H  
ATOM   2876  CG  PHE   186      44.654  47.736  28.600  1.00  0.00           C  
ATOM   2877  CD1 PHE   186      45.935  47.423  29.170  1.00  0.00           C  
ATOM   2878  HD1 PHE   186      46.156  46.417  29.494  1.00  0.00           H  
ATOM   2879  CE1 PHE   186      46.921  48.424  29.276  1.00  0.00           C  
ATOM   2880  HE1 PHE   186      47.827  48.110  29.773  1.00  0.00           H  
ATOM   2881  CZ  PHE   186      46.626  49.729  28.874  1.00  0.00           C  
ATOM   2882  HZ  PHE   186      47.425  50.438  29.031  1.00  0.00           H  
ATOM   2883  CE2 PHE   186      45.350  50.069  28.428  1.00  0.00           C  
ATOM   2884  HE2 PHE   186      45.094  51.011  27.965  1.00  0.00           H  
ATOM   2885  CD2 PHE   186      44.374  49.083  28.293  1.00  0.00           C  
ATOM   2886  HD2 PHE   186      43.379  49.355  27.973  1.00  0.00           H  
ATOM   2887  C   PHE   186      44.532  45.203  26.592  1.00  0.00           C  
ATOM   2888  O   PHE   186      45.197  44.285  27.151  1.00  0.00           O  
ATOM   2889  N   SER   187      44.564  45.473  25.266  1.00  0.00           N  
ATOM   2890  H   SER   187      43.993  46.276  25.045  1.00  0.00           H  
ATOM   2891  CA  SER   187      45.472  44.981  24.291  1.00  0.00           C  
ATOM   2892  HA  SER   187      45.348  43.898  24.287  1.00  0.00           H  
ATOM   2893  CB  SER   187      45.264  45.685  23.038  1.00  0.00           C  
ATOM   2894  HB2 SER   187      45.026  46.739  23.181  1.00  0.00           H  
ATOM   2895  HB3 SER   187      44.373  45.247  22.589  1.00  0.00           H  
ATOM   2896  OG  SER   187      46.282  45.692  22.034  1.00  0.00           O  
ATOM   2897  HG  SER   187      45.849  45.702  21.177  1.00  0.00           H  
ATOM   2898  C   SER   187      46.881  45.378  24.736  1.00  0.00           C  
ATOM   2899  O   SER   187      47.119  46.385  25.339  1.00  0.00           O  
ATOM   2900  N   ASN   188      47.858  44.527  24.378  1.00  0.00           N  
ATOM   2901  H   ASN   188      47.591  43.756  23.783  1.00  0.00           H  
ATOM   2902  CA  ASN   188      49.261  44.658  24.690  1.00  0.00           C  
ATOM   2903  HA  ASN   188      49.407  44.564  25.766  1.00  0.00           H  
ATOM   2904  CB  ASN   188      50.082  43.467  24.144  1.00  0.00           C  
ATOM   2905  HB2 ASN   188      51.138  43.606  24.371  1.00  0.00           H  
ATOM   2906  HB3 ASN   188      50.049  43.410  23.056  1.00  0.00           H  
ATOM   2907  CG  ASN   188      49.552  42.213  24.812  1.00  0.00           C  
ATOM   2908  OD1 ASN   188      48.692  41.529  24.289  1.00  0.00           O  
ATOM   2909  ND2 ASN   188      49.871  41.953  26.088  1.00  0.00           N  
ATOM   2910 HD21 ASN   188      50.546  42.556  26.535  1.00  0.00           H  
ATOM   2911 HD22 ASN   188      49.534  41.083  26.474  1.00  0.00           H  
ATOM   2912  C   ASN   188      49.778  46.035  24.300  1.00  0.00           C  
ATOM   2913  O   ASN   188      50.660  46.552  25.061  1.00  0.00           O  
ATOM   2914  N   ASP   189      49.287  46.689  23.192  1.00  0.00           N  
ATOM   2915  H   ASP   189      48.591  46.258  22.601  1.00  0.00           H  
ATOM   2916  CA  ASP   189      49.819  47.982  22.709  1.00  0.00           C  
ATOM   2917  HA  ASP   189      50.901  47.943  22.584  1.00  0.00           H  
ATOM   2918  CB  ASP   189      49.164  48.224  21.374  1.00  0.00           C  
ATOM   2919  HB2 ASP   189      49.638  49.029  20.813  1.00  0.00           H  
ATOM   2920  HB3 ASP   189      48.133  48.495  21.604  1.00  0.00           H  
ATOM   2921  CG  ASP   189      49.216  47.079  20.489  1.00  0.00           C  
ATOM   2922  OD1 ASP   189      50.263  46.464  20.329  1.00  0.00           O  
ATOM   2923  OD2 ASP   189      48.138  46.644  19.934  1.00  0.00           O  
ATOM   2924  C   ASP   189      49.473  49.152  23.612  1.00  0.00           C  
ATOM   2925  O   ASP   189      49.953  50.251  23.409  1.00  0.00           O  
ATOM   2926  N   PHE   190      48.560  48.922  24.564  1.00  0.00           N  
ATOM   2927  H   PHE   190      48.238  47.965  24.521  1.00  0.00           H  
ATOM   2928  CA  PHE   190      47.818  49.688  25.604  1.00  0.00           C  
ATOM   2929  HA  PHE   190      47.332  48.998  26.293  1.00  0.00           H  
ATOM   2930  CB  PHE   190      48.732  50.653  26.429  1.00  0.00           C  
ATOM   2931  HB2 PHE   190      48.179  51.090  27.260  1.00  0.00           H  
ATOM   2932  HB3 PHE   190      49.051  51.520  25.850  1.00  0.00           H  
ATOM   2933  CG  PHE   190      50.027  49.968  26.956  1.00  0.00           C  
ATOM   2934  CD1 PHE   190      51.291  50.580  26.683  1.00  0.00           C  
ATOM   2935  HD1 PHE   190      51.300  51.490  26.101  1.00  0.00           H  
ATOM   2936  CE1 PHE   190      52.437  49.817  27.049  1.00  0.00           C  
ATOM   2937  HE1 PHE   190      53.350  50.323  26.771  1.00  0.00           H  
ATOM   2938  CZ  PHE   190      52.441  48.649  27.740  1.00  0.00           C  
ATOM   2939  HZ  PHE   190      53.272  48.129  28.194  1.00  0.00           H  
ATOM   2940  CE2 PHE   190      51.217  48.057  27.949  1.00  0.00           C  
ATOM   2941  HE2 PHE   190      51.163  47.109  28.463  1.00  0.00           H  
ATOM   2942  CD2 PHE   190      50.019  48.669  27.548  1.00  0.00           C  
ATOM   2943  HD2 PHE   190      49.042  48.242  27.723  1.00  0.00           H  
ATOM   2944  C   PHE   190      46.504  50.440  25.086  1.00  0.00           C  
ATOM   2945  O   PHE   190      46.529  51.675  25.231  1.00  0.00           O  
ATOM   2946  N   THR   191      45.583  49.730  24.447  1.00  0.00           N  
ATOM   2947  H   THR   191      45.685  48.726  24.475  1.00  0.00           H  
ATOM   2948  CA  THR   191      44.261  50.225  23.908  1.00  0.00           C  
ATOM   2949  HA  THR   191      44.043  51.268  24.139  1.00  0.00           H  
ATOM   2950  CB  THR   191      44.306  50.157  22.427  1.00  0.00           C  
ATOM   2951  HB  THR   191      43.282  50.444  22.187  1.00  0.00           H  
ATOM   2952  CG2 THR   191      45.375  51.190  21.927  1.00  0.00           C  
ATOM   2953 HG21 THR   191      45.181  52.196  22.298  1.00  0.00           H  
ATOM   2954 HG22 THR   191      46.373  50.831  22.182  1.00  0.00           H  
ATOM   2955 HG23 THR   191      45.139  51.232  20.864  1.00  0.00           H  
ATOM   2956  OG1 THR   191      44.672  48.954  21.932  1.00  0.00           O  
ATOM   2957  HG1 THR   191      43.930  48.375  21.741  1.00  0.00           H  
ATOM   2958  C   THR   191      43.119  49.342  24.482  1.00  0.00           C  
ATOM   2959  O   THR   191      43.353  48.127  24.892  1.00  0.00           O  
ATOM   2960  N   ILE   192      41.945  49.975  24.664  1.00  0.00           N  
ATOM   2961  H   ILE   192      41.958  50.958  24.433  1.00  0.00           H  
ATOM   2962  CA  ILE   192      40.685  49.385  25.132  1.00  0.00           C  
ATOM   2963  HA  ILE   192      40.938  48.819  26.029  1.00  0.00           H  
ATOM   2964  CB  ILE   192      39.695  50.389  25.600  1.00  0.00           C  
ATOM   2965  HB  ILE   192      39.286  50.946  24.756  1.00  0.00           H  
ATOM   2966  CG2 ILE   192      38.352  49.701  26.201  1.00  0.00           C  
ATOM   2967 HG21 ILE   192      38.467  49.381  27.237  1.00  0.00           H  
ATOM   2968 HG22 ILE   192      37.494  50.369  26.112  1.00  0.00           H  
ATOM   2969 HG23 ILE   192      38.066  48.831  25.610  1.00  0.00           H  
ATOM   2970  CG1 ILE   192      40.313  51.467  26.567  1.00  0.00           C  
ATOM   2971 HG12 ILE   192      41.045  51.943  25.914  1.00  0.00           H  
ATOM   2972 HG13 ILE   192      40.740  51.095  27.498  1.00  0.00           H  
ATOM   2973  CD1 ILE   192      39.283  52.514  26.936  1.00  0.00           C  
ATOM   2974 HD11 ILE   192      39.923  53.258  27.410  1.00  0.00           H  
ATOM   2975 HD12 ILE   192      38.809  52.925  26.045  1.00  0.00           H  
ATOM   2976 HD13 ILE   192      38.568  52.164  27.680  1.00  0.00           H  
ATOM   2977  C   ILE   192      40.203  48.393  24.106  1.00  0.00           C  
ATOM   2978  O   ILE   192      39.793  48.922  23.029  1.00  0.00           O  
ATOM   2979  N   GLN   193      40.196  47.120  24.333  1.00  0.00           N  
ATOM   2980  H   GLN   193      40.423  46.741  25.241  1.00  0.00           H  
ATOM   2981  CA  GLN   193      39.471  46.144  23.480  1.00  0.00           C  
ATOM   2982  HA  GLN   193      39.620  46.361  22.423  1.00  0.00           H  
ATOM   2983  CB  GLN   193      40.049  44.754  23.654  1.00  0.00           C  
ATOM   2984  HB2 GLN   193      39.672  44.202  22.794  1.00  0.00           H  
ATOM   2985  HB3 GLN   193      39.754  44.301  24.601  1.00  0.00           H  
ATOM   2986  CG  GLN   193      41.639  44.571  23.577  1.00  0.00           C  
ATOM   2987  HG2 GLN   193      41.995  44.632  24.606  1.00  0.00           H  
ATOM   2988  HG3 GLN   193      42.072  45.372  22.977  1.00  0.00           H  
ATOM   2989  CD  GLN   193      41.984  43.268  23.029  1.00  0.00           C  
ATOM   2990  OE1 GLN   193      42.420  43.100  21.895  1.00  0.00           O  
ATOM   2991  NE2 GLN   193      41.688  42.166  23.648  1.00  0.00           N  
ATOM   2992 HE21 GLN   193      41.813  41.343  23.075  1.00  0.00           H  
ATOM   2993 HE22 GLN   193      41.119  42.170  24.482  1.00  0.00           H  
ATOM   2994  C   GLN   193      37.939  46.201  23.679  1.00  0.00           C  
ATOM   2995  O   GLN   193      37.070  46.416  22.771  1.00  0.00           O  
ATOM   2996  N   LYS   194      37.537  45.915  24.937  1.00  0.00           N  
ATOM   2997  H   LYS   194      38.226  45.879  25.675  1.00  0.00           H  
ATOM   2998  CA  LYS   194      36.120  45.882  25.458  1.00  0.00           C  
ATOM   2999  HA  LYS   194      35.584  46.434  24.686  1.00  0.00           H  
ATOM   3000  CB  LYS   194      35.789  44.352  25.340  1.00  0.00           C  
ATOM   3001  HB2 LYS   194      34.701  44.299  25.376  1.00  0.00           H  
ATOM   3002  HB3 LYS   194      36.384  43.948  26.160  1.00  0.00           H  
ATOM   3003  CG  LYS   194      36.047  43.508  24.093  1.00  0.00           C  
ATOM   3004  HG2 LYS   194      37.083  43.181  23.999  1.00  0.00           H  
ATOM   3005  HG3 LYS   194      35.795  44.096  23.210  1.00  0.00           H  
ATOM   3006  CD  LYS   194      35.071  42.254  24.121  1.00  0.00           C  
ATOM   3007  HD2 LYS   194      34.043  42.536  24.351  1.00  0.00           H  
ATOM   3008  HD3 LYS   194      35.332  41.549  24.910  1.00  0.00           H  
ATOM   3009  CE  LYS   194      35.211  41.512  22.730  1.00  0.00           C  
ATOM   3010  HE2 LYS   194      35.841  40.645  22.930  1.00  0.00           H  
ATOM   3011  HE3 LYS   194      35.622  42.171  21.966  1.00  0.00           H  
ATOM   3012  NZ  LYS   194      33.869  40.897  22.214  1.00  0.00           N  
ATOM   3013  HZ1 LYS   194      34.029  40.335  21.390  1.00  0.00           H  
ATOM   3014  HZ2 LYS   194      33.484  40.291  22.924  1.00  0.00           H  
ATOM   3015  HZ3 LYS   194      33.189  41.581  21.913  1.00  0.00           H  
ATOM   3016  C   LYS   194      35.916  46.415  26.910  1.00  0.00           C  
ATOM   3017  O   LYS   194      36.801  46.270  27.710  1.00  0.00           O  
ATOM   3018  N   LEU   195      34.658  46.957  27.185  1.00  0.00           N  
ATOM   3019  H   LEU   195      34.027  47.106  26.410  1.00  0.00           H  
ATOM   3020  CA  LEU   195      34.229  47.251  28.506  1.00  0.00           C  
ATOM   3021  HA  LEU   195      35.016  46.878  29.162  1.00  0.00           H  
ATOM   3022  CB  LEU   195      34.103  48.805  28.728  1.00  0.00           C  
ATOM   3023  HB2 LEU   195      33.385  49.187  28.003  1.00  0.00           H  
ATOM   3024  HB3 LEU   195      34.998  49.384  28.502  1.00  0.00           H  
ATOM   3025  CG  LEU   195      33.766  49.226  30.189  1.00  0.00           C  
ATOM   3026  HG  LEU   195      32.959  48.604  30.577  1.00  0.00           H  
ATOM   3027  CD1 LEU   195      35.003  48.910  31.059  1.00  0.00           C  
ATOM   3028 HD11 LEU   195      35.020  47.862  31.359  1.00  0.00           H  
ATOM   3029 HD12 LEU   195      35.910  49.160  30.508  1.00  0.00           H  
ATOM   3030 HD13 LEU   195      34.852  49.585  31.901  1.00  0.00           H  
ATOM   3031  CD2 LEU   195      33.435  50.747  30.249  1.00  0.00           C  
ATOM   3032 HD21 LEU   195      33.169  51.151  31.226  1.00  0.00           H  
ATOM   3033 HD22 LEU   195      34.223  51.363  29.817  1.00  0.00           H  
ATOM   3034 HD23 LEU   195      32.599  50.904  29.567  1.00  0.00           H  
ATOM   3035  C   LEU   195      32.897  46.415  28.721  1.00  0.00           C  
ATOM   3036  O   LEU   195      31.761  46.781  28.477  1.00  0.00           O  
ATOM   3037  N   ILE   196      33.039  45.212  29.323  1.00  0.00           N  
ATOM   3038  H   ILE   196      33.852  45.110  29.913  1.00  0.00           H  
ATOM   3039  CA  ILE   196      31.962  44.193  29.326  1.00  0.00           C  
ATOM   3040  HA  ILE   196      31.339  44.400  28.456  1.00  0.00           H  
ATOM   3041  CB  ILE   196      32.539  42.719  29.297  1.00  0.00           C  
ATOM   3042  HB  ILE   196      33.174  42.528  30.162  1.00  0.00           H  
ATOM   3043  CG2 ILE   196      31.389  41.668  29.433  1.00  0.00           C  
ATOM   3044 HG21 ILE   196      30.633  41.824  28.664  1.00  0.00           H  
ATOM   3045 HG22 ILE   196      31.698  40.623  29.453  1.00  0.00           H  
ATOM   3046 HG23 ILE   196      30.888  41.763  30.396  1.00  0.00           H  
ATOM   3047  CG1 ILE   196      33.359  42.372  28.010  1.00  0.00           C  
ATOM   3048 HG12 ILE   196      34.033  43.191  27.759  1.00  0.00           H  
ATOM   3049 HG13 ILE   196      32.626  42.384  27.203  1.00  0.00           H  
ATOM   3050  CD1 ILE   196      34.204  41.151  28.073  1.00  0.00           C  
ATOM   3051 HD11 ILE   196      34.775  41.132  27.145  1.00  0.00           H  
ATOM   3052 HD12 ILE   196      34.844  41.125  28.954  1.00  0.00           H  
ATOM   3053 HD13 ILE   196      33.498  40.322  28.114  1.00  0.00           H  
ATOM   3054  C   ILE   196      31.203  44.463  30.591  1.00  0.00           C  
ATOM   3055  O   ILE   196      31.765  44.209  31.630  1.00  0.00           O  
ATOM   3056  N   GLU   197      29.992  44.930  30.548  1.00  0.00           N  
ATOM   3057  H   GLU   197      29.612  45.223  29.660  1.00  0.00           H  
ATOM   3058  CA  GLU   197      29.113  44.982  31.822  1.00  0.00           C  
ATOM   3059  HA  GLU   197      29.622  45.557  32.595  1.00  0.00           H  
ATOM   3060  CB  GLU   197      27.790  45.684  31.525  1.00  0.00           C  
ATOM   3061  HB2 GLU   197      27.308  45.103  30.739  1.00  0.00           H  
ATOM   3062  HB3 GLU   197      27.950  46.687  31.130  1.00  0.00           H  
ATOM   3063  CG  GLU   197      26.721  45.891  32.661  1.00  0.00           C  
ATOM   3064  HG2 GLU   197      27.154  45.763  33.653  1.00  0.00           H  
ATOM   3065  HG3 GLU   197      26.001  45.078  32.578  1.00  0.00           H  
ATOM   3066  CD  GLU   197      25.854  47.158  32.448  1.00  0.00           C  
ATOM   3067  OE1 GLU   197      25.745  47.980  33.363  1.00  0.00           O  
ATOM   3068  OE2 GLU   197      25.551  47.496  31.219  1.00  0.00           O  
ATOM   3069  C   GLU   197      28.875  43.562  32.395  1.00  0.00           C  
ATOM   3070  O   GLU   197      28.388  42.732  31.682  1.00  0.00           O  
ATOM   3071  N   THR   198      29.247  43.272  33.651  1.00  0.00           N  
ATOM   3072  H   THR   198      29.687  43.939  34.268  1.00  0.00           H  
ATOM   3073  CA  THR   198      29.067  41.952  34.288  1.00  0.00           C  
ATOM   3074  HA  THR   198      29.451  41.263  33.536  1.00  0.00           H  
ATOM   3075  CB  THR   198      30.005  41.737  35.486  1.00  0.00           C  
ATOM   3076  HB  THR   198      29.834  40.693  35.749  1.00  0.00           H  
ATOM   3077  CG2 THR   198      31.426  41.834  35.166  1.00  0.00           C  
ATOM   3078 HG21 THR   198      31.637  41.053  34.435  1.00  0.00           H  
ATOM   3079 HG22 THR   198      31.723  42.779  34.710  1.00  0.00           H  
ATOM   3080 HG23 THR   198      31.933  41.745  36.126  1.00  0.00           H  
ATOM   3081  OG1 THR   198      29.787  42.677  36.478  1.00  0.00           O  
ATOM   3082  HG1 THR   198      30.119  43.500  36.110  1.00  0.00           H  
ATOM   3083  C   THR   198      27.658  41.720  34.805  1.00  0.00           C  
ATOM   3084  O   THR   198      27.401  41.248  35.936  1.00  0.00           O  
ATOM   3085  N   ARG   199      26.678  41.921  33.850  1.00  0.00           N  
ATOM   3086  H   ARG   199      27.071  42.309  33.004  1.00  0.00           H  
ATOM   3087  CA  ARG   199      25.146  41.749  33.946  1.00  0.00           C  
ATOM   3088  HA  ARG   199      24.860  41.544  34.978  1.00  0.00           H  
ATOM   3089  CB  ARG   199      24.423  43.064  33.659  1.00  0.00           C  
ATOM   3090  HB2 ARG   199      24.651  43.407  32.650  1.00  0.00           H  
ATOM   3091  HB3 ARG   199      24.758  43.853  34.333  1.00  0.00           H  
ATOM   3092  CG  ARG   199      22.863  42.908  33.883  1.00  0.00           C  
ATOM   3093  HG2 ARG   199      22.773  42.458  34.871  1.00  0.00           H  
ATOM   3094  HG3 ARG   199      22.354  42.246  33.181  1.00  0.00           H  
ATOM   3095  CD  ARG   199      22.135  44.264  34.027  1.00  0.00           C  
ATOM   3096  HD2 ARG   199      22.830  44.874  34.604  1.00  0.00           H  
ATOM   3097  HD3 ARG   199      21.178  44.300  34.547  1.00  0.00           H  
ATOM   3098  NE  ARG   199      21.912  44.930  32.723  1.00  0.00           N  
ATOM   3099  HE  ARG   199      22.220  44.335  31.968  1.00  0.00           H  
ATOM   3100  CZ  ARG   199      21.351  46.130  32.401  1.00  0.00           C  
ATOM   3101  NH1 ARG   199      20.977  47.059  33.213  1.00  0.00           N  
ATOM   3102 HH11 ARG   199      20.753  47.962  32.821  1.00  0.00           H  
ATOM   3103 HH12 ARG   199      21.079  46.896  34.205  1.00  0.00           H  
ATOM   3104  NH2 ARG   199      21.260  46.358  31.132  1.00  0.00           N  
ATOM   3105 HH21 ARG   199      21.464  45.547  30.567  1.00  0.00           H  
ATOM   3106 HH22 ARG   199      20.901  47.266  30.875  1.00  0.00           H  
ATOM   3107  C   ARG   199      24.597  40.552  33.136  1.00  0.00           C  
ATOM   3108  O   ARG   199      24.807  40.313  31.922  1.00  0.00           O  
ATOM   3109  N   THR   200      23.670  39.786  33.707  1.00  0.00           N  
ATOM   3110  H   THR   200      23.364  39.979  34.650  1.00  0.00           H  
ATOM   3111  CA  THR   200      22.648  38.921  33.000  1.00  0.00           C  
ATOM   3112  HA  THR   200      22.332  39.379  32.063  1.00  0.00           H  
ATOM   3113  CB  THR   200      23.221  37.548  32.631  1.00  0.00           C  
ATOM   3114  HB  THR   200      23.378  36.951  33.529  1.00  0.00           H  
ATOM   3115  CG2 THR   200      22.263  36.578  31.839  1.00  0.00           C  
ATOM   3116 HG21 THR   200      21.289  36.622  32.326  1.00  0.00           H  
ATOM   3117 HG22 THR   200      22.224  37.034  30.849  1.00  0.00           H  
ATOM   3118 HG23 THR   200      22.735  35.598  31.778  1.00  0.00           H  
ATOM   3119  OG1 THR   200      24.478  37.594  31.906  1.00  0.00           O  
ATOM   3120  HG1 THR   200      24.655  38.537  31.955  1.00  0.00           H  
ATOM   3121  C   THR   200      21.354  38.844  33.777  1.00  0.00           C  
ATOM   3122  O   THR   200      21.151  37.931  34.465  1.00  0.00           O  
ATOM   3123  N   SER   201      20.418  39.836  33.801  1.00  0.00           N  
ATOM   3124  H   SER   201      20.594  40.657  33.240  1.00  0.00           H  
ATOM   3125  CA  SER   201      19.317  40.015  34.764  1.00  0.00           C  
ATOM   3126  HA  SER   201      19.830  40.159  35.715  1.00  0.00           H  
ATOM   3127  CB  SER   201      18.623  41.283  34.415  1.00  0.00           C  
ATOM   3128  HB2 SER   201      18.010  41.516  35.285  1.00  0.00           H  
ATOM   3129  HB3 SER   201      17.970  41.123  33.557  1.00  0.00           H  
ATOM   3130  OG  SER   201      19.411  42.389  34.179  1.00  0.00           O  
ATOM   3131  HG  SER   201      19.307  43.025  34.890  1.00  0.00           H  
ATOM   3132  C   SER   201      18.367  38.907  34.912  1.00  0.00           C  
ATOM   3133  O   SER   201      17.990  38.494  36.026  1.00  0.00           O  
ATOM   3134  N   GLN   202      17.957  38.339  33.781  1.00  0.00           N  
ATOM   3135  H   GLN   202      18.310  38.731  32.920  1.00  0.00           H  
ATOM   3136  CA  GLN   202      17.017  37.181  33.661  1.00  0.00           C  
ATOM   3137  HA  GLN   202      16.094  37.471  34.162  1.00  0.00           H  
ATOM   3138  CB  GLN   202      16.816  36.834  32.094  1.00  0.00           C  
ATOM   3139  HB2 GLN   202      17.824  36.611  31.746  1.00  0.00           H  
ATOM   3140  HB3 GLN   202      16.385  37.715  31.617  1.00  0.00           H  
ATOM   3141  CG  GLN   202      16.096  35.538  31.823  1.00  0.00           C  
ATOM   3142  HG2 GLN   202      15.079  35.630  32.203  1.00  0.00           H  
ATOM   3143  HG3 GLN   202      16.448  34.694  32.417  1.00  0.00           H  
ATOM   3144  CD  GLN   202      16.031  35.104  30.365  1.00  0.00           C  
ATOM   3145  OE1 GLN   202      16.263  35.940  29.551  1.00  0.00           O  
ATOM   3146  NE2 GLN   202      15.734  33.859  29.975  1.00  0.00           N  
ATOM   3147 HE21 GLN   202      15.887  33.676  28.994  1.00  0.00           H  
ATOM   3148 HE22 GLN   202      15.577  33.113  30.638  1.00  0.00           H  
ATOM   3149  C   GLN   202      17.472  35.837  34.397  1.00  0.00           C  
ATOM   3150  O   GLN   202      16.587  35.369  35.049  1.00  0.00           O  
ATOM   3151  N   LEU   203      18.817  35.577  34.355  1.00  0.00           N  
ATOM   3152  H   LEU   203      19.378  36.137  33.729  1.00  0.00           H  
ATOM   3153  CA  LEU   203      19.529  34.538  35.182  1.00  0.00           C  
ATOM   3154  HA  LEU   203      18.907  33.645  35.122  1.00  0.00           H  
ATOM   3155  CB  LEU   203      20.921  34.313  34.567  1.00  0.00           C  
ATOM   3156  HB2 LEU   203      21.262  35.304  34.266  1.00  0.00           H  
ATOM   3157  HB3 LEU   203      20.713  33.873  33.591  1.00  0.00           H  
ATOM   3158  CG  LEU   203      21.898  33.450  35.358  1.00  0.00           C  
ATOM   3159  HG  LEU   203      22.206  33.961  36.270  1.00  0.00           H  
ATOM   3160  CD1 LEU   203      21.303  32.113  35.668  1.00  0.00           C  
ATOM   3161 HD11 LEU   203      20.401  32.299  36.250  1.00  0.00           H  
ATOM   3162 HD12 LEU   203      20.884  31.597  34.804  1.00  0.00           H  
ATOM   3163 HD13 LEU   203      22.024  31.450  36.145  1.00  0.00           H  
ATOM   3164  CD2 LEU   203      23.130  33.299  34.392  1.00  0.00           C  
ATOM   3165 HD21 LEU   203      23.400  34.199  33.841  1.00  0.00           H  
ATOM   3166 HD22 LEU   203      23.951  32.975  35.031  1.00  0.00           H  
ATOM   3167 HD23 LEU   203      22.929  32.486  33.694  1.00  0.00           H  
ATOM   3168  C   LEU   203      19.614  34.979  36.630  1.00  0.00           C  
ATOM   3169  O   LEU   203      19.196  34.218  37.541  1.00  0.00           O  
ATOM   3170  N   PHE   204      20.401  36.093  36.883  1.00  0.00           N  
ATOM   3171  H   PHE   204      20.716  36.656  36.106  1.00  0.00           H  
ATOM   3172  CA  PHE   204      20.670  36.629  38.179  1.00  0.00           C  
ATOM   3173  HA  PHE   204      19.924  36.221  38.862  1.00  0.00           H  
ATOM   3174  CB  PHE   204      21.989  36.132  38.727  1.00  0.00           C  
ATOM   3175  HB2 PHE   204      22.724  36.329  37.946  1.00  0.00           H  
ATOM   3176  HB3 PHE   204      21.806  35.058  38.741  1.00  0.00           H  
ATOM   3177  CG  PHE   204      22.450  36.603  40.132  1.00  0.00           C  
ATOM   3178  CD1 PHE   204      21.769  36.124  41.248  1.00  0.00           C  
ATOM   3179  HD1 PHE   204      20.862  35.538  41.221  1.00  0.00           H  
ATOM   3180  CE1 PHE   204      22.279  36.480  42.532  1.00  0.00           C  
ATOM   3181  HE1 PHE   204      21.767  36.113  43.410  1.00  0.00           H  
ATOM   3182  CZ  PHE   204      23.479  37.266  42.659  1.00  0.00           C  
ATOM   3183  HZ  PHE   204      23.852  37.485  43.649  1.00  0.00           H  
ATOM   3184  CE2 PHE   204      24.115  37.791  41.517  1.00  0.00           C  
ATOM   3185  HE2 PHE   204      24.997  38.414  41.510  1.00  0.00           H  
ATOM   3186  CD2 PHE   204      23.576  37.371  40.285  1.00  0.00           C  
ATOM   3187  HD2 PHE   204      24.049  37.662  39.358  1.00  0.00           H  
ATOM   3188  C   PHE   204      20.544  38.199  38.273  1.00  0.00           C  
ATOM   3189  O   PHE   204      21.261  38.954  37.757  1.00  0.00           O  
ATOM   3190  N   SER   205      19.548  38.720  39.002  1.00  0.00           N  
ATOM   3191  H   SER   205      18.854  38.108  39.408  1.00  0.00           H  
ATOM   3192  CA  SER   205      19.472  40.119  39.420  1.00  0.00           C  
ATOM   3193  HA  SER   205      20.474  40.546  39.376  1.00  0.00           H  
ATOM   3194  CB  SER   205      18.554  40.964  38.541  1.00  0.00           C  
ATOM   3195  HB2 SER   205      17.533  40.760  38.863  1.00  0.00           H  
ATOM   3196  HB3 SER   205      18.673  40.654  37.503  1.00  0.00           H  
ATOM   3197  OG  SER   205      18.924  42.279  38.836  1.00  0.00           O  
ATOM   3198  HG  SER   205      19.759  42.432  38.387  1.00  0.00           H  
ATOM   3199  C   SER   205      19.057  40.239  40.915  1.00  0.00           C  
ATOM   3200  O   SER   205      17.906  40.384  41.283  1.00  0.00           O  
ATOM   3201  N   TYR   206      20.032  40.606  41.743  1.00  0.00           N  
ATOM   3202  H   TYR   206      20.916  40.615  41.254  1.00  0.00           H  
ATOM   3203  CA  TYR   206      19.967  41.083  43.111  1.00  0.00           C  
ATOM   3204  HA  TYR   206      19.016  41.535  43.394  1.00  0.00           H  
ATOM   3205  CB  TYR   206      20.164  39.896  44.046  1.00  0.00           C  
ATOM   3206  HB2 TYR   206      21.231  39.692  43.963  1.00  0.00           H  
ATOM   3207  HB3 TYR   206      19.606  39.052  43.639  1.00  0.00           H  
ATOM   3208  CG  TYR   206      19.689  40.003  45.470  1.00  0.00           C  
ATOM   3209  CD1 TYR   206      20.576  40.463  46.549  1.00  0.00           C  
ATOM   3210  HD1 TYR   206      21.507  40.891  46.206  1.00  0.00           H  
ATOM   3211  CE1 TYR   206      20.162  40.344  47.863  1.00  0.00           C  
ATOM   3212  HE1 TYR   206      20.812  40.788  48.603  1.00  0.00           H  
ATOM   3213  CZ  TYR   206      18.984  39.709  48.208  1.00  0.00           C  
ATOM   3214  OH  TYR   206      18.620  39.577  49.498  1.00  0.00           O  
ATOM   3215  HH  TYR   206      18.014  38.839  49.597  1.00  0.00           H  
ATOM   3216  CE2 TYR   206      18.211  39.155  47.247  1.00  0.00           C  
ATOM   3217  HE2 TYR   206      17.286  38.665  47.511  1.00  0.00           H  
ATOM   3218  CD2 TYR   206      18.527  39.260  45.825  1.00  0.00           C  
ATOM   3219  HD2 TYR   206      17.874  38.705  45.167  1.00  0.00           H  
ATOM   3220  C   TYR   206      20.953  42.213  43.281  1.00  0.00           C  
ATOM   3221  O   TYR   206      22.112  41.901  43.141  1.00  0.00           O  
ATOM   3222  N   ALA   207      20.480  43.475  43.478  1.00  0.00           N  
ATOM   3223  H   ALA   207      19.481  43.417  43.608  1.00  0.00           H  
ATOM   3224  CA  ALA   207      21.151  44.796  43.245  1.00  0.00           C  
ATOM   3225  HA  ALA   207      21.454  44.930  42.207  1.00  0.00           H  
ATOM   3226  CB  ALA   207      20.174  45.932  43.457  1.00  0.00           C  
ATOM   3227  HB1 ALA   207      20.486  46.818  42.904  1.00  0.00           H  
ATOM   3228  HB2 ALA   207      19.223  45.608  43.034  1.00  0.00           H  
ATOM   3229  HB3 ALA   207      19.984  46.145  44.509  1.00  0.00           H  
ATOM   3230  C   ALA   207      22.437  44.953  44.053  1.00  0.00           C  
ATOM   3231  O   ALA   207      23.491  45.271  43.451  1.00  0.00           O  
ATOM   3232  N   ALA   208      22.408  44.489  45.350  1.00  0.00           N  
ATOM   3233  H   ALA   208      21.483  44.308  45.714  1.00  0.00           H  
ATOM   3234  CA  ALA   208      23.502  44.217  46.270  1.00  0.00           C  
ATOM   3235  HA  ALA   208      23.923  45.168  46.595  1.00  0.00           H  
ATOM   3236  CB  ALA   208      22.818  43.469  47.429  1.00  0.00           C  
ATOM   3237  HB1 ALA   208      23.438  43.189  48.280  1.00  0.00           H  
ATOM   3238  HB2 ALA   208      22.193  44.194  47.950  1.00  0.00           H  
ATOM   3239  HB3 ALA   208      22.238  42.613  47.086  1.00  0.00           H  
ATOM   3240  C   ALA   208      24.635  43.359  45.647  1.00  0.00           C  
ATOM   3241  O   ALA   208      25.798  43.604  45.917  1.00  0.00           O  
ATOM   3242  N   PHE   209      24.306  42.370  44.861  1.00  0.00           N  
ATOM   3243  H   PHE   209      23.340  42.185  44.630  1.00  0.00           H  
ATOM   3244  CA  PHE   209      25.248  41.273  44.515  1.00  0.00           C  
ATOM   3245  HA  PHE   209      26.117  41.244  45.172  1.00  0.00           H  
ATOM   3246  CB  PHE   209      24.527  39.979  44.807  1.00  0.00           C  
ATOM   3247  HB2 PHE   209      24.905  39.065  44.350  1.00  0.00           H  
ATOM   3248  HB3 PHE   209      23.547  40.084  44.342  1.00  0.00           H  
ATOM   3249  CG  PHE   209      24.281  39.426  46.229  1.00  0.00           C  
ATOM   3250  CD1 PHE   209      24.795  40.115  47.369  1.00  0.00           C  
ATOM   3251  HD1 PHE   209      25.455  40.955  47.208  1.00  0.00           H  
ATOM   3252  CE1 PHE   209      24.402  39.713  48.667  1.00  0.00           C  
ATOM   3253  HE1 PHE   209      24.730  40.164  49.592  1.00  0.00           H  
ATOM   3254  CZ  PHE   209      23.647  38.531  48.838  1.00  0.00           C  
ATOM   3255  HZ  PHE   209      23.374  38.079  49.780  1.00  0.00           H  
ATOM   3256  CE2 PHE   209      23.187  37.854  47.672  1.00  0.00           C  
ATOM   3257  HE2 PHE   209      22.491  37.039  47.806  1.00  0.00           H  
ATOM   3258  CD2 PHE   209      23.439  38.297  46.415  1.00  0.00           C  
ATOM   3259  HD2 PHE   209      22.913  37.927  45.548  1.00  0.00           H  
ATOM   3260  C   PHE   209      25.671  41.237  43.042  1.00  0.00           C  
ATOM   3261  O   PHE   209      26.800  41.138  42.588  1.00  0.00           O  
ATOM   3262  N   SER   210      24.646  41.499  42.170  1.00  0.00           N  
ATOM   3263  H   SER   210      23.728  41.601  42.579  1.00  0.00           H  
ATOM   3264  CA  SER   210      24.764  41.492  40.679  1.00  0.00           C  
ATOM   3265  HA  SER   210      25.415  40.662  40.404  1.00  0.00           H  
ATOM   3266  CB  SER   210      23.465  41.198  39.979  1.00  0.00           C  
ATOM   3267  HB2 SER   210      23.239  40.155  40.202  1.00  0.00           H  
ATOM   3268  HB3 SER   210      23.763  41.200  38.931  1.00  0.00           H  
ATOM   3269  OG  SER   210      22.440  42.104  40.250  1.00  0.00           O  
ATOM   3270  HG  SER   210      22.491  42.790  39.581  1.00  0.00           H  
ATOM   3271  C   SER   210      25.363  42.778  40.213  1.00  0.00           C  
ATOM   3272  O   SER   210      26.434  42.730  39.586  1.00  0.00           O  
ATOM   3273  N   ASP   211      24.709  43.874  40.439  1.00  0.00           N  
ATOM   3274  H   ASP   211      24.030  43.761  41.178  1.00  0.00           H  
ATOM   3275  CA  ASP   211      25.041  45.211  39.980  1.00  0.00           C  
ATOM   3276  HA  ASP   211      25.587  45.200  39.037  1.00  0.00           H  
ATOM   3277  CB  ASP   211      23.784  46.049  39.751  1.00  0.00           C  
ATOM   3278  HB2 ASP   211      24.084  47.025  39.371  1.00  0.00           H  
ATOM   3279  HB3 ASP   211      23.118  46.148  40.608  1.00  0.00           H  
ATOM   3280  CG  ASP   211      22.752  45.339  38.856  1.00  0.00           C  
ATOM   3281  OD1 ASP   211      21.843  46.070  38.513  1.00  0.00           O  
ATOM   3282  OD2 ASP   211      22.798  44.128  38.462  1.00  0.00           O  
ATOM   3283  C   ASP   211      26.075  45.765  40.956  1.00  0.00           C  
ATOM   3284  O   ASP   211      25.853  46.908  41.437  1.00  0.00           O  
ATOM   3285  N   SER   212      27.130  45.036  41.374  1.00  0.00           N  
ATOM   3286  H   SER   212      27.071  44.101  40.995  1.00  0.00           H  
ATOM   3287  CA  SER   212      28.076  45.533  42.426  1.00  0.00           C  
ATOM   3288  HA  SER   212      27.916  46.562  42.747  1.00  0.00           H  
ATOM   3289  CB  SER   212      27.904  44.590  43.604  1.00  0.00           C  
ATOM   3290  HB2 SER   212      27.958  43.549  43.285  1.00  0.00           H  
ATOM   3291  HB3 SER   212      26.850  44.745  43.835  1.00  0.00           H  
ATOM   3292  OG  SER   212      28.690  44.801  44.700  1.00  0.00           O  
ATOM   3293  HG  SER   212      28.697  44.016  45.251  1.00  0.00           H  
ATOM   3294  C   SER   212      29.546  45.559  42.010  1.00  0.00           C  
ATOM   3295  O   SER   212      29.884  44.823  41.115  1.00  0.00           O  
ATOM   3296  N   ASN   213      30.416  46.381  42.696  1.00  0.00           N  
ATOM   3297  H   ASN   213      30.011  46.948  43.427  1.00  0.00           H  
ATOM   3298  CA  ASN   213      31.732  46.654  42.147  1.00  0.00           C  
ATOM   3299  HA  ASN   213      31.609  46.770  41.070  1.00  0.00           H  
ATOM   3300  CB  ASN   213      32.174  47.976  42.761  1.00  0.00           C  
ATOM   3301  HB2 ASN   213      33.157  48.232  42.364  1.00  0.00           H  
ATOM   3302  HB3 ASN   213      32.202  47.884  43.847  1.00  0.00           H  
ATOM   3303  CG  ASN   213      31.229  49.084  42.515  1.00  0.00           C  
ATOM   3304  OD1 ASN   213      31.059  49.499  41.373  1.00  0.00           O  
ATOM   3305  ND2 ASN   213      30.465  49.575  43.460  1.00  0.00           N  
ATOM   3306 HD21 ASN   213      29.621  50.025  43.133  1.00  0.00           H  
ATOM   3307 HD22 ASN   213      30.540  49.264  44.418  1.00  0.00           H  
ATOM   3308  C   ASN   213      32.777  45.581  42.556  1.00  0.00           C  
ATOM   3309  O   ASN   213      32.664  44.857  43.547  1.00  0.00           O  
ATOM   3310  N   ILE   214      33.729  45.383  41.654  1.00  0.00           N  
ATOM   3311  H   ILE   214      33.785  46.021  40.873  1.00  0.00           H  
ATOM   3312  CA  ILE   214      34.557  44.204  41.505  1.00  0.00           C  
ATOM   3313  HA  ILE   214      33.964  43.307  41.689  1.00  0.00           H  
ATOM   3314  CB  ILE   214      35.119  44.144  40.015  1.00  0.00           C  
ATOM   3315  HB  ILE   214      35.568  45.119  39.825  1.00  0.00           H  
ATOM   3316  CG2 ILE   214      36.160  43.011  39.722  1.00  0.00           C  
ATOM   3317 HG21 ILE   214      36.850  43.075  40.563  1.00  0.00           H  
ATOM   3318 HG22 ILE   214      35.645  42.050  39.694  1.00  0.00           H  
ATOM   3319 HG23 ILE   214      36.760  43.050  38.813  1.00  0.00           H  
ATOM   3320  CG1 ILE   214      33.995  44.176  38.912  1.00  0.00           C  
ATOM   3321 HG12 ILE   214      33.170  44.822  39.210  1.00  0.00           H  
ATOM   3322 HG13 ILE   214      33.729  43.119  38.870  1.00  0.00           H  
ATOM   3323  CD1 ILE   214      34.394  44.707  37.466  1.00  0.00           C  
ATOM   3324 HD11 ILE   214      35.368  44.282  37.225  1.00  0.00           H  
ATOM   3325 HD12 ILE   214      33.613  44.361  36.789  1.00  0.00           H  
ATOM   3326 HD13 ILE   214      34.439  45.795  37.511  1.00  0.00           H  
ATOM   3327  C   ILE   214      35.589  44.321  42.586  1.00  0.00           C  
ATOM   3328  O   ILE   214      36.142  45.375  42.821  1.00  0.00           O  
ATOM   3329  N   ILE   215      35.859  43.227  43.386  1.00  0.00           N  
ATOM   3330  H   ILE   215      35.319  42.404  43.162  1.00  0.00           H  
ATOM   3331  CA  ILE   215      37.075  42.992  44.124  1.00  0.00           C  
ATOM   3332  HA  ILE   215      37.432  43.930  44.547  1.00  0.00           H  
ATOM   3333  CB  ILE   215      36.835  41.936  45.282  1.00  0.00           C  
ATOM   3334  HB  ILE   215      36.346  41.096  44.789  1.00  0.00           H  
ATOM   3335  CG2 ILE   215      38.129  41.315  45.787  1.00  0.00           C  
ATOM   3336 HG21 ILE   215      38.905  42.075  45.881  1.00  0.00           H  
ATOM   3337 HG22 ILE   215      38.045  40.930  46.803  1.00  0.00           H  
ATOM   3338 HG23 ILE   215      38.560  40.594  45.093  1.00  0.00           H  
ATOM   3339  CG1 ILE   215      35.951  42.506  46.333  1.00  0.00           C  
ATOM   3340 HG12 ILE   215      35.035  42.930  45.922  1.00  0.00           H  
ATOM   3341 HG13 ILE   215      36.423  43.340  46.853  1.00  0.00           H  
ATOM   3342  CD1 ILE   215      35.484  41.528  47.315  1.00  0.00           C  
ATOM   3343 HD11 ILE   215      35.236  40.617  46.771  1.00  0.00           H  
ATOM   3344 HD12 ILE   215      36.188  41.207  48.083  1.00  0.00           H  
ATOM   3345 HD13 ILE   215      34.570  41.841  47.821  1.00  0.00           H  
ATOM   3346  C   ILE   215      38.153  42.590  43.095  1.00  0.00           C  
ATOM   3347  O   ILE   215      39.268  43.225  43.064  1.00  0.00           O  
ATOM   3348  N   THR   216      37.934  41.510  42.454  1.00  0.00           N  
ATOM   3349  H   THR   216      37.072  40.990  42.539  1.00  0.00           H  
ATOM   3350  CA  THR   216      38.918  40.931  41.638  1.00  0.00           C  
ATOM   3351  HA  THR   216      39.620  41.685  41.283  1.00  0.00           H  
ATOM   3352  CB  THR   216      39.996  40.093  42.403  1.00  0.00           C  
ATOM   3353  HB  THR   216      40.394  40.688  43.224  1.00  0.00           H  
ATOM   3354  CG2 THR   216      39.454  38.753  42.839  1.00  0.00           C  
ATOM   3355 HG21 THR   216      38.946  38.180  42.064  1.00  0.00           H  
ATOM   3356 HG22 THR   216      40.261  38.111  43.191  1.00  0.00           H  
ATOM   3357 HG23 THR   216      38.967  38.888  43.805  1.00  0.00           H  
ATOM   3358  OG1 THR   216      41.127  39.869  41.545  1.00  0.00           O  
ATOM   3359  HG1 THR   216      41.793  40.548  41.674  1.00  0.00           H  
ATOM   3360  C   THR   216      38.274  40.191  40.408  1.00  0.00           C  
ATOM   3361  O   THR   216      37.337  39.430  40.538  1.00  0.00           O  
ATOM   3362  N   VAL   217      38.922  40.373  39.233  1.00  0.00           N  
ATOM   3363  H   VAL   217      39.761  40.933  39.277  1.00  0.00           H  
ATOM   3364  CA  VAL   217      38.707  39.513  38.052  1.00  0.00           C  
ATOM   3365  HA  VAL   217      37.982  38.744  38.317  1.00  0.00           H  
ATOM   3366  CB  VAL   217      38.284  40.175  36.785  1.00  0.00           C  
ATOM   3367  HB  VAL   217      37.360  40.730  36.949  1.00  0.00           H  
ATOM   3368  CG1 VAL   217      39.339  41.219  36.277  1.00  0.00           C  
ATOM   3369 HG11 VAL   217      40.109  40.777  35.645  1.00  0.00           H  
ATOM   3370 HG12 VAL   217      38.859  42.087  35.825  1.00  0.00           H  
ATOM   3371 HG13 VAL   217      39.941  41.652  37.077  1.00  0.00           H  
ATOM   3372  CG2 VAL   217      37.981  39.245  35.618  1.00  0.00           C  
ATOM   3373 HG21 VAL   217      37.747  39.623  34.622  1.00  0.00           H  
ATOM   3374 HG22 VAL   217      38.769  38.505  35.479  1.00  0.00           H  
ATOM   3375 HG23 VAL   217      37.145  38.623  35.936  1.00  0.00           H  
ATOM   3376  C   VAL   217      39.934  38.659  37.895  1.00  0.00           C  
ATOM   3377  O   VAL   217      40.955  39.170  37.461  1.00  0.00           O  
ATOM   3378  N   VAL   218      39.779  37.378  38.162  1.00  0.00           N  
ATOM   3379  H   VAL   218      38.862  37.025  38.395  1.00  0.00           H  
ATOM   3380  CA  VAL   218      40.844  36.443  38.030  1.00  0.00           C  
ATOM   3381  HA  VAL   218      41.738  37.066  38.044  1.00  0.00           H  
ATOM   3382  CB  VAL   218      41.009  35.524  39.288  1.00  0.00           C  
ATOM   3383  HB  VAL   218      40.063  35.118  39.648  1.00  0.00           H  
ATOM   3384  CG1 VAL   218      41.896  34.317  39.064  1.00  0.00           C  
ATOM   3385 HG11 VAL   218      41.467  33.783  38.215  1.00  0.00           H  
ATOM   3386 HG12 VAL   218      42.898  34.727  38.934  1.00  0.00           H  
ATOM   3387 HG13 VAL   218      41.701  33.675  39.923  1.00  0.00           H  
ATOM   3388  CG2 VAL   218      41.575  36.306  40.523  1.00  0.00           C  
ATOM   3389 HG21 VAL   218      41.864  35.628  41.326  1.00  0.00           H  
ATOM   3390 HG22 VAL   218      42.460  36.894  40.280  1.00  0.00           H  
ATOM   3391 HG23 VAL   218      40.762  36.956  40.848  1.00  0.00           H  
ATOM   3392  C   VAL   218      40.755  35.698  36.695  1.00  0.00           C  
ATOM   3393  O   VAL   218      39.751  35.000  36.406  1.00  0.00           O  
ATOM   3394  N   VAL   219      41.693  35.884  35.804  1.00  0.00           N  
ATOM   3395  H   VAL   219      42.548  36.282  36.165  1.00  0.00           H  
ATOM   3396  CA  VAL   219      41.651  35.306  34.409  1.00  0.00           C  
ATOM   3397  HA  VAL   219      40.608  35.301  34.091  1.00  0.00           H  
ATOM   3398  CB  VAL   219      42.317  36.292  33.294  1.00  0.00           C  
ATOM   3399  HB  VAL   219      41.630  37.120  33.119  1.00  0.00           H  
ATOM   3400  CG1 VAL   219      43.585  36.992  33.686  1.00  0.00           C  
ATOM   3401 HG11 VAL   219      43.384  37.489  34.636  1.00  0.00           H  
ATOM   3402 HG12 VAL   219      44.313  36.194  33.833  1.00  0.00           H  
ATOM   3403 HG13 VAL   219      43.893  37.815  33.041  1.00  0.00           H  
ATOM   3404  CG2 VAL   219      42.528  35.663  31.903  1.00  0.00           C  
ATOM   3405 HG21 VAL   219      41.688  34.987  31.742  1.00  0.00           H  
ATOM   3406 HG22 VAL   219      42.637  36.469  31.178  1.00  0.00           H  
ATOM   3407 HG23 VAL   219      43.427  35.062  32.043  1.00  0.00           H  
ATOM   3408  C   VAL   219      42.302  33.994  34.391  1.00  0.00           C  
ATOM   3409  O   VAL   219      43.513  33.834  34.713  1.00  0.00           O  
ATOM   3410  N   ASP   220      41.634  32.885  34.201  1.00  0.00           N  
ATOM   3411  H   ASP   220      40.626  32.922  34.251  1.00  0.00           H  
ATOM   3412  CA  ASP   220      42.311  31.664  33.709  1.00  0.00           C  
ATOM   3413  HA  ASP   220      43.394  31.721  33.816  1.00  0.00           H  
ATOM   3414  CB  ASP   220      41.946  30.493  34.680  1.00  0.00           C  
ATOM   3415  HB2 ASP   220      40.859  30.538  34.740  1.00  0.00           H  
ATOM   3416  HB3 ASP   220      42.339  30.633  35.687  1.00  0.00           H  
ATOM   3417  CG  ASP   220      42.293  29.131  34.144  1.00  0.00           C  
ATOM   3418  OD1 ASP   220      43.165  28.967  33.335  1.00  0.00           O  
ATOM   3419  OD2 ASP   220      41.451  28.257  34.378  1.00  0.00           O  
ATOM   3420  C   ASP   220      41.911  31.462  32.209  1.00  0.00           C  
ATOM   3421  O   ASP   220      42.268  32.331  31.410  1.00  0.00           O  
ATOM   3422  N   THR   221      41.174  30.361  31.795  1.00  0.00           N  
ATOM   3423  H   THR   221      41.111  29.569  32.420  1.00  0.00           H  
ATOM   3424  CA  THR   221      40.385  30.337  30.566  1.00  0.00           C  
ATOM   3425  HA  THR   221      40.898  30.891  29.781  1.00  0.00           H  
ATOM   3426  CB  THR   221      40.197  28.910  29.966  1.00  0.00           C  
ATOM   3427  HB  THR   221      39.667  28.309  30.705  1.00  0.00           H  
ATOM   3428  CG2 THR   221      39.293  28.965  28.675  1.00  0.00           C  
ATOM   3429 HG21 THR   221      38.349  29.470  28.884  1.00  0.00           H  
ATOM   3430 HG22 THR   221      39.850  29.492  27.900  1.00  0.00           H  
ATOM   3431 HG23 THR   221      39.042  27.955  28.350  1.00  0.00           H  
ATOM   3432  OG1 THR   221      41.539  28.544  29.574  1.00  0.00           O  
ATOM   3433  HG1 THR   221      41.894  27.821  30.097  1.00  0.00           H  
ATOM   3434  C   THR   221      39.149  31.138  30.837  1.00  0.00           C  
ATOM   3435  O   THR   221      39.003  32.181  30.236  1.00  0.00           O  
ATOM   3436  N   ALA   222      38.209  30.720  31.746  1.00  0.00           N  
ATOM   3437  H   ALA   222      38.478  30.078  32.479  1.00  0.00           H  
ATOM   3438  CA  ALA   222      37.062  31.620  32.146  1.00  0.00           C  
ATOM   3439  HA  ALA   222      36.587  31.916  31.210  1.00  0.00           H  
ATOM   3440  CB  ALA   222      36.167  30.677  32.964  1.00  0.00           C  
ATOM   3441  HB1 ALA   222      35.604  29.986  32.337  1.00  0.00           H  
ATOM   3442  HB2 ALA   222      36.672  30.085  33.726  1.00  0.00           H  
ATOM   3443  HB3 ALA   222      35.454  31.276  33.530  1.00  0.00           H  
ATOM   3444  C   ALA   222      37.565  32.864  32.992  1.00  0.00           C  
ATOM   3445  O   ALA   222      38.661  32.878  33.597  1.00  0.00           O  
ATOM   3446  N   LEU   223      36.804  33.931  32.988  1.00  0.00           N  
ATOM   3447  H   LEU   223      35.930  33.865  32.486  1.00  0.00           H  
ATOM   3448  CA  LEU   223      37.011  35.212  33.787  1.00  0.00           C  
ATOM   3449  HA  LEU   223      38.050  35.310  34.099  1.00  0.00           H  
ATOM   3450  CB  LEU   223      36.672  36.349  32.869  1.00  0.00           C  
ATOM   3451  HB2 LEU   223      36.825  37.238  33.481  1.00  0.00           H  
ATOM   3452  HB3 LEU   223      35.634  36.134  32.617  1.00  0.00           H  
ATOM   3453  CG  LEU   223      37.415  36.520  31.588  1.00  0.00           C  
ATOM   3454  HG  LEU   223      37.356  35.590  31.024  1.00  0.00           H  
ATOM   3455  CD1 LEU   223      36.681  37.604  30.785  1.00  0.00           C  
ATOM   3456 HD11 LEU   223      37.047  37.671  29.761  1.00  0.00           H  
ATOM   3457 HD12 LEU   223      35.624  37.370  30.653  1.00  0.00           H  
ATOM   3458 HD13 LEU   223      36.809  38.551  31.310  1.00  0.00           H  
ATOM   3459  CD2 LEU   223      38.888  36.876  31.794  1.00  0.00           C  
ATOM   3460 HD21 LEU   223      39.366  35.975  32.179  1.00  0.00           H  
ATOM   3461 HD22 LEU   223      39.394  37.066  30.847  1.00  0.00           H  
ATOM   3462 HD23 LEU   223      39.104  37.720  32.448  1.00  0.00           H  
ATOM   3463  C   LEU   223      36.215  35.156  35.083  1.00  0.00           C  
ATOM   3464  O   LEU   223      34.984  35.321  35.127  1.00  0.00           O  
ATOM   3465  N   TYR   224      36.903  34.883  36.193  1.00  0.00           N  
ATOM   3466  H   TYR   224      37.844  34.530  36.090  1.00  0.00           H  
ATOM   3467  CA  TYR   224      36.198  34.667  37.512  1.00  0.00           C  
ATOM   3468  HA  TYR   224      35.233  34.215  37.282  1.00  0.00           H  
ATOM   3469  CB  TYR   224      36.932  33.659  38.354  1.00  0.00           C  
ATOM   3470  HB2 TYR   224      36.731  33.606  39.425  1.00  0.00           H  
ATOM   3471  HB3 TYR   224      38.000  33.853  38.448  1.00  0.00           H  
ATOM   3472  CG  TYR   224      36.855  32.227  37.799  1.00  0.00           C  
ATOM   3473  CD1 TYR   224      35.725  31.406  38.033  1.00  0.00           C  
ATOM   3474  HD1 TYR   224      34.940  31.713  38.707  1.00  0.00           H  
ATOM   3475  CE1 TYR   224      35.728  30.134  37.479  1.00  0.00           C  
ATOM   3476  HE1 TYR   224      34.900  29.449  37.592  1.00  0.00           H  
ATOM   3477  CZ  TYR   224      36.858  29.637  36.726  1.00  0.00           C  
ATOM   3478  OH  TYR   224      36.770  28.480  35.972  1.00  0.00           O  
ATOM   3479  HH  TYR   224      37.415  28.545  35.265  1.00  0.00           H  
ATOM   3480  CE2 TYR   224      37.968  30.465  36.526  1.00  0.00           C  
ATOM   3481  HE2 TYR   224      38.697  30.202  35.774  1.00  0.00           H  
ATOM   3482  CD2 TYR   224      37.983  31.719  37.083  1.00  0.00           C  
ATOM   3483  HD2 TYR   224      38.853  32.357  37.036  1.00  0.00           H  
ATOM   3484  C   TYR   224      36.095  36.067  38.137  1.00  0.00           C  
ATOM   3485  O   TYR   224      37.158  36.545  38.551  1.00  0.00           O  
ATOM   3486  N   ILE   225      34.844  36.574  38.166  1.00  0.00           N  
ATOM   3487  H   ILE   225      34.136  36.162  37.576  1.00  0.00           H  
ATOM   3488  CA  ILE   225      34.518  37.826  38.839  1.00  0.00           C  
ATOM   3489  HA  ILE   225      35.463  38.356  38.956  1.00  0.00           H  
ATOM   3490  CB  ILE   225      33.636  38.699  37.962  1.00  0.00           C  
ATOM   3491  HB  ILE   225      32.895  38.056  37.488  1.00  0.00           H  
ATOM   3492  CG2 ILE   225      32.765  39.734  38.790  1.00  0.00           C  
ATOM   3493 HG21 ILE   225      33.381  40.539  39.191  1.00  0.00           H  
ATOM   3494 HG22 ILE   225      32.031  40.200  38.133  1.00  0.00           H  
ATOM   3495 HG23 ILE   225      32.156  39.242  39.549  1.00  0.00           H  
ATOM   3496  CG1 ILE   225      34.356  39.354  36.809  1.00  0.00           C  
ATOM   3497 HG12 ILE   225      35.350  39.655  37.139  1.00  0.00           H  
ATOM   3498 HG13 ILE   225      33.801  40.270  36.606  1.00  0.00           H  
ATOM   3499  CD1 ILE   225      34.478  38.584  35.555  1.00  0.00           C  
ATOM   3500 HD11 ILE   225      33.490  38.267  35.219  1.00  0.00           H  
ATOM   3501 HD12 ILE   225      34.960  39.265  34.853  1.00  0.00           H  
ATOM   3502 HD13 ILE   225      35.104  37.706  35.716  1.00  0.00           H  
ATOM   3503  C   ILE   225      34.014  37.660  40.315  1.00  0.00           C  
ATOM   3504  O   ILE   225      33.061  36.867  40.598  1.00  0.00           O  
ATOM   3505  N   ALA   226      34.572  38.487  41.220  1.00  0.00           N  
ATOM   3506  H   ALA   226      35.324  39.088  40.914  1.00  0.00           H  
ATOM   3507  CA  ALA   226      34.046  38.586  42.562  1.00  0.00           C  
ATOM   3508  HA  ALA   226      33.103  38.041  42.594  1.00  0.00           H  
ATOM   3509  CB  ALA   226      35.009  37.889  43.478  1.00  0.00           C  
ATOM   3510  HB1 ALA   226      34.861  38.179  44.518  1.00  0.00           H  
ATOM   3511  HB2 ALA   226      35.131  36.809  43.387  1.00  0.00           H  
ATOM   3512  HB3 ALA   226      36.000  38.329  43.363  1.00  0.00           H  
ATOM   3513  C   ALA   226      33.817  40.063  42.951  1.00  0.00           C  
ATOM   3514  O   ALA   226      34.570  40.949  42.519  1.00  0.00           O  
ATOM   3515  N   LYS   227      32.624  40.334  43.505  1.00  0.00           N  
ATOM   3516  H   LYS   227      31.969  39.566  43.549  1.00  0.00           H  
ATOM   3517  CA  LYS   227      32.245  41.627  43.857  1.00  0.00           C  
ATOM   3518  HA  LYS   227      32.966  42.376  43.531  1.00  0.00           H  
ATOM   3519  CB  LYS   227      30.847  41.948  43.201  1.00  0.00           C  
ATOM   3520  HB2 LYS   227      30.446  42.917  43.496  1.00  0.00           H  
ATOM   3521  HB3 LYS   227      30.153  41.305  43.743  1.00  0.00           H  
ATOM   3522  CG  LYS   227      30.900  41.782  41.605  1.00  0.00           C  
ATOM   3523  HG2 LYS   227      31.467  40.880  41.374  1.00  0.00           H  
ATOM   3524  HG3 LYS   227      31.437  42.646  41.212  1.00  0.00           H  
ATOM   3525  CD  LYS   227      29.614  41.678  40.888  1.00  0.00           C  
ATOM   3526  HD2 LYS   227      28.914  42.448  41.212  1.00  0.00           H  
ATOM   3527  HD3 LYS   227      29.140  40.706  41.024  1.00  0.00           H  
ATOM   3528  CE  LYS   227      29.844  41.777  39.402  1.00  0.00           C  
ATOM   3529  HE2 LYS   227      30.613  41.047  39.153  1.00  0.00           H  
ATOM   3530  HE3 LYS   227      30.054  42.816  39.150  1.00  0.00           H  
ATOM   3531  NZ  LYS   227      28.610  41.349  38.650  1.00  0.00           N  
ATOM   3532  HZ1 LYS   227      28.434  40.360  38.550  1.00  0.00           H  
ATOM   3533  HZ2 LYS   227      27.779  41.803  39.001  1.00  0.00           H  
ATOM   3534  HZ3 LYS   227      28.546  41.724  37.714  1.00  0.00           H  
ATOM   3535  C   LYS   227      32.023  41.773  45.378  1.00  0.00           C  
ATOM   3536  O   LYS   227      31.711  40.863  46.194  1.00  0.00           O  
ATOM   3537  N   GLN   228      32.197  43.057  45.746  1.00  0.00           N  
ATOM   3538  H   GLN   228      32.185  43.755  45.016  1.00  0.00           H  
ATOM   3539  CA  GLN   228      31.784  43.633  47.035  1.00  0.00           C  
ATOM   3540  HA  GLN   228      32.667  43.450  47.646  1.00  0.00           H  
ATOM   3541  CB  GLN   228      31.710  45.153  46.996  1.00  0.00           C  
ATOM   3542  HB2 GLN   228      31.197  45.501  47.892  1.00  0.00           H  
ATOM   3543  HB3 GLN   228      31.041  45.450  46.189  1.00  0.00           H  
ATOM   3544  CG  GLN   228      33.048  45.838  46.878  1.00  0.00           C  
ATOM   3545  HG2 GLN   228      33.294  45.748  45.820  1.00  0.00           H  
ATOM   3546  HG3 GLN   228      33.826  45.368  47.479  1.00  0.00           H  
ATOM   3547  CD  GLN   228      33.071  47.309  47.279  1.00  0.00           C  
ATOM   3548  OE1 GLN   228      33.502  47.764  48.321  1.00  0.00           O  
ATOM   3549  NE2 GLN   228      32.395  48.141  46.535  1.00  0.00           N  
ATOM   3550 HE21 GLN   228      31.906  47.773  45.732  1.00  0.00           H  
ATOM   3551 HE22 GLN   228      32.197  49.076  46.860  1.00  0.00           H  
ATOM   3552  C   GLN   228      30.524  43.133  47.588  1.00  0.00           C  
ATOM   3553  O   GLN   228      29.468  43.190  46.927  1.00  0.00           O  
ATOM   3554  N   ASN   229      30.555  42.438  48.735  1.00  0.00           N  
ATOM   3555  H   ASN   229      31.483  42.341  49.122  1.00  0.00           H  
ATOM   3556  CA  ASN   229      29.434  41.811  49.518  1.00  0.00           C  
ATOM   3557  HA  ASN   229      29.776  41.488  50.501  1.00  0.00           H  
ATOM   3558  CB  ASN   229      28.432  42.901  49.906  1.00  0.00           C  
ATOM   3559  HB2 ASN   229      27.949  43.144  48.960  1.00  0.00           H  
ATOM   3560  HB3 ASN   229      29.015  43.794  50.130  1.00  0.00           H  
ATOM   3561  CG  ASN   229      27.383  42.465  50.938  1.00  0.00           C  
ATOM   3562  OD1 ASN   229      27.735  41.855  51.929  1.00  0.00           O  
ATOM   3563  ND2 ASN   229      26.117  42.875  50.742  1.00  0.00           N  
ATOM   3564 HD21 ASN   229      25.400  42.528  51.363  1.00  0.00           H  
ATOM   3565 HD22 ASN   229      25.998  43.564  50.013  1.00  0.00           H  
ATOM   3566  C   ASN   229      28.658  40.744  48.713  1.00  0.00           C  
ATOM   3567  O   ASN   229      27.711  40.179  49.240  1.00  0.00           O  
ATOM   3568  N   SER   230      29.066  40.309  47.522  1.00  0.00           N  
ATOM   3569  H   SER   230      29.692  40.930  47.029  1.00  0.00           H  
ATOM   3570  CA  SER   230      28.369  39.301  46.801  1.00  0.00           C  
ATOM   3571  HA  SER   230      27.318  39.357  47.082  1.00  0.00           H  
ATOM   3572  CB  SER   230      28.440  39.423  45.268  1.00  0.00           C  
ATOM   3573  HB2 SER   230      29.505  39.315  45.065  1.00  0.00           H  
ATOM   3574  HB3 SER   230      28.235  40.460  45.004  1.00  0.00           H  
ATOM   3575  OG  SER   230      27.767  38.358  44.741  1.00  0.00           O  
ATOM   3576  HG  SER   230      27.870  38.347  43.786  1.00  0.00           H  
ATOM   3577  C   SER   230      28.933  37.848  47.198  1.00  0.00           C  
ATOM   3578  O   SER   230      30.138  37.666  47.359  1.00  0.00           O  
ATOM   3579  N   PRO   231      28.154  36.863  47.579  1.00  0.00           N  
ATOM   3580  CD  PRO   231      26.713  37.025  47.844  1.00  0.00           C  
ATOM   3581  HD2 PRO   231      26.336  37.241  46.845  1.00  0.00           H  
ATOM   3582  HD3 PRO   231      26.530  37.775  48.613  1.00  0.00           H  
ATOM   3583  CG  PRO   231      26.257  35.644  48.336  1.00  0.00           C  
ATOM   3584  HG2 PRO   231      25.604  35.691  49.207  1.00  0.00           H  
ATOM   3585  HG3 PRO   231      25.753  35.166  47.496  1.00  0.00           H  
ATOM   3586  CB  PRO   231      27.501  34.919  48.631  1.00  0.00           C  
ATOM   3587  HB2 PRO   231      27.693  35.061  49.695  1.00  0.00           H  
ATOM   3588  HB3 PRO   231      27.423  33.836  48.539  1.00  0.00           H  
ATOM   3589  CA  PRO   231      28.692  35.552  47.842  1.00  0.00           C  
ATOM   3590  HA  PRO   231      29.593  35.688  48.441  1.00  0.00           H  
ATOM   3591  C   PRO   231      28.808  34.795  46.500  1.00  0.00           C  
ATOM   3592  O   PRO   231      29.023  33.545  46.583  1.00  0.00           O  
ATOM   3593  N   VAL   232      28.628  35.330  45.363  1.00  0.00           N  
ATOM   3594  H   VAL   232      28.433  36.321  45.395  1.00  0.00           H  
ATOM   3595  CA  VAL   232      28.499  34.613  44.061  1.00  0.00           C  
ATOM   3596  HA  VAL   232      28.557  33.536  44.221  1.00  0.00           H  
ATOM   3597  CB  VAL   232      27.162  34.944  43.388  1.00  0.00           C  
ATOM   3598  HB  VAL   232      27.155  36.003  43.131  1.00  0.00           H  
ATOM   3599  CG1 VAL   232      26.955  34.084  42.138  1.00  0.00           C  
ATOM   3600 HG11 VAL   232      25.984  34.221  41.663  1.00  0.00           H  
ATOM   3601 HG12 VAL   232      27.727  34.495  41.487  1.00  0.00           H  
ATOM   3602 HG13 VAL   232      27.233  33.036  42.251  1.00  0.00           H  
ATOM   3603  CG2 VAL   232      26.019  34.727  44.347  1.00  0.00           C  
ATOM   3604 HG21 VAL   232      25.068  34.678  43.817  1.00  0.00           H  
ATOM   3605 HG22 VAL   232      26.032  33.725  44.776  1.00  0.00           H  
ATOM   3606 HG23 VAL   232      25.917  35.464  45.143  1.00  0.00           H  
ATOM   3607  C   VAL   232      29.697  34.918  43.191  1.00  0.00           C  
ATOM   3608  O   VAL   232      29.878  36.080  42.764  1.00  0.00           O  
ATOM   3609  N   VAL   233      30.505  33.855  42.896  1.00  0.00           N  
ATOM   3610  H   VAL   233      30.324  33.004  43.409  1.00  0.00           H  
ATOM   3611  CA  VAL   233      31.658  34.072  41.978  1.00  0.00           C  
ATOM   3612  HA  VAL   233      31.906  35.131  42.052  1.00  0.00           H  
ATOM   3613  CB  VAL   233      32.918  33.144  42.208  1.00  0.00           C  
ATOM   3614  HB  VAL   233      32.749  32.159  41.775  1.00  0.00           H  
ATOM   3615  CG1 VAL   233      34.091  33.771  41.440  1.00  0.00           C  
ATOM   3616 HG11 VAL   233      34.998  33.187  41.596  1.00  0.00           H  
ATOM   3617 HG12 VAL   233      33.812  33.762  40.386  1.00  0.00           H  
ATOM   3618 HG13 VAL   233      34.317  34.765  41.823  1.00  0.00           H  
ATOM   3619  CG2 VAL   233      33.145  33.086  43.719  1.00  0.00           C  
ATOM   3620 HG21 VAL   233      32.289  32.728  44.292  1.00  0.00           H  
ATOM   3621 HG22 VAL   233      34.025  32.540  44.058  1.00  0.00           H  
ATOM   3622 HG23 VAL   233      33.271  34.129  44.013  1.00  0.00           H  
ATOM   3623  C   VAL   233      31.161  33.813  40.564  1.00  0.00           C  
ATOM   3624  O   VAL   233      30.530  32.794  40.236  1.00  0.00           O  
ATOM   3625  N   GLU   234      31.237  34.845  39.719  1.00  0.00           N  
ATOM   3626  H   GLU   234      31.844  35.619  39.948  1.00  0.00           H  
ATOM   3627  CA  GLU   234      30.640  34.898  38.425  1.00  0.00           C  
ATOM   3628  HA  GLU   234      29.739  34.287  38.364  1.00  0.00           H  
ATOM   3629  CB  GLU   234      30.171  36.311  38.017  1.00  0.00           C  
ATOM   3630  HB2 GLU   234      29.953  36.139  36.962  1.00  0.00           H  
ATOM   3631  HB3 GLU   234      31.033  36.976  38.068  1.00  0.00           H  
ATOM   3632  CG  GLU   234      28.877  36.735  38.730  1.00  0.00           C  
ATOM   3633  HG2 GLU   234      28.971  36.747  39.815  1.00  0.00           H  
ATOM   3634  HG3 GLU   234      28.142  35.972  38.472  1.00  0.00           H  
ATOM   3635  CD  GLU   234      28.422  38.146  38.375  1.00  0.00           C  
ATOM   3636  OE1 GLU   234      28.875  38.686  37.358  1.00  0.00           O  
ATOM   3637  OE2 GLU   234      27.749  38.742  39.263  1.00  0.00           O  
ATOM   3638  C   GLU   234      31.546  34.299  37.354  1.00  0.00           C  
ATOM   3639  O   GLU   234      32.534  34.874  36.970  1.00  0.00           O  
ATOM   3640  N   VAL   235      31.210  33.061  36.941  1.00  0.00           N  
ATOM   3641  H   VAL   235      30.237  32.841  37.103  1.00  0.00           H  
ATOM   3642  CA  VAL   235      32.034  32.456  35.890  1.00  0.00           C  
ATOM   3643  HA  VAL   235      33.109  32.635  35.908  1.00  0.00           H  
ATOM   3644  CB  VAL   235      31.767  30.873  35.919  1.00  0.00           C  
ATOM   3645  HB  VAL   235      30.733  30.571  35.752  1.00  0.00           H  
ATOM   3646  CG1 VAL   235      32.664  30.178  34.859  1.00  0.00           C  
ATOM   3647 HG11 VAL   235      32.391  30.364  33.820  1.00  0.00           H  
ATOM   3648 HG12 VAL   235      33.721  30.212  35.123  1.00  0.00           H  
ATOM   3649 HG13 VAL   235      32.373  29.131  34.945  1.00  0.00           H  
ATOM   3650  CG2 VAL   235      31.963  30.374  37.337  1.00  0.00           C  
ATOM   3651 HG21 VAL   235      31.111  30.744  37.907  1.00  0.00           H  
ATOM   3652 HG22 VAL   235      31.768  29.302  37.356  1.00  0.00           H  
ATOM   3653 HG23 VAL   235      32.856  30.700  37.871  1.00  0.00           H  
ATOM   3654  C   VAL   235      31.495  33.015  34.516  1.00  0.00           C  
ATOM   3655  O   VAL   235      30.481  32.597  33.975  1.00  0.00           O  
ATOM   3656  N   TRP   236      32.253  34.018  34.030  1.00  0.00           N  
ATOM   3657  H   TRP   236      32.958  34.335  34.680  1.00  0.00           H  
ATOM   3658  CA  TRP   236      32.144  34.583  32.670  1.00  0.00           C  
ATOM   3659  HA  TRP   236      31.137  34.447  32.276  1.00  0.00           H  
ATOM   3660  CB  TRP   236      32.390  36.117  32.756  1.00  0.00           C  
ATOM   3661  HB2 TRP   236      32.663  36.620  31.828  1.00  0.00           H  
ATOM   3662  HB3 TRP   236      33.211  36.207  33.467  1.00  0.00           H  
ATOM   3663  CG  TRP   236      31.266  36.909  33.346  1.00  0.00           C  
ATOM   3664  CD1 TRP   236      31.030  37.240  34.662  1.00  0.00           C  
ATOM   3665  HD1 TRP   236      31.622  36.704  35.390  1.00  0.00           H  
ATOM   3666  NE1 TRP   236      29.799  37.933  34.844  1.00  0.00           N  
ATOM   3667  HE1 TRP   236      29.527  38.297  35.746  1.00  0.00           H  
ATOM   3668  CE2 TRP   236      29.206  38.161  33.634  1.00  0.00           C  
ATOM   3669  CZ2 TRP   236      27.965  38.742  33.239  1.00  0.00           C  
ATOM   3670  HZ2 TRP   236      27.276  39.086  33.995  1.00  0.00           H  
ATOM   3671  CH2 TRP   236      27.670  38.790  31.853  1.00  0.00           C  
ATOM   3672  HH2 TRP   236      26.747  39.237  31.515  1.00  0.00           H  
ATOM   3673  CZ3 TRP   236      28.604  38.361  30.964  1.00  0.00           C  
ATOM   3674  HZ3 TRP   236      28.436  38.364  29.897  1.00  0.00           H  
ATOM   3675  CE3 TRP   236      29.830  37.663  31.341  1.00  0.00           C  
ATOM   3676  HE3 TRP   236      30.352  37.185  30.525  1.00  0.00           H  
ATOM   3677  CD2 TRP   236      30.191  37.616  32.660  1.00  0.00           C  
ATOM   3678  C   TRP   236      33.098  33.872  31.713  1.00  0.00           C  
ATOM   3679  O   TRP   236      34.324  33.869  31.906  1.00  0.00           O  
ATOM   3680  N   ASP   237      32.586  33.236  30.707  1.00  0.00           N  
ATOM   3681  H   ASP   237      31.577  33.192  30.670  1.00  0.00           H  
ATOM   3682  CA  ASP   237      33.320  32.374  29.781  1.00  0.00           C  
ATOM   3683  HA  ASP   237      34.101  31.875  30.355  1.00  0.00           H  
ATOM   3684  CB  ASP   237      32.294  31.344  29.257  1.00  0.00           C  
ATOM   3685  HB2 ASP   237      31.405  31.908  28.974  1.00  0.00           H  
ATOM   3686  HB3 ASP   237      31.981  30.599  29.989  1.00  0.00           H  
ATOM   3687  CG  ASP   237      32.705  30.562  28.049  1.00  0.00           C  
ATOM   3688  OD1 ASP   237      33.900  30.618  27.617  1.00  0.00           O  
ATOM   3689  OD2 ASP   237      31.880  29.838  27.506  1.00  0.00           O  
ATOM   3690  C   ASP   237      33.920  33.271  28.736  1.00  0.00           C  
ATOM   3691  O   ASP   237      33.180  33.922  28.024  1.00  0.00           O  
ATOM   3692  N   LYS   238      35.224  33.225  28.616  1.00  0.00           N  
ATOM   3693  H   LYS   238      35.652  32.510  29.187  1.00  0.00           H  
ATOM   3694  CA  LYS   238      36.064  34.232  27.925  1.00  0.00           C  
ATOM   3695  HA  LYS   238      35.910  35.255  28.268  1.00  0.00           H  
ATOM   3696  CB  LYS   238      37.502  33.953  28.308  1.00  0.00           C  
ATOM   3697  HB2 LYS   238      37.931  33.116  27.758  1.00  0.00           H  
ATOM   3698  HB3 LYS   238      37.504  33.745  29.378  1.00  0.00           H  
ATOM   3699  CG  LYS   238      38.492  35.143  28.159  1.00  0.00           C  
ATOM   3700  HG2 LYS   238      38.083  35.996  28.700  1.00  0.00           H  
ATOM   3701  HG3 LYS   238      38.547  35.386  27.098  1.00  0.00           H  
ATOM   3702  CD  LYS   238      39.945  34.978  28.711  1.00  0.00           C  
ATOM   3703  HD2 LYS   238      39.851  34.886  29.793  1.00  0.00           H  
ATOM   3704  HD3 LYS   238      40.502  35.861  28.398  1.00  0.00           H  
ATOM   3705  CE  LYS   238      40.584  33.743  28.050  1.00  0.00           C  
ATOM   3706  HE2 LYS   238      40.678  33.872  26.971  1.00  0.00           H  
ATOM   3707  HE3 LYS   238      39.873  32.942  28.250  1.00  0.00           H  
ATOM   3708  NZ  LYS   238      41.924  33.441  28.535  1.00  0.00           N  
ATOM   3709  HZ1 LYS   238      42.184  32.470  28.445  1.00  0.00           H  
ATOM   3710  HZ2 LYS   238      42.672  34.054  28.245  1.00  0.00           H  
ATOM   3711  HZ3 LYS   238      41.787  33.567  29.528  1.00  0.00           H  
ATOM   3712  C   LYS   238      35.946  34.295  26.339  1.00  0.00           C  
ATOM   3713  O   LYS   238      36.270  35.244  25.667  1.00  0.00           O  
ATOM   3714  N   LYS   239      35.525  33.117  25.760  1.00  0.00           N  
ATOM   3715  H   LYS   239      35.311  32.376  26.411  1.00  0.00           H  
ATOM   3716  CA  LYS   239      35.150  33.004  24.339  1.00  0.00           C  
ATOM   3717  HA  LYS   239      35.898  33.581  23.794  1.00  0.00           H  
ATOM   3718  CB  LYS   239      35.393  31.562  23.914  1.00  0.00           C  
ATOM   3719  HB2 LYS   239      34.819  30.891  24.553  1.00  0.00           H  
ATOM   3720  HB3 LYS   239      36.439  31.270  24.007  1.00  0.00           H  
ATOM   3721  CG  LYS   239      35.066  31.303  22.459  1.00  0.00           C  
ATOM   3722  HG2 LYS   239      35.767  31.899  21.874  1.00  0.00           H  
ATOM   3723  HG3 LYS   239      34.034  31.610  22.293  1.00  0.00           H  
ATOM   3724  CD  LYS   239      35.156  29.857  22.155  1.00  0.00           C  
ATOM   3725  HD2 LYS   239      34.732  29.275  22.973  1.00  0.00           H  
ATOM   3726  HD3 LYS   239      36.208  29.640  21.969  1.00  0.00           H  
ATOM   3727  CE  LYS   239      34.421  29.494  20.896  1.00  0.00           C  
ATOM   3728  HE2 LYS   239      34.707  28.493  20.574  1.00  0.00           H  
ATOM   3729  HE3 LYS   239      34.682  30.060  20.001  1.00  0.00           H  
ATOM   3730  NZ  LYS   239      32.919  29.547  21.087  1.00  0.00           N  
ATOM   3731  HZ1 LYS   239      32.385  29.177  20.314  1.00  0.00           H  
ATOM   3732  HZ2 LYS   239      32.634  29.029  21.906  1.00  0.00           H  
ATOM   3733  HZ3 LYS   239      32.624  30.513  21.093  1.00  0.00           H  
ATOM   3734  C   LYS   239      33.776  33.532  24.079  1.00  0.00           C  
ATOM   3735  O   LYS   239      33.561  34.456  23.315  1.00  0.00           O  
ATOM   3736  N   THR   240      32.787  33.061  24.825  1.00  0.00           N  
ATOM   3737  H   THR   240      33.053  32.213  25.304  1.00  0.00           H  
ATOM   3738  CA  THR   240      31.320  33.355  24.709  1.00  0.00           C  
ATOM   3739  HA  THR   240      30.906  33.361  23.701  1.00  0.00           H  
ATOM   3740  CB  THR   240      30.459  32.337  25.494  1.00  0.00           C  
ATOM   3741  HB  THR   240      30.361  32.668  26.528  1.00  0.00           H  
ATOM   3742  CG2 THR   240      29.141  32.102  24.841  1.00  0.00           C  
ATOM   3743 HG21 THR   240      28.498  32.962  25.024  1.00  0.00           H  
ATOM   3744 HG22 THR   240      29.169  31.829  23.786  1.00  0.00           H  
ATOM   3745 HG23 THR   240      28.648  31.319  25.419  1.00  0.00           H  
ATOM   3746  OG1 THR   240      31.141  31.117  25.338  1.00  0.00           O  
ATOM   3747  HG1 THR   240      31.317  30.708  26.188  1.00  0.00           H  
ATOM   3748  C   THR   240      30.944  34.772  25.195  1.00  0.00           C  
ATOM   3749  O   THR   240      30.076  35.407  24.597  1.00  0.00           O  
ATOM   3750  N   GLU   241      31.668  35.314  26.242  1.00  0.00           N  
ATOM   3751  H   GLU   241      32.580  34.905  26.383  1.00  0.00           H  
ATOM   3752  CA  GLU   241      31.394  36.480  27.065  1.00  0.00           C  
ATOM   3753  HA  GLU   241      32.082  36.367  27.903  1.00  0.00           H  
ATOM   3754  CB  GLU   241      31.663  37.721  26.339  1.00  0.00           C  
ATOM   3755  HB2 GLU   241      31.368  38.574  26.951  1.00  0.00           H  
ATOM   3756  HB3 GLU   241      31.043  37.723  25.442  1.00  0.00           H  
ATOM   3757  CG  GLU   241      33.073  37.897  26.022  1.00  0.00           C  
ATOM   3758  HG2 GLU   241      33.554  36.983  25.676  1.00  0.00           H  
ATOM   3759  HG3 GLU   241      33.520  38.123  26.991  1.00  0.00           H  
ATOM   3760  CD  GLU   241      33.449  39.003  25.057  1.00  0.00           C  
ATOM   3761  OE1 GLU   241      34.416  38.876  24.309  1.00  0.00           O  
ATOM   3762  OE2 GLU   241      32.656  39.926  24.768  1.00  0.00           O  
ATOM   3763  C   GLU   241      29.916  36.430  27.647  1.00  0.00           C  
ATOM   3764  O   GLU   241      29.118  37.317  27.537  1.00  0.00           O  
ATOM   3765  N   LYS   242      29.648  35.314  28.319  1.00  0.00           N  
ATOM   3766  H   LYS   242      30.251  34.519  28.166  1.00  0.00           H  
ATOM   3767  CA  LYS   242      28.348  34.967  28.877  1.00  0.00           C  
ATOM   3768  HA  LYS   242      27.617  35.766  28.755  1.00  0.00           H  
ATOM   3769  CB  LYS   242      28.013  33.700  28.125  1.00  0.00           C  
ATOM   3770  HB2 LYS   242      28.805  32.970  28.297  1.00  0.00           H  
ATOM   3771  HB3 LYS   242      27.934  34.052  27.097  1.00  0.00           H  
ATOM   3772  CG  LYS   242      26.555  33.254  28.471  1.00  0.00           C  
ATOM   3773  HG2 LYS   242      25.868  34.010  28.092  1.00  0.00           H  
ATOM   3774  HG3 LYS   242      26.294  33.121  29.521  1.00  0.00           H  
ATOM   3775  CD  LYS   242      26.317  31.979  27.711  1.00  0.00           C  
ATOM   3776  HD2 LYS   242      27.085  31.283  28.048  1.00  0.00           H  
ATOM   3777  HD3 LYS   242      26.332  32.164  26.637  1.00  0.00           H  
ATOM   3778  CE  LYS   242      24.946  31.371  28.052  1.00  0.00           C  
ATOM   3779  HE2 LYS   242      24.280  32.233  28.018  1.00  0.00           H  
ATOM   3780  HE3 LYS   242      24.904  30.880  29.025  1.00  0.00           H  
ATOM   3781  NZ  LYS   242      24.565  30.328  27.037  1.00  0.00           N  
ATOM   3782  HZ1 LYS   242      24.823  30.525  26.081  1.00  0.00           H  
ATOM   3783  HZ2 LYS   242      24.994  29.434  27.232  1.00  0.00           H  
ATOM   3784  HZ3 LYS   242      23.572  30.146  27.068  1.00  0.00           H  
ATOM   3785  C   LYS   242      28.501  34.639  30.428  1.00  0.00           C  
ATOM   3786  O   LYS   242      29.468  34.020  30.715  1.00  0.00           O  
ATOM   3787  N   LEU   243      27.553  34.991  31.262  1.00  0.00           N  
ATOM   3788  H   LEU   243      26.656  35.362  30.985  1.00  0.00           H  
ATOM   3789  CA  LEU   243      27.502  34.521  32.661  1.00  0.00           C  
ATOM   3790  HA  LEU   243      28.545  34.527  32.979  1.00  0.00           H  
ATOM   3791  CB  LEU   243      26.652  35.402  33.454  1.00  0.00           C  
ATOM   3792  HB2 LEU   243      25.724  35.427  32.884  1.00  0.00           H  
ATOM   3793  HB3 LEU   243      27.097  36.396  33.399  1.00  0.00           H  
ATOM   3794  CG  LEU   243      26.267  35.145  34.899  1.00  0.00           C  
ATOM   3795  HG  LEU   243      25.602  34.282  34.922  1.00  0.00           H  
ATOM   3796  CD1 LEU   243      27.462  34.694  35.762  1.00  0.00           C  
ATOM   3797 HD11 LEU   243      27.098  34.116  36.612  1.00  0.00           H  
ATOM   3798 HD12 LEU   243      28.193  34.122  35.190  1.00  0.00           H  
ATOM   3799 HD13 LEU   243      28.124  35.484  36.116  1.00  0.00           H  
ATOM   3800  CD2 LEU   243      25.702  36.353  35.588  1.00  0.00           C  
ATOM   3801 HD21 LEU   243      26.381  37.206  35.584  1.00  0.00           H  
ATOM   3802 HD22 LEU   243      24.889  36.757  34.985  1.00  0.00           H  
ATOM   3803 HD23 LEU   243      25.397  36.128  36.610  1.00  0.00           H  
ATOM   3804  C   LEU   243      27.101  33.113  32.603  1.00  0.00           C  
ATOM   3805  O   LEU   243      25.926  32.711  32.495  1.00  0.00           O  
ATOM   3806  N   CYS   244      28.006  32.186  32.699  1.00  0.00           N  
ATOM   3807  H   CYS   244      28.940  32.562  32.780  1.00  0.00           H  
ATOM   3808  CA  CYS   244      27.828  30.743  32.577  1.00  0.00           C  
ATOM   3809  HA  CYS   244      27.004  30.582  31.882  1.00  0.00           H  
ATOM   3810  CB  CYS   244      29.083  30.173  31.809  1.00  0.00           C  
ATOM   3811  HB2 CYS   244      29.947  30.139  32.472  1.00  0.00           H  
ATOM   3812  HB3 CYS   244      29.327  30.797  30.949  1.00  0.00           H  
ATOM   3813  SG  CYS   244      28.612  28.494  31.281  1.00  0.00           S  
ATOM   3814  HG  CYS   244      28.705  27.988  32.514  1.00  0.00           H  
ATOM   3815  C   CYS   244      27.476  30.109  33.908  1.00  0.00           C  
ATOM   3816  O   CYS   244      26.576  29.283  33.981  1.00  0.00           O  
ATOM   3817  N   GLY   245      28.167  30.512  34.999  1.00  0.00           N  
ATOM   3818  H   GLY   245      28.890  31.214  34.928  1.00  0.00           H  
ATOM   3819  CA  GLY   245      28.080  29.883  36.284  1.00  0.00           C  
ATOM   3820  HA2 GLY   245      28.908  29.185  36.405  1.00  0.00           H  
ATOM   3821  HA3 GLY   245      27.161  29.300  36.344  1.00  0.00           H  
ATOM   3822  C   GLY   245      28.074  30.871  37.398  1.00  0.00           C  
ATOM   3823  O   GLY   245      28.434  32.110  37.240  1.00  0.00           O  
ATOM   3824  N   LEU   246      27.620  30.369  38.531  1.00  0.00           N  
ATOM   3825  H   LEU   246      27.474  29.370  38.526  1.00  0.00           H  
ATOM   3826  CA  LEU   246      27.284  31.029  39.815  1.00  0.00           C  
ATOM   3827  HA  LEU   246      27.744  32.005  39.970  1.00  0.00           H  
ATOM   3828  CB  LEU   246      25.771  31.244  39.990  1.00  0.00           C  
ATOM   3829  HB2 LEU   246      25.617  31.338  41.065  1.00  0.00           H  
ATOM   3830  HB3 LEU   246      25.232  30.340  39.705  1.00  0.00           H  
ATOM   3831  CG  LEU   246      25.247  32.434  39.117  1.00  0.00           C  
ATOM   3832  HG  LEU   246      25.971  33.209  38.867  1.00  0.00           H  
ATOM   3833  CD1 LEU   246      24.676  31.971  37.816  1.00  0.00           C  
ATOM   3834 HD11 LEU   246      25.408  31.360  37.287  1.00  0.00           H  
ATOM   3835 HD12 LEU   246      23.812  31.328  37.984  1.00  0.00           H  
ATOM   3836 HD13 LEU   246      24.377  32.837  37.227  1.00  0.00           H  
ATOM   3837  CD2 LEU   246      24.123  33.273  39.657  1.00  0.00           C  
ATOM   3838 HD21 LEU   246      23.977  34.162  39.043  1.00  0.00           H  
ATOM   3839 HD22 LEU   246      23.130  32.823  39.650  1.00  0.00           H  
ATOM   3840 HD23 LEU   246      24.298  33.532  40.702  1.00  0.00           H  
ATOM   3841  C   LEU   246      27.705  30.055  40.985  1.00  0.00           C  
ATOM   3842  O   LEU   246      27.138  28.971  41.041  1.00  0.00           O  
ATOM   3843  N   ILE   247      28.839  30.385  41.574  1.00  0.00           N  
ATOM   3844  H   ILE   247      29.346  31.207  41.279  1.00  0.00           H  
ATOM   3845  CA  ILE   247      29.323  29.677  42.722  1.00  0.00           C  
ATOM   3846  HA  ILE   247      29.021  28.632  42.657  1.00  0.00           H  
ATOM   3847  CB  ILE   247      30.894  29.685  42.645  1.00  0.00           C  
ATOM   3848  HB  ILE   247      31.232  30.683  42.924  1.00  0.00           H  
ATOM   3849  CG2 ILE   247      31.298  28.761  43.801  1.00  0.00           C  
ATOM   3850 HG21 ILE   247      32.376  28.805  43.954  1.00  0.00           H  
ATOM   3851 HG22 ILE   247      30.937  28.971  44.808  1.00  0.00           H  
ATOM   3852 HG23 ILE   247      30.976  27.745  43.572  1.00  0.00           H  
ATOM   3853  CG1 ILE   247      31.495  29.274  41.295  1.00  0.00           C  
ATOM   3854 HG12 ILE   247      32.565  29.105  41.423  1.00  0.00           H  
ATOM   3855 HG13 ILE   247      31.437  30.049  40.531  1.00  0.00           H  
ATOM   3856  CD1 ILE   247      30.924  27.899  40.803  1.00  0.00           C  
ATOM   3857 HD11 ILE   247      31.610  27.619  40.003  1.00  0.00           H  
ATOM   3858 HD12 ILE   247      31.038  27.112  41.549  1.00  0.00           H  
ATOM   3859 HD13 ILE   247      29.895  27.910  40.444  1.00  0.00           H  
ATOM   3860  C   ILE   247      28.707  30.376  43.956  1.00  0.00           C  
ATOM   3861  O   ILE   247      29.299  31.217  44.576  1.00  0.00           O  
ATOM   3862  N   ASP   248      27.472  29.993  44.285  1.00  0.00           N  
ATOM   3863  H   ASP   248      26.968  29.245  43.831  1.00  0.00           H  
ATOM   3864  CA  ASP   248      26.801  30.432  45.464  1.00  0.00           C  
ATOM   3865  HA  ASP   248      27.046  31.493  45.405  1.00  0.00           H  
ATOM   3866  CB  ASP   248      25.331  30.192  45.408  1.00  0.00           C  
ATOM   3867  HB2 ASP   248      25.164  29.123  45.283  1.00  0.00           H  
ATOM   3868  HB3 ASP   248      24.816  30.725  44.609  1.00  0.00           H  
ATOM   3869  CG  ASP   248      24.596  30.653  46.701  1.00  0.00           C  
ATOM   3870  OD1 ASP   248      25.230  30.929  47.794  1.00  0.00           O  
ATOM   3871  OD2 ASP   248      23.349  30.564  46.714  1.00  0.00           O  
ATOM   3872  C   ASP   248      27.552  29.828  46.681  1.00  0.00           C  
ATOM   3873  O   ASP   248      27.420  28.683  47.063  1.00  0.00           O  
ATOM   3874  N   CYS   249      28.411  30.674  47.348  1.00  0.00           N  
ATOM   3875  H   CYS   249      28.526  31.637  47.065  1.00  0.00           H  
ATOM   3876  CA  CYS   249      29.243  30.107  48.440  1.00  0.00           C  
ATOM   3877  HA  CYS   249      29.683  29.176  48.083  1.00  0.00           H  
ATOM   3878  CB  CYS   249      30.375  31.041  48.666  1.00  0.00           C  
ATOM   3879  HB2 CYS   249      31.038  30.506  49.345  1.00  0.00           H  
ATOM   3880  HB3 CYS   249      30.122  32.009  49.099  1.00  0.00           H  
ATOM   3881  SG  CYS   249      31.332  31.212  47.122  1.00  0.00           S  
ATOM   3882  HG  CYS   249      30.435  31.765  46.300  1.00  0.00           H  
ATOM   3883  C   CYS   249      28.617  29.633  49.670  1.00  0.00           C  
ATOM   3884  O   CYS   249      29.147  28.919  50.556  1.00  0.00           O  
ATOM   3885  N   VAL   250      27.449  30.205  49.981  1.00  0.00           N  
ATOM   3886  H   VAL   250      26.976  30.827  49.341  1.00  0.00           H  
ATOM   3887  CA  VAL   250      26.596  29.884  51.117  1.00  0.00           C  
ATOM   3888  HA  VAL   250      27.212  29.644  51.983  1.00  0.00           H  
ATOM   3889  CB  VAL   250      25.611  30.982  51.533  1.00  0.00           C  
ATOM   3890  HB  VAL   250      25.021  31.156  50.634  1.00  0.00           H  
ATOM   3891  CG1 VAL   250      24.755  30.729  52.733  1.00  0.00           C  
ATOM   3892 HG11 VAL   250      24.194  29.817  52.527  1.00  0.00           H  
ATOM   3893 HG12 VAL   250      25.399  30.533  53.590  1.00  0.00           H  
ATOM   3894 HG13 VAL   250      24.070  31.553  52.936  1.00  0.00           H  
ATOM   3895  CG2 VAL   250      26.423  32.230  51.765  1.00  0.00           C  
ATOM   3896 HG21 VAL   250      25.788  33.071  52.041  1.00  0.00           H  
ATOM   3897 HG22 VAL   250      27.096  32.087  52.610  1.00  0.00           H  
ATOM   3898 HG23 VAL   250      27.046  32.567  50.936  1.00  0.00           H  
ATOM   3899  C   VAL   250      25.836  28.597  50.763  1.00  0.00           C  
ATOM   3900  O   VAL   250      25.839  27.764  51.558  1.00  0.00           O  
ATOM   3901  N   HIE   251      25.305  28.405  49.483  1.00  0.00           N  
ATOM   3902  H   HIE   251      25.331  29.179  48.835  1.00  0.00           H  
ATOM   3903  CA  HIE   251      24.787  27.142  49.010  1.00  0.00           C  
ATOM   3904  HA  HIE   251      24.032  26.835  49.733  1.00  0.00           H  
ATOM   3905  CB  HIE   251      24.111  27.261  47.668  1.00  0.00           C  
ATOM   3906  HB2 HIE   251      24.642  27.952  47.013  1.00  0.00           H  
ATOM   3907  HB3 HIE   251      23.134  27.704  47.861  1.00  0.00           H  
ATOM   3908  CG  HIE   251      23.981  25.956  46.839  1.00  0.00           C  
ATOM   3909  ND1 HIE   251      22.844  25.190  46.949  1.00  0.00           N  
ATOM   3910  CE1 HIE   251      23.163  24.021  46.366  1.00  0.00           C  
ATOM   3911  HE1 HIE   251      22.532  23.149  46.276  1.00  0.00           H  
ATOM   3912  NE2 HIE   251      24.418  24.088  45.833  1.00  0.00           N  
ATOM   3913  HE2 HIE   251      24.806  23.312  45.314  1.00  0.00           H  
ATOM   3914  CD2 HIE   251      24.972  25.306  46.185  1.00  0.00           C  
ATOM   3915  HD2 HIE   251      26.015  25.584  46.210  1.00  0.00           H  
ATOM   3916  C   HIE   251      25.863  25.994  49.074  1.00  0.00           C  
ATOM   3917  O   HIE   251      25.536  24.900  49.631  1.00  0.00           O  
ATOM   3918  N   PHE   252      27.143  26.241  48.641  1.00  0.00           N  
ATOM   3919  H   PHE   252      27.366  27.092  48.146  1.00  0.00           H  
ATOM   3920  CA  PHE   252      28.219  25.224  48.858  1.00  0.00           C  
ATOM   3921  HA  PHE   252      27.830  24.365  48.311  1.00  0.00           H  
ATOM   3922  CB  PHE   252      29.580  25.676  48.370  1.00  0.00           C  
ATOM   3923  HB2 PHE   252      29.861  26.558  48.946  1.00  0.00           H  
ATOM   3924  HB3 PHE   252      29.501  25.910  47.309  1.00  0.00           H  
ATOM   3925  CG  PHE   252      30.710  24.728  48.560  1.00  0.00           C  
ATOM   3926  CD1 PHE   252      31.347  24.621  49.785  1.00  0.00           C  
ATOM   3927  HD1 PHE   252      31.157  25.287  50.614  1.00  0.00           H  
ATOM   3928  CE1 PHE   252      32.332  23.633  49.940  1.00  0.00           C  
ATOM   3929  HE1 PHE   252      32.738  23.570  50.939  1.00  0.00           H  
ATOM   3930  CZ  PHE   252      32.686  22.756  48.901  1.00  0.00           C  
ATOM   3931  HZ  PHE   252      33.519  22.074  48.983  1.00  0.00           H  
ATOM   3932  CE2 PHE   252      31.978  22.889  47.729  1.00  0.00           C  
ATOM   3933  HE2 PHE   252      32.171  22.268  46.867  1.00  0.00           H  
ATOM   3934  CD2 PHE   252      30.990  23.796  47.536  1.00  0.00           C  
ATOM   3935  HD2 PHE   252      30.506  23.724  46.573  1.00  0.00           H  
ATOM   3936  C   PHE   252      28.252  24.795  50.359  1.00  0.00           C  
ATOM   3937  O   PHE   252      28.327  23.598  50.651  1.00  0.00           O  
ATOM   3938  N   LEU   253      28.161  25.714  51.307  1.00  0.00           N  
ATOM   3939  H   LEU   253      28.282  26.695  51.102  1.00  0.00           H  
ATOM   3940  CA  LEU   253      28.206  25.435  52.782  1.00  0.00           C  
ATOM   3941  HA  LEU   253      28.967  24.675  52.960  1.00  0.00           H  
ATOM   3942  CB  LEU   253      28.588  26.763  53.588  1.00  0.00           C  
ATOM   3943  HB2 LEU   253      28.569  26.580  54.662  1.00  0.00           H  
ATOM   3944  HB3 LEU   253      27.902  27.594  53.425  1.00  0.00           H  
ATOM   3945  CG  LEU   253      30.034  27.227  53.264  1.00  0.00           C  
ATOM   3946  HG  LEU   253      30.238  27.269  52.194  1.00  0.00           H  
ATOM   3947  CD1 LEU   253      30.156  28.697  53.720  1.00  0.00           C  
ATOM   3948 HD11 LEU   253      29.258  29.263  53.468  1.00  0.00           H  
ATOM   3949 HD12 LEU   253      30.289  28.665  54.801  1.00  0.00           H  
ATOM   3950 HD13 LEU   253      31.082  29.161  53.381  1.00  0.00           H  
ATOM   3951  CD2 LEU   253      31.188  26.418  53.733  1.00  0.00           C  
ATOM   3952 HD21 LEU   253      31.187  25.445  53.240  1.00  0.00           H  
ATOM   3953 HD22 LEU   253      32.089  26.833  53.282  1.00  0.00           H  
ATOM   3954 HD23 LEU   253      31.370  26.435  54.808  1.00  0.00           H  
ATOM   3955  C   LEU   253      26.947  24.813  53.327  1.00  0.00           C  
ATOM   3956  O   LEU   253      26.919  23.890  54.175  1.00  0.00           O  
ATOM   3957  N   ARG   254      25.818  25.220  52.817  1.00  0.00           N  
ATOM   3958  H   ARG   254      25.834  25.894  52.065  1.00  0.00           H  
ATOM   3959  CA  ARG   254      24.463  24.654  53.054  1.00  0.00           C  
ATOM   3960  HA  ARG   254      24.420  24.474  54.128  1.00  0.00           H  
ATOM   3961  CB  ARG   254      23.321  25.580  52.572  1.00  0.00           C  
ATOM   3962  HB2 ARG   254      23.186  25.266  51.537  1.00  0.00           H  
ATOM   3963  HB3 ARG   254      23.589  26.626  52.721  1.00  0.00           H  
ATOM   3964  CG  ARG   254      22.015  25.186  53.291  1.00  0.00           C  
ATOM   3965  HG2 ARG   254      21.774  24.132  53.154  1.00  0.00           H  
ATOM   3966  HG3 ARG   254      22.067  25.387  54.361  1.00  0.00           H  
ATOM   3967  CD  ARG   254      20.843  25.973  52.742  1.00  0.00           C  
ATOM   3968  HD2 ARG   254      20.023  25.596  53.353  1.00  0.00           H  
ATOM   3969  HD3 ARG   254      20.721  25.731  51.686  1.00  0.00           H  
ATOM   3970  NE  ARG   254      20.886  27.411  52.979  1.00  0.00           N  
ATOM   3971  HE  ARG   254      20.662  27.623  53.940  1.00  0.00           H  
ATOM   3972  CZ  ARG   254      21.286  28.456  52.214  1.00  0.00           C  
ATOM   3973  NH1 ARG   254      21.746  28.274  51.058  1.00  0.00           N  
ATOM   3974 HH11 ARG   254      21.700  27.358  50.635  1.00  0.00           H  
ATOM   3975 HH12 ARG   254      22.077  29.062  50.520  1.00  0.00           H  
ATOM   3976  NH2 ARG   254      21.162  29.659  52.713  1.00  0.00           N  
ATOM   3977 HH21 ARG   254      21.365  30.385  52.040  1.00  0.00           H  
ATOM   3978 HH22 ARG   254      20.975  29.830  53.691  1.00  0.00           H  
ATOM   3979  C   ARG   254      24.285  23.291  52.520  1.00  0.00           C  
ATOM   3980  O   ARG   254      23.664  22.484  53.193  1.00  0.00           O  
ATOM   3981  N   GLU   255      25.006  22.773  51.475  1.00  0.00           N  
ATOM   3982  H   GLU   255      25.676  23.390  51.039  1.00  0.00           H  
ATOM   3983  CA  GLU   255      24.610  21.506  50.760  1.00  0.00           C  
ATOM   3984  HA  GLU   255      24.008  20.917  51.452  1.00  0.00           H  
ATOM   3985  CB  GLU   255      23.822  21.947  49.463  1.00  0.00           C  
ATOM   3986  HB2 GLU   255      24.440  22.529  48.780  1.00  0.00           H  
ATOM   3987  HB3 GLU   255      23.050  22.607  49.858  1.00  0.00           H  
ATOM   3988  CG  GLU   255      23.232  20.817  48.538  1.00  0.00           C  
ATOM   3989  HG2 GLU   255      24.054  20.439  47.930  1.00  0.00           H  
ATOM   3990  HG3 GLU   255      22.517  21.252  47.840  1.00  0.00           H  
ATOM   3991  CD  GLU   255      22.704  19.565  49.254  1.00  0.00           C  
ATOM   3992  OE1 GLU   255      21.807  18.928  48.604  1.00  0.00           O  
ATOM   3993  OE2 GLU   255      23.114  19.213  50.346  1.00  0.00           O  
ATOM   3994  C   GLU   255      25.816  20.615  50.467  1.00  0.00           C  
ATOM   3995  O   GLU   255      26.132  19.576  51.119  1.00  0.00           O  
ATOM   3996  N   VAL   256      26.549  20.883  49.365  1.00  0.00           N  
ATOM   3997  H   VAL   256      26.155  21.700  48.921  1.00  0.00           H  
ATOM   3998  CA  VAL   256      27.742  20.180  48.909  1.00  0.00           C  
ATOM   3999  HA  VAL   256      27.484  19.336  48.268  1.00  0.00           H  
ATOM   4000  CB  VAL   256      28.623  21.017  48.013  1.00  0.00           C  
ATOM   4001  HB  VAL   256      29.232  21.657  48.652  1.00  0.00           H  
ATOM   4002  CG1 VAL   256      29.572  20.162  47.210  1.00  0.00           C  
ATOM   4003 HG11 VAL   256      30.196  20.644  46.458  1.00  0.00           H  
ATOM   4004 HG12 VAL   256      30.286  19.641  47.848  1.00  0.00           H  
ATOM   4005 HG13 VAL   256      28.921  19.603  46.538  1.00  0.00           H  
ATOM   4006  CG2 VAL   256      27.783  21.811  46.946  1.00  0.00           C  
ATOM   4007 HG21 VAL   256      27.136  22.556  47.410  1.00  0.00           H  
ATOM   4008 HG22 VAL   256      28.473  22.179  46.186  1.00  0.00           H  
ATOM   4009 HG23 VAL   256      27.155  21.163  46.335  1.00  0.00           H  
ATOM   4010  C   VAL   256      28.722  19.657  49.989  1.00  0.00           C  
ATOM   4011  O   VAL   256      29.277  18.555  49.860  1.00  0.00           O  
ATOM   4012  N   MET   257      29.057  20.443  51.026  1.00  0.00           N  
ATOM   4013  H   MET   257      28.658  21.371  51.019  1.00  0.00           H  
ATOM   4014  CA  MET   257      30.160  20.321  52.033  1.00  0.00           C  
ATOM   4015  HA  MET   257      31.052  20.296  51.407  1.00  0.00           H  
ATOM   4016  CB  MET   257      30.237  21.568  52.883  1.00  0.00           C  
ATOM   4017  HB2 MET   257      30.363  22.471  52.285  1.00  0.00           H  
ATOM   4018  HB3 MET   257      29.256  21.614  53.355  1.00  0.00           H  
ATOM   4019  CG  MET   257      31.256  21.603  54.016  1.00  0.00           C  
ATOM   4020  HG2 MET   257      31.028  20.836  54.755  1.00  0.00           H  
ATOM   4021  HG3 MET   257      32.166  21.314  53.490  1.00  0.00           H  
ATOM   4022  SD  MET   257      31.502  23.253  54.860  1.00  0.00           S  
ATOM   4023  CE  MET   257      29.857  23.528  55.607  1.00  0.00           C  
ATOM   4024  HE1 MET   257      29.483  24.524  55.369  1.00  0.00           H  
ATOM   4025  HE2 MET   257      29.139  22.788  55.255  1.00  0.00           H  
ATOM   4026  HE3 MET   257      29.904  23.405  56.689  1.00  0.00           H  
ATOM   4027  C   MET   257      30.020  19.072  52.909  1.00  0.00           C  
ATOM   4028  O   MET   257      29.094  18.958  53.751  1.00  0.00           O  
ATOM   4029  N   VAL   258      30.929  18.167  52.632  1.00  0.00           N  
ATOM   4030  H   VAL   258      31.692  18.394  52.011  1.00  0.00           H  
ATOM   4031  CA  VAL   258      30.862  16.719  53.117  1.00  0.00           C  
ATOM   4032  HA  VAL   258      29.849  16.443  52.823  1.00  0.00           H  
ATOM   4033  CB  VAL   258      31.897  15.880  52.334  1.00  0.00           C  
ATOM   4034  HB  VAL   258      32.872  16.353  52.451  1.00  0.00           H  
ATOM   4035  CG1 VAL   258      32.040  14.404  52.817  1.00  0.00           C  
ATOM   4036 HG11 VAL   258      31.098  13.854  52.805  1.00  0.00           H  
ATOM   4037 HG12 VAL   258      32.776  13.932  52.167  1.00  0.00           H  
ATOM   4038 HG13 VAL   258      32.472  14.281  53.811  1.00  0.00           H  
ATOM   4039  CG2 VAL   258      31.636  15.717  50.794  1.00  0.00           C  
ATOM   4040 HG21 VAL   258      30.670  15.314  50.489  1.00  0.00           H  
ATOM   4041 HG22 VAL   258      31.690  16.717  50.364  1.00  0.00           H  
ATOM   4042 HG23 VAL   258      32.356  15.031  50.348  1.00  0.00           H  
ATOM   4043  C   VAL   258      30.962  16.551  54.663  1.00  0.00           C  
ATOM   4044  O   VAL   258      30.376  15.633  55.209  1.00  0.00           O  
ATOM   4045  N   LYS   259      31.825  17.347  55.286  1.00  0.00           N  
ATOM   4046  H   LYS   259      32.257  18.048  54.701  1.00  0.00           H  
ATOM   4047  CA  LYS   259      32.164  17.155  56.685  1.00  0.00           C  
ATOM   4048  HA  LYS   259      32.763  16.245  56.645  1.00  0.00           H  
ATOM   4049  CB  LYS   259      33.086  18.191  57.223  1.00  0.00           C  
ATOM   4050  HB2 LYS   259      32.668  19.174  57.437  1.00  0.00           H  
ATOM   4051  HB3 LYS   259      33.945  18.315  56.564  1.00  0.00           H  
ATOM   4052  CG  LYS   259      33.800  17.708  58.533  1.00  0.00           C  
ATOM   4053  HG2 LYS   259      34.186  16.728  58.251  1.00  0.00           H  
ATOM   4054  HG3 LYS   259      33.007  17.593  59.271  1.00  0.00           H  
ATOM   4055  CD  LYS   259      34.891  18.647  58.824  1.00  0.00           C  
ATOM   4056  HD2 LYS   259      34.520  19.658  58.990  1.00  0.00           H  
ATOM   4057  HD3 LYS   259      35.610  18.706  58.007  1.00  0.00           H  
ATOM   4058  CE  LYS   259      35.508  18.245  60.190  1.00  0.00           C  
ATOM   4059  HE2 LYS   259      34.894  18.386  61.080  1.00  0.00           H  
ATOM   4060  HE3 LYS   259      36.401  18.866  60.267  1.00  0.00           H  
ATOM   4061  NZ  LYS   259      35.999  16.868  60.126  1.00  0.00           N  
ATOM   4062  HZ1 LYS   259      36.458  16.504  60.948  1.00  0.00           H  
ATOM   4063  HZ2 LYS   259      35.247  16.220  59.941  1.00  0.00           H  
ATOM   4064  HZ3 LYS   259      36.712  16.741  59.422  1.00  0.00           H  
ATOM   4065  C   LYS   259      30.997  17.084  57.628  1.00  0.00           C  
ATOM   4066  O   LYS   259      30.733  16.208  58.461  1.00  0.00           O  
ATOM   4067  N   GLU   260      30.127  18.010  57.408  1.00  0.00           N  
ATOM   4068  H   GLU   260      30.378  18.618  56.642  1.00  0.00           H  
ATOM   4069  CA  GLU   260      28.957  18.335  58.187  1.00  0.00           C  
ATOM   4070  HA  GLU   260      29.070  17.937  59.195  1.00  0.00           H  
ATOM   4071  CB  GLU   260      28.898  19.851  58.184  1.00  0.00           C  
ATOM   4072  HB2 GLU   260      27.935  20.170  58.582  1.00  0.00           H  
ATOM   4073  HB3 GLU   260      29.034  20.282  57.193  1.00  0.00           H  
ATOM   4074  CG  GLU   260      29.857  20.468  59.240  1.00  0.00           C  
ATOM   4075  HG2 GLU   260      29.713  21.545  59.150  1.00  0.00           H  
ATOM   4076  HG3 GLU   260      30.882  20.301  58.908  1.00  0.00           H  
ATOM   4077  CD  GLU   260      29.694  20.077  60.635  1.00  0.00           C  
ATOM   4078  OE1 GLU   260      28.610  19.992  61.184  1.00  0.00           O  
ATOM   4079  OE2 GLU   260      30.704  19.817  61.337  1.00  0.00           O  
ATOM   4080  C   GLU   260      27.667  17.702  57.656  1.00  0.00           C  
ATOM   4081  O   GLU   260      27.549  17.411  56.410  1.00  0.00           O  
ATOM   4082  N   ASN   261      26.668  17.391  58.411  1.00  0.00           N  
ATOM   4083  H   ASN   261      26.698  17.710  59.368  1.00  0.00           H  
ATOM   4084  CA  ASN   261      25.445  16.734  57.918  1.00  0.00           C  
ATOM   4085  HA  ASN   261      25.682  16.122  57.048  1.00  0.00           H  
ATOM   4086  CB  ASN   261      24.910  15.815  59.059  1.00  0.00           C  
ATOM   4087  HB2 ASN   261      25.691  15.195  59.500  1.00  0.00           H  
ATOM   4088  HB3 ASN   261      24.286  15.190  58.420  1.00  0.00           H  
ATOM   4089  CG  ASN   261      24.015  16.421  60.186  1.00  0.00           C  
ATOM   4090  OD1 ASN   261      22.836  16.029  60.323  1.00  0.00           O  
ATOM   4091  ND2 ASN   261      24.527  17.230  61.008  1.00  0.00           N  
ATOM   4092 HD21 ASN   261      23.934  17.508  61.777  1.00  0.00           H  
ATOM   4093 HD22 ASN   261      25.497  17.507  60.971  1.00  0.00           H  
ATOM   4094  C   ASN   261      24.340  17.738  57.507  1.00  0.00           C  
ATOM   4095  O   ASN   261      24.363  18.908  57.978  1.00  0.00           O  
ATOM   4096  N   LYS   262      23.291  17.503  56.725  1.00  0.00           N  
ATOM   4097  H   LYS   262      23.228  16.572  56.340  1.00  0.00           H  
ATOM   4098  CA  LYS   262      22.308  18.528  56.207  1.00  0.00           C  
ATOM   4099  HA  LYS   262      22.982  19.220  55.702  1.00  0.00           H  
ATOM   4100  CB  LYS   262      21.353  17.775  55.277  1.00  0.00           C  
ATOM   4101  HB2 LYS   262      21.944  16.964  54.852  1.00  0.00           H  
ATOM   4102  HB3 LYS   262      21.037  18.436  54.469  1.00  0.00           H  
ATOM   4103  CG  LYS   262      20.185  17.055  55.910  1.00  0.00           C  
ATOM   4104  HG2 LYS   262      19.563  17.759  56.463  1.00  0.00           H  
ATOM   4105  HG3 LYS   262      20.616  16.382  56.650  1.00  0.00           H  
ATOM   4106  CD  LYS   262      19.365  16.278  54.864  1.00  0.00           C  
ATOM   4107  HD2 LYS   262      18.582  15.661  55.305  1.00  0.00           H  
ATOM   4108  HD3 LYS   262      20.025  15.547  54.397  1.00  0.00           H  
ATOM   4109  CE  LYS   262      18.693  17.099  53.690  1.00  0.00           C  
ATOM   4110  HE2 LYS   262      19.436  17.290  52.916  1.00  0.00           H  
ATOM   4111  HE3 LYS   262      18.348  18.046  54.105  1.00  0.00           H  
ATOM   4112  NZ  LYS   262      17.590  16.406  52.976  1.00  0.00           N  
ATOM   4113  HZ1 LYS   262      17.217  16.890  52.172  1.00  0.00           H  
ATOM   4114  HZ2 LYS   262      17.867  15.478  52.690  1.00  0.00           H  
ATOM   4115  HZ3 LYS   262      16.794  16.234  53.574  1.00  0.00           H  
ATOM   4116  C   LYS   262      21.706  19.441  57.155  1.00  0.00           C  
ATOM   4117  O   LYS   262      21.531  20.630  56.787  1.00  0.00           O  
ATOM   4118  N   GLU   263      21.272  18.945  58.315  1.00  0.00           N  
ATOM   4119  H   GLU   263      21.061  17.958  58.282  1.00  0.00           H  
ATOM   4120  CA  GLU   263      20.659  19.681  59.427  1.00  0.00           C  
ATOM   4121  HA  GLU   263      19.743  20.123  59.035  1.00  0.00           H  
ATOM   4122  CB  GLU   263      20.152  18.626  60.396  1.00  0.00           C  
ATOM   4123  HB2 GLU   263      21.028  18.031  60.651  1.00  0.00           H  
ATOM   4124  HB3 GLU   263      19.437  17.983  59.882  1.00  0.00           H  
ATOM   4125  CG  GLU   263      19.448  19.008  61.715  1.00  0.00           C  
ATOM   4126  HG2 GLU   263      19.992  19.833  62.174  1.00  0.00           H  
ATOM   4127  HG3 GLU   263      19.583  18.224  62.459  1.00  0.00           H  
ATOM   4128  CD  GLU   263      18.002  19.390  61.662  1.00  0.00           C  
ATOM   4129  OE1 GLU   263      17.543  19.872  60.567  1.00  0.00           O  
ATOM   4130  OE2 GLU   263      17.396  19.351  62.717  1.00  0.00           O  
ATOM   4131  C   GLU   263      21.603  20.732  60.115  1.00  0.00           C  
ATOM   4132  O   GLU   263      21.303  21.900  60.223  1.00  0.00           O  
ATOM   4133  N   SER   264      22.883  20.323  60.404  1.00  0.00           N  
ATOM   4134  H   SER   264      23.121  19.344  60.473  1.00  0.00           H  
ATOM   4135  CA  SER   264      23.879  21.306  60.882  1.00  0.00           C  
ATOM   4136  HA  SER   264      23.395  21.645  61.798  1.00  0.00           H  
ATOM   4137  CB  SER   264      25.168  20.555  61.195  1.00  0.00           C  
ATOM   4138  HB2 SER   264      25.423  19.884  60.374  1.00  0.00           H  
ATOM   4139  HB3 SER   264      24.952  19.891  62.032  1.00  0.00           H  
ATOM   4140  OG  SER   264      26.318  21.289  61.381  1.00  0.00           O  
ATOM   4141  HG  SER   264      27.140  20.794  61.381  1.00  0.00           H  
ATOM   4142  C   SER   264      24.072  22.419  59.937  1.00  0.00           C  
ATOM   4143  O   SER   264      24.010  23.621  60.291  1.00  0.00           O  
ATOM   4144  N   LYS   265      24.352  22.111  58.705  1.00  0.00           N  
ATOM   4145  H   LYS   265      24.307  21.146  58.412  1.00  0.00           H  
ATOM   4146  CA  LYS   265      24.507  23.117  57.554  1.00  0.00           C  
ATOM   4147  HA  LYS   265      25.250  23.868  57.823  1.00  0.00           H  
ATOM   4148  CB  LYS   265      25.009  22.394  56.258  1.00  0.00           C  
ATOM   4149  HB2 LYS   265      25.115  23.119  55.451  1.00  0.00           H  
ATOM   4150  HB3 LYS   265      24.309  21.587  56.038  1.00  0.00           H  
ATOM   4151  CG  LYS   265      26.357  21.697  56.422  1.00  0.00           C  
ATOM   4152  HG2 LYS   265      26.383  21.082  57.321  1.00  0.00           H  
ATOM   4153  HG3 LYS   265      27.192  22.394  56.489  1.00  0.00           H  
ATOM   4154  CD  LYS   265      26.750  20.958  55.146  1.00  0.00           C  
ATOM   4155  HD2 LYS   265      27.816  20.728  55.168  1.00  0.00           H  
ATOM   4156  HD3 LYS   265      26.731  21.586  54.255  1.00  0.00           H  
ATOM   4157  CE  LYS   265      25.919  19.697  54.858  1.00  0.00           C  
ATOM   4158  HE2 LYS   265      24.896  19.958  54.588  1.00  0.00           H  
ATOM   4159  HE3 LYS   265      25.710  19.260  55.834  1.00  0.00           H  
ATOM   4160  NZ  LYS   265      26.411  18.747  53.856  1.00  0.00           N  
ATOM   4161  HZ1 LYS   265      27.384  18.571  54.060  1.00  0.00           H  
ATOM   4162  HZ2 LYS   265      25.927  17.861  53.873  1.00  0.00           H  
ATOM   4163  HZ3 LYS   265      26.488  19.052  52.896  1.00  0.00           H  
ATOM   4164  C   LYS   265      23.204  23.977  57.379  1.00  0.00           C  
ATOM   4165  O   LYS   265      23.358  25.174  57.177  1.00  0.00           O  
ATOM   4166  N   HIE   266      22.091  23.424  57.451  1.00  0.00           N  
ATOM   4167  H   HIE   266      21.988  22.434  57.624  1.00  0.00           H  
ATOM   4168  CA  HIE   266      20.849  24.259  57.434  1.00  0.00           C  
ATOM   4169  HA  HIE   266      20.811  24.890  56.545  1.00  0.00           H  
ATOM   4170  CB  HIE   266      19.616  23.443  57.252  1.00  0.00           C  
ATOM   4171  HB2 HIE   266      19.308  22.878  58.133  1.00  0.00           H  
ATOM   4172  HB3 HIE   266      19.888  22.666  56.538  1.00  0.00           H  
ATOM   4173  CG  HIE   266      18.464  24.217  56.546  1.00  0.00           C  
ATOM   4174  ND1 HIE   266      17.756  25.331  56.965  1.00  0.00           N  
ATOM   4175  CE1 HIE   266      16.983  25.692  55.906  1.00  0.00           C  
ATOM   4176  HE1 HIE   266      16.244  26.480  55.919  1.00  0.00           H  
ATOM   4177  NE2 HIE   266      17.296  24.880  54.827  1.00  0.00           N  
ATOM   4178  HE2 HIE   266      16.917  25.028  53.903  1.00  0.00           H  
ATOM   4179  CD2 HIE   266      18.207  23.993  55.274  1.00  0.00           C  
ATOM   4180  HD2 HIE   266      18.782  23.315  54.661  1.00  0.00           H  
ATOM   4181  C   HIE   266      20.897  25.326  58.533  1.00  0.00           C  
ATOM   4182  O   HIE   266      20.490  26.476  58.406  1.00  0.00           O  
ATOM   4183  N   LYS   267      21.235  24.898  59.763  1.00  0.00           N  
ATOM   4184  H   LYS   267      21.291  23.892  59.833  1.00  0.00           H  
ATOM   4185  CA  LYS   267      21.042  25.703  60.939  1.00  0.00           C  
ATOM   4186  HA  LYS   267      20.155  26.337  60.942  1.00  0.00           H  
ATOM   4187  CB  LYS   267      20.973  24.746  62.192  1.00  0.00           C  
ATOM   4188  HB2 LYS   267      21.100  25.392  63.061  1.00  0.00           H  
ATOM   4189  HB3 LYS   267      21.747  23.999  62.014  1.00  0.00           H  
ATOM   4190  CG  LYS   267      19.630  23.977  62.186  1.00  0.00           C  
ATOM   4191  HG2 LYS   267      19.354  23.611  61.197  1.00  0.00           H  
ATOM   4192  HG3 LYS   267      18.810  24.654  62.425  1.00  0.00           H  
ATOM   4193  CD  LYS   267      19.680  22.796  63.140  1.00  0.00           C  
ATOM   4194  HD2 LYS   267      20.503  22.188  62.765  1.00  0.00           H  
ATOM   4195  HD3 LYS   267      18.671  22.385  63.155  1.00  0.00           H  
ATOM   4196  CE  LYS   267      19.930  23.231  64.521  1.00  0.00           C  
ATOM   4197  HE2 LYS   267      19.027  23.593  65.013  1.00  0.00           H  
ATOM   4198  HE3 LYS   267      20.703  23.987  64.660  1.00  0.00           H  
ATOM   4199  NZ  LYS   267      20.433  21.962  65.188  1.00  0.00           N  
ATOM   4200  HZ1 LYS   267      21.060  21.401  64.628  1.00  0.00           H  
ATOM   4201  HZ2 LYS   267      20.979  22.230  65.994  1.00  0.00           H  
ATOM   4202  HZ3 LYS   267      19.645  21.375  65.421  1.00  0.00           H  
ATOM   4203  C   LYS   267      22.131  26.748  61.102  1.00  0.00           C  
ATOM   4204  O   LYS   267      21.861  27.834  61.628  1.00  0.00           O  
ATOM   4205  N   MET   268      23.319  26.652  60.485  1.00  0.00           N  
ATOM   4206  H   MET   268      23.479  25.870  59.866  1.00  0.00           H  
ATOM   4207  CA  MET   268      24.411  27.641  60.535  1.00  0.00           C  
ATOM   4208  HA  MET   268      24.411  27.992  61.567  1.00  0.00           H  
ATOM   4209  CB  MET   268      25.769  26.985  60.229  1.00  0.00           C  
ATOM   4210  HB2 MET   268      25.907  26.758  59.172  1.00  0.00           H  
ATOM   4211  HB3 MET   268      25.973  26.196  60.953  1.00  0.00           H  
ATOM   4212  CG  MET   268      27.009  27.881  60.353  1.00  0.00           C  
ATOM   4213  HG2 MET   268      26.783  28.757  59.746  1.00  0.00           H  
ATOM   4214  HG3 MET   268      27.869  27.439  59.849  1.00  0.00           H  
ATOM   4215  SD  MET   268      27.386  28.582  61.952  1.00  0.00           S  
ATOM   4216  CE  MET   268      27.985  27.139  62.864  1.00  0.00           C  
ATOM   4217  HE1 MET   268      27.845  27.375  63.919  1.00  0.00           H  
ATOM   4218  HE2 MET   268      27.445  26.197  62.768  1.00  0.00           H  
ATOM   4219  HE3 MET   268      29.066  27.003  62.857  1.00  0.00           H  
ATOM   4220  C   MET   268      24.191  28.778  59.594  1.00  0.00           C  
ATOM   4221  O   MET   268      23.840  28.567  58.443  1.00  0.00           O  
ATOM   4222  N   SER   269      24.339  29.989  60.145  1.00  0.00           N  
ATOM   4223  H   SER   269      24.571  30.003  61.128  1.00  0.00           H  
ATOM   4224  CA  SER   269      24.169  31.297  59.418  1.00  0.00           C  
ATOM   4225  HA  SER   269      23.566  31.224  58.512  1.00  0.00           H  
ATOM   4226  CB  SER   269      23.586  32.372  60.307  1.00  0.00           C  
ATOM   4227  HB2 SER   269      23.708  33.277  59.713  1.00  0.00           H  
ATOM   4228  HB3 SER   269      24.008  32.492  61.305  1.00  0.00           H  
ATOM   4229  OG  SER   269      22.224  31.915  60.425  1.00  0.00           O  
ATOM   4230  HG  SER   269      22.185  31.243  61.109  1.00  0.00           H  
ATOM   4231  C   SER   269      25.639  31.668  58.946  1.00  0.00           C  
ATOM   4232  O   SER   269      26.347  32.394  59.718  1.00  0.00           O  
ATOM   4233  N   TYR   270      26.069  31.052  57.797  1.00  0.00           N  
ATOM   4234  H   TYR   270      25.409  30.464  57.308  1.00  0.00           H  
ATOM   4235  CA  TYR   270      27.360  31.352  57.182  1.00  0.00           C  
ATOM   4236  HA  TYR   270      28.039  31.051  57.980  1.00  0.00           H  
ATOM   4237  CB  TYR   270      27.621  30.360  56.026  1.00  0.00           C  
ATOM   4238  HB2 TYR   270      28.564  30.587  55.529  1.00  0.00           H  
ATOM   4239  HB3 TYR   270      26.903  30.537  55.225  1.00  0.00           H  
ATOM   4240  CG  TYR   270      27.681  28.924  56.290  1.00  0.00           C  
ATOM   4241  CD1 TYR   270      28.827  28.402  56.900  1.00  0.00           C  
ATOM   4242  HD1 TYR   270      29.625  29.126  56.974  1.00  0.00           H  
ATOM   4243  CE1 TYR   270      28.842  27.084  57.363  1.00  0.00           C  
ATOM   4244  HE1 TYR   270      29.669  26.704  57.944  1.00  0.00           H  
ATOM   4245  CZ  TYR   270      27.714  26.236  57.291  1.00  0.00           C  
ATOM   4246  OH  TYR   270      27.601  25.097  58.070  1.00  0.00           O  
ATOM   4247  HH  TYR   270      28.223  25.043  58.800  1.00  0.00           H  
ATOM   4248  CE2 TYR   270      26.545  26.735  56.692  1.00  0.00           C  
ATOM   4249  HE2 TYR   270      25.654  26.125  56.697  1.00  0.00           H  
ATOM   4250  CD2 TYR   270      26.496  28.062  56.224  1.00  0.00           C  
ATOM   4251  HD2 TYR   270      25.498  28.354  55.932  1.00  0.00           H  
ATOM   4252  C   TYR   270      27.476  32.809  56.756  1.00  0.00           C  
ATOM   4253  O   TYR   270      26.574  33.446  56.389  1.00  0.00           O  
ATOM   4254  N   SER   271      28.689  33.359  56.946  1.00  0.00           N  
ATOM   4255  H   SER   271      29.406  32.665  57.102  1.00  0.00           H  
ATOM   4256  CA  SER   271      29.030  34.752  56.511  1.00  0.00           C  
ATOM   4257  HA  SER   271      28.310  35.354  57.065  1.00  0.00           H  
ATOM   4258  CB  SER   271      30.532  35.145  56.814  1.00  0.00           C  
ATOM   4259  HB2 SER   271      31.200  34.643  56.115  1.00  0.00           H  
ATOM   4260  HB3 SER   271      30.792  35.043  57.868  1.00  0.00           H  
ATOM   4261  OG  SER   271      30.696  36.544  56.612  1.00  0.00           O  
ATOM   4262  HG  SER   271      29.897  37.041  56.803  1.00  0.00           H  
ATOM   4263  C   SER   271      28.817  34.893  54.996  1.00  0.00           C  
ATOM   4264  O   SER   271      27.994  35.764  54.614  1.00  0.00           O  
ATOM   4265  N   GLY   272      29.540  34.163  54.161  1.00  0.00           N  
ATOM   4266  H   GLY   272      30.092  33.397  54.523  1.00  0.00           H  
ATOM   4267  CA  GLY   272      29.246  34.150  52.706  1.00  0.00           C  
ATOM   4268  HA2 GLY   272      28.230  34.162  52.311  1.00  0.00           H  
ATOM   4269  HA3 GLY   272      29.556  33.121  52.521  1.00  0.00           H  
ATOM   4270  C   GLY   272      30.195  35.036  51.959  1.00  0.00           C  
ATOM   4271  O   GLY   272      31.289  34.538  51.537  1.00  0.00           O  
ATOM   4272  N   ARG   273      29.828  36.278  51.702  1.00  0.00           N  
ATOM   4273  H   ARG   273      28.890  36.563  51.944  1.00  0.00           H  
ATOM   4274  CA  ARG   273      30.623  37.324  50.959  1.00  0.00           C  
ATOM   4275  HA  ARG   273      30.100  37.478  50.015  1.00  0.00           H  
ATOM   4276  CB  ARG   273      30.411  38.659  51.747  1.00  0.00           C  
ATOM   4277  HB2 ARG   273      29.324  38.723  51.696  1.00  0.00           H  
ATOM   4278  HB3 ARG   273      30.753  39.546  51.215  1.00  0.00           H  
ATOM   4279  CG  ARG   273      30.825  38.729  53.229  1.00  0.00           C  
ATOM   4280  HG2 ARG   273      31.914  38.772  53.211  1.00  0.00           H  
ATOM   4281  HG3 ARG   273      30.523  37.839  53.781  1.00  0.00           H  
ATOM   4282  CD  ARG   273      30.451  39.976  53.969  1.00  0.00           C  
ATOM   4283  HD2 ARG   273      30.548  39.873  55.050  1.00  0.00           H  
ATOM   4284  HD3 ARG   273      29.392  40.173  53.803  1.00  0.00           H  
ATOM   4285  NE  ARG   273      31.277  41.159  53.678  1.00  0.00           N  
ATOM   4286  HE  ARG   273      31.803  40.977  52.835  1.00  0.00           H  
ATOM   4287  CZ  ARG   273      31.416  42.328  54.246  1.00  0.00           C  
ATOM   4288  NH1 ARG   273      32.432  43.108  54.104  1.00  0.00           N  
ATOM   4289 HH11 ARG   273      33.215  42.868  53.513  1.00  0.00           H  
ATOM   4290 HH12 ARG   273      32.582  43.808  54.816  1.00  0.00           H  
ATOM   4291  NH2 ARG   273      30.604  42.715  55.265  1.00  0.00           N  
ATOM   4292 HH21 ARG   273      30.815  43.645  55.597  1.00  0.00           H  
ATOM   4293 HH22 ARG   273      29.851  42.134  55.606  1.00  0.00           H  
ATOM   4294  C   ARG   273      32.068  36.935  50.762  1.00  0.00           C  
ATOM   4295  O   ARG   273      32.807  36.787  51.728  1.00  0.00           O  
ATOM   4296  N   VAL   274      32.485  36.725  49.506  1.00  0.00           N  
ATOM   4297  H   VAL   274      31.747  36.697  48.818  1.00  0.00           H  
ATOM   4298  CA  VAL   274      33.832  36.268  49.056  1.00  0.00           C  
ATOM   4299  HA  VAL   274      34.198  35.493  49.729  1.00  0.00           H  
ATOM   4300  CB  VAL   274      33.761  35.681  47.612  1.00  0.00           C  
ATOM   4301  HB  VAL   274      33.677  36.488  46.884  1.00  0.00           H  
ATOM   4302  CG1 VAL   274      35.139  35.048  47.274  1.00  0.00           C  
ATOM   4303 HG11 VAL   274      35.957  35.589  47.750  1.00  0.00           H  
ATOM   4304 HG12 VAL   274      35.101  34.095  47.801  1.00  0.00           H  
ATOM   4305 HG13 VAL   274      35.367  35.097  46.210  1.00  0.00           H  
ATOM   4306  CG2 VAL   274      32.648  34.644  47.424  1.00  0.00           C  
ATOM   4307 HG21 VAL   274      32.864  33.899  48.190  1.00  0.00           H  
ATOM   4308 HG22 VAL   274      31.690  34.985  47.816  1.00  0.00           H  
ATOM   4309 HG23 VAL   274      32.698  34.136  46.461  1.00  0.00           H  
ATOM   4310  C   VAL   274      34.817  37.464  49.140  1.00  0.00           C  
ATOM   4311  O   VAL   274      34.805  38.431  48.438  1.00  0.00           O  
ATOM   4312  N   LYS   275      35.815  37.315  49.953  1.00  0.00           N  
ATOM   4313  H   LYS   275      35.899  36.385  50.336  1.00  0.00           H  
ATOM   4314  CA  LYS   275      36.911  38.196  50.166  1.00  0.00           C  
ATOM   4315  HA  LYS   275      36.395  39.140  49.993  1.00  0.00           H  
ATOM   4316  CB  LYS   275      37.464  38.200  51.620  1.00  0.00           C  
ATOM   4317  HB2 LYS   275      38.124  39.054  51.772  1.00  0.00           H  
ATOM   4318  HB3 LYS   275      38.026  37.266  51.620  1.00  0.00           H  
ATOM   4319  CG  LYS   275      36.462  38.154  52.876  1.00  0.00           C  
ATOM   4320  HG2 LYS   275      36.909  38.420  53.834  1.00  0.00           H  
ATOM   4321  HG3 LYS   275      35.946  37.195  52.921  1.00  0.00           H  
ATOM   4322  CD  LYS   275      35.387  39.181  52.666  1.00  0.00           C  
ATOM   4323  HD2 LYS   275      34.752  38.966  51.807  1.00  0.00           H  
ATOM   4324  HD3 LYS   275      35.965  40.095  52.524  1.00  0.00           H  
ATOM   4325  CE  LYS   275      34.514  39.467  53.921  1.00  0.00           C  
ATOM   4326  HE2 LYS   275      33.837  38.617  53.998  1.00  0.00           H  
ATOM   4327  HE3 LYS   275      34.034  40.376  53.558  1.00  0.00           H  
ATOM   4328  NZ  LYS   275      35.185  39.684  55.229  1.00  0.00           N  
ATOM   4329  HZ1 LYS   275      35.821  38.920  55.405  1.00  0.00           H  
ATOM   4330  HZ2 LYS   275      35.693  40.553  55.311  1.00  0.00           H  
ATOM   4331  HZ3 LYS   275      34.519  39.779  55.983  1.00  0.00           H  
ATOM   4332  C   LYS   275      38.035  38.275  49.187  1.00  0.00           C  
ATOM   4333  O   LYS   275      38.680  39.302  49.055  1.00  0.00           O  
ATOM   4334  N   THR   276      38.398  37.068  48.709  1.00  0.00           N  
ATOM   4335  H   THR   276      37.736  36.306  48.736  1.00  0.00           H  
ATOM   4336  CA  THR   276      39.533  36.897  47.859  1.00  0.00           C  
ATOM   4337  HA  THR   276      39.741  37.839  47.350  1.00  0.00           H  
ATOM   4338  CB  THR   276      40.781  36.726  48.773  1.00  0.00           C  
ATOM   4339  HB  THR   276      41.113  37.742  48.984  1.00  0.00           H  
ATOM   4340  CG2 THR   276      40.552  35.822  50.007  1.00  0.00           C  
ATOM   4341 HG21 THR   276      41.468  35.782  50.596  1.00  0.00           H  
ATOM   4342 HG22 THR   276      39.687  36.132  50.593  1.00  0.00           H  
ATOM   4343 HG23 THR   276      40.268  34.888  49.522  1.00  0.00           H  
ATOM   4344  OG1 THR   276      41.894  36.084  48.083  1.00  0.00           O  
ATOM   4345  HG1 THR   276      42.542  36.787  47.994  1.00  0.00           H  
ATOM   4346  C   THR   276      39.304  35.817  46.782  1.00  0.00           C  
ATOM   4347  O   THR   276      38.678  34.818  47.092  1.00  0.00           O  
ATOM   4348  N   LEU   277      39.963  35.918  45.580  1.00  0.00           N  
ATOM   4349  H   LEU   277      40.269  36.829  45.269  1.00  0.00           H  
ATOM   4350  CA  LEU   277      40.213  34.816  44.684  1.00  0.00           C  
ATOM   4351  HA  LEU   277      39.866  33.838  45.015  1.00  0.00           H  
ATOM   4352  CB  LEU   277      39.553  35.016  43.314  1.00  0.00           C  
ATOM   4353  HB2 LEU   277      39.711  34.067  42.802  1.00  0.00           H  
ATOM   4354  HB3 LEU   277      40.011  35.836  42.761  1.00  0.00           H  
ATOM   4355  CG  LEU   277      38.041  35.242  43.301  1.00  0.00           C  
ATOM   4356  HG  LEU   277      37.766  36.126  43.876  1.00  0.00           H  
ATOM   4357  CD1 LEU   277      37.544  35.375  41.830  1.00  0.00           C  
ATOM   4358 HD11 LEU   277      36.477  35.153  41.847  1.00  0.00           H  
ATOM   4359 HD12 LEU   277      37.769  36.357  41.415  1.00  0.00           H  
ATOM   4360 HD13 LEU   277      38.095  34.627  41.259  1.00  0.00           H  
ATOM   4361  CD2 LEU   277      37.407  33.904  43.906  1.00  0.00           C  
ATOM   4362 HD21 LEU   277      37.644  33.766  44.961  1.00  0.00           H  
ATOM   4363 HD22 LEU   277      36.330  33.950  43.747  1.00  0.00           H  
ATOM   4364 HD23 LEU   277      37.726  33.064  43.289  1.00  0.00           H  
ATOM   4365  C   LEU   277      41.774  34.666  44.461  1.00  0.00           C  
ATOM   4366  O   LEU   277      42.459  35.703  44.337  1.00  0.00           O  
ATOM   4367  N   CYS   278      42.324  33.411  44.569  1.00  0.00           N  
ATOM   4368  H   CYS   278      41.772  32.615  44.855  1.00  0.00           H  
ATOM   4369  CA  CYS   278      43.758  33.112  44.200  1.00  0.00           C  
ATOM   4370  HA  CYS   278      44.198  33.985  43.717  1.00  0.00           H  
ATOM   4371  CB  CYS   278      44.481  33.031  45.556  1.00  0.00           C  
ATOM   4372  HB2 CYS   278      44.183  32.145  46.116  1.00  0.00           H  
ATOM   4373  HB3 CYS   278      44.106  33.905  46.088  1.00  0.00           H  
ATOM   4374  SG  CYS   278      46.295  33.058  45.374  1.00  0.00           S  
ATOM   4375  HG  CYS   278      46.712  32.165  46.275  1.00  0.00           H  
ATOM   4376  C   CYS   278      43.917  31.929  43.273  1.00  0.00           C  
ATOM   4377  O   CYS   278      43.158  30.942  43.365  1.00  0.00           O  
ATOM   4378  N   LEU   279      44.789  31.992  42.344  1.00  0.00           N  
ATOM   4379  H   LEU   279      45.384  32.807  42.306  1.00  0.00           H  
ATOM   4380  CA  LEU   279      44.882  31.197  41.139  1.00  0.00           C  
ATOM   4381  HA  LEU   279      43.987  30.576  41.108  1.00  0.00           H  
ATOM   4382  CB  LEU   279      44.816  32.256  40.013  1.00  0.00           C  
ATOM   4383  HB2 LEU   279      45.606  32.979  40.215  1.00  0.00           H  
ATOM   4384  HB3 LEU   279      43.887  32.812  40.139  1.00  0.00           H  
ATOM   4385  CG  LEU   279      44.908  31.607  38.592  1.00  0.00           C  
ATOM   4386  HG  LEU   279      45.715  30.875  38.629  1.00  0.00           H  
ATOM   4387  CD1 LEU   279      43.617  30.860  38.198  1.00  0.00           C  
ATOM   4388 HD11 LEU   279      43.403  30.018  38.856  1.00  0.00           H  
ATOM   4389 HD12 LEU   279      42.787  31.560  38.094  1.00  0.00           H  
ATOM   4390 HD13 LEU   279      43.854  30.404  37.237  1.00  0.00           H  
ATOM   4391  CD2 LEU   279      45.332  32.741  37.616  1.00  0.00           C  
ATOM   4392 HD21 LEU   279      45.265  32.377  36.591  1.00  0.00           H  
ATOM   4393 HD22 LEU   279      44.640  33.566  37.783  1.00  0.00           H  
ATOM   4394 HD23 LEU   279      46.366  32.920  37.910  1.00  0.00           H  
ATOM   4395  C   LEU   279      46.092  30.302  41.161  1.00  0.00           C  
ATOM   4396  O   LEU   279      47.170  30.729  40.756  1.00  0.00           O  
ATOM   4397  N   GLN   280      45.981  29.013  41.591  1.00  0.00           N  
ATOM   4398  H   GLN   280      45.108  28.668  41.964  1.00  0.00           H  
ATOM   4399  CA  GLN   280      47.033  27.998  41.485  1.00  0.00           C  
ATOM   4400  HA  GLN   280      48.037  28.422  41.500  1.00  0.00           H  
ATOM   4401  CB  GLN   280      46.822  26.952  42.601  1.00  0.00           C  
ATOM   4402  HB2 GLN   280      45.915  26.365  42.455  1.00  0.00           H  
ATOM   4403  HB3 GLN   280      46.654  27.549  43.497  1.00  0.00           H  
ATOM   4404  CG  GLN   280      47.833  25.829  42.878  1.00  0.00           C  
ATOM   4405  HG2 GLN   280      48.748  26.338  43.179  1.00  0.00           H  
ATOM   4406  HG3 GLN   280      48.049  25.261  41.973  1.00  0.00           H  
ATOM   4407  CD  GLN   280      47.374  24.846  43.883  1.00  0.00           C  
ATOM   4408  OE1 GLN   280      46.270  24.353  44.044  1.00  0.00           O  
ATOM   4409  NE2 GLN   280      48.309  24.488  44.757  1.00  0.00           N  
ATOM   4410 HE21 GLN   280      49.246  24.864  44.730  1.00  0.00           H  
ATOM   4411 HE22 GLN   280      48.086  23.977  45.600  1.00  0.00           H  
ATOM   4412  C   GLN   280      47.019  27.358  40.024  1.00  0.00           C  
ATOM   4413  O   GLN   280      46.618  26.229  39.791  1.00  0.00           O  
ATOM   4414  N   LYS   281      47.427  28.185  39.137  1.00  0.00           N  
ATOM   4415  H   LYS   281      47.836  29.015  39.543  1.00  0.00           H  
ATOM   4416  CA  LYS   281      47.384  28.248  37.664  1.00  0.00           C  
ATOM   4417  HA  LYS   281      46.737  29.086  37.404  1.00  0.00           H  
ATOM   4418  CB  LYS   281      48.789  28.565  37.004  1.00  0.00           C  
ATOM   4419  HB2 LYS   281      49.586  27.865  37.252  1.00  0.00           H  
ATOM   4420  HB3 LYS   281      49.251  29.436  37.470  1.00  0.00           H  
ATOM   4421  CG  LYS   281      48.618  28.867  35.499  1.00  0.00           C  
ATOM   4422  HG2 LYS   281      48.100  29.794  35.254  1.00  0.00           H  
ATOM   4423  HG3 LYS   281      47.979  28.077  35.105  1.00  0.00           H  
ATOM   4424  CD  LYS   281      49.963  28.831  34.725  1.00  0.00           C  
ATOM   4425  HD2 LYS   281      50.402  27.847  34.890  1.00  0.00           H  
ATOM   4426  HD3 LYS   281      50.679  29.600  35.013  1.00  0.00           H  
ATOM   4427  CE  LYS   281      49.780  28.934  33.199  1.00  0.00           C  
ATOM   4428  HE2 LYS   281      50.773  29.121  32.792  1.00  0.00           H  
ATOM   4429  HE3 LYS   281      49.126  29.789  33.024  1.00  0.00           H  
ATOM   4430  NZ  LYS   281      49.353  27.624  32.695  1.00  0.00           N  
ATOM   4431  HZ1 LYS   281      49.876  26.877  33.129  1.00  0.00           H  
ATOM   4432  HZ2 LYS   281      48.386  27.415  32.899  1.00  0.00           H  
ATOM   4433  HZ3 LYS   281      49.552  27.624  31.705  1.00  0.00           H  
ATOM   4434  C   LYS   281      46.687  26.991  37.090  1.00  0.00           C  
ATOM   4435  O   LYS   281      45.399  27.031  37.010  1.00  0.00           O  
ATOM   4436  N   ASN   282      47.452  26.028  36.790  1.00  0.00           N  
ATOM   4437  H   ASN   282      48.433  26.223  36.930  1.00  0.00           H  
ATOM   4438  CA  ASN   282      46.993  24.796  36.127  1.00  0.00           C  
ATOM   4439  HA  ASN   282      46.385  25.072  35.265  1.00  0.00           H  
ATOM   4440  CB  ASN   282      48.227  23.985  35.591  1.00  0.00           C  
ATOM   4441  HB2 ASN   282      47.852  23.118  35.048  1.00  0.00           H  
ATOM   4442  HB3 ASN   282      48.884  23.633  36.386  1.00  0.00           H  
ATOM   4443  CG  ASN   282      49.084  24.787  34.670  1.00  0.00           C  
ATOM   4444  OD1 ASN   282      48.622  25.222  33.625  1.00  0.00           O  
ATOM   4445  ND2 ASN   282      50.316  25.037  34.863  1.00  0.00           N  
ATOM   4446 HD21 ASN   282      50.936  25.484  34.202  1.00  0.00           H  
ATOM   4447 HD22 ASN   282      50.763  24.720  35.711  1.00  0.00           H  
ATOM   4448  C   ASN   282      46.109  23.823  37.020  1.00  0.00           C  
ATOM   4449  O   ASN   282      45.992  22.679  36.592  1.00  0.00           O  
ATOM   4450  N   THR   283      45.678  24.234  38.206  1.00  0.00           N  
ATOM   4451  H   THR   283      46.016  25.110  38.578  1.00  0.00           H  
ATOM   4452  CA  THR   283      45.265  23.247  39.193  1.00  0.00           C  
ATOM   4453  HA  THR   283      45.121  22.268  38.736  1.00  0.00           H  
ATOM   4454  CB  THR   283      46.328  23.045  40.316  1.00  0.00           C  
ATOM   4455  HB  THR   283      46.338  24.002  40.837  1.00  0.00           H  
ATOM   4456  CG2 THR   283      46.136  21.988  41.311  1.00  0.00           C  
ATOM   4457 HG21 THR   283      46.159  21.038  40.776  1.00  0.00           H  
ATOM   4458 HG22 THR   283      46.948  22.013  42.037  1.00  0.00           H  
ATOM   4459 HG23 THR   283      45.150  22.112  41.758  1.00  0.00           H  
ATOM   4460  OG1 THR   283      47.719  22.925  39.824  1.00  0.00           O  
ATOM   4461  HG1 THR   283      48.114  23.727  39.474  1.00  0.00           H  
ATOM   4462  C   THR   283      43.977  23.615  39.876  1.00  0.00           C  
ATOM   4463  O   THR   283      43.025  22.812  39.735  1.00  0.00           O  
ATOM   4464  N   ALA   284      43.867  24.684  40.561  1.00  0.00           N  
ATOM   4465  H   ALA   284      44.533  25.439  40.486  1.00  0.00           H  
ATOM   4466  CA  ALA   284      42.814  25.099  41.427  1.00  0.00           C  
ATOM   4467  HA  ALA   284      41.916  24.724  40.936  1.00  0.00           H  
ATOM   4468  CB  ALA   284      42.938  24.469  42.819  1.00  0.00           C  
ATOM   4469  HB1 ALA   284      42.174  24.840  43.502  1.00  0.00           H  
ATOM   4470  HB2 ALA   284      42.928  23.380  42.844  1.00  0.00           H  
ATOM   4471  HB3 ALA   284      43.876  24.908  43.160  1.00  0.00           H  
ATOM   4472  C   ALA   284      42.689  26.685  41.486  1.00  0.00           C  
ATOM   4473  O   ALA   284      43.715  27.358  41.583  1.00  0.00           O  
ATOM   4474  N   LEU   285      41.425  27.103  41.531  1.00  0.00           N  
ATOM   4475  H   LEU   285      40.668  26.442  41.435  1.00  0.00           H  
ATOM   4476  CA  LEU   285      40.937  28.413  42.001  1.00  0.00           C  
ATOM   4477  HA  LEU   285      41.713  29.178  41.959  1.00  0.00           H  
ATOM   4478  CB  LEU   285      39.721  28.941  41.187  1.00  0.00           C  
ATOM   4479  HB2 LEU   285      38.870  28.289  41.386  1.00  0.00           H  
ATOM   4480  HB3 LEU   285      39.954  28.844  40.127  1.00  0.00           H  
ATOM   4481  CG  LEU   285      39.410  30.387  41.423  1.00  0.00           C  
ATOM   4482  HG  LEU   285      39.737  30.497  42.457  1.00  0.00           H  
ATOM   4483  CD1 LEU   285      40.320  31.234  40.508  1.00  0.00           C  
ATOM   4484 HD11 LEU   285      39.881  32.231  40.479  1.00  0.00           H  
ATOM   4485 HD12 LEU   285      41.339  31.216  40.893  1.00  0.00           H  
ATOM   4486 HD13 LEU   285      40.337  30.903  39.470  1.00  0.00           H  
ATOM   4487  CD2 LEU   285      38.046  30.765  41.147  1.00  0.00           C  
ATOM   4488 HD21 LEU   285      37.780  30.571  40.108  1.00  0.00           H  
ATOM   4489 HD22 LEU   285      37.420  30.070  41.707  1.00  0.00           H  
ATOM   4490 HD23 LEU   285      37.778  31.820  41.203  1.00  0.00           H  
ATOM   4491  C   LEU   285      40.516  28.270  43.435  1.00  0.00           C  
ATOM   4492  O   LEU   285      39.686  27.396  43.721  1.00  0.00           O  
ATOM   4493  N   TRP   286      41.046  29.107  44.432  1.00  0.00           N  
ATOM   4494  H   TRP   286      41.597  29.897  44.127  1.00  0.00           H  
ATOM   4495  CA  TRP   286      40.704  29.076  45.865  1.00  0.00           C  
ATOM   4496  HA  TRP   286      40.080  28.231  46.157  1.00  0.00           H  
ATOM   4497  CB  TRP   286      42.078  28.890  46.565  1.00  0.00           C  
ATOM   4498  HB2 TRP   286      41.788  28.907  47.615  1.00  0.00           H  
ATOM   4499  HB3 TRP   286      42.666  29.797  46.427  1.00  0.00           H  
ATOM   4500  CG  TRP   286      43.073  27.782  46.338  1.00  0.00           C  
ATOM   4501  CD1 TRP   286      43.234  27.113  45.171  1.00  0.00           C  
ATOM   4502  HD1 TRP   286      42.747  27.251  44.217  1.00  0.00           H  
ATOM   4503  NE1 TRP   286      44.281  26.161  45.329  1.00  0.00           N  
ATOM   4504  HE1 TRP   286      44.582  25.462  44.666  1.00  0.00           H  
ATOM   4505  CE2 TRP   286      44.782  26.169  46.638  1.00  0.00           C  
ATOM   4506  CZ2 TRP   286      45.799  25.481  47.287  1.00  0.00           C  
ATOM   4507  HZ2 TRP   286      46.414  24.821  46.694  1.00  0.00           H  
ATOM   4508  CH2 TRP   286      46.023  25.698  48.655  1.00  0.00           C  
ATOM   4509  HH2 TRP   286      46.780  25.175  49.219  1.00  0.00           H  
ATOM   4510  CZ3 TRP   286      45.152  26.563  49.425  1.00  0.00           C  
ATOM   4511  HZ3 TRP   286      45.446  26.710  50.453  1.00  0.00           H  
ATOM   4512  CE3 TRP   286      44.233  27.313  48.726  1.00  0.00           C  
ATOM   4513  HE3 TRP   286      43.646  28.059  49.241  1.00  0.00           H  
ATOM   4514  CD2 TRP   286      43.994  27.151  47.294  1.00  0.00           C  
ATOM   4515  C   TRP   286      39.874  30.361  46.289  1.00  0.00           C  
ATOM   4516  O   TRP   286      40.238  31.455  45.937  1.00  0.00           O  
ATOM   4517  N   ILE   287      38.719  30.054  46.842  1.00  0.00           N  
ATOM   4518  H   ILE   287      38.462  29.113  47.103  1.00  0.00           H  
ATOM   4519  CA  ILE   287      37.596  30.975  47.012  1.00  0.00           C  
ATOM   4520  HA  ILE   287      37.809  31.893  46.465  1.00  0.00           H  
ATOM   4521  CB  ILE   287      36.282  30.349  46.325  1.00  0.00           C  
ATOM   4522  HB  ILE   287      36.141  29.316  46.641  1.00  0.00           H  
ATOM   4523  CG2 ILE   287      34.988  31.040  46.750  1.00  0.00           C  
ATOM   4524 HG21 ILE   287      34.126  30.720  46.165  1.00  0.00           H  
ATOM   4525 HG22 ILE   287      34.704  30.715  47.751  1.00  0.00           H  
ATOM   4526 HG23 ILE   287      34.930  32.122  46.633  1.00  0.00           H  
ATOM   4527  CG1 ILE   287      36.465  30.501  44.803  1.00  0.00           C  
ATOM   4528 HG12 ILE   287      37.516  30.390  44.538  1.00  0.00           H  
ATOM   4529 HG13 ILE   287      36.011  31.457  44.541  1.00  0.00           H  
ATOM   4530  CD1 ILE   287      35.693  29.396  44.091  1.00  0.00           C  
ATOM   4531 HD11 ILE   287      34.671  29.766  44.012  1.00  0.00           H  
ATOM   4532 HD12 ILE   287      36.093  29.252  43.087  1.00  0.00           H  
ATOM   4533 HD13 ILE   287      35.606  28.430  44.587  1.00  0.00           H  
ATOM   4534  C   ILE   287      37.459  31.241  48.543  1.00  0.00           C  
ATOM   4535  O   ILE   287      36.807  30.382  49.167  1.00  0.00           O  
ATOM   4536  N   GLY   288      38.109  32.281  49.034  1.00  0.00           N  
ATOM   4537  H   GLY   288      38.344  32.993  48.357  1.00  0.00           H  
ATOM   4538  CA  GLY   288      38.010  32.762  50.374  1.00  0.00           C  
ATOM   4539  HA2 GLY   288      38.693  33.512  50.773  1.00  0.00           H  
ATOM   4540  HA3 GLY   288      38.369  31.963  51.023  1.00  0.00           H  
ATOM   4541  C   GLY   288      36.623  33.237  50.711  1.00  0.00           C  
ATOM   4542  O   GLY   288      36.376  34.479  50.459  1.00  0.00           O  
ATOM   4543  N   THR   289      35.816  32.522  51.471  1.00  0.00           N  
ATOM   4544  H   THR   289      36.208  31.704  51.915  1.00  0.00           H  
ATOM   4545  CA  THR   289      34.522  32.941  52.031  1.00  0.00           C  
ATOM   4546  HA  THR   289      33.907  33.621  51.441  1.00  0.00           H  
ATOM   4547  CB  THR   289      33.553  31.876  52.309  1.00  0.00           C  
ATOM   4548  HB  THR   289      32.571  32.337  52.416  1.00  0.00           H  
ATOM   4549  CG2 THR   289      33.378  30.786  51.206  1.00  0.00           C  
ATOM   4550 HG21 THR   289      33.118  31.369  50.322  1.00  0.00           H  
ATOM   4551 HG22 THR   289      34.317  30.273  50.999  1.00  0.00           H  
ATOM   4552 HG23 THR   289      32.515  30.158  51.424  1.00  0.00           H  
ATOM   4553  OG1 THR   289      33.918  31.167  53.440  1.00  0.00           O  
ATOM   4554  HG1 THR   289      34.818  30.839  53.369  1.00  0.00           H  
ATOM   4555  C   THR   289      34.677  33.801  53.366  1.00  0.00           C  
ATOM   4556  O   THR   289      35.733  33.822  53.954  1.00  0.00           O  
ATOM   4557  N   GLY   290      33.648  34.644  53.544  1.00  0.00           N  
ATOM   4558  H   GLY   290      32.837  34.613  52.942  1.00  0.00           H  
ATOM   4559  CA  GLY   290      33.567  35.752  54.608  1.00  0.00           C  
ATOM   4560  HA2 GLY   290      32.587  36.222  54.680  1.00  0.00           H  
ATOM   4561  HA3 GLY   290      34.191  36.546  54.198  1.00  0.00           H  
ATOM   4562  C   GLY   290      33.954  35.295  56.016  1.00  0.00           C  
ATOM   4563  O   GLY   290      34.489  36.009  56.866  1.00  0.00           O  
ATOM   4564  N   GLY   291      33.794  33.979  56.285  1.00  0.00           N  
ATOM   4565  H   GLY   291      33.608  33.349  55.516  1.00  0.00           H  
ATOM   4566  CA  GLY   291      34.095  33.426  57.614  1.00  0.00           C  
ATOM   4567  HA2 GLY   291      33.167  33.157  58.117  1.00  0.00           H  
ATOM   4568  HA3 GLY   291      34.590  34.118  58.296  1.00  0.00           H  
ATOM   4569  C   GLY   291      34.974  32.235  57.554  1.00  0.00           C  
ATOM   4570  O   GLY   291      34.474  31.117  57.919  1.00  0.00           O  
ATOM   4571  N   GLY   292      36.182  32.504  57.122  1.00  0.00           N  
ATOM   4572  H   GLY   292      36.430  33.459  56.907  1.00  0.00           H  
ATOM   4573  CA  GLY   292      37.269  31.523  57.153  1.00  0.00           C  
ATOM   4574  HA2 GLY   292      37.035  30.929  58.037  1.00  0.00           H  
ATOM   4575  HA3 GLY   292      38.187  32.076  57.351  1.00  0.00           H  
ATOM   4576  C   GLY   292      37.294  30.443  56.078  1.00  0.00           C  
ATOM   4577  O   GLY   292      38.363  30.192  55.605  1.00  0.00           O  
ATOM   4578  N   HIE   293      36.122  29.809  55.793  1.00  0.00           N  
ATOM   4579  H   HIE   293      35.331  29.984  56.396  1.00  0.00           H  
ATOM   4580  CA  HIE   293      36.054  28.663  54.816  1.00  0.00           C  
ATOM   4581  HA  HIE   293      36.606  27.816  55.222  1.00  0.00           H  
ATOM   4582  CB  HIE   293      34.620  28.013  54.676  1.00  0.00           C  
ATOM   4583  HB2 HIE   293      34.628  27.291  53.859  1.00  0.00           H  
ATOM   4584  HB3 HIE   293      33.921  28.800  54.391  1.00  0.00           H  
ATOM   4585  CG  HIE   293      34.065  27.398  55.874  1.00  0.00           C  
ATOM   4586  ND1 HIE   293      34.568  26.298  56.500  1.00  0.00           N  
ATOM   4587  CE1 HIE   293      33.974  26.112  57.661  1.00  0.00           C  
ATOM   4588  HE1 HIE   293      34.115  25.332  58.394  1.00  0.00           H  
ATOM   4589  NE2 HIE   293      33.226  27.189  57.931  1.00  0.00           N  
ATOM   4590  HE2 HIE   293      32.680  27.400  58.754  1.00  0.00           H  
ATOM   4591  CD2 HIE   293      33.265  27.993  56.829  1.00  0.00           C  
ATOM   4592  HD2 HIE   293      32.788  28.961  56.781  1.00  0.00           H  
ATOM   4593  C   HIE   293      36.649  28.986  53.454  1.00  0.00           C  
ATOM   4594  O   HIE   293      36.231  30.050  52.911  1.00  0.00           O  
ATOM   4595  N   ILE   294      37.396  28.059  52.918  1.00  0.00           N  
ATOM   4596  H   ILE   294      37.529  27.198  53.430  1.00  0.00           H  
ATOM   4597  CA  ILE   294      38.044  28.270  51.622  1.00  0.00           C  
ATOM   4598  HA  ILE   294      37.607  29.194  51.244  1.00  0.00           H  
ATOM   4599  CB  ILE   294      39.637  28.431  51.596  1.00  0.00           C  
ATOM   4600  HB  ILE   294      40.078  27.453  51.786  1.00  0.00           H  
ATOM   4601  CG2 ILE   294      40.063  28.879  50.181  1.00  0.00           C  
ATOM   4602 HG21 ILE   294      39.532  29.798  49.931  1.00  0.00           H  
ATOM   4603 HG22 ILE   294      41.144  28.971  50.078  1.00  0.00           H  
ATOM   4604 HG23 ILE   294      39.578  28.325  49.378  1.00  0.00           H  
ATOM   4605  CG1 ILE   294      40.200  29.325  52.627  1.00  0.00           C  
ATOM   4606 HG12 ILE   294      39.801  28.934  53.563  1.00  0.00           H  
ATOM   4607 HG13 ILE   294      39.693  30.283  52.506  1.00  0.00           H  
ATOM   4608  CD1 ILE   294      41.723  29.506  52.886  1.00  0.00           C  
ATOM   4609 HD11 ILE   294      42.130  29.952  51.978  1.00  0.00           H  
ATOM   4610 HD12 ILE   294      41.983  30.151  53.726  1.00  0.00           H  
ATOM   4611 HD13 ILE   294      42.259  28.563  52.989  1.00  0.00           H  
ATOM   4612  C   ILE   294      37.644  27.108  50.702  1.00  0.00           C  
ATOM   4613  O   ILE   294      37.921  25.976  50.933  1.00  0.00           O  
ATOM   4614  N   LEU   295      36.998  27.483  49.576  1.00  0.00           N  
ATOM   4615  H   LEU   295      36.794  28.466  49.460  1.00  0.00           H  
ATOM   4616  CA  LEU   295      36.557  26.466  48.585  1.00  0.00           C  
ATOM   4617  HA  LEU   295      36.472  25.475  49.030  1.00  0.00           H  
ATOM   4618  CB  LEU   295      35.121  26.700  48.035  1.00  0.00           C  
ATOM   4619  HB2 LEU   295      34.569  25.777  47.856  1.00  0.00           H  
ATOM   4620  HB3 LEU   295      35.268  27.057  47.016  1.00  0.00           H  
ATOM   4621  CG  LEU   295      34.254  27.681  48.878  1.00  0.00           C  
ATOM   4622  HG  LEU   295      34.865  28.566  49.055  1.00  0.00           H  
ATOM   4623  CD1 LEU   295      32.984  27.970  48.035  1.00  0.00           C  
ATOM   4624 HD11 LEU   295      32.601  27.019  47.665  1.00  0.00           H  
ATOM   4625 HD12 LEU   295      32.187  28.523  48.534  1.00  0.00           H  
ATOM   4626 HD13 LEU   295      33.386  28.609  47.249  1.00  0.00           H  
ATOM   4627  CD2 LEU   295      33.803  27.127  50.202  1.00  0.00           C  
ATOM   4628 HD21 LEU   295      32.815  27.530  50.429  1.00  0.00           H  
ATOM   4629 HD22 LEU   295      33.726  26.043  50.125  1.00  0.00           H  
ATOM   4630 HD23 LEU   295      34.524  27.336  50.992  1.00  0.00           H  
ATOM   4631  C   LEU   295      37.613  26.326  47.487  1.00  0.00           C  
ATOM   4632  O   LEU   295      38.173  27.278  46.968  1.00  0.00           O  
ATOM   4633  N   LEU   296      38.001  25.035  47.173  1.00  0.00           N  
ATOM   4634  H   LEU   296      37.672  24.271  47.746  1.00  0.00           H  
ATOM   4635  CA  LEU   296      38.896  24.751  46.048  1.00  0.00           C  
ATOM   4636  HA  LEU   296      39.360  25.684  45.728  1.00  0.00           H  
ATOM   4637  CB  LEU   296      39.893  23.671  46.477  1.00  0.00           C  
ATOM   4638  HB2 LEU   296      40.176  22.954  45.706  1.00  0.00           H  
ATOM   4639  HB3 LEU   296      39.468  23.050  47.266  1.00  0.00           H  
ATOM   4640  CG  LEU   296      41.277  24.289  47.025  1.00  0.00           C  
ATOM   4641  HG  LEU   296      41.890  24.798  46.281  1.00  0.00           H  
ATOM   4642  CD1 LEU   296      41.064  25.319  48.231  1.00  0.00           C  
ATOM   4643 HD11 LEU   296      42.032  25.690  48.568  1.00  0.00           H  
ATOM   4644 HD12 LEU   296      40.327  26.076  47.965  1.00  0.00           H  
ATOM   4645 HD13 LEU   296      40.747  24.776  49.121  1.00  0.00           H  
ATOM   4646  CD2 LEU   296      42.219  23.217  47.388  1.00  0.00           C  
ATOM   4647 HD21 LEU   296      43.032  23.689  47.939  1.00  0.00           H  
ATOM   4648 HD22 LEU   296      41.741  22.427  47.968  1.00  0.00           H  
ATOM   4649 HD23 LEU   296      42.663  22.829  46.471  1.00  0.00           H  
ATOM   4650  C   LEU   296      38.176  24.227  44.852  1.00  0.00           C  
ATOM   4651  O   LEU   296      37.861  23.075  44.620  1.00  0.00           O  
ATOM   4652  N   LEU   297      37.844  25.159  43.902  1.00  0.00           N  
ATOM   4653  H   LEU   297      38.174  26.101  44.056  1.00  0.00           H  
ATOM   4654  CA  LEU   297      37.249  24.958  42.609  1.00  0.00           C  
ATOM   4655  HA  LEU   297      36.548  24.124  42.653  1.00  0.00           H  
ATOM   4656  CB  LEU   297      36.415  26.102  41.996  1.00  0.00           C  
ATOM   4657  HB2 LEU   297      36.866  27.059  42.261  1.00  0.00           H  
ATOM   4658  HB3 LEU   297      35.411  26.008  42.408  1.00  0.00           H  
ATOM   4659  CG  LEU   297      36.230  26.217  40.419  1.00  0.00           C  
ATOM   4660  HG  LEU   297      37.128  26.355  39.817  1.00  0.00           H  
ATOM   4661  CD1 LEU   297      35.418  24.941  40.102  1.00  0.00           C  
ATOM   4662 HD11 LEU   297      35.913  24.018  40.405  1.00  0.00           H  
ATOM   4663 HD12 LEU   297      34.387  25.031  40.444  1.00  0.00           H  
ATOM   4664 HD13 LEU   297      35.383  24.825  39.019  1.00  0.00           H  
ATOM   4665  CD2 LEU   297      35.436  27.399  40.091  1.00  0.00           C  
ATOM   4666 HD21 LEU   297      35.472  27.647  39.030  1.00  0.00           H  
ATOM   4667 HD22 LEU   297      34.470  27.271  40.581  1.00  0.00           H  
ATOM   4668 HD23 LEU   297      35.877  28.308  40.500  1.00  0.00           H  
ATOM   4669  C   LEU   297      38.377  24.425  41.696  1.00  0.00           C  
ATOM   4670  O   LEU   297      39.224  25.215  41.197  1.00  0.00           O  
ATOM   4671  N   ASP   298      38.398  23.082  41.524  1.00  0.00           N  
ATOM   4672  H   ASP   298      37.599  22.618  41.931  1.00  0.00           H  
ATOM   4673  CA  ASP   298      39.216  22.357  40.614  1.00  0.00           C  
ATOM   4674  HA  ASP   298      40.260  22.646  40.734  1.00  0.00           H  
ATOM   4675  CB  ASP   298      38.860  20.794  40.745  1.00  0.00           C  
ATOM   4676  HB2 ASP   298      39.107  20.236  39.842  1.00  0.00           H  
ATOM   4677  HB3 ASP   298      37.780  20.765  40.892  1.00  0.00           H  
ATOM   4678  CG  ASP   298      39.592  20.186  41.977  1.00  0.00           C  
ATOM   4679  OD1 ASP   298      38.926  19.329  42.561  1.00  0.00           O  
ATOM   4680  OD2 ASP   298      40.710  20.506  42.369  1.00  0.00           O  
ATOM   4681  C   ASP   298      39.023  22.824  39.080  1.00  0.00           C  
ATOM   4682  O   ASP   298      37.961  22.917  38.586  1.00  0.00           O  
ATOM   4683  N   LEU   299      40.132  23.198  38.513  1.00  0.00           N  
ATOM   4684  H   LEU   299      40.979  22.856  38.944  1.00  0.00           H  
ATOM   4685  CA  LEU   299      40.178  23.933  37.231  1.00  0.00           C  
ATOM   4686  HA  LEU   299      39.261  24.498  37.065  1.00  0.00           H  
ATOM   4687  CB  LEU   299      41.245  25.033  37.279  1.00  0.00           C  
ATOM   4688  HB2 LEU   299      41.489  25.468  36.310  1.00  0.00           H  
ATOM   4689  HB3 LEU   299      42.187  24.635  37.657  1.00  0.00           H  
ATOM   4690  CG  LEU   299      40.844  26.192  38.070  1.00  0.00           C  
ATOM   4691  HG  LEU   299      40.563  25.836  39.061  1.00  0.00           H  
ATOM   4692  CD1 LEU   299      42.012  27.221  38.031  1.00  0.00           C  
ATOM   4693 HD11 LEU   299      42.937  26.661  38.169  1.00  0.00           H  
ATOM   4694 HD12 LEU   299      42.079  27.731  37.071  1.00  0.00           H  
ATOM   4695 HD13 LEU   299      41.904  27.818  38.937  1.00  0.00           H  
ATOM   4696  CD2 LEU   299      39.659  27.005  37.536  1.00  0.00           C  
ATOM   4697 HD21 LEU   299      39.895  27.410  36.552  1.00  0.00           H  
ATOM   4698 HD22 LEU   299      38.690  26.525  37.672  1.00  0.00           H  
ATOM   4699 HD23 LEU   299      39.582  27.903  38.149  1.00  0.00           H  
ATOM   4700  C   LEU   299      40.164  22.870  36.065  1.00  0.00           C  
ATOM   4701  O   LEU   299      40.167  21.650  36.350  1.00  0.00           O  
ATOM   4702  N   SER   300      40.177  23.344  34.855  1.00  0.00           N  
ATOM   4703  H   SER   300      40.132  24.353  34.843  1.00  0.00           H  
ATOM   4704  CA  SER   300      40.047  22.619  33.571  1.00  0.00           C  
ATOM   4705  HA  SER   300      39.796  23.472  32.941  1.00  0.00           H  
ATOM   4706  CB  SER   300      41.358  21.970  33.155  1.00  0.00           C  
ATOM   4707  HB2 SER   300      41.728  21.102  33.700  1.00  0.00           H  
ATOM   4708  HB3 SER   300      42.129  22.740  33.196  1.00  0.00           H  
ATOM   4709  OG  SER   300      41.359  21.528  31.826  1.00  0.00           O  
ATOM   4710  HG  SER   300      41.619  22.262  31.265  1.00  0.00           H  
ATOM   4711  C   SER   300      38.791  21.655  33.516  1.00  0.00           C  
ATOM   4712  O   SER   300      38.905  20.449  33.374  1.00  0.00           O  
ATOM   4713  N   THR   301      37.596  22.269  33.563  1.00  0.00           N  
ATOM   4714  H   THR   301      37.678  23.274  33.504  1.00  0.00           H  
ATOM   4715  CA  THR   301      36.303  21.581  33.409  1.00  0.00           C  
ATOM   4716  HA  THR   301      35.496  22.280  33.629  1.00  0.00           H  
ATOM   4717  CB  THR   301      36.053  21.016  31.997  1.00  0.00           C  
ATOM   4718  HB  THR   301      36.919  20.454  31.646  1.00  0.00           H  
ATOM   4719  CG2 THR   301      34.751  20.237  31.761  1.00  0.00           C  
ATOM   4720 HG21 THR   301      34.063  20.507  32.562  1.00  0.00           H  
ATOM   4721 HG22 THR   301      34.311  20.539  30.811  1.00  0.00           H  
ATOM   4722 HG23 THR   301      34.883  19.157  31.818  1.00  0.00           H  
ATOM   4723  OG1 THR   301      35.906  22.104  31.096  1.00  0.00           O  
ATOM   4724  HG1 THR   301      36.733  22.552  31.286  1.00  0.00           H  
ATOM   4725  C   THR   301      36.142  20.459  34.586  1.00  0.00           C  
ATOM   4726  O   THR   301      36.026  19.241  34.340  1.00  0.00           O  
ATOM   4727  N   ARG   302      36.090  20.892  35.818  1.00  0.00           N  
ATOM   4728  H   ARG   302      36.228  21.893  35.831  1.00  0.00           H  
ATOM   4729  CA  ARG   302      35.924  20.077  36.988  1.00  0.00           C  
ATOM   4730  HA  ARG   302      35.367  19.195  36.670  1.00  0.00           H  
ATOM   4731  CB  ARG   302      37.366  19.777  37.601  1.00  0.00           C  
ATOM   4732  HB2 ARG   302      37.203  19.175  38.495  1.00  0.00           H  
ATOM   4733  HB3 ARG   302      37.860  20.660  38.005  1.00  0.00           H  
ATOM   4734  CG  ARG   302      38.137  18.759  36.770  1.00  0.00           C  
ATOM   4735  HG2 ARG   302      38.671  19.253  35.958  1.00  0.00           H  
ATOM   4736  HG3 ARG   302      37.460  17.946  36.506  1.00  0.00           H  
ATOM   4737  CD  ARG   302      39.320  18.242  37.611  1.00  0.00           C  
ATOM   4738  HD2 ARG   302      39.729  17.360  37.118  1.00  0.00           H  
ATOM   4739  HD3 ARG   302      38.921  17.889  38.561  1.00  0.00           H  
ATOM   4740  NE  ARG   302      40.447  19.234  37.662  1.00  0.00           N  
ATOM   4741  HE  ARG   302      40.639  19.910  36.937  1.00  0.00           H  
ATOM   4742  CZ  ARG   302      41.356  19.230  38.596  1.00  0.00           C  
ATOM   4743  NH1 ARG   302      41.299  18.418  39.665  1.00  0.00           N  
ATOM   4744 HH11 ARG   302      42.035  18.575  40.338  1.00  0.00           H  
ATOM   4745 HH12 ARG   302      40.665  17.634  39.727  1.00  0.00           H  
ATOM   4746  NH2 ARG   302      42.299  20.098  38.556  1.00  0.00           N  
ATOM   4747 HH21 ARG   302      42.316  20.696  37.742  1.00  0.00           H  
ATOM   4748 HH22 ARG   302      43.148  19.948  39.082  1.00  0.00           H  
ATOM   4749  C   ARG   302      34.983  20.673  38.056  1.00  0.00           C  
ATOM   4750  O   ARG   302      34.855  21.918  38.214  1.00  0.00           O  
ATOM   4751  N   ARG   303      34.228  19.813  38.662  1.00  0.00           N  
ATOM   4752  H   ARG   303      34.462  18.860  38.424  1.00  0.00           H  
ATOM   4753  CA  ARG   303      33.210  20.005  39.753  1.00  0.00           C  
ATOM   4754  HA  ARG   303      32.491  20.784  39.499  1.00  0.00           H  
ATOM   4755  CB  ARG   303      32.340  18.744  39.987  1.00  0.00           C  
ATOM   4756  HB2 ARG   303      33.093  17.966  40.115  1.00  0.00           H  
ATOM   4757  HB3 ARG   303      31.706  18.549  39.121  1.00  0.00           H  
ATOM   4758  CG  ARG   303      31.328  18.875  41.164  1.00  0.00           C  
ATOM   4759  HG2 ARG   303      30.821  19.838  41.096  1.00  0.00           H  
ATOM   4760  HG3 ARG   303      31.822  18.944  42.133  1.00  0.00           H  
ATOM   4761  CD  ARG   303      30.366  17.731  41.139  1.00  0.00           C  
ATOM   4762  HD2 ARG   303      30.777  16.749  40.903  1.00  0.00           H  
ATOM   4763  HD3 ARG   303      29.604  17.890  40.376  1.00  0.00           H  
ATOM   4764  NE  ARG   303      29.471  17.689  42.420  1.00  0.00           N  
ATOM   4765  HE  ARG   303      28.947  18.493  42.736  1.00  0.00           H  
ATOM   4766  CZ  ARG   303      29.415  16.662  43.240  1.00  0.00           C  
ATOM   4767  NH1 ARG   303      28.798  16.919  44.328  1.00  0.00           N  
ATOM   4768 HH11 ARG   303      28.418  17.830  44.542  1.00  0.00           H  
ATOM   4769 HH12 ARG   303      28.521  16.205  44.986  1.00  0.00           H  
ATOM   4770  NH2 ARG   303      29.847  15.411  43.043  1.00  0.00           N  
ATOM   4771 HH21 ARG   303      29.562  14.715  43.716  1.00  0.00           H  
ATOM   4772 HH22 ARG   303      30.371  15.090  42.241  1.00  0.00           H  
ATOM   4773  C   ARG   303      33.853  20.430  41.033  1.00  0.00           C  
ATOM   4774  O   ARG   303      34.500  19.596  41.663  1.00  0.00           O  
ATOM   4775  N   LEU   304      33.574  21.665  41.576  1.00  0.00           N  
ATOM   4776  H   LEU   304      33.109  22.322  40.967  1.00  0.00           H  
ATOM   4777  CA  LEU   304      33.904  22.081  42.901  1.00  0.00           C  
ATOM   4778  HA  LEU   304      34.963  22.049  43.157  1.00  0.00           H  
ATOM   4779  CB  LEU   304      33.500  23.552  43.163  1.00  0.00           C  
ATOM   4780  HB2 LEU   304      32.536  23.628  42.660  1.00  0.00           H  
ATOM   4781  HB3 LEU   304      34.247  24.176  42.672  1.00  0.00           H  
ATOM   4782  CG  LEU   304      33.372  23.941  44.687  1.00  0.00           C  
ATOM   4783  HG  LEU   304      32.506  23.439  45.120  1.00  0.00           H  
ATOM   4784  CD1 LEU   304      34.689  23.804  45.414  1.00  0.00           C  
ATOM   4785 HD11 LEU   304      34.490  24.018  46.465  1.00  0.00           H  
ATOM   4786 HD12 LEU   304      35.167  22.851  45.190  1.00  0.00           H  
ATOM   4787 HD13 LEU   304      35.386  24.566  45.065  1.00  0.00           H  
ATOM   4788  CD2 LEU   304      32.887  25.416  44.705  1.00  0.00           C  
ATOM   4789 HD21 LEU   304      33.735  26.050  44.446  1.00  0.00           H  
ATOM   4790 HD22 LEU   304      32.059  25.450  43.997  1.00  0.00           H  
ATOM   4791 HD23 LEU   304      32.623  25.628  45.741  1.00  0.00           H  
ATOM   4792  C   LEU   304      33.238  21.134  43.960  1.00  0.00           C  
ATOM   4793  O   LEU   304      32.005  21.109  44.129  1.00  0.00           O  
ATOM   4794  N   ILE   305      34.087  20.429  44.708  1.00  0.00           N  
ATOM   4795  H   ILE   305      35.084  20.369  44.556  1.00  0.00           H  
ATOM   4796  CA  ILE   305      33.648  19.736  45.941  1.00  0.00           C  
ATOM   4797  HA  ILE   305      32.659  20.048  46.277  1.00  0.00           H  
ATOM   4798  CB  ILE   305      33.571  18.296  45.454  1.00  0.00           C  
ATOM   4799  HB  ILE   305      33.000  18.240  44.527  1.00  0.00           H  
ATOM   4800  CG2 ILE   305      34.969  17.610  45.171  1.00  0.00           C  
ATOM   4801 HG21 ILE   305      34.718  16.870  44.411  1.00  0.00           H  
ATOM   4802 HG22 ILE   305      35.591  18.299  44.599  1.00  0.00           H  
ATOM   4803 HG23 ILE   305      35.413  17.245  46.097  1.00  0.00           H  
ATOM   4804  CG1 ILE   305      32.772  17.362  46.477  1.00  0.00           C  
ATOM   4805 HG12 ILE   305      31.909  17.945  46.801  1.00  0.00           H  
ATOM   4806 HG13 ILE   305      33.476  17.027  47.239  1.00  0.00           H  
ATOM   4807  CD1 ILE   305      32.313  16.052  45.937  1.00  0.00           C  
ATOM   4808 HD11 ILE   305      31.886  15.446  46.736  1.00  0.00           H  
ATOM   4809 HD12 ILE   305      31.546  16.250  45.188  1.00  0.00           H  
ATOM   4810 HD13 ILE   305      33.181  15.586  45.471  1.00  0.00           H  
ATOM   4811  C   ILE   305      34.668  19.990  47.129  1.00  0.00           C  
ATOM   4812  O   ILE   305      34.150  20.093  48.274  1.00  0.00           O  
ATOM   4813  N   ARG   306      35.918  20.262  46.989  1.00  0.00           N  
ATOM   4814  H   ARG   306      36.083  20.600  46.052  1.00  0.00           H  
ATOM   4815  CA  ARG   306      37.072  20.356  47.936  1.00  0.00           C  
ATOM   4816  HA  ARG   306      36.870  19.553  48.645  1.00  0.00           H  
ATOM   4817  CB  ARG   306      38.442  20.197  47.248  1.00  0.00           C  
ATOM   4818  HB2 ARG   306      39.254  20.304  47.968  1.00  0.00           H  
ATOM   4819  HB3 ARG   306      38.539  21.007  46.525  1.00  0.00           H  
ATOM   4820  CG  ARG   306      38.613  18.896  46.559  1.00  0.00           C  
ATOM   4821  HG2 ARG   306      37.971  18.842  45.680  1.00  0.00           H  
ATOM   4822  HG3 ARG   306      38.386  18.065  47.227  1.00  0.00           H  
ATOM   4823  CD  ARG   306      39.974  18.587  46.040  1.00  0.00           C  
ATOM   4824  HD2 ARG   306      40.062  17.684  45.436  1.00  0.00           H  
ATOM   4825  HD3 ARG   306      40.598  18.396  46.913  1.00  0.00           H  
ATOM   4826  NE  ARG   306      40.628  19.742  45.268  1.00  0.00           N  
ATOM   4827  HE  ARG   306      40.175  20.111  44.445  1.00  0.00           H  
ATOM   4828  CZ  ARG   306      41.835  20.242  45.480  1.00  0.00           C  
ATOM   4829  NH1 ARG   306      42.630  19.846  46.495  1.00  0.00           N  
ATOM   4830 HH11 ARG   306      42.458  19.054  47.097  1.00  0.00           H  
ATOM   4831 HH12 ARG   306      43.550  20.263  46.514  1.00  0.00           H  
ATOM   4832  NH2 ARG   306      42.241  21.102  44.570  1.00  0.00           N  
ATOM   4833 HH21 ARG   306      43.207  21.395  44.560  1.00  0.00           H  
ATOM   4834 HH22 ARG   306      41.613  21.142  43.780  1.00  0.00           H  
ATOM   4835  C   ARG   306      36.972  21.661  48.717  1.00  0.00           C  
ATOM   4836  O   ARG   306      36.802  22.713  48.221  1.00  0.00           O  
ATOM   4837  N   VAL   307      37.109  21.534  50.067  1.00  0.00           N  
ATOM   4838  H   VAL   307      37.174  20.603  50.454  1.00  0.00           H  
ATOM   4839  CA  VAL   307      36.961  22.687  50.944  1.00  0.00           C  
ATOM   4840  HA  VAL   307      37.342  23.621  50.531  1.00  0.00           H  
ATOM   4841  CB  VAL   307      35.479  22.928  51.409  1.00  0.00           C  
ATOM   4842  HB  VAL   307      34.863  23.123  50.532  1.00  0.00           H  
ATOM   4843  CG1 VAL   307      34.810  21.850  52.155  1.00  0.00           C  
ATOM   4844 HG11 VAL   307      35.315  21.620  53.093  1.00  0.00           H  
ATOM   4845 HG12 VAL   307      33.770  21.846  52.480  1.00  0.00           H  
ATOM   4846 HG13 VAL   307      34.936  20.954  51.547  1.00  0.00           H  
ATOM   4847  CG2 VAL   307      35.320  24.185  52.284  1.00  0.00           C  
ATOM   4848 HG21 VAL   307      34.306  24.559  52.138  1.00  0.00           H  
ATOM   4849 HG22 VAL   307      35.436  24.020  53.355  1.00  0.00           H  
ATOM   4850 HG23 VAL   307      35.989  24.965  51.923  1.00  0.00           H  
ATOM   4851  C   VAL   307      37.828  22.536  52.202  1.00  0.00           C  
ATOM   4852  O   VAL   307      37.830  21.556  52.983  1.00  0.00           O  
ATOM   4853  N   ILE   308      38.478  23.641  52.450  1.00  0.00           N  
ATOM   4854  H   ILE   308      38.420  24.487  51.901  1.00  0.00           H  
ATOM   4855  CA  ILE   308      39.434  23.839  53.690  1.00  0.00           C  
ATOM   4856  HA  ILE   308      39.904  22.893  53.961  1.00  0.00           H  
ATOM   4857  CB  ILE   308      40.710  24.769  53.396  1.00  0.00           C  
ATOM   4858  HB  ILE   308      40.354  25.739  53.049  1.00  0.00           H  
ATOM   4859  CG2 ILE   308      41.557  24.990  54.646  1.00  0.00           C  
ATOM   4860 HG21 ILE   308      42.214  25.836  54.446  1.00  0.00           H  
ATOM   4861 HG22 ILE   308      40.993  25.226  55.549  1.00  0.00           H  
ATOM   4862 HG23 ILE   308      42.242  24.147  54.734  1.00  0.00           H  
ATOM   4863  CG1 ILE   308      41.587  24.124  52.316  1.00  0.00           C  
ATOM   4864 HG12 ILE   308      40.904  23.783  51.538  1.00  0.00           H  
ATOM   4865 HG13 ILE   308      42.160  23.296  52.734  1.00  0.00           H  
ATOM   4866  CD1 ILE   308      42.400  25.143  51.585  1.00  0.00           C  
ATOM   4867 HD11 ILE   308      42.786  24.623  50.709  1.00  0.00           H  
ATOM   4868 HD12 ILE   308      41.784  26.016  51.370  1.00  0.00           H  
ATOM   4869 HD13 ILE   308      43.098  25.434  52.370  1.00  0.00           H  
ATOM   4870  C   ILE   308      38.590  24.296  54.924  1.00  0.00           C  
ATOM   4871  O   ILE   308      38.435  25.536  55.093  1.00  0.00           O  
ATOM   4872  N   TYR   309      38.089  23.385  55.748  1.00  0.00           N  
ATOM   4873  H   TYR   309      38.276  22.394  55.692  1.00  0.00           H  
ATOM   4874  CA  TYR   309      37.155  23.722  56.781  1.00  0.00           C  
ATOM   4875  HA  TYR   309      36.257  24.062  56.264  1.00  0.00           H  
ATOM   4876  CB  TYR   309      36.643  22.364  57.347  1.00  0.00           C  
ATOM   4877  HB2 TYR   309      37.433  21.827  57.872  1.00  0.00           H  
ATOM   4878  HB3 TYR   309      36.291  21.797  56.485  1.00  0.00           H  
ATOM   4879  CG  TYR   309      35.374  22.518  58.188  1.00  0.00           C  
ATOM   4880  CD1 TYR   309      35.440  22.836  59.592  1.00  0.00           C  
ATOM   4881  HD1 TYR   309      36.431  22.988  59.994  1.00  0.00           H  
ATOM   4882  CE1 TYR   309      34.248  23.053  60.240  1.00  0.00           C  
ATOM   4883  HE1 TYR   309      34.221  23.294  61.292  1.00  0.00           H  
ATOM   4884  CZ  TYR   309      33.060  22.951  59.559  1.00  0.00           C  
ATOM   4885  OH  TYR   309      31.925  23.256  60.328  1.00  0.00           O  
ATOM   4886  HH  TYR   309      32.132  23.061  61.245  1.00  0.00           H  
ATOM   4887  CE2 TYR   309      32.851  22.561  58.254  1.00  0.00           C  
ATOM   4888  HE2 TYR   309      31.909  22.304  57.792  1.00  0.00           H  
ATOM   4889  CD2 TYR   309      34.097  22.318  57.568  1.00  0.00           C  
ATOM   4890  HD2 TYR   309      34.010  22.092  56.515  1.00  0.00           H  
ATOM   4891  C   TYR   309      37.724  24.619  57.942  1.00  0.00           C  
ATOM   4892  O   TYR   309      38.546  24.239  58.691  1.00  0.00           O  
ATOM   4893  N   ASN   310      37.307  25.898  58.025  1.00  0.00           N  
ATOM   4894  H   ASN   310      36.623  26.209  57.350  1.00  0.00           H  
ATOM   4895  CA  ASN   310      37.873  26.949  58.955  1.00  0.00           C  
ATOM   4896  HA  ASN   310      38.047  27.844  58.358  1.00  0.00           H  
ATOM   4897  CB  ASN   310      36.734  27.328  59.933  1.00  0.00           C  
ATOM   4898  HB2 ASN   310      36.552  26.502  60.621  1.00  0.00           H  
ATOM   4899  HB3 ASN   310      35.823  27.454  59.348  1.00  0.00           H  
ATOM   4900  CG  ASN   310      36.918  28.547  60.774  1.00  0.00           C  
ATOM   4901  OD1 ASN   310      37.201  29.651  60.326  1.00  0.00           O  
ATOM   4902  ND2 ASN   310      36.776  28.474  62.037  1.00  0.00           N  
ATOM   4903 HD21 ASN   310      36.609  27.588  62.494  1.00  0.00           H  
ATOM   4904 HD22 ASN   310      36.769  29.299  62.619  1.00  0.00           H  
ATOM   4905  C   ASN   310      39.293  26.681  59.646  1.00  0.00           C  
ATOM   4906  O   ASN   310      39.390  26.303  60.800  1.00  0.00           O  
ATOM   4907  N   PHE   311      40.330  26.895  58.873  1.00  0.00           N  
ATOM   4908  H   PHE   311      40.091  27.042  57.903  1.00  0.00           H  
ATOM   4909  CA  PHE   311      41.755  26.709  59.287  1.00  0.00           C  
ATOM   4910  HA  PHE   311      41.751  26.255  60.279  1.00  0.00           H  
ATOM   4911  CB  PHE   311      42.504  25.899  58.229  1.00  0.00           C  
ATOM   4912  HB2 PHE   311      42.505  26.453  57.290  1.00  0.00           H  
ATOM   4913  HB3 PHE   311      42.129  24.877  58.181  1.00  0.00           H  
ATOM   4914  CG  PHE   311      44.007  25.816  58.474  1.00  0.00           C  
ATOM   4915  CD1 PHE   311      44.904  25.629  57.389  1.00  0.00           C  
ATOM   4916  HD1 PHE   311      44.478  25.569  56.399  1.00  0.00           H  
ATOM   4917  CE1 PHE   311      46.312  25.563  57.542  1.00  0.00           C  
ATOM   4918  HE1 PHE   311      46.908  25.468  56.646  1.00  0.00           H  
ATOM   4919  CZ  PHE   311      46.837  25.657  58.827  1.00  0.00           C  
ATOM   4920  HZ  PHE   311      47.909  25.681  58.950  1.00  0.00           H  
ATOM   4921  CE2 PHE   311      45.997  25.738  59.953  1.00  0.00           C  
ATOM   4922  HE2 PHE   311      46.410  25.777  60.950  1.00  0.00           H  
ATOM   4923  CD2 PHE   311      44.590  25.865  59.767  1.00  0.00           C  
ATOM   4924  HD2 PHE   311      43.941  26.075  60.604  1.00  0.00           H  
ATOM   4925  C   PHE   311      42.385  28.138  59.449  1.00  0.00           C  
ATOM   4926  O   PHE   311      42.514  28.668  60.532  1.00  0.00           O  
ATOM   4927  N   CYS   312      42.417  28.803  58.341  1.00  0.00           N  
ATOM   4928  H   CYS   312      42.371  28.301  57.466  1.00  0.00           H  
ATOM   4929  CA  CYS   312      42.586  30.285  58.228  1.00  0.00           C  
ATOM   4930  HA  CYS   312      43.336  30.520  58.983  1.00  0.00           H  
ATOM   4931  CB  CYS   312      43.186  30.556  56.854  1.00  0.00           C  
ATOM   4932  HB2 CYS   312      43.303  31.636  56.758  1.00  0.00           H  
ATOM   4933  HB3 CYS   312      42.544  30.133  56.082  1.00  0.00           H  
ATOM   4934  SG  CYS   312      44.804  29.601  56.843  1.00  0.00           S  
ATOM   4935  HG  CYS   312      45.449  30.023  57.934  1.00  0.00           H  
ATOM   4936  C   CYS   312      41.231  31.027  58.537  1.00  0.00           C  
ATOM   4937  O   CYS   312      40.577  31.645  57.697  1.00  0.00           O
[truncated: 57,708 more chars]
