# Supplementary material for: Cache: Utilizing ultra-large library screening in Rosetta to identify novel binders of the WD-repeat domain of Leucine-Rich Repeat Kinase 2
Source: J Cheminform. 2025 Sep 25;17:145. doi: 10.1186/s13321-025-01084-3 (PMC12465524; doi:10.1186/s13321-025-01084-3)
Supplement: Supplementary file 1 — Supplementary material 1. Files S: All clustered PDB structures and clustering information from the MDsimulation. [file 13321_2025_1084_MOESM1_ESM.zip › rep.c8.pdb]

CRYST1   90.486   81.570   89.618  90.00  90.00  90.00               1
ATOM      1  N   THR     1      52.763  23.361  56.899  1.00  0.00           N  
ATOM      2  H1  THR     1      53.700  23.497  56.548  1.00  0.00           H  
ATOM      3  H2  THR     1      52.201  22.690  56.395  1.00  0.00           H  
ATOM      4  H3  THR     1      52.922  22.909  57.788  1.00  0.00           H  
ATOM      5  CA  THR     1      51.980  24.566  57.125  1.00  0.00           C  
ATOM      6  HA  THR     1      51.972  25.102  56.176  1.00  0.00           H  
ATOM      7  CB  THR     1      50.518  24.439  57.654  1.00  0.00           C  
ATOM      8  HB  THR     1      50.536  24.000  58.651  1.00  0.00           H  
ATOM      9  CG2 THR     1      49.798  25.787  57.677  1.00  0.00           C  
ATOM     10 HG21 THR     1      48.731  25.611  57.812  1.00  0.00           H  
ATOM     11 HG22 THR     1      50.238  26.413  58.453  1.00  0.00           H  
ATOM     12 HG23 THR     1      49.994  26.138  56.663  1.00  0.00           H  
ATOM     13  OG1 THR     1      49.880  23.566  56.815  1.00  0.00           O  
ATOM     14  HG1 THR     1      49.077  23.385  57.308  1.00  0.00           H  
ATOM     15  C   THR     1      52.813  25.378  58.153  1.00  0.00           C  
ATOM     16  O   THR     1      53.513  24.743  58.908  1.00  0.00           O  
ATOM     17  N   ARG     2      52.956  26.710  57.877  1.00  0.00           N  
ATOM     18  H   ARG     2      52.609  27.086  57.006  1.00  0.00           H  
ATOM     19  CA  ARG     2      53.695  27.665  58.770  1.00  0.00           C  
ATOM     20  HA  ARG     2      53.769  27.241  59.772  1.00  0.00           H  
ATOM     21  CB  ARG     2      55.057  28.137  58.182  1.00  0.00           C  
ATOM     22  HB2 ARG     2      55.412  28.869  58.908  1.00  0.00           H  
ATOM     23  HB3 ARG     2      54.759  28.633  57.258  1.00  0.00           H  
ATOM     24  CG  ARG     2      56.166  27.194  57.840  1.00  0.00           C  
ATOM     25  HG2 ARG     2      55.786  26.393  57.206  1.00  0.00           H  
ATOM     26  HG3 ARG     2      56.465  26.840  58.827  1.00  0.00           H  
ATOM     27  CD  ARG     2      57.228  27.901  57.005  1.00  0.00           C  
ATOM     28  HD2 ARG     2      56.700  28.474  56.243  1.00  0.00           H  
ATOM     29  HD3 ARG     2      57.878  27.235  56.438  1.00  0.00           H  
ATOM     30  NE  ARG     2      58.019  28.839  57.810  1.00  0.00           N  
ATOM     31  HE  ARG     2      57.913  28.760  58.811  1.00  0.00           H  
ATOM     32  CZ  ARG     2      58.774  29.810  57.364  1.00  0.00           C  
ATOM     33  NH1 ARG     2      59.096  30.001  56.112  1.00  0.00           N  
ATOM     34 HH11 ARG     2      59.802  30.695  55.912  1.00  0.00           H  
ATOM     35 HH12 ARG     2      58.673  29.464  55.369  1.00  0.00           H  
ATOM     36  NH2 ARG     2      59.263  30.672  58.253  1.00  0.00           N  
ATOM     37 HH21 ARG     2      59.024  30.583  59.230  1.00  0.00           H  
ATOM     38 HH22 ARG     2      59.992  31.309  57.964  1.00  0.00           H  
ATOM     39  C   ARG     2      52.765  28.818  58.990  1.00  0.00           C  
ATOM     40  O   ARG     2      52.246  29.377  58.024  1.00  0.00           O  
ATOM     41  N   ARG     3      52.557  29.236  60.244  1.00  0.00           N  
ATOM     42  H   ARG     3      52.928  28.685  61.004  1.00  0.00           H  
ATOM     43  CA  ARG     3      51.560  30.256  60.604  1.00  0.00           C  
ATOM     44  HA  ARG     3      51.049  30.762  59.786  1.00  0.00           H  
ATOM     45  CB  ARG     3      50.509  29.755  61.517  1.00  0.00           C  
ATOM     46  HB2 ARG     3      49.868  30.587  61.807  1.00  0.00           H  
ATOM     47  HB3 ARG     3      51.051  29.382  62.386  1.00  0.00           H  
ATOM     48  CG  ARG     3      49.596  28.766  60.791  1.00  0.00           C  
ATOM     49  HG2 ARG     3      50.197  27.930  60.433  1.00  0.00           H  
ATOM     50  HG3 ARG     3      49.033  29.292  60.021  1.00  0.00           H  
ATOM     51  CD  ARG     3      48.505  28.214  61.749  1.00  0.00           C  
ATOM     52  HD2 ARG     3      47.907  27.560  61.114  1.00  0.00           H  
ATOM     53  HD3 ARG     3      47.760  28.906  62.143  1.00  0.00           H  
ATOM     54  NE  ARG     3      49.064  27.395  62.873  1.00  0.00           N  
ATOM     55  HE  ARG     3      50.040  27.137  62.824  1.00  0.00           H  
ATOM     56  CZ  ARG     3      48.467  26.900  63.920  1.00  0.00           C  
ATOM     57  NH1 ARG     3      47.199  26.766  64.065  1.00  0.00           N  
ATOM     58 HH11 ARG     3      46.592  27.180  63.372  1.00  0.00           H  
ATOM     59 HH12 ARG     3      46.781  26.359  64.890  1.00  0.00           H  
ATOM     60  NH2 ARG     3      49.205  26.347  64.849  1.00  0.00           N  
ATOM     61 HH21 ARG     3      48.815  25.903  65.668  1.00  0.00           H  
ATOM     62 HH22 ARG     3      50.212  26.433  64.835  1.00  0.00           H  
ATOM     63  C   ARG     3      52.355  31.550  61.076  1.00  0.00           C  
ATOM     64  O   ARG     3      52.422  31.758  62.331  1.00  0.00           O  
ATOM     65  N   ILE     4      52.901  32.347  60.226  1.00  0.00           N  
ATOM     66  H   ILE     4      52.721  32.253  59.237  1.00  0.00           H  
ATOM     67  CA  ILE     4      53.834  33.409  60.710  1.00  0.00           C  
ATOM     68  HA  ILE     4      54.429  33.050  61.549  1.00  0.00           H  
ATOM     69  CB  ILE     4      54.857  33.709  59.638  1.00  0.00           C  
ATOM     70  HB  ILE     4      54.334  34.089  58.761  1.00  0.00           H  
ATOM     71  CG2 ILE     4      55.834  34.916  60.042  1.00  0.00           C  
ATOM     72 HG21 ILE     4      55.234  35.764  60.372  1.00  0.00           H  
ATOM     73 HG22 ILE     4      56.376  34.595  60.931  1.00  0.00           H  
ATOM     74 HG23 ILE     4      56.520  35.040  59.204  1.00  0.00           H  
ATOM     75  CG1 ILE     4      55.733  32.517  59.281  1.00  0.00           C  
ATOM     76 HG12 ILE     4      55.660  31.763  60.065  1.00  0.00           H  
ATOM     77 HG13 ILE     4      56.774  32.838  59.314  1.00  0.00           H  
ATOM     78  CD1 ILE     4      55.430  31.938  57.935  1.00  0.00           C  
ATOM     79 HD11 ILE     4      55.668  32.754  57.252  1.00  0.00           H  
ATOM     80 HD12 ILE     4      55.992  31.041  57.676  1.00  0.00           H  
ATOM     81 HD13 ILE     4      54.436  31.496  57.863  1.00  0.00           H  
ATOM     82  C   ILE     4      53.025  34.697  61.126  1.00  0.00           C  
ATOM     83  O   ILE     4      52.393  35.253  60.275  1.00  0.00           O  
ATOM     84  N   LEU     5      52.973  34.993  62.414  1.00  0.00           N  
ATOM     85  H   LEU     5      53.482  34.357  63.011  1.00  0.00           H  
ATOM     86  CA  LEU     5      52.413  36.172  63.040  1.00  0.00           C  
ATOM     87  HA  LEU     5      51.493  36.301  62.470  1.00  0.00           H  
ATOM     88  CB  LEU     5      51.888  35.796  64.457  1.00  0.00           C  
ATOM     89  HB2 LEU     5      51.613  36.717  64.971  1.00  0.00           H  
ATOM     90  HB3 LEU     5      52.653  35.277  65.034  1.00  0.00           H  
ATOM     91  CG  LEU     5      50.513  34.949  64.508  1.00  0.00           C  
ATOM     92  HG  LEU     5      50.522  34.398  63.568  1.00  0.00           H  
ATOM     93  CD1 LEU     5      50.288  33.975  65.715  1.00  0.00           C  
ATOM     94 HD11 LEU     5      50.140  34.499  66.659  1.00  0.00           H  
ATOM     95 HD12 LEU     5      49.431  33.372  65.417  1.00  0.00           H  
ATOM     96 HD13 LEU     5      51.209  33.394  65.761  1.00  0.00           H  
ATOM     97  CD2 LEU     5      49.292  35.930  64.417  1.00  0.00           C  
ATOM     98 HD21 LEU     5      48.441  35.331  64.090  1.00  0.00           H  
ATOM     99 HD22 LEU     5      49.198  36.555  65.305  1.00  0.00           H  
ATOM    100 HD23 LEU     5      49.521  36.678  63.659  1.00  0.00           H  
ATOM    101  C   LEU     5      53.407  37.422  62.998  1.00  0.00           C  
ATOM    102  O   LEU     5      54.588  37.278  63.406  1.00  0.00           O  
ATOM    103  N   LEU     6      52.943  38.559  62.443  1.00  0.00           N  
ATOM    104  H   LEU     6      51.974  38.496  62.166  1.00  0.00           H  
ATOM    105  CA  LEU     6      53.506  39.890  62.581  1.00  0.00           C  
ATOM    106  HA  LEU     6      54.595  39.861  62.564  1.00  0.00           H  
ATOM    107  CB  LEU     6      53.032  40.714  61.346  1.00  0.00           C  
ATOM    108  HB2 LEU     6      53.168  41.761  61.617  1.00  0.00           H  
ATOM    109  HB3 LEU     6      51.959  40.633  61.176  1.00  0.00           H  
ATOM    110  CG  LEU     6      53.763  40.313  60.028  1.00  0.00           C  
ATOM    111  HG  LEU     6      53.582  41.058  59.253  1.00  0.00           H  
ATOM    112  CD1 LEU     6      55.293  40.312  60.232  1.00  0.00           C  
ATOM    113 HD11 LEU     6      55.819  40.134  59.294  1.00  0.00           H  
ATOM    114 HD12 LEU     6      55.563  41.342  60.467  1.00  0.00           H  
ATOM    115 HD13 LEU     6      55.627  39.564  60.951  1.00  0.00           H  
ATOM    116  CD2 LEU     6      53.424  38.863  59.464  1.00  0.00           C  
ATOM    117 HD21 LEU     6      53.911  38.161  60.142  1.00  0.00           H  
ATOM    118 HD22 LEU     6      52.351  38.699  59.368  1.00  0.00           H  
ATOM    119 HD23 LEU     6      53.850  38.684  58.477  1.00  0.00           H  
ATOM    120  C   LEU     6      53.032  40.614  63.870  1.00  0.00           C  
ATOM    121  O   LEU     6      51.888  40.301  64.323  1.00  0.00           O  
ATOM    122  N   PRO     7      53.689  41.591  64.442  1.00  0.00           N  
ATOM    123  CD  PRO     7      54.967  42.120  64.015  1.00  0.00           C  
ATOM    124  HD2 PRO     7      54.791  42.910  63.286  1.00  0.00           H  
ATOM    125  HD3 PRO     7      55.606  41.314  63.654  1.00  0.00           H  
ATOM    126  CG  PRO     7      55.619  42.565  65.243  1.00  0.00           C  
ATOM    127  HG2 PRO     7      56.136  41.737  65.729  1.00  0.00           H  
ATOM    128  HG3 PRO     7      56.373  43.337  65.089  1.00  0.00           H  
ATOM    129  CB  PRO     7      54.512  43.203  66.073  1.00  0.00           C  
ATOM    130  HB2 PRO     7      54.646  43.117  67.151  1.00  0.00           H  
ATOM    131  HB3 PRO     7      54.294  44.248  65.850  1.00  0.00           H  
ATOM    132  CA  PRO     7      53.321  42.301  65.744  1.00  0.00           C  
ATOM    133  HA  PRO     7      53.228  41.565  66.543  1.00  0.00           H  
ATOM    134  C   PRO     7      52.042  43.118  65.598  1.00  0.00           C  
ATOM    135  O   PRO     7      51.577  43.541  64.554  1.00  0.00           O  
ATOM    136  N   LYS     8      51.423  43.392  66.785  1.00  0.00           N  
ATOM    137  H   LYS     8      51.888  42.929  67.553  1.00  0.00           H  
ATOM    138  CA  LYS     8      50.121  44.138  66.999  1.00  0.00           C  
ATOM    139  HA  LYS     8      49.272  43.513  66.721  1.00  0.00           H  
ATOM    140  CB  LYS     8      49.956  44.512  68.468  1.00  0.00           C  
ATOM    141  HB2 LYS     8      50.741  45.226  68.717  1.00  0.00           H  
ATOM    142  HB3 LYS     8      50.261  43.693  69.120  1.00  0.00           H  
ATOM    143  CG  LYS     8      48.630  45.108  68.861  1.00  0.00           C  
ATOM    144  HG2 LYS     8      47.972  44.533  68.209  1.00  0.00           H  
ATOM    145  HG3 LYS     8      48.592  46.172  68.625  1.00  0.00           H  
ATOM    146  CD  LYS     8      48.269  44.928  70.286  1.00  0.00           C  
ATOM    147  HD2 LYS     8      49.081  45.237  70.945  1.00  0.00           H  
ATOM    148  HD3 LYS     8      48.131  43.863  70.473  1.00  0.00           H  
ATOM    149  CE  LYS     8      46.880  45.671  70.576  1.00  0.00           C  
ATOM    150  HE2 LYS     8      46.896  46.691  70.193  1.00  0.00           H  
ATOM    151  HE3 LYS     8      46.783  45.720  71.661  1.00  0.00           H  
ATOM    152  NZ  LYS     8      45.711  44.844  70.032  1.00  0.00           N  
ATOM    153  HZ1 LYS     8      45.848  43.870  70.262  1.00  0.00           H  
ATOM    154  HZ2 LYS     8      44.835  45.248  70.331  1.00  0.00           H  
ATOM    155  HZ3 LYS     8      45.659  44.927  69.026  1.00  0.00           H  
ATOM    156  C   LYS     8      50.047  45.430  66.145  1.00  0.00           C  
ATOM    157  O   LYS     8      49.023  45.667  65.580  1.00  0.00           O  
ATOM    158  N   ASN     9      51.090  46.292  66.250  1.00  0.00           N  
ATOM    159  H   ASN     9      51.882  45.927  66.761  1.00  0.00           H  
ATOM    160  CA  ASN     9      51.315  47.584  65.523  1.00  0.00           C  
ATOM    161  HA  ASN     9      50.474  48.211  65.818  1.00  0.00           H  
ATOM    162  CB  ASN     9      52.515  48.281  66.150  1.00  0.00           C  
ATOM    163  HB2 ASN     9      52.253  48.496  67.186  1.00  0.00           H  
ATOM    164  HB3 ASN     9      52.645  49.287  65.752  1.00  0.00           H  
ATOM    165  CG  ASN     9      53.769  47.501  66.189  1.00  0.00           C  
ATOM    166  OD1 ASN     9      53.936  46.509  66.851  1.00  0.00           O  
ATOM    167  ND2 ASN     9      54.713  48.045  65.432  1.00  0.00           N  
ATOM    168 HD21 ASN     9      55.624  47.611  65.392  1.00  0.00           H  
ATOM    169 HD22 ASN     9      54.518  48.933  64.991  1.00  0.00           H  
ATOM    170  C   ASN     9      51.385  47.513  63.945  1.00  0.00           C  
ATOM    171  O   ASN     9      51.546  48.556  63.277  1.00  0.00           O  
ATOM    172  N   VAL    10      51.232  46.321  63.380  1.00  0.00           N  
ATOM    173  H   VAL    10      51.033  45.552  64.003  1.00  0.00           H  
ATOM    174  CA  VAL    10      51.265  46.044  61.965  1.00  0.00           C  
ATOM    175  HA  VAL    10      51.387  47.006  61.468  1.00  0.00           H  
ATOM    176  CB  VAL    10      52.573  45.238  61.724  1.00  0.00           C  
ATOM    177  HB  VAL    10      52.574  44.231  62.140  1.00  0.00           H  
ATOM    178  CG1 VAL    10      52.948  44.982  60.218  1.00  0.00           C  
ATOM    179 HG11 VAL    10      51.994  44.749  59.746  1.00  0.00           H  
ATOM    180 HG12 VAL    10      53.427  45.851  59.767  1.00  0.00           H  
ATOM    181 HG13 VAL    10      53.591  44.104  60.163  1.00  0.00           H  
ATOM    182  CG2 VAL    10      53.728  46.010  62.377  1.00  0.00           C  
ATOM    183 HG21 VAL    10      53.647  46.155  63.454  1.00  0.00           H  
ATOM    184 HG22 VAL    10      54.627  45.420  62.197  1.00  0.00           H  
ATOM    185 HG23 VAL    10      53.976  46.933  61.852  1.00  0.00           H  
ATOM    186  C   VAL    10      50.031  45.336  61.421  1.00  0.00           C  
ATOM    187  O   VAL    10      49.936  44.115  61.214  1.00  0.00           O  
ATOM    188  N   ILE    11      49.004  46.217  61.068  1.00  0.00           N  
ATOM    189  H   ILE    11      49.041  47.217  61.204  1.00  0.00           H  
ATOM    190  CA  ILE    11      47.745  45.749  60.491  1.00  0.00           C  
ATOM    191  HA  ILE    11      47.581  44.690  60.688  1.00  0.00           H  
ATOM    192  CB  ILE    11      46.606  46.596  61.111  1.00  0.00           C  
ATOM    193  HB  ILE    11      46.706  47.640  60.815  1.00  0.00           H  
ATOM    194  CG2 ILE    11      45.156  46.181  60.649  1.00  0.00           C  
ATOM    195 HG21 ILE    11      44.396  46.748  61.185  1.00  0.00           H  
ATOM    196 HG22 ILE    11      45.068  46.447  59.595  1.00  0.00           H  
ATOM    197 HG23 ILE    11      44.966  45.108  60.676  1.00  0.00           H  
ATOM    198  CG1 ILE    11      46.514  46.616  62.682  1.00  0.00           C  
ATOM    199 HG12 ILE    11      47.472  46.561  63.200  1.00  0.00           H  
ATOM    200 HG13 ILE    11      46.053  45.666  62.953  1.00  0.00           H  
ATOM    201  CD1 ILE    11      45.982  47.879  63.343  1.00  0.00           C  
ATOM    202 HD11 ILE    11      46.694  48.671  63.110  1.00  0.00           H  
ATOM    203 HD12 ILE    11      45.015  48.203  62.959  1.00  0.00           H  
ATOM    204 HD13 ILE    11      45.962  47.818  64.431  1.00  0.00           H  
ATOM    205  C   ILE    11      47.719  45.808  58.962  1.00  0.00           C  
ATOM    206  O   ILE    11      47.617  46.853  58.325  1.00  0.00           O  
ATOM    207  N   VAL    12      47.919  44.665  58.265  1.00  0.00           N  
ATOM    208  H   VAL    12      47.957  43.802  58.788  1.00  0.00           H  
ATOM    209  CA  VAL    12      48.310  44.616  56.878  1.00  0.00           C  
ATOM    210  HA  VAL    12      49.091  45.370  56.776  1.00  0.00           H  
ATOM    211  CB  VAL    12      49.096  43.314  56.481  1.00  0.00           C  
ATOM    212  HB  VAL    12      48.474  42.422  56.549  1.00  0.00           H  
ATOM    213  CG1 VAL    12      49.661  43.392  55.049  1.00  0.00           C  
ATOM    214 HG11 VAL    12      48.895  43.424  54.274  1.00  0.00           H  
ATOM    215 HG12 VAL    12      50.365  44.213  54.909  1.00  0.00           H  
ATOM    216 HG13 VAL    12      50.272  42.515  54.834  1.00  0.00           H  
ATOM    217  CG2 VAL    12      50.284  43.078  57.508  1.00  0.00           C  
ATOM    218 HG21 VAL    12      50.791  42.136  57.300  1.00  0.00           H  
ATOM    219 HG22 VAL    12      50.981  43.900  57.346  1.00  0.00           H  
ATOM    220 HG23 VAL    12      50.049  43.080  58.573  1.00  0.00           H  
ATOM    221  C   VAL    12      47.087  44.927  55.937  1.00  0.00           C  
ATOM    222  O   VAL    12      45.973  44.514  56.194  1.00  0.00           O  
ATOM    223  N   GLU    13      47.299  45.731  54.884  1.00  0.00           N  
ATOM    224  H   GLU    13      48.177  46.222  54.796  1.00  0.00           H  
ATOM    225  CA  GLU    13      46.390  45.925  53.777  1.00  0.00           C  
ATOM    226  HA  GLU    13      45.365  45.659  54.037  1.00  0.00           H  
ATOM    227  CB  GLU    13      46.280  47.449  53.474  1.00  0.00           C  
ATOM    228  HB2 GLU    13      47.154  47.768  52.905  1.00  0.00           H  
ATOM    229  HB3 GLU    13      46.173  48.021  54.396  1.00  0.00           H  
ATOM    230  CG  GLU    13      45.250  47.824  52.364  1.00  0.00           C  
ATOM    231  HG2 GLU    13      45.542  47.145  51.562  1.00  0.00           H  
ATOM    232  HG3 GLU    13      45.466  48.828  52.000  1.00  0.00           H  
ATOM    233  CD  GLU    13      43.757  47.587  52.745  1.00  0.00           C  
ATOM    234  OE1 GLU    13      43.458  47.522  53.939  1.00  0.00           O  
ATOM    235  OE2 GLU    13      42.937  47.287  51.860  1.00  0.00           O  
ATOM    236  C   GLU    13      46.754  45.082  52.569  1.00  0.00           C  
ATOM    237  O   GLU    13      45.882  44.476  51.933  1.00  0.00           O  
ATOM    238  N   CYS    14      48.011  45.266  52.204  1.00  0.00           N  
ATOM    239  H   CYS    14      48.616  45.981  52.581  1.00  0.00           H  
ATOM    240  CA  CYS    14      48.431  44.760  50.928  1.00  0.00           C  
ATOM    241  HA  CYS    14      47.830  43.917  50.588  1.00  0.00           H  
ATOM    242  CB  CYS    14      48.358  45.827  49.834  1.00  0.00           C  
ATOM    243  HB2 CYS    14      47.317  45.956  49.537  1.00  0.00           H  
ATOM    244  HB3 CYS    14      48.818  45.434  48.927  1.00  0.00           H  
ATOM    245  SG  CYS    14      48.996  47.452  50.358  1.00  0.00           S  
ATOM    246  HG  CYS    14      47.841  48.006  50.735  1.00  0.00           H  
ATOM    247  C   CYS    14      49.856  44.140  50.977  1.00  0.00           C  
ATOM    248  O   CYS    14      50.654  44.564  51.830  1.00  0.00           O  
ATOM    249  N   MET    15      50.247  43.148  50.135  1.00  0.00           N  
ATOM    250  H   MET    15      49.537  42.864  49.475  1.00  0.00           H  
ATOM    251  CA  MET    15      51.502  42.322  50.243  1.00  0.00           C  
ATOM    252  HA  MET    15      52.193  42.786  50.947  1.00  0.00           H  
ATOM    253  CB  MET    15      51.181  40.881  50.849  1.00  0.00           C  
ATOM    254  HB2 MET    15      50.270  40.441  50.444  1.00  0.00           H  
ATOM    255  HB3 MET    15      50.969  41.018  51.910  1.00  0.00           H  
ATOM    256  CG  MET    15      52.285  39.881  50.643  1.00  0.00           C  
ATOM    257  HG2 MET    15      53.238  40.363  50.862  1.00  0.00           H  
ATOM    258  HG3 MET    15      52.350  39.698  49.571  1.00  0.00           H  
ATOM    259  SD  MET    15      52.130  38.242  51.490  1.00  0.00           S  
ATOM    260  CE  MET    15      50.693  37.585  50.577  1.00  0.00           C  
ATOM    261  HE1 MET    15      50.564  36.537  50.848  1.00  0.00           H  
ATOM    262  HE2 MET    15      49.776  38.115  50.837  1.00  0.00           H  
ATOM    263  HE3 MET    15      50.796  37.626  49.493  1.00  0.00           H  
ATOM    264  C   MET    15      52.216  42.214  48.892  1.00  0.00           C  
ATOM    265  O   MET    15      51.518  41.870  48.011  1.00  0.00           O  
ATOM    266  N   VAL    16      53.519  42.342  48.717  1.00  0.00           N  
ATOM    267  H   VAL    16      54.131  42.486  49.508  1.00  0.00           H  
ATOM    268  CA  VAL    16      54.283  42.030  47.547  1.00  0.00           C  
ATOM    269  HA  VAL    16      53.650  41.371  46.951  1.00  0.00           H  
ATOM    270  CB  VAL    16      54.461  43.295  46.626  1.00  0.00           C  
ATOM    271  HB  VAL    16      53.527  43.829  46.450  1.00  0.00           H  
ATOM    272  CG1 VAL    16      55.471  44.291  46.962  1.00  0.00           C  
ATOM    273 HG11 VAL    16      56.499  43.930  46.989  1.00  0.00           H  
ATOM    274 HG12 VAL    16      55.432  45.141  46.280  1.00  0.00           H  
ATOM    275 HG13 VAL    16      55.261  44.694  47.952  1.00  0.00           H  
ATOM    276  CG2 VAL    16      54.818  42.756  45.197  1.00  0.00           C  
ATOM    277 HG21 VAL    16      54.782  43.555  44.455  1.00  0.00           H  
ATOM    278 HG22 VAL    16      55.797  42.283  45.269  1.00  0.00           H  
ATOM    279 HG23 VAL    16      54.053  42.057  44.859  1.00  0.00           H  
ATOM    280  C   VAL    16      55.558  41.329  47.813  1.00  0.00           C  
ATOM    281  O   VAL    16      56.270  41.663  48.749  1.00  0.00           O  
ATOM    282  N   ALA    17      55.872  40.356  47.041  1.00  0.00           N  
ATOM    283  H   ALA    17      55.260  40.120  46.273  1.00  0.00           H  
ATOM    284  CA  ALA    17      57.001  39.396  47.362  1.00  0.00           C  
ATOM    285  HA  ALA    17      57.408  39.618  48.349  1.00  0.00           H  
ATOM    286  CB  ALA    17      56.337  38.047  47.442  1.00  0.00           C  
ATOM    287  HB1 ALA    17      55.983  37.915  46.420  1.00  0.00           H  
ATOM    288  HB2 ALA    17      57.025  37.239  47.695  1.00  0.00           H  
ATOM    289  HB3 ALA    17      55.438  38.105  48.056  1.00  0.00           H  
ATOM    290  C   ALA    17      58.159  39.496  46.322  1.00  0.00           C  
ATOM    291  O   ALA    17      59.232  40.052  46.596  1.00  0.00           O  
ATOM    292  N   THR    18      57.938  38.740  45.234  1.00  0.00           N  
ATOM    293  H   THR    18      57.007  38.378  45.089  1.00  0.00           H  
ATOM    294  CA  THR    18      58.883  38.493  44.137  1.00  0.00           C  
ATOM    295  HA  THR    18      59.608  39.302  44.050  1.00  0.00           H  
ATOM    296  CB  THR    18      59.660  37.213  44.347  1.00  0.00           C  
ATOM    297  HB  THR    18      60.118  37.033  43.374  1.00  0.00           H  
ATOM    298  CG2 THR    18      60.691  37.119  45.511  1.00  0.00           C  
ATOM    299 HG21 THR    18      60.424  37.731  46.372  1.00  0.00           H  
ATOM    300 HG22 THR    18      60.810  36.063  45.751  1.00  0.00           H  
ATOM    301 HG23 THR    18      61.649  37.514  45.172  1.00  0.00           H  
ATOM    302  OG1 THR    18      58.865  36.097  44.556  1.00  0.00           O  
ATOM    303  HG1 THR    18      59.213  35.312  44.129  1.00  0.00           H  
ATOM    304  C   THR    18      58.149  38.500  42.811  1.00  0.00           C  
ATOM    305  O   THR    18      57.256  37.680  42.608  1.00  0.00           O  
ATOM    306  N   HIE    19      58.496  39.524  41.933  1.00  0.00           N  
ATOM    307  H   HIE    19      59.171  40.193  42.275  1.00  0.00           H  
ATOM    308  CA  HIE    19      57.708  39.736  40.690  1.00  0.00           C  
ATOM    309  HA  HIE    19      56.726  39.265  40.734  1.00  0.00           H  
ATOM    310  CB  HIE    19      57.287  41.262  40.441  1.00  0.00           C  
ATOM    311  HB2 HIE    19      58.210  41.842  40.454  1.00  0.00           H  
ATOM    312  HB3 HIE    19      56.720  41.558  41.323  1.00  0.00           H  
ATOM    313  CG  HIE    19      56.484  41.424  39.192  1.00  0.00           C  
ATOM    314  ND1 HIE    19      55.259  40.795  38.864  1.00  0.00           N  
ATOM    315  CE1 HIE    19      54.969  41.120  37.582  1.00  0.00           C  
ATOM    316  HE1 HIE    19      54.039  40.867  37.094  1.00  0.00           H  
ATOM    317  NE2 HIE    19      55.868  41.959  37.081  1.00  0.00           N  
ATOM    318  HE2 HIE    19      55.686  42.485  36.239  1.00  0.00           H  
ATOM    319  CD2 HIE    19      56.825  42.129  38.037  1.00  0.00           C  
ATOM    320  HD2 HIE    19      57.785  42.615  37.955  1.00  0.00           H  
ATOM    321  C   HIE    19      58.438  39.085  39.470  1.00  0.00           C  
ATOM    322  O   HIE    19      57.832  38.425  38.659  1.00  0.00           O  
ATOM    323  N   HIE    20      59.754  39.162  39.459  1.00  0.00           N  
ATOM    324  H   HIE    20      60.106  39.783  40.173  1.00  0.00           H  
ATOM    325  CA  HIE    20      60.727  38.507  38.561  1.00  0.00           C  
ATOM    326  HA  HIE    20      60.180  37.857  37.878  1.00  0.00           H  
ATOM    327  CB  HIE    20      61.574  39.634  37.889  1.00  0.00           C  
ATOM    328  HB2 HIE    20      62.318  39.164  37.245  1.00  0.00           H  
ATOM    329  HB3 HIE    20      62.095  40.297  38.580  1.00  0.00           H  
ATOM    330  CG  HIE    20      60.738  40.408  36.898  1.00  0.00           C  
ATOM    331  ND1 HIE    20      60.511  39.954  35.543  1.00  0.00           N  
ATOM    332  CE1 HIE    20      59.779  41.033  34.986  1.00  0.00           C  
ATOM    333  HE1 HIE    20      59.357  40.956  33.994  1.00  0.00           H  
ATOM    334  NE2 HIE    20      59.478  41.916  35.902  1.00  0.00           N  
ATOM    335  HE2 HIE    20      58.835  42.684  35.775  1.00  0.00           H  
ATOM    336  CD2 HIE    20      60.052  41.518  37.122  1.00  0.00           C  
ATOM    337  HD2 HIE    20      59.965  41.986  38.092  1.00  0.00           H  
ATOM    338  C   HIE    20      61.714  37.670  39.316  1.00  0.00           C  
ATOM    339  O   HIE    20      61.885  36.546  38.921  1.00  0.00           O  
ATOM    340  N   ASN    21      62.307  38.167  40.402  1.00  0.00           N  
ATOM    341  H   ASN    21      61.992  39.063  40.746  1.00  0.00           H  
ATOM    342  CA  ASN    21      63.476  37.661  40.971  1.00  0.00           C  
ATOM    343  HA  ASN    21      63.926  36.984  40.245  1.00  0.00           H  
ATOM    344  CB  ASN    21      64.444  38.857  41.274  1.00  0.00           C  
ATOM    345  HB2 ASN    21      65.277  38.516  41.889  1.00  0.00           H  
ATOM    346  HB3 ASN    21      64.019  39.542  42.008  1.00  0.00           H  
ATOM    347  CG  ASN    21      65.015  39.550  40.031  1.00  0.00           C  
ATOM    348  OD1 ASN    21      65.802  38.849  39.282  1.00  0.00           O  
ATOM    349  ND2 ASN    21      64.774  40.831  39.825  1.00  0.00           N  
ATOM    350 HD21 ASN    21      65.214  41.288  39.039  1.00  0.00           H  
ATOM    351 HD22 ASN    21      64.478  41.428  40.584  1.00  0.00           H  
ATOM    352  C   ASN    21      63.095  36.883  42.198  1.00  0.00           C  
ATOM    353  O   ASN    21      63.156  37.384  43.264  1.00  0.00           O  
ATOM    354  N   SER    22      62.809  35.601  41.925  1.00  0.00           N  
ATOM    355  H   SER    22      62.928  35.331  40.959  1.00  0.00           H  
ATOM    356  CA  SER    22      62.350  34.565  42.977  1.00  0.00           C  
ATOM    357  HA  SER    22      61.515  35.103  43.427  1.00  0.00           H  
ATOM    358  CB  SER    22      61.932  33.264  42.350  1.00  0.00           C  
ATOM    359  HB2 SER    22      61.038  33.415  41.744  1.00  0.00           H  
ATOM    360  HB3 SER    22      61.610  32.588  43.142  1.00  0.00           H  
ATOM    361  OG  SER    22      62.962  32.600  41.646  1.00  0.00           O  
ATOM    362  HG  SER    22      63.128  33.125  40.860  1.00  0.00           H  
ATOM    363  C   SER    22      63.298  34.405  44.118  1.00  0.00           C  
ATOM    364  O   SER    22      62.823  34.304  45.231  1.00  0.00           O  
ATOM    365  N   ARG    23      64.584  34.400  43.788  1.00  0.00           N  
ATOM    366  H   ARG    23      64.915  34.521  42.842  1.00  0.00           H  
ATOM    367  CA  ARG    23      65.711  34.196  44.752  1.00  0.00           C  
ATOM    368  HA  ARG    23      65.565  33.190  45.146  1.00  0.00           H  
ATOM    369  CB  ARG    23      67.074  34.144  44.055  1.00  0.00           C  
ATOM    370  HB2 ARG    23      66.977  33.489  43.190  1.00  0.00           H  
ATOM    371  HB3 ARG    23      67.821  33.637  44.666  1.00  0.00           H  
ATOM    372  CG  ARG    23      67.561  35.546  43.515  1.00  0.00           C  
ATOM    373  HG2 ARG    23      67.834  36.151  44.379  1.00  0.00           H  
ATOM    374  HG3 ARG    23      66.739  36.023  42.980  1.00  0.00           H  
ATOM    375  CD  ARG    23      68.732  35.297  42.584  1.00  0.00           C  
ATOM    376  HD2 ARG    23      68.954  36.156  41.950  1.00  0.00           H  
ATOM    377  HD3 ARG    23      68.458  34.456  41.948  1.00  0.00           H  
ATOM    378  NE  ARG    23      70.044  34.945  43.259  1.00  0.00           N  
ATOM    379  HE  ARG    23      70.295  33.974  43.377  1.00  0.00           H  
ATOM    380  CZ  ARG    23      70.701  35.843  43.931  1.00  0.00           C  
ATOM    381  NH1 ARG    23      70.502  37.143  43.818  1.00  0.00           N  
ATOM    382 HH11 ARG    23      70.002  37.512  43.022  1.00  0.00           H  
ATOM    383 HH12 ARG    23      70.910  37.799  44.469  1.00  0.00           H  
ATOM    384  NH2 ARG    23      71.563  35.429  44.889  1.00  0.00           N  
ATOM    385 HH21 ARG    23      72.071  36.127  45.412  1.00  0.00           H  
ATOM    386 HH22 ARG    23      71.663  34.491  45.250  1.00  0.00           H  
ATOM    387  C   ARG    23      65.724  35.171  45.911  1.00  0.00           C  
ATOM    388  O   ARG    23      65.942  34.792  47.053  1.00  0.00           O  
ATOM    389  N   ASN    24      65.327  36.436  45.778  1.00  0.00           N  
ATOM    390  H   ASN    24      64.937  36.656  44.873  1.00  0.00           H  
ATOM    391  CA  ASN    24      65.423  37.472  46.798  1.00  0.00           C  
ATOM    392  HA  ASN    24      66.310  37.233  47.383  1.00  0.00           H  
ATOM    393  CB  ASN    24      65.581  38.834  46.123  1.00  0.00           C  
ATOM    394  HB2 ASN    24      65.568  39.561  46.935  1.00  0.00           H  
ATOM    395  HB3 ASN    24      64.703  39.071  45.523  1.00  0.00           H  
ATOM    396  CG  ASN    24      66.808  38.909  45.262  1.00  0.00           C  
ATOM    397  OD1 ASN    24      66.809  38.961  44.038  1.00  0.00           O  
ATOM    398  ND2 ASN    24      68.015  38.765  45.910  1.00  0.00           N  
ATOM    399 HD21 ASN    24      68.889  38.985  45.455  1.00  0.00           H  
ATOM    400 HD22 ASN    24      68.018  38.286  46.798  1.00  0.00           H  
ATOM    401  C   ASN    24      64.270  37.499  47.699  1.00  0.00           C  
ATOM    402  O   ASN    24      63.434  38.397  47.704  1.00  0.00           O  
ATOM    403  N   ALA    25      64.037  36.447  48.537  1.00  0.00           N  
ATOM    404  H   ALA    25      64.659  35.654  48.475  1.00  0.00           H  
ATOM    405  CA  ALA    25      62.726  36.079  48.934  1.00  0.00           C  
ATOM    406  HA  ALA    25      62.057  36.258  48.092  1.00  0.00           H  
ATOM    407  CB  ALA    25      62.523  34.580  49.094  1.00  0.00           C  
ATOM    408  HB1 ALA    25      63.050  34.194  49.967  1.00  0.00           H  
ATOM    409  HB2 ALA    25      61.457  34.357  49.143  1.00  0.00           H  
ATOM    410  HB3 ALA    25      63.048  34.147  48.242  1.00  0.00           H  
ATOM    411  C   ALA    25      62.105  36.861  50.137  1.00  0.00           C  
ATOM    412  O   ALA    25      61.636  36.247  51.160  1.00  0.00           O  
ATOM    413  N   SER    26      62.138  38.181  50.184  1.00  0.00           N  
ATOM    414  H   SER    26      62.540  38.647  49.383  1.00  0.00           H  
ATOM    415  CA  SER    26      61.686  39.092  51.327  1.00  0.00           C  
ATOM    416  HA  SER    26      61.823  38.444  52.192  1.00  0.00           H  
ATOM    417  CB  SER    26      62.532  40.318  51.502  1.00  0.00           C  
ATOM    418  HB2 SER    26      63.584  40.038  51.442  1.00  0.00           H  
ATOM    419  HB3 SER    26      62.190  40.761  52.437  1.00  0.00           H  
ATOM    420  OG  SER    26      62.265  41.237  50.383  1.00  0.00           O  
ATOM    421  HG  SER    26      61.340  41.405  50.189  1.00  0.00           H  
ATOM    422  C   SER    26      60.192  39.522  50.990  1.00  0.00           C  
ATOM    423  O   SER    26      59.831  39.981  49.867  1.00  0.00           O  
ATOM    424  N   ILE    27      59.322  39.220  51.939  1.00  0.00           N  
ATOM    425  H   ILE    27      59.608  38.787  52.806  1.00  0.00           H  
ATOM    426  CA  ILE    27      57.923  39.615  51.878  1.00  0.00           C  
ATOM    427  HA  ILE    27      57.627  39.484  50.837  1.00  0.00           H  
ATOM    428  CB  ILE    27      57.028  38.687  52.754  1.00  0.00           C  
ATOM    429  HB  ILE    27      57.608  38.372  53.622  1.00  0.00           H  
ATOM    430  CG2 ILE    27      55.701  39.298  53.061  1.00  0.00           C  
ATOM    431 HG21 ILE    27      55.283  39.665  52.123  1.00  0.00           H  
ATOM    432 HG22 ILE    27      55.101  38.532  53.552  1.00  0.00           H  
ATOM    433 HG23 ILE    27      55.730  40.202  53.669  1.00  0.00           H  
ATOM    434  CG1 ILE    27      56.562  37.478  51.862  1.00  0.00           C  
ATOM    435 HG12 ILE    27      55.908  37.739  51.030  1.00  0.00           H  
ATOM    436 HG13 ILE    27      56.059  36.710  52.449  1.00  0.00           H  
ATOM    437  CD1 ILE    27      57.757  36.682  51.286  1.00  0.00           C  
ATOM    438 HD11 ILE    27      57.324  35.749  50.926  1.00  0.00           H  
ATOM    439 HD12 ILE    27      58.184  37.178  50.414  1.00  0.00           H  
ATOM    440 HD13 ILE    27      58.515  36.478  52.043  1.00  0.00           H  
ATOM    441  C   ILE    27      57.797  41.114  52.319  1.00  0.00           C  
ATOM    442  O   ILE    27      58.133  41.497  53.404  1.00  0.00           O  
ATOM    443  N   TRP    28      57.330  42.024  51.443  1.00  0.00           N  
ATOM    444  H   TRP    28      57.068  41.695  50.525  1.00  0.00           H  
ATOM    445  CA  TRP    28      56.937  43.432  51.746  1.00  0.00           C  
ATOM    446  HA  TRP    28      57.509  43.765  52.612  1.00  0.00           H  
ATOM    447  CB  TRP    28      57.322  44.247  50.590  1.00  0.00           C  
ATOM    448  HB2 TRP    28      57.234  45.331  50.674  1.00  0.00           H  
ATOM    449  HB3 TRP    28      56.745  43.966  49.710  1.00  0.00           H  
ATOM    450  CG  TRP    28      58.802  44.046  50.129  1.00  0.00           C  
ATOM    451  CD1 TRP    28      59.203  43.308  49.104  1.00  0.00           C  
ATOM    452  HD1 TRP    28      58.624  42.637  48.487  1.00  0.00           H  
ATOM    453  NE1 TRP    28      60.596  43.475  48.844  1.00  0.00           N  
ATOM    454  HE1 TRP    28      61.016  43.059  48.025  1.00  0.00           H  
ATOM    455  CE2 TRP    28      61.067  44.483  49.708  1.00  0.00           C  
ATOM    456  CZ2 TRP    28      62.392  44.968  49.999  1.00  0.00           C  
ATOM    457  HZ2 TRP    28      63.187  44.480  49.454  1.00  0.00           H  
ATOM    458  CH2 TRP    28      62.534  46.042  50.794  1.00  0.00           C  
ATOM    459  HH2 TRP    28      63.528  46.424  50.971  1.00  0.00           H  
ATOM    460  CZ3 TRP    28      61.431  46.517  51.489  1.00  0.00           C  
ATOM    461  HZ3 TRP    28      61.517  47.334  52.190  1.00  0.00           H  
ATOM    462  CE3 TRP    28      60.162  45.966  51.406  1.00  0.00           C  
ATOM    463  HE3 TRP    28      59.432  46.293  52.132  1.00  0.00           H  
ATOM    464  CD2 TRP    28      59.964  44.916  50.481  1.00  0.00           C  
ATOM    465  C   TRP    28      55.420  43.493  52.153  1.00  0.00           C  
ATOM    466  O   TRP    28      54.627  42.811  51.571  1.00  0.00           O  
ATOM    467  N   LEU    29      55.136  44.147  53.261  1.00  0.00           N  
ATOM    468  H   LEU    29      55.887  44.681  53.673  1.00  0.00           H  
ATOM    469  CA  LEU    29      53.836  44.275  53.897  1.00  0.00           C  
ATOM    470  HA  LEU    29      53.071  43.858  53.242  1.00  0.00           H  
ATOM    471  CB  LEU    29      53.862  43.488  55.267  1.00  0.00           C  
ATOM    472  HB2 LEU    29      52.856  43.540  55.681  1.00  0.00           H  
ATOM    473  HB3 LEU    29      54.417  44.049  56.019  1.00  0.00           H  
ATOM    474  CG  LEU    29      54.199  41.983  55.273  1.00  0.00           C  
ATOM    475  HG  LEU    29      55.186  41.778  54.858  1.00  0.00           H  
ATOM    476  CD1 LEU    29      54.230  41.559  56.734  1.00  0.00           C  
ATOM    477 HD11 LEU    29      53.232  41.601  57.170  1.00  0.00           H  
ATOM    478 HD12 LEU    29      54.437  40.489  56.717  1.00  0.00           H  
ATOM    479 HD13 LEU    29      55.104  41.963  57.246  1.00  0.00           H  
ATOM    480  CD2 LEU    29      53.167  41.152  54.460  1.00  0.00           C  
ATOM    481 HD21 LEU    29      53.104  40.096  54.724  1.00  0.00           H  
ATOM    482 HD22 LEU    29      52.161  41.569  54.503  1.00  0.00           H  
ATOM    483 HD23 LEU    29      53.506  41.258  53.430  1.00  0.00           H  
ATOM    484  C   LEU    29      53.469  45.772  54.125  1.00  0.00           C  
ATOM    485  O   LEU    29      53.964  46.353  55.060  1.00  0.00           O  
ATOM    486  N   GLY    30      52.573  46.292  53.295  1.00  0.00           N  
ATOM    487  H   GLY    30      52.146  45.661  52.633  1.00  0.00           H  
ATOM    488  CA  GLY    30      51.953  47.589  53.446  1.00  0.00           C  
ATOM    489  HA2 GLY    30      51.745  48.065  52.487  1.00  0.00           H  
ATOM    490  HA3 GLY    30      52.698  48.270  53.855  1.00  0.00           H  
ATOM    491  C   GLY    30      50.690  47.690  54.357  1.00  0.00           C  
ATOM    492  O   GLY    30      49.775  46.904  54.204  1.00  0.00           O  
ATOM    493  N   CYS    31      50.616  48.646  55.294  1.00  0.00           N  
ATOM    494  H   CYS    31      51.436  49.227  55.391  1.00  0.00           H  
ATOM    495  CA  CYS    31      49.646  48.632  56.455  1.00  0.00           C  
ATOM    496  HA  CYS    31      48.920  47.823  56.374  1.00  0.00           H  
ATOM    497  CB  CYS    31      50.468  48.369  57.792  1.00  0.00           C  
ATOM    498  HB2 CYS    31      49.786  48.266  58.636  1.00  0.00           H  
ATOM    499  HB3 CYS    31      51.170  49.172  58.015  1.00  0.00           H  
ATOM    500  SG  CYS    31      51.451  46.908  57.517  1.00  0.00           S  
ATOM    501  HG  CYS    31      52.221  47.248  56.479  1.00  0.00           H  
ATOM    502  C   CYS    31      48.830  49.911  56.480  1.00  0.00           C  
ATOM    503  O   CYS    31      49.237  50.944  57.018  1.00  0.00           O  
ATOM    504  N   GLY    32      47.630  49.936  55.910  1.00  0.00           N  
ATOM    505  H   GLY    32      47.183  49.112  55.533  1.00  0.00           H  
ATOM    506  CA  GLY    32      46.895  51.193  55.580  1.00  0.00           C  
ATOM    507  HA2 GLY    32      46.054  50.855  54.974  1.00  0.00           H  
ATOM    508  HA3 GLY    32      47.516  52.001  55.194  1.00  0.00           H  
ATOM    509  C   GLY    32      46.286  51.819  56.863  1.00  0.00           C  
ATOM    510  O   GLY    32      45.758  52.878  56.799  1.00  0.00           O  
ATOM    511  N   HIE    33      46.324  51.047  57.944  1.00  0.00           N  
ATOM    512  H   HIE    33      46.527  50.059  57.981  1.00  0.00           H  
ATOM    513  CA  HIE    33      45.595  51.396  59.198  1.00  0.00           C  
ATOM    514  HA  HIE    33      44.569  51.734  59.051  1.00  0.00           H  
ATOM    515  CB  HIE    33      45.677  50.219  60.179  1.00  0.00           C  
ATOM    516  HB2 HIE    33      46.741  50.111  60.389  1.00  0.00           H  
ATOM    517  HB3 HIE    33      45.177  49.348  59.756  1.00  0.00           H  
ATOM    518  CG  HIE    33      44.945  50.646  61.506  1.00  0.00           C  
ATOM    519  ND1 HIE    33      43.539  50.440  61.737  1.00  0.00           N  
ATOM    520  CE1 HIE    33      43.374  50.936  62.916  1.00  0.00           C  
ATOM    521  HE1 HIE    33      42.481  50.711  63.481  1.00  0.00           H  
ATOM    522  NE2 HIE    33      44.529  51.554  63.389  1.00  0.00           N  
ATOM    523  HE2 HIE    33      44.640  52.094  64.235  1.00  0.00           H  
ATOM    524  CD2 HIE    33      45.568  51.365  62.461  1.00  0.00           C  
ATOM    525  HD2 HIE    33      46.646  51.404  62.424  1.00  0.00           H  
ATOM    526  C   HIE    33      46.241  52.641  59.838  1.00  0.00           C  
ATOM    527  O   HIE    33      45.606  53.726  59.976  1.00  0.00           O  
ATOM    528  N   THR    34      47.533  52.661  59.964  1.00  0.00           N  
ATOM    529  H   THR    34      47.968  51.781  59.729  1.00  0.00           H  
ATOM    530  CA  THR    34      48.435  53.764  60.424  1.00  0.00           C  
ATOM    531  HA  THR    34      48.265  53.997  61.475  1.00  0.00           H  
ATOM    532  CB  THR    34      49.949  53.448  60.485  1.00  0.00           C  
ATOM    533  HB  THR    34      50.373  53.507  59.482  1.00  0.00           H  
ATOM    534  CG2 THR    34      50.854  54.374  61.217  1.00  0.00           C  
ATOM    535 HG21 THR    34      50.790  55.414  60.896  1.00  0.00           H  
ATOM    536 HG22 THR    34      50.572  54.276  62.265  1.00  0.00           H  
ATOM    537 HG23 THR    34      51.869  54.085  60.944  1.00  0.00           H  
ATOM    538  OG1 THR    34      50.021  52.140  60.951  1.00  0.00           O  
ATOM    539  HG1 THR    34      50.938  51.880  60.841  1.00  0.00           H  
ATOM    540  C   THR    34      48.148  55.025  59.645  1.00  0.00           C  
ATOM    541  O   THR    34      48.041  54.816  58.431  1.00  0.00           O  
ATOM    542  N   ASP    35      47.954  56.206  60.197  1.00  0.00           N  
ATOM    543  H   ASP    35      48.268  56.288  61.153  1.00  0.00           H  
ATOM    544  CA  ASP    35      47.514  57.365  59.378  1.00  0.00           C  
ATOM    545  HA  ASP    35      46.602  57.094  58.848  1.00  0.00           H  
ATOM    546  CB  ASP    35      47.135  58.541  60.246  1.00  0.00           C  
ATOM    547  HB2 ASP    35      47.044  59.317  59.486  1.00  0.00           H  
ATOM    548  HB3 ASP    35      47.866  58.800  61.012  1.00  0.00           H  
ATOM    549  CG  ASP    35      45.793  58.408  60.877  1.00  0.00           C  
ATOM    550  OD1 ASP    35      45.311  59.300  61.681  1.00  0.00           O  
ATOM    551  OD2 ASP    35      45.057  57.448  60.539  1.00  0.00           O  
ATOM    552  C   ASP    35      48.686  57.643  58.401  1.00  0.00           C  
ATOM    553  O   ASP    35      48.427  58.003  57.228  1.00  0.00           O  
ATOM    554  N   ARG    36      49.908  57.657  58.941  1.00  0.00           N  
ATOM    555  H   ARG    36      50.017  57.409  59.914  1.00  0.00           H  
ATOM    556  CA  ARG    36      51.142  57.861  58.118  1.00  0.00           C  
ATOM    557  HA  ARG    36      50.916  58.595  57.345  1.00  0.00           H  
ATOM    558  CB  ARG    36      52.234  58.437  58.933  1.00  0.00           C  
ATOM    559  HB2 ARG    36      53.274  58.289  58.643  1.00  0.00           H  
ATOM    560  HB3 ARG    36      52.162  57.946  59.903  1.00  0.00           H  
ATOM    561  CG  ARG    36      52.195  59.932  59.388  1.00  0.00           C  
ATOM    562  HG2 ARG    36      51.143  60.215  59.346  1.00  0.00           H  
ATOM    563  HG3 ARG    36      52.606  60.592  58.624  1.00  0.00           H  
ATOM    564  CD  ARG    36      52.718  60.293  60.791  1.00  0.00           C  
ATOM    565  HD2 ARG    36      52.325  59.611  61.545  1.00  0.00           H  
ATOM    566  HD3 ARG    36      52.318  61.274  61.046  1.00  0.00           H  
ATOM    567  NE  ARG    36      54.200  60.281  60.817  1.00  0.00           N  
ATOM    568  HE  ARG    36      54.581  60.725  59.994  1.00  0.00           H  
ATOM    569  CZ  ARG    36      55.092  59.668  61.526  1.00  0.00           C  
ATOM    570  NH1 ARG    36      54.854  58.817  62.488  1.00  0.00           N  
ATOM    571 HH11 ARG    36      55.673  58.398  62.907  1.00  0.00           H  
ATOM    572 HH12 ARG    36      53.908  58.543  62.711  1.00  0.00           H  
ATOM    573  NH2 ARG    36      56.338  59.903  61.358  1.00  0.00           N  
ATOM    574 HH21 ARG    36      56.573  60.593  60.659  1.00  0.00           H  
ATOM    575 HH22 ARG    36      56.964  59.387  61.959  1.00  0.00           H  
ATOM    576  C   ARG    36      51.508  56.503  57.489  1.00  0.00           C  
ATOM    577  O   ARG    36      51.489  55.516  58.139  1.00  0.00           O  
ATOM    578  N   GLY    37      51.790  56.496  56.146  1.00  0.00           N  
ATOM    579  H   GLY    37      51.604  57.397  55.730  1.00  0.00           H  
ATOM    580  CA  GLY    37      52.189  55.380  55.404  1.00  0.00           C  
ATOM    581  HA2 GLY    37      52.478  55.707  54.405  1.00  0.00           H  
ATOM    582  HA3 GLY    37      51.234  54.900  55.193  1.00  0.00           H  
ATOM    583  C   GLY    37      53.251  54.411  55.967  1.00  0.00           C  
ATOM    584  O   GLY    37      54.401  54.800  56.079  1.00  0.00           O  
ATOM    585  N   GLN    38      52.836  53.220  56.413  1.00  0.00           N  
ATOM    586  H   GLN    38      51.842  53.082  56.531  1.00  0.00           H  
ATOM    587  CA  GLN    38      53.657  52.260  57.117  1.00  0.00           C  
ATOM    588  HA  GLN    38      54.591  52.797  57.282  1.00  0.00           H  
ATOM    589  CB  GLN    38      52.895  51.683  58.361  1.00  0.00           C  
ATOM    590  HB2 GLN    38      52.528  52.436  59.059  1.00  0.00           H  
ATOM    591  HB3 GLN    38      52.096  51.137  57.861  1.00  0.00           H  
ATOM    592  CG  GLN    38      53.618  50.721  59.177  1.00  0.00           C  
ATOM    593  HG2 GLN    38      53.828  49.842  58.567  1.00  0.00           H  
ATOM    594  HG3 GLN    38      54.567  51.077  59.579  1.00  0.00           H  
ATOM    595  CD  GLN    38      52.873  50.131  60.373  1.00  0.00           C  
ATOM    596  OE1 GLN    38      51.658  50.152  60.391  1.00  0.00           O  
ATOM    597  NE2 GLN    38      53.523  49.674  61.413  1.00  0.00           N  
ATOM    598 HE21 GLN    38      54.531  49.608  61.412  1.00  0.00           H  
ATOM    599 HE22 GLN    38      52.912  49.261  62.103  1.00  0.00           H  
ATOM    600  C   GLN    38      53.994  51.024  56.199  1.00  0.00           C  
ATOM    601  O   GLN    38      53.037  50.415  55.729  1.00  0.00           O  
ATOM    602  N   LEU    39      55.294  50.751  55.942  1.00  0.00           N  
ATOM    603  H   LEU    39      55.990  51.400  56.283  1.00  0.00           H  
ATOM    604  CA  LEU    39      55.731  49.524  55.306  1.00  0.00           C  
ATOM    605  HA  LEU    39      54.897  48.918  54.953  1.00  0.00           H  
ATOM    606  CB  LEU    39      56.691  49.774  54.037  1.00  0.00           C  
ATOM    607  HB2 LEU    39      57.735  49.805  54.349  1.00  0.00           H  
ATOM    608  HB3 LEU    39      56.598  50.707  53.482  1.00  0.00           H  
ATOM    609  CG  LEU    39      56.389  48.686  52.975  1.00  0.00           C  
ATOM    610  HG  LEU    39      56.119  47.758  53.480  1.00  0.00           H  
ATOM    611  CD1 LEU    39      55.197  49.087  52.065  1.00  0.00           C  
ATOM    612 HD11 LEU    39      54.364  49.175  52.762  1.00  0.00           H  
ATOM    613 HD12 LEU    39      55.269  49.951  51.405  1.00  0.00           H  
ATOM    614 HD13 LEU    39      54.998  48.345  51.291  1.00  0.00           H  
ATOM    615  CD2 LEU    39      57.647  48.399  52.068  1.00  0.00           C  
ATOM    616 HD21 LEU    39      57.503  47.589  51.353  1.00  0.00           H  
ATOM    617 HD22 LEU    39      57.948  49.230  51.431  1.00  0.00           H  
ATOM    618 HD23 LEU    39      58.467  48.237  52.768  1.00  0.00           H  
ATOM    619  C   LEU    39      56.559  48.683  56.319  1.00  0.00           C  
ATOM    620  O   LEU    39      57.414  49.193  57.017  1.00  0.00           O  
ATOM    621  N   SER    40      56.378  47.362  56.173  1.00  0.00           N  
ATOM    622  H   SER    40      55.613  47.045  55.596  1.00  0.00           H  
ATOM    623  CA  SER    40      57.246  46.330  56.762  1.00  0.00           C  
ATOM    624  HA  SER    40      58.062  46.853  57.261  1.00  0.00           H  
ATOM    625  CB  SER    40      56.392  45.624  57.774  1.00  0.00           C  
ATOM    626  HB2 SER    40      55.627  45.123  57.180  1.00  0.00           H  
ATOM    627  HB3 SER    40      56.030  46.362  58.489  1.00  0.00           H  
ATOM    628  OG  SER    40      57.135  44.583  58.430  1.00  0.00           O  
ATOM    629  HG  SER    40      57.894  45.051  58.785  1.00  0.00           H  
ATOM    630  C   SER    40      57.924  45.430  55.787  1.00  0.00           C  
ATOM    631  O   SER    40      57.469  45.317  54.711  1.00  0.00           O  
ATOM    632  N   PHE    41      59.055  44.888  56.167  1.00  0.00           N  
ATOM    633  H   PHE    41      59.302  44.947  57.145  1.00  0.00           H  
ATOM    634  CA  PHE    41      59.850  43.884  55.467  1.00  0.00           C  
ATOM    635  HA  PHE    41      59.534  43.653  54.449  1.00  0.00           H  
ATOM    636  CB  PHE    41      61.239  44.452  55.290  1.00  0.00           C  
ATOM    637  HB2 PHE    41      61.667  44.848  56.211  1.00  0.00           H  
ATOM    638  HB3 PHE    41      61.317  45.223  54.523  1.00  0.00           H  
ATOM    639  CG  PHE    41      62.397  43.554  54.747  1.00  0.00           C  
ATOM    640  CD1 PHE    41      62.763  43.570  53.437  1.00  0.00           C  
ATOM    641  HD1 PHE    41      62.230  44.182  52.724  1.00  0.00           H  
ATOM    642  CE1 PHE    41      63.807  42.713  53.046  1.00  0.00           C  
ATOM    643  HE1 PHE    41      64.136  42.796  52.020  1.00  0.00           H  
ATOM    644  CZ  PHE    41      64.325  41.750  53.879  1.00  0.00           C  
ATOM    645  HZ  PHE    41      65.113  41.060  53.617  1.00  0.00           H  
ATOM    646  CE2 PHE    41      63.972  41.844  55.239  1.00  0.00           C  
ATOM    647  HE2 PHE    41      64.488  41.183  55.920  1.00  0.00           H  
ATOM    648  CD2 PHE    41      62.914  42.702  55.636  1.00  0.00           C  
ATOM    649  HD2 PHE    41      62.594  42.787  56.665  1.00  0.00           H  
ATOM    650  C   PHE    41      59.884  42.677  56.343  1.00  0.00           C  
ATOM    651  O   PHE    41      60.216  42.766  57.550  1.00  0.00           O  
ATOM    652  N   LEU    42      59.732  41.532  55.658  1.00  0.00           N  
ATOM    653  H   LEU    42      59.519  41.643  54.677  1.00  0.00           H  
ATOM    654  CA  LEU    42      59.770  40.209  56.311  1.00  0.00           C  
ATOM    655  HA  LEU    42      60.311  40.413  57.235  1.00  0.00           H  
ATOM    656  CB  LEU    42      58.402  39.669  56.706  1.00  0.00           C  
ATOM    657  HB2 LEU    42      57.790  39.805  55.814  1.00  0.00           H  
ATOM    658  HB3 LEU    42      58.010  40.313  57.492  1.00  0.00           H  
ATOM    659  CG  LEU    42      58.300  38.289  57.320  1.00  0.00           C  
ATOM    660  HG  LEU    42      58.768  37.666  56.558  1.00  0.00           H  
ATOM    661  CD1 LEU    42      59.189  38.322  58.615  1.00  0.00           C  
ATOM    662 HD11 LEU    42      60.254  38.423  58.408  1.00  0.00           H  
ATOM    663 HD12 LEU    42      58.866  39.133  59.269  1.00  0.00           H  
ATOM    664 HD13 LEU    42      58.981  37.386  59.133  1.00  0.00           H  
ATOM    665  CD2 LEU    42      56.841  37.849  57.531  1.00  0.00           C  
ATOM    666 HD21 LEU    42      56.718  36.977  58.173  1.00  0.00           H  
ATOM    667 HD22 LEU    42      56.084  38.623  57.656  1.00  0.00           H  
ATOM    668 HD23 LEU    42      56.548  37.346  56.609  1.00  0.00           H  
ATOM    669  C   LEU    42      60.561  39.174  55.498  1.00  0.00           C  
ATOM    670  O   LEU    42      60.097  38.663  54.478  1.00  0.00           O  
ATOM    671  N   ASP    43      61.795  38.883  55.945  1.00  0.00           N  
ATOM    672  H   ASP    43      62.134  39.284  56.807  1.00  0.00           H  
ATOM    673  CA  ASP    43      62.559  37.822  55.339  1.00  0.00           C  
ATOM    674  HA  ASP    43      62.378  37.832  54.265  1.00  0.00           H  
ATOM    675  CB  ASP    43      64.040  38.064  55.583  1.00  0.00           C  
ATOM    676  HB2 ASP    43      64.149  38.194  56.660  1.00  0.00           H  
ATOM    677  HB3 ASP    43      64.458  38.943  55.092  1.00  0.00           H  
ATOM    678  CG  ASP    43      65.000  36.935  55.255  1.00  0.00           C  
ATOM    679  OD1 ASP    43      64.736  36.304  54.170  1.00  0.00           O  
ATOM    680  OD2 ASP    43      65.968  36.567  55.928  1.00  0.00           O  
ATOM    681  C   ASP    43      62.090  36.397  55.820  1.00  0.00           C  
ATOM    682  O   ASP    43      62.645  35.927  56.814  1.00  0.00           O  
ATOM    683  N   LEU    44      61.056  35.800  55.183  1.00  0.00           N  
ATOM    684  H   LEU    44      60.714  36.219  54.330  1.00  0.00           H  
ATOM    685  CA  LEU    44      60.316  34.525  55.531  1.00  0.00           C  
ATOM    686  HA  LEU    44      59.823  34.727  56.482  1.00  0.00           H  
ATOM    687  CB  LEU    44      59.409  34.308  54.347  1.00  0.00           C  
ATOM    688  HB2 LEU    44      59.913  34.072  53.409  1.00  0.00           H  
ATOM    689  HB3 LEU    44      59.008  35.294  54.116  1.00  0.00           H  
ATOM    690  CG  LEU    44      58.169  33.449  54.505  1.00  0.00           C  
ATOM    691  HG  LEU    44      58.558  32.559  54.999  1.00  0.00           H  
ATOM    692  CD1 LEU    44      57.148  34.121  55.434  1.00  0.00           C  
ATOM    693 HD11 LEU    44      57.308  34.010  56.507  1.00  0.00           H  
ATOM    694 HD12 LEU    44      56.947  35.150  55.137  1.00  0.00           H  
ATOM    695 HD13 LEU    44      56.228  33.548  55.321  1.00  0.00           H  
ATOM    696  CD2 LEU    44      57.460  33.086  53.202  1.00  0.00           C  
ATOM    697 HD21 LEU    44      57.453  33.975  52.571  1.00  0.00           H  
ATOM    698 HD22 LEU    44      58.035  32.306  52.702  1.00  0.00           H  
ATOM    699 HD23 LEU    44      56.462  32.674  53.349  1.00  0.00           H  
ATOM    700  C   LEU    44      61.228  33.353  55.862  1.00  0.00           C  
ATOM    701  O   LEU    44      60.775  32.493  56.618  1.00  0.00           O  
ATOM    702  N   ASN    45      62.476  33.188  55.362  1.00  0.00           N  
ATOM    703  H   ASN    45      62.755  33.861  54.662  1.00  0.00           H  
ATOM    704  CA  ASN    45      63.475  32.245  55.829  1.00  0.00           C  
ATOM    705  HA  ASN    45      62.946  31.296  55.741  1.00  0.00           H  
ATOM    706  CB  ASN    45      64.655  32.388  54.887  1.00  0.00           C  
ATOM    707  HB2 ASN    45      64.912  33.442  54.777  1.00  0.00           H  
ATOM    708  HB3 ASN    45      64.243  32.011  53.951  1.00  0.00           H  
ATOM    709  CG  ASN    45      65.868  31.573  55.316  1.00  0.00           C  
ATOM    710  OD1 ASN    45      65.707  30.582  55.991  1.00  0.00           O  
ATOM    711  ND2 ASN    45      67.081  32.157  55.183  1.00  0.00           N  
ATOM    712 HD21 ASN    45      67.870  31.650  55.559  1.00  0.00           H  
ATOM    713 HD22 ASN    45      67.244  33.058  54.757  1.00  0.00           H  
ATOM    714  C   ASN    45      63.838  32.394  57.360  1.00  0.00           C  
ATOM    715  O   ASN    45      63.757  31.451  58.126  1.00  0.00           O  
ATOM    716  N   THR    46      64.232  33.615  57.720  1.00  0.00           N  
ATOM    717  H   THR    46      64.131  34.433  57.136  1.00  0.00           H  
ATOM    718  CA  THR    46      64.811  33.802  59.108  1.00  0.00           C  
ATOM    719  HA  THR    46      65.191  32.883  59.556  1.00  0.00           H  
ATOM    720  CB  THR    46      65.983  34.797  59.184  1.00  0.00           C  
ATOM    721  HB  THR    46      66.378  34.975  60.184  1.00  0.00           H  
ATOM    722  CG2 THR    46      67.132  34.428  58.341  1.00  0.00           C  
ATOM    723 HG21 THR    46      66.847  33.926  57.417  1.00  0.00           H  
ATOM    724 HG22 THR    46      67.908  35.193  58.296  1.00  0.00           H  
ATOM    725 HG23 THR    46      67.646  33.613  58.852  1.00  0.00           H  
ATOM    726  OG1 THR    46      65.555  36.047  58.649  1.00  0.00           O  
ATOM    727  HG1 THR    46      65.608  36.021  57.691  1.00  0.00           H  
ATOM    728  C   THR    46      63.739  34.450  60.105  1.00  0.00           C  
ATOM    729  O   THR    46      63.985  34.663  61.305  1.00  0.00           O  
ATOM    730  N   GLU    47      62.602  34.805  59.543  1.00  0.00           N  
ATOM    731  H   GLU    47      62.587  34.581  58.558  1.00  0.00           H  
ATOM    732  CA  GLU    47      61.543  35.735  60.155  1.00  0.00           C  
ATOM    733  HA  GLU    47      60.884  36.150  59.393  1.00  0.00           H  
ATOM    734  CB  GLU    47      60.689  34.984  61.236  1.00  0.00           C  
ATOM    735  HB2 GLU    47      60.066  35.711  61.757  1.00  0.00           H  
ATOM    736  HB3 GLU    47      61.316  34.418  61.926  1.00  0.00           H  
ATOM    737  CG  GLU    47      59.834  33.876  60.538  1.00  0.00           C  
ATOM    738  HG2 GLU    47      60.502  33.498  59.763  1.00  0.00           H  
ATOM    739  HG3 GLU    47      59.005  34.325  59.992  1.00  0.00           H  
ATOM    740  CD  GLU    47      59.469  32.775  61.588  1.00  0.00           C  
ATOM    741  OE1 GLU    47      59.117  33.111  62.708  1.00  0.00           O  
ATOM    742  OE2 GLU    47      59.487  31.583  61.253  1.00  0.00           O  
ATOM    743  C   GLU    47      62.162  36.956  60.733  1.00  0.00           C  
ATOM    744  O   GLU    47      61.991  37.357  61.922  1.00  0.00           O  
ATOM    745  N   GLY    48      62.936  37.625  59.813  1.00  0.00           N  
ATOM    746  H   GLY    48      62.996  37.223  58.888  1.00  0.00           H  
ATOM    747  CA  GLY    48      63.664  38.837  60.133  1.00  0.00           C  
ATOM    748  HA2 GLY    48      64.599  38.874  59.575  1.00  0.00           H  
ATOM    749  HA3 GLY    48      63.996  38.812  61.171  1.00  0.00           H  
ATOM    750  C   GLY    48      62.898  40.088  59.791  1.00  0.00           C  
ATOM    751  O   GLY    48      62.833  40.390  58.618  1.00  0.00           O  
ATOM    752  N   TYR    49      62.289  40.706  60.821  1.00  0.00           N  
ATOM    753  H   TYR    49      62.244  40.183  61.683  1.00  0.00           H  
ATOM    754  CA  TYR    49      61.424  41.771  60.634  1.00  0.00           C  
ATOM    755  HA  TYR    49      60.986  41.772  59.636  1.00  0.00           H  
ATOM    756  CB  TYR    49      60.284  41.600  61.660  1.00  0.00           C  
ATOM    757  HB2 TYR    49      60.544  40.980  62.517  1.00  0.00           H  
ATOM    758  HB3 TYR    49      59.627  40.842  61.233  1.00  0.00           H  
ATOM    759  CG  TYR    49      59.494  42.818  62.072  1.00  0.00           C  
ATOM    760  CD1 TYR    49      59.929  43.667  63.080  1.00  0.00           C  
ATOM    761  HD1 TYR    49      60.895  43.573  63.553  1.00  0.00           H  
ATOM    762  CE1 TYR    49      59.000  44.661  63.566  1.00  0.00           C  
ATOM    763  HE1 TYR    49      59.351  45.282  64.377  1.00  0.00           H  
ATOM    764  CZ  TYR    49      57.836  44.965  62.891  1.00  0.00           C  
ATOM    765  OH  TYR    49      56.923  45.905  63.255  1.00  0.00           O  
ATOM    766  HH  TYR    49      57.123  46.317  64.099  1.00  0.00           H  
ATOM    767  CE2 TYR    49      57.534  44.245  61.740  1.00  0.00           C  
ATOM    768  HE2 TYR    49      56.641  44.409  61.154  1.00  0.00           H  
ATOM    769  CD2 TYR    49      58.312  43.087  61.406  1.00  0.00           C  
ATOM    770  HD2 TYR    49      57.921  42.497  60.591  1.00  0.00           H  
ATOM    771  C   TYR    49      62.075  43.254  60.756  1.00  0.00           C  
ATOM    772  O   TYR    49      62.885  43.494  61.633  1.00  0.00           O  
ATOM    773  N   THR    50      61.534  44.139  59.833  1.00  0.00           N  
ATOM    774  H   THR    50      60.887  43.720  59.180  1.00  0.00           H  
ATOM    775  CA  THR    50      61.539  45.646  59.960  1.00  0.00           C  
ATOM    776  HA  THR    50      61.761  45.952  60.983  1.00  0.00           H  
ATOM    777  CB  THR    50      62.585  46.269  59.000  1.00  0.00           C  
ATOM    778  HB  THR    50      62.395  45.973  57.968  1.00  0.00           H  
ATOM    779  CG2 THR    50      62.676  47.772  59.010  1.00  0.00           C  
ATOM    780 HG21 THR    50      61.898  48.113  58.327  1.00  0.00           H  
ATOM    781 HG22 THR    50      62.494  48.192  60.000  1.00  0.00           H  
ATOM    782 HG23 THR    50      63.651  48.086  58.639  1.00  0.00           H  
ATOM    783  OG1 THR    50      63.882  45.761  59.274  1.00  0.00           O  
ATOM    784  HG1 THR    50      63.748  44.816  59.172  1.00  0.00           H  
ATOM    785  C   THR    50      60.138  46.355  59.710  1.00  0.00           C  
ATOM    786  O   THR    50      59.508  46.065  58.723  1.00  0.00           O  
ATOM    787  N   SER    51      59.679  47.284  60.593  1.00  0.00           N  
ATOM    788  H   SER    51      60.132  47.472  61.476  1.00  0.00           H  
ATOM    789  CA  SER    51      58.654  48.245  60.119  1.00  0.00           C  
ATOM    790  HA  SER    51      58.422  48.089  59.066  1.00  0.00           H  
ATOM    791  CB  SER    51      57.481  48.153  60.999  1.00  0.00           C  
ATOM    792  HB2 SER    51      57.631  48.632  61.967  1.00  0.00           H  
ATOM    793  HB3 SER    51      57.200  47.101  61.051  1.00  0.00           H  
ATOM    794  OG  SER    51      56.411  48.800  60.325  1.00  0.00           O  
ATOM    795  HG  SER    51      56.359  49.639  60.788  1.00  0.00           H  
ATOM    796  C   SER    51      59.156  49.740  60.169  1.00  0.00           C  
ATOM    797  O   SER    51      59.817  50.098  61.164  1.00  0.00           O  
ATOM    798  N   GLU    52      58.861  50.513  59.141  1.00  0.00           N  
ATOM    799  H   GLU    52      58.235  50.047  58.500  1.00  0.00           H  
ATOM    800  CA  GLU    52      59.100  51.937  58.995  1.00  0.00           C  
ATOM    801  HA  GLU    52      59.400  52.328  59.968  1.00  0.00           H  
ATOM    802  CB  GLU    52      60.400  52.220  58.125  1.00  0.00           C  
ATOM    803  HB2 GLU    52      60.258  51.927  57.084  1.00  0.00           H  
ATOM    804  HB3 GLU    52      61.189  51.613  58.568  1.00  0.00           H  
ATOM    805  CG  GLU    52      60.792  53.688  58.184  1.00  0.00           C  
ATOM    806  HG2 GLU    52      60.634  54.231  59.117  1.00  0.00           H  
ATOM    807  HG3 GLU    52      60.070  54.145  57.507  1.00  0.00           H  
ATOM    808  CD  GLU    52      62.263  53.895  57.628  1.00  0.00           C  
ATOM    809  OE1 GLU    52      62.795  53.052  56.915  1.00  0.00           O  
ATOM    810  OE2 GLU    52      62.827  54.963  57.883  1.00  0.00           O  
ATOM    811  C   GLU    52      57.917  52.797  58.495  1.00  0.00           C  
ATOM    812  O   GLU    52      57.301  52.472  57.468  1.00  0.00           O  
ATOM    813  N   GLU    53      57.560  53.935  59.172  1.00  0.00           N  
ATOM    814  H   GLU    53      57.970  53.995  60.092  1.00  0.00           H  
ATOM    815  CA  GLU    53      56.480  54.894  58.683  1.00  0.00           C  
ATOM    816  HA  GLU    53      55.605  54.317  58.382  1.00  0.00           H  
ATOM    817  CB  GLU    53      56.031  55.803  59.828  1.00  0.00           C  
ATOM    818  HB2 GLU    53      55.343  56.573  59.478  1.00  0.00           H  
ATOM    819  HB3 GLU    53      56.913  56.255  60.281  1.00  0.00           H  
ATOM    820  CG  GLU    53      55.061  55.181  60.876  1.00  0.00           C  
ATOM    821  HG2 GLU    53      54.346  54.621  60.273  1.00  0.00           H  
ATOM    822  HG3 GLU    53      54.536  56.014  61.344  1.00  0.00           H  
ATOM    823  CD  GLU    53      55.759  54.331  61.914  1.00  0.00           C  
ATOM    824  OE1 GLU    53      55.191  53.273  62.427  1.00  0.00           O  
ATOM    825  OE2 GLU    53      56.836  54.634  62.461  1.00  0.00           O  
ATOM    826  C   GLU    53      57.096  55.617  57.446  1.00  0.00           C  
ATOM    827  O   GLU    53      57.714  56.710  57.651  1.00  0.00           O  
ATOM    828  N   VAL    54      57.150  55.056  56.268  1.00  0.00           N  
ATOM    829  H   VAL    54      56.502  54.295  56.117  1.00  0.00           H  
ATOM    830  CA  VAL    54      57.941  55.622  55.181  1.00  0.00           C  
ATOM    831  HA  VAL    54      58.931  55.675  55.633  1.00  0.00           H  
ATOM    832  CB  VAL    54      58.063  54.568  54.011  1.00  0.00           C  
ATOM    833  HB  VAL    54      58.662  55.022  53.221  1.00  0.00           H  
ATOM    834  CG1 VAL    54      58.948  53.390  54.487  1.00  0.00           C  
ATOM    835 HG11 VAL    54      59.968  53.684  54.737  1.00  0.00           H  
ATOM    836 HG12 VAL    54      58.446  52.997  55.371  1.00  0.00           H  
ATOM    837 HG13 VAL    54      59.001  52.729  53.622  1.00  0.00           H  
ATOM    838  CG2 VAL    54      56.811  53.907  53.410  1.00  0.00           C  
ATOM    839 HG21 VAL    54      56.945  52.948  52.911  1.00  0.00           H  
ATOM    840 HG22 VAL    54      56.088  53.647  54.184  1.00  0.00           H  
ATOM    841 HG23 VAL    54      56.373  54.612  52.704  1.00  0.00           H  
ATOM    842  C   VAL    54      57.557  56.980  54.560  1.00  0.00           C  
ATOM    843  O   VAL    54      58.287  57.830  54.078  1.00  0.00           O  
ATOM    844  N   ALA    55      56.256  57.146  54.561  1.00  0.00           N  
ATOM    845  H   ALA    55      55.657  56.376  54.822  1.00  0.00           H  
ATOM    846  CA  ALA    55      55.499  58.307  53.953  1.00  0.00           C  
ATOM    847  HA  ALA    55      56.152  59.008  53.432  1.00  0.00           H  
ATOM    848  CB  ALA    55      54.587  57.640  52.938  1.00  0.00           C  
ATOM    849  HB1 ALA    55      54.107  58.445  52.381  1.00  0.00           H  
ATOM    850  HB2 ALA    55      55.085  56.924  52.284  1.00  0.00           H  
ATOM    851  HB3 ALA    55      53.775  57.187  53.506  1.00  0.00           H  
ATOM    852  C   ALA    55      54.729  59.088  54.981  1.00  0.00           C  
ATOM    853  O   ALA    55      54.862  58.859  56.208  1.00  0.00           O  
ATOM    854  N   ASP    56      53.910  60.037  54.511  1.00  0.00           N  
ATOM    855  H   ASP    56      54.097  60.333  53.564  1.00  0.00           H  
ATOM    856  CA  ASP    56      53.014  60.994  55.225  1.00  0.00           C  
ATOM    857  HA  ASP    56      53.194  60.812  56.284  1.00  0.00           H  
ATOM    858  CB  ASP    56      53.259  62.464  54.880  1.00  0.00           C  
ATOM    859  HB2 ASP    56      54.277  62.740  55.157  1.00  0.00           H  
ATOM    860  HB3 ASP    56      52.614  63.081  55.505  1.00  0.00           H  
ATOM    861  CG  ASP    56      53.022  62.888  53.464  1.00  0.00           C  
ATOM    862  OD1 ASP    56      53.360  64.002  53.081  1.00  0.00           O  
ATOM    863  OD2 ASP    56      52.635  62.027  52.630  1.00  0.00           O  
ATOM    864  C   ASP    56      51.542  60.714  54.976  1.00  0.00           C  
ATOM    865  O   ASP    56      50.807  60.855  56.024  1.00  0.00           O  
ATOM    866  N   SER    57      51.044  60.209  53.888  1.00  0.00           N  
ATOM    867  H   SER    57      51.626  60.167  53.064  1.00  0.00           H  
ATOM    868  CA  SER    57      49.672  59.653  53.760  1.00  0.00           C  
ATOM    869  HA  SER    57      49.031  60.015  54.563  1.00  0.00           H  
ATOM    870  CB  SER    57      49.089  59.974  52.359  1.00  0.00           C  
ATOM    871  HB2 SER    57      49.879  59.755  51.641  1.00  0.00           H  
ATOM    872  HB3 SER    57      49.016  61.059  52.280  1.00  0.00           H  
ATOM    873  OG  SER    57      47.895  59.286  52.062  1.00  0.00           O  
ATOM    874  HG  SER    57      47.181  59.794  52.454  1.00  0.00           H  
ATOM    875  C   SER    57      49.776  58.080  53.914  1.00  0.00           C  
ATOM    876  O   SER    57      50.825  57.528  53.748  1.00  0.00           O  
ATOM    877  N   ARG    58      48.553  57.527  54.211  1.00  0.00           N  
ATOM    878  H   ARG    58      47.718  58.095  54.193  1.00  0.00           H  
ATOM    879  CA  ARG    58      48.416  56.089  54.267  1.00  0.00           C  
ATOM    880  HA  ARG    58      49.195  55.754  54.953  1.00  0.00           H  
ATOM    881  CB  ARG    58      47.095  55.726  54.882  1.00  0.00           C  
ATOM    882  HB2 ARG    58      47.065  56.066  55.917  1.00  0.00           H  
ATOM    883  HB3 ARG    58      47.164  54.641  54.968  1.00  0.00           H  
ATOM    884  CG  ARG    58      45.915  56.100  54.076  1.00  0.00           C  
ATOM    885  HG2 ARG    58      45.900  55.606  53.104  1.00  0.00           H  
ATOM    886  HG3 ARG    58      45.889  57.155  53.804  1.00  0.00           H  
ATOM    887  CD  ARG    58      44.620  55.557  54.794  1.00  0.00           C  
ATOM    888  HD2 ARG    58      44.662  54.543  55.193  1.00  0.00           H  
ATOM    889  HD3 ARG    58      43.812  55.500  54.064  1.00  0.00           H  
ATOM    890  NE  ARG    58      44.228  56.509  55.839  1.00  0.00           N  
ATOM    891  HE  ARG    58      43.817  57.346  55.452  1.00  0.00           H  
ATOM    892  CZ  ARG    58      44.486  56.382  57.085  1.00  0.00           C  
ATOM    893  NH1 ARG    58      45.100  55.370  57.531  1.00  0.00           N  
ATOM    894 HH11 ARG    58      45.635  54.768  56.922  1.00  0.00           H  
ATOM    895 HH12 ARG    58      45.281  55.150  58.500  1.00  0.00           H  
ATOM    896  NH2 ARG    58      44.113  57.317  57.968  1.00  0.00           N  
ATOM    897 HH21 ARG    58      44.328  57.283  58.955  1.00  0.00           H  
ATOM    898 HH22 ARG    58      43.644  58.073  57.491  1.00  0.00           H  
ATOM    899  C   ARG    58      48.623  55.370  52.913  1.00  0.00           C  
ATOM    900  O   ARG    58      48.050  55.773  51.843  1.00  0.00           O  
ATOM    901  N   ILE    59      49.237  54.229  53.044  1.00  0.00           N  
ATOM    902  H   ILE    59      49.528  53.922  53.961  1.00  0.00           H  
ATOM    903  CA  ILE    59      49.399  53.180  52.061  1.00  0.00           C  
ATOM    904  HA  ILE    59      49.909  53.600  51.194  1.00  0.00           H  
ATOM    905  CB  ILE    59      50.409  52.099  52.557  1.00  0.00           C  
ATOM    906  HB  ILE    59      50.036  51.588  53.444  1.00  0.00           H  
ATOM    907  CG2 ILE    59      50.635  51.080  51.401  1.00  0.00           C  
ATOM    908 HG21 ILE    59      51.169  51.648  50.640  1.00  0.00           H  
ATOM    909 HG22 ILE    59      51.305  50.263  51.670  1.00  0.00           H  
ATOM    910 HG23 ILE    59      49.709  50.563  51.146  1.00  0.00           H  
ATOM    911  CG1 ILE    59      51.848  52.713  52.886  1.00  0.00           C  
ATOM    912 HG12 ILE    59      52.460  51.881  53.234  1.00  0.00           H  
ATOM    913 HG13 ILE    59      51.807  53.500  53.639  1.00  0.00           H  
ATOM    914  CD1 ILE    59      52.615  53.462  51.766  1.00  0.00           C  
ATOM    915 HD11 ILE    59      52.888  52.766  50.973  1.00  0.00           H  
ATOM    916 HD12 ILE    59      52.060  54.319  51.384  1.00  0.00           H  
ATOM    917 HD13 ILE    59      53.539  53.960  52.059  1.00  0.00           H  
ATOM    918  C   ILE    59      48.077  52.549  51.640  1.00  0.00           C  
ATOM    919  O   ILE    59      47.238  52.164  52.528  1.00  0.00           O  
ATOM    920  N   LEU    60      47.799  52.534  50.311  1.00  0.00           N  
ATOM    921  H   LEU    60      48.510  52.874  49.679  1.00  0.00           H  
ATOM    922  CA  LEU    60      46.687  51.776  49.747  1.00  0.00           C  
ATOM    923  HA  LEU    60      46.062  51.446  50.577  1.00  0.00           H  
ATOM    924  CB  LEU    60      45.885  52.727  48.820  1.00  0.00           C  
ATOM    925  HB2 LEU    60      45.545  52.201  47.929  1.00  0.00           H  
ATOM    926  HB3 LEU    60      46.437  53.598  48.465  1.00  0.00           H  
ATOM    927  CG  LEU    60      44.592  53.149  49.521  1.00  0.00           C  
ATOM    928  HG  LEU    60      44.202  52.280  50.050  1.00  0.00           H  
ATOM    929  CD1 LEU    60      44.864  54.300  50.467  1.00  0.00           C  
ATOM    930 HD11 LEU    60      44.840  55.197  49.848  1.00  0.00           H  
ATOM    931 HD12 LEU    60      44.177  54.328  51.313  1.00  0.00           H  
ATOM    932 HD13 LEU    60      45.844  54.158  50.924  1.00  0.00           H  
ATOM    933  CD2 LEU    60      43.553  53.699  48.526  1.00  0.00           C  
ATOM    934 HD21 LEU    60      43.806  54.478  47.806  1.00  0.00           H  
ATOM    935 HD22 LEU    60      43.122  52.944  47.868  1.00  0.00           H  
ATOM    936 HD23 LEU    60      42.850  54.198  49.192  1.00  0.00           H  
ATOM    937  C   LEU    60      47.101  50.502  48.989  1.00  0.00           C  
ATOM    938  O   LEU    60      46.533  49.419  49.281  1.00  0.00           O  
ATOM    939  N   CYS    61      48.075  50.648  48.081  1.00  0.00           N  
ATOM    940  H   CYS    61      48.428  51.590  47.991  1.00  0.00           H  
ATOM    941  CA  CYS    61      48.401  49.546  47.139  1.00  0.00           C  
ATOM    942  HA  CYS    61      48.266  48.527  47.500  1.00  0.00           H  
ATOM    943  CB  CYS    61      47.526  49.627  45.890  1.00  0.00           C  
ATOM    944  HB2 CYS    61      46.496  49.397  46.161  1.00  0.00           H  
ATOM    945  HB3 CYS    61      47.818  48.829  45.208  1.00  0.00           H  
ATOM    946  SG  CYS    61      47.607  51.172  45.003  1.00  0.00           S  
ATOM    947  HG  CYS    61      46.744  51.756  45.840  1.00  0.00           H  
ATOM    948  C   CYS    61      49.904  49.591  46.717  1.00  0.00           C  
ATOM    949  O   CYS    61      50.550  50.558  47.009  1.00  0.00           O  
ATOM    950  N   LEU    62      50.414  48.522  46.123  1.00  0.00           N  
ATOM    951  H   LEU    62      49.756  47.866  45.727  1.00  0.00           H  
ATOM    952  CA  LEU    62      51.818  48.131  46.037  1.00  0.00           C  
ATOM    953  HA  LEU    62      52.364  49.075  46.032  1.00  0.00           H  
ATOM    954  CB  LEU    62      52.269  47.196  47.107  1.00  0.00           C  
ATOM    955  HB2 LEU    62      53.271  46.840  46.870  1.00  0.00           H  
ATOM    956  HB3 LEU    62      51.608  46.331  47.044  1.00  0.00           H  
ATOM    957  CG  LEU    62      52.384  47.780  48.508  1.00  0.00           C  
ATOM    958  HG  LEU    62      51.406  48.146  48.820  1.00  0.00           H  
ATOM    959  CD1 LEU    62      52.575  46.635  49.482  1.00  0.00           C  
ATOM    960 HD11 LEU    62      53.568  46.228  49.290  1.00  0.00           H  
ATOM    961 HD12 LEU    62      52.555  46.961  50.521  1.00  0.00           H  
ATOM    962 HD13 LEU    62      51.889  45.818  49.260  1.00  0.00           H  
ATOM    963  CD2 LEU    62      53.353  48.880  48.758  1.00  0.00           C  
ATOM    964 HD21 LEU    62      52.852  49.799  48.454  1.00  0.00           H  
ATOM    965 HD22 LEU    62      53.599  48.979  49.815  1.00  0.00           H  
ATOM    966 HD23 LEU    62      54.222  48.828  48.102  1.00  0.00           H  
ATOM    967  C   LEU    62      52.141  47.434  44.637  1.00  0.00           C  
ATOM    968  O   LEU    62      51.242  46.640  44.233  1.00  0.00           O  
ATOM    969  N   ALA    63      53.336  47.726  44.118  1.00  0.00           N  
ATOM    970  H   ALA    63      53.781  48.524  44.549  1.00  0.00           H  
ATOM    971  CA  ALA    63      53.937  46.882  43.063  1.00  0.00           C  
ATOM    972  HA  ALA    63      53.503  45.895  43.222  1.00  0.00           H  
ATOM    973  CB  ALA    63      53.476  47.316  41.761  1.00  0.00           C  
ATOM    974  HB1 ALA    63      53.526  48.390  41.584  1.00  0.00           H  
ATOM    975  HB2 ALA    63      54.038  46.846  40.954  1.00  0.00           H  
ATOM    976  HB3 ALA    63      52.456  46.960  41.621  1.00  0.00           H  
ATOM    977  C   ALA    63      55.507  46.779  43.129  1.00  0.00           C  
ATOM    978  O   ALA    63      56.136  47.542  43.809  1.00  0.00           O  
ATOM    979  N   LEU    64      56.017  45.746  42.435  1.00  0.00           N  
ATOM    980  H   LEU    64      55.389  45.187  41.875  1.00  0.00           H  
ATOM    981  CA  LEU    64      57.438  45.390  42.571  1.00  0.00           C  
ATOM    982  HA  LEU    64      57.862  46.136  43.243  1.00  0.00           H  
ATOM    983  CB  LEU    64      57.590  44.136  43.337  1.00  0.00           C  
ATOM    984  HB2 LEU    64      56.997  43.367  42.841  1.00  0.00           H  
ATOM    985  HB3 LEU    64      57.099  44.293  44.297  1.00  0.00           H  
ATOM    986  CG  LEU    64      58.957  43.629  43.580  1.00  0.00           C  
ATOM    987  HG  LEU    64      59.366  43.108  42.715  1.00  0.00           H  
ATOM    988  CD1 LEU    64      59.840  44.644  44.186  1.00  0.00           C  
ATOM    989 HD11 LEU    64      60.129  45.350  43.407  1.00  0.00           H  
ATOM    990 HD12 LEU    64      59.467  45.202  45.045  1.00  0.00           H  
ATOM    991 HD13 LEU    64      60.746  44.129  44.505  1.00  0.00           H  
ATOM    992  CD2 LEU    64      58.840  42.530  44.599  1.00  0.00           C  
ATOM    993 HD21 LEU    64      58.604  42.942  45.579  1.00  0.00           H  
ATOM    994 HD22 LEU    64      58.167  41.697  44.397  1.00  0.00           H  
ATOM    995 HD23 LEU    64      59.848  42.174  44.814  1.00  0.00           H  
ATOM    996  C   LEU    64      58.271  45.477  41.290  1.00  0.00           C  
ATOM    997  O   LEU    64      58.512  44.514  40.549  1.00  0.00           O  
ATOM    998  N   VAL    65      58.657  46.752  41.010  1.00  0.00           N  
ATOM    999  H   VAL    65      58.578  47.341  41.827  1.00  0.00           H  
ATOM   1000  CA  VAL    65      59.548  47.134  39.867  1.00  0.00           C  
ATOM   1001  HA  VAL    65      59.250  46.537  39.005  1.00  0.00           H  
ATOM   1002  CB  VAL    65      59.311  48.576  39.429  1.00  0.00           C  
ATOM   1003  HB  VAL    65      60.029  49.131  40.033  1.00  0.00           H  
ATOM   1004  CG1 VAL    65      59.706  48.731  37.974  1.00  0.00           C  
ATOM   1005 HG11 VAL    65      60.628  48.197  37.744  1.00  0.00           H  
ATOM   1006 HG12 VAL    65      58.955  48.224  37.369  1.00  0.00           H  
ATOM   1007 HG13 VAL    65      59.749  49.759  37.612  1.00  0.00           H  
ATOM   1008  CG2 VAL    65      57.870  49.172  39.602  1.00  0.00           C  
ATOM   1009 HG21 VAL    65      57.722  50.124  39.093  1.00  0.00           H  
ATOM   1010 HG22 VAL    65      57.164  48.430  39.228  1.00  0.00           H  
ATOM   1011 HG23 VAL    65      57.552  49.416  40.616  1.00  0.00           H  
ATOM   1012  C   VAL    65      61.020  46.738  40.231  1.00  0.00           C  
ATOM   1013  O   VAL    65      61.941  47.591  40.273  1.00  0.00           O  
ATOM   1014  N   HIE    66      61.235  45.433  40.455  1.00  0.00           N  
ATOM   1015  H   HIE    66      60.461  44.830  40.214  1.00  0.00           H  
ATOM   1016  CA  HIE    66      62.534  44.788  40.672  1.00  0.00           C  
ATOM   1017  HA  HIE    66      63.283  45.555  40.476  1.00  0.00           H  
ATOM   1018  CB  HIE    66      62.597  44.268  42.136  1.00  0.00           C  
ATOM   1019  HB2 HIE    66      61.816  43.523  42.289  1.00  0.00           H  
ATOM   1020  HB3 HIE    66      62.473  45.109  42.819  1.00  0.00           H  
ATOM   1021  CG  HIE    66      63.845  43.618  42.567  1.00  0.00           C  
ATOM   1022  ND1 HIE    66      64.333  42.426  42.154  1.00  0.00           N  
ATOM   1023  CE1 HIE    66      65.488  42.274  42.825  1.00  0.00           C  
ATOM   1024  HE1 HIE    66      66.163  41.440  42.704  1.00  0.00           H  
ATOM   1025  NE2 HIE    66      65.693  43.312  43.640  1.00  0.00           N  
ATOM   1026  HE2 HIE    66      66.367  43.339  44.392  1.00  0.00           H  
ATOM   1027  CD2 HIE    66      64.673  44.198  43.464  1.00  0.00           C  
ATOM   1028  HD2 HIE    66      64.540  45.062  44.098  1.00  0.00           H  
ATOM   1029  C   HIE    66      62.741  43.787  39.559  1.00  0.00           C  
ATOM   1030  O   HIE    66      62.092  42.724  39.499  1.00  0.00           O  
ATOM   1031  N   LEU    67      63.556  44.212  38.552  1.00  0.00           N  
ATOM   1032  H   LEU    67      64.224  44.949  38.728  1.00  0.00           H  
ATOM   1033  CA  LEU    67      63.479  43.590  37.259  1.00  0.00           C  
ATOM   1034  HA  LEU    67      62.594  42.985  37.057  1.00  0.00           H  
ATOM   1035  CB  LEU    67      63.396  44.791  36.296  1.00  0.00           C  
ATOM   1036  HB2 LEU    67      63.625  44.505  35.270  1.00  0.00           H  
ATOM   1037  HB3 LEU    67      64.309  45.330  36.549  1.00  0.00           H  
ATOM   1038  CG  LEU    67      62.176  45.765  36.385  1.00  0.00           C  
ATOM   1039  HG  LEU    67      62.171  46.291  37.339  1.00  0.00           H  
ATOM   1040  CD1 LEU    67      62.416  46.880  35.362  1.00  0.00           C  
ATOM   1041 HD11 LEU    67      62.308  46.519  34.339  1.00  0.00           H  
ATOM   1042 HD12 LEU    67      61.752  47.744  35.365  1.00  0.00           H  
ATOM   1043 HD13 LEU    67      63.414  47.303  35.483  1.00  0.00           H  
ATOM   1044  CD2 LEU    67      60.938  44.992  36.134  1.00  0.00           C  
ATOM   1045 HD21 LEU    67      60.986  44.345  35.258  1.00  0.00           H  
ATOM   1046 HD22 LEU    67      60.816  44.359  37.013  1.00  0.00           H  
ATOM   1047 HD23 LEU    67      60.068  45.648  36.168  1.00  0.00           H  
ATOM   1048  C   LEU    67      64.812  42.761  36.830  1.00  0.00           C  
ATOM   1049  O   LEU    67      65.781  42.733  37.547  1.00  0.00           O  
ATOM   1050  N   PRO    68      64.845  42.049  35.719  1.00  0.00           N  
ATOM   1051  CD  PRO    68      63.599  41.729  34.906  1.00  0.00           C  
ATOM   1052  HD2 PRO    68      63.695  42.431  34.078  1.00  0.00           H  
ATOM   1053  HD3 PRO    68      62.650  41.726  35.443  1.00  0.00           H  
ATOM   1054  CG  PRO    68      63.719  40.337  34.288  1.00  0.00           C  
ATOM   1055  HG2 PRO    68      63.345  39.621  35.021  1.00  0.00           H  
ATOM   1056  HG3 PRO    68      63.176  40.217  33.351  1.00  0.00           H  
ATOM   1057  CB  PRO    68      65.211  40.137  34.176  1.00  0.00           C  
ATOM   1058  HB2 PRO    68      65.437  39.099  34.420  1.00  0.00           H  
ATOM   1059  HB3 PRO    68      65.650  40.367  33.205  1.00  0.00           H  
ATOM   1060  CA  PRO    68      65.861  41.106  35.237  1.00  0.00           C  
ATOM   1061  HA  PRO    68      65.981  40.299  35.960  1.00  0.00           H  
ATOM   1062  C   PRO    68      67.164  41.730  34.921  1.00  0.00           C  
ATOM   1063  O   PRO    68      68.146  41.120  35.323  1.00  0.00           O  
ATOM   1064  N   VAL    69      67.277  42.827  34.183  1.00  0.00           N  
ATOM   1065  H   VAL    69      66.472  43.394  33.957  1.00  0.00           H  
ATOM   1066  CA  VAL    69      68.578  43.259  33.540  1.00  0.00           C  
ATOM   1067  HA  VAL    69      69.378  42.615  33.905  1.00  0.00           H  
ATOM   1068  CB  VAL    69      68.475  42.973  32.005  1.00  0.00           C  
ATOM   1069  HB  VAL    69      67.551  43.377  31.591  1.00  0.00           H  
ATOM   1070  CG1 VAL    69      69.590  43.712  31.360  1.00  0.00           C  
ATOM   1071 HG11 VAL    69      70.529  43.181  31.513  1.00  0.00           H  
ATOM   1072 HG12 VAL    69      69.465  43.740  30.277  1.00  0.00           H  
ATOM   1073 HG13 VAL    69      69.674  44.773  31.595  1.00  0.00           H  
ATOM   1074  CG2 VAL    69      68.492  41.487  31.673  1.00  0.00           C  
ATOM   1075 HG21 VAL    69      67.553  41.036  31.995  1.00  0.00           H  
ATOM   1076 HG22 VAL    69      68.861  41.132  30.711  1.00  0.00           H  
ATOM   1077 HG23 VAL    69      69.174  40.991  32.364  1.00  0.00           H  
ATOM   1078  C   VAL    69      68.976  44.698  33.834  1.00  0.00           C  
ATOM   1079  O   VAL    69      70.123  44.923  34.277  1.00  0.00           O  
ATOM   1080  N   GLU    70      68.072  45.659  33.580  1.00  0.00           N  
ATOM   1081  H   GLU    70      67.182  45.411  33.171  1.00  0.00           H  
ATOM   1082  CA  GLU    70      68.063  47.022  34.062  1.00  0.00           C  
ATOM   1083  HA  GLU    70      68.925  47.529  33.629  1.00  0.00           H  
ATOM   1084  CB  GLU    70      66.752  47.737  33.716  1.00  0.00           C  
ATOM   1085  HB2 GLU    70      66.677  48.692  34.237  1.00  0.00           H  
ATOM   1086  HB3 GLU    70      65.922  47.184  34.156  1.00  0.00           H  
ATOM   1087  CG  GLU    70      66.555  47.858  32.189  1.00  0.00           C  
ATOM   1088  HG2 GLU    70      65.682  48.482  31.996  1.00  0.00           H  
ATOM   1089  HG3 GLU    70      66.478  46.825  31.848  1.00  0.00           H  
ATOM   1090  CD  GLU    70      67.744  48.485  31.538  1.00  0.00           C  
ATOM   1091  OE1 GLU    70      68.312  48.026  30.545  1.00  0.00           O  
ATOM   1092  OE2 GLU    70      68.139  49.511  32.134  1.00  0.00           O  
ATOM   1093  C   GLU    70      68.264  47.087  35.581  1.00  0.00           C  
ATOM   1094  O   GLU    70      67.729  46.256  36.348  1.00  0.00           O  
ATOM   1095  N   LYS    71      69.092  48.079  36.001  1.00  0.00           N  
ATOM   1096  H   LYS    71      69.450  48.667  35.262  1.00  0.00           H  
ATOM   1097  CA  LYS    71      69.452  48.433  37.355  1.00  0.00           C  
ATOM   1098  HA  LYS    71      69.757  47.535  37.892  1.00  0.00           H  
ATOM   1099  CB  LYS    71      70.720  49.370  37.414  1.00  0.00           C  
ATOM   1100  HB2 LYS    71      70.945  49.711  38.425  1.00  0.00           H  
ATOM   1101  HB3 LYS    71      70.494  50.303  36.898  1.00  0.00           H  
ATOM   1102  CG  LYS    71      71.897  48.689  36.660  1.00  0.00           C  
ATOM   1103  HG2 LYS    71      71.742  48.570  35.588  1.00  0.00           H  
ATOM   1104  HG3 LYS    71      72.175  47.705  37.038  1.00  0.00           H  
ATOM   1105  CD  LYS    71      73.207  49.528  36.801  1.00  0.00           C  
ATOM   1106  HD2 LYS    71      73.495  49.532  37.852  1.00  0.00           H  
ATOM   1107  HD3 LYS    71      73.075  50.592  36.601  1.00  0.00           H  
ATOM   1108  CE  LYS    71      74.364  48.875  36.123  1.00  0.00           C  
ATOM   1109  HE2 LYS    71      74.480  47.838  36.436  1.00  0.00           H  
ATOM   1110  HE3 LYS    71      75.284  49.264  36.560  1.00  0.00           H  
ATOM   1111  NZ  LYS    71      74.464  48.888  34.625  1.00  0.00           N  
ATOM   1112  HZ1 LYS    71      75.297  48.387  34.350  1.00  0.00           H  
ATOM   1113  HZ2 LYS    71      73.656  48.484  34.174  1.00  0.00           H  
ATOM   1114  HZ3 LYS    71      74.487  49.800  34.190  1.00  0.00           H  
ATOM   1115  C   LYS    71      68.284  48.954  38.206  1.00  0.00           C  
ATOM   1116  O   LYS    71      68.349  49.992  38.743  1.00  0.00           O  
ATOM   1117  N   GLU    72      67.130  48.288  38.274  1.00  0.00           N  
ATOM   1118  H   GLU    72      67.171  47.381  37.833  1.00  0.00           H  
ATOM   1119  CA  GLU    72      65.916  48.649  39.006  1.00  0.00           C  
ATOM   1120  HA  GLU    72      65.974  49.646  39.443  1.00  0.00           H  
ATOM   1121  CB  GLU    72      64.752  48.569  38.079  1.00  0.00           C  
ATOM   1122  HB2 GLU    72      63.828  48.847  38.587  1.00  0.00           H  
ATOM   1123  HB3 GLU    72      64.662  47.523  37.784  1.00  0.00           H  
ATOM   1124  CG  GLU    72      64.706  49.401  36.827  1.00  0.00           C  
ATOM   1125  HG2 GLU    72      63.646  49.468  36.579  1.00  0.00           H  
ATOM   1126  HG3 GLU    72      65.186  48.716  36.129  1.00  0.00           H  
ATOM   1127  CD  GLU    72      65.333  50.810  36.815  1.00  0.00           C  
ATOM   1128  OE1 GLU    72      65.119  51.593  37.827  1.00  0.00           O  
ATOM   1129  OE2 GLU    72      66.132  51.123  35.830  1.00  0.00           O  
ATOM   1130  C   GLU    72      65.590  47.684  40.126  1.00  0.00           C  
ATOM   1131  O   GLU    72      65.584  46.517  39.963  1.00  0.00           O  
ATOM   1132  N   SER    73      65.480  48.254  41.381  1.00  0.00           N  
ATOM   1133  H   SER    73      65.838  49.182  41.560  1.00  0.00           H  
ATOM   1134  CA  SER    73      65.114  47.450  42.514  1.00  0.00           C  
ATOM   1135  HA  SER    73      64.668  46.501  42.217  1.00  0.00           H  
ATOM   1136  CB  SER    73      66.431  47.128  43.299  1.00  0.00           C  
ATOM   1137  HB2 SER    73      66.345  46.455  44.152  1.00  0.00           H  
ATOM   1138  HB3 SER    73      66.830  48.071  43.671  1.00  0.00           H  
ATOM   1139  OG  SER    73      67.507  46.562  42.514  1.00  0.00           O  
ATOM   1140  HG  SER    73      68.035  47.245  42.094  1.00  0.00           H  
ATOM   1141  C   SER    73      64.128  48.253  43.362  1.00  0.00           C  
ATOM   1142  O   SER    73      64.502  48.808  44.407  1.00  0.00           O  
ATOM   1143  N   TRP    74      62.925  48.478  42.853  1.00  0.00           N  
ATOM   1144  H   TRP    74      62.711  48.149  41.922  1.00  0.00           H  
ATOM   1145  CA  TRP    74      61.879  49.334  43.413  1.00  0.00           C  
ATOM   1146  HA  TRP    74      62.245  49.863  44.293  1.00  0.00           H  
ATOM   1147  CB  TRP    74      61.505  50.401  42.443  1.00  0.00           C  
ATOM   1148  HB2 TRP    74      60.795  51.111  42.868  1.00  0.00           H  
ATOM   1149  HB3 TRP    74      60.829  49.930  41.730  1.00  0.00           H  
ATOM   1150  CG  TRP    74      62.676  51.192  41.816  1.00  0.00           C  
ATOM   1151  CD1 TRP    74      63.006  51.106  40.496  1.00  0.00           C  
ATOM   1152  HD1 TRP    74      62.587  50.597  39.641  1.00  0.00           H  
ATOM   1153  NE1 TRP    74      64.098  51.872  40.268  1.00  0.00           N  
ATOM   1154  HE1 TRP    74      64.557  51.986  39.376  1.00  0.00           H  
ATOM   1155  CE2 TRP    74      64.414  52.552  41.424  1.00  0.00           C  
ATOM   1156  CZ2 TRP    74      65.345  53.603  41.646  1.00  0.00           C  
ATOM   1157  HZ2 TRP    74      66.101  53.836  40.912  1.00  0.00           H  
ATOM   1158  CH2 TRP    74      65.276  54.408  42.782  1.00  0.00           C  
ATOM   1159  HH2 TRP    74      65.934  55.264  42.798  1.00  0.00           H  
ATOM   1160  CZ3 TRP    74      64.459  53.986  43.810  1.00  0.00           C  
ATOM   1161  HZ3 TRP    74      64.582  54.602  44.689  1.00  0.00           H  
ATOM   1162  CE3 TRP    74      63.660  52.812  43.685  1.00  0.00           C  
ATOM   1163  HE3 TRP    74      62.837  52.628  44.360  1.00  0.00           H  
ATOM   1164  CD2 TRP    74      63.496  52.247  42.430  1.00  0.00           C  
ATOM   1165  C   TRP    74      60.654  48.653  43.983  1.00  0.00           C  
ATOM   1166  O   TRP    74      59.848  48.011  43.212  1.00  0.00           O  
ATOM   1167  N   ILE    75      60.318  48.846  45.211  1.00  0.00           N  
ATOM   1168  H   ILE    75      60.991  49.408  45.711  1.00  0.00           H  
ATOM   1169  CA  ILE    75      58.939  48.902  45.744  1.00  0.00           C  
ATOM   1170  HA  ILE    75      58.373  48.105  45.264  1.00  0.00           H  
ATOM   1171  CB  ILE    75      58.806  48.717  47.312  1.00  0.00           C  
ATOM   1172  HB  ILE    75      59.543  49.399  47.737  1.00  0.00           H  
ATOM   1173  CG2 ILE    75      57.392  49.199  47.807  1.00  0.00           C  
ATOM   1174 HG21 ILE    75      57.261  50.281  47.777  1.00  0.00           H  
ATOM   1175 HG22 ILE    75      56.580  48.664  47.315  1.00  0.00           H  
ATOM   1176 HG23 ILE    75      57.235  48.784  48.802  1.00  0.00           H  
ATOM   1177  CG1 ILE    75      59.161  47.305  47.758  1.00  0.00           C  
ATOM   1178 HG12 ILE    75      59.352  47.304  48.832  1.00  0.00           H  
ATOM   1179 HG13 ILE    75      60.129  46.892  47.475  1.00  0.00           H  
ATOM   1180  CD1 ILE    75      58.081  46.281  47.344  1.00  0.00           C  
ATOM   1181 HD11 ILE    75      58.351  45.235  47.494  1.00  0.00           H  
ATOM   1182 HD12 ILE    75      57.155  46.340  47.915  1.00  0.00           H  
ATOM   1183 HD13 ILE    75      57.704  46.310  46.321  1.00  0.00           H  
ATOM   1184  C   ILE    75      58.342  50.263  45.400  1.00  0.00           C  
ATOM   1185  O   ILE    75      58.852  51.304  45.673  1.00  0.00           O  
ATOM   1186  N   VAL    76      57.199  50.168  44.680  1.00  0.00           N  
ATOM   1187  H   VAL    76      56.958  49.217  44.439  1.00  0.00           H  
ATOM   1188  CA  VAL    76      56.376  51.374  44.284  1.00  0.00           C  
ATOM   1189  HA  VAL    76      56.852  52.313  44.564  1.00  0.00           H  
ATOM   1190  CB  VAL    76      56.178  51.518  42.779  1.00  0.00           C  
ATOM   1191  HB  VAL    76      55.689  50.637  42.364  1.00  0.00           H  
ATOM   1192  CG1 VAL    76      55.328  52.707  42.320  1.00  0.00           C  
ATOM   1193 HG11 VAL    76      54.435  52.720  42.945  1.00  0.00           H  
ATOM   1194 HG12 VAL    76      55.887  53.622  42.517  1.00  0.00           H  
ATOM   1195 HG13 VAL    76      55.106  52.576  41.261  1.00  0.00           H  
ATOM   1196  CG2 VAL    76      57.494  51.695  42.042  1.00  0.00           C  
ATOM   1197 HG21 VAL    76      57.325  51.917  40.989  1.00  0.00           H  
ATOM   1198 HG22 VAL    76      58.028  52.581  42.385  1.00  0.00           H  
ATOM   1199 HG23 VAL    76      58.068  50.768  42.050  1.00  0.00           H  
ATOM   1200  C   VAL    76      55.047  51.281  45.043  1.00  0.00           C  
ATOM   1201  O   VAL    76      54.374  50.260  45.047  1.00  0.00           O  
ATOM   1202  N   SER    77      54.627  52.406  45.735  1.00  0.00           N  
ATOM   1203  H   SER    77      55.294  53.162  45.799  1.00  0.00           H  
ATOM   1204  CA  SER    77      53.501  52.457  46.668  1.00  0.00           C  
ATOM   1205  HA  SER    77      52.961  51.519  46.541  1.00  0.00           H  
ATOM   1206  CB  SER    77      53.922  52.527  48.134  1.00  0.00           C  
ATOM   1207  HB2 SER    77      54.698  51.837  48.464  1.00  0.00           H  
ATOM   1208  HB3 SER    77      53.015  52.415  48.728  1.00  0.00           H  
ATOM   1209  OG  SER    77      54.441  53.882  48.394  1.00  0.00           O  
ATOM   1210  HG  SER    77      55.042  54.094  47.676  1.00  0.00           H  
ATOM   1211  C   SER    77      52.531  53.543  46.245  1.00  0.00           C  
ATOM   1212  O   SER    77      52.852  54.562  45.842  1.00  0.00           O  
ATOM   1213  N   GLY    78      51.274  53.200  46.441  1.00  0.00           N  
ATOM   1214  H   GLY    78      51.114  52.297  46.865  1.00  0.00           H  
ATOM   1215  CA  GLY    78      50.116  54.087  46.114  1.00  0.00           C  
ATOM   1216  HA2 GLY    78      49.415  53.445  45.581  1.00  0.00           H  
ATOM   1217  HA3 GLY    78      50.359  54.854  45.380  1.00  0.00           H  
ATOM   1218  C   GLY    78      49.463  54.502  47.393  1.00  0.00           C  
ATOM   1219  O   GLY    78      49.234  53.658  48.240  1.00  0.00           O  
ATOM   1220  N   THR    79      49.011  55.712  47.529  1.00  0.00           N  
ATOM   1221  H   THR    79      49.190  56.376  46.789  1.00  0.00           H  
ATOM   1222  CA  THR    79      48.335  56.216  48.771  1.00  0.00           C  
ATOM   1223  HA  THR    79      48.147  55.384  49.450  1.00  0.00           H  
ATOM   1224  CB  THR    79      49.327  57.266  49.320  1.00  0.00           C  
ATOM   1225  HB  THR    79      48.874  57.589  50.258  1.00  0.00           H  
ATOM   1226  CG2 THR    79      50.706  56.816  49.702  1.00  0.00           C  
ATOM   1227 HG21 THR    79      50.627  56.159  50.569  1.00  0.00           H  
ATOM   1228 HG22 THR    79      51.226  56.263  48.920  1.00  0.00           H  
ATOM   1229 HG23 THR    79      51.427  57.621  49.849  1.00  0.00           H  
ATOM   1230  OG1 THR    79      49.474  58.420  48.487  1.00  0.00           O  
ATOM   1231  HG1 THR    79      50.026  58.192  47.736  1.00  0.00           H  
ATOM   1232  C   THR    79      47.002  56.956  48.583  1.00  0.00           C  
ATOM   1233  O   THR    79      46.628  57.380  47.461  1.00  0.00           O  
ATOM   1234  N   GLN    80      46.340  57.376  49.652  1.00  0.00           N  
ATOM   1235  H   GLN    80      46.720  57.003  50.510  1.00  0.00           H  
ATOM   1236  CA  GLN    80      45.103  58.145  49.687  1.00  0.00           C  
ATOM   1237  HA  GLN    80      44.460  57.580  49.011  1.00  0.00           H  
ATOM   1238  CB  GLN    80      44.317  58.003  51.036  1.00  0.00           C  
ATOM   1239  HB2 GLN    80      45.108  57.847  51.769  1.00  0.00           H  
ATOM   1240  HB3 GLN    80      43.688  57.116  50.952  1.00  0.00           H  
ATOM   1241  CG  GLN    80      43.287  59.061  51.383  1.00  0.00           C  
ATOM   1242  HG2 GLN    80      42.568  59.279  50.594  1.00  0.00           H  
ATOM   1243  HG3 GLN    80      43.676  60.031  51.692  1.00  0.00           H  
ATOM   1244  CD  GLN    80      42.451  58.701  52.637  1.00  0.00           C  
ATOM   1245  OE1 GLN    80      42.875  58.070  53.579  1.00  0.00           O  
ATOM   1246  NE2 GLN    80      41.212  59.067  52.699  1.00  0.00           N  
ATOM   1247 HE21 GLN    80      40.660  59.019  53.544  1.00  0.00           H  
ATOM   1248 HE22 GLN    80      40.678  59.292  51.872  1.00  0.00           H  
ATOM   1249  C   GLN    80      45.203  59.577  49.213  1.00  0.00           C  
ATOM   1250  O   GLN    80      44.414  60.035  48.337  1.00  0.00           O  
ATOM   1251  N   SER    81      46.284  60.292  49.571  1.00  0.00           N  
ATOM   1252  H   SER    81      47.059  59.876  50.067  1.00  0.00           H  
ATOM   1253  CA  SER    81      46.547  61.589  48.931  1.00  0.00           C  
ATOM   1254  HA  SER    81      45.647  62.189  49.063  1.00  0.00           H  
ATOM   1255  CB  SER    81      47.684  62.246  49.817  1.00  0.00           C  
ATOM   1256  HB2 SER    81      47.406  62.004  50.843  1.00  0.00           H  
ATOM   1257  HB3 SER    81      47.722  63.322  49.653  1.00  0.00           H  
ATOM   1258  OG  SER    81      48.905  61.691  49.474  1.00  0.00           O  
ATOM   1259  HG  SER    81      49.612  62.117  49.964  1.00  0.00           H  
ATOM   1260  C   SER    81      46.909  61.682  47.467  1.00  0.00           C  
ATOM   1261  O   SER    81      47.328  62.665  46.907  1.00  0.00           O  
ATOM   1262  N   GLY    82      46.789  60.570  46.776  1.00  0.00           N  
ATOM   1263  H   GLY    82      46.358  59.759  47.196  1.00  0.00           H  
ATOM   1264  CA  GLY    82      47.253  60.470  45.332  1.00  0.00           C  
ATOM   1265  HA2 GLY    82      46.887  61.350  44.803  1.00  0.00           H  
ATOM   1266  HA3 GLY    82      46.749  59.631  44.855  1.00  0.00           H  
ATOM   1267  C   GLY    82      48.810  60.317  45.113  1.00  0.00           C  
ATOM   1268  O   GLY    82      49.218  60.077  43.949  1.00  0.00           O  
ATOM   1269  N   THR    83      49.624  60.455  46.166  1.00  0.00           N  
ATOM   1270  H   THR    83      49.142  60.681  47.025  1.00  0.00           H  
ATOM   1271  CA  THR    83      51.064  60.203  46.025  1.00  0.00           C  
ATOM   1272  HA  THR    83      51.513  60.773  45.211  1.00  0.00           H  
ATOM   1273  CB  THR    83      51.734  60.668  47.289  1.00  0.00           C  
ATOM   1274  HB  THR    83      51.324  60.097  48.122  1.00  0.00           H  
ATOM   1275  CG2 THR    83      53.168  60.452  47.076  1.00  0.00           C  
ATOM   1276 HG21 THR    83      53.644  60.695  48.026  1.00  0.00           H  
ATOM   1277 HG22 THR    83      53.365  59.389  46.936  1.00  0.00           H  
ATOM   1278 HG23 THR    83      53.531  61.094  46.273  1.00  0.00           H  
ATOM   1279  OG1 THR    83      51.647  62.023  47.600  1.00  0.00           O  
ATOM   1280  HG1 THR    83      50.745  62.216  47.866  1.00  0.00           H  
ATOM   1281  C   THR    83      51.409  58.756  45.512  1.00  0.00           C  
ATOM   1282  O   THR    83      51.123  57.846  46.276  1.00  0.00           O  
ATOM   1283  N   LEU    84      52.005  58.656  44.245  1.00  0.00           N  
ATOM   1284  H   LEU    84      51.953  59.470  43.650  1.00  0.00           H  
ATOM   1285  CA  LEU    84      52.895  57.561  43.774  1.00  0.00           C  
ATOM   1286  HA  LEU    84      52.423  56.648  44.135  1.00  0.00           H  
ATOM   1287  CB  LEU    84      52.868  57.606  42.197  1.00  0.00           C  
ATOM   1288  HB2 LEU    84      53.333  58.524  41.837  1.00  0.00           H  
ATOM   1289  HB3 LEU    84      51.835  57.691  41.860  1.00  0.00           H  
ATOM   1290  CG  LEU    84      53.458  56.342  41.468  1.00  0.00           C  
ATOM   1291  HG  LEU    84      54.540  56.308  41.597  1.00  0.00           H  
ATOM   1292  CD1 LEU    84      53.027  55.073  42.060  1.00  0.00           C  
ATOM   1293 HD11 LEU    84      53.433  55.034  43.071  1.00  0.00           H  
ATOM   1294 HD12 LEU    84      51.949  54.925  42.003  1.00  0.00           H  
ATOM   1295 HD13 LEU    84      53.420  54.249  41.464  1.00  0.00           H  
ATOM   1296  CD2 LEU    84      53.167  56.345  39.972  1.00  0.00           C  
ATOM   1297 HD21 LEU    84      53.588  57.255  39.545  1.00  0.00           H  
ATOM   1298 HD22 LEU    84      53.637  55.452  39.560  1.00  0.00           H  
ATOM   1299 HD23 LEU    84      52.088  56.349  39.820  1.00  0.00           H  
ATOM   1300  C   LEU    84      54.278  57.578  44.350  1.00  0.00           C  
ATOM   1301  O   LEU    84      55.136  58.282  43.805  1.00  0.00           O  
ATOM   1302  N   LEU    85      54.447  57.054  45.567  1.00  0.00           N  
ATOM   1303  H   LEU    85      53.732  56.508  46.025  1.00  0.00           H  
ATOM   1304  CA  LEU    85      55.721  57.090  46.328  1.00  0.00           C  
ATOM   1305  HA  LEU    85      56.198  58.024  46.032  1.00  0.00           H  
ATOM   1306  CB  LEU    85      55.361  57.242  47.832  1.00  0.00           C  
ATOM   1307  HB2 LEU    85      55.074  56.246  48.168  1.00  0.00           H  
ATOM   1308  HB3 LEU    85      54.507  57.889  48.037  1.00  0.00           H  
ATOM   1309  CG  LEU    85      56.417  57.642  48.900  1.00  0.00           C  
ATOM   1310  HG  LEU    85      55.978  57.683  49.897  1.00  0.00           H  
ATOM   1311  CD1 LEU    85      57.651  56.701  48.924  1.00  0.00           C  
ATOM   1312 HD11 LEU    85      57.902  56.515  49.968  1.00  0.00           H  
ATOM   1313 HD12 LEU    85      57.492  55.768  48.382  1.00  0.00           H  
ATOM   1314 HD13 LEU    85      58.565  57.066  48.456  1.00  0.00           H  
ATOM   1315  CD2 LEU    85      56.917  59.030  48.526  1.00  0.00           C  
ATOM   1316 HD21 LEU    85      56.199  59.847  48.601  1.00  0.00           H  
ATOM   1317 HD22 LEU    85      57.715  59.199  49.249  1.00  0.00           H  
ATOM   1318 HD23 LEU    85      57.370  58.927  47.540  1.00  0.00           H  
ATOM   1319  C   LEU    85      56.528  55.872  46.030  1.00  0.00           C  
ATOM   1320  O   LEU    85      56.082  54.717  46.216  1.00  0.00           O  
ATOM   1321  N   VAL    86      57.837  55.990  45.701  1.00  0.00           N  
ATOM   1322  H   VAL    86      58.101  56.925  45.425  1.00  0.00           H  
ATOM   1323  CA  VAL    86      58.885  54.977  45.353  1.00  0.00           C  
ATOM   1324  HA  VAL    86      58.423  54.045  45.028  1.00  0.00           H  
ATOM   1325  CB  VAL    86      59.678  55.400  44.058  1.00  0.00           C  
ATOM   1326  HB  VAL    86      60.099  56.403  44.126  1.00  0.00           H  
ATOM   1327  CG1 VAL    86      60.633  54.268  43.764  1.00  0.00           C  
ATOM   1328 HG11 VAL    86      60.086  53.330  43.854  1.00  0.00           H  
ATOM   1329 HG12 VAL    86      60.965  54.285  42.725  1.00  0.00           H  
ATOM   1330 HG13 VAL    86      61.602  54.316  44.261  1.00  0.00           H  
ATOM   1331  CG2 VAL    86      58.648  55.522  42.911  1.00  0.00           C  
ATOM   1332 HG21 VAL    86      58.072  56.438  43.042  1.00  0.00           H  
ATOM   1333 HG22 VAL    86      59.120  55.734  41.952  1.00  0.00           H  
ATOM   1334 HG23 VAL    86      57.903  54.729  42.974  1.00  0.00           H  
ATOM   1335  C   VAL    86      59.831  54.751  46.577  1.00  0.00           C  
ATOM   1336  O   VAL    86      60.285  55.652  47.228  1.00  0.00           O  
ATOM   1337  N   ILE    87      60.150  53.492  46.860  1.00  0.00           N  
ATOM   1338  H   ILE    87      59.690  52.777  46.314  1.00  0.00           H  
ATOM   1339  CA  ILE    87      61.178  53.061  47.825  1.00  0.00           C  
ATOM   1340  HA  ILE    87      61.676  53.940  48.235  1.00  0.00           H  
ATOM   1341  CB  ILE    87      60.395  52.412  49.072  1.00  0.00           C  
ATOM   1342  HB  ILE    87      59.793  51.565  48.743  1.00  0.00           H  
ATOM   1343  CG2 ILE    87      61.477  51.831  50.082  1.00  0.00           C  
ATOM   1344 HG21 ILE    87      62.107  52.642  50.446  1.00  0.00           H  
ATOM   1345 HG22 ILE    87      60.985  51.300  50.897  1.00  0.00           H  
ATOM   1346 HG23 ILE    87      62.102  51.105  49.562  1.00  0.00           H  
ATOM   1347  CG1 ILE    87      59.385  53.377  49.811  1.00  0.00           C  
ATOM   1348 HG12 ILE    87      59.642  54.436  49.801  1.00  0.00           H  
ATOM   1349 HG13 ILE    87      59.307  52.991  50.827  1.00  0.00           H  
ATOM   1350  CD1 ILE    87      57.944  53.261  49.262  1.00  0.00           C  
ATOM   1351 HD11 ILE    87      57.975  53.276  48.173  1.00  0.00           H  
ATOM   1352 HD12 ILE    87      57.516  52.286  49.495  1.00  0.00           H  
ATOM   1353 HD13 ILE    87      57.232  54.024  49.578  1.00  0.00           H  
ATOM   1354  C   ILE    87      62.142  52.137  47.166  1.00  0.00           C  
ATOM   1355  O   ILE    87      61.676  51.194  46.598  1.00  0.00           O  
ATOM   1356  N   ASN    88      63.453  52.416  47.329  1.00  0.00           N  
ATOM   1357  H   ASN    88      63.718  53.161  47.957  1.00  0.00           H  
ATOM   1358  CA  ASN    88      64.451  51.359  46.873  1.00  0.00           C  
ATOM   1359  HA  ASN    88      64.169  50.963  45.897  1.00  0.00           H  
ATOM   1360  CB  ASN    88      65.825  52.131  46.543  1.00  0.00           C  
ATOM   1361  HB2 ASN    88      66.285  52.331  47.511  1.00  0.00           H  
ATOM   1362  HB3 ASN    88      65.578  53.109  46.130  1.00  0.00           H  
ATOM   1363  CG  ASN    88      66.725  51.372  45.625  1.00  0.00           C  
ATOM   1364  OD1 ASN    88      67.574  50.597  46.090  1.00  0.00           O  
ATOM   1365  ND2 ASN    88      66.628  51.586  44.327  1.00  0.00           N  
ATOM   1366 HD21 ASN    88      67.315  51.232  43.677  1.00  0.00           H  
ATOM   1367 HD22 ASN    88      65.968  52.272  43.990  1.00  0.00           H  
ATOM   1368  C   ASN    88      64.541  50.237  47.922  1.00  0.00           C  
ATOM   1369  O   ASN    88      64.684  50.433  49.144  1.00  0.00           O  
ATOM   1370  N   THR    89      64.362  49.010  47.504  1.00  0.00           N  
ATOM   1371  H   THR    89      64.299  48.676  46.553  1.00  0.00           H  
ATOM   1372  CA  THR    89      64.542  47.840  48.423  1.00  0.00           C  
ATOM   1373  HA  THR    89      63.780  47.823  49.203  1.00  0.00           H  
ATOM   1374  CB  THR    89      64.515  46.570  47.576  1.00  0.00           C  
ATOM   1375  HB  THR    89      64.410  45.733  48.267  1.00  0.00           H  
ATOM   1376  CG2 THR    89      63.273  46.526  46.608  1.00  0.00           C  
ATOM   1377 HG21 THR    89      62.305  46.778  47.043  1.00  0.00           H  
ATOM   1378 HG22 THR    89      63.381  47.186  45.747  1.00  0.00           H  
ATOM   1379 HG23 THR    89      63.255  45.531  46.165  1.00  0.00           H  
ATOM   1380  OG1 THR    89      65.536  46.282  46.641  1.00  0.00           O  
ATOM   1381  HG1 THR    89      66.136  45.688  47.097  1.00  0.00           H  
ATOM   1382  C   THR    89      65.836  47.884  49.225  1.00  0.00           C  
ATOM   1383  O   THR    89      65.879  47.722  50.401  1.00  0.00           O  
ATOM   1384  N   GLU    90      66.911  48.314  48.497  1.00  0.00           N  
ATOM   1385  H   GLU    90      66.878  48.515  47.508  1.00  0.00           H  
ATOM   1386  CA  GLU    90      68.247  48.245  49.049  1.00  0.00           C  
ATOM   1387  HA  GLU    90      68.389  47.568  49.892  1.00  0.00           H  
ATOM   1388  CB  GLU    90      69.165  47.773  47.940  1.00  0.00           C  
ATOM   1389  HB2 GLU    90      70.194  47.693  48.291  1.00  0.00           H  
ATOM   1390  HB3 GLU    90      69.040  48.490  47.129  1.00  0.00           H  
ATOM   1391  CG  GLU    90      68.851  46.407  47.358  1.00  0.00           C  
ATOM   1392  HG2 GLU    90      69.773  46.067  46.886  1.00  0.00           H  
ATOM   1393  HG3 GLU    90      68.035  46.597  46.661  1.00  0.00           H  
ATOM   1394  CD  GLU    90      68.344  45.360  48.434  1.00  0.00           C  
ATOM   1395  OE1 GLU    90      67.283  44.691  48.153  1.00  0.00           O  
ATOM   1396  OE2 GLU    90      68.886  45.333  49.539  1.00  0.00           O  
ATOM   1397  C   GLU    90      68.728  49.604  49.647  1.00  0.00           C  
ATOM   1398  O   GLU    90      69.159  49.603  50.781  1.00  0.00           O  
ATOM   1399  N   ASP    91      68.853  50.699  48.801  1.00  0.00           N  
ATOM   1400  H   ASP    91      68.479  50.566  47.873  1.00  0.00           H  
ATOM   1401  CA  ASP    91      69.405  51.913  49.276  1.00  0.00           C  
ATOM   1402  HA  ASP    91      70.345  51.717  49.791  1.00  0.00           H  
ATOM   1403  CB  ASP    91      69.895  52.744  48.034  1.00  0.00           C  
ATOM   1404  HB2 ASP    91      69.016  53.064  47.475  1.00  0.00           H  
ATOM   1405  HB3 ASP    91      70.425  52.115  47.318  1.00  0.00           H  
ATOM   1406  CG  ASP    91      70.885  53.839  48.305  1.00  0.00           C  
ATOM   1407  OD1 ASP    91      71.044  54.308  49.507  1.00  0.00           O  
ATOM   1408  OD2 ASP    91      71.557  54.391  47.397  1.00  0.00           O  
ATOM   1409  C   ASP    91      68.536  52.745  50.292  1.00  0.00           C  
ATOM   1410  O   ASP    91      67.507  53.210  49.843  1.00  0.00           O  
ATOM   1411  N   GLY    92      68.915  52.838  51.581  1.00  0.00           N  
ATOM   1412  H   GLY    92      69.849  52.531  51.812  1.00  0.00           H  
ATOM   1413  CA  GLY    92      68.158  53.406  52.700  1.00  0.00           C  
ATOM   1414  HA2 GLY    92      68.770  53.466  53.600  1.00  0.00           H  
ATOM   1415  HA3 GLY    92      67.233  52.837  52.794  1.00  0.00           H  
ATOM   1416  C   GLY    92      67.782  54.910  52.317  1.00  0.00           C  
ATOM   1417  O   GLY    92      66.767  55.419  52.747  1.00  0.00           O  
ATOM   1418  N   LYS    93      68.654  55.606  51.533  1.00  0.00           N  
ATOM   1419  H   LYS    93      69.430  55.162  51.063  1.00  0.00           H  
ATOM   1420  CA  LYS    93      68.506  57.023  51.179  1.00  0.00           C  
ATOM   1421  HA  LYS    93      68.074  57.528  52.043  1.00  0.00           H  
ATOM   1422  CB  LYS    93      69.871  57.603  51.035  1.00  0.00           C  
ATOM   1423  HB2 LYS    93      70.684  57.116  51.575  1.00  0.00           H  
ATOM   1424  HB3 LYS    93      69.812  58.659  51.300  1.00  0.00           H  
ATOM   1425  CG  LYS    93      70.237  57.870  49.556  1.00  0.00           C  
ATOM   1426  HG2 LYS    93      69.552  58.611  49.142  1.00  0.00           H  
ATOM   1427  HG3 LYS    93      70.207  56.912  49.037  1.00  0.00           H  
ATOM   1428  CD  LYS    93      71.646  58.590  49.470  1.00  0.00           C  
ATOM   1429  HD2 LYS    93      71.672  59.430  50.165  1.00  0.00           H  
ATOM   1430  HD3 LYS    93      71.816  59.149  48.550  1.00  0.00           H  
ATOM   1431  CE  LYS    93      72.789  57.545  49.671  1.00  0.00           C  
ATOM   1432  HE2 LYS    93      72.582  56.863  50.496  1.00  0.00           H  
ATOM   1433  HE3 LYS    93      73.640  58.200  49.854  1.00  0.00           H  
ATOM   1434  NZ  LYS    93      72.995  56.680  48.527  1.00  0.00           N  
ATOM   1435  HZ1 LYS    93      73.748  56.030  48.702  1.00  0.00           H  
ATOM   1436  HZ2 LYS    93      72.099  56.219  48.456  1.00  0.00           H  
ATOM   1437  HZ3 LYS    93      73.258  57.196  47.700  1.00  0.00           H  
ATOM   1438  C   LYS    93      67.473  57.284  50.036  1.00  0.00           C  
ATOM   1439  O   LYS    93      66.844  58.329  50.062  1.00  0.00           O  
ATOM   1440  N   LYS    94      67.323  56.368  49.038  1.00  0.00           N  
ATOM   1441  H   LYS    94      67.656  55.420  49.136  1.00  0.00           H  
ATOM   1442  CA  LYS    94      66.827  56.716  47.691  1.00  0.00           C  
ATOM   1443  HA  LYS    94      66.966  57.796  47.652  1.00  0.00           H  
ATOM   1444  CB  LYS    94      67.496  55.918  46.542  1.00  0.00           C  
ATOM   1445  HB2 LYS    94      66.723  55.718  45.799  1.00  0.00           H  
ATOM   1446  HB3 LYS    94      67.890  54.968  46.901  1.00  0.00           H  
ATOM   1447  CG  LYS    94      68.631  56.735  45.850  1.00  0.00           C  
ATOM   1448  HG2 LYS    94      69.362  57.026  46.605  1.00  0.00           H  
ATOM   1449  HG3 LYS    94      68.319  57.650  45.345  1.00  0.00           H  
ATOM   1450  CD  LYS    94      69.340  55.846  44.875  1.00  0.00           C  
ATOM   1451  HD2 LYS    94      68.636  55.572  44.090  1.00  0.00           H  
ATOM   1452  HD3 LYS    94      69.698  55.000  45.463  1.00  0.00           H  
ATOM   1453  CE  LYS    94      70.537  56.601  44.368  1.00  0.00           C  
ATOM   1454  HE2 LYS    94      71.074  56.959  45.246  1.00  0.00           H  
ATOM   1455  HE3 LYS    94      70.238  57.509  43.844  1.00  0.00           H  
ATOM   1456  NZ  LYS    94      71.266  55.653  43.489  1.00  0.00           N  
ATOM   1457  HZ1 LYS    94      71.618  54.858  44.004  1.00  0.00           H  
ATOM   1458  HZ2 LYS    94      70.637  55.353  42.758  1.00  0.00           H  
ATOM   1459  HZ3 LYS    94      72.045  56.003  42.950  1.00  0.00           H  
ATOM   1460  C   LYS    94      65.289  56.385  47.756  1.00  0.00           C  
ATOM   1461  O   LYS    94      64.835  55.271  47.497  1.00  0.00           O  
ATOM   1462  N   ARG    95      64.446  57.313  48.075  1.00  0.00           N  
ATOM   1463  H   ARG    95      64.839  58.213  48.312  1.00  0.00           H  
ATOM   1464  CA  ARG    95      62.961  57.298  48.261  1.00  0.00           C  
ATOM   1465  HA  ARG    95      62.542  56.493  47.658  1.00  0.00           H  
ATOM   1466  CB  ARG    95      62.393  57.124  49.668  1.00  0.00           C  
ATOM   1467  HB2 ARG    95      61.355  56.796  49.616  1.00  0.00           H  
ATOM   1468  HB3 ARG    95      62.465  58.030  50.270  1.00  0.00           H  
ATOM   1469  CG  ARG    95      63.173  56.031  50.362  1.00  0.00           C  
ATOM   1470  HG2 ARG    95      64.239  56.252  50.403  1.00  0.00           H  
ATOM   1471  HG3 ARG    95      63.069  55.020  49.967  1.00  0.00           H  
ATOM   1472  CD  ARG    95      62.874  55.790  51.855  1.00  0.00           C  
ATOM   1473  HD2 ARG    95      61.804  55.582  51.884  1.00  0.00           H  
ATOM   1474  HD3 ARG    95      62.858  56.700  52.454  1.00  0.00           H  
ATOM   1475  NE  ARG    95      63.728  54.700  52.374  1.00  0.00           N  
ATOM   1476  HE  ARG    95      64.495  54.487  51.752  1.00  0.00           H  
ATOM   1477  CZ  ARG    95      63.616  54.026  53.503  1.00  0.00           C  
ATOM   1478  NH1 ARG    95      62.734  54.289  54.442  1.00  0.00           N  
ATOM   1479 HH11 ARG    95      62.332  55.213  54.521  1.00  0.00           H  
ATOM   1480 HH12 ARG    95      62.605  53.654  55.217  1.00  0.00           H  
ATOM   1481  NH2 ARG    95      64.269  52.973  53.639  1.00  0.00           N  
ATOM   1482 HH21 ARG    95      64.354  52.596  54.572  1.00  0.00           H  
ATOM   1483 HH22 ARG    95      64.780  52.515  52.899  1.00  0.00           H  
ATOM   1484  C   ARG    95      62.352  58.556  47.693  1.00  0.00           C  
ATOM   1485  O   ARG    95      62.947  59.594  47.896  1.00  0.00           O  
ATOM   1486  N   HIE    96      61.205  58.524  46.964  1.00  0.00           N  
ATOM   1487  H   HIE    96      60.721  57.652  46.806  1.00  0.00           H  
ATOM   1488  CA  HIE    96      60.637  59.669  46.267  1.00  0.00           C  
ATOM   1489  HA  HIE    96      60.499  60.484  46.977  1.00  0.00           H  
ATOM   1490  CB  HIE    96      61.646  60.186  45.162  1.00  0.00           C  
ATOM   1491  HB2 HIE    96      62.675  60.333  45.492  1.00  0.00           H  
ATOM   1492  HB3 HIE    96      61.381  61.192  44.839  1.00  0.00           H  
ATOM   1493  CG  HIE    96      61.778  59.244  44.014  1.00  0.00           C  
ATOM   1494  ND1 HIE    96      62.570  58.097  44.050  1.00  0.00           N  
ATOM   1495  CE1 HIE    96      62.397  57.471  42.837  1.00  0.00           C  
ATOM   1496  HE1 HIE    96      62.677  56.467  42.554  1.00  0.00           H  
ATOM   1497  NE2 HIE    96      61.476  58.160  42.139  1.00  0.00           N  
ATOM   1498  HE2 HIE    96      61.250  57.909  41.188  1.00  0.00           H  
ATOM   1499  CD2 HIE    96      61.100  59.279  42.840  1.00  0.00           C  
ATOM   1500  HD2 HIE    96      60.357  59.955  42.442  1.00  0.00           H  
ATOM   1501  C   HIE    96      59.242  59.571  45.536  1.00  0.00           C  
ATOM   1502  O   HIE    96      58.766  58.503  45.148  1.00  0.00           O  
ATOM   1503  N   THR    97      58.686  60.726  45.241  1.00  0.00           N  
ATOM   1504  H   THR    97      59.128  61.538  45.648  1.00  0.00           H  
ATOM   1505  CA  THR    97      57.417  60.807  44.515  1.00  0.00           C  
ATOM   1506  HA  THR    97      56.806  59.966  44.844  1.00  0.00           H  
ATOM   1507  CB  THR    97      56.710  62.066  44.911  1.00  0.00           C  
ATOM   1508  HB  THR    97      57.389  62.864  44.610  1.00  0.00           H  
ATOM   1509  CG2 THR    97      55.336  62.189  44.207  1.00  0.00           C  
ATOM   1510 HG21 THR    97      54.807  63.119  44.417  1.00  0.00           H  
ATOM   1511 HG22 THR    97      55.466  62.144  43.126  1.00  0.00           H  
ATOM   1512 HG23 THR    97      54.717  61.356  44.537  1.00  0.00           H  
ATOM   1513  OG1 THR    97      56.585  62.182  46.250  1.00  0.00           O  
ATOM   1514  HG1 THR    97      57.421  62.568  46.523  1.00  0.00           H  
ATOM   1515  C   THR    97      57.769  60.814  43.068  1.00  0.00           C  
ATOM   1516  O   THR    97      58.131  61.832  42.477  1.00  0.00           O  
ATOM   1517  N   LEU    98      57.388  59.704  42.342  1.00  0.00           N  
ATOM   1518  H   LEU    98      56.917  59.025  42.923  1.00  0.00           H  
ATOM   1519  CA  LEU    98      57.585  59.609  40.909  1.00  0.00           C  
ATOM   1520  HA  LEU    98      58.619  59.814  40.631  1.00  0.00           H  
ATOM   1521  CB  LEU    98      57.179  58.179  40.508  1.00  0.00           C  
ATOM   1522  HB2 LEU    98      56.203  58.043  40.972  1.00  0.00           H  
ATOM   1523  HB3 LEU    98      57.871  57.501  41.007  1.00  0.00           H  
ATOM   1524  CG  LEU    98      57.140  57.877  39.016  1.00  0.00           C  
ATOM   1525  HG  LEU    98      56.247  58.355  38.612  1.00  0.00           H  
ATOM   1526  CD1 LEU    98      58.365  58.212  38.086  1.00  0.00           C  
ATOM   1527 HD11 LEU    98      59.323  57.827  38.437  1.00  0.00           H  
ATOM   1528 HD12 LEU    98      58.242  57.762  37.101  1.00  0.00           H  
ATOM   1529 HD13 LEU    98      58.359  59.294  37.952  1.00  0.00           H  
ATOM   1530  CD2 LEU    98      56.873  56.370  38.758  1.00  0.00           C  
ATOM   1531 HD21 LEU    98      55.988  56.018  39.290  1.00  0.00           H  
ATOM   1532 HD22 LEU    98      56.698  56.239  37.690  1.00  0.00           H  
ATOM   1533 HD23 LEU    98      57.690  55.733  39.097  1.00  0.00           H  
ATOM   1534  C   LEU    98      56.707  60.583  40.136  1.00  0.00           C  
ATOM   1535  O   LEU    98      57.152  61.192  39.148  1.00  0.00           O  
ATOM   1536  N   GLU    99      55.460  60.812  40.601  1.00  0.00           N  
ATOM   1537  H   GLU    99      55.188  60.211  41.366  1.00  0.00           H  
ATOM   1538  CA  GLU    99      54.411  61.700  40.149  1.00  0.00           C  
ATOM   1539  HA  GLU    99      54.976  62.617  39.978  1.00  0.00           H  
ATOM   1540  CB  GLU    99      53.814  61.429  38.783  1.00  0.00           C  
ATOM   1541  HB2 GLU    99      53.629  60.355  38.787  1.00  0.00           H  
ATOM   1542  HB3 GLU    99      54.545  61.611  37.995  1.00  0.00           H  
ATOM   1543  CG  GLU    99      52.447  62.075  38.363  1.00  0.00           C  
ATOM   1544  HG2 GLU    99      51.629  61.675  38.962  1.00  0.00           H  
ATOM   1545  HG3 GLU    99      52.324  61.838  37.306  1.00  0.00           H  
ATOM   1546  CD  GLU    99      52.157  63.686  38.386  1.00  0.00           C  
ATOM   1547  OE1 GLU    99      52.959  64.372  39.011  1.00  0.00           O  
ATOM   1548  OE2 GLU    99      51.247  64.212  37.648  1.00  0.00           O  
ATOM   1549  C   GLU    99      53.225  61.790  41.240  1.00  0.00           C  
ATOM   1550  O   GLU    99      52.823  60.776  41.780  1.00  0.00           O  
ATOM   1551  N   LYS   100      52.654  62.989  41.438  1.00  0.00           N  
ATOM   1552  H   LYS   100      52.885  63.683  40.742  1.00  0.00           H  
ATOM   1553  CA  LYS   100      51.632  63.338  42.441  1.00  0.00           C  
ATOM   1554  HA  LYS   100      51.612  62.520  43.162  1.00  0.00           H  
ATOM   1555  CB  LYS   100      51.956  64.678  43.168  1.00  0.00           C  
ATOM   1556  HB2 LYS   100      52.179  65.460  42.441  1.00  0.00           H  
ATOM   1557  HB3 LYS   100      52.911  64.541  43.675  1.00  0.00           H  
ATOM   1558  CG  LYS   100      50.886  65.227  44.127  1.00  0.00           C  
ATOM   1559  HG2 LYS   100      49.974  65.558  43.631  1.00  0.00           H  
ATOM   1560  HG3 LYS   100      51.391  66.059  44.617  1.00  0.00           H  
ATOM   1561  CD  LYS   100      50.599  64.311  45.354  1.00  0.00           C  
ATOM   1562  HD2 LYS   100      51.557  64.039  45.798  1.00  0.00           H  
ATOM   1563  HD3 LYS   100      50.122  63.388  45.025  1.00  0.00           H  
ATOM   1564  CE  LYS   100      49.812  64.971  46.455  1.00  0.00           C  
ATOM   1565  HE2 LYS   100      50.193  65.913  46.846  1.00  0.00           H  
ATOM   1566  HE3 LYS   100      49.862  64.391  47.376  1.00  0.00           H  
ATOM   1567  NZ  LYS   100      48.360  65.063  46.056  1.00  0.00           N  
ATOM   1568  HZ1 LYS   100      48.161  65.630  45.244  1.00  0.00           H  
ATOM   1569  HZ2 LYS   100      48.085  64.107  45.882  1.00  0.00           H  
ATOM   1570  HZ3 LYS   100      47.846  65.456  46.831  1.00  0.00           H  
ATOM   1571  C   LYS   100      50.247  63.462  41.759  1.00  0.00           C  
ATOM   1572  O   LYS   100      49.852  64.489  41.204  1.00  0.00           O  
ATOM   1573  N   MET   101      49.465  62.418  41.780  1.00  0.00           N  
ATOM   1574  H   MET   101      49.765  61.621  42.324  1.00  0.00           H  
ATOM   1575  CA  MET   101      48.115  62.432  41.224  1.00  0.00           C  
ATOM   1576  HA  MET   101      47.949  63.089  40.370  1.00  0.00           H  
ATOM   1577  CB  MET   101      47.624  61.015  40.804  1.00  0.00           C  
ATOM   1578  HB2 MET   101      46.644  61.086  40.331  1.00  0.00           H  
ATOM   1579  HB3 MET   101      47.801  60.247  41.557  1.00  0.00           H  
ATOM   1580  CG  MET   101      48.464  60.624  39.575  1.00  0.00           C  
ATOM   1581  HG2 MET   101      48.026  59.668  39.288  1.00  0.00           H  
ATOM   1582  HG3 MET   101      49.504  60.441  39.845  1.00  0.00           H  
ATOM   1583  SD  MET   101      48.472  61.790  38.160  1.00  0.00           S  
ATOM   1584  CE  MET   101      48.681  60.659  36.769  1.00  0.00           C  
ATOM   1585  HE1 MET   101      49.617  60.101  36.795  1.00  0.00           H  
ATOM   1586  HE2 MET   101      47.851  59.970  36.612  1.00  0.00           H  
ATOM   1587  HE3 MET   101      48.738  61.243  35.850  1.00  0.00           H  
ATOM   1588  C   MET   101      47.113  62.945  42.322  1.00  0.00           C  
ATOM   1589  O   MET   101      47.610  63.267  43.427  1.00  0.00           O  
ATOM   1590  N   THR   102      45.813  62.982  42.144  1.00  0.00           N  
ATOM   1591  H   THR   102      45.677  62.716  41.179  1.00  0.00           H  
ATOM   1592  CA  THR   102      44.957  63.854  42.940  1.00  0.00           C  
ATOM   1593  HA  THR   102      45.524  64.752  43.184  1.00  0.00           H  
ATOM   1594  CB  THR   102      43.710  64.379  42.167  1.00  0.00           C  
ATOM   1595  HB  THR   102      43.160  63.494  41.848  1.00  0.00           H  
ATOM   1596  CG2 THR   102      42.755  65.215  43.106  1.00  0.00           C  
ATOM   1597 HG21 THR   102      43.273  66.007  43.646  1.00  0.00           H  
ATOM   1598 HG22 THR   102      42.006  65.690  42.472  1.00  0.00           H  
ATOM   1599 HG23 THR   102      42.065  64.587  43.670  1.00  0.00           H  
ATOM   1600  OG1 THR   102      44.195  65.250  41.155  1.00  0.00           O  
ATOM   1601  HG1 THR   102      44.326  64.701  40.378  1.00  0.00           H  
ATOM   1602  C   THR   102      44.607  63.113  44.218  1.00  0.00           C  
ATOM   1603  O   THR   102      44.730  63.601  45.307  1.00  0.00           O  
ATOM   1604  N   ASP   103      43.972  61.968  44.051  1.00  0.00           N  
ATOM   1605  H   ASP   103      43.986  61.530  43.141  1.00  0.00           H  
ATOM   1606  CA  ASP   103      43.210  61.232  45.087  1.00  0.00           C  
ATOM   1607  HA  ASP   103      43.619  61.485  46.065  1.00  0.00           H  
ATOM   1608  CB  ASP   103      41.739  61.606  44.994  1.00  0.00           C  
ATOM   1609  HB2 ASP   103      41.443  61.607  43.945  1.00  0.00           H  
ATOM   1610  HB3 ASP   103      41.568  62.639  45.294  1.00  0.00           H  
ATOM   1611  CG  ASP   103      40.776  60.735  45.822  1.00  0.00           C  
ATOM   1612  OD1 ASP   103      39.563  60.670  45.540  1.00  0.00           O  
ATOM   1613  OD2 ASP   103      41.165  60.069  46.781  1.00  0.00           O  
ATOM   1614  C   ASP   103      43.309  59.726  44.923  1.00  0.00           C  
ATOM   1615  O   ASP   103      43.077  59.173  43.847  1.00  0.00           O  
ATOM   1616  N   SER   104      43.615  58.930  45.967  1.00  0.00           N  
ATOM   1617  H   SER   104      43.696  59.386  46.865  1.00  0.00           H  
ATOM   1618  CA  SER   104      43.477  57.433  46.160  1.00  0.00           C  
ATOM   1619  HA  SER   104      44.125  57.238  47.015  1.00  0.00           H  
ATOM   1620  CB  SER   104      42.094  57.090  46.584  1.00  0.00           C  
ATOM   1621  HB2 SER   104      42.028  56.030  46.833  1.00  0.00           H  
ATOM   1622  HB3 SER   104      41.303  57.258  45.853  1.00  0.00           H  
ATOM   1623  OG  SER   104      41.685  57.890  47.770  1.00  0.00           O  
ATOM   1624  HG  SER   104      41.426  58.752  47.437  1.00  0.00           H  
ATOM   1625  C   SER   104      43.892  56.653  44.932  1.00  0.00           C  
ATOM   1626  O   SER   104      43.039  56.255  44.091  1.00  0.00           O  
ATOM   1627  N   VAL   105      45.188  56.341  44.835  1.00  0.00           N  
ATOM   1628  H   VAL   105      45.894  56.735  45.440  1.00  0.00           H  
ATOM   1629  CA  VAL   105      45.713  55.189  43.937  1.00  0.00           C  
ATOM   1630  HA  VAL   105      45.315  55.546  42.987  1.00  0.00           H  
ATOM   1631  CB  VAL   105      47.301  55.179  43.862  1.00  0.00           C  
ATOM   1632  HB  VAL   105      47.702  54.754  44.783  1.00  0.00           H  
ATOM   1633  CG1 VAL   105      47.659  54.222  42.753  1.00  0.00           C  
ATOM   1634 HG11 VAL   105      47.697  54.712  41.780  1.00  0.00           H  
ATOM   1635 HG12 VAL   105      48.726  53.999  42.766  1.00  0.00           H  
ATOM   1636 HG13 VAL   105      47.210  53.231  42.809  1.00  0.00           H  
ATOM   1637  CG2 VAL   105      47.854  56.584  43.590  1.00  0.00           C  
ATOM   1638 HG21 VAL   105      47.346  57.164  42.819  1.00  0.00           H  
ATOM   1639 HG22 VAL   105      47.831  57.102  44.548  1.00  0.00           H  
ATOM   1640 HG23 VAL   105      48.904  56.553  43.298  1.00  0.00           H  
ATOM   1641  C   VAL   105      45.153  53.824  44.400  1.00  0.00           C  
ATOM   1642  O   VAL   105      45.530  53.421  45.479  1.00  0.00           O  
ATOM   1643  N   THR   106      44.240  53.316  43.676  1.00  0.00           N  
ATOM   1644  H   THR   106      44.235  53.595  42.706  1.00  0.00           H  
ATOM   1645  CA  THR   106      43.418  52.092  43.986  1.00  0.00           C  
ATOM   1646  HA  THR   106      43.405  51.879  45.055  1.00  0.00           H  
ATOM   1647  CB  THR   106      41.957  52.198  43.534  1.00  0.00           C  
ATOM   1648  HB  THR   106      41.423  51.256  43.652  1.00  0.00           H  
ATOM   1649  CG2 THR   106      41.261  53.150  44.538  1.00  0.00           C  
ATOM   1650 HG21 THR   106      41.974  53.961  44.691  1.00  0.00           H  
ATOM   1651 HG22 THR   106      40.304  53.492  44.143  1.00  0.00           H  
ATOM   1652 HG23 THR   106      41.035  52.559  45.425  1.00  0.00           H  
ATOM   1653  OG1 THR   106      41.793  52.783  42.182  1.00  0.00           O  
ATOM   1654  HG1 THR   106      41.923  52.172  41.453  1.00  0.00           H  
ATOM   1655  C   THR   106      44.077  50.760  43.402  1.00  0.00           C  
ATOM   1656  O   THR   106      43.650  49.752  43.999  1.00  0.00           O  
ATOM   1657  N   CYS   107      45.148  50.709  42.545  1.00  0.00           N  
ATOM   1658  H   CYS   107      45.578  51.514  42.112  1.00  0.00           H  
ATOM   1659  CA  CYS   107      45.779  49.406  42.233  1.00  0.00           C  
ATOM   1660  HA  CYS   107      46.082  48.894  43.147  1.00  0.00           H  
ATOM   1661  CB  CYS   107      44.780  48.684  41.347  1.00  0.00           C  
ATOM   1662  HB2 CYS   107      44.661  49.223  40.407  1.00  0.00           H  
ATOM   1663  HB3 CYS   107      43.801  48.611  41.820  1.00  0.00           H  
ATOM   1664  SG  CYS   107      45.328  47.042  40.937  1.00  0.00           S  
ATOM   1665  HG  CYS   107      45.505  46.859  42.249  1.00  0.00           H  
ATOM   1666  C   CYS   107      47.086  49.726  41.435  1.00  0.00           C  
ATOM   1667  O   CYS   107      47.137  50.802  40.720  1.00  0.00           O  
ATOM   1668  N   LEU   108      48.170  48.921  41.549  1.00  0.00           N  
ATOM   1669  H   LEU   108      48.038  48.135  42.170  1.00  0.00           H  
ATOM   1670  CA  LEU   108      49.382  49.106  40.765  1.00  0.00           C  
ATOM   1671  HA  LEU   108      49.211  49.709  39.873  1.00  0.00           H  
ATOM   1672  CB  LEU   108      50.473  49.682  41.648  1.00  0.00           C  
ATOM   1673  HB2 LEU   108      51.397  49.427  41.129  1.00  0.00           H  
ATOM   1674  HB3 LEU   108      50.418  48.986  42.484  1.00  0.00           H  
ATOM   1675  CG  LEU   108      50.633  51.098  42.155  1.00  0.00           C  
ATOM   1676  HG  LEU   108      49.707  51.491  42.574  1.00  0.00           H  
ATOM   1677  CD1 LEU   108      51.579  51.164  43.294  1.00  0.00           C  
ATOM   1678 HD11 LEU   108      51.120  50.748  44.191  1.00  0.00           H  
ATOM   1679 HD12 LEU   108      52.516  50.642  43.103  1.00  0.00           H  
ATOM   1680 HD13 LEU   108      51.741  52.174  43.670  1.00  0.00           H  
ATOM   1681  CD2 LEU   108      51.023  51.986  41.012  1.00  0.00           C  
ATOM   1682 HD21 LEU   108      50.831  53.009  41.336  1.00  0.00           H  
ATOM   1683 HD22 LEU   108      52.096  51.861  40.870  1.00  0.00           H  
ATOM   1684 HD23 LEU   108      50.456  51.757  40.109  1.00  0.00           H  
ATOM   1685  C   LEU   108      49.843  47.683  40.258  1.00  0.00           C  
ATOM   1686  O   LEU   108      49.717  46.644  40.957  1.00  0.00           O  
ATOM   1687  N   TYR   109      50.419  47.643  39.083  1.00  0.00           N  
ATOM   1688  H   TYR   109      50.493  48.504  38.560  1.00  0.00           H  
ATOM   1689  CA  TYR   109      51.030  46.500  38.449  1.00  0.00           C  
ATOM   1690  HA  TYR   109      51.446  45.819  39.191  1.00  0.00           H  
ATOM   1691  CB  TYR   109      49.964  45.653  37.809  1.00  0.00           C  
ATOM   1692  HB2 TYR   109      49.562  46.241  36.984  1.00  0.00           H  
ATOM   1693  HB3 TYR   109      49.106  45.553  38.475  1.00  0.00           H  
ATOM   1694  CG  TYR   109      50.280  44.279  37.253  1.00  0.00           C  
ATOM   1695  CD1 TYR   109      50.960  43.381  38.039  1.00  0.00           C  
ATOM   1696  HD1 TYR   109      51.289  43.712  39.013  1.00  0.00           H  
ATOM   1697  CE1 TYR   109      51.337  42.067  37.644  1.00  0.00           C  
ATOM   1698  HE1 TYR   109      51.879  41.356  38.250  1.00  0.00           H  
ATOM   1699  CZ  TYR   109      51.114  41.721  36.328  1.00  0.00           C  
ATOM   1700  OH  TYR   109      51.533  40.548  35.827  1.00  0.00           O  
ATOM   1701  HH  TYR   109      51.915  40.601  34.948  1.00  0.00           H  
ATOM   1702  CE2 TYR   109      50.320  42.512  35.476  1.00  0.00           C  
ATOM   1703  HE2 TYR   109      50.127  42.282  34.438  1.00  0.00           H  
ATOM   1704  CD2 TYR   109      49.897  43.842  35.922  1.00  0.00           C  
ATOM   1705  HD2 TYR   109      49.292  44.489  35.304  1.00  0.00           H  
ATOM   1706  C   TYR   109      52.122  46.880  37.401  1.00  0.00           C  
ATOM   1707  O   TYR   109      52.223  48.022  36.968  1.00  0.00           O  
ATOM   1708  N   CYS   110      52.922  45.926  36.995  1.00  0.00           N  
ATOM   1709  H   CYS   110      52.885  45.018  37.436  1.00  0.00           H  
ATOM   1710  CA  CYS   110      53.982  46.097  36.070  1.00  0.00           C  
ATOM   1711  HA  CYS   110      53.755  47.002  35.505  1.00  0.00           H  
ATOM   1712  CB  CYS   110      55.362  46.360  36.800  1.00  0.00           C  
ATOM   1713  HB2 CYS   110      55.578  45.435  37.334  1.00  0.00           H  
ATOM   1714  HB3 CYS   110      55.274  47.259  37.410  1.00  0.00           H  
ATOM   1715  SG  CYS   110      56.641  46.783  35.653  1.00  0.00           S  
ATOM   1716  HG  CYS   110      56.857  45.621  35.031  1.00  0.00           H  
ATOM   1717  C   CYS   110      54.067  44.774  35.164  1.00  0.00           C  
ATOM   1718  O   CYS   110      54.141  43.691  35.688  1.00  0.00           O  
ATOM   1719  N   ASN   111      54.072  45.025  33.867  1.00  0.00           N  
ATOM   1720  H   ASN   111      53.974  45.981  33.556  1.00  0.00           H  
ATOM   1721  CA  ASN   111      53.959  43.907  32.888  1.00  0.00           C  
ATOM   1722  HA  ASN   111      53.998  42.908  33.324  1.00  0.00           H  
ATOM   1723  CB  ASN   111      52.622  44.086  32.119  1.00  0.00           C  
ATOM   1724  HB2 ASN   111      52.483  45.141  31.882  1.00  0.00           H  
ATOM   1725  HB3 ASN   111      51.871  43.774  32.844  1.00  0.00           H  
ATOM   1726  CG  ASN   111      52.591  43.151  30.954  1.00  0.00           C  
ATOM   1727  OD1 ASN   111      52.552  41.960  31.136  1.00  0.00           O  
ATOM   1728  ND2 ASN   111      52.865  43.566  29.756  1.00  0.00           N  
ATOM   1729 HD21 ASN   111      52.868  43.014  28.910  1.00  0.00           H  
ATOM   1730 HD22 ASN   111      52.917  44.573  29.699  1.00  0.00           H  
ATOM   1731  C   ASN   111      55.181  44.073  31.916  1.00  0.00           C  
ATOM   1732  O   ASN   111      55.547  45.239  31.691  1.00  0.00           O  
ATOM   1733  N   SER   112      55.762  43.054  31.237  1.00  0.00           N  
ATOM   1734  H   SER   112      55.416  42.111  31.341  1.00  0.00           H  
ATOM   1735  CA  SER   112      56.862  43.166  30.221  1.00  0.00           C  
ATOM   1736  HA  SER   112      57.339  44.142  30.313  1.00  0.00           H  
ATOM   1737  CB  SER   112      57.909  42.088  30.534  1.00  0.00           C  
ATOM   1738  HB2 SER   112      57.523  41.083  30.363  1.00  0.00           H  
ATOM   1739  HB3 SER   112      58.294  42.333  31.523  1.00  0.00           H  
ATOM   1740  OG  SER   112      58.979  42.235  29.620  1.00  0.00           O  
ATOM   1741  HG  SER   112      58.787  41.516  29.014  1.00  0.00           H  
ATOM   1742  C   SER   112      56.349  43.100  28.779  1.00  0.00           C  
ATOM   1743  O   SER   112      56.493  42.088  28.158  1.00  0.00           O  
ATOM   1744  N   PHE   113      55.865  44.191  28.191  1.00  0.00           N  
ATOM   1745  H   PHE   113      55.932  45.056  28.709  1.00  0.00           H  
ATOM   1746  CA  PHE   113      55.337  44.343  26.794  1.00  0.00           C  
ATOM   1747  HA  PHE   113      54.525  43.620  26.722  1.00  0.00           H  
ATOM   1748  CB  PHE   113      54.695  45.726  26.684  1.00  0.00           C  
ATOM   1749  HB2 PHE   113      54.499  45.929  25.632  1.00  0.00           H  
ATOM   1750  HB3 PHE   113      55.436  46.458  27.004  1.00  0.00           H  
ATOM   1751  CG  PHE   113      53.378  45.838  27.620  1.00  0.00           C  
ATOM   1752  CD1 PHE   113      52.117  45.327  27.175  1.00  0.00           C  
ATOM   1753  HD1 PHE   113      51.984  44.858  26.212  1.00  0.00           H  
ATOM   1754  CE1 PHE   113      50.979  45.458  27.980  1.00  0.00           C  
ATOM   1755  HE1 PHE   113      50.035  45.261  27.494  1.00  0.00           H  
ATOM   1756  CZ  PHE   113      51.078  46.080  29.224  1.00  0.00           C  
ATOM   1757  HZ  PHE   113      50.159  46.327  29.734  1.00  0.00           H  
ATOM   1758  CE2 PHE   113      52.261  46.667  29.687  1.00  0.00           C  
ATOM   1759  HE2 PHE   113      52.367  47.298  30.558  1.00  0.00           H  
ATOM   1760  CD2 PHE   113      53.437  46.474  28.847  1.00  0.00           C  
ATOM   1761  HD2 PHE   113      54.377  46.824  29.248  1.00  0.00           H  
ATOM   1762  C   PHE   113      56.269  44.181  25.658  1.00  0.00           C  
ATOM   1763  O   PHE   113      57.274  44.902  25.583  1.00  0.00           O  
ATOM   1764  N   SER   114      56.061  43.190  24.800  1.00  0.00           N  
ATOM   1765  H   SER   114      55.146  42.763  24.818  1.00  0.00           H  
ATOM   1766  CA  SER   114      56.789  42.935  23.559  1.00  0.00           C  
ATOM   1767  HA  SER   114      57.860  42.823  23.731  1.00  0.00           H  
ATOM   1768  CB  SER   114      56.423  41.568  22.895  1.00  0.00           C  
ATOM   1769  HB2 SER   114      57.069  41.457  22.024  1.00  0.00           H  
ATOM   1770  HB3 SER   114      55.388  41.489  22.564  1.00  0.00           H  
ATOM   1771  OG  SER   114      56.684  40.366  23.729  1.00  0.00           O  
ATOM   1772  HG  SER   114      55.869  40.018  24.097  1.00  0.00           H  
ATOM   1773  C   SER   114      56.601  44.091  22.680  1.00  0.00           C  
ATOM   1774  O   SER   114      55.724  44.116  21.816  1.00  0.00           O  
ATOM   1775  N   LYS   115      57.449  45.135  22.768  1.00  0.00           N  
ATOM   1776  H   LYS   115      58.212  44.997  23.415  1.00  0.00           H  
ATOM   1777  CA  LYS   115      57.501  46.371  21.963  1.00  0.00           C  
ATOM   1778  HA  LYS   115      56.508  46.498  21.532  1.00  0.00           H  
ATOM   1779  CB  LYS   115      57.832  47.678  22.792  1.00  0.00           C  
ATOM   1780  HB2 LYS   115      57.865  48.575  22.175  1.00  0.00           H  
ATOM   1781  HB3 LYS   115      58.779  47.498  23.301  1.00  0.00           H  
ATOM   1782  CG  LYS   115      56.755  47.918  23.942  1.00  0.00           C  
ATOM   1783  HG2 LYS   115      57.227  48.638  24.610  1.00  0.00           H  
ATOM   1784  HG3 LYS   115      56.686  47.023  24.560  1.00  0.00           H  
ATOM   1785  CD  LYS   115      55.301  48.243  23.624  1.00  0.00           C  
ATOM   1786  HD2 LYS   115      54.766  47.965  24.532  1.00  0.00           H  
ATOM   1787  HD3 LYS   115      54.797  47.576  22.925  1.00  0.00           H  
ATOM   1788  CE  LYS   115      54.987  49.686  23.142  1.00  0.00           C  
ATOM   1789  HE2 LYS   115      55.500  49.739  22.182  1.00  0.00           H  
ATOM   1790  HE3 LYS   115      55.592  50.377  23.729  1.00  0.00           H  
ATOM   1791  NZ  LYS   115      53.576  50.004  22.975  1.00  0.00           N  
ATOM   1792  HZ1 LYS   115      53.364  50.913  22.591  1.00  0.00           H  
ATOM   1793  HZ2 LYS   115      53.099  49.370  22.350  1.00  0.00           H  
ATOM   1794  HZ3 LYS   115      52.939  49.879  23.749  1.00  0.00           H  
ATOM   1795  C   LYS   115      58.557  46.211  20.809  1.00  0.00           C  
ATOM   1796  O   LYS   115      59.736  46.271  21.050  1.00  0.00           O  
ATOM   1797  N   GLN   116      58.064  46.005  19.586  1.00  0.00           N  
ATOM   1798  H   GLN   116      57.063  46.116  19.501  1.00  0.00           H  
ATOM   1799  CA  GLN   116      58.791  45.478  18.435  1.00  0.00           C  
ATOM   1800  HA  GLN   116      58.065  45.043  17.749  1.00  0.00           H  
ATOM   1801  CB  GLN   116      59.445  46.672  17.726  1.00  0.00           C  
ATOM   1802  HB2 GLN   116      60.319  47.011  18.283  1.00  0.00           H  
ATOM   1803  HB3 GLN   116      58.896  47.601  17.568  1.00  0.00           H  
ATOM   1804  CG  GLN   116      59.871  46.135  16.337  1.00  0.00           C  
ATOM   1805  HG2 GLN   116      59.030  45.696  15.800  1.00  0.00           H  
ATOM   1806  HG3 GLN   116      60.520  45.287  16.558  1.00  0.00           H  
ATOM   1807  CD  GLN   116      60.527  47.194  15.489  1.00  0.00           C  
ATOM   1808  OE1 GLN   116      59.896  48.013  14.917  1.00  0.00           O  
ATOM   1809  NE2 GLN   116      61.808  47.046  15.271  1.00  0.00           N  
ATOM   1810 HE21 GLN   116      62.185  47.935  14.976  1.00  0.00           H  
ATOM   1811 HE22 GLN   116      62.376  46.448  15.854  1.00  0.00           H  
ATOM   1812  C   GLN   116      59.753  44.289  18.771  1.00  0.00           C  
ATOM   1813  O   GLN   116      60.999  44.462  18.799  1.00  0.00           O  
ATOM   1814  N   SER   117      59.132  43.156  19.148  1.00  0.00           N  
ATOM   1815  H   SER   117      58.130  43.032  19.169  1.00  0.00           H  
ATOM   1816  CA  SER   117      59.673  41.939  19.774  1.00  0.00           C  
ATOM   1817  HA  SER   117      58.802  41.298  19.916  1.00  0.00           H  
ATOM   1818  CB  SER   117      60.579  41.168  18.858  1.00  0.00           C  
ATOM   1819  HB2 SER   117      61.465  41.754  18.613  1.00  0.00           H  
ATOM   1820  HB3 SER   117      60.059  41.045  17.908  1.00  0.00           H  
ATOM   1821  OG  SER   117      60.785  39.966  19.468  1.00  0.00           O  
ATOM   1822  HG  SER   117      61.212  39.355  18.864  1.00  0.00           H  
ATOM   1823  C   SER   117      60.245  42.099  21.172  1.00  0.00           C  
ATOM   1824  O   SER   117      59.728  41.499  22.127  1.00  0.00           O  
ATOM   1825  N   LYS   118      61.131  43.060  21.315  1.00  0.00           N  
ATOM   1826  H   LYS   118      61.366  43.649  20.528  1.00  0.00           H  
ATOM   1827  CA  LYS   118      61.825  43.343  22.571  1.00  0.00           C  
ATOM   1828  HA  LYS   118      62.396  42.423  22.701  1.00  0.00           H  
ATOM   1829  CB  LYS   118      62.721  44.551  22.391  1.00  0.00           C  
ATOM   1830  HB2 LYS   118      62.164  45.394  21.981  1.00  0.00           H  
ATOM   1831  HB3 LYS   118      63.363  44.263  21.558  1.00  0.00           H  
ATOM   1832  CG  LYS   118      63.628  44.891  23.619  1.00  0.00           C  
ATOM   1833  HG2 LYS   118      64.126  43.956  23.872  1.00  0.00           H  
ATOM   1834  HG3 LYS   118      62.950  45.151  24.432  1.00  0.00           H  
ATOM   1835  CD  LYS   118      64.507  46.013  23.269  1.00  0.00           C  
ATOM   1836  HD2 LYS   118      63.898  46.872  22.987  1.00  0.00           H  
ATOM   1837  HD3 LYS   118      65.257  45.803  22.507  1.00  0.00           H  
ATOM   1838  CE  LYS   118      65.335  46.503  24.438  1.00  0.00           C  
ATOM   1839  HE2 LYS   118      65.865  45.678  24.915  1.00  0.00           H  
ATOM   1840  HE3 LYS   118      64.575  46.847  25.140  1.00  0.00           H  
ATOM   1841  NZ  LYS   118      66.316  47.594  24.018  1.00  0.00           N  
ATOM   1842  HZ1 LYS   118      67.020  47.741  24.727  1.00  0.00           H  
ATOM   1843  HZ2 LYS   118      66.637  47.295  23.108  1.00  0.00           H  
ATOM   1844  HZ3 LYS   118      65.855  48.488  23.925  1.00  0.00           H  
ATOM   1845  C   LYS   118      60.859  43.523  23.819  1.00  0.00           C  
ATOM   1846  O   LYS   118      60.161  44.573  23.904  1.00  0.00           O  
ATOM   1847  N   GLN   119      61.090  42.748  24.810  1.00  0.00           N  
ATOM   1848  H   GLN   119      61.757  42.005  24.658  1.00  0.00           H  
ATOM   1849  CA  GLN   119      60.247  42.729  25.963  1.00  0.00           C  
ATOM   1850  HA  GLN   119      59.244  43.076  25.714  1.00  0.00           H  
ATOM   1851  CB  GLN   119      60.203  41.352  26.588  1.00  0.00           C  
ATOM   1852  HB2 GLN   119      59.606  41.418  27.497  1.00  0.00           H  
ATOM   1853  HB3 GLN   119      61.237  41.125  26.847  1.00  0.00           H  
ATOM   1854  CG  GLN   119      59.572  40.245  25.702  1.00  0.00           C  
ATOM   1855  HG2 GLN   119      60.178  40.069  24.813  1.00  0.00           H  
ATOM   1856  HG3 GLN   119      58.583  40.567  25.376  1.00  0.00           H  
ATOM   1857  CD  GLN   119      59.406  38.905  26.475  1.00  0.00           C  
ATOM   1858  OE1 GLN   119      58.570  38.862  27.366  1.00  0.00           O  
ATOM   1859  NE2 GLN   119      60.015  37.818  26.118  1.00  0.00           N  
ATOM   1860 HE21 GLN   119      60.851  37.822  25.551  1.00  0.00           H  
ATOM   1861 HE22 GLN   119      59.766  36.943  26.557  1.00  0.00           H  
ATOM   1862  C   GLN   119      60.726  43.699  27.061  1.00  0.00           C  
ATOM   1863  O   GLN   119      61.773  43.548  27.654  1.00  0.00           O  
ATOM   1864  N   LYS   120      60.016  44.835  26.991  1.00  0.00           N  
ATOM   1865  H   LYS   120      59.112  44.734  26.553  1.00  0.00           H  
ATOM   1866  CA  LYS   120      60.207  46.110  27.747  1.00  0.00           C  
ATOM   1867  HA  LYS   120      61.174  46.083  28.249  1.00  0.00           H  
ATOM   1868  CB  LYS   120      60.040  47.356  26.814  1.00  0.00           C  
ATOM   1869  HB2 LYS   120      60.014  48.192  27.513  1.00  0.00           H  
ATOM   1870  HB3 LYS   120      59.133  47.213  26.227  1.00  0.00           H  
ATOM   1871  CG  LYS   120      61.199  47.516  25.708  1.00  0.00           C  
ATOM   1872  HG2 LYS   120      61.091  46.886  24.826  1.00  0.00           H  
ATOM   1873  HG3 LYS   120      62.163  47.296  26.168  1.00  0.00           H  
ATOM   1874  CD  LYS   120      61.308  48.918  25.172  1.00  0.00           C  
ATOM   1875  HD2 LYS   120      60.331  49.123  24.734  1.00  0.00           H  
ATOM   1876  HD3 LYS   120      62.113  49.033  24.447  1.00  0.00           H  
ATOM   1877  CE  LYS   120      61.740  49.892  26.283  1.00  0.00           C  
ATOM   1878  HE2 LYS   120      62.696  49.490  26.620  1.00  0.00           H  
ATOM   1879  HE3 LYS   120      61.144  49.849  27.194  1.00  0.00           H  
ATOM   1880  NZ  LYS   120      61.959  51.282  25.868  1.00  0.00           N  
ATOM   1881  HZ1 LYS   120      61.170  51.878  25.664  1.00  0.00           H  
ATOM   1882  HZ2 LYS   120      62.579  51.828  26.449  1.00  0.00           H  
ATOM   1883  HZ3 LYS   120      62.517  51.321  25.027  1.00  0.00           H  
ATOM   1884  C   LYS   120      59.237  46.317  28.900  1.00  0.00           C  
ATOM   1885  O   LYS   120      58.044  45.999  28.761  1.00  0.00           O  
ATOM   1886  N   ASN   121      59.632  46.878  30.021  1.00  0.00           N  
ATOM   1887  H   ASN   121      60.464  47.438  29.899  1.00  0.00           H  
ATOM   1888  CA  ASN   121      58.845  46.918  31.227  1.00  0.00           C  
ATOM   1889  HA  ASN   121      58.160  46.073  31.162  1.00  0.00           H  
ATOM   1890  CB  ASN   121      59.723  46.595  32.406  1.00  0.00           C  
ATOM   1891  HB2 ASN   121      59.194  46.652  33.358  1.00  0.00           H  
ATOM   1892  HB3 ASN   121      60.618  47.212  32.489  1.00  0.00           H  
ATOM   1893  CG  ASN   121      60.249  45.170  32.391  1.00  0.00           C  
ATOM   1894  OD1 ASN   121      59.446  44.293  32.654  1.00  0.00           O  
ATOM   1895  ND2 ASN   121      61.506  44.896  32.211  1.00  0.00           N  
ATOM   1896 HD21 ASN   121      61.810  43.932  32.215  1.00  0.00           H  
ATOM   1897 HD22 ASN   121      62.201  45.587  31.967  1.00  0.00           H  
ATOM   1898  C   ASN   121      58.032  48.210  31.399  1.00  0.00           C  
ATOM   1899  O   ASN   121      58.483  49.357  31.100  1.00  0.00           O  
ATOM   1900  N   PHE   122      56.751  48.030  31.806  1.00  0.00           N  
ATOM   1901  H   PHE   122      56.426  47.079  31.899  1.00  0.00           H  
ATOM   1902  CA  PHE   122      55.857  49.169  31.955  1.00  0.00           C  
ATOM   1903  HA  PHE   122      56.499  50.043  32.072  1.00  0.00           H  
ATOM   1904  CB  PHE   122      54.971  49.484  30.747  1.00  0.00           C  
ATOM   1905  HB2 PHE   122      54.333  50.352  30.914  1.00  0.00           H  
ATOM   1906  HB3 PHE   122      54.348  48.607  30.576  1.00  0.00           H  
ATOM   1907  CG  PHE   122      55.641  49.800  29.424  1.00  0.00           C  
ATOM   1908  CD1 PHE   122      55.601  51.093  28.837  1.00  0.00           C  
ATOM   1909  HD1 PHE   122      55.060  51.850  29.385  1.00  0.00           H  
ATOM   1910  CE1 PHE   122      56.081  51.353  27.552  1.00  0.00           C  
ATOM   1911  HE1 PHE   122      55.940  52.350  27.163  1.00  0.00           H  
ATOM   1912  CZ  PHE   122      56.881  50.357  26.880  1.00  0.00           C  
ATOM   1913  HZ  PHE   122      57.319  50.529  25.908  1.00  0.00           H  
ATOM   1914  CE2 PHE   122      56.846  49.035  27.392  1.00  0.00           C  
ATOM   1915  HE2 PHE   122      57.345  48.293  26.786  1.00  0.00           H  
ATOM   1916  CD2 PHE   122      56.200  48.784  28.623  1.00  0.00           C  
ATOM   1917  HD2 PHE   122      56.248  47.750  28.931  1.00  0.00           H  
ATOM   1918  C   PHE   122      55.057  49.011  33.297  1.00  0.00           C  
ATOM   1919  O   PHE   122      54.234  48.068  33.454  1.00  0.00           O  
ATOM   1920  N   LEU   123      55.238  49.979  34.212  1.00  0.00           N  
ATOM   1921  H   LEU   123      55.846  50.739  33.942  1.00  0.00           H  
ATOM   1922  CA  LEU   123      54.379  50.191  35.415  1.00  0.00           C  
ATOM   1923  HA  LEU   123      54.303  49.170  35.791  1.00  0.00           H  
ATOM   1924  CB  LEU   123      55.140  51.089  36.426  1.00  0.00           C  
ATOM   1925  HB2 LEU   123      55.412  51.974  35.851  1.00  0.00           H  
ATOM   1926  HB3 LEU   123      55.987  50.504  36.785  1.00  0.00           H  
ATOM   1927  CG  LEU   123      54.316  51.587  37.662  1.00  0.00           C  
ATOM   1928  HG  LEU   123      53.280  51.725  37.351  1.00  0.00           H  
ATOM   1929  CD1 LEU   123      54.366  50.480  38.744  1.00  0.00           C  
ATOM   1930 HD11 LEU   123      55.364  50.508  39.180  1.00  0.00           H  
ATOM   1931 HD12 LEU   123      53.615  50.679  39.508  1.00  0.00           H  
ATOM   1932 HD13 LEU   123      54.147  49.523  38.271  1.00  0.00           H  
ATOM   1933  CD2 LEU   123      54.945  52.868  38.343  1.00  0.00           C  
ATOM   1934 HD21 LEU   123      55.838  52.454  38.811  1.00  0.00           H  
ATOM   1935 HD22 LEU   123      55.263  53.587  37.587  1.00  0.00           H  
ATOM   1936 HD23 LEU   123      54.179  53.358  38.944  1.00  0.00           H  
ATOM   1937  C   LEU   123      53.026  50.799  35.038  1.00  0.00           C  
ATOM   1938  O   LEU   123      53.015  51.805  34.385  1.00  0.00           O  
ATOM   1939  N   LEU   124      51.893  50.235  35.481  1.00  0.00           N  
ATOM   1940  H   LEU   124      52.049  49.352  35.945  1.00  0.00           H  
ATOM   1941  CA  LEU   124      50.548  50.736  35.160  1.00  0.00           C  
ATOM   1942  HA  LEU   124      50.618  51.663  34.592  1.00  0.00           H  
ATOM   1943  CB  LEU   124      49.694  49.584  34.579  1.00  0.00           C  
ATOM   1944  HB2 LEU   124      48.754  50.049  34.285  1.00  0.00           H  
ATOM   1945  HB3 LEU   124      49.359  48.904  35.362  1.00  0.00           H  
ATOM   1946  CG  LEU   124      50.217  48.895  33.322  1.00  0.00           C  
ATOM   1947  HG  LEU   124      50.729  49.633  32.704  1.00  0.00           H  
ATOM   1948  CD1 LEU   124      51.046  47.651  33.656  1.00  0.00           C  
ATOM   1949 HD11 LEU   124      51.236  47.203  32.681  1.00  0.00           H  
ATOM   1950 HD12 LEU   124      51.913  47.928  34.254  1.00  0.00           H  
ATOM   1951 HD13 LEU   124      50.417  47.024  34.288  1.00  0.00           H  
ATOM   1952  CD2 LEU   124      49.063  48.387  32.412  1.00  0.00           C  
ATOM   1953 HD21 LEU   124      49.508  47.962  31.512  1.00  0.00           H  
ATOM   1954 HD22 LEU   124      48.336  47.739  32.901  1.00  0.00           H  
ATOM   1955 HD23 LEU   124      48.618  49.315  32.053  1.00  0.00           H  
ATOM   1956  C   LEU   124      49.934  51.172  36.542  1.00  0.00           C  
ATOM   1957  O   LEU   124      49.926  50.442  37.538  1.00  0.00           O  
ATOM   1958  N   VAL   125      49.278  52.327  36.582  1.00  0.00           N  
ATOM   1959  H   VAL   125      49.187  52.890  35.748  1.00  0.00           H  
ATOM   1960  CA  VAL   125      48.863  53.020  37.843  1.00  0.00           C  
ATOM   1961  HA  VAL   125      49.060  52.521  38.792  1.00  0.00           H  
ATOM   1962  CB  VAL   125      49.562  54.408  37.960  1.00  0.00           C  
ATOM   1963  HB  VAL   125      49.435  55.011  37.060  1.00  0.00           H  
ATOM   1964  CG1 VAL   125      49.298  55.114  39.277  1.00  0.00           C  
ATOM   1965 HG11 VAL   125      48.260  55.394  39.455  1.00  0.00           H  
ATOM   1966 HG12 VAL   125      49.814  54.600  40.088  1.00  0.00           H  
ATOM   1967 HG13 VAL   125      49.806  56.075  39.352  1.00  0.00           H  
ATOM   1968  CG2 VAL   125      51.133  54.003  38.026  1.00  0.00           C  
ATOM   1969 HG21 VAL   125      51.394  53.433  37.135  1.00  0.00           H  
ATOM   1970 HG22 VAL   125      51.743  54.904  38.091  1.00  0.00           H  
ATOM   1971 HG23 VAL   125      51.374  53.439  38.927  1.00  0.00           H  
ATOM   1972  C   VAL   125      47.299  53.383  37.787  1.00  0.00           C  
ATOM   1973  O   VAL   125      46.842  54.251  37.044  1.00  0.00           O  
ATOM   1974  N   GLY   126      46.561  52.658  38.595  1.00  0.00           N  
ATOM   1975  H   GLY   126      46.967  51.848  39.042  1.00  0.00           H  
ATOM   1976  CA  GLY   126      45.066  52.676  38.632  1.00  0.00           C  
ATOM   1977  HA2 GLY   126      44.666  51.686  38.852  1.00  0.00           H  
ATOM   1978  HA3 GLY   126      44.765  53.071  37.661  1.00  0.00           H  
ATOM   1979  C   GLY   126      44.603  53.645  39.745  1.00  0.00           C  
ATOM   1980  O   GLY   126      45.081  53.668  40.908  1.00  0.00           O  
ATOM   1981  N   THR   127      43.593  54.468  39.520  1.00  0.00           N  
ATOM   1982  H   THR   127      43.247  54.575  38.577  1.00  0.00           H  
ATOM   1983  CA  THR   127      43.021  55.474  40.488  1.00  0.00           C  
ATOM   1984  HA  THR   127      43.470  55.214  41.447  1.00  0.00           H  
ATOM   1985  CB  THR   127      43.488  56.899  40.128  1.00  0.00           C  
ATOM   1986  HB  THR   127      42.786  57.601  40.578  1.00  0.00           H  
ATOM   1987  CG2 THR   127      44.947  57.195  40.614  1.00  0.00           C  
ATOM   1988 HG21 THR   127      45.250  58.133  40.149  1.00  0.00           H  
ATOM   1989 HG22 THR   127      45.040  57.222  41.700  1.00  0.00           H  
ATOM   1990 HG23 THR   127      45.627  56.456  40.189  1.00  0.00           H  
ATOM   1991  OG1 THR   127      43.386  57.160  38.791  1.00  0.00           O  
ATOM   1992  HG1 THR   127      42.479  57.419  38.610  1.00  0.00           H  
ATOM   1993  C   THR   127      41.548  55.482  40.816  1.00  0.00           C  
ATOM   1994  O   THR   127      40.713  55.076  39.989  1.00  0.00           O  
ATOM   1995  N   ALA   128      41.033  55.956  42.003  1.00  0.00           N  
ATOM   1996  H   ALA   128      41.679  56.386  42.650  1.00  0.00           H  
ATOM   1997  CA  ALA   128      39.642  55.910  42.427  1.00  0.00           C  
ATOM   1998  HA  ALA   128      39.334  54.871  42.316  1.00  0.00           H  
ATOM   1999  CB  ALA   128      39.673  56.386  43.932  1.00  0.00           C  
ATOM   2000  HB1 ALA   128      40.072  57.400  43.918  1.00  0.00           H  
ATOM   2001  HB2 ALA   128      38.643  56.399  44.287  1.00  0.00           H  
ATOM   2002  HB3 ALA   128      40.198  55.716  44.613  1.00  0.00           H  
ATOM   2003  C   ALA   128      38.601  56.562  41.477  1.00  0.00           C  
ATOM   2004  O   ALA   128      37.471  56.121  41.370  1.00  0.00           O  
ATOM   2005  N   ASP   129      39.125  57.618  40.715  1.00  0.00           N  
ATOM   2006  H   ASP   129      40.078  57.904  40.887  1.00  0.00           H  
ATOM   2007  CA  ASP   129      38.341  58.101  39.591  1.00  0.00           C  
ATOM   2008  HA  ASP   129      37.403  58.439  40.031  1.00  0.00           H  
ATOM   2009  CB  ASP   129      38.939  59.398  39.085  1.00  0.00           C  
ATOM   2010  HB2 ASP   129      38.960  60.043  39.963  1.00  0.00           H  
ATOM   2011  HB3 ASP   129      38.203  59.775  38.375  1.00  0.00           H  
ATOM   2012  CG  ASP   129      40.407  59.223  38.520  1.00  0.00           C  
ATOM   2013  OD1 ASP   129      40.939  58.163  38.461  1.00  0.00           O  
ATOM   2014  OD2 ASP   129      40.985  60.261  38.059  1.00  0.00           O  
ATOM   2015  C   ASP   129      38.010  57.205  38.369  1.00  0.00           C  
ATOM   2016  O   ASP   129      37.009  57.403  37.574  1.00  0.00           O  
ATOM   2017  N   GLY   130      38.826  56.203  38.082  1.00  0.00           N  
ATOM   2018  H   GLY   130      39.612  56.078  38.704  1.00  0.00           H  
ATOM   2019  CA  GLY   130      38.687  55.262  36.882  1.00  0.00           C  
ATOM   2020  HA2 GLY   130      37.700  55.301  36.422  1.00  0.00           H  
ATOM   2021  HA3 GLY   130      38.992  54.301  37.296  1.00  0.00           H  
ATOM   2022  C   GLY   130      39.723  55.594  35.747  1.00  0.00           C  
ATOM   2023  O   GLY   130      39.501  55.176  34.571  1.00  0.00           O  
ATOM   2024  N   LYS   131      40.820  56.179  36.081  1.00  0.00           N  
ATOM   2025  H   LYS   131      40.925  56.416  37.057  1.00  0.00           H  
ATOM   2026  CA  LYS   131      41.972  56.349  35.193  1.00  0.00           C  
ATOM   2027  HA  LYS   131      41.524  56.185  34.213  1.00  0.00           H  
ATOM   2028  CB  LYS   131      42.500  57.773  35.194  1.00  0.00           C  
ATOM   2029  HB2 LYS   131      43.216  57.897  34.382  1.00  0.00           H  
ATOM   2030  HB3 LYS   131      42.997  57.902  36.155  1.00  0.00           H  
ATOM   2031  CG  LYS   131      41.372  58.817  34.967  1.00  0.00           C  
ATOM   2032  HG2 LYS   131      40.781  58.654  35.869  1.00  0.00           H  
ATOM   2033  HG3 LYS   131      40.985  58.473  34.008  1.00  0.00           H  
ATOM   2034  CD  LYS   131      41.916  60.241  34.838  1.00  0.00           C  
ATOM   2035  HD2 LYS   131      42.513  60.245  33.926  1.00  0.00           H  
ATOM   2036  HD3 LYS   131      42.650  60.568  35.573  1.00  0.00           H  
ATOM   2037  CE  LYS   131      40.766  61.196  34.681  1.00  0.00           C  
ATOM   2038  HE2 LYS   131      40.277  60.836  33.777  1.00  0.00           H  
ATOM   2039  HE3 LYS   131      41.098  62.233  34.622  1.00  0.00           H  
ATOM   2040  NZ  LYS   131      39.710  61.045  35.740  1.00  0.00           N  
ATOM   2041  HZ1 LYS   131      40.186  60.806  36.598  1.00  0.00           H  
ATOM   2042  HZ2 LYS   131      39.228  61.926  35.851  1.00  0.00           H  
ATOM   2043  HZ3 LYS   131      39.049  60.306  35.549  1.00  0.00           H  
ATOM   2044  C   LYS   131      43.090  55.305  35.394  1.00  0.00           C  
ATOM   2045  O   LYS   131      43.250  54.780  36.501  1.00  0.00           O  
ATOM   2046  N   LEU   132      43.748  55.026  34.302  1.00  0.00           N  
ATOM   2047  H   LEU   132      43.387  55.346  33.415  1.00  0.00           H  
ATOM   2048  CA  LEU   132      45.008  54.292  34.270  1.00  0.00           C  
ATOM   2049  HA  LEU   132      45.221  54.021  35.304  1.00  0.00           H  
ATOM   2050  CB  LEU   132      44.829  52.965  33.461  1.00  0.00           C  
ATOM   2051  HB2 LEU   132      44.814  53.220  32.402  1.00  0.00           H  
ATOM   2052  HB3 LEU   132      43.892  52.504  33.776  1.00  0.00           H  
ATOM   2053  CG  LEU   132      46.009  51.986  33.711  1.00  0.00           C  
ATOM   2054  HG  LEU   132      46.970  52.464  33.519  1.00  0.00           H  
ATOM   2055  CD1 LEU   132      46.042  51.424  35.148  1.00  0.00           C  
ATOM   2056 HD11 LEU   132      45.080  51.006  35.445  1.00  0.00           H  
ATOM   2057 HD12 LEU   132      46.747  50.593  35.176  1.00  0.00           H  
ATOM   2058 HD13 LEU   132      46.385  52.175  35.860  1.00  0.00           H  
ATOM   2059  CD2 LEU   132      45.909  50.759  32.794  1.00  0.00           C  
ATOM   2060 HD21 LEU   132      45.089  50.113  33.106  1.00  0.00           H  
ATOM   2061 HD22 LEU   132      46.059  50.894  31.723  1.00  0.00           H  
ATOM   2062 HD23 LEU   132      46.728  50.101  33.087  1.00  0.00           H  
ATOM   2063  C   LEU   132      46.170  55.102  33.651  1.00  0.00           C  
ATOM   2064  O   LEU   132      46.179  55.490  32.563  1.00  0.00           O  
ATOM   2065  N   ALA   133      47.216  55.376  34.378  1.00  0.00           N  
ATOM   2066  H   ALA   133      47.053  55.142  35.347  1.00  0.00           H  
ATOM   2067  CA  ALA   133      48.446  55.934  33.870  1.00  0.00           C  
ATOM   2068  HA  ALA   133      48.238  56.457  32.936  1.00  0.00           H  
ATOM   2069  CB  ALA   133      48.784  57.073  34.777  1.00  0.00           C  
ATOM   2070  HB1 ALA   133      49.777  57.513  34.685  1.00  0.00           H  
ATOM   2071  HB2 ALA   133      48.027  57.857  34.763  1.00  0.00           H  
ATOM   2072  HB3 ALA   133      48.700  56.670  35.786  1.00  0.00           H  
ATOM   2073  C   ALA   133      49.527  54.786  33.635  1.00  0.00           C  
ATOM   2074  O   ALA   133      49.812  53.976  34.529  1.00  0.00           O  
ATOM   2075  N   ILE   134      50.280  54.845  32.497  1.00  0.00           N  
ATOM   2076  H   ILE   134      50.036  55.562  31.829  1.00  0.00           H  
ATOM   2077  CA  ILE   134      51.328  53.915  32.150  1.00  0.00           C  
ATOM   2078  HA  ILE   134      51.347  53.109  32.883  1.00  0.00           H  
ATOM   2079  CB  ILE   134      51.047  53.164  30.770  1.00  0.00           C  
ATOM   2080  HB  ILE   134      51.009  53.916  29.982  1.00  0.00           H  
ATOM   2081  CG2 ILE   134      52.131  52.180  30.435  1.00  0.00           C  
ATOM   2082 HG21 ILE   134      53.046  52.633  30.054  1.00  0.00           H  
ATOM   2083 HG22 ILE   134      52.402  51.528  31.266  1.00  0.00           H  
ATOM   2084 HG23 ILE   134      51.862  51.458  29.663  1.00  0.00           H  
ATOM   2085  CG1 ILE   134      49.646  52.460  30.806  1.00  0.00           C  
ATOM   2086 HG12 ILE   134      49.255  52.343  31.817  1.00  0.00           H  
ATOM   2087 HG13 ILE   134      49.791  51.502  30.308  1.00  0.00           H  
ATOM   2088  CD1 ILE   134      48.473  53.169  30.152  1.00  0.00           C  
ATOM   2089 HD11 ILE   134      48.300  54.077  30.730  1.00  0.00           H  
ATOM   2090 HD12 ILE   134      48.681  53.423  29.113  1.00  0.00           H  
ATOM   2091 HD13 ILE   134      47.587  52.535  30.130  1.00  0.00           H  
ATOM   2092  C   ILE   134      52.717  54.559  32.078  1.00  0.00           C  
ATOM   2093  O   ILE   134      52.890  55.460  31.253  1.00  0.00           O  
ATOM   2094  N   PHE   135      53.678  54.028  32.788  1.00  0.00           N  
ATOM   2095  H   PHE   135      53.436  53.204  33.319  1.00  0.00           H  
ATOM   2096  CA  PHE   135      55.015  54.586  33.052  1.00  0.00           C  
ATOM   2097  HA  PHE   135      55.164  55.563  32.593  1.00  0.00           H  
ATOM   2098  CB  PHE   135      55.235  54.780  34.570  1.00  0.00           C  
ATOM   2099  HB2 PHE   135      56.309  54.969  34.590  1.00  0.00           H  
ATOM   2100  HB3 PHE   135      55.060  53.906  35.197  1.00  0.00           H  
ATOM   2101  CG  PHE   135      54.459  55.979  35.094  1.00  0.00           C  
ATOM   2102  CD1 PHE   135      53.177  55.945  35.555  1.00  0.00           C  
ATOM   2103  HD1 PHE   135      52.520  55.093  35.470  1.00  0.00           H  
ATOM   2104  CE1 PHE   135      52.603  57.078  36.057  1.00  0.00           C  
ATOM   2105  HE1 PHE   135      51.570  57.030  36.367  1.00  0.00           H  
ATOM   2106  CZ  PHE   135      53.405  58.223  36.353  1.00  0.00           C  
ATOM   2107  HZ  PHE   135      53.014  59.136  36.777  1.00  0.00           H  
ATOM   2108  CE2 PHE   135      54.766  58.314  35.899  1.00  0.00           C  
ATOM   2109  HE2 PHE   135      55.329  59.219  36.070  1.00  0.00           H  
ATOM   2110  CD2 PHE   135      55.233  57.175  35.229  1.00  0.00           C  
ATOM   2111  HD2 PHE   135      56.250  57.319  34.895  1.00  0.00           H  
ATOM   2112  C   PHE   135      56.061  53.607  32.506  1.00  0.00           C  
ATOM   2113  O   PHE   135      56.169  52.503  32.972  1.00  0.00           O  
ATOM   2114  N   GLU   136      56.898  54.046  31.601  1.00  0.00           N  
ATOM   2115  H   GLU   136      56.901  54.983  31.225  1.00  0.00           H  
ATOM   2116  CA  GLU   136      58.079  53.277  31.059  1.00  0.00           C  
ATOM   2117  HA  GLU   136      57.685  52.336  30.674  1.00  0.00           H  
ATOM   2118  CB  GLU   136      58.624  54.130  29.824  1.00  0.00           C  
ATOM   2119  HB2 GLU   136      59.589  53.686  29.579  1.00  0.00           H  
ATOM   2120  HB3 GLU   136      58.681  55.141  30.225  1.00  0.00           H  
ATOM   2121  CG  GLU   136      57.721  54.083  28.638  1.00  0.00           C  
ATOM   2122  HG2 GLU   136      56.711  54.465  28.788  1.00  0.00           H  
ATOM   2123  HG3 GLU   136      57.564  53.025  28.429  1.00  0.00           H  
ATOM   2124  CD  GLU   136      58.251  54.800  27.348  1.00  0.00           C  
ATOM   2125  OE1 GLU   136      57.531  55.697  26.829  1.00  0.00           O  
ATOM   2126  OE2 GLU   136      59.343  54.462  26.929  1.00  0.00           O  
ATOM   2127  C   GLU   136      59.190  53.047  32.157  1.00  0.00           C  
ATOM   2128  O   GLU   136      59.506  54.009  32.840  1.00  0.00           O  
ATOM   2129  N   ASP   137      59.647  51.854  32.434  1.00  0.00           N  
ATOM   2130  H   ASP   137      59.469  51.169  31.714  1.00  0.00           H  
ATOM   2131  CA  ASP   137      60.399  51.424  33.625  1.00  0.00           C  
ATOM   2132  HA  ASP   137      59.725  51.540  34.473  1.00  0.00           H  
ATOM   2133  CB  ASP   137      60.685  49.972  33.512  1.00  0.00           C  
ATOM   2134  HB2 ASP   137      59.819  49.371  33.234  1.00  0.00           H  
ATOM   2135  HB3 ASP   137      61.039  49.670  34.498  1.00  0.00           H  
ATOM   2136  CG  ASP   137      61.786  49.791  32.403  1.00  0.00           C  
ATOM   2137  OD1 ASP   137      61.588  50.153  31.233  1.00  0.00           O  
ATOM   2138  OD2 ASP   137      62.856  49.228  32.716  1.00  0.00           O  
ATOM   2139  C   ASP   137      61.641  52.308  33.917  1.00  0.00           C  
ATOM   2140  O   ASP   137      61.945  52.523  35.122  1.00  0.00           O  
ATOM   2141  N   LYS   138      62.345  52.828  32.908  1.00  0.00           N  
ATOM   2142  H   LYS   138      62.109  52.486  31.987  1.00  0.00           H  
ATOM   2143  CA  LYS   138      63.316  53.917  33.016  1.00  0.00           C  
ATOM   2144  HA  LYS   138      64.146  53.509  33.594  1.00  0.00           H  
ATOM   2145  CB  LYS   138      63.772  54.434  31.613  1.00  0.00           C  
ATOM   2146  HB2 LYS   138      64.232  53.616  31.058  1.00  0.00           H  
ATOM   2147  HB3 LYS   138      64.516  55.191  31.858  1.00  0.00           H  
ATOM   2148  CG  LYS   138      62.811  55.164  30.661  1.00  0.00           C  
ATOM   2149  HG2 LYS   138      62.466  56.078  31.146  1.00  0.00           H  
ATOM   2150  HG3 LYS   138      61.971  54.500  30.457  1.00  0.00           H  
ATOM   2151  CD  LYS   138      63.599  55.539  29.370  1.00  0.00           C  
ATOM   2152  HD2 LYS   138      63.726  54.638  28.770  1.00  0.00           H  
ATOM   2153  HD3 LYS   138      64.491  56.071  29.702  1.00  0.00           H  
ATOM   2154  CE  LYS   138      62.686  56.561  28.596  1.00  0.00           C  
ATOM   2155  HE2 LYS   138      62.773  57.542  29.063  1.00  0.00           H  
ATOM   2156  HE3 LYS   138      61.685  56.141  28.686  1.00  0.00           H  
ATOM   2157  NZ  LYS   138      63.116  56.604  27.156  1.00  0.00           N  
ATOM   2158  HZ1 LYS   138      62.996  55.676  26.776  1.00  0.00           H  
ATOM   2159  HZ2 LYS   138      62.573  57.287  26.647  1.00  0.00           H  
ATOM   2160  HZ3 LYS   138      64.062  56.949  27.086  1.00  0.00           H  
ATOM   2161  C   LYS   138      62.905  55.087  33.886  1.00  0.00           C  
ATOM   2162  O   LYS   138      63.734  55.719  34.581  1.00  0.00           O  
ATOM   2163  N   THR   139      61.660  55.526  33.860  1.00  0.00           N  
ATOM   2164  H   THR   139      60.981  54.978  33.352  1.00  0.00           H  
ATOM   2165  CA  THR   139      61.076  56.653  34.708  1.00  0.00           C  
ATOM   2166  HA  THR   139      61.623  57.565  34.471  1.00  0.00           H  
ATOM   2167  CB  THR   139      59.537  56.814  34.434  1.00  0.00           C  
ATOM   2168  HB  THR   139      59.119  57.551  35.118  1.00  0.00           H  
ATOM   2169  CG2 THR   139      59.132  57.087  32.962  1.00  0.00           C  
ATOM   2170 HG21 THR   139      58.086  56.878  32.740  1.00  0.00           H  
ATOM   2171 HG22 THR   139      59.358  58.141  32.798  1.00  0.00           H  
ATOM   2172 HG23 THR   139      59.803  56.513  32.322  1.00  0.00           H  
ATOM   2173  OG1 THR   139      58.830  55.726  34.856  1.00  0.00           O  
ATOM   2174  HG1 THR   139      58.860  54.858  34.447  1.00  0.00           H  
ATOM   2175  C   THR   139      61.387  56.473  36.211  1.00  0.00           C  
ATOM   2176  O   THR   139      61.913  57.374  36.774  1.00  0.00           O  
ATOM   2177  N   VAL   140      61.066  55.297  36.769  1.00  0.00           N  
ATOM   2178  H   VAL   140      60.605  54.692  36.105  1.00  0.00           H  
ATOM   2179  CA  VAL   140      60.804  55.047  38.300  1.00  0.00           C  
ATOM   2180  HA  VAL   140      59.894  55.593  38.548  1.00  0.00           H  
ATOM   2181  CB  VAL   140      60.454  53.589  38.554  1.00  0.00           C  
ATOM   2182  HB  VAL   140      61.339  53.044  38.225  1.00  0.00           H  
ATOM   2183  CG1 VAL   140      60.153  53.409  40.027  1.00  0.00           C  
ATOM   2184 HG11 VAL   140      59.952  52.376  40.313  1.00  0.00           H  
ATOM   2185 HG12 VAL   140      61.015  53.746  40.603  1.00  0.00           H  
ATOM   2186 HG13 VAL   140      59.206  53.820  40.378  1.00  0.00           H  
ATOM   2187  CG2 VAL   140      59.275  53.019  37.759  1.00  0.00           C  
ATOM   2188 HG21 VAL   140      58.369  53.489  38.141  1.00  0.00           H  
ATOM   2189 HG22 VAL   140      59.424  53.051  36.679  1.00  0.00           H  
ATOM   2190 HG23 VAL   140      59.051  52.034  38.168  1.00  0.00           H  
ATOM   2191  C   VAL   140      61.824  55.709  39.221  1.00  0.00           C  
ATOM   2192  O   VAL   140      61.398  56.266  40.232  1.00  0.00           O  
ATOM   2193  N   LYS   141      63.151  55.788  38.909  1.00  0.00           N  
ATOM   2194  H   LYS   141      63.477  55.295  38.090  1.00  0.00           H  
ATOM   2195  CA  LYS   141      64.145  56.545  39.687  1.00  0.00           C  
ATOM   2196  HA  LYS   141      64.179  56.097  40.680  1.00  0.00           H  
ATOM   2197  CB  LYS   141      65.536  56.233  39.031  1.00  0.00           C  
ATOM   2198  HB2 LYS   141      65.619  55.146  39.045  1.00  0.00           H  
ATOM   2199  HB3 LYS   141      66.271  56.790  39.612  1.00  0.00           H  
ATOM   2200  CG  LYS   141      65.757  56.668  37.573  1.00  0.00           C  
ATOM   2201  HG2 LYS   141      65.761  57.757  37.543  1.00  0.00           H  
ATOM   2202  HG3 LYS   141      64.854  56.302  37.084  1.00  0.00           H  
ATOM   2203  CD  LYS   141      67.006  56.044  37.092  1.00  0.00           C  
ATOM   2204  HD2 LYS   141      67.903  56.432  37.576  1.00  0.00           H  
ATOM   2205  HD3 LYS   141      67.128  56.362  36.056  1.00  0.00           H  
ATOM   2206  CE  LYS   141      67.180  54.514  37.148  1.00  0.00           C  
ATOM   2207  HE2 LYS   141      66.790  54.134  38.093  1.00  0.00           H  
ATOM   2208  HE3 LYS   141      68.233  54.263  37.021  1.00  0.00           H  
ATOM   2209  NZ  LYS   141      66.319  53.921  36.081  1.00  0.00           N  
ATOM   2210  HZ1 LYS   141      66.457  52.920  36.098  1.00  0.00           H  
ATOM   2211  HZ2 LYS   141      65.352  54.135  36.275  1.00  0.00           H  
ATOM   2212  HZ3 LYS   141      66.638  54.297  35.200  1.00  0.00           H  
ATOM   2213  C   LYS   141      63.978  58.090  39.816  1.00  0.00           C  
ATOM   2214  O   LYS   141      64.613  58.618  40.782  1.00  0.00           O  
ATOM   2215  N   LEU   142      63.237  58.819  38.917  1.00  0.00           N  
ATOM   2216  H   LEU   142      62.695  58.410  38.169  1.00  0.00           H  
ATOM   2217  CA  LEU   142      63.183  60.320  39.045  1.00  0.00           C  
ATOM   2218  HA  LEU   142      64.144  60.585  39.487  1.00  0.00           H  
ATOM   2219  CB  LEU   142      63.170  60.969  37.666  1.00  0.00           C  
ATOM   2220  HB2 LEU   142      63.056  62.053  37.668  1.00  0.00           H  
ATOM   2221  HB3 LEU   142      62.338  60.569  37.087  1.00  0.00           H  
ATOM   2222  CG  LEU   142      64.454  60.756  36.699  1.00  0.00           C  
ATOM   2223  HG  LEU   142      64.710  59.698  36.646  1.00  0.00           H  
ATOM   2224  CD1 LEU   142      64.053  61.328  35.407  1.00  0.00           C  
ATOM   2225 HD11 LEU   142      64.755  60.991  34.644  1.00  0.00           H  
ATOM   2226 HD12 LEU   142      63.065  60.924  35.189  1.00  0.00           H  
ATOM   2227 HD13 LEU   142      63.960  62.413  35.390  1.00  0.00           H  
ATOM   2228  CD2 LEU   142      65.708  61.593  37.124  1.00  0.00           C  
ATOM   2229 HD21 LEU   142      65.402  62.621  37.317  1.00  0.00           H  
ATOM   2230 HD22 LEU   142      65.988  61.086  38.047  1.00  0.00           H  
ATOM   2231 HD23 LEU   142      66.489  61.579  36.364  1.00  0.00           H  
ATOM   2232  C   LEU   142      62.002  60.791  39.881  1.00  0.00           C  
ATOM   2233  O   LEU   142      60.909  60.230  39.766  1.00  0.00           O  
ATOM   2234  N   LYS   143      62.266  61.814  40.692  1.00  0.00           N  
ATOM   2235  H   LYS   143      63.185  62.201  40.525  1.00  0.00           H  
ATOM   2236  CA  LYS   143      61.240  62.614  41.377  1.00  0.00           C  
ATOM   2237  HA  LYS   143      60.474  61.953  41.783  1.00  0.00           H  
ATOM   2238  CB  LYS   143      61.899  63.222  42.611  1.00  0.00           C  
ATOM   2239  HB2 LYS   143      62.659  63.959  42.350  1.00  0.00           H  
ATOM   2240  HB3 LYS   143      62.507  62.559  43.226  1.00  0.00           H  
ATOM   2241  CG  LYS   143      60.845  63.816  43.570  1.00  0.00           C  
ATOM   2242  HG2 LYS   143      60.315  63.092  44.189  1.00  0.00           H  
ATOM   2243  HG3 LYS   143      60.112  64.304  42.927  1.00  0.00           H  
ATOM   2244  CD  LYS   143      61.459  64.886  44.514  1.00  0.00           C  
ATOM   2245  HD2 LYS   143      60.678  65.280  45.165  1.00  0.00           H  
ATOM   2246  HD3 LYS   143      62.072  65.641  44.021  1.00  0.00           H  
ATOM   2247  CE  LYS   143      62.327  64.179  45.538  1.00  0.00           C  
ATOM   2248  HE2 LYS   143      63.171  63.788  44.969  1.00  0.00           H  
ATOM   2249  HE3 LYS   143      61.722  63.374  45.955  1.00  0.00           H  
ATOM   2250  NZ  LYS   143      62.701  64.988  46.681  1.00  0.00           N  
ATOM   2251  HZ1 LYS   143      62.777  64.518  47.572  1.00  0.00           H  
ATOM   2252  HZ2 LYS   143      63.621  65.392  46.587  1.00  0.00           H  
ATOM   2253  HZ3 LYS   143      62.131  65.811  46.813  1.00  0.00           H  
ATOM   2254  C   LYS   143      60.547  63.621  40.392  1.00  0.00           C  
ATOM   2255  O   LYS   143      60.811  64.828  40.354  1.00  0.00           O  
ATOM   2256  N   GLY   144      59.555  63.110  39.646  1.00  0.00           N  
ATOM   2257  H   GLY   144      59.305  62.141  39.784  1.00  0.00           H  
ATOM   2258  CA  GLY   144      58.698  63.899  38.776  1.00  0.00           C  
ATOM   2259  HA2 GLY   144      58.905  64.956  38.942  1.00  0.00           H  
ATOM   2260  HA3 GLY   144      57.625  63.891  38.968  1.00  0.00           H  
ATOM   2261  C   GLY   144      58.853  63.594  37.305  1.00  0.00           C  
ATOM   2262  O   GLY   144      59.257  64.495  36.523  1.00  0.00           O  
ATOM   2263  N   ALA   145      58.452  62.399  36.880  1.00  0.00           N  
ATOM   2264  H   ALA   145      58.112  61.802  37.620  1.00  0.00           H  
ATOM   2265  CA  ALA   145      58.431  61.954  35.552  1.00  0.00           C  
ATOM   2266  HA  ALA   145      59.068  62.633  34.984  1.00  0.00           H  
ATOM   2267  CB  ALA   145      58.963  60.558  35.623  1.00  0.00           C  
ATOM   2268  HB1 ALA   145      59.295  60.235  34.636  1.00  0.00           H  
ATOM   2269  HB2 ALA   145      59.891  60.497  36.191  1.00  0.00           H  
ATOM   2270  HB3 ALA   145      58.159  59.902  35.958  1.00  0.00           H  
ATOM   2271  C   ALA   145      57.040  61.881  34.958  1.00  0.00           C  
ATOM   2272  O   ALA   145      56.093  61.599  35.743  1.00  0.00           O  
ATOM   2273  N   ALA   146      56.762  61.952  33.689  1.00  0.00           N  
ATOM   2274  H   ALA   146      57.541  62.193  33.093  1.00  0.00           H  
ATOM   2275  CA  ALA   146      55.446  62.061  33.121  1.00  0.00           C  
ATOM   2276  HA  ALA   146      54.693  62.448  33.808  1.00  0.00           H  
ATOM   2277  CB  ALA   146      55.511  63.095  31.928  1.00  0.00           C  
ATOM   2278  HB1 ALA   146      56.298  62.792  31.237  1.00  0.00           H  
ATOM   2279  HB2 ALA   146      54.528  63.247  31.482  1.00  0.00           H  
ATOM   2280  HB3 ALA   146      55.798  64.038  32.394  1.00  0.00           H  
ATOM   2281  C   ALA   146      55.038  60.656  32.594  1.00  0.00           C  
ATOM   2282  O   ALA   146      55.770  60.105  31.739  1.00  0.00           O  
ATOM   2283  N   PRO   147      53.848  60.125  33.008  1.00  0.00           N  
ATOM   2284  CD  PRO   147      52.853  60.735  33.906  1.00  0.00           C  
ATOM   2285  HD2 PRO   147      52.683  61.809  33.830  1.00  0.00           H  
ATOM   2286  HD3 PRO   147      53.202  60.626  34.933  1.00  0.00           H  
ATOM   2287  CG  PRO   147      51.554  59.979  33.663  1.00  0.00           C  
ATOM   2288  HG2 PRO   147      51.142  59.838  34.662  1.00  0.00           H  
ATOM   2289  HG3 PRO   147      50.900  60.636  33.089  1.00  0.00           H  
ATOM   2290  CB  PRO   147      51.922  58.644  32.973  1.00  0.00           C  
ATOM   2291  HB2 PRO   147      52.201  58.014  33.818  1.00  0.00           H  
ATOM   2292  HB3 PRO   147      51.171  58.110  32.391  1.00  0.00           H  
ATOM   2293  CA  PRO   147      53.319  58.885  32.337  1.00  0.00           C  
ATOM   2294  HA  PRO   147      53.977  58.023  32.447  1.00  0.00           H  
ATOM   2295  C   PRO   147      53.290  59.091  30.736  1.00  0.00           C  
ATOM   2296  O   PRO   147      52.926  60.178  30.203  1.00  0.00           O  
ATOM   2297  N   LEU   148      53.503  58.069  29.918  1.00  0.00           N  
ATOM   2298  H   LEU   148      53.681  57.218  30.431  1.00  0.00           H  
ATOM   2299  CA  LEU   148      53.214  57.970  28.437  1.00  0.00           C  
ATOM   2300  HA  LEU   148      53.681  58.841  27.979  1.00  0.00           H  
ATOM   2301  CB  LEU   148      53.779  56.633  27.975  1.00  0.00           C  
ATOM   2302  HB2 LEU   148      53.362  55.840  28.596  1.00  0.00           H  
ATOM   2303  HB3 LEU   148      54.849  56.603  28.178  1.00  0.00           H  
ATOM   2304  CG  LEU   148      53.443  56.164  26.524  1.00  0.00           C  
ATOM   2305  HG  LEU   148      52.405  55.912  26.309  1.00  0.00           H  
ATOM   2306  CD1 LEU   148      53.924  57.090  25.458  1.00  0.00           C  
ATOM   2307 HD11 LEU   148      54.984  57.328  25.545  1.00  0.00           H  
ATOM   2308 HD12 LEU   148      53.787  56.594  24.497  1.00  0.00           H  
ATOM   2309 HD13 LEU   148      53.345  58.013  25.489  1.00  0.00           H  
ATOM   2310  CD2 LEU   148      54.116  54.781  26.465  1.00  0.00           C  
ATOM   2311 HD21 LEU   148      53.913  54.186  25.574  1.00  0.00           H  
ATOM   2312 HD22 LEU   148      55.184  54.839  26.676  1.00  0.00           H  
ATOM   2313 HD23 LEU   148      53.659  54.189  27.258  1.00  0.00           H  
ATOM   2314  C   LEU   148      51.692  58.292  28.053  1.00  0.00           C  
ATOM   2315  O   LEU   148      51.430  59.212  27.295  1.00  0.00           O  
ATOM   2316  N   LYS   149      50.769  57.623  28.725  1.00  0.00           N  
ATOM   2317  H   LYS   149      51.044  57.016  29.484  1.00  0.00           H  
ATOM   2318  CA  LYS   149      49.288  57.784  28.441  1.00  0.00           C  
ATOM   2319  HA  LYS   149      49.137  58.827  28.162  1.00  0.00           H  
ATOM   2320  CB  LYS   149      48.859  56.886  27.207  1.00  0.00           C  
ATOM   2321  HB2 LYS   149      47.779  57.000  27.117  1.00  0.00           H  
ATOM   2322  HB3 LYS   149      49.153  55.860  27.428  1.00  0.00           H  
ATOM   2323  CG  LYS   149      49.498  57.227  25.874  1.00  0.00           C  
ATOM   2324  HG2 LYS   149      50.580  57.125  25.791  1.00  0.00           H  
ATOM   2325  HG3 LYS   149      49.313  58.298  25.791  1.00  0.00           H  
ATOM   2326  CD  LYS   149      48.894  56.476  24.677  1.00  0.00           C  
ATOM   2327  HD2 LYS   149      47.856  56.249  24.920  1.00  0.00           H  
ATOM   2328  HD3 LYS   149      49.435  55.537  24.565  1.00  0.00           H  
ATOM   2329  CE  LYS   149      48.944  57.275  23.365  1.00  0.00           C  
ATOM   2330  HE2 LYS   149      49.923  57.220  22.889  1.00  0.00           H  
ATOM   2331  HE3 LYS   149      48.691  58.318  23.554  1.00  0.00           H  
ATOM   2332  NZ  LYS   149      47.988  56.605  22.444  1.00  0.00           N  
ATOM   2333  HZ1 LYS   149      48.194  55.617  22.476  1.00  0.00           H  
ATOM   2334  HZ2 LYS   149      47.001  56.601  22.655  1.00  0.00           H  
ATOM   2335  HZ3 LYS   149      48.133  56.999  21.525  1.00  0.00           H  
ATOM   2336  C   LYS   149      48.401  57.651  29.706  1.00  0.00           C  
ATOM   2337  O   LYS   149      48.348  56.578  30.225  1.00  0.00           O  
ATOM   2338  N   ILE   150      47.603  58.608  29.948  1.00  0.00           N  
ATOM   2339  H   ILE   150      47.724  59.412  29.349  1.00  0.00           H  
ATOM   2340  CA  ILE   150      46.345  58.548  30.728  1.00  0.00           C  
ATOM   2341  HA  ILE   150      46.437  57.924  31.617  1.00  0.00           H  
ATOM   2342  CB  ILE   150      45.954  59.941  31.247  1.00  0.00           C  
ATOM   2343  HB  ILE   150      45.520  60.505  30.422  1.00  0.00           H  
ATOM   2344  CG2 ILE   150      44.705  59.846  32.188  1.00  0.00           C  
ATOM   2345 HG21 ILE   150      44.593  60.847  32.604  1.00  0.00           H  
ATOM   2346 HG22 ILE   150      43.829  59.628  31.577  1.00  0.00           H  
ATOM   2347 HG23 ILE   150      44.846  59.130  32.998  1.00  0.00           H  
ATOM   2348  CG1 ILE   150      47.129  60.743  31.852  1.00  0.00           C  
ATOM   2349 HG12 ILE   150      46.834  61.739  32.179  1.00  0.00           H  
ATOM   2350 HG13 ILE   150      47.833  60.950  31.046  1.00  0.00           H  
ATOM   2351  CD1 ILE   150      47.799  60.067  33.071  1.00  0.00           C  
ATOM   2352 HD11 ILE   150      47.166  59.461  33.720  1.00  0.00           H  
ATOM   2353 HD12 ILE   150      48.596  59.409  32.727  1.00  0.00           H  
ATOM   2354 HD13 ILE   150      48.332  60.786  33.694  1.00  0.00           H  
ATOM   2355  C   ILE   150      45.179  57.930  29.886  1.00  0.00           C  
ATOM   2356  O   ILE   150      44.690  58.520  28.879  1.00  0.00           O  
ATOM   2357  N   LEU   151      44.681  56.788  30.363  1.00  0.00           N  
ATOM   2358  H   LEU   151      45.158  56.363  31.145  1.00  0.00           H  
ATOM   2359  CA  LEU   151      43.397  56.225  29.833  1.00  0.00           C  
ATOM   2360  HA  LEU   151      43.159  56.769  28.919  1.00  0.00           H  
ATOM   2361  CB  LEU   151      43.626  54.694  29.568  1.00  0.00           C  
ATOM   2362  HB2 LEU   151      42.587  54.371  29.514  1.00  0.00           H  
ATOM   2363  HB3 LEU   151      44.053  54.120  30.391  1.00  0.00           H  
ATOM   2364  CG  LEU   151      44.407  54.142  28.353  1.00  0.00           C  
ATOM   2365  HG  LEU   151      44.384  53.054  28.287  1.00  0.00           H  
ATOM   2366  CD1 LEU   151      43.592  54.470  27.100  1.00  0.00           C  
ATOM   2367 HD11 LEU   151      43.693  55.532  26.872  1.00  0.00           H  
ATOM   2368 HD12 LEU   151      43.905  53.960  26.189  1.00  0.00           H  
ATOM   2369 HD13 LEU   151      42.546  54.242  27.303  1.00  0.00           H  
ATOM   2370  CD2 LEU   151      45.776  54.696  28.070  1.00  0.00           C  
ATOM   2371 HD21 LEU   151      46.167  54.150  27.211  1.00  0.00           H  
ATOM   2372 HD22 LEU   151      45.727  55.689  27.624  1.00  0.00           H  
ATOM   2373 HD23 LEU   151      46.436  54.617  28.933  1.00  0.00           H  
ATOM   2374  C   LEU   151      42.270  56.458  30.808  1.00  0.00           C  
ATOM   2375  O   LEU   151      42.338  55.992  31.930  1.00  0.00           O  
ATOM   2376  N   ASN   152      41.146  57.129  30.430  1.00  0.00           N  
ATOM   2377  H   ASN   152      41.178  57.456  29.475  1.00  0.00           H  
ATOM   2378  CA  ASN   152      39.970  57.251  31.276  1.00  0.00           C  
ATOM   2379  HA  ASN   152      40.323  57.195  32.306  1.00  0.00           H  
ATOM   2380  CB  ASN   152      39.289  58.650  30.968  1.00  0.00           C  
ATOM   2381  HB2 ASN   152      38.679  58.497  30.077  1.00  0.00           H  
ATOM   2382  HB3 ASN   152      40.056  59.386  30.728  1.00  0.00           H  
ATOM   2383  CG  ASN   152      38.323  58.919  32.048  1.00  0.00           C  
ATOM   2384  OD1 ASN   152      37.911  58.018  32.772  1.00  0.00           O  
ATOM   2385  ND2 ASN   152      37.636  60.008  32.078  1.00  0.00           N  
ATOM   2386 HD21 ASN   152      36.892  60.110  32.753  1.00  0.00           H  
ATOM   2387 HD22 ASN   152      37.897  60.830  31.553  1.00  0.00           H  
ATOM   2388  C   ASN   152      39.075  55.973  31.095  1.00  0.00           C  
ATOM   2389  O   ASN   152      38.171  56.031  30.254  1.00  0.00           O  
ATOM   2390  N   ILE   153      39.353  54.846  31.751  1.00  0.00           N  
ATOM   2391  H   ILE   153      40.213  54.866  32.280  1.00  0.00           H  
ATOM   2392  CA  ILE   153      38.693  53.555  31.582  1.00  0.00           C  
ATOM   2393  HA  ILE   153      38.562  53.363  30.517  1.00  0.00           H  
ATOM   2394  CB  ILE   153      39.422  52.445  32.299  1.00  0.00           C  
ATOM   2395  HB  ILE   153      39.148  52.605  33.342  1.00  0.00           H  
ATOM   2396  CG2 ILE   153      38.917  51.057  31.966  1.00  0.00           C  
ATOM   2397 HG21 ILE   153      39.374  50.334  32.641  1.00  0.00           H  
ATOM   2398 HG22 ILE   153      37.850  51.083  32.188  1.00  0.00           H  
ATOM   2399 HG23 ILE   153      39.106  50.739  30.941  1.00  0.00           H  
ATOM   2400  CG1 ILE   153      40.900  52.419  32.292  1.00  0.00           C  
ATOM   2401 HG12 ILE   153      41.370  51.788  33.047  1.00  0.00           H  
ATOM   2402 HG13 ILE   153      41.244  53.393  32.640  1.00  0.00           H  
ATOM   2403  CD1 ILE   153      41.531  52.095  30.964  1.00  0.00           C  
ATOM   2404 HD11 ILE   153      41.566  51.035  30.712  1.00  0.00           H  
ATOM   2405 HD12 ILE   153      41.108  52.708  30.168  1.00  0.00           H  
ATOM   2406 HD13 ILE   153      42.592  52.253  31.160  1.00  0.00           H  
ATOM   2407  C   ILE   153      37.232  53.635  32.157  1.00  0.00           C  
ATOM   2408  O   ILE   153      36.298  53.060  31.609  1.00  0.00           O  
ATOM   2409  N   GLY   154      37.114  54.230  33.365  1.00  0.00           N  
ATOM   2410  H   GLY   154      37.958  54.483  33.858  1.00  0.00           H  
ATOM   2411  CA  GLY   154      35.862  54.295  34.093  1.00  0.00           C  
ATOM   2412  HA2 GLY   154      36.178  54.244  35.135  1.00  0.00           H  
ATOM   2413  HA3 GLY   154      35.154  53.481  33.937  1.00  0.00           H  
ATOM   2414  C   GLY   154      34.998  55.584  33.948  1.00  0.00           C  
ATOM   2415  O   GLY   154      33.850  55.614  34.451  1.00  0.00           O  
ATOM   2416  N   ASN   155      35.468  56.591  33.189  1.00  0.00           N  
ATOM   2417  H   ASN   155      36.418  56.507  32.856  1.00  0.00           H  
ATOM   2418  CA  ASN   155      34.697  57.840  32.902  1.00  0.00           C  
ATOM   2419  HA  ASN   155      35.346  58.410  32.238  1.00  0.00           H  
ATOM   2420  CB  ASN   155      33.306  57.552  32.358  1.00  0.00           C  
ATOM   2421  HB2 ASN   155      32.662  57.114  33.121  1.00  0.00           H  
ATOM   2422  HB3 ASN   155      33.431  56.782  31.596  1.00  0.00           H  
ATOM   2423  CG  ASN   155      32.693  58.854  31.977  1.00  0.00           C  
ATOM   2424  OD1 ASN   155      32.390  59.726  32.833  1.00  0.00           O  
ATOM   2425  ND2 ASN   155      32.423  59.057  30.679  1.00  0.00           N  
ATOM   2426 HD21 ASN   155      31.811  59.803  30.379  1.00  0.00           H  
ATOM   2427 HD22 ASN   155      32.580  58.313  30.015  1.00  0.00           H  
ATOM   2428  C   ASN   155      34.735  58.852  34.067  1.00  0.00           C  
ATOM   2429  O   ASN   155      35.233  59.953  33.952  1.00  0.00           O  
ATOM   2430  N   VAL   156      34.115  58.597  35.234  1.00  0.00           N  
ATOM   2431  H   VAL   156      33.674  57.690  35.177  1.00  0.00           H  
ATOM   2432  CA  VAL   156      33.851  59.481  36.373  1.00  0.00           C  
ATOM   2433  HA  VAL   156      34.820  59.976  36.435  1.00  0.00           H  
ATOM   2434  CB  VAL   156      32.935  60.720  36.002  1.00  0.00           C  
ATOM   2435  HB  VAL   156      33.313  61.187  35.093  1.00  0.00           H  
ATOM   2436  CG1 VAL   156      31.458  60.347  35.830  1.00  0.00           C  
ATOM   2437 HG11 VAL   156      30.776  61.064  35.374  1.00  0.00           H  
ATOM   2438 HG12 VAL   156      31.491  59.491  35.155  1.00  0.00           H  
ATOM   2439 HG13 VAL   156      31.067  59.943  36.763  1.00  0.00           H  
ATOM   2440  CG2 VAL   156      33.025  61.759  37.142  1.00  0.00           C  
ATOM   2441 HG21 VAL   156      34.079  61.864  37.398  1.00  0.00           H  
ATOM   2442 HG22 VAL   156      32.503  62.707  37.011  1.00  0.00           H  
ATOM   2443 HG23 VAL   156      32.573  61.260  37.999  1.00  0.00           H  
ATOM   2444  C   VAL   156      33.467  58.699  37.641  1.00  0.00           C  
ATOM   2445  O   VAL   156      32.438  58.001  37.846  1.00  0.00           O  
ATOM   2446  N   SER   157      34.284  58.963  38.669  1.00  0.00           N  
ATOM   2447  H   SER   157      34.889  59.715  38.371  1.00  0.00           H  
ATOM   2448  CA  SER   157      34.293  58.390  40.065  1.00  0.00           C  
ATOM   2449  HA  SER   157      35.292  58.489  40.490  1.00  0.00           H  
ATOM   2450  CB  SER   157      33.312  59.120  41.013  1.00  0.00           C  
ATOM   2451  HB2 SER   157      32.304  58.818  40.728  1.00  0.00           H  
ATOM   2452  HB3 SER   157      33.445  60.193  40.881  1.00  0.00           H  
ATOM   2453  OG  SER   157      33.684  58.862  42.296  1.00  0.00           O  
ATOM   2454  HG  SER   157      34.423  59.427  42.536  1.00  0.00           H  
ATOM   2455  C   SER   157      34.052  56.824  40.072  1.00  0.00           C  
ATOM   2456  O   SER   157      33.151  56.326  40.672  1.00  0.00           O  
ATOM   2457  N   THR   158      34.750  56.064  39.265  1.00  0.00           N  
ATOM   2458  H   THR   158      35.502  56.496  38.748  1.00  0.00           H  
ATOM   2459  CA  THR   158      34.444  54.649  39.126  1.00  0.00           C  
ATOM   2460  HA  THR   158      33.682  54.367  39.852  1.00  0.00           H  
ATOM   2461  CB  THR   158      33.804  54.393  37.754  1.00  0.00           C  
ATOM   2462  HB  THR   158      34.418  54.798  36.950  1.00  0.00           H  
ATOM   2463  CG2 THR   158      33.627  52.904  37.447  1.00  0.00           C  
ATOM   2464 HG21 THR   158      34.624  52.485  37.585  1.00  0.00           H  
ATOM   2465 HG22 THR   158      32.884  52.574  38.173  1.00  0.00           H  
ATOM   2466 HG23 THR   158      33.213  52.918  36.439  1.00  0.00           H  
ATOM   2467  OG1 THR   158      32.488  55.025  37.781  1.00  0.00           O  
ATOM   2468  HG1 THR   158      32.710  55.927  38.024  1.00  0.00           H  
ATOM   2469  C   THR   158      35.751  54.024  39.245  1.00  0.00           C  
ATOM   2470  O   THR   158      36.524  54.054  38.274  1.00  0.00           O  
ATOM   2471  N   PRO   159      36.210  53.420  40.414  1.00  0.00           N  
ATOM   2472  CD  PRO   159      35.351  52.897  41.375  1.00  0.00           C  
ATOM   2473  HD2 PRO   159      34.580  52.260  40.944  1.00  0.00           H  
ATOM   2474  HD3 PRO   159      34.758  53.669  41.866  1.00  0.00           H  
ATOM   2475  CG  PRO   159      36.144  52.269  42.546  1.00  0.00           C  
ATOM   2476  HG2 PRO   159      35.708  52.577  43.497  1.00  0.00           H  
ATOM   2477  HG3 PRO   159      36.270  51.196  42.409  1.00  0.00           H  
ATOM   2478  CB  PRO   159      37.476  52.988  42.235  1.00  0.00           C  
ATOM   2479  HB2 PRO   159      37.476  53.952  42.743  1.00  0.00           H  
ATOM   2480  HB3 PRO   159      38.306  52.478  42.724  1.00  0.00           H  
ATOM   2481  CA  PRO   159      37.524  53.102  40.704  1.00  0.00           C  
ATOM   2482  HA  PRO   159      38.217  53.888  40.405  1.00  0.00           H  
ATOM   2483  C   PRO   159      38.113  51.830  40.064  1.00  0.00           C  
ATOM   2484  O   PRO   159      37.425  50.866  39.858  1.00  0.00           O  
ATOM   2485  N   LEU   160      39.403  51.876  39.675  1.00  0.00           N  
ATOM   2486  H   LEU   160      39.978  52.657  39.954  1.00  0.00           H  
ATOM   2487  CA  LEU   160      40.097  50.742  39.001  1.00  0.00           C  
ATOM   2488  HA  LEU   160      39.406  49.995  38.608  1.00  0.00           H  
ATOM   2489  CB  LEU   160      40.973  51.377  37.913  1.00  0.00           C  
ATOM   2490  HB2 LEU   160      41.909  51.695  38.374  1.00  0.00           H  
ATOM   2491  HB3 LEU   160      40.513  52.238  37.429  1.00  0.00           H  
ATOM   2492  CG  LEU   160      41.544  50.409  36.892  1.00  0.00           C  
ATOM   2493  HG  LEU   160      40.729  49.834  36.452  1.00  0.00           H  
ATOM   2494  CD1 LEU   160      42.227  51.191  35.699  1.00  0.00           C  
ATOM   2495 HD11 LEU   160      41.401  51.529  35.072  1.00  0.00           H  
ATOM   2496 HD12 LEU   160      42.902  52.017  35.923  1.00  0.00           H  
ATOM   2497 HD13 LEU   160      42.807  50.522  35.063  1.00  0.00           H  
ATOM   2498  CD2 LEU   160      42.571  49.448  37.441  1.00  0.00           C  
ATOM   2499 HD21 LEU   160      41.977  48.698  37.963  1.00  0.00           H  
ATOM   2500 HD22 LEU   160      43.090  48.938  36.629  1.00  0.00           H  
ATOM   2501 HD23 LEU   160      43.294  49.853  38.148  1.00  0.00           H  
ATOM   2502  C   LEU   160      40.786  49.851  40.058  1.00  0.00           C  
ATOM   2503  O   LEU   160      41.763  50.268  40.697  1.00  0.00           O  
ATOM   2504  N   MET   161      40.264  48.698  40.353  1.00  0.00           N  
ATOM   2505  H   MET   161      39.489  48.365  39.798  1.00  0.00           H  
ATOM   2506  CA  MET   161      40.705  47.937  41.531  1.00  0.00           C  
ATOM   2507  HA  MET   161      41.303  48.636  42.116  1.00  0.00           H  
ATOM   2508  CB  MET   161      39.460  47.585  42.394  1.00  0.00           C  
ATOM   2509  HB2 MET   161      38.742  48.405  42.403  1.00  0.00           H  
ATOM   2510  HB3 MET   161      39.896  47.394  43.374  1.00  0.00           H  
ATOM   2511  CG  MET   161      38.786  46.257  41.904  1.00  0.00           C  
ATOM   2512  HG2 MET   161      37.890  46.119  42.509  1.00  0.00           H  
ATOM   2513  HG3 MET   161      39.445  45.446  42.215  1.00  0.00           H  
ATOM   2514  SD  MET   161      38.228  46.086  40.199  1.00  0.00           S  
ATOM   2515  CE  MET   161      36.958  47.406  40.180  1.00  0.00           C  
ATOM   2516  HE1 MET   161      36.330  47.372  39.290  1.00  0.00           H  
ATOM   2517  HE2 MET   161      36.358  47.460  41.088  1.00  0.00           H  
ATOM   2518  HE3 MET   161      37.640  48.251  40.086  1.00  0.00           H  
ATOM   2519  C   MET   161      41.612  46.722  41.200  1.00  0.00           C  
ATOM   2520  O   MET   161      42.363  46.373  42.102  1.00  0.00           O  
ATOM   2521  N   CYS   162      41.480  46.123  40.009  1.00  0.00           N  
ATOM   2522  H   CYS   162      40.749  46.497  39.421  1.00  0.00           H  
ATOM   2523  CA  CYS   162      42.244  44.999  39.596  1.00  0.00           C  
ATOM   2524  HA  CYS   162      43.002  44.751  40.339  1.00  0.00           H  
ATOM   2525  CB  CYS   162      41.262  43.804  39.470  1.00  0.00           C  
ATOM   2526  HB2 CYS   162      40.700  43.842  38.537  1.00  0.00           H  
ATOM   2527  HB3 CYS   162      40.589  43.678  40.318  1.00  0.00           H  
ATOM   2528  SG  CYS   162      42.268  42.318  39.282  1.00  0.00           S  
ATOM   2529  HG  CYS   162      42.300  41.929  40.559  1.00  0.00           H  
ATOM   2530  C   CYS   162      43.116  45.232  38.334  1.00  0.00           C  
ATOM   2531  O   CYS   162      42.690  45.788  37.316  1.00  0.00           O  
ATOM   2532  N   LEU   163      44.339  44.656  38.304  1.00  0.00           N  
ATOM   2533  H   LEU   163      44.700  44.193  39.125  1.00  0.00           H  
ATOM   2534  CA  LEU   163      45.250  44.629  37.196  1.00  0.00           C  
ATOM   2535  HA  LEU   163      44.703  44.714  36.257  1.00  0.00           H  
ATOM   2536  CB  LEU   163      46.229  45.772  37.333  1.00  0.00           C  
ATOM   2537  HB2 LEU   163      47.060  45.481  36.690  1.00  0.00           H  
ATOM   2538  HB3 LEU   163      46.533  45.862  38.375  1.00  0.00           H  
ATOM   2539  CG  LEU   163      45.729  47.154  36.810  1.00  0.00           C  
ATOM   2540  HG  LEU   163      44.750  47.314  37.261  1.00  0.00           H  
ATOM   2541  CD1 LEU   163      46.646  48.274  37.358  1.00  0.00           C  
ATOM   2542 HD11 LEU   163      46.249  49.272  37.176  1.00  0.00           H  
ATOM   2543 HD12 LEU   163      46.849  47.974  38.387  1.00  0.00           H  
ATOM   2544 HD13 LEU   163      47.513  48.131  36.714  1.00  0.00           H  
ATOM   2545  CD2 LEU   163      45.527  47.346  35.360  1.00  0.00           C  
ATOM   2546 HD21 LEU   163      46.479  47.206  34.849  1.00  0.00           H  
ATOM   2547 HD22 LEU   163      44.741  46.775  34.865  1.00  0.00           H  
ATOM   2548 HD23 LEU   163      45.320  48.412  35.262  1.00  0.00           H  
ATOM   2549  C   LEU   163      45.928  43.312  37.118  1.00  0.00           C  
ATOM   2550  O   LEU   163      46.558  42.900  38.132  1.00  0.00           O  
ATOM   2551  N   SER   164      45.785  42.522  36.024  1.00  0.00           N  
ATOM   2552  H   SER   164      45.382  42.907  35.182  1.00  0.00           H  
ATOM   2553  CA  SER   164      46.033  41.065  36.080  1.00  0.00           C  
ATOM   2554  HA  SER   164      46.704  40.941  36.930  1.00  0.00           H  
ATOM   2555  CB  SER   164      44.741  40.296  36.424  1.00  0.00           C  
ATOM   2556  HB2 SER   164      44.005  40.432  35.632  1.00  0.00           H  
ATOM   2557  HB3 SER   164      44.259  40.744  37.293  1.00  0.00           H  
ATOM   2558  OG  SER   164      44.928  38.914  36.727  1.00  0.00           O  
ATOM   2559  HG  SER   164      45.085  38.494  35.877  1.00  0.00           H  
ATOM   2560  C   SER   164      46.545  40.536  34.738  1.00  0.00           C  
ATOM   2561  O   SER   164      45.864  40.645  33.711  1.00  0.00           O  
ATOM   2562  N   GLU   165      47.717  39.875  34.693  1.00  0.00           N  
ATOM   2563  H   GLU   165      48.217  39.835  35.570  1.00  0.00           H  
ATOM   2564  CA  GLU   165      48.112  38.908  33.638  1.00  0.00           C  
ATOM   2565  HA  GLU   165      48.088  39.443  32.688  1.00  0.00           H  
ATOM   2566  CB  GLU   165      49.545  38.397  33.705  1.00  0.00           C  
ATOM   2567  HB2 GLU   165      50.228  39.238  33.826  1.00  0.00           H  
ATOM   2568  HB3 GLU   165      49.741  37.874  32.769  1.00  0.00           H  
ATOM   2569  CG  GLU   165      49.844  37.413  34.920  1.00  0.00           C  
ATOM   2570  HG2 GLU   165      49.499  36.425  34.617  1.00  0.00           H  
ATOM   2571  HG3 GLU   165      49.364  37.582  35.885  1.00  0.00           H  
ATOM   2572  CD  GLU   165      51.306  37.388  35.235  1.00  0.00           C  
ATOM   2573  OE1 GLU   165      51.659  36.926  36.311  1.00  0.00           O  
ATOM   2574  OE2 GLU   165      52.135  37.762  34.390  1.00  0.00           O  
ATOM   2575  C   GLU   165      47.100  37.809  33.666  1.00  0.00           C  
ATOM   2576  O   GLU   165      46.268  37.609  34.586  1.00  0.00           O  
ATOM   2577  N   SER   166      47.102  36.907  32.632  1.00  0.00           N  
ATOM   2578  H   SER   166      47.720  37.150  31.871  1.00  0.00           H  
ATOM   2579  CA  SER   166      46.451  35.627  32.641  1.00  0.00           C  
ATOM   2580  HA  SER   166      45.613  35.560  33.335  1.00  0.00           H  
ATOM   2581  CB  SER   166      45.908  35.291  31.232  1.00  0.00           C  
ATOM   2582  HB2 SER   166      46.742  35.180  30.539  1.00  0.00           H  
ATOM   2583  HB3 SER   166      45.201  36.096  31.033  1.00  0.00           H  
ATOM   2584  OG  SER   166      45.130  34.128  31.267  1.00  0.00           O  
ATOM   2585  HG  SER   166      44.840  33.987  30.362  1.00  0.00           H  
ATOM   2586  C   SER   166      47.454  34.515  33.046  1.00  0.00           C  
ATOM   2587  O   SER   166      48.662  34.659  32.990  1.00  0.00           O  
ATOM   2588  N   THR   167      47.038  33.414  33.728  1.00  0.00           N  
ATOM   2589  H   THR   167      46.037  33.343  33.849  1.00  0.00           H  
ATOM   2590  CA  THR   167      47.736  32.587  34.672  1.00  0.00           C  
ATOM   2591  HA  THR   167      47.973  33.214  35.531  1.00  0.00           H  
ATOM   2592  CB  THR   167      46.744  31.562  35.259  1.00  0.00           C  
ATOM   2593  HB  THR   167      46.535  30.796  34.513  1.00  0.00           H  
ATOM   2594  CG2 THR   167      47.336  30.757  36.477  1.00  0.00           C  
ATOM   2595 HG21 THR   167      48.116  30.158  36.005  1.00  0.00           H  
ATOM   2596 HG22 THR   167      47.847  31.323  37.255  1.00  0.00           H  
ATOM   2597 HG23 THR   167      46.603  30.042  36.851  1.00  0.00           H  
ATOM   2598  OG1 THR   167      45.576  32.180  35.862  1.00  0.00           O  
ATOM   2599  HG1 THR   167      45.089  32.625  35.165  1.00  0.00           H  
ATOM   2600  C   THR   167      49.048  31.911  34.147  1.00  0.00           C  
ATOM   2601  O   THR   167      50.011  31.942  34.909  1.00  0.00           O  
ATOM   2602  N   ASN   168      49.039  31.313  32.985  1.00  0.00           N  
ATOM   2603  H   ASN   168      48.204  31.269  32.420  1.00  0.00           H  
ATOM   2604  CA  ASN   168      50.039  30.414  32.438  1.00  0.00           C  
ATOM   2605  HA  ASN   168      50.944  30.285  33.032  1.00  0.00           H  
ATOM   2606  CB  ASN   168      49.377  28.992  32.352  1.00  0.00           C  
ATOM   2607  HB2 ASN   168      50.161  28.413  31.865  1.00  0.00           H  
ATOM   2608  HB3 ASN   168      48.503  28.934  31.703  1.00  0.00           H  
ATOM   2609  CG  ASN   168      49.189  28.290  33.613  1.00  0.00           C  
ATOM   2610  OD1 ASN   168      50.185  28.240  34.364  1.00  0.00           O  
ATOM   2611  ND2 ASN   168      48.035  27.792  33.984  1.00  0.00           N  
ATOM   2612 HD21 ASN   168      47.218  27.803  33.390  1.00  0.00           H  
ATOM   2613 HD22 ASN   168      48.063  27.242  34.831  1.00  0.00           H  
ATOM   2614  C   ASN   168      50.498  30.898  30.973  1.00  0.00           C  
ATOM   2615  O   ASN   168      51.710  30.910  30.699  1.00  0.00           O  
ATOM   2616  N   SER   169      49.535  31.225  30.092  1.00  0.00           N  
ATOM   2617  H   SER   169      48.590  31.028  30.389  1.00  0.00           H  
ATOM   2618  CA  SER   169      49.658  31.390  28.661  1.00  0.00           C  
ATOM   2619  HA  SER   169      49.698  30.381  28.251  1.00  0.00           H  
ATOM   2620  CB  SER   169      48.387  32.027  28.115  1.00  0.00           C  
ATOM   2621  HB2 SER   169      48.428  32.065  27.026  1.00  0.00           H  
ATOM   2622  HB3 SER   169      48.168  33.042  28.444  1.00  0.00           H  
ATOM   2623  OG  SER   169      47.313  31.137  28.532  1.00  0.00           O  
ATOM   2624  HG  SER   169      46.988  31.521  29.349  1.00  0.00           H  
ATOM   2625  C   SER   169      50.883  32.247  28.121  1.00  0.00           C  
ATOM   2626  O   SER   169      51.095  33.403  28.365  1.00  0.00           O  
ATOM   2627  N   THR   170      51.822  31.510  27.437  1.00  0.00           N  
ATOM   2628  H   THR   170      51.657  30.528  27.265  1.00  0.00           H  
ATOM   2629  CA  THR   170      53.101  32.048  27.116  1.00  0.00           C  
ATOM   2630  HA  THR   170      53.576  32.501  27.986  1.00  0.00           H  
ATOM   2631  CB  THR   170      54.000  30.815  26.672  1.00  0.00           C  
ATOM   2632  HB  THR   170      53.576  30.245  25.845  1.00  0.00           H  
ATOM   2633  CG2 THR   170      55.432  31.036  26.387  1.00  0.00           C  
ATOM   2634 HG21 THR   170      55.864  31.620  27.199  1.00  0.00           H  
ATOM   2635 HG22 THR   170      56.021  30.128  26.256  1.00  0.00           H  
ATOM   2636 HG23 THR   170      55.526  31.632  25.479  1.00  0.00           H  
ATOM   2637  OG1 THR   170      54.036  30.010  27.790  1.00  0.00           O  
ATOM   2638  HG1 THR   170      54.641  30.381  28.437  1.00  0.00           H  
ATOM   2639  C   THR   170      53.086  33.144  26.012  1.00  0.00           C  
ATOM   2640  O   THR   170      53.608  34.259  26.150  1.00  0.00           O  
ATOM   2641  N   GLU   171      52.561  32.795  24.789  1.00  0.00           N  
ATOM   2642  H   GLU   171      52.007  31.951  24.817  1.00  0.00           H  
ATOM   2643  CA  GLU   171      52.713  33.513  23.505  1.00  0.00           C  
ATOM   2644  HA  GLU   171      53.760  33.803  23.413  1.00  0.00           H  
ATOM   2645  CB  GLU   171      52.296  32.665  22.275  1.00  0.00           C  
ATOM   2646  HB2 GLU   171      52.484  33.309  21.415  1.00  0.00           H  
ATOM   2647  HB3 GLU   171      51.240  32.396  22.283  1.00  0.00           H  
ATOM   2648  CG  GLU   171      53.173  31.451  21.987  1.00  0.00           C  
ATOM   2649  HG2 GLU   171      54.009  31.611  22.667  1.00  0.00           H  
ATOM   2650  HG3 GLU   171      53.522  31.429  20.955  1.00  0.00           H  
ATOM   2651  CD  GLU   171      52.448  30.223  22.480  1.00  0.00           C  
ATOM   2652  OE1 GLU   171      51.812  29.490  21.682  1.00  0.00           O  
ATOM   2653  OE2 GLU   171      52.479  29.963  23.713  1.00  0.00           O  
ATOM   2654  C   GLU   171      51.876  34.835  23.399  1.00  0.00           C  
ATOM   2655  O   GLU   171      52.538  35.889  23.282  1.00  0.00           O  
ATOM   2656  N   ARG   172      50.592  34.748  23.558  1.00  0.00           N  
ATOM   2657  H   ARG   172      50.241  33.805  23.650  1.00  0.00           H  
ATOM   2658  CA  ARG   172      49.632  35.864  23.616  1.00  0.00           C  
ATOM   2659  HA  ARG   172      50.248  36.763  23.659  1.00  0.00           H  
ATOM   2660  CB  ARG   172      48.695  35.865  22.410  1.00  0.00           C  
ATOM   2661  HB2 ARG   172      48.302  36.881  22.371  1.00  0.00           H  
ATOM   2662  HB3 ARG   172      47.931  35.104  22.575  1.00  0.00           H  
ATOM   2663  CG  ARG   172      49.373  35.580  21.067  1.00  0.00           C  
ATOM   2664  HG2 ARG   172      50.004  34.694  21.009  1.00  0.00           H  
ATOM   2665  HG3 ARG   172      49.880  36.499  20.771  1.00  0.00           H  
ATOM   2666  CD  ARG   172      48.203  35.490  19.993  1.00  0.00           C  
ATOM   2667  HD2 ARG   172      47.563  36.359  20.144  1.00  0.00           H  
ATOM   2668  HD3 ARG   172      47.538  34.663  20.242  1.00  0.00           H  
ATOM   2669  NE  ARG   172      48.791  35.472  18.690  1.00  0.00           N  
ATOM   2670  HE  ARG   172      48.567  36.271  18.113  1.00  0.00           H  
ATOM   2671  CZ  ARG   172      49.154  34.399  18.046  1.00  0.00           C  
ATOM   2672  NH1 ARG   172      49.334  34.552  16.725  1.00  0.00           N  
ATOM   2673 HH11 ARG   172      49.076  35.423  16.284  1.00  0.00           H  
ATOM   2674 HH12 ARG   172      49.346  33.696  16.189  1.00  0.00           H  
ATOM   2675  NH2 ARG   172      49.308  33.258  18.648  1.00  0.00           N  
ATOM   2676 HH21 ARG   172      49.665  32.399  18.254  1.00  0.00           H  
ATOM   2677 HH22 ARG   172      49.039  33.311  19.620  1.00  0.00           H  
ATOM   2678  C   ARG   172      48.899  35.812  24.933  1.00  0.00           C  
ATOM   2679  O   ARG   172      47.857  35.224  24.980  1.00  0.00           O  
ATOM   2680  N   ASN   173      49.544  36.177  26.059  1.00  0.00           N  
ATOM   2681  H   ASN   173      50.492  36.515  25.976  1.00  0.00           H  
ATOM   2682  CA  ASN   173      48.830  36.077  27.318  1.00  0.00           C  
ATOM   2683  HA  ASN   173      48.599  35.023  27.473  1.00  0.00           H  
ATOM   2684  CB  ASN   173      49.941  36.408  28.306  1.00  0.00           C  
ATOM   2685  HB2 ASN   173      50.192  37.448  28.097  1.00  0.00           H  
ATOM   2686  HB3 ASN   173      50.785  35.730  28.176  1.00  0.00           H  
ATOM   2687  CG  ASN   173      49.509  36.215  29.743  1.00  0.00           C  
ATOM   2688  OD1 ASN   173      48.820  37.006  30.343  1.00  0.00           O  
ATOM   2689  ND2 ASN   173      49.839  35.107  30.356  1.00  0.00           N  
ATOM   2690 HD21 ASN   173      50.559  34.517  29.964  1.00  0.00           H  
ATOM   2691 HD22 ASN   173      49.526  34.977  31.307  1.00  0.00           H  
ATOM   2692  C   ASN   173      47.571  36.962  27.557  1.00  0.00           C  
ATOM   2693  O   ASN   173      46.624  36.506  28.087  1.00  0.00           O  
ATOM   2694  N   VAL   174      47.717  38.284  27.125  1.00  0.00           N  
ATOM   2695  H   VAL   174      48.624  38.497  26.735  1.00  0.00           H  
ATOM   2696  CA  VAL   174      46.775  39.369  27.287  1.00  0.00           C  
ATOM   2697  HA  VAL   174      47.207  40.156  26.669  1.00  0.00           H  
ATOM   2698  CB  VAL   174      45.417  39.126  26.717  1.00  0.00           C  
ATOM   2699  HB  VAL   174      44.786  38.427  27.266  1.00  0.00           H  
ATOM   2700  CG1 VAL   174      44.591  40.431  26.816  1.00  0.00           C  
ATOM   2701 HG11 VAL   174      45.266  41.201  26.444  1.00  0.00           H  
ATOM   2702 HG12 VAL   174      43.641  40.485  26.283  1.00  0.00           H  
ATOM   2703 HG13 VAL   174      44.226  40.538  27.838  1.00  0.00           H  
ATOM   2704  CG2 VAL   174      45.602  38.642  25.233  1.00  0.00           C  
ATOM   2705 HG21 VAL   174      46.050  39.378  24.566  1.00  0.00           H  
ATOM   2706 HG22 VAL   174      46.185  37.721  25.208  1.00  0.00           H  
ATOM   2707 HG23 VAL   174      44.612  38.500  24.799  1.00  0.00           H  
ATOM   2708  C   VAL   174      46.713  39.807  28.750  1.00  0.00           C  
ATOM   2709  O   VAL   174      46.677  38.981  29.631  1.00  0.00           O  
ATOM   2710  N   MET   175      46.773  41.172  28.985  1.00  0.00           N  
ATOM   2711  H   MET   175      46.954  41.873  28.282  1.00  0.00           H  
ATOM   2712  CA  MET   175      46.583  41.691  30.338  1.00  0.00           C  
ATOM   2713  HA  MET   175      46.700  40.973  31.149  1.00  0.00           H  
ATOM   2714  CB  MET   175      47.743  42.666  30.552  1.00  0.00           C  
ATOM   2715  HB2 MET   175      47.567  43.598  30.015  1.00  0.00           H  
ATOM   2716  HB3 MET   175      48.663  42.211  30.186  1.00  0.00           H  
ATOM   2717  CG  MET   175      47.972  42.872  32.097  1.00  0.00           C  
ATOM   2718  HG2 MET   175      48.899  42.335  32.297  1.00  0.00           H  
ATOM   2719  HG3 MET   175      47.164  42.532  32.746  1.00  0.00           H  
ATOM   2720  SD  MET   175      48.286  44.631  32.597  1.00  0.00           S  
ATOM   2721  CE  MET   175      46.687  45.427  32.194  1.00  0.00           C  
ATOM   2722  HE1 MET   175      45.894  44.717  32.427  1.00  0.00           H  
ATOM   2723  HE2 MET   175      46.560  46.320  32.806  1.00  0.00           H  
ATOM   2724  HE3 MET   175      46.705  45.603  31.119  1.00  0.00           H  
ATOM   2725  C   MET   175      45.222  42.384  30.555  1.00  0.00           C  
ATOM   2726  O   MET   175      44.790  43.111  29.709  1.00  0.00           O  
ATOM   2727  N   TRP   176      44.547  42.142  31.675  1.00  0.00           N  
ATOM   2728  H   TRP   176      44.947  41.629  32.448  1.00  0.00           H  
ATOM   2729  CA  TRP   176      43.177  42.530  32.005  1.00  0.00           C  
ATOM   2730  HA  TRP   176      42.770  43.176  31.227  1.00  0.00           H  
ATOM   2731  CB  TRP   176      42.218  41.309  32.068  1.00  0.00           C  
ATOM   2732  HB2 TRP   176      41.227  41.689  32.314  1.00  0.00           H  
ATOM   2733  HB3 TRP   176      42.558  40.681  32.892  1.00  0.00           H  
ATOM   2734  CG  TRP   176      42.133  40.424  30.902  1.00  0.00           C  
ATOM   2735  CD1 TRP   176      43.064  39.570  30.387  1.00  0.00           C  
ATOM   2736  HD1 TRP   176      44.088  39.450  30.709  1.00  0.00           H  
ATOM   2737  NE1 TRP   176      42.573  38.827  29.331  1.00  0.00           N  
ATOM   2738  HE1 TRP   176      43.007  38.001  28.946  1.00  0.00           H  
ATOM   2739  CE2 TRP   176      41.322  39.271  29.042  1.00  0.00           C  
ATOM   2740  CZ2 TRP   176      40.326  38.785  28.121  1.00  0.00           C  
ATOM   2741  HZ2 TRP   176      40.495  37.923  27.493  1.00  0.00           H  
ATOM   2742  CH2 TRP   176      39.138  39.561  28.015  1.00  0.00           C  
ATOM   2743  HH2 TRP   176      38.372  39.310  27.297  1.00  0.00           H  
ATOM   2744  CZ3 TRP   176      38.882  40.688  28.791  1.00  0.00           C  
ATOM   2745  HZ3 TRP   176      37.859  41.031  28.839  1.00  0.00           H  
ATOM   2746  CE3 TRP   176      39.759  40.989  29.904  1.00  0.00           C  
ATOM   2747  HE3 TRP   176      39.426  41.771  30.570  1.00  0.00           H  
ATOM   2748  CD2 TRP   176      41.025  40.342  29.992  1.00  0.00           C  
ATOM   2749  C   TRP   176      43.164  43.374  33.265  1.00  0.00           C  
ATOM   2750  O   TRP   176      44.100  43.525  33.983  1.00  0.00           O  
ATOM   2751  N   GLY   177      41.944  43.845  33.617  1.00  0.00           N  
ATOM   2752  H   GLY   177      41.155  43.797  32.989  1.00  0.00           H  
ATOM   2753  CA  GLY   177      41.705  44.730  34.667  1.00  0.00           C  
ATOM   2754  HA2 GLY   177      42.266  45.637  34.439  1.00  0.00           H  
ATOM   2755  HA3 GLY   177      42.139  44.305  35.572  1.00  0.00           H  
ATOM   2756  C   GLY   177      40.250  44.867  35.037  1.00  0.00           C  
ATOM   2757  O   GLY   177      39.324  44.482  34.222  1.00  0.00           O  
ATOM   2758  N   GLY   178      39.914  45.234  36.293  1.00  0.00           N  
ATOM   2759  H   GLY   178      40.739  45.366  36.861  1.00  0.00           H  
ATOM   2760  CA  GLY   178      38.572  45.621  36.772  1.00  0.00           C  
ATOM   2761  HA2 GLY   178      38.412  45.107  37.720  1.00  0.00           H  
ATOM   2762  HA3 GLY   178      37.747  45.365  36.107  1.00  0.00           H  
ATOM   2763  C   GLY   178      38.446  47.165  36.949  1.00  0.00           C  
ATOM   2764  O   GLY   178      39.253  47.710  37.587  1.00  0.00           O  
ATOM   2765  N   CYS   179      37.413  47.832  36.480  1.00  0.00           N  
ATOM   2766  H   CYS   179      36.684  47.312  36.013  1.00  0.00           H  
ATOM   2767  CA  CYS   179      37.020  49.254  36.763  1.00  0.00           C  
ATOM   2768  HA  CYS   179      37.567  49.713  37.586  1.00  0.00           H  
ATOM   2769  CB  CYS   179      37.489  50.165  35.607  1.00  0.00           C  
ATOM   2770  HB2 CYS   179      36.849  49.849  34.783  1.00  0.00           H  
ATOM   2771  HB3 CYS   179      38.496  49.874  35.310  1.00  0.00           H  
ATOM   2772  SG  CYS   179      37.479  51.873  35.992  1.00  0.00           S  
ATOM   2773  HG  CYS   179      38.351  52.004  36.996  1.00  0.00           H  
ATOM   2774  C   CYS   179      35.573  49.372  37.039  1.00  0.00           C  
ATOM   2775  O   CYS   179      34.735  49.285  36.144  1.00  0.00           O  
ATOM   2776  N   GLY   180      35.267  49.541  38.337  1.00  0.00           N  
ATOM   2777  H   GLY   180      36.029  49.516  38.999  1.00  0.00           H  
ATOM   2778  CA  GLY   180      33.930  49.588  38.913  1.00  0.00           C  
ATOM   2779  HA2 GLY   180      33.404  50.390  38.396  1.00  0.00           H  
ATOM   2780  HA3 GLY   180      33.996  49.709  39.995  1.00  0.00           H  
ATOM   2781  C   GLY   180      33.159  48.271  38.698  1.00  0.00           C  
ATOM   2782  O   GLY   180      33.424  47.244  39.325  1.00  0.00           O  
ATOM   2783  N   THR   181      32.268  48.227  37.768  1.00  0.00           N  
ATOM   2784  H   THR   181      32.332  49.042  37.174  1.00  0.00           H  
ATOM   2785  CA  THR   181      31.379  47.122  37.341  1.00  0.00           C  
ATOM   2786  HA  THR   181      31.308  46.427  38.177  1.00  0.00           H  
ATOM   2787  CB  THR   181      29.969  47.670  37.046  1.00  0.00           C  
ATOM   2788  HB  THR   181      29.421  46.804  36.673  1.00  0.00           H  
ATOM   2789  CG2 THR   181      29.331  48.197  38.365  1.00  0.00           C  
ATOM   2790 HG21 THR   181      29.310  47.361  39.063  1.00  0.00           H  
ATOM   2791 HG22 THR   181      29.712  49.176  38.656  1.00  0.00           H  
ATOM   2792 HG23 THR   181      28.269  48.435  38.297  1.00  0.00           H  
ATOM   2793  OG1 THR   181      29.800  48.711  36.045  1.00  0.00           O  
ATOM   2794  HG1 THR   181      29.597  48.244  35.231  1.00  0.00           H  
ATOM   2795  C   THR   181      31.861  46.442  36.059  1.00  0.00           C  
ATOM   2796  O   THR   181      31.359  45.438  35.662  1.00  0.00           O  
ATOM   2797  N   LYS   182      32.818  47.110  35.371  1.00  0.00           N  
ATOM   2798  H   LYS   182      33.224  47.890  35.868  1.00  0.00           H  
ATOM   2799  CA  LYS   182      33.393  46.770  34.045  1.00  0.00           C  
ATOM   2800  HA  LYS   182      32.674  46.116  33.550  1.00  0.00           H  
ATOM   2801  CB  LYS   182      33.675  47.982  33.102  1.00  0.00           C  
ATOM   2802  HB2 LYS   182      34.059  47.519  32.193  1.00  0.00           H  
ATOM   2803  HB3 LYS   182      34.512  48.529  33.535  1.00  0.00           H  
ATOM   2804  CG  LYS   182      32.444  48.807  32.724  1.00  0.00           C  
ATOM   2805  HG2 LYS   182      31.504  48.273  32.870  1.00  0.00           H  
ATOM   2806  HG3 LYS   182      32.419  49.029  31.657  1.00  0.00           H  
ATOM   2807  CD  LYS   182      32.274  50.115  33.527  1.00  0.00           C  
ATOM   2808  HD2 LYS   182      33.259  50.575  33.440  1.00  0.00           H  
ATOM   2809  HD3 LYS   182      32.069  49.882  34.572  1.00  0.00           H  
ATOM   2810  CE  LYS   182      31.144  50.943  32.964  1.00  0.00           C  
ATOM   2811  HE2 LYS   182      30.206  50.398  33.069  1.00  0.00           H  
ATOM   2812  HE3 LYS   182      31.314  51.134  31.904  1.00  0.00           H  
ATOM   2813  NZ  LYS   182      30.946  52.104  33.787  1.00  0.00           N  
ATOM   2814  HZ1 LYS   182      31.672  52.798  33.679  1.00  0.00           H  
ATOM   2815  HZ2 LYS   182      30.085  52.616  33.654  1.00  0.00           H  
ATOM   2816  HZ3 LYS   182      30.925  51.837  34.761  1.00  0.00           H  
ATOM   2817  C   LYS   182      34.686  45.924  34.231  1.00  0.00           C  
ATOM   2818  O   LYS   182      35.610  46.305  34.935  1.00  0.00           O  
ATOM   2819  N   ILE   183      34.822  44.892  33.400  1.00  0.00           N  
ATOM   2820  H   ILE   183      34.037  44.694  32.796  1.00  0.00           H  
ATOM   2821  CA  ILE   183      36.098  44.230  32.998  1.00  0.00           C  
ATOM   2822  HA  ILE   183      36.760  44.292  33.862  1.00  0.00           H  
ATOM   2823  CB  ILE   183      35.837  42.832  32.527  1.00  0.00           C  
ATOM   2824  HB  ILE   183      35.130  42.882  31.700  1.00  0.00           H  
ATOM   2825  CG2 ILE   183      37.068  42.224  31.946  1.00  0.00           C  
ATOM   2826 HG21 ILE   183      36.798  41.217  31.629  1.00  0.00           H  
ATOM   2827 HG22 ILE   183      37.375  42.803  31.075  1.00  0.00           H  
ATOM   2828 HG23 ILE   183      37.930  42.210  32.614  1.00  0.00           H  
ATOM   2829  CG1 ILE   183      35.272  41.953  33.682  1.00  0.00           C  
ATOM   2830 HG12 ILE   183      34.585  42.499  34.328  1.00  0.00           H  
ATOM   2831 HG13 ILE   183      36.103  41.638  34.312  1.00  0.00           H  
ATOM   2832  CD1 ILE   183      34.547  40.731  33.191  1.00  0.00           C  
ATOM   2833 HD11 ILE   183      34.030  40.270  34.032  1.00  0.00           H  
ATOM   2834 HD12 ILE   183      33.782  40.955  32.448  1.00  0.00           H  
ATOM   2835 HD13 ILE   183      35.287  40.047  32.777  1.00  0.00           H  
ATOM   2836  C   ILE   183      36.686  45.057  31.917  1.00  0.00           C  
ATOM   2837  O   ILE   183      36.038  45.612  31.035  1.00  0.00           O  
ATOM   2838  N   PHE   184      37.990  45.089  31.798  1.00  0.00           N  
ATOM   2839  H   PHE   184      38.515  44.652  32.542  1.00  0.00           H  
ATOM   2840  CA  PHE   184      38.747  45.640  30.611  1.00  0.00           C  
ATOM   2841  HA  PHE   184      38.115  45.468  29.740  1.00  0.00           H  
ATOM   2842  CB  PHE   184      39.074  47.129  30.689  1.00  0.00           C  
ATOM   2843  HB2 PHE   184      38.136  47.620  30.947  1.00  0.00           H  
ATOM   2844  HB3 PHE   184      39.320  47.496  29.692  1.00  0.00           H  
ATOM   2845  CG  PHE   184      40.229  47.621  31.523  1.00  0.00           C  
ATOM   2846  CD1 PHE   184      41.464  47.914  30.941  1.00  0.00           C  
ATOM   2847  HD1 PHE   184      41.551  47.730  29.880  1.00  0.00           H  
ATOM   2848  CE1 PHE   184      42.538  48.231  31.730  1.00  0.00           C  
ATOM   2849  HE1 PHE   184      43.388  48.644  31.207  1.00  0.00           H  
ATOM   2850  CZ  PHE   184      42.424  48.385  33.108  1.00  0.00           C  
ATOM   2851  HZ  PHE   184      43.232  48.846  33.656  1.00  0.00           H  
ATOM   2852  CE2 PHE   184      41.176  48.086  33.665  1.00  0.00           C  
ATOM   2853  HE2 PHE   184      41.166  47.992  34.741  1.00  0.00           H  
ATOM   2854  CD2 PHE   184      40.082  47.721  32.894  1.00  0.00           C  
ATOM   2855  HD2 PHE   184      39.216  47.330  33.407  1.00  0.00           H  
ATOM   2856  C   PHE   184      39.999  44.784  30.276  1.00  0.00           C  
ATOM   2857  O   PHE   184      40.577  44.261  31.158  1.00  0.00           O  
ATOM   2858  N   SER   185      40.242  44.714  28.930  1.00  0.00           N  
ATOM   2859  H   SER   185      39.643  45.253  28.321  1.00  0.00           H  
ATOM   2860  CA  SER   185      41.542  44.211  28.344  1.00  0.00           C  
ATOM   2861  HA  SER   185      42.126  43.798  29.167  1.00  0.00           H  
ATOM   2862  CB  SER   185      41.210  43.178  27.312  1.00  0.00           C  
ATOM   2863  HB2 SER   185      40.603  43.662  26.547  1.00  0.00           H  
ATOM   2864  HB3 SER   185      40.643  42.390  27.808  1.00  0.00           H  
ATOM   2865  OG  SER   185      42.346  42.711  26.756  1.00  0.00           O  
ATOM   2866  HG  SER   185      42.865  42.248  27.418  1.00  0.00           H  
ATOM   2867  C   SER   185      42.270  45.455  27.826  1.00  0.00           C  
ATOM   2868  O   SER   185      41.631  46.438  27.382  1.00  0.00           O  
ATOM   2869  N   PHE   186      43.564  45.432  28.068  1.00  0.00           N  
ATOM   2870  H   PHE   186      43.963  44.732  28.676  1.00  0.00           H  
ATOM   2871  CA  PHE   186      44.486  46.492  27.563  1.00  0.00           C  
ATOM   2872  HA  PHE   186      43.987  47.288  27.009  1.00  0.00           H  
ATOM   2873  CB  PHE   186      45.034  47.193  28.838  1.00  0.00           C  
ATOM   2874  HB2 PHE   186      45.555  46.376  29.337  1.00  0.00           H  
ATOM   2875  HB3 PHE   186      44.197  47.529  29.450  1.00  0.00           H  
ATOM   2876  CG  PHE   186      46.010  48.306  28.477  1.00  0.00           C  
ATOM   2877  CD1 PHE   186      45.514  49.504  28.016  1.00  0.00           C  
ATOM   2878  HD1 PHE   186      44.485  49.565  27.692  1.00  0.00           H  
ATOM   2879  CE1 PHE   186      46.409  50.618  27.970  1.00  0.00           C  
ATOM   2880  HE1 PHE   186      46.099  51.610  27.676  1.00  0.00           H  
ATOM   2881  CZ  PHE   186      47.783  50.404  28.306  1.00  0.00           C  
ATOM   2882  HZ  PHE   186      48.420  51.276  28.306  1.00  0.00           H  
ATOM   2883  CE2 PHE   186      48.315  49.152  28.733  1.00  0.00           C  
ATOM   2884  HE2 PHE   186      49.315  49.000  29.111  1.00  0.00           H  
ATOM   2885  CD2 PHE   186      47.384  48.119  28.803  1.00  0.00           C  
ATOM   2886  HD2 PHE   186      47.600  47.150  29.228  1.00  0.00           H  
ATOM   2887  C   PHE   186      45.612  45.909  26.669  1.00  0.00           C  
ATOM   2888  O   PHE   186      46.224  44.955  26.969  1.00  0.00           O  
ATOM   2889  N   SER   187      45.774  46.539  25.498  1.00  0.00           N  
ATOM   2890  H   SER   187      45.086  47.258  25.327  1.00  0.00           H  
ATOM   2891  CA  SER   187      46.530  46.154  24.334  1.00  0.00           C  
ATOM   2892  HA  SER   187      46.457  45.083  24.144  1.00  0.00           H  
ATOM   2893  CB  SER   187      45.993  46.982  23.087  1.00  0.00           C  
ATOM   2894  HB2 SER   187      45.741  47.964  23.486  1.00  0.00           H  
ATOM   2895  HB3 SER   187      45.051  46.520  22.790  1.00  0.00           H  
ATOM   2896  OG  SER   187      46.864  46.988  22.006  1.00  0.00           O  
ATOM   2897  HG  SER   187      46.458  47.513  21.313  1.00  0.00           H  
ATOM   2898  C   SER   187      48.095  46.364  24.549  1.00  0.00           C  
ATOM   2899  O   SER   187      48.533  47.275  25.276  1.00  0.00           O  
ATOM   2900  N   ASN   188      48.983  45.637  23.850  1.00  0.00           N  
ATOM   2901  H   ASN   188      48.583  44.841  23.373  1.00  0.00           H  
ATOM   2902  CA  ASN   188      50.401  45.893  23.731  1.00  0.00           C  
ATOM   2903  HA  ASN   188      50.892  45.884  24.703  1.00  0.00           H  
ATOM   2904  CB  ASN   188      51.002  44.785  22.898  1.00  0.00           C  
ATOM   2905  HB2 ASN   188      50.546  44.864  21.911  1.00  0.00           H  
ATOM   2906  HB3 ASN   188      50.661  43.842  23.326  1.00  0.00           H  
ATOM   2907  CG  ASN   188      52.485  44.742  22.900  1.00  0.00           C  
ATOM   2908  OD1 ASN   188      53.070  44.623  23.918  1.00  0.00           O  
ATOM   2909  ND2 ASN   188      53.030  44.816  21.725  1.00  0.00           N  
ATOM   2910 HD21 ASN   188      52.596  44.745  20.816  1.00  0.00           H  
ATOM   2911 HD22 ASN   188      54.035  44.727  21.683  1.00  0.00           H  
ATOM   2912  C   ASN   188      50.685  47.198  23.059  1.00  0.00           C  
ATOM   2913  O   ASN   188      51.644  47.913  23.493  1.00  0.00           O  
ATOM   2914  N   ASP   189      49.816  47.687  22.131  1.00  0.00           N  
ATOM   2915  H   ASP   189      49.029  47.147  21.801  1.00  0.00           H  
ATOM   2916  CA  ASP   189      49.837  49.061  21.615  1.00  0.00           C  
ATOM   2917  HA  ASP   189      50.904  49.278  21.570  1.00  0.00           H  
ATOM   2918  CB  ASP   189      49.261  49.179  20.184  1.00  0.00           C  
ATOM   2919  HB2 ASP   189      49.485  50.167  19.781  1.00  0.00           H  
ATOM   2920  HB3 ASP   189      48.177  49.096  20.111  1.00  0.00           H  
ATOM   2921  CG  ASP   189      49.800  48.255  19.182  1.00  0.00           C  
ATOM   2922  OD1 ASP   189      51.031  48.224  19.059  1.00  0.00           O  
ATOM   2923  OD2 ASP   189      49.096  47.587  18.413  1.00  0.00           O  
ATOM   2924  C   ASP   189      49.090  50.114  22.475  1.00  0.00           C  
ATOM   2925  O   ASP   189      48.705  51.169  21.988  1.00  0.00           O  
ATOM   2926  N   PHE   190      48.629  49.744  23.736  1.00  0.00           N  
ATOM   2927  H   PHE   190      48.831  48.806  24.051  1.00  0.00           H  
ATOM   2928  CA  PHE   190      48.162  50.686  24.840  1.00  0.00           C  
ATOM   2929  HA  PHE   190      48.039  50.072  25.732  1.00  0.00           H  
ATOM   2930  CB  PHE   190      49.308  51.594  25.315  1.00  0.00           C  
ATOM   2931  HB2 PHE   190      48.963  52.251  26.113  1.00  0.00           H  
ATOM   2932  HB3 PHE   190      49.493  52.259  24.471  1.00  0.00           H  
ATOM   2933  CG  PHE   190      50.609  50.983  25.748  1.00  0.00           C  
ATOM   2934  CD1 PHE   190      51.759  51.829  25.755  1.00  0.00           C  
ATOM   2935  HD1 PHE   190      51.621  52.887  25.589  1.00  0.00           H  
ATOM   2936  CE1 PHE   190      52.953  51.352  26.242  1.00  0.00           C  
ATOM   2937  HE1 PHE   190      53.810  52.008  26.280  1.00  0.00           H  
ATOM   2938  CZ  PHE   190      53.023  49.930  26.518  1.00  0.00           C  
ATOM   2939  HZ  PHE   190      53.937  49.404  26.750  1.00  0.00           H  
ATOM   2940  CE2 PHE   190      51.937  49.071  26.479  1.00  0.00           C  
ATOM   2941  HE2 PHE   190      51.937  48.010  26.679  1.00  0.00           H  
ATOM   2942  CD2 PHE   190      50.709  49.668  26.093  1.00  0.00           C  
ATOM   2943  HD2 PHE   190      49.831  49.040  26.099  1.00  0.00           H  
ATOM   2944  C   PHE   190      46.861  51.422  24.598  1.00  0.00           C  
ATOM   2945  O   PHE   190      46.636  52.596  24.702  1.00  0.00           O  
ATOM   2946  N   THR   191      45.884  50.627  24.255  1.00  0.00           N  
ATOM   2947  H   THR   191      46.112  49.644  24.215  1.00  0.00           H  
ATOM   2948  CA  THR   191      44.475  50.976  23.894  1.00  0.00           C  
ATOM   2949  HA  THR   191      44.294  51.978  24.284  1.00  0.00           H  
ATOM   2950  CB  THR   191      44.214  50.932  22.435  1.00  0.00           C  
ATOM   2951  HB  THR   191      43.230  51.302  22.148  1.00  0.00           H  
ATOM   2952  CG2 THR   191      45.101  51.854  21.586  1.00  0.00           C  
ATOM   2953 HG21 THR   191      46.147  51.551  21.632  1.00  0.00           H  
ATOM   2954 HG22 THR   191      44.689  51.731  20.584  1.00  0.00           H  
ATOM   2955 HG23 THR   191      44.998  52.895  21.893  1.00  0.00           H  
ATOM   2956  OG1 THR   191      44.293  49.637  21.943  1.00  0.00           O  
ATOM   2957  HG1 THR   191      44.148  49.612  20.994  1.00  0.00           H  
ATOM   2958  C   THR   191      43.517  50.115  24.638  1.00  0.00           C  
ATOM   2959  O   THR   191      43.787  48.929  24.864  1.00  0.00           O  
ATOM   2960  N   ILE   192      42.289  50.527  24.847  1.00  0.00           N  
ATOM   2961  H   ILE   192      42.101  51.507  24.697  1.00  0.00           H  
ATOM   2962  CA  ILE   192      41.263  49.693  25.443  1.00  0.00           C  
ATOM   2963  HA  ILE   192      41.809  49.063  26.145  1.00  0.00           H  
ATOM   2964  CB  ILE   192      40.210  50.535  26.219  1.00  0.00           C  
ATOM   2965  HB  ILE   192      39.607  51.062  25.480  1.00  0.00           H  
ATOM   2966  CG2 ILE   192      39.458  49.613  27.123  1.00  0.00           C  
ATOM   2967 HG21 ILE   192      38.951  48.793  26.614  1.00  0.00           H  
ATOM   2968 HG22 ILE   192      39.997  49.187  27.969  1.00  0.00           H  
ATOM   2969 HG23 ILE   192      38.542  50.101  27.456  1.00  0.00           H  
ATOM   2970  CG1 ILE   192      40.760  51.621  27.085  1.00  0.00           C  
ATOM   2971 HG12 ILE   192      41.462  52.174  26.462  1.00  0.00           H  
ATOM   2972 HG13 ILE   192      41.228  51.239  27.993  1.00  0.00           H  
ATOM   2973  CD1 ILE   192      39.712  52.640  27.560  1.00  0.00           C  
ATOM   2974 HD11 ILE   192      38.995  52.907  26.783  1.00  0.00           H  
ATOM   2975 HD12 ILE   192      39.253  52.305  28.491  1.00  0.00           H  
ATOM   2976 HD13 ILE   192      40.373  53.469  27.812  1.00  0.00           H  
ATOM   2977  C   ILE   192      40.542  48.694  24.517  1.00  0.00           C  
ATOM   2978  O   ILE   192      39.381  48.913  23.994  1.00  0.00           O  
ATOM   2979  N   GLN   193      41.108  47.537  24.251  1.00  0.00           N  
ATOM   2980  H   GLN   193      41.995  47.367  24.704  1.00  0.00           H  
ATOM   2981  CA  GLN   193      40.675  46.595  23.222  1.00  0.00           C  
ATOM   2982  HA  GLN   193      40.617  47.178  22.303  1.00  0.00           H  
ATOM   2983  CB  GLN   193      41.827  45.582  22.976  1.00  0.00           C  
ATOM   2984  HB2 GLN   193      42.324  45.295  23.902  1.00  0.00           H  
ATOM   2985  HB3 GLN   193      42.531  46.244  22.472  1.00  0.00           H  
ATOM   2986  CG  GLN   193      41.437  44.430  22.090  1.00  0.00           C  
ATOM   2987  HG2 GLN   193      40.936  44.795  21.194  1.00  0.00           H  
ATOM   2988  HG3 GLN   193      40.827  43.669  22.575  1.00  0.00           H  
ATOM   2989  CD  GLN   193      42.650  43.713  21.452  1.00  0.00           C  
ATOM   2990  OE1 GLN   193      43.754  44.097  21.312  1.00  0.00           O  
ATOM   2991  NE2 GLN   193      42.370  42.518  20.941  1.00  0.00           N  
ATOM   2992 HE21 GLN   193      43.170  42.030  20.563  1.00  0.00           H  
ATOM   2993 HE22 GLN   193      41.440  42.125  20.979  1.00  0.00           H  
ATOM   2994  C   GLN   193      39.289  45.953  23.574  1.00  0.00           C  
ATOM   2995  O   GLN   193      38.385  46.082  22.728  1.00  0.00           O  
ATOM   2996  N   LYS   194      39.093  45.435  24.773  1.00  0.00           N  
ATOM   2997  H   LYS   194      39.816  45.560  25.468  1.00  0.00           H  
ATOM   2998  CA  LYS   194      37.707  45.018  25.222  1.00  0.00           C  
ATOM   2999  HA  LYS   194      36.940  45.254  24.485  1.00  0.00           H  
ATOM   3000  CB  LYS   194      37.688  43.531  25.563  1.00  0.00           C  
ATOM   3001  HB2 LYS   194      36.734  43.337  26.055  1.00  0.00           H  
ATOM   3002  HB3 LYS   194      38.536  43.302  26.208  1.00  0.00           H  
ATOM   3003  CG  LYS   194      37.968  42.686  24.312  1.00  0.00           C  
ATOM   3004  HG2 LYS   194      38.989  42.861  23.972  1.00  0.00           H  
ATOM   3005  HG3 LYS   194      37.229  42.905  23.542  1.00  0.00           H  
ATOM   3006  CD  LYS   194      37.871  41.172  24.604  1.00  0.00           C  
ATOM   3007  HD2 LYS   194      36.967  40.953  25.173  1.00  0.00           H  
ATOM   3008  HD3 LYS   194      38.764  40.902  25.167  1.00  0.00           H  
ATOM   3009  CE  LYS   194      37.822  40.548  23.225  1.00  0.00           C  
ATOM   3010  HE2 LYS   194      38.613  41.017  22.640  1.00  0.00           H  
ATOM   3011  HE3 LYS   194      36.814  40.741  22.857  1.00  0.00           H  
ATOM   3012  NZ  LYS   194      37.940  38.994  23.155  1.00  0.00           N  
ATOM   3013  HZ1 LYS   194      37.145  38.610  23.646  1.00  0.00           H  
ATOM   3014  HZ2 LYS   194      37.894  38.593  22.229  1.00  0.00           H  
ATOM   3015  HZ3 LYS   194      38.736  38.615  23.647  1.00  0.00           H  
ATOM   3016  C   LYS   194      37.326  45.836  26.467  1.00  0.00           C  
ATOM   3017  O   LYS   194      38.254  46.201  27.279  1.00  0.00           O  
ATOM   3018  N   LEU   195      36.028  46.050  26.742  1.00  0.00           N  
ATOM   3019  H   LEU   195      35.338  45.836  26.036  1.00  0.00           H  
ATOM   3020  CA  LEU   195      35.492  46.684  27.909  1.00  0.00           C  
ATOM   3021  HA  LEU   195      36.053  46.438  28.811  1.00  0.00           H  
ATOM   3022  CB  LEU   195      35.428  48.180  27.752  1.00  0.00           C  
ATOM   3023  HB2 LEU   195      35.008  48.460  26.786  1.00  0.00           H  
ATOM   3024  HB3 LEU   195      36.464  48.516  27.700  1.00  0.00           H  
ATOM   3025  CG  LEU   195      34.766  48.928  28.885  1.00  0.00           C  
ATOM   3026  HG  LEU   195      33.908  48.348  29.227  1.00  0.00           H  
ATOM   3027  CD1 LEU   195      35.728  49.119  30.071  1.00  0.00           C  
ATOM   3028 HD11 LEU   195      35.383  49.851  30.802  1.00  0.00           H  
ATOM   3029 HD12 LEU   195      36.076  48.192  30.527  1.00  0.00           H  
ATOM   3030 HD13 LEU   195      36.584  49.698  29.724  1.00  0.00           H  
ATOM   3031  CD2 LEU   195      34.388  50.340  28.375  1.00  0.00           C  
ATOM   3032 HD21 LEU   195      33.847  50.929  29.116  1.00  0.00           H  
ATOM   3033 HD22 LEU   195      35.311  50.856  28.109  1.00  0.00           H  
ATOM   3034 HD23 LEU   195      33.762  50.227  27.490  1.00  0.00           H  
ATOM   3035  C   LEU   195      34.058  46.104  28.042  1.00  0.00           C  
ATOM   3036  O   LEU   195      33.249  46.325  27.141  1.00  0.00           O  
ATOM   3037  N   ILE   196      33.772  45.301  29.138  1.00  0.00           N  
ATOM   3038  H   ILE   196      34.520  45.318  29.817  1.00  0.00           H  
ATOM   3039  CA  ILE   196      32.684  44.422  29.313  1.00  0.00           C  
ATOM   3040  HA  ILE   196      31.998  44.550  28.476  1.00  0.00           H  
ATOM   3041  CB  ILE   196      33.155  42.913  29.203  1.00  0.00           C  
ATOM   3042  HB  ILE   196      33.899  42.833  29.996  1.00  0.00           H  
ATOM   3043  CG2 ILE   196      32.075  41.858  29.552  1.00  0.00           C  
ATOM   3044 HG21 ILE   196      31.442  41.581  28.709  1.00  0.00           H  
ATOM   3045 HG22 ILE   196      32.578  40.990  29.977  1.00  0.00           H  
ATOM   3046 HG23 ILE   196      31.459  42.228  30.372  1.00  0.00           H  
ATOM   3047  CG1 ILE   196      34.058  42.717  27.877  1.00  0.00           C  
ATOM   3048 HG12 ILE   196      34.978  43.299  27.924  1.00  0.00           H  
ATOM   3049 HG13 ILE   196      33.377  42.860  27.038  1.00  0.00           H  
ATOM   3050  CD1 ILE   196      34.611  41.233  27.797  1.00  0.00           C  
ATOM   3051 HD11 ILE   196      34.725  41.036  28.863  1.00  0.00           H  
ATOM   3052 HD12 ILE   196      33.757  40.613  27.526  1.00  0.00           H  
ATOM   3053 HD13 ILE   196      35.483  41.141  27.149  1.00  0.00           H  
ATOM   3054  C   ILE   196      31.956  44.799  30.576  1.00  0.00           C  
ATOM   3055  O   ILE   196      32.449  44.682  31.757  1.00  0.00           O  
ATOM   3056  N   GLU   197      30.765  45.278  30.377  1.00  0.00           N  
ATOM   3057  H   GLU   197      30.342  45.247  29.461  1.00  0.00           H  
ATOM   3058  CA  GLU   197      29.911  45.575  31.503  1.00  0.00           C  
ATOM   3059  HA  GLU   197      30.493  46.141  32.231  1.00  0.00           H  
ATOM   3060  CB  GLU   197      28.852  46.425  30.890  1.00  0.00           C  
ATOM   3061  HB2 GLU   197      28.324  45.915  30.084  1.00  0.00           H  
ATOM   3062  HB3 GLU   197      29.166  47.345  30.398  1.00  0.00           H  
ATOM   3063  CG  GLU   197      27.707  46.853  31.838  1.00  0.00           C  
ATOM   3064  HG2 GLU   197      27.291  45.957  32.300  1.00  0.00           H  
ATOM   3065  HG3 GLU   197      26.943  47.365  31.253  1.00  0.00           H  
ATOM   3066  CD  GLU   197      28.123  47.934  32.894  1.00  0.00           C  
ATOM   3067  OE1 GLU   197      29.084  47.579  33.646  1.00  0.00           O  
ATOM   3068  OE2 GLU   197      27.397  48.909  33.066  1.00  0.00           O  
ATOM   3069  C   GLU   197      29.412  44.246  32.165  1.00  0.00           C  
ATOM   3070  O   GLU   197      28.562  43.634  31.609  1.00  0.00           O  
ATOM   3071  N   THR   198      29.903  43.897  33.326  1.00  0.00           N  
ATOM   3072  H   THR   198      30.644  44.406  33.786  1.00  0.00           H  
ATOM   3073  CA  THR   198      29.475  42.673  34.059  1.00  0.00           C  
ATOM   3074  HA  THR   198      29.558  41.935  33.261  1.00  0.00           H  
ATOM   3075  CB  THR   198      30.465  42.185  35.178  1.00  0.00           C  
ATOM   3076  HB  THR   198      30.087  41.219  35.510  1.00  0.00           H  
ATOM   3077  CG2 THR   198      31.873  42.012  34.628  1.00  0.00           C  
ATOM   3078 HG21 THR   198      32.432  41.442  35.370  1.00  0.00           H  
ATOM   3079 HG22 THR   198      31.741  41.318  33.798  1.00  0.00           H  
ATOM   3080 HG23 THR   198      32.227  42.983  34.282  1.00  0.00           H  
ATOM   3081  OG1 THR   198      30.603  42.932  36.393  1.00  0.00           O  
ATOM   3082  HG1 THR   198      30.723  43.858  36.169  1.00  0.00           H  
ATOM   3083  C   THR   198      28.072  42.852  34.555  1.00  0.00           C  
ATOM   3084  O   THR   198      27.604  41.938  35.234  1.00  0.00           O  
ATOM   3085  N   ARG   199      27.339  43.926  34.253  1.00  0.00           N  
ATOM   3086  H   ARG   199      27.658  44.515  33.497  1.00  0.00           H  
ATOM   3087  CA  ARG   199      25.995  44.088  34.734  1.00  0.00           C  
ATOM   3088  HA  ARG   199      25.832  43.702  35.741  1.00  0.00           H  
ATOM   3089  CB  ARG   199      25.604  45.594  34.967  1.00  0.00           C  
ATOM   3090  HB2 ARG   199      24.546  45.717  35.201  1.00  0.00           H  
ATOM   3091  HB3 ARG   199      25.707  46.087  34.000  1.00  0.00           H  
ATOM   3092  CG  ARG   199      26.404  46.175  36.137  1.00  0.00           C  
ATOM   3093  HG2 ARG   199      27.486  46.149  36.011  1.00  0.00           H  
ATOM   3094  HG3 ARG   199      26.276  45.569  37.034  1.00  0.00           H  
ATOM   3095  CD  ARG   199      25.927  47.472  36.625  1.00  0.00           C  
ATOM   3096  HD2 ARG   199      26.169  47.651  37.672  1.00  0.00           H  
ATOM   3097  HD3 ARG   199      24.847  47.582  36.532  1.00  0.00           H  
ATOM   3098  NE  ARG   199      26.615  48.507  35.900  1.00  0.00           N  
ATOM   3099  HE  ARG   199      27.315  48.217  35.232  1.00  0.00           H  
ATOM   3100  CZ  ARG   199      26.447  49.806  36.000  1.00  0.00           C  
ATOM   3101  NH1 ARG   199      25.656  50.389  36.861  1.00  0.00           N  
ATOM   3102 HH11 ARG   199      25.729  51.384  37.015  1.00  0.00           H  
ATOM   3103 HH12 ARG   199      25.027  49.833  37.423  1.00  0.00           H  
ATOM   3104  NH2 ARG   199      27.176  50.573  35.196  1.00  0.00           N  
ATOM   3105 HH21 ARG   199      27.781  50.213  34.471  1.00  0.00           H  
ATOM   3106 HH22 ARG   199      27.022  51.565  35.302  1.00  0.00           H  
ATOM   3107  C   ARG   199      25.012  43.338  33.901  1.00  0.00           C  
ATOM   3108  O   ARG   199      24.247  42.607  34.484  1.00  0.00           O  
ATOM   3109  N   THR   200      24.958  43.526  32.613  1.00  0.00           N  
ATOM   3110  H   THR   200      25.573  44.201  32.182  1.00  0.00           H  
ATOM   3111  CA  THR   200      23.927  42.967  31.800  1.00  0.00           C  
ATOM   3112  HA  THR   200      22.964  43.038  32.306  1.00  0.00           H  
ATOM   3113  CB  THR   200      23.777  43.861  30.548  1.00  0.00           C  
ATOM   3114  HB  THR   200      23.163  43.356  29.803  1.00  0.00           H  
ATOM   3115  CG2 THR   200      23.176  45.179  30.975  1.00  0.00           C  
ATOM   3116 HG21 THR   200      22.747  45.651  30.091  1.00  0.00           H  
ATOM   3117 HG22 THR   200      22.265  45.108  31.570  1.00  0.00           H  
ATOM   3118 HG23 THR   200      23.835  45.911  31.440  1.00  0.00           H  
ATOM   3119  OG1 THR   200      25.041  44.190  29.960  1.00  0.00           O  
ATOM   3120  HG1 THR   200      25.269  43.492  29.341  1.00  0.00           H  
ATOM   3121  C   THR   200      24.138  41.504  31.428  1.00  0.00           C  
ATOM   3122  O   THR   200      25.161  41.164  30.741  1.00  0.00           O  
ATOM   3123  N   SER   201      23.174  40.645  31.773  1.00  0.00           N  
ATOM   3124  H   SER   201      22.491  41.004  32.425  1.00  0.00           H  
ATOM   3125  CA  SER   201      23.270  39.194  31.414  1.00  0.00           C  
ATOM   3126  HA  SER   201      23.865  39.119  30.504  1.00  0.00           H  
ATOM   3127  CB  SER   201      23.933  38.464  32.574  1.00  0.00           C  
ATOM   3128  HB2 SER   201      23.267  38.533  33.434  1.00  0.00           H  
ATOM   3129  HB3 SER   201      24.812  38.999  32.932  1.00  0.00           H  
ATOM   3130  OG  SER   201      24.190  37.065  32.266  1.00  0.00           O  
ATOM   3131  HG  SER   201      23.660  36.471  32.804  1.00  0.00           H  
ATOM   3132  C   SER   201      21.943  38.595  31.084  1.00  0.00           C  
ATOM   3133  O   SER   201      20.928  38.741  31.782  1.00  0.00           O  
ATOM   3134  N   GLN   202      21.883  37.708  30.078  1.00  0.00           N  
ATOM   3135  H   GLN   202      22.698  37.703  29.481  1.00  0.00           H  
ATOM   3136  CA  GLN   202      20.757  36.774  29.696  1.00  0.00           C  
ATOM   3137  HA  GLN   202      19.821  37.328  29.769  1.00  0.00           H  
ATOM   3138  CB  GLN   202      20.744  36.402  28.235  1.00  0.00           C  
ATOM   3139  HB2 GLN   202      19.964  35.640  28.213  1.00  0.00           H  
ATOM   3140  HB3 GLN   202      21.716  35.984  27.972  1.00  0.00           H  
ATOM   3141  CG  GLN   202      20.465  37.555  27.357  1.00  0.00           C  
ATOM   3142  HG2 GLN   202      21.177  38.331  27.640  1.00  0.00           H  
ATOM   3143  HG3 GLN   202      19.437  37.884  27.502  1.00  0.00           H  
ATOM   3144  CD  GLN   202      20.784  37.379  25.850  1.00  0.00           C  
ATOM   3145  OE1 GLN   202      21.583  36.512  25.559  1.00  0.00           O  
ATOM   3146  NE2 GLN   202      20.222  38.150  25.056  1.00  0.00           N  
ATOM   3147 HE21 GLN   202      20.283  37.960  24.066  1.00  0.00           H  
ATOM   3148 HE22 GLN   202      19.588  38.883  25.338  1.00  0.00           H  
ATOM   3149  C   GLN   202      20.787  35.505  30.605  1.00  0.00           C  
ATOM   3150  O   GLN   202      19.771  35.033  30.982  1.00  0.00           O  
ATOM   3151  N   LEU   203      21.972  35.114  31.038  1.00  0.00           N  
ATOM   3152  H   LEU   203      22.830  35.428  30.606  1.00  0.00           H  
ATOM   3153  CA  LEU   203      22.065  34.044  32.130  1.00  0.00           C  
ATOM   3154  HA  LEU   203      21.292  33.300  31.937  1.00  0.00           H  
ATOM   3155  CB  LEU   203      23.451  33.328  32.132  1.00  0.00           C  
ATOM   3156  HB2 LEU   203      24.249  34.067  32.209  1.00  0.00           H  
ATOM   3157  HB3 LEU   203      23.579  32.846  31.163  1.00  0.00           H  
ATOM   3158  CG  LEU   203      23.647  32.209  33.155  1.00  0.00           C  
ATOM   3159  HG  LEU   203      23.585  32.628  34.160  1.00  0.00           H  
ATOM   3160  CD1 LEU   203      22.619  31.064  32.919  1.00  0.00           C  
ATOM   3161 HD11 LEU   203      22.975  30.264  33.568  1.00  0.00           H  
ATOM   3162 HD12 LEU   203      21.631  31.379  33.255  1.00  0.00           H  
ATOM   3163 HD13 LEU   203      22.540  30.837  31.856  1.00  0.00           H  
ATOM   3164  CD2 LEU   203      25.038  31.664  32.801  1.00  0.00           C  
ATOM   3165 HD21 LEU   203      25.167  30.855  33.520  1.00  0.00           H  
ATOM   3166 HD22 LEU   203      24.964  31.072  31.890  1.00  0.00           H  
ATOM   3167 HD23 LEU   203      25.816  32.428  32.832  1.00  0.00           H  
ATOM   3168  C   LEU   203      21.819  34.736  33.450  1.00  0.00           C  
ATOM   3169  O   LEU   203      22.578  35.592  33.843  1.00  0.00           O  
ATOM   3170  N   PHE   204      20.657  34.408  34.070  1.00  0.00           N  
ATOM   3171  H   PHE   204      20.057  33.710  33.655  1.00  0.00           H  
ATOM   3172  CA  PHE   204      20.126  34.928  35.263  1.00  0.00           C  
ATOM   3173  HA  PHE   204      19.814  35.950  35.043  1.00  0.00           H  
ATOM   3174  CB  PHE   204      18.806  34.150  35.700  1.00  0.00           C  
ATOM   3175  HB2 PHE   204      18.975  33.133  36.054  1.00  0.00           H  
ATOM   3176  HB3 PHE   204      18.092  34.029  34.886  1.00  0.00           H  
ATOM   3177  CG  PHE   204      18.109  34.790  36.948  1.00  0.00           C  
ATOM   3178  CD1 PHE   204      18.219  34.236  38.268  1.00  0.00           C  
ATOM   3179  HD1 PHE   204      18.715  33.289  38.424  1.00  0.00           H  
ATOM   3180  CE1 PHE   204      17.652  34.805  39.400  1.00  0.00           C  
ATOM   3181  HE1 PHE   204      17.793  34.424  40.401  1.00  0.00           H  
ATOM   3182  CZ  PHE   204      17.061  36.090  39.294  1.00  0.00           C  
ATOM   3183  HZ  PHE   204      16.605  36.582  40.140  1.00  0.00           H  
ATOM   3184  CE2 PHE   204      17.052  36.728  38.030  1.00  0.00           C  
ATOM   3185  HE2 PHE   204      16.718  37.755  38.051  1.00  0.00           H  
ATOM   3186  CD2 PHE   204      17.619  36.089  36.830  1.00  0.00           C  
ATOM   3187  HD2 PHE   204      17.695  36.606  35.885  1.00  0.00           H  
ATOM   3188  C   PHE   204      21.086  35.157  36.437  1.00  0.00           C  
ATOM   3189  O   PHE   204      21.488  34.204  37.132  1.00  0.00           O  
ATOM   3190  N   SER   205      21.618  36.390  36.636  1.00  0.00           N  
ATOM   3191  H   SER   205      21.431  37.067  35.911  1.00  0.00           H  
ATOM   3192  CA  SER   205      22.394  36.728  37.799  1.00  0.00           C  
ATOM   3193  HA  SER   205      22.734  35.805  38.267  1.00  0.00           H  
ATOM   3194  CB  SER   205      23.813  37.391  37.357  1.00  0.00           C  
ATOM   3195  HB2 SER   205      23.686  38.336  36.829  1.00  0.00           H  
ATOM   3196  HB3 SER   205      24.321  36.727  36.657  1.00  0.00           H  
ATOM   3197  OG  SER   205      24.571  37.610  38.573  1.00  0.00           O  
ATOM   3198  HG  SER   205      25.428  38.015  38.421  1.00  0.00           H  
ATOM   3199  C   SER   205      21.568  37.636  38.724  1.00  0.00           C  
ATOM   3200  O   SER   205      21.212  38.757  38.338  1.00  0.00           O  
ATOM   3201  N   TYR   206      21.180  37.127  39.931  1.00  0.00           N  
ATOM   3202  H   TYR   206      21.582  36.251  40.233  1.00  0.00           H  
ATOM   3203  CA  TYR   206      20.271  37.776  40.924  1.00  0.00           C  
ATOM   3204  HA  TYR   206      19.311  37.811  40.409  1.00  0.00           H  
ATOM   3205  CB  TYR   206      20.145  36.897  42.191  1.00  0.00           C  
ATOM   3206  HB2 TYR   206      21.144  36.590  42.500  1.00  0.00           H  
ATOM   3207  HB3 TYR   206      19.544  36.018  41.958  1.00  0.00           H  
ATOM   3208  CG  TYR   206      19.573  37.570  43.556  1.00  0.00           C  
ATOM   3209  CD1 TYR   206      20.502  38.083  44.471  1.00  0.00           C  
ATOM   3210  HD1 TYR   206      21.544  37.896  44.258  1.00  0.00           H  
ATOM   3211  CE1 TYR   206      20.053  38.512  45.727  1.00  0.00           C  
ATOM   3212  HE1 TYR   206      20.786  38.644  46.509  1.00  0.00           H  
ATOM   3213  CZ  TYR   206      18.668  38.625  45.888  1.00  0.00           C  
ATOM   3214  OH  TYR   206      18.259  39.167  47.034  1.00  0.00           O  
ATOM   3215  HH  TYR   206      18.972  39.451  47.611  1.00  0.00           H  
ATOM   3216  CE2 TYR   206      17.689  38.247  44.930  1.00  0.00           C  
ATOM   3217  HE2 TYR   206      16.629  38.310  45.127  1.00  0.00           H  
ATOM   3218  CD2 TYR   206      18.201  37.645  43.702  1.00  0.00           C  
ATOM   3219  HD2 TYR   206      17.519  37.352  42.918  1.00  0.00           H  
ATOM   3220  C   TYR   206      20.678  39.183  41.225  1.00  0.00           C  
ATOM   3221  O   TYR   206      21.765  39.459  41.667  1.00  0.00           O  
ATOM   3222  N   ALA   207      19.650  40.121  41.075  1.00  0.00           N  
ATOM   3223  H   ALA   207      18.720  39.755  40.929  1.00  0.00           H  
ATOM   3224  CA  ALA   207      19.875  41.527  40.990  1.00  0.00           C  
ATOM   3225  HA  ALA   207      19.957  41.935  39.982  1.00  0.00           H  
ATOM   3226  CB  ALA   207      18.437  42.059  41.266  1.00  0.00           C  
ATOM   3227  HB1 ALA   207      17.709  41.672  40.552  1.00  0.00           H  
ATOM   3228  HB2 ALA   207      18.201  41.876  42.314  1.00  0.00           H  
ATOM   3229  HB3 ALA   207      18.343  43.142  41.185  1.00  0.00           H  
ATOM   3230  C   ALA   207      21.030  42.138  41.800  1.00  0.00           C  
ATOM   3231  O   ALA   207      21.950  42.651  41.201  1.00  0.00           O  
ATOM   3232  N   ALA   208      21.008  42.213  43.141  1.00  0.00           N  
ATOM   3233  H   ALA   208      20.240  41.871  43.701  1.00  0.00           H  
ATOM   3234  CA  ALA   208      22.164  42.666  43.911  1.00  0.00           C  
ATOM   3235  HA  ALA   208      22.248  43.699  43.573  1.00  0.00           H  
ATOM   3236  CB  ALA   208      21.828  42.499  45.399  1.00  0.00           C  
ATOM   3237  HB1 ALA   208      20.854  42.965  45.547  1.00  0.00           H  
ATOM   3238  HB2 ALA   208      21.794  41.442  45.662  1.00  0.00           H  
ATOM   3239  HB3 ALA   208      22.610  42.981  45.988  1.00  0.00           H  
ATOM   3240  C   ALA   208      23.524  42.034  43.582  1.00  0.00           C  
ATOM   3241  O   ALA   208      24.587  42.591  43.667  1.00  0.00           O  
ATOM   3242  N   PHE   209      23.523  40.655  43.365  1.00  0.00           N  
ATOM   3243  H   PHE   209      22.651  40.151  43.292  1.00  0.00           H  
ATOM   3244  CA  PHE   209      24.768  39.914  43.062  1.00  0.00           C  
ATOM   3245  HA  PHE   209      25.557  40.222  43.748  1.00  0.00           H  
ATOM   3246  CB  PHE   209      24.523  38.397  43.189  1.00  0.00           C  
ATOM   3247  HB2 PHE   209      25.450  37.971  42.803  1.00  0.00           H  
ATOM   3248  HB3 PHE   209      23.739  38.086  42.499  1.00  0.00           H  
ATOM   3249  CG  PHE   209      24.197  37.688  44.465  1.00  0.00           C  
ATOM   3250  CD1 PHE   209      24.087  36.219  44.424  1.00  0.00           C  
ATOM   3251  HD1 PHE   209      24.239  35.835  43.426  1.00  0.00           H  
ATOM   3252  CE1 PHE   209      23.747  35.538  45.531  1.00  0.00           C  
ATOM   3253  HE1 PHE   209      23.623  34.467  45.479  1.00  0.00           H  
ATOM   3254  CZ  PHE   209      23.398  36.173  46.750  1.00  0.00           C  
ATOM   3255  HZ  PHE   209      23.135  35.608  47.632  1.00  0.00           H  
ATOM   3256  CE2 PHE   209      23.440  37.568  46.848  1.00  0.00           C  
ATOM   3257  HE2 PHE   209      23.241  37.996  47.819  1.00  0.00           H  
ATOM   3258  CD2 PHE   209      23.938  38.283  45.695  1.00  0.00           C  
ATOM   3259  HD2 PHE   209      23.898  39.363  45.684  1.00  0.00           H  
ATOM   3260  C   PHE   209      25.264  40.244  41.620  1.00  0.00           C  
ATOM   3261  O   PHE   209      26.395  40.606  41.382  1.00  0.00           O  
ATOM   3262  N   SER   210      24.432  40.547  40.613  1.00  0.00           N  
ATOM   3263  H   SER   210      23.435  40.441  40.741  1.00  0.00           H  
ATOM   3264  CA  SER   210      24.726  41.210  39.291  1.00  0.00           C  
ATOM   3265  HA  SER   210      25.507  40.576  38.874  1.00  0.00           H  
ATOM   3266  CB  SER   210      23.411  41.050  38.469  1.00  0.00           C  
ATOM   3267  HB2 SER   210      22.610  41.672  38.868  1.00  0.00           H  
ATOM   3268  HB3 SER   210      23.161  39.993  38.373  1.00  0.00           H  
ATOM   3269  OG  SER   210      23.551  41.620  37.226  1.00  0.00           O  
ATOM   3270  HG  SER   210      24.296  41.165  36.826  1.00  0.00           H  
ATOM   3271  C   SER   210      25.224  42.645  39.378  1.00  0.00           C  
ATOM   3272  O   SER   210      26.277  42.938  38.811  1.00  0.00           O  
ATOM   3273  N   ASP   211      24.533  43.538  40.062  1.00  0.00           N  
ATOM   3274  H   ASP   211      23.626  43.256  40.406  1.00  0.00           H  
ATOM   3275  CA  ASP   211      24.758  44.993  40.112  1.00  0.00           C  
ATOM   3276  HA  ASP   211      24.713  45.382  39.094  1.00  0.00           H  
ATOM   3277  CB  ASP   211      23.588  45.684  40.921  1.00  0.00           C  
ATOM   3278  HB2 ASP   211      23.704  46.767  40.896  1.00  0.00           H  
ATOM   3279  HB3 ASP   211      23.555  45.401  41.973  1.00  0.00           H  
ATOM   3280  CG  ASP   211      22.235  45.540  40.241  1.00  0.00           C  
ATOM   3281  OD1 ASP   211      21.262  45.768  41.008  1.00  0.00           O  
ATOM   3282  OD2 ASP   211      22.068  45.319  39.022  1.00  0.00           O  
ATOM   3283  C   ASP   211      26.155  45.479  40.627  1.00  0.00           C  
ATOM   3284  O   ASP   211      26.653  46.554  40.202  1.00  0.00           O  
ATOM   3285  N   SER   212      26.643  44.787  41.714  1.00  0.00           N  
ATOM   3286  H   SER   212      26.089  44.039  42.106  1.00  0.00           H  
ATOM   3287  CA  SER   212      27.821  45.205  42.516  1.00  0.00           C  
ATOM   3288  HA  SER   212      27.711  46.212  42.917  1.00  0.00           H  
ATOM   3289  CB  SER   212      27.984  44.259  43.735  1.00  0.00           C  
ATOM   3290  HB2 SER   212      28.963  44.437  44.181  1.00  0.00           H  
ATOM   3291  HB3 SER   212      27.942  43.233  43.370  1.00  0.00           H  
ATOM   3292  OG  SER   212      26.919  44.537  44.597  1.00  0.00           O  
ATOM   3293  HG  SER   212      27.208  44.450  45.509  1.00  0.00           H  
ATOM   3294  C   SER   212      29.201  45.261  41.832  1.00  0.00           C  
ATOM   3295  O   SER   212      29.491  44.427  40.984  1.00  0.00           O  
ATOM   3296  N   ASN   213      29.934  46.297  42.183  1.00  0.00           N  
ATOM   3297  H   ASN   213      29.563  46.649  43.055  1.00  0.00           H  
ATOM   3298  CA  ASN   213      31.326  46.524  41.879  1.00  0.00           C  
ATOM   3299  HA  ASN   213      31.305  46.713  40.806  1.00  0.00           H  
ATOM   3300  CB  ASN   213      31.859  47.712  42.674  1.00  0.00           C  
ATOM   3301  HB2 ASN   213      32.876  47.847  42.306  1.00  0.00           H  
ATOM   3302  HB3 ASN   213      31.871  47.504  43.744  1.00  0.00           H  
ATOM   3303  CG  ASN   213      31.175  48.988  42.217  1.00  0.00           C  
ATOM   3304  OD1 ASN   213      31.477  49.643  41.299  1.00  0.00           O  
ATOM   3305  ND2 ASN   213      30.103  49.285  42.876  1.00  0.00           N  
ATOM   3306 HD21 ASN   213      29.669  50.163  42.629  1.00  0.00           H  
ATOM   3307 HD22 ASN   213      29.851  48.747  43.692  1.00  0.00           H  
ATOM   3308  C   ASN   213      32.264  45.345  42.210  1.00  0.00           C  
ATOM   3309  O   ASN   213      32.166  44.649  43.232  1.00  0.00           O  
ATOM   3310  N   ILE   214      33.087  44.980  41.188  1.00  0.00           N  
ATOM   3311  H   ILE   214      33.291  45.652  40.462  1.00  0.00           H  
ATOM   3312  CA  ILE   214      34.065  43.819  41.219  1.00  0.00           C  
ATOM   3313  HA  ILE   214      33.489  42.896  41.278  1.00  0.00           H  
ATOM   3314  CB  ILE   214      34.753  43.776  39.829  1.00  0.00           C  
ATOM   3315  HB  ILE   214      35.307  44.714  39.818  1.00  0.00           H  
ATOM   3316  CG2 ILE   214      35.785  42.687  39.927  1.00  0.00           C  
ATOM   3317 HG21 ILE   214      36.335  42.439  39.019  1.00  0.00           H  
ATOM   3318 HG22 ILE   214      36.597  42.890  40.625  1.00  0.00           H  
ATOM   3319 HG23 ILE   214      35.330  41.815  40.398  1.00  0.00           H  
ATOM   3320  CG1 ILE   214      33.798  43.597  38.606  1.00  0.00           C  
ATOM   3321 HG12 ILE   214      32.900  44.207  38.702  1.00  0.00           H  
ATOM   3322 HG13 ILE   214      33.580  42.534  38.498  1.00  0.00           H  
ATOM   3323  CD1 ILE   214      34.452  44.041  37.277  1.00  0.00           C  
ATOM   3324 HD11 ILE   214      35.515  43.862  37.434  1.00  0.00           H  
ATOM   3325 HD12 ILE   214      33.939  43.480  36.496  1.00  0.00           H  
ATOM   3326 HD13 ILE   214      34.322  45.111  37.114  1.00  0.00           H  
ATOM   3327  C   ILE   214      35.017  43.931  42.481  1.00  0.00           C  
ATOM   3328  O   ILE   214      35.634  44.981  42.682  1.00  0.00           O  
ATOM   3329  N   ILE   215      35.065  42.933  43.297  1.00  0.00           N  
ATOM   3330  H   ILE   215      34.478  42.160  43.018  1.00  0.00           H  
ATOM   3331  CA  ILE   215      36.100  42.763  44.277  1.00  0.00           C  
ATOM   3332  HA  ILE   215      36.285  43.754  44.692  1.00  0.00           H  
ATOM   3333  CB  ILE   215      35.621  41.767  45.428  1.00  0.00           C  
ATOM   3334  HB  ILE   215      34.898  41.041  45.059  1.00  0.00           H  
ATOM   3335  CG2 ILE   215      36.814  40.820  45.821  1.00  0.00           C  
ATOM   3336 HG21 ILE   215      36.530  40.063  46.553  1.00  0.00           H  
ATOM   3337 HG22 ILE   215      37.371  40.365  45.002  1.00  0.00           H  
ATOM   3338 HG23 ILE   215      37.564  41.461  46.284  1.00  0.00           H  
ATOM   3339  CG1 ILE   215      34.955  42.579  46.567  1.00  0.00           C  
ATOM   3340 HG12 ILE   215      34.024  42.989  46.177  1.00  0.00           H  
ATOM   3341 HG13 ILE   215      35.611  43.350  46.971  1.00  0.00           H  
ATOM   3342  CD1 ILE   215      34.489  41.723  47.708  1.00  0.00           C  
ATOM   3343 HD11 ILE   215      33.651  41.100  47.396  1.00  0.00           H  
ATOM   3344 HD12 ILE   215      35.248  41.065  48.130  1.00  0.00           H  
ATOM   3345 HD13 ILE   215      34.168  42.358  48.534  1.00  0.00           H  
ATOM   3346  C   ILE   215      37.456  42.461  43.558  1.00  0.00           C  
ATOM   3347  O   ILE   215      38.409  43.205  43.785  1.00  0.00           O  
ATOM   3348  N   THR   216      37.556  41.350  42.812  1.00  0.00           N  
ATOM   3349  H   THR   216      36.689  40.834  42.750  1.00  0.00           H  
ATOM   3350  CA  THR   216      38.733  40.975  42.050  1.00  0.00           C  
ATOM   3351  HA  THR   216      39.270  41.876  41.754  1.00  0.00           H  
ATOM   3352  CB  THR   216      39.641  40.060  42.986  1.00  0.00           C  
ATOM   3353  HB  THR   216      39.407  40.372  44.004  1.00  0.00           H  
ATOM   3354  CG2 THR   216      39.281  38.597  42.864  1.00  0.00           C  
ATOM   3355 HG21 THR   216      38.218  38.407  42.722  1.00  0.00           H  
ATOM   3356 HG22 THR   216      39.849  38.067  42.099  1.00  0.00           H  
ATOM   3357 HG23 THR   216      39.589  38.256  43.853  1.00  0.00           H  
ATOM   3358  OG1 THR   216      41.004  40.325  42.725  1.00  0.00           O  
ATOM   3359  HG1 THR   216      41.310  41.067  43.253  1.00  0.00           H  
ATOM   3360  C   THR   216      38.409  40.220  40.748  1.00  0.00           C  
ATOM   3361  O   THR   216      37.265  39.827  40.500  1.00  0.00           O  
ATOM   3362  N   VAL   217      39.467  40.060  39.872  1.00  0.00           N  
ATOM   3363  H   VAL   217      40.341  40.421  40.227  1.00  0.00           H  
ATOM   3364  CA  VAL   217      39.549  39.265  38.584  1.00  0.00           C  
ATOM   3365  HA  VAL   217      38.634  38.683  38.472  1.00  0.00           H  
ATOM   3366  CB  VAL   217      39.635  40.270  37.384  1.00  0.00           C  
ATOM   3367  HB  VAL   217      40.697  40.513  37.342  1.00  0.00           H  
ATOM   3368  CG1 VAL   217      39.272  39.459  36.088  1.00  0.00           C  
ATOM   3369 HG11 VAL   217      39.745  38.482  35.985  1.00  0.00           H  
ATOM   3370 HG12 VAL   217      38.198  39.521  35.915  1.00  0.00           H  
ATOM   3371 HG13 VAL   217      39.667  40.109  35.306  1.00  0.00           H  
ATOM   3372  CG2 VAL   217      38.930  41.632  37.480  1.00  0.00           C  
ATOM   3373 HG21 VAL   217      39.167  42.287  36.641  1.00  0.00           H  
ATOM   3374 HG22 VAL   217      37.874  41.442  37.670  1.00  0.00           H  
ATOM   3375 HG23 VAL   217      39.163  42.166  38.402  1.00  0.00           H  
ATOM   3376  C   VAL   217      40.728  38.262  38.602  1.00  0.00           C  
ATOM   3377  O   VAL   217      41.796  38.595  39.102  1.00  0.00           O  
ATOM   3378  N   VAL   218      40.406  37.023  38.263  1.00  0.00           N  
ATOM   3379  H   VAL   218      39.468  36.650  38.233  1.00  0.00           H  
ATOM   3380  CA  VAL   218      41.302  35.881  38.019  1.00  0.00           C  
ATOM   3381  HA  VAL   218      42.286  36.346  38.067  1.00  0.00           H  
ATOM   3382  CB  VAL   218      41.158  34.935  39.293  1.00  0.00           C  
ATOM   3383  HB  VAL   218      40.106  34.835  39.559  1.00  0.00           H  
ATOM   3384  CG1 VAL   218      41.798  33.591  39.128  1.00  0.00           C  
ATOM   3385 HG11 VAL   218      42.852  33.751  38.898  1.00  0.00           H  
ATOM   3386 HG12 VAL   218      41.598  33.030  40.040  1.00  0.00           H  
ATOM   3387 HG13 VAL   218      41.427  33.014  38.281  1.00  0.00           H  
ATOM   3388  CG2 VAL   218      41.724  35.508  40.583  1.00  0.00           C  
ATOM   3389 HG21 VAL   218      41.777  34.737  41.351  1.00  0.00           H  
ATOM   3390 HG22 VAL   218      42.637  36.075  40.402  1.00  0.00           H  
ATOM   3391 HG23 VAL   218      41.095  36.295  40.999  1.00  0.00           H  
ATOM   3392  C   VAL   218      41.068  35.282  36.682  1.00  0.00           C  
ATOM   3393  O   VAL   218      39.917  35.262  36.257  1.00  0.00           O  
ATOM   3394  N   VAL   219      42.102  34.999  35.964  1.00  0.00           N  
ATOM   3395  H   VAL   219      42.978  35.082  36.460  1.00  0.00           H  
ATOM   3396  CA  VAL   219      42.162  34.959  34.508  1.00  0.00           C  
ATOM   3397  HA  VAL   219      41.213  34.969  33.972  1.00  0.00           H  
ATOM   3398  CB  VAL   219      42.991  36.221  34.033  1.00  0.00           C  
ATOM   3399  HB  VAL   219      44.055  36.083  34.224  1.00  0.00           H  
ATOM   3400  CG1 VAL   219      42.854  36.554  32.526  1.00  0.00           C  
ATOM   3401 HG11 VAL   219      43.226  35.793  31.839  1.00  0.00           H  
ATOM   3402 HG12 VAL   219      41.781  36.617  32.342  1.00  0.00           H  
ATOM   3403 HG13 VAL   219      43.319  37.505  32.266  1.00  0.00           H  
ATOM   3404  CG2 VAL   219      42.484  37.448  34.777  1.00  0.00           C  
ATOM   3405 HG21 VAL   219      42.883  37.444  35.792  1.00  0.00           H  
ATOM   3406 HG22 VAL   219      42.944  38.324  34.321  1.00  0.00           H  
ATOM   3407 HG23 VAL   219      41.403  37.568  34.840  1.00  0.00           H  
ATOM   3408  C   VAL   219      42.860  33.696  33.934  1.00  0.00           C  
ATOM   3409  O   VAL   219      44.020  33.443  34.264  1.00  0.00           O  
ATOM   3410  N   ASP   220      42.108  32.995  33.099  1.00  0.00           N  
ATOM   3411  H   ASP   220      41.133  33.252  33.037  1.00  0.00           H  
ATOM   3412  CA  ASP   220      42.607  31.828  32.313  1.00  0.00           C  
ATOM   3413  HA  ASP   220      43.643  32.067  32.073  1.00  0.00           H  
ATOM   3414  CB  ASP   220      42.833  30.682  33.220  1.00  0.00           C  
ATOM   3415  HB2 ASP   220      41.950  30.045  33.272  1.00  0.00           H  
ATOM   3416  HB3 ASP   220      42.896  31.003  34.260  1.00  0.00           H  
ATOM   3417  CG  ASP   220      44.064  29.706  32.989  1.00  0.00           C  
ATOM   3418  OD1 ASP   220      44.945  29.945  32.184  1.00  0.00           O  
ATOM   3419  OD2 ASP   220      44.134  28.721  33.749  1.00  0.00           O  
ATOM   3420  C   ASP   220      42.007  31.677  30.808  1.00  0.00           C  
ATOM   3421  O   ASP   220      42.348  32.521  29.950  1.00  0.00           O  
ATOM   3422  N   THR   221      41.119  30.645  30.523  1.00  0.00           N  
ATOM   3423  H   THR   221      40.976  29.950  31.242  1.00  0.00           H  
ATOM   3424  CA  THR   221      40.346  30.561  29.259  1.00  0.00           C  
ATOM   3425  HA  THR   221      40.901  31.128  28.511  1.00  0.00           H  
ATOM   3426  CB  THR   221      40.172  29.109  28.816  1.00  0.00           C  
ATOM   3427  HB  THR   221      39.588  28.561  29.555  1.00  0.00           H  
ATOM   3428  CG2 THR   221      39.457  29.095  27.499  1.00  0.00           C  
ATOM   3429 HG21 THR   221      38.405  29.375  27.566  1.00  0.00           H  
ATOM   3430 HG22 THR   221      40.037  29.702  26.804  1.00  0.00           H  
ATOM   3431 HG23 THR   221      39.551  28.164  26.941  1.00  0.00           H  
ATOM   3432  OG1 THR   221      41.361  28.420  28.582  1.00  0.00           O  
ATOM   3433  HG1 THR   221      41.894  28.498  29.377  1.00  0.00           H  
ATOM   3434  C   THR   221      38.994  31.370  29.513  1.00  0.00           C  
ATOM   3435  O   THR   221      38.462  31.978  28.555  1.00  0.00           O  
ATOM   3436  N   ALA   222      38.534  31.424  30.790  1.00  0.00           N  
ATOM   3437  H   ALA   222      38.877  30.763  31.472  1.00  0.00           H  
ATOM   3438  CA  ALA   222      37.501  32.345  31.262  1.00  0.00           C  
ATOM   3439  HA  ALA   222      37.129  32.987  30.463  1.00  0.00           H  
ATOM   3440  CB  ALA   222      36.309  31.543  31.829  1.00  0.00           C  
ATOM   3441  HB1 ALA   222      35.495  32.215  32.100  1.00  0.00           H  
ATOM   3442  HB2 ALA   222      36.130  30.824  31.029  1.00  0.00           H  
ATOM   3443  HB3 ALA   222      36.644  31.042  32.737  1.00  0.00           H  
ATOM   3444  C   ALA   222      38.019  33.412  32.285  1.00  0.00           C  
ATOM   3445  O   ALA   222      39.169  33.334  32.670  1.00  0.00           O  
ATOM   3446  N   LEU   223      37.147  34.298  32.695  1.00  0.00           N  
ATOM   3447  H   LEU   223      36.245  34.328  32.242  1.00  0.00           H  
ATOM   3448  CA  LEU   223      37.415  35.351  33.627  1.00  0.00           C  
ATOM   3449  HA  LEU   223      38.487  35.302  33.821  1.00  0.00           H  
ATOM   3450  CB  LEU   223      37.082  36.636  32.936  1.00  0.00           C  
ATOM   3451  HB2 LEU   223      37.414  37.433  33.601  1.00  0.00           H  
ATOM   3452  HB3 LEU   223      36.000  36.697  32.821  1.00  0.00           H  
ATOM   3453  CG  LEU   223      37.531  36.888  31.451  1.00  0.00           C  
ATOM   3454  HG  LEU   223      37.185  36.069  30.820  1.00  0.00           H  
ATOM   3455  CD1 LEU   223      37.023  38.079  30.809  1.00  0.00           C  
ATOM   3456 HD11 LEU   223      35.953  38.242  30.937  1.00  0.00           H  
ATOM   3457 HD12 LEU   223      37.586  38.916  31.223  1.00  0.00           H  
ATOM   3458 HD13 LEU   223      37.111  38.032  29.724  1.00  0.00           H  
ATOM   3459  CD2 LEU   223      39.047  36.851  31.459  1.00  0.00           C  
ATOM   3460 HD21 LEU   223      39.525  35.872  31.481  1.00  0.00           H  
ATOM   3461 HD22 LEU   223      39.413  37.260  30.518  1.00  0.00           H  
ATOM   3462 HD23 LEU   223      39.421  37.525  32.230  1.00  0.00           H  
ATOM   3463  C   LEU   223      36.524  35.167  34.916  1.00  0.00           C  
ATOM   3464  O   LEU   223      35.312  35.325  34.897  1.00  0.00           O  
ATOM   3465  N   TYR   224      37.114  34.888  36.031  1.00  0.00           N  
ATOM   3466  H   TYR   224      38.116  34.777  35.973  1.00  0.00           H  
ATOM   3467  CA  TYR   224      36.464  34.516  37.176  1.00  0.00           C  
ATOM   3468  HA  TYR   224      35.424  34.234  37.016  1.00  0.00           H  
ATOM   3469  CB  TYR   224      37.167  33.361  37.928  1.00  0.00           C  
ATOM   3470  HB2 TYR   224      36.702  33.111  38.882  1.00  0.00           H  
ATOM   3471  HB3 TYR   224      38.149  33.728  38.228  1.00  0.00           H  
ATOM   3472  CG  TYR   224      37.359  32.066  37.172  1.00  0.00           C  
ATOM   3473  CD1 TYR   224      36.308  31.189  37.104  1.00  0.00           C  
ATOM   3474  HD1 TYR   224      35.395  31.473  37.605  1.00  0.00           H  
ATOM   3475  CE1 TYR   224      36.362  30.044  36.254  1.00  0.00           C  
ATOM   3476  HE1 TYR   224      35.479  29.431  36.153  1.00  0.00           H  
ATOM   3477  CZ  TYR   224      37.443  29.904  35.439  1.00  0.00           C  
ATOM   3478  OH  TYR   224      37.490  28.829  34.672  1.00  0.00           O  
ATOM   3479  HH  TYR   224      38.197  28.887  34.024  1.00  0.00           H  
ATOM   3480  CE2 TYR   224      38.584  30.736  35.545  1.00  0.00           C  
ATOM   3481  HE2 TYR   224      39.479  30.619  34.952  1.00  0.00           H  
ATOM   3482  CD2 TYR   224      38.540  31.891  36.404  1.00  0.00           C  
ATOM   3483  HD2 TYR   224      39.353  32.602  36.369  1.00  0.00           H  
ATOM   3484  C   TYR   224      36.353  35.727  38.127  1.00  0.00           C  
ATOM   3485  O   TYR   224      37.224  36.224  38.809  1.00  0.00           O  
ATOM   3486  N   ILE   225      35.148  36.259  38.038  1.00  0.00           N  
ATOM   3487  H   ILE   225      34.498  35.809  37.410  1.00  0.00           H  
ATOM   3488  CA  ILE   225      34.737  37.491  38.720  1.00  0.00           C  
ATOM   3489  HA  ILE   225      35.640  38.071  38.909  1.00  0.00           H  
ATOM   3490  CB  ILE   225      33.788  38.278  37.845  1.00  0.00           C  
ATOM   3491  HB  ILE   225      32.891  37.675  37.702  1.00  0.00           H  
ATOM   3492  CG2 ILE   225      33.164  39.455  38.510  1.00  0.00           C  
ATOM   3493 HG21 ILE   225      32.764  40.176  37.797  1.00  0.00           H  
ATOM   3494 HG22 ILE   225      32.365  39.120  39.171  1.00  0.00           H  
ATOM   3495 HG23 ILE   225      33.829  40.030  39.154  1.00  0.00           H  
ATOM   3496  CG1 ILE   225      34.448  38.619  36.497  1.00  0.00           C  
ATOM   3497 HG12 ILE   225      33.769  39.028  35.749  1.00  0.00           H  
ATOM   3498 HG13 ILE   225      34.944  37.763  36.038  1.00  0.00           H  
ATOM   3499  CD1 ILE   225      35.602  39.622  36.631  1.00  0.00           C  
ATOM   3500 HD11 ILE   225      35.276  40.593  37.004  1.00  0.00           H  
ATOM   3501 HD12 ILE   225      36.405  39.189  37.227  1.00  0.00           H  
ATOM   3502 HD13 ILE   225      36.096  39.715  35.664  1.00  0.00           H  
ATOM   3503  C   ILE   225      34.180  37.209  40.151  1.00  0.00           C  
ATOM   3504  O   ILE   225      33.115  36.720  40.336  1.00  0.00           O  
ATOM   3505  N   ALA   226      34.881  37.795  41.154  1.00  0.00           N  
ATOM   3506  H   ALA   226      35.735  38.263  40.887  1.00  0.00           H  
ATOM   3507  CA  ALA   226      34.253  38.083  42.498  1.00  0.00           C  
ATOM   3508  HA  ALA   226      33.452  37.354  42.624  1.00  0.00           H  
ATOM   3509  CB  ALA   226      35.187  37.941  43.674  1.00  0.00           C  
ATOM   3510  HB1 ALA   226      34.743  38.095  44.658  1.00  0.00           H  
ATOM   3511  HB2 ALA   226      35.560  36.933  43.855  1.00  0.00           H  
ATOM   3512  HB3 ALA   226      35.936  38.732  43.690  1.00  0.00           H  
ATOM   3513  C   ALA   226      33.713  39.490  42.638  1.00  0.00           C  
ATOM   3514  O   ALA   226      34.392  40.462  42.302  1.00  0.00           O  
ATOM   3515  N   LYS   227      32.469  39.661  43.060  1.00  0.00           N  
ATOM   3516  H   LYS   227      31.982  38.833  43.370  1.00  0.00           H  
ATOM   3517  CA  LYS   227      31.754  40.936  43.250  1.00  0.00           C  
ATOM   3518  HA  LYS   227      32.315  41.749  42.789  1.00  0.00           H  
ATOM   3519  CB  LYS   227      30.455  40.949  42.391  1.00  0.00           C  
ATOM   3520  HB2 LYS   227      29.844  41.825  42.609  1.00  0.00           H  
ATOM   3521  HB3 LYS   227      29.763  40.125  42.562  1.00  0.00           H  
ATOM   3522  CG  LYS   227      30.709  41.167  40.922  1.00  0.00           C  
ATOM   3523  HG2 LYS   227      31.363  40.390  40.524  1.00  0.00           H  
ATOM   3524  HG3 LYS   227      31.117  42.158  40.723  1.00  0.00           H  
ATOM   3525  CD  LYS   227      29.428  41.056  40.183  1.00  0.00           C  
ATOM   3526  HD2 LYS   227      28.662  41.730  40.567  1.00  0.00           H  
ATOM   3527  HD3 LYS   227      29.068  40.035  40.317  1.00  0.00           H  
ATOM   3528  CE  LYS   227      29.607  41.363  38.692  1.00  0.00           C  
ATOM   3529  HE2 LYS   227      30.473  40.816  38.318  1.00  0.00           H  
ATOM   3530  HE3 LYS   227      29.950  42.398  38.707  1.00  0.00           H  
ATOM   3531  NZ  LYS   227      28.388  41.129  37.890  1.00  0.00           N  
ATOM   3532  HZ1 LYS   227      27.562  41.641  38.165  1.00  0.00           H  
ATOM   3533  HZ2 LYS   227      28.532  41.291  36.904  1.00  0.00           H  
ATOM   3534  HZ3 LYS   227      28.125  40.158  37.981  1.00  0.00           H  
ATOM   3535  C   LYS   227      31.452  41.217  44.766  1.00  0.00           C  
ATOM   3536  O   LYS   227      31.157  40.319  45.578  1.00  0.00           O  
ATOM   3537  N   GLN   228      31.499  42.547  45.087  1.00  0.00           N  
ATOM   3538  H   GLN   228      31.769  43.242  44.406  1.00  0.00           H  
ATOM   3539  CA  GLN   228      31.260  42.999  46.396  1.00  0.00           C  
ATOM   3540  HA  GLN   228      31.952  42.487  47.064  1.00  0.00           H  
ATOM   3541  CB  GLN   228      31.605  44.537  46.409  1.00  0.00           C  
ATOM   3542  HB2 GLN   228      30.708  44.993  45.991  1.00  0.00           H  
ATOM   3543  HB3 GLN   228      32.494  44.628  45.785  1.00  0.00           H  
ATOM   3544  CG  GLN   228      31.727  44.829  47.917  1.00  0.00           C  
ATOM   3545  HG2 GLN   228      32.393  44.147  48.446  1.00  0.00           H  
ATOM   3546  HG3 GLN   228      30.783  44.997  48.435  1.00  0.00           H  
ATOM   3547  CD  GLN   228      32.528  46.113  48.251  1.00  0.00           C  
ATOM   3548  OE1 GLN   228      32.783  46.939  47.399  1.00  0.00           O  
ATOM   3549  NE2 GLN   228      32.798  46.386  49.506  1.00  0.00           N  
ATOM   3550 HE21 GLN   228      32.451  45.889  50.314  1.00  0.00           H  
ATOM   3551 HE22 GLN   228      33.112  47.322  49.722  1.00  0.00           H  
ATOM   3552  C   GLN   228      29.938  42.660  46.913  1.00  0.00           C  
ATOM   3553  O   GLN   228      28.920  42.840  46.273  1.00  0.00           O  
ATOM   3554  N   ASN   229      29.995  41.996  48.051  1.00  0.00           N  
ATOM   3555  H   ASN   229      30.910  41.756  48.402  1.00  0.00           H  
ATOM   3556  CA  ASN   229      28.841  41.352  48.714  1.00  0.00           C  
ATOM   3557  HA  ASN   229      29.382  41.120  49.631  1.00  0.00           H  
ATOM   3558  CB  ASN   229      27.717  42.381  49.052  1.00  0.00           C  
ATOM   3559  HB2 ASN   229      26.951  41.924  49.679  1.00  0.00           H  
ATOM   3560  HB3 ASN   229      27.288  42.574  48.069  1.00  0.00           H  
ATOM   3561  CG  ASN   229      27.972  43.824  49.506  1.00  0.00           C  
ATOM   3562  OD1 ASN   229      29.064  44.123  49.960  1.00  0.00           O  
ATOM   3563  ND2 ASN   229      27.118  44.741  49.271  1.00  0.00           N  
ATOM   3564 HD21 ASN   229      27.409  45.706  49.338  1.00  0.00           H  
ATOM   3565 HD22 ASN   229      26.171  44.523  48.998  1.00  0.00           H  
ATOM   3566  C   ASN   229      28.455  39.974  48.137  1.00  0.00           C  
ATOM   3567  O   ASN   229      27.707  39.355  48.935  1.00  0.00           O  
ATOM   3568  N   SER   230      28.860  39.558  46.934  1.00  0.00           N  
ATOM   3569  H   SER   230      29.459  40.186  46.418  1.00  0.00           H  
ATOM   3570  CA  SER   230      28.264  38.389  46.261  1.00  0.00           C  
ATOM   3571  HA  SER   230      27.211  38.503  46.519  1.00  0.00           H  
ATOM   3572  CB  SER   230      28.298  38.446  44.757  1.00  0.00           C  
ATOM   3573  HB2 SER   230      29.272  38.745  44.367  1.00  0.00           H  
ATOM   3574  HB3 SER   230      27.661  39.241  44.369  1.00  0.00           H  
ATOM   3575  OG  SER   230      27.883  37.212  44.162  1.00  0.00           O  
ATOM   3576  HG  SER   230      27.908  37.264  43.204  1.00  0.00           H  
ATOM   3577  C   SER   230      28.969  37.115  46.721  1.00  0.00           C  
ATOM   3578  O   SER   230      30.189  37.024  46.813  1.00  0.00           O  
ATOM   3579  N   PRO   231      28.137  36.117  47.099  1.00  0.00           N  
ATOM   3580  CD  PRO   231      26.688  36.194  47.285  1.00  0.00           C  
ATOM   3581  HD2 PRO   231      26.295  36.275  46.272  1.00  0.00           H  
ATOM   3582  HD3 PRO   231      26.428  37.091  47.847  1.00  0.00           H  
ATOM   3583  CG  PRO   231      26.245  34.869  47.997  1.00  0.00           C  
ATOM   3584  HG2 PRO   231      25.627  35.071  48.871  1.00  0.00           H  
ATOM   3585  HG3 PRO   231      25.637  34.269  47.320  1.00  0.00           H  
ATOM   3586  CB  PRO   231      27.588  34.265  48.389  1.00  0.00           C  
ATOM   3587  HB2 PRO   231      27.788  34.579  49.413  1.00  0.00           H  
ATOM   3588  HB3 PRO   231      27.458  33.183  48.366  1.00  0.00           H  
ATOM   3589  CA  PRO   231      28.638  34.822  47.475  1.00  0.00           C  
ATOM   3590  HA  PRO   231      29.599  34.780  47.988  1.00  0.00           H  
ATOM   3591  C   PRO   231      28.875  33.946  46.259  1.00  0.00           C  
ATOM   3592  O   PRO   231      29.328  32.819  46.400  1.00  0.00           O  
ATOM   3593  N   VAL   232      28.580  34.410  45.020  1.00  0.00           N  
ATOM   3594  H   VAL   232      28.285  35.373  44.941  1.00  0.00           H  
ATOM   3595  CA  VAL   232      28.715  33.666  43.817  1.00  0.00           C  
ATOM   3596  HA  VAL   232      28.912  32.625  44.074  1.00  0.00           H  
ATOM   3597  CB  VAL   232      27.346  33.626  43.130  1.00  0.00           C  
ATOM   3598  HB  VAL   232      27.037  34.637  42.865  1.00  0.00           H  
ATOM   3599  CG1 VAL   232      27.351  32.754  41.839  1.00  0.00           C  
ATOM   3600 HG11 VAL   232      28.103  32.998  41.089  1.00  0.00           H  
ATOM   3601 HG12 VAL   232      27.525  31.730  42.171  1.00  0.00           H  
ATOM   3602 HG13 VAL   232      26.364  32.765  41.377  1.00  0.00           H  
ATOM   3603  CG2 VAL   232      26.141  33.146  44.049  1.00  0.00           C  
ATOM   3604 HG21 VAL   232      25.248  33.163  43.425  1.00  0.00           H  
ATOM   3605 HG22 VAL   232      26.340  32.154  44.454  1.00  0.00           H  
ATOM   3606 HG23 VAL   232      26.069  33.856  44.873  1.00  0.00           H  
ATOM   3607  C   VAL   232      29.797  34.244  42.933  1.00  0.00           C  
ATOM   3608  O   VAL   232      29.768  35.403  42.546  1.00  0.00           O  
ATOM   3609  N   VAL   233      30.762  33.418  42.520  1.00  0.00           N  
ATOM   3610  H   VAL   233      30.805  32.475  42.879  1.00  0.00           H  
ATOM   3611  CA  VAL   233      31.721  33.801  41.462  1.00  0.00           C  
ATOM   3612  HA  VAL   233      31.891  34.873  41.562  1.00  0.00           H  
ATOM   3613  CB  VAL   233      33.061  33.012  41.647  1.00  0.00           C  
ATOM   3614  HB  VAL   233      32.903  31.937  41.721  1.00  0.00           H  
ATOM   3615  CG1 VAL   233      34.062  33.100  40.417  1.00  0.00           C  
ATOM   3616 HG11 VAL   233      34.900  32.461  40.694  1.00  0.00           H  
ATOM   3617 HG12 VAL   233      33.507  32.809  39.525  1.00  0.00           H  
ATOM   3618 HG13 VAL   233      34.404  34.119  40.234  1.00  0.00           H  
ATOM   3619  CG2 VAL   233      33.842  33.486  42.929  1.00  0.00           C  
ATOM   3620 HG21 VAL   233      34.569  32.681  43.033  1.00  0.00           H  
ATOM   3621 HG22 VAL   233      34.350  34.400  42.620  1.00  0.00           H  
ATOM   3622 HG23 VAL   233      33.156  33.852  43.693  1.00  0.00           H  
ATOM   3623  C   VAL   233      31.031  33.586  40.103  1.00  0.00           C  
ATOM   3624  O   VAL   233      30.410  32.529  39.851  1.00  0.00           O  
ATOM   3625  N   GLU   234      31.187  34.608  39.212  1.00  0.00           N  
ATOM   3626  H   GLU   234      31.806  35.402  39.297  1.00  0.00           H  
ATOM   3627  CA  GLU   234      30.561  34.556  37.914  1.00  0.00           C  
ATOM   3628  HA  GLU   234      29.747  33.834  37.854  1.00  0.00           H  
ATOM   3629  CB  GLU   234      30.088  35.990  37.587  1.00  0.00           C  
ATOM   3630  HB2 GLU   234      29.815  36.003  36.532  1.00  0.00           H  
ATOM   3631  HB3 GLU   234      30.892  36.694  37.800  1.00  0.00           H  
ATOM   3632  CG  GLU   234      28.784  36.446  38.280  1.00  0.00           C  
ATOM   3633  HG2 GLU   234      28.965  36.556  39.350  1.00  0.00           H  
ATOM   3634  HG3 GLU   234      27.987  35.715  38.147  1.00  0.00           H  
ATOM   3635  CD  GLU   234      28.300  37.824  37.720  1.00  0.00           C  
ATOM   3636  OE1 GLU   234      27.107  38.251  37.829  1.00  0.00           O  
ATOM   3637  OE2 GLU   234      29.099  38.612  37.142  1.00  0.00           O  
ATOM   3638  C   GLU   234      31.682  34.219  36.914  1.00  0.00           C  
ATOM   3639  O   GLU   234      32.721  34.870  36.878  1.00  0.00           O  
ATOM   3640  N   VAL   235      31.412  33.223  36.037  1.00  0.00           N  
ATOM   3641  H   VAL   235      30.538  32.724  36.124  1.00  0.00           H  
ATOM   3642  CA  VAL   235      32.254  32.681  34.971  1.00  0.00           C  
ATOM   3643  HA  VAL   235      33.287  32.933  35.211  1.00  0.00           H  
ATOM   3644  CB  VAL   235      32.422  31.166  34.901  1.00  0.00           C  
ATOM   3645  HB  VAL   235      31.500  30.709  34.541  1.00  0.00           H  
ATOM   3646  CG1 VAL   235      33.488  30.764  33.837  1.00  0.00           C  
ATOM   3647 HG11 VAL   235      34.483  31.037  34.191  1.00  0.00           H  
ATOM   3648 HG12 VAL   235      33.578  29.684  33.719  1.00  0.00           H  
ATOM   3649 HG13 VAL   235      33.312  31.231  32.868  1.00  0.00           H  
ATOM   3650  CG2 VAL   235      32.617  30.567  36.313  1.00  0.00           C  
ATOM   3651 HG21 VAL   235      33.539  30.973  36.730  1.00  0.00           H  
ATOM   3652 HG22 VAL   235      31.711  30.744  36.893  1.00  0.00           H  
ATOM   3653 HG23 VAL   235      32.586  29.478  36.291  1.00  0.00           H  
ATOM   3654  C   VAL   235      31.917  33.372  33.656  1.00  0.00           C  
ATOM   3655  O   VAL   235      30.942  33.067  32.950  1.00  0.00           O  
ATOM   3656  N   TRP   236      32.715  34.280  33.248  1.00  0.00           N  
ATOM   3657  H   TRP   236      33.538  34.465  33.804  1.00  0.00           H  
ATOM   3658  CA  TRP   236      32.572  35.109  32.032  1.00  0.00           C  
ATOM   3659  HA  TRP   236      31.602  34.869  31.597  1.00  0.00           H  
ATOM   3660  CB  TRP   236      32.817  36.576  32.440  1.00  0.00           C  
ATOM   3661  HB2 TRP   236      33.050  37.127  31.529  1.00  0.00           H  
ATOM   3662  HB3 TRP   236      33.763  36.728  32.960  1.00  0.00           H  
ATOM   3663  CG  TRP   236      31.769  37.285  33.209  1.00  0.00           C  
ATOM   3664  CD1 TRP   236      31.663  37.389  34.567  1.00  0.00           C  
ATOM   3665  HD1 TRP   236      32.403  36.909  35.190  1.00  0.00           H  
ATOM   3666  NE1 TRP   236      30.624  38.154  34.898  1.00  0.00           N  
ATOM   3667  HE1 TRP   236      30.193  38.158  35.812  1.00  0.00           H  
ATOM   3668  CE2 TRP   236      29.890  38.559  33.749  1.00  0.00           C  
ATOM   3669  CZ2 TRP   236      28.733  39.309  33.525  1.00  0.00           C  
ATOM   3670  HZ2 TRP   236      28.183  39.617  34.402  1.00  0.00           H  
ATOM   3671  CH2 TRP   236      28.448  39.704  32.213  1.00  0.00           C  
ATOM   3672  HH2 TRP   236      27.588  40.352  32.126  1.00  0.00           H  
ATOM   3673  CZ3 TRP   236      29.288  39.491  31.137  1.00  0.00           C  
ATOM   3674  HZ3 TRP   236      29.061  39.950  30.187  1.00  0.00           H  
ATOM   3675  CE3 TRP   236      30.383  38.651  31.354  1.00  0.00           C  
ATOM   3676  HE3 TRP   236      31.045  38.365  30.550  1.00  0.00           H  
ATOM   3677  CD2 TRP   236      30.724  38.204  32.662  1.00  0.00           C  
ATOM   3678  C   TRP   236      33.591  34.694  30.861  1.00  0.00           C  
ATOM   3679  O   TRP   236      34.762  34.604  31.168  1.00  0.00           O  
ATOM   3680  N   ASP   237      33.091  34.464  29.625  1.00  0.00           N  
ATOM   3681  H   ASP   237      32.133  34.772  29.538  1.00  0.00           H  
ATOM   3682  CA  ASP   237      33.992  34.052  28.592  1.00  0.00           C  
ATOM   3683  HA  ASP   237      34.789  33.470  29.055  1.00  0.00           H  
ATOM   3684  CB  ASP   237      33.231  33.121  27.639  1.00  0.00           C  
ATOM   3685  HB2 ASP   237      32.314  33.625  27.335  1.00  0.00           H  
ATOM   3686  HB3 ASP   237      32.852  32.214  28.110  1.00  0.00           H  
ATOM   3687  CG  ASP   237      33.945  32.833  26.252  1.00  0.00           C  
ATOM   3688  OD1 ASP   237      35.082  32.453  26.200  1.00  0.00           O  
ATOM   3689  OD2 ASP   237      33.336  33.024  25.171  1.00  0.00           O  
ATOM   3690  C   ASP   237      34.662  35.127  27.760  1.00  0.00           C  
ATOM   3691  O   ASP   237      34.074  36.133  27.407  1.00  0.00           O  
ATOM   3692  N   LYS   238      35.945  34.810  27.544  1.00  0.00           N  
ATOM   3693  H   LYS   238      36.354  33.999  27.987  1.00  0.00           H  
ATOM   3694  CA  LYS   238      36.908  35.636  26.785  1.00  0.00           C  
ATOM   3695  HA  LYS   238      36.873  36.647  27.190  1.00  0.00           H  
ATOM   3696  CB  LYS   238      38.295  34.961  26.958  1.00  0.00           C  
ATOM   3697  HB2 LYS   238      39.023  35.438  26.302  1.00  0.00           H  
ATOM   3698  HB3 LYS   238      38.292  33.902  26.699  1.00  0.00           H  
ATOM   3699  CG  LYS   238      38.890  35.243  28.435  1.00  0.00           C  
ATOM   3700  HG2 LYS   238      38.383  34.545  29.102  1.00  0.00           H  
ATOM   3701  HG3 LYS   238      38.682  36.250  28.797  1.00  0.00           H  
ATOM   3702  CD  LYS   238      40.409  34.983  28.519  1.00  0.00           C  
ATOM   3703  HD2 LYS   238      40.786  34.863  29.534  1.00  0.00           H  
ATOM   3704  HD3 LYS   238      40.814  35.930  28.162  1.00  0.00           H  
ATOM   3705  CE  LYS   238      40.940  33.868  27.596  1.00  0.00           C  
ATOM   3706  HE2 LYS   238      40.591  34.166  26.608  1.00  0.00           H  
ATOM   3707  HE3 LYS   238      40.491  32.912  27.866  1.00  0.00           H  
ATOM   3708  NZ  LYS   238      42.418  33.798  27.545  1.00  0.00           N  
ATOM   3709  HZ1 LYS   238      42.804  33.607  28.458  1.00  0.00           H  
ATOM   3710  HZ2 LYS   238      42.574  33.055  26.879  1.00  0.00           H  
ATOM   3711  HZ3 LYS   238      42.784  34.692  27.250  1.00  0.00           H  
ATOM   3712  C   LYS   238      36.574  35.828  25.259  1.00  0.00           C  
ATOM   3713  O   LYS   238      36.868  36.921  24.769  1.00  0.00           O  
ATOM   3714  N   LYS   239      36.020  34.935  24.536  1.00  0.00           N  
ATOM   3715  H   LYS   239      35.742  34.092  25.017  1.00  0.00           H  
ATOM   3716  CA  LYS   239      35.778  34.959  23.091  1.00  0.00           C  
ATOM   3717  HA  LYS   239      36.494  35.676  22.690  1.00  0.00           H  
ATOM   3718  CB  LYS   239      35.986  33.587  22.457  1.00  0.00           C  
ATOM   3719  HB2 LYS   239      35.126  32.977  22.735  1.00  0.00           H  
ATOM   3720  HB3 LYS   239      36.979  33.216  22.710  1.00  0.00           H  
ATOM   3721  CG  LYS   239      36.029  33.713  20.936  1.00  0.00           C  
ATOM   3722  HG2 LYS   239      36.675  34.553  20.678  1.00  0.00           H  
ATOM   3723  HG3 LYS   239      35.053  34.006  20.550  1.00  0.00           H  
ATOM   3724  CD  LYS   239      36.373  32.378  20.203  1.00  0.00           C  
ATOM   3725  HD2 LYS   239      36.272  32.424  19.119  1.00  0.00           H  
ATOM   3726  HD3 LYS   239      35.627  31.665  20.553  1.00  0.00           H  
ATOM   3727  CE  LYS   239      37.766  31.840  20.565  1.00  0.00           C  
ATOM   3728  HE2 LYS   239      37.662  31.171  21.419  1.00  0.00           H  
ATOM   3729  HE3 LYS   239      38.442  32.654  20.828  1.00  0.00           H  
ATOM   3730  NZ  LYS   239      38.399  31.147  19.429  1.00  0.00           N  
ATOM   3731  HZ1 LYS   239      39.296  30.805  19.742  1.00  0.00           H  
ATOM   3732  HZ2 LYS   239      37.799  30.434  19.038  1.00  0.00           H  
ATOM   3733  HZ3 LYS   239      38.512  31.741  18.620  1.00  0.00           H  
ATOM   3734  C   LYS   239      34.387  35.531  22.710  1.00  0.00           C  
ATOM   3735  O   LYS   239      34.293  36.156  21.644  1.00  0.00           O  
ATOM   3736  N   THR   240      33.353  35.169  23.451  1.00  0.00           N  
ATOM   3737  H   THR   240      33.640  34.539  24.187  1.00  0.00           H  
ATOM   3738  CA  THR   240      31.960  35.480  23.102  1.00  0.00           C  
ATOM   3739  HA  THR   240      31.874  35.690  22.036  1.00  0.00           H  
ATOM   3740  CB  THR   240      30.955  34.325  23.323  1.00  0.00           C  
ATOM   3741  HB  THR   240      29.974  34.630  22.957  1.00  0.00           H  
ATOM   3742  CG2 THR   240      31.461  33.115  22.529  1.00  0.00           C  
ATOM   3743 HG21 THR   240      32.503  32.942  22.798  1.00  0.00           H  
ATOM   3744 HG22 THR   240      30.849  32.248  22.776  1.00  0.00           H  
ATOM   3745 HG23 THR   240      31.377  33.326  21.463  1.00  0.00           H  
ATOM   3746  OG1 THR   240      30.855  34.006  24.672  1.00  0.00           O  
ATOM   3747  HG1 THR   240      31.517  33.335  24.853  1.00  0.00           H  
ATOM   3748  C   THR   240      31.369  36.596  23.992  1.00  0.00           C  
ATOM   3749  O   THR   240      30.448  37.262  23.566  1.00  0.00           O  
ATOM   3750  N   GLU   241      32.109  36.959  25.064  1.00  0.00           N  
ATOM   3751  H   GLU   241      32.866  36.386  25.410  1.00  0.00           H  
ATOM   3752  CA  GLU   241      31.946  38.170  25.863  1.00  0.00           C  
ATOM   3753  HA  GLU   241      32.529  38.180  26.783  1.00  0.00           H  
ATOM   3754  CB  GLU   241      32.400  39.384  25.099  1.00  0.00           C  
ATOM   3755  HB2 GLU   241      32.433  40.227  25.789  1.00  0.00           H  
ATOM   3756  HB3 GLU   241      31.806  39.587  24.208  1.00  0.00           H  
ATOM   3757  CG  GLU   241      33.884  39.263  24.660  1.00  0.00           C  
ATOM   3758  HG2 GLU   241      34.035  38.367  24.057  1.00  0.00           H  
ATOM   3759  HG3 GLU   241      34.596  39.191  25.482  1.00  0.00           H  
ATOM   3760  CD  GLU   241      34.189  40.449  23.761  1.00  0.00           C  
ATOM   3761  OE1 GLU   241      33.957  41.570  24.101  1.00  0.00           O  
ATOM   3762  OE2 GLU   241      34.608  40.254  22.620  1.00  0.00           O  
ATOM   3763  C   GLU   241      30.511  38.132  26.484  1.00  0.00           C  
ATOM   3764  O   GLU   241      29.738  39.052  26.404  1.00  0.00           O  
ATOM   3765  N   LYS   242      30.208  37.026  27.103  1.00  0.00           N  
ATOM   3766  H   LYS   242      30.957  36.349  27.106  1.00  0.00           H  
ATOM   3767  CA  LYS   242      28.845  36.576  27.776  1.00  0.00           C  
ATOM   3768  HA  LYS   242      28.240  37.444  28.040  1.00  0.00           H  
ATOM   3769  CB  LYS   242      28.052  35.602  26.854  1.00  0.00           C  
ATOM   3770  HB2 LYS   242      27.180  35.273  27.419  1.00  0.00           H  
ATOM   3771  HB3 LYS   242      28.671  34.709  26.762  1.00  0.00           H  
ATOM   3772  CG  LYS   242      27.726  36.217  25.526  1.00  0.00           C  
ATOM   3773  HG2 LYS   242      28.674  36.544  25.097  1.00  0.00           H  
ATOM   3774  HG3 LYS   242      27.043  37.044  25.718  1.00  0.00           H  
ATOM   3775  CD  LYS   242      27.200  35.129  24.432  1.00  0.00           C  
ATOM   3776  HD2 LYS   242      26.463  34.418  24.806  1.00  0.00           H  
ATOM   3777  HD3 LYS   242      28.048  34.525  24.110  1.00  0.00           H  
ATOM   3778  CE  LYS   242      26.762  35.998  23.308  1.00  0.00           C  
ATOM   3779  HE2 LYS   242      27.576  36.639  22.970  1.00  0.00           H  
ATOM   3780  HE3 LYS   242      26.029  36.695  23.715  1.00  0.00           H  
ATOM   3781  NZ  LYS   242      26.217  35.221  22.247  1.00  0.00           N  
ATOM   3782  HZ1 LYS   242      25.491  34.575  22.522  1.00  0.00           H  
ATOM   3783  HZ2 LYS   242      25.848  35.833  21.533  1.00  0.00           H  
ATOM   3784  HZ3 LYS   242      26.997  34.769  21.791  1.00  0.00           H  
ATOM   3785  C   LYS   242      29.128  35.815  29.046  1.00  0.00           C  
ATOM   3786  O   LYS   242      30.212  35.219  29.189  1.00  0.00           O  
ATOM   3787  N   LEU   243      28.147  35.769  29.982  1.00  0.00           N  
ATOM   3788  H   LEU   243      27.357  36.394  29.908  1.00  0.00           H  
ATOM   3789  CA  LEU   243      28.178  35.025  31.256  1.00  0.00           C  
ATOM   3790  HA  LEU   243      29.228  34.901  31.523  1.00  0.00           H  
ATOM   3791  CB  LEU   243      27.470  35.999  32.298  1.00  0.00           C  
ATOM   3792  HB2 LEU   243      26.519  36.320  31.873  1.00  0.00           H  
ATOM   3793  HB3 LEU   243      28.099  36.878  32.446  1.00  0.00           H  
ATOM   3794  CG  LEU   243      27.137  35.340  33.569  1.00  0.00           C  
ATOM   3795  HG  LEU   243      26.254  34.718  33.419  1.00  0.00           H  
ATOM   3796  CD1 LEU   243      28.287  34.466  34.105  1.00  0.00           C  
ATOM   3797 HD11 LEU   243      28.016  33.524  33.628  1.00  0.00           H  
ATOM   3798 HD12 LEU   243      29.230  34.889  33.760  1.00  0.00           H  
ATOM   3799 HD13 LEU   243      28.371  34.350  35.185  1.00  0.00           H  
ATOM   3800  CD2 LEU   243      26.815  36.478  34.641  1.00  0.00           C  
ATOM   3801 HD21 LEU   243      27.664  37.133  34.837  1.00  0.00           H  
ATOM   3802 HD22 LEU   243      25.870  36.975  34.420  1.00  0.00           H  
ATOM   3803 HD23 LEU   243      26.414  36.024  35.548  1.00  0.00           H  
ATOM   3804  C   LEU   243      27.649  33.626  31.027  1.00  0.00           C  
ATOM   3805  O   LEU   243      26.452  33.359  30.654  1.00  0.00           O  
ATOM   3806  N   CYS   244      28.586  32.660  31.241  1.00  0.00           N  
ATOM   3807  H   CYS   244      29.464  32.973  31.630  1.00  0.00           H  
ATOM   3808  CA  CYS   244      28.394  31.250  30.758  1.00  0.00           C  
ATOM   3809  HA  CYS   244      27.635  31.271  29.976  1.00  0.00           H  
ATOM   3810  CB  CYS   244      29.690  30.660  30.142  1.00  0.00           C  
ATOM   3811  HB2 CYS   244      29.363  29.652  29.885  1.00  0.00           H  
ATOM   3812  HB3 CYS   244      30.510  30.445  30.828  1.00  0.00           H  
ATOM   3813  SG  CYS   244      30.201  31.657  28.732  1.00  0.00           S  
ATOM   3814  HG  CYS   244      30.815  30.614  28.166  1.00  0.00           H  
ATOM   3815  C   CYS   244      27.859  30.333  31.874  1.00  0.00           C  
ATOM   3816  O   CYS   244      27.141  29.402  31.597  1.00  0.00           O  
ATOM   3817  N   GLY   245      28.342  30.514  33.062  1.00  0.00           N  
ATOM   3818  H   GLY   245      28.797  31.411  33.159  1.00  0.00           H  
ATOM   3819  CA  GLY   245      28.166  29.831  34.351  1.00  0.00           C  
ATOM   3820  HA2 GLY   245      28.701  28.882  34.325  1.00  0.00           H  
ATOM   3821  HA3 GLY   245      27.111  29.584  34.466  1.00  0.00           H  
ATOM   3822  C   GLY   245      28.471  30.685  35.608  1.00  0.00           C  
ATOM   3823  O   GLY   245      29.039  31.790  35.541  1.00  0.00           O  
ATOM   3824  N   LEU   246      28.045  30.092  36.733  1.00  0.00           N  
ATOM   3825  H   LEU   246      27.537  29.228  36.615  1.00  0.00           H  
ATOM   3826  CA  LEU   246      28.149  30.686  38.025  1.00  0.00           C  
ATOM   3827  HA  LEU   246      28.883  31.490  38.086  1.00  0.00           H  
ATOM   3828  CB  LEU   246      26.784  31.259  38.281  1.00  0.00           C  
ATOM   3829  HB2 LEU   246      26.578  31.433  39.337  1.00  0.00           H  
ATOM   3830  HB3 LEU   246      26.079  30.450  38.087  1.00  0.00           H  
ATOM   3831  CG  LEU   246      26.417  32.575  37.610  1.00  0.00           C  
ATOM   3832  HG  LEU   246      27.370  33.055  37.389  1.00  0.00           H  
ATOM   3833  CD1 LEU   246      25.641  32.392  36.275  1.00  0.00           C  
ATOM   3834 HD11 LEU   246      24.611  32.249  36.602  1.00  0.00           H  
ATOM   3835 HD12 LEU   246      25.718  33.277  35.643  1.00  0.00           H  
ATOM   3836 HD13 LEU   246      25.982  31.485  35.775  1.00  0.00           H  
ATOM   3837  CD2 LEU   246      25.603  33.592  38.474  1.00  0.00           C  
ATOM   3838 HD21 LEU   246      24.744  33.105  38.936  1.00  0.00           H  
ATOM   3839 HD22 LEU   246      26.260  33.898  39.289  1.00  0.00           H  
ATOM   3840 HD23 LEU   246      25.404  34.488  37.886  1.00  0.00           H  
ATOM   3841  C   LEU   246      28.607  29.586  38.977  1.00  0.00           C  
ATOM   3842  O   LEU   246      28.289  28.385  38.777  1.00  0.00           O  
ATOM   3843  N   ILE   247      29.417  29.888  40.030  1.00  0.00           N  
ATOM   3844  H   ILE   247      29.710  30.849  40.134  1.00  0.00           H  
ATOM   3845  CA  ILE   247      29.934  29.093  41.114  1.00  0.00           C  
ATOM   3846  HA  ILE   247      29.475  28.117  40.955  1.00  0.00           H  
ATOM   3847  CB  ILE   247      31.470  29.003  41.103  1.00  0.00           C  
ATOM   3848  HB  ILE   247      31.928  29.984  41.238  1.00  0.00           H  
ATOM   3849  CG2 ILE   247      32.041  28.173  42.261  1.00  0.00           C  
ATOM   3850 HG21 ILE   247      31.751  27.128  42.159  1.00  0.00           H  
ATOM   3851 HG22 ILE   247      33.120  28.227  42.409  1.00  0.00           H  
ATOM   3852 HG23 ILE   247      31.642  28.603  43.180  1.00  0.00           H  
ATOM   3853  CG1 ILE   247      32.062  28.437  39.791  1.00  0.00           C  
ATOM   3854 HG12 ILE   247      31.459  28.848  38.981  1.00  0.00           H  
ATOM   3855 HG13 ILE   247      31.904  27.365  39.911  1.00  0.00           H  
ATOM   3856  CD1 ILE   247      33.541  28.822  39.544  1.00  0.00           C  
ATOM   3857 HD11 ILE   247      33.615  29.880  39.293  1.00  0.00           H  
ATOM   3858 HD12 ILE   247      34.219  28.617  40.372  1.00  0.00           H  
ATOM   3859 HD13 ILE   247      33.828  28.273  38.647  1.00  0.00           H  
ATOM   3860  C   ILE   247      29.418  29.608  42.492  1.00  0.00           C  
ATOM   3861  O   ILE   247      29.917  30.603  42.986  1.00  0.00           O  
ATOM   3862  N   ASP   248      28.483  28.885  43.156  1.00  0.00           N  
ATOM   3863  H   ASP   248      28.190  27.984  42.808  1.00  0.00           H  
ATOM   3864  CA  ASP   248      27.844  29.241  44.433  1.00  0.00           C  
ATOM   3865  HA  ASP   248      27.793  30.319  44.585  1.00  0.00           H  
ATOM   3866  CB  ASP   248      26.407  28.744  44.441  1.00  0.00           C  
ATOM   3867  HB2 ASP   248      26.476  27.658  44.381  1.00  0.00           H  
ATOM   3868  HB3 ASP   248      25.889  29.148  43.572  1.00  0.00           H  
ATOM   3869  CG  ASP   248      25.596  29.031  45.734  1.00  0.00           C  
ATOM   3870  OD1 ASP   248      26.207  29.673  46.668  1.00  0.00           O  
ATOM   3871  OD2 ASP   248      24.324  28.862  45.808  1.00  0.00           O  
ATOM   3872  C   ASP   248      28.734  28.685  45.665  1.00  0.00           C  
ATOM   3873  O   ASP   248      28.714  27.497  45.947  1.00  0.00           O  
ATOM   3874  N   CYS   249      29.573  29.576  46.283  1.00  0.00           N  
ATOM   3875  H   CYS   249      29.759  30.479  45.870  1.00  0.00           H  
ATOM   3876  CA  CYS   249      30.477  29.305  47.359  1.00  0.00           C  
ATOM   3877  HA  CYS   249      31.172  28.498  47.132  1.00  0.00           H  
ATOM   3878  CB  CYS   249      31.324  30.460  47.864  1.00  0.00           C  
ATOM   3879  HB2 CYS   249      32.127  30.088  48.500  1.00  0.00           H  
ATOM   3880  HB3 CYS   249      30.614  31.169  48.290  1.00  0.00           H  
ATOM   3881  SG  CYS   249      32.055  31.210  46.483  1.00  0.00           S  
ATOM   3882  HG  CYS   249      31.073  32.110  46.383  1.00  0.00           H  
ATOM   3883  C   CYS   249      29.633  28.829  48.587  1.00  0.00           C  
ATOM   3884  O   CYS   249      30.129  27.874  49.314  1.00  0.00           O  
ATOM   3885  N   VAL   250      28.556  29.493  48.866  1.00  0.00           N  
ATOM   3886  H   VAL   250      28.297  30.227  48.222  1.00  0.00           H  
ATOM   3887  CA  VAL   250      27.764  29.173  50.117  1.00  0.00           C  
ATOM   3888  HA  VAL   250      28.315  29.065  51.051  1.00  0.00           H  
ATOM   3889  CB  VAL   250      26.724  30.295  50.407  1.00  0.00           C  
ATOM   3890  HB  VAL   250      26.139  30.545  49.522  1.00  0.00           H  
ATOM   3891  CG1 VAL   250      25.646  29.939  51.381  1.00  0.00           C  
ATOM   3892 HG11 VAL   250      26.039  29.643  52.354  1.00  0.00           H  
ATOM   3893 HG12 VAL   250      25.038  30.826  51.563  1.00  0.00           H  
ATOM   3894 HG13 VAL   250      24.969  29.191  50.968  1.00  0.00           H  
ATOM   3895  CG2 VAL   250      27.493  31.542  50.875  1.00  0.00           C  
ATOM   3896 HG21 VAL   250      26.823  32.397  50.963  1.00  0.00           H  
ATOM   3897 HG22 VAL   250      27.944  31.336  51.846  1.00  0.00           H  
ATOM   3898 HG23 VAL   250      28.263  31.791  50.145  1.00  0.00           H  
ATOM   3899  C   VAL   250      27.010  27.802  50.016  1.00  0.00           C  
ATOM   3900  O   VAL   250      26.986  27.092  51.003  1.00  0.00           O  
ATOM   3901  N   HIE   251      26.535  27.347  48.858  1.00  0.00           N  
ATOM   3902  H   HIE   251      26.558  28.011  48.098  1.00  0.00           H  
ATOM   3903  CA  HIE   251      26.126  25.931  48.570  1.00  0.00           C  
ATOM   3904  HA  HIE   251      25.244  25.869  49.207  1.00  0.00           H  
ATOM   3905  CB  HIE   251      25.797  25.702  47.100  1.00  0.00           C  
ATOM   3906  HB2 HIE   251      26.493  26.059  46.342  1.00  0.00           H  
ATOM   3907  HB3 HIE   251      24.870  26.207  46.826  1.00  0.00           H  
ATOM   3908  CG  HIE   251      25.854  24.143  46.796  1.00  0.00           C  
ATOM   3909  ND1 HIE   251      24.764  23.420  47.274  1.00  0.00           N  
ATOM   3910  CE1 HIE   251      25.084  22.150  46.982  1.00  0.00           C  
ATOM   3911  HE1 HIE   251      24.490  21.270  47.178  1.00  0.00           H  
ATOM   3912  NE2 HIE   251      26.255  22.135  46.359  1.00  0.00           N  
ATOM   3913  HE2 HIE   251      26.788  21.288  46.221  1.00  0.00           H  
ATOM   3914  CD2 HIE   251      26.768  23.367  46.201  1.00  0.00           C  
ATOM   3915  HD2 HIE   251      27.670  23.740  45.739  1.00  0.00           H  
ATOM   3916  C   HIE   251      27.111  24.883  49.188  1.00  0.00           C  
ATOM   3917  O   HIE   251      26.675  24.030  49.975  1.00  0.00           O  
ATOM   3918  N   PHE   252      28.427  24.927  48.853  1.00  0.00           N  
ATOM   3919  H   PHE   252      28.818  25.686  48.313  1.00  0.00           H  
ATOM   3920  CA  PHE   252      29.391  23.988  49.353  1.00  0.00           C  
ATOM   3921  HA  PHE   252      29.003  23.007  49.079  1.00  0.00           H  
ATOM   3922  CB  PHE   252      30.687  24.167  48.651  1.00  0.00           C  
ATOM   3923  HB2 PHE   252      31.426  23.471  49.049  1.00  0.00           H  
ATOM   3924  HB3 PHE   252      31.112  25.145  48.876  1.00  0.00           H  
ATOM   3925  CG  PHE   252      30.705  23.992  47.118  1.00  0.00           C  
ATOM   3926  CD1 PHE   252      31.270  24.932  46.366  1.00  0.00           C  
ATOM   3927  HD1 PHE   252      31.624  25.825  46.859  1.00  0.00           H  
ATOM   3928  CE1 PHE   252      31.431  24.750  44.939  1.00  0.00           C  
ATOM   3929  HE1 PHE   252      31.939  25.474  44.319  1.00  0.00           H  
ATOM   3930  CZ  PHE   252      31.113  23.472  44.445  1.00  0.00           C  
ATOM   3931  HZ  PHE   252      31.461  23.205  43.458  1.00  0.00           H  
ATOM   3932  CE2 PHE   252      30.343  22.572  45.138  1.00  0.00           C  
ATOM   3933  HE2 PHE   252      30.115  21.614  44.696  1.00  0.00           H  
ATOM   3934  CD2 PHE   252      30.144  22.822  46.513  1.00  0.00           C  
ATOM   3935  HD2 PHE   252      29.688  22.132  47.208  1.00  0.00           H  
ATOM   3936  C   PHE   252      29.613  24.064  50.818  1.00  0.00           C  
ATOM   3937  O   PHE   252      29.495  23.070  51.504  1.00  0.00           O  
ATOM   3938  N   LEU   253      29.780  25.286  51.321  1.00  0.00           N  
ATOM   3939  H   LEU   253      29.489  26.047  50.725  1.00  0.00           H  
ATOM   3940  CA  LEU   253      29.928  25.601  52.806  1.00  0.00           C  
ATOM   3941  HA  LEU   253      30.830  25.162  53.232  1.00  0.00           H  
ATOM   3942  CB  LEU   253      30.066  27.098  52.957  1.00  0.00           C  
ATOM   3943  HB2 LEU   253      29.220  27.646  52.542  1.00  0.00           H  
ATOM   3944  HB3 LEU   253      30.997  27.419  52.491  1.00  0.00           H  
ATOM   3945  CG  LEU   253      30.044  27.737  54.391  1.00  0.00           C  
ATOM   3946  HG  LEU   253      29.266  27.307  55.021  1.00  0.00           H  
ATOM   3947  CD1 LEU   253      31.389  27.571  55.038  1.00  0.00           C  
ATOM   3948 HD11 LEU   253      31.406  27.998  56.041  1.00  0.00           H  
ATOM   3949 HD12 LEU   253      31.577  26.502  55.134  1.00  0.00           H  
ATOM   3950 HD13 LEU   253      32.121  27.986  54.345  1.00  0.00           H  
ATOM   3951  CD2 LEU   253      29.751  29.248  54.245  1.00  0.00           C  
ATOM   3952 HD21 LEU   253      30.483  29.749  53.611  1.00  0.00           H  
ATOM   3953 HD22 LEU   253      28.768  29.455  53.821  1.00  0.00           H  
ATOM   3954 HD23 LEU   253      29.818  29.684  55.242  1.00  0.00           H  
ATOM   3955  C   LEU   253      28.690  25.072  53.517  1.00  0.00           C  
ATOM   3956  O   LEU   253      28.994  24.464  54.503  1.00  0.00           O  
ATOM   3957  N   ARG   254      27.473  25.259  53.074  1.00  0.00           N  
ATOM   3958  H   ARG   254      27.345  25.715  52.182  1.00  0.00           H  
ATOM   3959  CA  ARG   254      26.211  24.808  53.725  1.00  0.00           C  
ATOM   3960  HA  ARG   254      26.054  25.244  54.712  1.00  0.00           H  
ATOM   3961  CB  ARG   254      25.011  25.383  53.043  1.00  0.00           C  
ATOM   3962  HB2 ARG   254      25.132  25.225  51.971  1.00  0.00           H  
ATOM   3963  HB3 ARG   254      25.014  26.438  53.316  1.00  0.00           H  
ATOM   3964  CG  ARG   254      23.662  24.922  53.556  1.00  0.00           C  
ATOM   3965  HG2 ARG   254      23.623  23.838  53.450  1.00  0.00           H  
ATOM   3966  HG3 ARG   254      23.447  25.202  54.588  1.00  0.00           H  
ATOM   3967  CD  ARG   254      22.437  25.636  52.854  1.00  0.00           C  
ATOM   3968  HD2 ARG   254      22.444  26.724  52.917  1.00  0.00           H  
ATOM   3969  HD3 ARG   254      21.523  25.363  53.382  1.00  0.00           H  
ATOM   3970  NE  ARG   254      22.232  25.104  51.495  1.00  0.00           N  
ATOM   3971  HE  ARG   254      22.427  24.131  51.303  1.00  0.00           H  
ATOM   3972  CZ  ARG   254      22.051  25.702  50.382  1.00  0.00           C  
ATOM   3973  NH1 ARG   254      21.644  26.974  50.320  1.00  0.00           N  
ATOM   3974 HH11 ARG   254      21.246  27.395  51.147  1.00  0.00           H  
ATOM   3975 HH12 ARG   254      21.471  27.343  49.396  1.00  0.00           H  
ATOM   3976  NH2 ARG   254      22.225  25.030  49.285  1.00  0.00           N  
ATOM   3977 HH21 ARG   254      21.862  25.316  48.387  1.00  0.00           H  
ATOM   3978 HH22 ARG   254      22.517  24.085  49.489  1.00  0.00           H  
ATOM   3979  C   ARG   254      26.197  23.281  53.743  1.00  0.00           C  
ATOM   3980  O   ARG   254      25.863  22.595  54.729  1.00  0.00           O  
ATOM   3981  N   GLU   255      26.519  22.641  52.523  1.00  0.00           N  
ATOM   3982  H   GLU   255      26.685  23.159  51.672  1.00  0.00           H  
ATOM   3983  CA  GLU   255      26.608  21.154  52.506  1.00  0.00           C  
ATOM   3984  HA  GLU   255      25.676  20.694  52.835  1.00  0.00           H  
ATOM   3985  CB  GLU   255      26.894  20.604  51.101  1.00  0.00           C  
ATOM   3986  HB2 GLU   255      27.342  21.427  50.543  1.00  0.00           H  
ATOM   3987  HB3 GLU   255      25.956  20.343  50.610  1.00  0.00           H  
ATOM   3988  CG  GLU   255      27.855  19.433  50.923  1.00  0.00           C  
ATOM   3989  HG2 GLU   255      27.604  18.667  51.656  1.00  0.00           H  
ATOM   3990  HG3 GLU   255      28.899  19.746  50.900  1.00  0.00           H  
ATOM   3991  CD  GLU   255      27.530  18.803  49.526  1.00  0.00           C  
ATOM   3992  OE1 GLU   255      28.453  18.808  48.675  1.00  0.00           O  
ATOM   3993  OE2 GLU   255      26.456  18.220  49.392  1.00  0.00           O  
ATOM   3994  C   GLU   255      27.681  20.651  53.522  1.00  0.00           C  
ATOM   3995  O   GLU   255      27.302  19.706  54.229  1.00  0.00           O  
ATOM   3996  N   VAL   256      28.864  21.191  53.584  1.00  0.00           N  
ATOM   3997  H   VAL   256      28.987  21.938  52.915  1.00  0.00           H  
ATOM   3998  CA  VAL   256      29.812  20.898  54.611  1.00  0.00           C  
ATOM   3999  HA  VAL   256      29.952  19.825  54.481  1.00  0.00           H  
ATOM   4000  CB  VAL   256      31.239  21.493  54.381  1.00  0.00           C  
ATOM   4001  HB  VAL   256      31.118  22.565  54.224  1.00  0.00           H  
ATOM   4002  CG1 VAL   256      32.164  21.330  55.604  1.00  0.00           C  
ATOM   4003 HG11 VAL   256      33.107  21.868  55.508  1.00  0.00           H  
ATOM   4004 HG12 VAL   256      31.770  21.703  56.549  1.00  0.00           H  
ATOM   4005 HG13 VAL   256      32.404  20.277  55.750  1.00  0.00           H  
ATOM   4006  CG2 VAL   256      31.864  20.832  53.244  1.00  0.00           C  
ATOM   4007 HG21 VAL   256      31.221  20.657  52.381  1.00  0.00           H  
ATOM   4008 HG22 VAL   256      32.642  21.490  52.856  1.00  0.00           H  
ATOM   4009 HG23 VAL   256      32.224  19.858  53.576  1.00  0.00           H  
ATOM   4010  C   VAL   256      29.267  21.196  56.024  1.00  0.00           C  
ATOM   4011  O   VAL   256      29.247  20.283  56.853  1.00  0.00           O  
ATOM   4012  N   MET   257      28.817  22.376  56.358  1.00  0.00           N  
ATOM   4013  H   MET   257      28.990  23.111  55.688  1.00  0.00           H  
ATOM   4014  CA  MET   257      28.343  22.917  57.573  1.00  0.00           C  
ATOM   4015  HA  MET   257      29.176  22.737  58.252  1.00  0.00           H  
ATOM   4016  CB  MET   257      27.991  24.411  57.450  1.00  0.00           C  
ATOM   4017  HB2 MET   257      28.969  24.827  57.209  1.00  0.00           H  
ATOM   4018  HB3 MET   257      27.364  24.500  56.562  1.00  0.00           H  
ATOM   4019  CG  MET   257      27.415  25.187  58.615  1.00  0.00           C  
ATOM   4020  HG2 MET   257      26.451  24.825  58.973  1.00  0.00           H  
ATOM   4021  HG3 MET   257      28.056  24.887  59.445  1.00  0.00           H  
ATOM   4022  SD  MET   257      27.386  27.009  58.453  1.00  0.00           S  
ATOM   4023  CE  MET   257      29.141  27.346  58.283  1.00  0.00           C  
ATOM   4024  HE1 MET   257      29.560  27.062  59.249  1.00  0.00           H  
ATOM   4025  HE2 MET   257      29.472  26.689  57.479  1.00  0.00           H  
ATOM   4026  HE3 MET   257      29.300  28.392  58.021  1.00  0.00           H  
ATOM   4027  C   MET   257      27.209  22.056  58.116  1.00  0.00           C  
ATOM   4028  O   MET   257      27.363  21.599  59.267  1.00  0.00           O  
ATOM   4029  N   VAL   258      26.121  21.693  57.424  1.00  0.00           N  
ATOM   4030  H   VAL   258      25.946  22.187  56.560  1.00  0.00           H  
ATOM   4031  CA  VAL   258      24.922  20.918  57.924  1.00  0.00           C  
ATOM   4032  HA  VAL   258      24.332  21.427  58.686  1.00  0.00           H  
ATOM   4033  CB  VAL   258      23.965  20.755  56.749  1.00  0.00           C  
ATOM   4034  HB  VAL   258      24.434  20.588  55.779  1.00  0.00           H  
ATOM   4035  CG1 VAL   258      22.857  19.671  56.898  1.00  0.00           C  
ATOM   4036 HG11 VAL   258      22.114  20.124  57.553  1.00  0.00           H  
ATOM   4037 HG12 VAL   258      22.516  19.497  55.877  1.00  0.00           H  
ATOM   4038 HG13 VAL   258      23.282  18.763  57.327  1.00  0.00           H  
ATOM   4039  CG2 VAL   258      23.110  22.013  56.661  1.00  0.00           C  
ATOM   4040 HG21 VAL   258      22.405  21.825  55.852  1.00  0.00           H  
ATOM   4041 HG22 VAL   258      22.624  22.281  57.599  1.00  0.00           H  
ATOM   4042 HG23 VAL   258      23.742  22.867  56.418  1.00  0.00           H  
ATOM   4043  C   VAL   258      25.358  19.575  58.549  1.00  0.00           C  
ATOM   4044  O   VAL   258      25.008  19.302  59.703  1.00  0.00           O  
ATOM   4045  N   LYS   259      26.225  18.842  57.833  1.00  0.00           N  
ATOM   4046  H   LYS   259      26.542  19.326  57.005  1.00  0.00           H  
ATOM   4047  CA  LYS   259      26.816  17.545  58.306  1.00  0.00           C  
ATOM   4048  HA  LYS   259      26.011  16.860  58.573  1.00  0.00           H  
ATOM   4049  CB  LYS   259      27.479  16.867  57.173  1.00  0.00           C  
ATOM   4050  HB2 LYS   259      28.146  17.628  56.767  1.00  0.00           H  
ATOM   4051  HB3 LYS   259      26.761  16.553  56.415  1.00  0.00           H  
ATOM   4052  CG  LYS   259      28.246  15.678  57.720  1.00  0.00           C  
ATOM   4053  HG2 LYS   259      27.528  15.098  58.300  1.00  0.00           H  
ATOM   4054  HG3 LYS   259      29.046  16.018  58.378  1.00  0.00           H  
ATOM   4055  CD  LYS   259      28.924  14.814  56.623  1.00  0.00           C  
ATOM   4056  HD2 LYS   259      29.583  15.490  56.076  1.00  0.00           H  
ATOM   4057  HD3 LYS   259      28.084  14.576  55.970  1.00  0.00           H  
ATOM   4058  CE  LYS   259      29.609  13.608  57.273  1.00  0.00           C  
ATOM   4059  HE2 LYS   259      28.870  12.973  57.764  1.00  0.00           H  
ATOM   4060  HE3 LYS   259      30.289  14.067  57.990  1.00  0.00           H  
ATOM   4061  NZ  LYS   259      30.261  12.782  56.263  1.00  0.00           N  
ATOM   4062  HZ1 LYS   259      30.841  13.433  55.754  1.00  0.00           H  
ATOM   4063  HZ2 LYS   259      30.969  12.187  56.667  1.00  0.00           H  
ATOM   4064  HZ3 LYS   259      29.708  12.211  55.639  1.00  0.00           H  
ATOM   4065  C   LYS   259      27.611  17.850  59.597  1.00  0.00           C  
ATOM   4066  O   LYS   259      27.501  17.082  60.575  1.00  0.00           O  
ATOM   4067  N   GLU   260      28.546  18.816  59.568  1.00  0.00           N  
ATOM   4068  H   GLU   260      28.745  19.380  58.754  1.00  0.00           H  
ATOM   4069  CA  GLU   260      29.452  19.148  60.651  1.00  0.00           C  
ATOM   4070  HA  GLU   260      30.143  18.350  60.920  1.00  0.00           H  
ATOM   4071  CB  GLU   260      30.399  20.238  60.099  1.00  0.00           C  
ATOM   4072  HB2 GLU   260      29.895  21.138  59.745  1.00  0.00           H  
ATOM   4073  HB3 GLU   260      30.903  19.851  59.214  1.00  0.00           H  
ATOM   4074  CG  GLU   260      31.579  20.676  60.976  1.00  0.00           C  
ATOM   4075  HG2 GLU   260      31.284  21.059  61.953  1.00  0.00           H  
ATOM   4076  HG3 GLU   260      32.168  21.422  60.444  1.00  0.00           H  
ATOM   4077  CD  GLU   260      32.519  19.439  61.159  1.00  0.00           C  
ATOM   4078  OE1 GLU   260      33.152  18.881  60.229  1.00  0.00           O  
ATOM   4079  OE2 GLU   260      32.808  19.116  62.358  1.00  0.00           O  
ATOM   4080  C   GLU   260      28.743  19.555  61.950  1.00  0.00           C  
ATOM   4081  O   GLU   260      29.027  19.060  63.052  1.00  0.00           O  
ATOM   4082  N   ASN   261      27.807  20.459  61.827  1.00  0.00           N  
ATOM   4083  H   ASN   261      27.511  20.827  60.934  1.00  0.00           H  
ATOM   4084  CA  ASN   261      26.950  21.036  62.908  1.00  0.00           C  
ATOM   4085  HA  ASN   261      27.584  21.390  63.721  1.00  0.00           H  
ATOM   4086  CB  ASN   261      26.000  22.169  62.399  1.00  0.00           C  
ATOM   4087  HB2 ASN   261      25.173  22.229  63.106  1.00  0.00           H  
ATOM   4088  HB3 ASN   261      25.571  21.923  61.428  1.00  0.00           H  
ATOM   4089  CG  ASN   261      26.627  23.612  62.438  1.00  0.00           C  
ATOM   4090  OD1 ASN   261      27.625  23.900  63.113  1.00  0.00           O  
ATOM   4091  ND2 ASN   261      26.050  24.562  61.766  1.00  0.00           N  
ATOM   4092 HD21 ASN   261      26.288  25.542  61.714  1.00  0.00           H  
ATOM   4093 HD22 ASN   261      25.236  24.278  61.239  1.00  0.00           H  
ATOM   4094  C   ASN   261      26.129  19.921  63.573  1.00  0.00           C  
ATOM   4095  O   ASN   261      25.203  19.440  63.005  1.00  0.00           O  
ATOM   4096  N   LYS   262      26.441  19.516  64.833  1.00  0.00           N  
ATOM   4097  H   LYS   262      27.207  19.980  65.299  1.00  0.00           H  
ATOM   4098  CA  LYS   262      25.549  18.767  65.770  1.00  0.00           C  
ATOM   4099  HA  LYS   262      25.026  18.011  65.183  1.00  0.00           H  
ATOM   4100  CB  LYS   262      26.394  17.834  66.698  1.00  0.00           C  
ATOM   4101  HB2 LYS   262      27.015  17.265  66.005  1.00  0.00           H  
ATOM   4102  HB3 LYS   262      25.772  17.136  67.259  1.00  0.00           H  
ATOM   4103  CG  LYS   262      27.302  18.563  67.649  1.00  0.00           C  
ATOM   4104  HG2 LYS   262      26.633  18.989  68.398  1.00  0.00           H  
ATOM   4105  HG3 LYS   262      27.908  19.408  67.324  1.00  0.00           H  
ATOM   4106  CD  LYS   262      28.127  17.591  68.517  1.00  0.00           C  
ATOM   4107  HD2 LYS   262      28.716  16.931  67.880  1.00  0.00           H  
ATOM   4108  HD3 LYS   262      27.430  16.883  68.963  1.00  0.00           H  
ATOM   4109  CE  LYS   262      28.995  18.324  69.607  1.00  0.00           C  
ATOM   4110  HE2 LYS   262      29.617  19.024  69.049  1.00  0.00           H  
ATOM   4111  HE3 LYS   262      29.669  17.551  69.977  1.00  0.00           H  
ATOM   4112  NZ  LYS   262      28.333  19.124  70.707  1.00  0.00           N  
ATOM   4113  HZ1 LYS   262      29.014  19.505  71.348  1.00  0.00           H  
ATOM   4114  HZ2 LYS   262      27.872  19.927  70.304  1.00  0.00           H  
ATOM   4115  HZ3 LYS   262      27.837  18.545  71.370  1.00  0.00           H  
ATOM   4116  C   LYS   262      24.545  19.587  66.485  1.00  0.00           C  
ATOM   4117  O   LYS   262      24.223  19.305  67.637  1.00  0.00           O  
ATOM   4118  N   GLU   263      24.002  20.616  65.834  1.00  0.00           N  
ATOM   4119  H   GLU   263      24.169  20.663  64.839  1.00  0.00           H  
ATOM   4120  CA  GLU   263      22.893  21.414  66.329  1.00  0.00           C  
ATOM   4121  HA  GLU   263      22.428  20.816  67.113  1.00  0.00           H  
ATOM   4122  CB  GLU   263      23.428  22.763  66.755  1.00  0.00           C  
ATOM   4123  HB2 GLU   263      23.836  23.236  65.861  1.00  0.00           H  
ATOM   4124  HB3 GLU   263      24.164  22.690  67.556  1.00  0.00           H  
ATOM   4125  CG  GLU   263      22.453  23.791  67.255  1.00  0.00           C  
ATOM   4126  HG2 GLU   263      21.639  23.812  66.529  1.00  0.00           H  
ATOM   4127  HG3 GLU   263      23.009  24.724  67.165  1.00  0.00           H  
ATOM   4128  CD  GLU   263      22.027  23.586  68.680  1.00  0.00           C  
ATOM   4129  OE1 GLU   263      20.921  22.979  68.940  1.00  0.00           O  
ATOM   4130  OE2 GLU   263      22.793  24.072  69.577  1.00  0.00           O  
ATOM   4131  C   GLU   263      21.926  21.534  65.214  1.00  0.00           C  
ATOM   4132  O   GLU   263      22.342  21.902  64.131  1.00  0.00           O  
ATOM   4133  N   SER   264      20.652  21.428  65.533  1.00  0.00           N  
ATOM   4134  H   SER   264      20.402  21.210  66.486  1.00  0.00           H  
ATOM   4135  CA  SER   264      19.589  21.661  64.527  1.00  0.00           C  
ATOM   4136  HA  SER   264      19.824  21.121  63.610  1.00  0.00           H  
ATOM   4137  CB  SER   264      18.312  21.080  65.098  1.00  0.00           C  
ATOM   4138  HB2 SER   264      18.130  21.605  66.036  1.00  0.00           H  
ATOM   4139  HB3 SER   264      18.427  20.003  65.225  1.00  0.00           H  
ATOM   4140  OG  SER   264      17.260  21.387  64.236  1.00  0.00           O  
ATOM   4141  HG  SER   264      16.442  21.240  64.717  1.00  0.00           H  
ATOM   4142  C   SER   264      19.436  23.196  64.215  1.00  0.00           C  
ATOM   4143  O   SER   264      18.784  23.940  64.925  1.00  0.00           O  
ATOM   4144  N   LYS   265      20.254  23.659  63.254  1.00  0.00           N  
ATOM   4145  H   LYS   265      20.935  23.098  62.763  1.00  0.00           H  
ATOM   4146  CA  LYS   265      20.041  24.988  62.685  1.00  0.00           C  
ATOM   4147  HA  LYS   265      19.697  25.589  63.527  1.00  0.00           H  
ATOM   4148  CB  LYS   265      21.337  25.652  62.226  1.00  0.00           C  
ATOM   4149  HB2 LYS   265      21.191  26.724  62.091  1.00  0.00           H  
ATOM   4150  HB3 LYS   265      21.678  25.152  61.319  1.00  0.00           H  
ATOM   4151  CG  LYS   265      22.469  25.522  63.373  1.00  0.00           C  
ATOM   4152  HG2 LYS   265      22.842  24.499  63.415  1.00  0.00           H  
ATOM   4153  HG3 LYS   265      22.145  25.808  64.374  1.00  0.00           H  
ATOM   4154  CD  LYS   265      23.646  26.416  63.175  1.00  0.00           C  
ATOM   4155  HD2 LYS   265      23.162  27.392  63.142  1.00  0.00           H  
ATOM   4156  HD3 LYS   265      24.146  26.163  62.241  1.00  0.00           H  
ATOM   4157  CE  LYS   265      24.542  26.307  64.428  1.00  0.00           C  
ATOM   4158  HE2 LYS   265      25.057  25.347  64.443  1.00  0.00           H  
ATOM   4159  HE3 LYS   265      23.961  26.247  65.348  1.00  0.00           H  
ATOM   4160  NZ  LYS   265      25.444  27.432  64.510  1.00  0.00           N  
ATOM   4161  HZ1 LYS   265      24.809  28.211  64.412  1.00  0.00           H  
ATOM   4162  HZ2 LYS   265      25.940  27.452  65.390  1.00  0.00           H  
ATOM   4163  HZ3 LYS   265      26.007  27.479  63.673  1.00  0.00           H  
ATOM   4164  C   LYS   265      18.896  25.075  61.702  1.00  0.00           C  
ATOM   4165  O   LYS   265      19.114  25.611  60.644  1.00  0.00           O  
ATOM   4166  N   HIE   266      17.740  24.600  62.155  1.00  0.00           N  
ATOM   4167  H   HIE   266      17.721  24.410  63.147  1.00  0.00           H  
ATOM   4168  CA  HIE   266      16.447  24.484  61.311  1.00  0.00           C  
ATOM   4169  HA  HIE   266      16.503  23.587  60.695  1.00  0.00           H  
ATOM   4170  CB  HIE   266      15.272  24.312  62.197  1.00  0.00           C  
ATOM   4171  HB2 HIE   266      15.360  23.393  62.776  1.00  0.00           H  
ATOM   4172  HB3 HIE   266      14.386  24.242  61.566  1.00  0.00           H  
ATOM   4173  CG  HIE   266      15.082  25.432  63.192  1.00  0.00           C  
ATOM   4174  ND1 HIE   266      15.936  25.772  64.262  1.00  0.00           N  
ATOM   4175  CE1 HIE   266      15.432  26.970  64.683  1.00  0.00           C  
ATOM   4176  HE1 HIE   266      15.947  27.670  65.326  1.00  0.00           H  
ATOM   4177  NE2 HIE   266      14.199  27.258  64.135  1.00  0.00           N  
ATOM   4178  HE2 HIE   266      13.710  28.120  64.332  1.00  0.00           H  
ATOM   4179  CD2 HIE   266      14.071  26.342  63.092  1.00  0.00           C  
ATOM   4180  HD2 HIE   266      13.468  26.511  62.213  1.00  0.00           H  
ATOM   4181  C   HIE   266      16.076  25.584  60.333  1.00  0.00           C  
ATOM   4182  O   HIE   266      15.651  25.349  59.151  1.00  0.00           O  
ATOM   4183  N   LYS   267      16.252  26.864  60.702  1.00  0.00           N  
ATOM   4184  H   LYS   267      16.940  26.947  61.436  1.00  0.00           H  
ATOM   4185  CA  LYS   267      15.981  28.109  59.992  1.00  0.00           C  
ATOM   4186  HA  LYS   267      15.808  27.876  58.941  1.00  0.00           H  
ATOM   4187  CB  LYS   267      14.701  28.894  60.478  1.00  0.00           C  
ATOM   4188  HB2 LYS   267      14.662  29.960  60.252  1.00  0.00           H  
ATOM   4189  HB3 LYS   267      14.568  28.715  61.545  1.00  0.00           H  
ATOM   4190  CG  LYS   267      13.570  28.175  59.820  1.00  0.00           C  
ATOM   4191  HG2 LYS   267      13.729  27.097  59.850  1.00  0.00           H  
ATOM   4192  HG3 LYS   267      13.653  28.473  58.775  1.00  0.00           H  
ATOM   4193  CD  LYS   267      12.245  28.606  60.501  1.00  0.00           C  
ATOM   4194  HD2 LYS   267      12.117  29.687  60.538  1.00  0.00           H  
ATOM   4195  HD3 LYS   267      12.196  28.188  61.507  1.00  0.00           H  
ATOM   4196  CE  LYS   267      11.060  28.022  59.761  1.00  0.00           C  
ATOM   4197  HE2 LYS   267      10.117  28.190  60.282  1.00  0.00           H  
ATOM   4198  HE3 LYS   267      11.269  26.953  59.761  1.00  0.00           H  
ATOM   4199  NZ  LYS   267      10.891  28.506  58.372  1.00  0.00           N  
ATOM   4200  HZ1 LYS   267      10.918  29.491  58.594  1.00  0.00           H  
ATOM   4201  HZ2 LYS   267      11.666  28.312  57.754  1.00  0.00           H  
ATOM   4202  HZ3 LYS   267      10.014  28.283  57.924  1.00  0.00           H  
ATOM   4203  C   LYS   267      17.298  28.807  60.230  1.00  0.00           C  
ATOM   4204  O   LYS   267      17.716  29.144  61.343  1.00  0.00           O  
ATOM   4205  N   MET   268      17.978  28.975  59.100  1.00  0.00           N  
ATOM   4206  H   MET   268      17.653  28.504  58.268  1.00  0.00           H  
ATOM   4207  CA  MET   268      19.443  29.501  59.072  1.00  0.00           C  
ATOM   4208  HA  MET   268      19.581  30.169  59.922  1.00  0.00           H  
ATOM   4209  CB  MET   268      20.345  28.341  59.395  1.00  0.00           C  
ATOM   4210  HB2 MET   268      20.375  27.646  58.555  1.00  0.00           H  
ATOM   4211  HB3 MET   268      20.073  27.853  60.330  1.00  0.00           H  
ATOM   4212  CG  MET   268      21.752  28.823  59.459  1.00  0.00           C  
ATOM   4213  HG2 MET   268      21.941  29.331  58.513  1.00  0.00           H  
ATOM   4214  HG3 MET   268      22.468  28.017  59.618  1.00  0.00           H  
ATOM   4215  SD  MET   268      22.140  29.989  60.885  1.00  0.00           S  
ATOM   4216  CE  MET   268      23.807  30.503  60.250  1.00  0.00           C  
ATOM   4217  HE1 MET   268      24.414  29.615  60.075  1.00  0.00           H  
ATOM   4218  HE2 MET   268      23.775  30.937  59.250  1.00  0.00           H  
ATOM   4219  HE3 MET   268      24.283  31.095  61.031  1.00  0.00           H  
ATOM   4220  C   MET   268      19.681  30.230  57.798  1.00  0.00           C  
ATOM   4221  O   MET   268      19.422  29.727  56.761  1.00  0.00           O  
ATOM   4222  N   SER   269      20.361  31.430  57.879  1.00  0.00           N  
ATOM   4223  H   SER   269      20.617  31.704  58.817  1.00  0.00           H  
ATOM   4224  CA  SER   269      20.675  32.266  56.670  1.00  0.00           C  
ATOM   4225  HA  SER   269      20.091  31.798  55.877  1.00  0.00           H  
ATOM   4226  CB  SER   269      20.112  33.684  56.785  1.00  0.00           C  
ATOM   4227  HB2 SER   269      20.484  34.081  55.841  1.00  0.00           H  
ATOM   4228  HB3 SER   269      20.412  34.272  57.653  1.00  0.00           H  
ATOM   4229  OG  SER   269      18.734  33.538  56.766  1.00  0.00           O  
ATOM   4230  HG  SER   269      18.576  33.125  57.618  1.00  0.00           H  
ATOM   4231  C   SER   269      22.161  32.197  56.512  1.00  0.00           C  
ATOM   4232  O   SER   269      22.847  32.739  57.368  1.00  0.00           O  
ATOM   4233  N   TYR   270      22.739  31.444  55.584  1.00  0.00           N  
ATOM   4234  H   TYR   270      22.109  30.845  55.069  1.00  0.00           H  
ATOM   4235  CA  TYR   270      24.162  31.075  55.621  1.00  0.00           C  
ATOM   4236  HA  TYR   270      24.462  31.101  56.669  1.00  0.00           H  
ATOM   4237  CB  TYR   270      24.534  29.772  55.130  1.00  0.00           C  
ATOM   4238  HB2 TYR   270      25.602  29.556  55.142  1.00  0.00           H  
ATOM   4239  HB3 TYR   270      24.288  29.749  54.068  1.00  0.00           H  
ATOM   4240  CG  TYR   270      23.744  28.609  55.904  1.00  0.00           C  
ATOM   4241  CD1 TYR   270      22.556  28.000  55.503  1.00  0.00           C  
ATOM   4242  HD1 TYR   270      22.047  28.238  54.580  1.00  0.00           H  
ATOM   4243  CE1 TYR   270      21.983  26.919  56.212  1.00  0.00           C  
ATOM   4244  HE1 TYR   270      21.071  26.437  55.894  1.00  0.00           H  
ATOM   4245  CZ  TYR   270      22.667  26.418  57.311  1.00  0.00           C  
ATOM   4246  OH  TYR   270      22.180  25.362  57.964  1.00  0.00           O  
ATOM   4247  HH  TYR   270      21.305  25.037  57.741  1.00  0.00           H  
ATOM   4248  CE2 TYR   270      23.884  27.064  57.745  1.00  0.00           C  
ATOM   4249  HE2 TYR   270      24.422  26.555  58.531  1.00  0.00           H  
ATOM   4250  CD2 TYR   270      24.474  28.132  57.017  1.00  0.00           C  
ATOM   4251  HD2 TYR   270      25.435  28.596  57.189  1.00  0.00           H  
ATOM   4252  C   TYR   270      25.104  32.112  54.920  1.00  0.00           C  
ATOM   4253  O   TYR   270      25.014  32.258  53.704  1.00  0.00           O  
ATOM   4254  N   SER   271      25.832  32.927  55.651  1.00  0.00           N  
ATOM   4255  H   SER   271      26.027  32.553  56.568  1.00  0.00           H  
ATOM   4256  CA  SER   271      26.726  33.912  55.127  1.00  0.00           C  
ATOM   4257  HA  SER   271      26.311  34.356  54.222  1.00  0.00           H  
ATOM   4258  CB  SER   271      27.040  35.046  56.148  1.00  0.00           C  
ATOM   4259  HB2 SER   271      26.045  35.445  56.343  1.00  0.00           H  
ATOM   4260  HB3 SER   271      27.615  35.803  55.615  1.00  0.00           H  
ATOM   4261  OG  SER   271      27.742  34.665  57.370  1.00  0.00           O  
ATOM   4262  HG  SER   271      27.124  34.260  57.984  1.00  0.00           H  
ATOM   4263  C   SER   271      28.069  33.224  54.608  1.00  0.00           C  
ATOM   4264  O   SER   271      28.698  32.531  55.382  1.00  0.00           O  
ATOM   4265  N   GLY   272      28.534  33.619  53.446  1.00  0.00           N  
ATOM   4266  H   GLY   272      27.923  34.103  52.803  1.00  0.00           H  
ATOM   4267  CA  GLY   272      29.936  33.310  52.961  1.00  0.00           C  
ATOM   4268  HA2 GLY   272      30.051  32.237  52.806  1.00  0.00           H  
ATOM   4269  HA3 GLY   272      30.590  33.697  53.742  1.00  0.00           H  
ATOM   4270  C   GLY   272      30.213  34.184  51.708  1.00  0.00           C  
ATOM   4271  O   GLY   272      30.361  33.754  50.603  1.00  0.00           O  
ATOM   4272  N   ARG   273      30.125  35.536  51.897  1.00  0.00           N  
ATOM   4273  H   ARG   273      30.008  35.911  52.828  1.00  0.00           H  
ATOM   4274  CA  ARG   273      30.739  36.464  50.903  1.00  0.00           C  
ATOM   4275  HA  ARG   273      30.066  36.356  50.053  1.00  0.00           H  
ATOM   4276  CB  ARG   273      30.697  37.918  51.421  1.00  0.00           C  
ATOM   4277  HB2 ARG   273      30.986  38.488  50.538  1.00  0.00           H  
ATOM   4278  HB3 ARG   273      31.510  37.888  52.147  1.00  0.00           H  
ATOM   4279  CG  ARG   273      29.409  38.447  51.968  1.00  0.00           C  
ATOM   4280  HG2 ARG   273      29.169  37.901  52.881  1.00  0.00           H  
ATOM   4281  HG3 ARG   273      28.568  38.253  51.302  1.00  0.00           H  
ATOM   4282  CD  ARG   273      29.512  39.914  52.337  1.00  0.00           C  
ATOM   4283  HD2 ARG   273      29.936  40.523  51.539  1.00  0.00           H  
ATOM   4284  HD3 ARG   273      30.098  39.979  53.253  1.00  0.00           H  
ATOM   4285  NE  ARG   273      28.198  40.510  52.596  1.00  0.00           N  
ATOM   4286  HE  ARG   273      27.440  39.871  52.404  1.00  0.00           H  
ATOM   4287  CZ  ARG   273      27.991  41.788  52.721  1.00  0.00           C  
ATOM   4288  NH1 ARG   273      26.824  42.351  52.528  1.00  0.00           N  
ATOM   4289 HH11 ARG   273      26.036  41.720  52.499  1.00  0.00           H  
ATOM   4290 HH12 ARG   273      26.635  43.343  52.547  1.00  0.00           H  
ATOM   4291  NH2 ARG   273      28.933  42.560  53.152  1.00  0.00           N  
ATOM   4292 HH21 ARG   273      28.769  43.523  53.409  1.00  0.00           H  
ATOM   4293 HH22 ARG   273      29.818  42.147  53.412  1.00  0.00           H  
ATOM   4294  C   ARG   273      32.072  36.064  50.440  1.00  0.00           C  
ATOM   4295  O   ARG   273      32.875  35.595  51.290  1.00  0.00           O  
ATOM   4296  N   VAL   274      32.318  36.231  49.136  1.00  0.00           N  
ATOM   4297  H   VAL   274      31.550  36.373  48.496  1.00  0.00           H  
ATOM   4298  CA  VAL   274      33.640  35.898  48.511  1.00  0.00           C  
ATOM   4299  HA  VAL   274      34.130  35.079  49.037  1.00  0.00           H  
ATOM   4300  CB  VAL   274      33.510  35.794  47.022  1.00  0.00           C  
ATOM   4301  HB  VAL   274      33.072  36.714  46.635  1.00  0.00           H  
ATOM   4302  CG1 VAL   274      34.925  35.644  46.396  1.00  0.00           C  
ATOM   4303 HG11 VAL   274      35.438  34.821  46.893  1.00  0.00           H  
ATOM   4304 HG12 VAL   274      34.720  35.353  45.366  1.00  0.00           H  
ATOM   4305 HG13 VAL   274      35.498  36.571  46.411  1.00  0.00           H  
ATOM   4306  CG2 VAL   274      32.627  34.605  46.665  1.00  0.00           C  
ATOM   4307 HG21 VAL   274      31.598  34.736  47.000  1.00  0.00           H  
ATOM   4308 HG22 VAL   274      32.657  34.466  45.584  1.00  0.00           H  
ATOM   4309 HG23 VAL   274      32.997  33.688  47.124  1.00  0.00           H  
ATOM   4310  C   VAL   274      34.612  37.172  48.790  1.00  0.00           C  
ATOM   4311  O   VAL   274      34.452  38.182  48.206  1.00  0.00           O  
ATOM   4312  N   LYS   275      35.505  37.013  49.791  1.00  0.00           N  
ATOM   4313  H   LYS   275      35.500  36.102  50.228  1.00  0.00           H  
ATOM   4314  CA  LYS   275      36.616  37.970  50.068  1.00  0.00           C  
ATOM   4315  HA  LYS   275      36.243  38.986  50.196  1.00  0.00           H  
ATOM   4316  CB  LYS   275      37.286  37.671  51.453  1.00  0.00           C  
ATOM   4317  HB2 LYS   275      38.306  38.053  51.423  1.00  0.00           H  
ATOM   4318  HB3 LYS   275      37.465  36.606  51.604  1.00  0.00           H  
ATOM   4319  CG  LYS   275      36.464  38.304  52.681  1.00  0.00           C  
ATOM   4320  HG2 LYS   275      35.424  37.983  52.625  1.00  0.00           H  
ATOM   4321  HG3 LYS   275      36.484  39.393  52.647  1.00  0.00           H  
ATOM   4322  CD  LYS   275      37.024  37.741  53.975  1.00  0.00           C  
ATOM   4323  HD2 LYS   275      37.480  36.769  53.787  1.00  0.00           H  
ATOM   4324  HD3 LYS   275      36.193  37.666  54.677  1.00  0.00           H  
ATOM   4325  CE  LYS   275      38.090  38.769  54.412  1.00  0.00           C  
ATOM   4326  HE2 LYS   275      38.685  39.048  53.543  1.00  0.00           H  
ATOM   4327  HE3 LYS   275      38.738  38.205  55.083  1.00  0.00           H  
ATOM   4328  NZ  LYS   275      37.537  39.917  55.036  1.00  0.00           N  
ATOM   4329  HZ1 LYS   275      38.172  40.546  55.506  1.00  0.00           H  
ATOM   4330  HZ2 LYS   275      36.942  40.507  54.472  1.00  0.00           H  
ATOM   4331  HZ3 LYS   275      37.015  39.684  55.869  1.00  0.00           H  
ATOM   4332  C   LYS   275      37.643  38.150  48.955  1.00  0.00           C  
ATOM   4333  O   LYS   275      38.073  39.301  48.661  1.00  0.00           O  
ATOM   4334  N   THR   276      38.098  37.045  48.410  1.00  0.00           N  
ATOM   4335  H   THR   276      37.819  36.120  48.704  1.00  0.00           H  
ATOM   4336  CA  THR   276      39.286  37.084  47.523  1.00  0.00           C  
ATOM   4337  HA  THR   276      39.208  37.972  46.897  1.00  0.00           H  
ATOM   4338  CB  THR   276      40.574  37.387  48.382  1.00  0.00           C  
ATOM   4339  HB  THR   276      40.425  38.340  48.890  1.00  0.00           H  
ATOM   4340  CG2 THR   276      41.094  36.204  49.158  1.00  0.00           C  
ATOM   4341 HG21 THR   276      41.766  35.705  48.461  1.00  0.00           H  
ATOM   4342 HG22 THR   276      41.799  36.636  49.868  1.00  0.00           H  
ATOM   4343 HG23 THR   276      40.304  35.612  49.620  1.00  0.00           H  
ATOM   4344  OG1 THR   276      41.592  37.709  47.411  1.00  0.00           O  
ATOM   4345  HG1 THR   276      41.343  38.561  47.045  1.00  0.00           H  
ATOM   4346  C   THR   276      39.386  35.887  46.696  1.00  0.00           C  
ATOM   4347  O   THR   276      38.795  34.851  47.057  1.00  0.00           O  
ATOM   4348  N   LEU   277      40.125  35.821  45.598  1.00  0.00           N  
ATOM   4349  H   LEU   277      40.707  36.580  45.274  1.00  0.00           H  
ATOM   4350  CA  LEU   277      40.388  34.583  44.786  1.00  0.00           C  
ATOM   4351  HA  LEU   277      40.003  33.707  45.308  1.00  0.00           H  
ATOM   4352  CB  LEU   277      39.671  34.807  43.421  1.00  0.00           C  
ATOM   4353  HB2 LEU   277      39.756  33.971  42.727  1.00  0.00           H  
ATOM   4354  HB3 LEU   277      40.093  35.635  42.850  1.00  0.00           H  
ATOM   4355  CG  LEU   277      38.134  35.134  43.592  1.00  0.00           C  
ATOM   4356  HG  LEU   277      37.995  36.028  44.201  1.00  0.00           H  
ATOM   4357  CD1 LEU   277      37.623  35.332  42.137  1.00  0.00           C  
ATOM   4358 HD11 LEU   277      38.294  36.055  41.675  1.00  0.00           H  
ATOM   4359 HD12 LEU   277      37.656  34.470  41.472  1.00  0.00           H  
ATOM   4360 HD13 LEU   277      36.587  35.657  42.035  1.00  0.00           H  
ATOM   4361  CD2 LEU   277      37.325  33.973  44.104  1.00  0.00           C  
ATOM   4362 HD21 LEU   277      36.290  34.281  44.256  1.00  0.00           H  
ATOM   4363 HD22 LEU   277      37.249  33.160  43.382  1.00  0.00           H  
ATOM   4364 HD23 LEU   277      37.690  33.639  45.075  1.00  0.00           H  
ATOM   4365  C   LEU   277      41.818  34.390  44.568  1.00  0.00           C  
ATOM   4366  O   LEU   277      42.593  35.390  44.584  1.00  0.00           O  
ATOM   4367  N   CYS   278      42.231  33.218  44.070  1.00  0.00           N  
ATOM   4368  H   CYS   278      41.584  32.464  44.251  1.00  0.00           H  
ATOM   4369  CA  CYS   278      43.564  32.857  43.472  1.00  0.00           C  
ATOM   4370  HA  CYS   278      43.683  33.653  42.737  1.00  0.00           H  
ATOM   4371  CB  CYS   278      44.708  33.005  44.516  1.00  0.00           C  
ATOM   4372  HB2 CYS   278      44.858  32.122  45.136  1.00  0.00           H  
ATOM   4373  HB3 CYS   278      44.685  33.943  45.070  1.00  0.00           H  
ATOM   4374  SG  CYS   278      46.156  33.384  43.562  1.00  0.00           S  
ATOM   4375  HG  CYS   278      46.381  34.594  44.080  1.00  0.00           H  
ATOM   4376  C   CYS   278      43.659  31.521  42.764  1.00  0.00           C  
ATOM   4377  O   CYS   278      43.496  30.447  43.323  1.00  0.00           O  
ATOM   4378  N   LEU   279      43.898  31.553  41.460  1.00  0.00           N  
ATOM   4379  H   LEU   279      43.982  32.476  41.059  1.00  0.00           H  
ATOM   4380  CA  LEU   279      44.169  30.435  40.531  1.00  0.00           C  
ATOM   4381  HA  LEU   279      43.513  29.636  40.875  1.00  0.00           H  
ATOM   4382  CB  LEU   279      43.794  30.743  39.041  1.00  0.00           C  
ATOM   4383  HB2 LEU   279      44.649  30.964  38.401  1.00  0.00           H  
ATOM   4384  HB3 LEU   279      43.106  31.574  38.892  1.00  0.00           H  
ATOM   4385  CG  LEU   279      43.038  29.520  38.374  1.00  0.00           C  
ATOM   4386  HG  LEU   279      42.198  29.235  39.007  1.00  0.00           H  
ATOM   4387  CD1 LEU   279      42.642  29.997  36.987  1.00  0.00           C  
ATOM   4388 HD11 LEU   279      43.440  30.502  36.444  1.00  0.00           H  
ATOM   4389 HD12 LEU   279      42.548  29.075  36.415  1.00  0.00           H  
ATOM   4390 HD13 LEU   279      41.725  30.586  36.940  1.00  0.00           H  
ATOM   4391  CD2 LEU   279      43.842  28.206  38.374  1.00  0.00           C  
ATOM   4392 HD21 LEU   279      43.301  27.412  37.858  1.00  0.00           H  
ATOM   4393 HD22 LEU   279      44.796  28.423  37.894  1.00  0.00           H  
ATOM   4394 HD23 LEU   279      43.996  27.945  39.420  1.00  0.00           H  
ATOM   4395  C   LEU   279      45.643  30.054  40.723  1.00  0.00           C  
ATOM   4396  O   LEU   279      46.528  30.738  40.203  1.00  0.00           O  
ATOM   4397  N   GLN   280      45.893  29.092  41.576  1.00  0.00           N  
ATOM   4398  H   GLN   280      45.095  28.642  42.003  1.00  0.00           H  
ATOM   4399  CA  GLN   280      47.265  28.652  41.914  1.00  0.00           C  
ATOM   4400  HA  GLN   280      47.911  29.519  42.055  1.00  0.00           H  
ATOM   4401  CB  GLN   280      47.259  27.878  43.264  1.00  0.00           C  
ATOM   4402  HB2 GLN   280      46.732  26.929  43.164  1.00  0.00           H  
ATOM   4403  HB3 GLN   280      46.842  28.535  44.028  1.00  0.00           H  
ATOM   4404  CG  GLN   280      48.706  27.484  43.618  1.00  0.00           C  
ATOM   4405  HG2 GLN   280      49.345  28.366  43.651  1.00  0.00           H  
ATOM   4406  HG3 GLN   280      49.104  26.847  42.828  1.00  0.00           H  
ATOM   4407  CD  GLN   280      48.892  26.727  44.980  1.00  0.00           C  
ATOM   4408  OE1 GLN   280      47.962  26.145  45.486  1.00  0.00           O  
ATOM   4409  NE2 GLN   280      50.035  26.681  45.729  1.00  0.00           N  
ATOM   4410 HE21 GLN   280      50.913  26.917  45.288  1.00  0.00           H  
ATOM   4411 HE22 GLN   280      49.989  26.163  46.595  1.00  0.00           H  
ATOM   4412  C   GLN   280      47.783  27.858  40.726  1.00  0.00           C  
ATOM   4413  O   GLN   280      47.537  26.668  40.710  1.00  0.00           O  
ATOM   4414  N   LYS   281      48.442  28.543  39.799  1.00  0.00           N  
ATOM   4415  H   LYS   281      48.442  29.552  39.844  1.00  0.00           H  
ATOM   4416  CA  LYS   281      48.980  28.021  38.559  1.00  0.00           C  
ATOM   4417  HA  LYS   281      48.938  28.879  37.887  1.00  0.00           H  
ATOM   4418  CB  LYS   281      50.359  27.603  38.725  1.00  0.00           C  
ATOM   4419  HB2 LYS   281      50.454  26.518  38.761  1.00  0.00           H  
ATOM   4420  HB3 LYS   281      50.701  28.023  39.671  1.00  0.00           H  
ATOM   4421  CG  LYS   281      51.299  28.262  37.650  1.00  0.00           C  
ATOM   4422  HG2 LYS   281      50.984  28.037  36.631  1.00  0.00           H  
ATOM   4423  HG3 LYS   281      52.272  27.801  37.821  1.00  0.00           H  
ATOM   4424  CD  LYS   281      51.275  29.813  37.797  1.00  0.00           C  
ATOM   4425  HD2 LYS   281      51.197  30.077  38.851  1.00  0.00           H  
ATOM   4426  HD3 LYS   281      50.407  30.203  37.265  1.00  0.00           H  
ATOM   4427  CE  LYS   281      52.409  30.378  37.111  1.00  0.00           C  
ATOM   4428  HE2 LYS   281      52.264  30.321  36.033  1.00  0.00           H  
ATOM   4429  HE3 LYS   281      53.346  29.989  37.510  1.00  0.00           H  
ATOM   4430  NZ  LYS   281      52.414  31.862  37.330  1.00  0.00           N  
ATOM   4431  HZ1 LYS   281      52.285  32.109  38.301  1.00  0.00           H  
ATOM   4432  HZ2 LYS   281      53.349  32.229  37.221  1.00  0.00           H  
ATOM   4433  HZ3 LYS   281      51.743  32.331  36.740  1.00  0.00           H  
ATOM   4434  C   LYS   281      47.982  27.051  37.899  1.00  0.00           C  
ATOM   4435  O   LYS   281      47.118  27.397  37.090  1.00  0.00           O  
ATOM   4436  N   ASN   282      48.221  25.725  38.108  1.00  0.00           N  
ATOM   4437  H   ASN   282      48.810  25.489  38.894  1.00  0.00           H  
ATOM   4438  CA  ASN   282      47.590  24.586  37.357  1.00  0.00           C  
ATOM   4439  HA  ASN   282      46.993  24.973  36.531  1.00  0.00           H  
ATOM   4440  CB  ASN   282      48.619  23.686  36.760  1.00  0.00           C  
ATOM   4441  HB2 ASN   282      48.117  22.947  36.135  1.00  0.00           H  
ATOM   4442  HB3 ASN   282      49.136  23.046  37.474  1.00  0.00           H  
ATOM   4443  CG  ASN   282      49.659  24.396  35.987  1.00  0.00           C  
ATOM   4444  OD1 ASN   282      49.484  24.673  34.799  1.00  0.00           O  
ATOM   4445  ND2 ASN   282      50.770  24.793  36.637  1.00  0.00           N  
ATOM   4446 HD21 ASN   282      51.448  25.246  36.041  1.00  0.00           H  
ATOM   4447 HD22 ASN   282      51.071  24.277  37.451  1.00  0.00           H  
ATOM   4448  C   ASN   282      46.670  23.854  38.328  1.00  0.00           C  
ATOM   4449  O   ASN   282      45.830  23.037  37.844  1.00  0.00           O  
ATOM   4450  N   THR   283      46.754  23.999  39.660  1.00  0.00           N  
ATOM   4451  H   THR   283      47.464  24.617  40.027  1.00  0.00           H  
ATOM   4452  CA  THR   283      45.836  23.470  40.720  1.00  0.00           C  
ATOM   4453  HA  THR   283      45.308  22.620  40.289  1.00  0.00           H  
ATOM   4454  CB  THR   283      46.629  22.998  42.036  1.00  0.00           C  
ATOM   4455  HB  THR   283      47.556  22.478  41.797  1.00  0.00           H  
ATOM   4456  CG2 THR   283      47.036  24.027  43.067  1.00  0.00           C  
ATOM   4457 HG21 THR   283      47.752  24.765  42.706  1.00  0.00           H  
ATOM   4458 HG22 THR   283      46.157  24.482  43.524  1.00  0.00           H  
ATOM   4459 HG23 THR   283      47.513  23.527  43.910  1.00  0.00           H  
ATOM   4460  OG1 THR   283      45.758  22.032  42.665  1.00  0.00           O  
ATOM   4461  HG1 THR   283      45.978  21.181  42.279  1.00  0.00           H  
ATOM   4462  C   THR   283      44.691  24.440  41.021  1.00  0.00           C  
ATOM   4463  O   THR   283      44.319  25.244  40.150  1.00  0.00           O  
ATOM   4464  N   ALA   284      44.067  24.332  42.128  1.00  0.00           N  
ATOM   4465  H   ALA   284      44.426  23.603  42.727  1.00  0.00           H  
ATOM   4466  CA  ALA   284      42.775  24.957  42.582  1.00  0.00           C  
ATOM   4467  HA  ALA   284      42.008  24.451  41.994  1.00  0.00           H  
ATOM   4468  CB  ALA   284      42.556  24.521  44.074  1.00  0.00           C  
ATOM   4469  HB1 ALA   284      41.752  25.133  44.483  1.00  0.00           H  
ATOM   4470  HB2 ALA   284      42.187  23.496  44.108  1.00  0.00           H  
ATOM   4471  HB3 ALA   284      43.406  24.620  44.750  1.00  0.00           H  
ATOM   4472  C   ALA   284      42.760  26.523  42.377  1.00  0.00           C  
ATOM   4473  O   ALA   284      43.694  27.272  42.744  1.00  0.00           O  
ATOM   4474  N   LEU   285      41.649  27.084  41.869  1.00  0.00           N  
ATOM   4475  H   LEU   285      41.084  26.382  41.411  1.00  0.00           H  
ATOM   4476  CA  LEU   285      41.035  28.281  42.363  1.00  0.00           C  
ATOM   4477  HA  LEU   285      41.694  29.113  42.115  1.00  0.00           H  
ATOM   4478  CB  LEU   285      39.836  28.547  41.472  1.00  0.00           C  
ATOM   4479  HB2 LEU   285      39.208  27.678  41.278  1.00  0.00           H  
ATOM   4480  HB3 LEU   285      40.239  28.983  40.558  1.00  0.00           H  
ATOM   4481  CG  LEU   285      38.958  29.688  41.997  1.00  0.00           C  
ATOM   4482  HG  LEU   285      38.766  29.649  43.069  1.00  0.00           H  
ATOM   4483  CD1 LEU   285      39.544  31.017  41.882  1.00  0.00           C  
ATOM   4484 HD11 LEU   285      40.529  31.004  42.349  1.00  0.00           H  
ATOM   4485 HD12 LEU   285      39.596  31.495  40.904  1.00  0.00           H  
ATOM   4486 HD13 LEU   285      39.060  31.716  42.564  1.00  0.00           H  
ATOM   4487  CD2 LEU   285      37.628  29.876  41.261  1.00  0.00           C  
ATOM   4488 HD21 LEU   285      36.938  29.044  41.402  1.00  0.00           H  
ATOM   4489 HD22 LEU   285      37.094  30.743  41.649  1.00  0.00           H  
ATOM   4490 HD23 LEU   285      37.751  29.926  40.179  1.00  0.00           H  
ATOM   4491  C   LEU   285      40.722  28.132  43.819  1.00  0.00           C  
ATOM   4492  O   LEU   285      39.797  27.395  44.196  1.00  0.00           O  
ATOM   4493  N   TRP   286      41.589  28.709  44.578  1.00  0.00           N  
ATOM   4494  H   TRP   286      42.399  29.166  44.184  1.00  0.00           H  
ATOM   4495  CA  TRP   286      41.352  29.054  45.910  1.00  0.00           C  
ATOM   4496  HA  TRP   286      41.091  28.116  46.399  1.00  0.00           H  
ATOM   4497  CB  TRP   286      42.672  29.552  46.582  1.00  0.00           C  
ATOM   4498  HB2 TRP   286      42.434  29.826  47.610  1.00  0.00           H  
ATOM   4499  HB3 TRP   286      42.968  30.447  46.037  1.00  0.00           H  
ATOM   4500  CG  TRP   286      43.820  28.616  46.770  1.00  0.00           C  
ATOM   4501  CD1 TRP   286      44.542  28.033  45.836  1.00  0.00           C  
ATOM   4502  HD1 TRP   286      44.358  28.102  44.774  1.00  0.00           H  
ATOM   4503  NE1 TRP   286      45.413  27.123  46.285  1.00  0.00           N  
ATOM   4504  HE1 TRP   286      46.071  26.634  45.696  1.00  0.00           H  
ATOM   4505  CE2 TRP   286      45.385  27.163  47.691  1.00  0.00           C  
ATOM   4506  CZ2 TRP   286      46.279  26.531  48.565  1.00  0.00           C  
ATOM   4507  HZ2 TRP   286      46.965  25.809  48.147  1.00  0.00           H  
ATOM   4508  CH2 TRP   286      46.113  26.863  49.934  1.00  0.00           C  
ATOM   4509  HH2 TRP   286      46.703  26.334  50.667  1.00  0.00           H  
ATOM   4510  CZ3 TRP   286      45.067  27.721  50.305  1.00  0.00           C  
ATOM   4511  HZ3 TRP   286      45.006  27.941  51.361  1.00  0.00           H  
ATOM   4512  CE3 TRP   286      44.193  28.327  49.450  1.00  0.00           C  
ATOM   4513  HE3 TRP   286      43.425  29.043  49.701  1.00  0.00           H  
ATOM   4514  CD2 TRP   286      44.401  28.099  48.035  1.00  0.00           C  
ATOM   4515  C   TRP   286      40.226  30.140  46.037  1.00  0.00           C  
ATOM   4516  O   TRP   286      40.460  31.263  45.590  1.00  0.00           O  
ATOM   4517  N   ILE   287      39.111  29.920  46.722  1.00  0.00           N  
ATOM   4518  H   ILE   287      38.907  29.055  47.202  1.00  0.00           H  
ATOM   4519  CA  ILE   287      38.089  30.879  46.936  1.00  0.00           C  
ATOM   4520  HA  ILE   287      38.301  31.838  46.464  1.00  0.00           H  
ATOM   4521  CB  ILE   287      36.703  30.428  46.457  1.00  0.00           C  
ATOM   4522  HB  ILE   287      36.408  29.522  46.987  1.00  0.00           H  
ATOM   4523  CG2 ILE   287      35.720  31.603  46.787  1.00  0.00           C  
ATOM   4524 HG21 ILE   287      34.785  31.221  46.376  1.00  0.00           H  
ATOM   4525 HG22 ILE   287      35.568  31.511  47.862  1.00  0.00           H  
ATOM   4526 HG23 ILE   287      36.079  32.585  46.482  1.00  0.00           H  
ATOM   4527  CG1 ILE   287      36.610  30.138  44.971  1.00  0.00           C  
ATOM   4528 HG12 ILE   287      37.534  29.580  44.812  1.00  0.00           H  
ATOM   4529 HG13 ILE   287      36.644  31.080  44.424  1.00  0.00           H  
ATOM   4530  CD1 ILE   287      35.489  29.131  44.559  1.00  0.00           C  
ATOM   4531 HD11 ILE   287      34.521  29.631  44.570  1.00  0.00           H  
ATOM   4532 HD12 ILE   287      35.717  28.859  43.528  1.00  0.00           H  
ATOM   4533 HD13 ILE   287      35.397  28.190  45.101  1.00  0.00           H  
ATOM   4534  C   ILE   287      38.126  31.254  48.444  1.00  0.00           C  
ATOM   4535  O   ILE   287      37.653  30.542  49.271  1.00  0.00           O  
ATOM   4536  N   GLY   288      38.578  32.505  48.719  1.00  0.00           N  
ATOM   4537  H   GLY   288      38.698  33.198  47.993  1.00  0.00           H  
ATOM   4538  CA  GLY   288      38.557  33.030  50.107  1.00  0.00           C  
ATOM   4539  HA2 GLY   288      39.219  33.896  50.110  1.00  0.00           H  
ATOM   4540  HA3 GLY   288      38.915  32.323  50.854  1.00  0.00           H  
ATOM   4541  C   GLY   288      37.076  33.346  50.473  1.00  0.00           C  
ATOM   4542  O   GLY   288      36.455  34.221  49.908  1.00  0.00           O  
ATOM   4543  N   THR   289      36.452  32.678  51.512  1.00  0.00           N  
ATOM   4544  H   THR   289      37.000  32.026  52.055  1.00  0.00           H  
ATOM   4545  CA  THR   289      34.987  32.835  51.937  1.00  0.00           C  
ATOM   4546  HA  THR   289      34.440  33.556  51.329  1.00  0.00           H  
ATOM   4547  CB  THR   289      34.435  31.410  51.652  1.00  0.00           C  
ATOM   4548  HB  THR   289      34.890  30.743  52.384  1.00  0.00           H  
ATOM   4549  CG2 THR   289      32.982  31.243  52.026  1.00  0.00           C  
ATOM   4550 HG21 THR   289      32.839  31.614  53.041  1.00  0.00           H  
ATOM   4551 HG22 THR   289      32.441  31.930  51.375  1.00  0.00           H  
ATOM   4552 HG23 THR   289      32.644  30.212  51.918  1.00  0.00           H  
ATOM   4553  OG1 THR   289      34.680  31.063  50.358  1.00  0.00           O  
ATOM   4554  HG1 THR   289      35.638  31.006  50.363  1.00  0.00           H  
ATOM   4555  C   THR   289      34.762  33.242  53.373  1.00  0.00           C  
ATOM   4556  O   THR   289      35.651  32.896  54.198  1.00  0.00           O  
ATOM   4557  N   GLY   290      33.726  34.002  53.566  1.00  0.00           N  
ATOM   4558  H   GLY   290      33.245  34.336  52.743  1.00  0.00           H  
ATOM   4559  CA  GLY   290      32.989  34.104  54.866  1.00  0.00           C  
ATOM   4560  HA2 GLY   290      32.511  33.144  55.061  1.00  0.00           H  
ATOM   4561  HA3 GLY   290      32.289  34.936  54.793  1.00  0.00           H  
ATOM   4562  C   GLY   290      34.005  34.311  55.975  1.00  0.00           C  
ATOM   4563  O   GLY   290      34.213  33.335  56.680  1.00  0.00           O  
ATOM   4564  N   GLY   291      34.572  35.527  56.192  1.00  0.00           N  
ATOM   4565  H   GLY   291      34.232  36.247  55.570  1.00  0.00           H  
ATOM   4566  CA  GLY   291      35.658  35.796  57.155  1.00  0.00           C  
ATOM   4567  HA2 GLY   291      35.354  35.587  58.180  1.00  0.00           H  
ATOM   4568  HA3 GLY   291      35.922  36.841  56.993  1.00  0.00           H  
ATOM   4569  C   GLY   291      36.938  35.084  56.874  1.00  0.00           C  
ATOM   4570  O   GLY   291      37.887  35.669  56.355  1.00  0.00           O  
ATOM   4571  N   GLY   292      36.965  33.758  57.159  1.00  0.00           N  
ATOM   4572  H   GLY   292      36.201  33.283  57.619  1.00  0.00           H  
ATOM   4573  CA  GLY   292      37.979  32.870  56.511  1.00  0.00           C  
ATOM   4574  HA2 GLY   292      39.011  33.033  56.822  1.00  0.00           H  
ATOM   4575  HA3 GLY   292      38.024  33.178  55.466  1.00  0.00           H  
ATOM   4576  C   GLY   292      37.793  31.389  56.652  1.00  0.00           C  
ATOM   4577  O   GLY   292      38.558  30.652  57.321  1.00  0.00           O  
ATOM   4578  N   HIE   293      36.729  31.000  55.917  1.00  0.00           N  
ATOM   4579  H   HIE   293      36.098  31.716  55.585  1.00  0.00           H  
ATOM   4580  CA  HIE   293      36.547  29.671  55.275  1.00  0.00           C  
ATOM   4581  HA  HIE   293      37.001  28.973  55.978  1.00  0.00           H  
ATOM   4582  CB  HIE   293      35.031  29.226  55.117  1.00  0.00           C  
ATOM   4583  HB2 HIE   293      35.081  28.335  54.491  1.00  0.00           H  
ATOM   4584  HB3 HIE   293      34.462  29.995  54.594  1.00  0.00           H  
ATOM   4585  CG  HIE   293      34.346  28.832  56.449  1.00  0.00           C  
ATOM   4586  ND1 HIE   293      34.167  27.539  56.983  1.00  0.00           N  
ATOM   4587  CE1 HIE   293      33.414  27.652  58.138  1.00  0.00           C  
ATOM   4588  HE1 HIE   293      33.082  26.843  58.772  1.00  0.00           H  
ATOM   4589  NE2 HIE   293      33.292  28.977  58.337  1.00  0.00           N  
ATOM   4590  HE2 HIE   293      32.664  29.318  59.051  1.00  0.00           H  
ATOM   4591  CD2 HIE   293      33.733  29.702  57.211  1.00  0.00           C  
ATOM   4592  HD2 HIE   293      33.617  30.749  56.970  1.00  0.00           H  
ATOM   4593  C   HIE   293      37.170  29.688  53.890  1.00  0.00           C  
ATOM   4594  O   HIE   293      37.268  30.692  53.202  1.00  0.00           O  
ATOM   4595  N   ILE   294      37.749  28.551  53.458  1.00  0.00           N  
ATOM   4596  H   ILE   294      37.999  27.887  54.176  1.00  0.00           H  
ATOM   4597  CA  ILE   294      38.576  28.485  52.196  1.00  0.00           C  
ATOM   4598  HA  ILE   294      38.315  29.367  51.612  1.00  0.00           H  
ATOM   4599  CB  ILE   294      40.130  28.611  52.482  1.00  0.00           C  
ATOM   4600  HB  ILE   294      40.550  27.622  52.661  1.00  0.00           H  
ATOM   4601  CG2 ILE   294      40.841  28.988  51.144  1.00  0.00           C  
ATOM   4602 HG21 ILE   294      40.601  30.022  50.898  1.00  0.00           H  
ATOM   4603 HG22 ILE   294      41.912  28.805  51.226  1.00  0.00           H  
ATOM   4604 HG23 ILE   294      40.540  28.312  50.343  1.00  0.00           H  
ATOM   4605  CG1 ILE   294      40.573  29.688  53.531  1.00  0.00           C  
ATOM   4606 HG12 ILE   294      39.935  30.572  53.561  1.00  0.00           H  
ATOM   4607 HG13 ILE   294      41.432  30.232  53.137  1.00  0.00           H  
ATOM   4608  CD1 ILE   294      40.742  29.218  54.992  1.00  0.00           C  
ATOM   4609 HD11 ILE   294      39.830  28.705  55.297  1.00  0.00           H  
ATOM   4610 HD12 ILE   294      41.650  28.636  55.151  1.00  0.00           H  
ATOM   4611 HD13 ILE   294      40.765  30.069  55.673  1.00  0.00           H  
ATOM   4612  C   ILE   294      38.252  27.119  51.418  1.00  0.00           C  
ATOM   4613  O   ILE   294      38.698  26.034  51.810  1.00  0.00           O  
ATOM   4614  N   LEU   295      37.607  27.246  50.298  1.00  0.00           N  
ATOM   4615  H   LEU   295      37.448  28.162  49.903  1.00  0.00           H  
ATOM   4616  CA  LEU   295      37.447  26.202  49.300  1.00  0.00           C  
ATOM   4617  HA  LEU   295      37.340  25.206  49.729  1.00  0.00           H  
ATOM   4618  CB  LEU   295      36.168  26.557  48.458  1.00  0.00           C  
ATOM   4619  HB2 LEU   295      36.018  25.694  47.810  1.00  0.00           H  
ATOM   4620  HB3 LEU   295      36.394  27.359  47.755  1.00  0.00           H  
ATOM   4621  CG  LEU   295      34.902  26.978  49.311  1.00  0.00           C  
ATOM   4622  HG  LEU   295      35.129  27.946  49.757  1.00  0.00           H  
ATOM   4623  CD1 LEU   295      33.722  27.097  48.428  1.00  0.00           C  
ATOM   4624 HD11 LEU   295      33.511  26.126  47.981  1.00  0.00           H  
ATOM   4625 HD12 LEU   295      32.988  27.568  49.081  1.00  0.00           H  
ATOM   4626 HD13 LEU   295      33.979  27.708  47.562  1.00  0.00           H  
ATOM   4627  CD2 LEU   295      34.687  25.937  50.490  1.00  0.00           C  
ATOM   4628 HD21 LEU   295      33.940  26.399  51.135  1.00  0.00           H  
ATOM   4629 HD22 LEU   295      34.333  25.051  49.962  1.00  0.00           H  
ATOM   4630 HD23 LEU   295      35.631  25.725  50.993  1.00  0.00           H  
ATOM   4631  C   LEU   295      38.640  26.185  48.384  1.00  0.00           C  
ATOM   4632  O   LEU   295      39.065  27.218  47.893  1.00  0.00           O  
ATOM   4633  N   LEU   296      39.100  24.975  48.034  1.00  0.00           N  
ATOM   4634  H   LEU   296      38.874  24.196  48.635  1.00  0.00           H  
ATOM   4635  CA  LEU   296      40.004  24.689  46.876  1.00  0.00           C  
ATOM   4636  HA  LEU   296      40.345  25.618  46.420  1.00  0.00           H  
ATOM   4637  CB  LEU   296      41.130  23.856  47.389  1.00  0.00           C  
ATOM   4638  HB2 LEU   296      41.651  23.419  46.537  1.00  0.00           H  
ATOM   4639  HB3 LEU   296      40.801  23.016  47.999  1.00  0.00           H  
ATOM   4640  CG  LEU   296      42.108  24.704  48.204  1.00  0.00           C  
ATOM   4641  HG  LEU   296      42.115  25.730  47.837  1.00  0.00           H  
ATOM   4642  CD1 LEU   296      41.761  24.926  49.723  1.00  0.00           C  
ATOM   4643 HD11 LEU   296      40.847  25.515  49.801  1.00  0.00           H  
ATOM   4644 HD12 LEU   296      41.683  24.030  50.340  1.00  0.00           H  
ATOM   4645 HD13 LEU   296      42.533  25.576  50.133  1.00  0.00           H  
ATOM   4646  CD2 LEU   296      43.537  24.017  48.220  1.00  0.00           C  
ATOM   4647 HD21 LEU   296      43.757  24.011  47.153  1.00  0.00           H  
ATOM   4648 HD22 LEU   296      44.275  24.651  48.712  1.00  0.00           H  
ATOM   4649 HD23 LEU   296      43.547  23.050  48.722  1.00  0.00           H  
ATOM   4650  C   LEU   296      39.128  23.969  45.827  1.00  0.00           C  
ATOM   4651  O   LEU   296      38.772  22.869  45.978  1.00  0.00           O  
ATOM   4652  N   LEU   297      38.888  24.723  44.756  1.00  0.00           N  
ATOM   4653  H   LEU   297      39.215  25.678  44.725  1.00  0.00           H  
ATOM   4654  CA  LEU   297      38.156  24.351  43.640  1.00  0.00           C  
ATOM   4655  HA  LEU   297      37.644  23.409  43.837  1.00  0.00           H  
ATOM   4656  CB  LEU   297      36.952  25.351  43.462  1.00  0.00           C  
ATOM   4657  HB2 LEU   297      37.333  26.367  43.359  1.00  0.00           H  
ATOM   4658  HB3 LEU   297      36.433  25.390  44.420  1.00  0.00           H  
ATOM   4659  CG  LEU   297      35.970  24.978  42.341  1.00  0.00           C  
ATOM   4660  HG  LEU   297      36.571  24.452  41.599  1.00  0.00           H  
ATOM   4661  CD1 LEU   297      34.801  24.194  42.927  1.00  0.00           C  
ATOM   4662 HD11 LEU   297      35.232  23.346  43.459  1.00  0.00           H  
ATOM   4663 HD12 LEU   297      34.254  24.839  43.615  1.00  0.00           H  
ATOM   4664 HD13 LEU   297      34.183  23.788  42.126  1.00  0.00           H  
ATOM   4665  CD2 LEU   297      35.467  26.224  41.563  1.00  0.00           C  
ATOM   4666 HD21 LEU   297      35.269  27.036  42.262  1.00  0.00           H  
ATOM   4667 HD22 LEU   297      36.274  26.561  40.912  1.00  0.00           H  
ATOM   4668 HD23 LEU   297      34.536  25.957  41.062  1.00  0.00           H  
ATOM   4669  C   LEU   297      39.044  24.234  42.408  1.00  0.00           C  
ATOM   4670  O   LEU   297      39.369  25.242  41.718  1.00  0.00           O  
ATOM   4671  N   ASP   298      39.448  23.018  42.118  1.00  0.00           N  
ATOM   4672  H   ASP   298      39.089  22.265  42.688  1.00  0.00           H  
ATOM   4673  CA  ASP   298      40.033  22.502  40.834  1.00  0.00           C  
ATOM   4674  HA  ASP   298      40.770  23.267  40.589  1.00  0.00           H  
ATOM   4675  CB  ASP   298      40.864  21.236  41.097  1.00  0.00           C  
ATOM   4676  HB2 ASP   298      40.293  20.314  41.199  1.00  0.00           H  
ATOM   4677  HB3 ASP   298      41.306  21.256  42.093  1.00  0.00           H  
ATOM   4678  CG  ASP   298      41.934  21.015  40.103  1.00  0.00           C  
ATOM   4679  OD1 ASP   298      42.695  20.075  40.261  1.00  0.00           O  
ATOM   4680  OD2 ASP   298      42.006  21.693  39.049  1.00  0.00           O  
ATOM   4681  C   ASP   298      39.046  22.486  39.690  1.00  0.00           C  
ATOM   4682  O   ASP   298      38.589  21.409  39.300  1.00  0.00           O  
ATOM   4683  N   LEU   299      38.858  23.717  39.213  1.00  0.00           N  
ATOM   4684  H   LEU   299      39.210  24.437  39.828  1.00  0.00           H  
ATOM   4685  CA  LEU   299      38.328  24.065  37.836  1.00  0.00           C  
ATOM   4686  HA  LEU   299      37.253  24.210  37.939  1.00  0.00           H  
ATOM   4687  CB  LEU   299      39.062  25.329  37.323  1.00  0.00           C  
ATOM   4688  HB2 LEU   299      38.677  25.621  36.346  1.00  0.00           H  
ATOM   4689  HB3 LEU   299      40.100  25.065  37.121  1.00  0.00           H  
ATOM   4690  CG  LEU   299      38.973  26.480  38.324  1.00  0.00           C  
ATOM   4691  HG  LEU   299      39.269  26.225  39.342  1.00  0.00           H  
ATOM   4692  CD1 LEU   299      39.988  27.509  37.847  1.00  0.00           C  
ATOM   4693 HD11 LEU   299      39.682  28.496  38.192  1.00  0.00           H  
ATOM   4694 HD12 LEU   299      40.988  27.286  38.219  1.00  0.00           H  
ATOM   4695 HD13 LEU   299      39.976  27.434  36.760  1.00  0.00           H  
ATOM   4696  CD2 LEU   299      37.596  27.051  38.305  1.00  0.00           C  
ATOM   4697 HD21 LEU   299      37.491  28.006  38.819  1.00  0.00           H  
ATOM   4698 HD22 LEU   299      37.302  27.233  37.271  1.00  0.00           H  
ATOM   4699 HD23 LEU   299      36.828  26.394  38.714  1.00  0.00           H  
ATOM   4700  C   LEU   299      38.587  22.956  36.780  1.00  0.00           C  
ATOM   4701  O   LEU   299      37.867  22.904  35.773  1.00  0.00           O  
ATOM   4702  N   SER   300      39.726  22.280  36.845  1.00  0.00           N  
ATOM   4703  H   SER   300      40.247  22.237  37.709  1.00  0.00           H  
ATOM   4704  CA  SER   300      40.138  21.300  35.784  1.00  0.00           C  
ATOM   4705  HA  SER   300      40.035  21.903  34.882  1.00  0.00           H  
ATOM   4706  CB  SER   300      41.585  20.863  35.847  1.00  0.00           C  
ATOM   4707  HB2 SER   300      42.230  21.731  35.986  1.00  0.00           H  
ATOM   4708  HB3 SER   300      41.815  20.275  34.958  1.00  0.00           H  
ATOM   4709  OG  SER   300      41.769  19.995  37.024  1.00  0.00           O  
ATOM   4710  HG  SER   300      41.861  20.661  37.709  1.00  0.00           H  
ATOM   4711  C   SER   300      39.111  20.145  35.677  1.00  0.00           C  
ATOM   4712  O   SER   300      38.205  20.168  34.808  1.00  0.00           O  
ATOM   4713  N   THR   301      39.136  19.270  36.626  1.00  0.00           N  
ATOM   4714  H   THR   301      40.053  19.286  37.049  1.00  0.00           H  
ATOM   4715  CA  THR   301      38.228  18.118  36.730  1.00  0.00           C  
ATOM   4716  HA  THR   301      37.280  18.256  36.210  1.00  0.00           H  
ATOM   4717  CB  THR   301      38.729  16.905  35.967  1.00  0.00           C  
ATOM   4718  HB  THR   301      38.861  17.165  34.917  1.00  0.00           H  
ATOM   4719  CG2 THR   301      40.098  16.410  36.441  1.00  0.00           C  
ATOM   4720 HG21 THR   301      40.791  17.207  36.172  1.00  0.00           H  
ATOM   4721 HG22 THR   301      40.069  16.147  37.499  1.00  0.00           H  
ATOM   4722 HG23 THR   301      40.389  15.550  35.839  1.00  0.00           H  
ATOM   4723  OG1 THR   301      37.863  15.811  36.139  1.00  0.00           O  
ATOM   4724  HG1 THR   301      36.969  16.028  35.864  1.00  0.00           H  
ATOM   4725  C   THR   301      37.695  17.835  38.233  1.00  0.00           C  
ATOM   4726  O   THR   301      36.464  17.929  38.389  1.00  0.00           O  
ATOM   4727  N   ARG   302      38.531  17.461  39.215  1.00  0.00           N  
ATOM   4728  H   ARG   302      39.508  17.368  38.979  1.00  0.00           H  
ATOM   4729  CA  ARG   302      37.990  17.029  40.574  1.00  0.00           C  
ATOM   4730  HA  ARG   302      37.551  16.033  40.521  1.00  0.00           H  
ATOM   4731  CB  ARG   302      39.219  16.809  41.536  1.00  0.00           C  
ATOM   4732  HB2 ARG   302      38.779  16.703  42.527  1.00  0.00           H  
ATOM   4733  HB3 ARG   302      39.839  17.698  41.422  1.00  0.00           H  
ATOM   4734  CG  ARG   302      40.052  15.531  41.225  1.00  0.00           C  
ATOM   4735  HG2 ARG   302      40.269  15.555  40.157  1.00  0.00           H  
ATOM   4736  HG3 ARG   302      39.539  14.578  41.356  1.00  0.00           H  
ATOM   4737  CD  ARG   302      41.284  15.546  42.147  1.00  0.00           C  
ATOM   4738  HD2 ARG   302      41.831  14.607  42.059  1.00  0.00           H  
ATOM   4739  HD3 ARG   302      41.061  15.585  43.213  1.00  0.00           H  
ATOM   4740  NE  ARG   302      42.082  16.709  41.730  1.00  0.00           N  
ATOM   4741  HE  ARG   302      41.989  17.072  40.792  1.00  0.00           H  
ATOM   4742  CZ  ARG   302      43.171  17.191  42.349  1.00  0.00           C  
ATOM   4743  NH1 ARG   302      43.650  16.645  43.394  1.00  0.00           N  
ATOM   4744 HH11 ARG   302      44.578  16.926  43.677  1.00  0.00           H  
ATOM   4745 HH12 ARG   302      43.194  15.812  43.738  1.00  0.00           H  
ATOM   4746  NH2 ARG   302      43.757  18.216  41.934  1.00  0.00           N  
ATOM   4747 HH21 ARG   302      43.284  18.782  41.244  1.00  0.00           H  
ATOM   4748 HH22 ARG   302      44.606  18.506  42.397  1.00  0.00           H  
ATOM   4749  C   ARG   302      37.057  18.060  41.266  1.00  0.00           C  
ATOM   4750  O   ARG   302      36.343  17.682  42.141  1.00  0.00           O  
ATOM   4751  N   ARG   303      37.063  19.374  40.898  1.00  0.00           N  
ATOM   4752  H   ARG   303      37.699  19.492  40.122  1.00  0.00           H  
ATOM   4753  CA  ARG   303      36.284  20.517  41.494  1.00  0.00           C  
ATOM   4754  HA  ARG   303      36.664  21.432  41.041  1.00  0.00           H  
ATOM   4755  CB  ARG   303      34.838  20.395  41.035  1.00  0.00           C  
ATOM   4756  HB2 ARG   303      34.190  21.032  41.636  1.00  0.00           H  
ATOM   4757  HB3 ARG   303      34.458  19.410  41.307  1.00  0.00           H  
ATOM   4758  CG  ARG   303      34.514  20.839  39.570  1.00  0.00           C  
ATOM   4759  HG2 ARG   303      33.560  20.457  39.205  1.00  0.00           H  
ATOM   4760  HG3 ARG   303      35.225  20.233  39.008  1.00  0.00           H  
ATOM   4761  CD  ARG   303      34.724  22.370  39.408  1.00  0.00           C  
ATOM   4762  HD2 ARG   303      35.596  22.726  39.956  1.00  0.00           H  
ATOM   4763  HD3 ARG   303      33.808  22.795  39.818  1.00  0.00           H  
ATOM   4764  NE  ARG   303      34.761  22.729  37.984  1.00  0.00           N  
ATOM   4765  HE  ARG   303      35.078  21.978  37.387  1.00  0.00           H  
ATOM   4766  CZ  ARG   303      34.755  23.949  37.508  1.00  0.00           C  
ATOM   4767  NH1 ARG   303      35.262  24.099  36.320  1.00  0.00           N  
ATOM   4768 HH11 ARG   303      35.544  23.254  35.844  1.00  0.00           H  
ATOM   4769 HH12 ARG   303      35.239  25.047  35.973  1.00  0.00           H  
ATOM   4770  NH2 ARG   303      34.292  24.990  38.151  1.00  0.00           N  
ATOM   4771 HH21 ARG   303      34.397  25.939  37.823  1.00  0.00           H  
ATOM   4772 HH22 ARG   303      33.976  24.869  39.103  1.00  0.00           H  
ATOM   4773  C   ARG   303      36.703  20.665  42.913  1.00  0.00           C  
ATOM   4774  O   ARG   303      37.876  20.867  43.200  1.00  0.00           O  
ATOM   4775  N   LEU   304      35.869  20.469  43.901  1.00  0.00           N  
ATOM   4776  H   LEU   304      35.071  19.869  43.745  1.00  0.00           H  
ATOM   4777  CA  LEU   304      36.006  20.978  45.240  1.00  0.00           C  
ATOM   4778  HA  LEU   304      36.449  21.972  45.183  1.00  0.00           H  
ATOM   4779  CB  LEU   304      34.627  21.102  45.909  1.00  0.00           C  
ATOM   4780  HB2 LEU   304      34.128  20.134  45.859  1.00  0.00           H  
ATOM   4781  HB3 LEU   304      33.994  21.721  45.273  1.00  0.00           H  
ATOM   4782  CG  LEU   304      34.717  21.687  47.350  1.00  0.00           C  
ATOM   4783  HG  LEU   304      35.267  21.006  47.999  1.00  0.00           H  
ATOM   4784  CD1 LEU   304      35.337  23.047  47.383  1.00  0.00           C  
ATOM   4785 HD11 LEU   304      34.987  23.690  46.575  1.00  0.00           H  
ATOM   4786 HD12 LEU   304      35.007  23.480  48.327  1.00  0.00           H  
ATOM   4787 HD13 LEU   304      36.425  22.988  47.355  1.00  0.00           H  
ATOM   4788  CD2 LEU   304      33.251  21.709  47.856  1.00  0.00           C  
ATOM   4789 HD21 LEU   304      32.800  20.725  47.979  1.00  0.00           H  
ATOM   4790 HD22 LEU   304      33.238  22.192  48.833  1.00  0.00           H  
ATOM   4791 HD23 LEU   304      32.637  22.247  47.133  1.00  0.00           H  
ATOM   4792  C   LEU   304      36.962  20.014  46.059  1.00  0.00           C  
ATOM   4793  O   LEU   304      36.516  19.062  46.668  1.00  0.00           O  
ATOM   4794  N   ILE   305      38.328  20.092  45.963  1.00  0.00           N  
ATOM   4795  H   ILE   305      38.752  20.854  45.453  1.00  0.00           H  
ATOM   4796  CA  ILE   305      39.191  19.074  46.534  1.00  0.00           C  
ATOM   4797  HA  ILE   305      38.705  18.100  46.597  1.00  0.00           H  
ATOM   4798  CB  ILE   305      40.460  19.015  45.671  1.00  0.00           C  
ATOM   4799  HB  ILE   305      41.118  18.360  46.242  1.00  0.00           H  
ATOM   4800  CG2 ILE   305      40.107  18.228  44.436  1.00  0.00           C  
ATOM   4801 HG21 ILE   305      39.274  18.674  43.891  1.00  0.00           H  
ATOM   4802 HG22 ILE   305      41.014  18.167  43.835  1.00  0.00           H  
ATOM   4803 HG23 ILE   305      39.681  17.264  44.713  1.00  0.00           H  
ATOM   4804  CG1 ILE   305      41.215  20.313  45.260  1.00  0.00           C  
ATOM   4805 HG12 ILE   305      41.004  20.933  46.131  1.00  0.00           H  
ATOM   4806 HG13 ILE   305      40.731  20.705  44.366  1.00  0.00           H  
ATOM   4807  CD1 ILE   305      42.752  20.136  45.185  1.00  0.00           C  
ATOM   4808 HD11 ILE   305      43.161  19.800  46.138  1.00  0.00           H  
ATOM   4809 HD12 ILE   305      42.870  19.330  44.461  1.00  0.00           H  
ATOM   4810 HD13 ILE   305      43.196  21.088  44.894  1.00  0.00           H  
ATOM   4811  C   ILE   305      39.574  19.365  48.046  1.00  0.00           C  
ATOM   4812  O   ILE   305      40.182  18.443  48.609  1.00  0.00           O  
ATOM   4813  N   ARG   306      39.185  20.491  48.615  1.00  0.00           N  
ATOM   4814  H   ARG   306      38.548  21.043  48.059  1.00  0.00           H  
ATOM   4815  CA  ARG   306      39.328  20.794  50.068  1.00  0.00           C  
ATOM   4816  HA  ARG   306      39.093  19.873  50.603  1.00  0.00           H  
ATOM   4817  CB  ARG   306      40.873  20.903  50.502  1.00  0.00           C  
ATOM   4818  HB2 ARG   306      41.403  21.381  49.678  1.00  0.00           H  
ATOM   4819  HB3 ARG   306      41.217  19.870  50.559  1.00  0.00           H  
ATOM   4820  CG  ARG   306      41.099  21.580  51.856  1.00  0.00           C  
ATOM   4821  HG2 ARG   306      40.541  21.060  52.635  1.00  0.00           H  
ATOM   4822  HG3 ARG   306      40.880  22.637  51.708  1.00  0.00           H  
ATOM   4823  CD  ARG   306      42.598  21.515  52.211  1.00  0.00           C  
ATOM   4824  HD2 ARG   306      43.126  22.382  51.815  1.00  0.00           H  
ATOM   4825  HD3 ARG   306      42.996  20.590  51.793  1.00  0.00           H  
ATOM   4826  NE  ARG   306      42.749  21.450  53.659  1.00  0.00           N  
ATOM   4827  HE  ARG   306      41.937  21.161  54.186  1.00  0.00           H  
ATOM   4828  CZ  ARG   306      43.865  21.835  54.286  1.00  0.00           C  
ATOM   4829  NH1 ARG   306      44.885  22.272  53.669  1.00  0.00           N  
ATOM   4830 HH11 ARG   306      44.994  22.056  52.688  1.00  0.00           H  
ATOM   4831 HH12 ARG   306      45.721  22.568  54.152  1.00  0.00           H  
ATOM   4832  NH2 ARG   306      43.889  21.682  55.629  1.00  0.00           N  
ATOM   4833 HH21 ARG   306      44.737  21.952  56.106  1.00  0.00           H  
ATOM   4834 HH22 ARG   306      43.016  21.473  56.093  1.00  0.00           H  
ATOM   4835  C   ARG   306      38.456  21.990  50.581  1.00  0.00           C  
ATOM   4836  O   ARG   306      38.273  22.980  49.822  1.00  0.00           O  
ATOM   4837  N   VAL   307      37.933  21.842  51.831  1.00  0.00           N  
ATOM   4838  H   VAL   307      38.068  20.922  52.224  1.00  0.00           H  
ATOM   4839  CA  VAL   307      37.269  22.932  52.615  1.00  0.00           C  
ATOM   4840  HA  VAL   307      37.195  23.875  52.073  1.00  0.00           H  
ATOM   4841  CB  VAL   307      35.826  22.646  53.001  1.00  0.00           C  
ATOM   4842  HB  VAL   307      35.808  21.724  53.582  1.00  0.00           H  
ATOM   4843  CG1 VAL   307      35.137  23.782  53.730  1.00  0.00           C  
ATOM   4844 HG11 VAL   307      35.532  23.740  54.745  1.00  0.00           H  
ATOM   4845 HG12 VAL   307      35.450  24.751  53.341  1.00  0.00           H  
ATOM   4846 HG13 VAL   307      34.072  23.653  53.924  1.00  0.00           H  
ATOM   4847  CG2 VAL   307      35.039  22.477  51.682  1.00  0.00           C  
ATOM   4848 HG21 VAL   307      34.094  23.021  51.696  1.00  0.00           H  
ATOM   4849 HG22 VAL   307      35.552  22.864  50.802  1.00  0.00           H  
ATOM   4850 HG23 VAL   307      34.874  21.422  51.462  1.00  0.00           H  
ATOM   4851  C   VAL   307      38.072  23.173  53.999  1.00  0.00           C  
ATOM   4852  O   VAL   307      38.065  22.438  54.962  1.00  0.00           O  
ATOM   4853  N   ILE   308      38.792  24.358  54.021  1.00  0.00           N  
ATOM   4854  H   ILE   308      38.752  24.955  53.207  1.00  0.00           H  
ATOM   4855  CA  ILE   308      39.504  24.851  55.220  1.00  0.00           C  
ATOM   4856  HA  ILE   308      39.758  24.000  55.852  1.00  0.00           H  
ATOM   4857  CB  ILE   308      40.786  25.619  54.812  1.00  0.00           C  
ATOM   4858  HB  ILE   308      40.407  26.536  54.362  1.00  0.00           H  
ATOM   4859  CG2 ILE   308      41.542  25.917  56.107  1.00  0.00           C  
ATOM   4860 HG21 ILE   308      40.962  26.694  56.604  1.00  0.00           H  
ATOM   4861 HG22 ILE   308      41.562  25.030  56.740  1.00  0.00           H  
ATOM   4862 HG23 ILE   308      42.506  26.342  55.828  1.00  0.00           H  
ATOM   4863  CG1 ILE   308      41.549  24.791  53.743  1.00  0.00           C  
ATOM   4864 HG12 ILE   308      40.945  24.809  52.836  1.00  0.00           H  
ATOM   4865 HG13 ILE   308      41.536  23.760  54.097  1.00  0.00           H  
ATOM   4866  CD1 ILE   308      42.933  25.285  53.317  1.00  0.00           C  
ATOM   4867 HD11 ILE   308      42.833  26.295  52.918  1.00  0.00           H  
ATOM   4868 HD12 ILE   308      43.655  25.241  54.132  1.00  0.00           H  
ATOM   4869 HD13 ILE   308      43.287  24.634  52.518  1.00  0.00           H  
ATOM   4870  C   ILE   308      38.462  25.643  56.029  1.00  0.00           C  
ATOM   4871  O   ILE   308      38.104  26.804  55.759  1.00  0.00           O  
ATOM   4872  N   TYR   309      37.936  25.041  57.092  1.00  0.00           N  
ATOM   4873  H   TYR   309      38.478  24.252  57.413  1.00  0.00           H  
ATOM   4874  CA  TYR   309      36.704  25.453  57.886  1.00  0.00           C  
ATOM   4875  HA  TYR   309      36.041  25.917  57.156  1.00  0.00           H  
ATOM   4876  CB  TYR   309      35.944  24.212  58.361  1.00  0.00           C  
ATOM   4877  HB2 TYR   309      36.463  23.698  59.170  1.00  0.00           H  
ATOM   4878  HB3 TYR   309      35.958  23.546  57.498  1.00  0.00           H  
ATOM   4879  CG  TYR   309      34.460  24.477  58.722  1.00  0.00           C  
ATOM   4880  CD1 TYR   309      33.470  24.026  57.822  1.00  0.00           C  
ATOM   4881  HD1 TYR   309      33.831  23.756  56.841  1.00  0.00           H  
ATOM   4882  CE1 TYR   309      32.092  24.092  58.279  1.00  0.00           C  
ATOM   4883  HE1 TYR   309      31.279  23.887  57.599  1.00  0.00           H  
ATOM   4884  CZ  TYR   309      31.815  24.591  59.582  1.00  0.00           C  
ATOM   4885  OH  TYR   309      30.557  24.762  59.980  1.00  0.00           O  
ATOM   4886  HH  TYR   309      30.490  25.082  60.883  1.00  0.00           H  
ATOM   4887  CE2 TYR   309      32.812  24.919  60.477  1.00  0.00           C  
ATOM   4888  HE2 TYR   309      32.662  25.145  61.523  1.00  0.00           H  
ATOM   4889  CD2 TYR   309      34.125  24.853  60.044  1.00  0.00           C  
ATOM   4890  HD2 TYR   309      34.864  25.025  60.813  1.00  0.00           H  
ATOM   4891  C   TYR   309      36.939  26.451  58.987  1.00  0.00           C  
ATOM   4892  O   TYR   309      37.678  26.133  59.954  1.00  0.00           O  
ATOM   4893  N   ASN   310      36.409  27.666  58.913  1.00  0.00           N  
ATOM   4894  H   ASN   310      35.843  27.888  58.106  1.00  0.00           H  
ATOM   4895  CA  ASN   310      36.468  28.768  59.872  1.00  0.00           C  
ATOM   4896  HA  ASN   310      36.335  29.720  59.357  1.00  0.00           H  
ATOM   4897  CB  ASN   310      35.372  28.574  60.980  1.00  0.00           C  
ATOM   4898  HB2 ASN   310      35.591  27.628  61.475  1.00  0.00           H  
ATOM   4899  HB3 ASN   310      34.476  28.174  60.505  1.00  0.00           H  
ATOM   4900  CG  ASN   310      35.143  29.733  61.959  1.00  0.00           C  
ATOM   4901  OD1 ASN   310      34.889  30.896  61.583  1.00  0.00           O  
ATOM   4902  ND2 ASN   310      35.341  29.432  63.259  1.00  0.00           N  
ATOM   4903 HD21 ASN   310      35.361  28.456  63.519  1.00  0.00           H  
ATOM   4904 HD22 ASN   310      35.336  30.133  63.986  1.00  0.00           H  
ATOM   4905  C   ASN   310      37.872  28.872  60.559  1.00  0.00           C  
ATOM   4906  O   ASN   310      38.057  28.773  61.744  1.00  0.00           O  
ATOM   4907  N   PHE   311      38.899  29.000  59.658  1.00  0.00           N  
ATOM   4908  H   PHE   311      38.612  29.122  58.697  1.00  0.00           H  
ATOM   4909  CA  PHE   311      40.332  28.903  60.012  1.00  0.00           C  
ATOM   4910  HA  PHE   311      40.402  28.258  60.887  1.00  0.00           H  
ATOM   4911  CB  PHE   311      41.073  28.323  58.827  1.00  0.00           C  
ATOM   4912  HB2 PHE   311      40.592  28.724  57.935  1.00  0.00           H  
ATOM   4913  HB3 PHE   311      40.784  27.272  58.812  1.00  0.00           H  
ATOM   4914  CG  PHE   311      42.599  28.505  58.860  1.00  0.00           C  
ATOM   4915  CD1 PHE   311      43.146  29.405  57.957  1.00  0.00           C  
ATOM   4916  HD1 PHE   311      42.610  29.763  57.091  1.00  0.00           H  
ATOM   4917  CE1 PHE   311      44.483  29.823  58.207  1.00  0.00           C  
ATOM   4918  HE1 PHE   311      44.920  30.506  57.494  1.00  0.00           H  
ATOM   4919  CZ  PHE   311      45.220  29.253  59.245  1.00  0.00           C  
ATOM   4920  HZ  PHE   311      46.203  29.641  59.468  1.00  0.00           H  
ATOM   4921  CE2 PHE   311      44.675  28.200  60.046  1.00  0.00           C  
ATOM   4922  HE2 PHE   311      45.235  27.663  60.798  1.00  0.00           H  
ATOM   4923  CD2 PHE   311      43.352  27.916  59.825  1.00  0.00           C  
ATOM   4924  HD2 PHE   311      42.927  27.179  60.491  1.00  0.00           H  
ATOM   4925  C   PHE   311      40.900  30.290  60.312  1.00  0.00           C  
ATOM   4926  O   PHE   311      41.723  30.454  61.245  1.00  0.00           O  
ATOM   4927  N   CYS   312      40.408  31.384  59.677  1.00  0.00           N  
ATOM   4928  H   CYS   312      39.802  31.239  58.882  1.00  0.00           H  
ATOM   4929  CA  CYS   312      40.994  32.740  59.758  1.00  0.00           C  
ATOM   4930  HA  CYS   312      41.725  32.859  60.557  1.00  0.00           H  
ATOM   4931  CB  CYS   312      41.793  33.125  58.480  1.00  0.00           C  
ATOM   4932  HB2 CYS   312      41.235  32.743  57.626  1.00  0.00           H  
ATOM   4933  HB3 CYS   312      42.684  32.497  58.483  1.00  0.00           H  
ATOM   4934  SG  CYS   312      42.039  34.923  58.220  1.00  0.00           S  
ATOM   4935  HG  CYS   312      43.029  35.117  59.096  1.00  0.00           H  
ATOM   4936  C   CYS   312      39.775  33.712  60.101  1.00  0.00           C  
ATOM   4937  O   CYS   312      38.617  33.404  59.765  1.00  0.00           O
[truncated: 57,708 more chars]
