# Supplementary material for: Cache: Utilizing ultra-large library screening in Rosetta to identify novel binders of the WD-repeat domain of Leucine-Rich Repeat Kinase 2
Source: J Cheminform. 2025 Sep 25;17:145. doi: 10.1186/s13321-025-01084-3 (PMC12465524; doi:10.1186/s13321-025-01084-3)
Supplement: Supplementary file 1 — Supplementary material 1. Files S: All clustered PDB structures and clustering information from the MDsimulation. [file 13321_2025_1084_MOESM1_ESM.zip › rep.c9.pdb]

CRYST1   90.456   81.543   89.588  90.00  90.00  90.00               1
ATOM      1  N   THR     1      52.447  22.450  58.325  1.00  0.00           N  
ATOM      2  H1  THR     1      51.804  22.047  58.991  1.00  0.00           H  
ATOM      3  H2  THR     1      53.422  22.501  58.584  1.00  0.00           H  
ATOM      4  H3  THR     1      52.288  21.890  57.499  1.00  0.00           H  
ATOM      5  CA  THR     1      52.022  23.789  58.065  1.00  0.00           C  
ATOM      6  HA  THR     1      52.382  23.900  57.043  1.00  0.00           H  
ATOM      7  CB  THR     1      50.514  23.919  58.163  1.00  0.00           C  
ATOM      8  HB  THR     1      50.279  23.511  59.146  1.00  0.00           H  
ATOM      9  CG2 THR     1      49.931  25.313  58.035  1.00  0.00           C  
ATOM     10 HG21 THR     1      49.976  25.827  58.995  1.00  0.00           H  
ATOM     11 HG22 THR     1      50.370  25.912  57.238  1.00  0.00           H  
ATOM     12 HG23 THR     1      48.901  25.204  57.695  1.00  0.00           H  
ATOM     13  OG1 THR     1      49.880  22.961  57.224  1.00  0.00           O  
ATOM     14  HG1 THR     1      49.049  22.854  57.694  1.00  0.00           H  
ATOM     15  C   THR     1      52.825  24.846  58.873  1.00  0.00           C  
ATOM     16  O   THR     1      52.929  24.724  60.051  1.00  0.00           O  
ATOM     17  N   ARG     2      53.241  25.937  58.189  1.00  0.00           N  
ATOM     18  H   ARG     2      53.028  26.050  57.208  1.00  0.00           H  
ATOM     19  CA  ARG     2      53.797  27.074  58.832  1.00  0.00           C  
ATOM     20  HA  ARG     2      54.151  26.852  59.838  1.00  0.00           H  
ATOM     21  CB  ARG     2      54.953  27.502  57.914  1.00  0.00           C  
ATOM     22  HB2 ARG     2      54.490  28.183  57.201  1.00  0.00           H  
ATOM     23  HB3 ARG     2      55.363  26.611  57.438  1.00  0.00           H  
ATOM     24  CG  ARG     2      56.079  28.248  58.666  1.00  0.00           C  
ATOM     25  HG2 ARG     2      56.361  27.738  59.587  1.00  0.00           H  
ATOM     26  HG3 ARG     2      55.715  29.208  59.032  1.00  0.00           H  
ATOM     27  CD  ARG     2      57.330  28.414  57.678  1.00  0.00           C  
ATOM     28  HD2 ARG     2      57.030  29.088  56.875  1.00  0.00           H  
ATOM     29  HD3 ARG     2      57.530  27.411  57.304  1.00  0.00           H  
ATOM     30  NE  ARG     2      58.520  28.965  58.397  1.00  0.00           N  
ATOM     31  HE  ARG     2      58.811  28.555  59.273  1.00  0.00           H  
ATOM     32  CZ  ARG     2      59.325  29.922  58.003  1.00  0.00           C  
ATOM     33  NH1 ARG     2      59.186  30.402  56.778  1.00  0.00           N  
ATOM     34 HH11 ARG     2      59.974  30.972  56.505  1.00  0.00           H  
ATOM     35 HH12 ARG     2      58.795  29.736  56.127  1.00  0.00           H  
ATOM     36  NH2 ARG     2      60.168  30.498  58.778  1.00  0.00           N  
ATOM     37 HH21 ARG     2      60.200  30.405  59.784  1.00  0.00           H  
ATOM     38 HH22 ARG     2      60.741  31.201  58.334  1.00  0.00           H  
ATOM     39  C   ARG     2      52.813  28.224  58.949  1.00  0.00           C  
ATOM     40  O   ARG     2      51.871  28.393  58.131  1.00  0.00           O  
ATOM     41  N   ARG     3      52.970  29.064  59.986  1.00  0.00           N  
ATOM     42  H   ARG     3      53.712  28.837  60.633  1.00  0.00           H  
ATOM     43  CA  ARG     3      51.984  30.089  60.432  1.00  0.00           C  
ATOM     44  HA  ARG     3      51.319  30.418  59.633  1.00  0.00           H  
ATOM     45  CB  ARG     3      51.083  29.402  61.465  1.00  0.00           C  
ATOM     46  HB2 ARG     3      50.418  30.134  61.923  1.00  0.00           H  
ATOM     47  HB3 ARG     3      51.656  28.940  62.269  1.00  0.00           H  
ATOM     48  CG  ARG     3      50.217  28.230  60.952  1.00  0.00           C  
ATOM     49  HG2 ARG     3      50.835  27.414  60.577  1.00  0.00           H  
ATOM     50  HG3 ARG     3      49.724  28.775  60.147  1.00  0.00           H  
ATOM     51  CD  ARG     3      49.212  27.729  61.919  1.00  0.00           C  
ATOM     52  HD2 ARG     3      48.668  28.612  62.255  1.00  0.00           H  
ATOM     53  HD3 ARG     3      49.689  27.216  62.753  1.00  0.00           H  
ATOM     54  NE  ARG     3      48.363  26.722  61.233  1.00  0.00           N  
ATOM     55  HE  ARG     3      47.534  26.898  60.683  1.00  0.00           H  
ATOM     56  CZ  ARG     3      48.541  25.385  61.187  1.00  0.00           C  
ATOM     57  NH1 ARG     3      49.615  24.815  61.693  1.00  0.00           N  
ATOM     58 HH11 ARG     3      50.282  25.328  62.252  1.00  0.00           H  
ATOM     59 HH12 ARG     3      49.777  23.819  61.655  1.00  0.00           H  
ATOM     60  NH2 ARG     3      47.615  24.639  60.801  1.00  0.00           N  
ATOM     61 HH21 ARG     3      47.764  23.666  61.025  1.00  0.00           H  
ATOM     62 HH22 ARG     3      46.737  24.955  60.415  1.00  0.00           H  
ATOM     63  C   ARG     3      52.647  31.383  60.972  1.00  0.00           C  
ATOM     64  O   ARG     3      52.546  31.673  62.139  1.00  0.00           O  
ATOM     65  N   ILE     4      53.303  32.195  60.083  1.00  0.00           N  
ATOM     66  H   ILE     4      53.201  31.975  59.102  1.00  0.00           H  
ATOM     67  CA  ILE     4      54.215  33.333  60.536  1.00  0.00           C  
ATOM     68  HA  ILE     4      54.889  32.898  61.275  1.00  0.00           H  
ATOM     69  CB  ILE     4      55.282  33.755  59.415  1.00  0.00           C  
ATOM     70  HB  ILE     4      54.830  34.356  58.627  1.00  0.00           H  
ATOM     71  CG2 ILE     4      56.337  34.630  60.062  1.00  0.00           C  
ATOM     72 HG21 ILE     4      56.755  34.185  60.965  1.00  0.00           H  
ATOM     73 HG22 ILE     4      57.134  34.878  59.360  1.00  0.00           H  
ATOM     74 HG23 ILE     4      55.861  35.495  60.523  1.00  0.00           H  
ATOM     75  CG1 ILE     4      56.019  32.574  58.694  1.00  0.00           C  
ATOM     76 HG12 ILE     4      55.757  31.622  59.157  1.00  0.00           H  
ATOM     77 HG13 ILE     4      57.085  32.729  58.861  1.00  0.00           H  
ATOM     78  CD1 ILE     4      55.814  32.584  57.172  1.00  0.00           C  
ATOM     79 HD11 ILE     4      54.794  32.794  56.852  1.00  0.00           H  
ATOM     80 HD12 ILE     4      56.430  33.375  56.744  1.00  0.00           H  
ATOM     81 HD13 ILE     4      56.158  31.627  56.779  1.00  0.00           H  
ATOM     82  C   ILE     4      53.432  34.607  61.006  1.00  0.00           C  
ATOM     83  O   ILE     4      52.792  35.245  60.182  1.00  0.00           O  
ATOM     84  N   LEU     5      53.480  34.887  62.279  1.00  0.00           N  
ATOM     85  H   LEU     5      53.967  34.188  62.822  1.00  0.00           H  
ATOM     86  CA  LEU     5      52.807  35.995  63.034  1.00  0.00           C  
ATOM     87  HA  LEU     5      51.747  36.007  62.779  1.00  0.00           H  
ATOM     88  CB  LEU     5      52.984  35.685  64.515  1.00  0.00           C  
ATOM     89  HB2 LEU     5      54.016  35.427  64.754  1.00  0.00           H  
ATOM     90  HB3 LEU     5      52.372  34.821  64.770  1.00  0.00           H  
ATOM     91  CG  LEU     5      52.430  36.891  65.396  1.00  0.00           C  
ATOM     92  HG  LEU     5      52.917  37.792  65.024  1.00  0.00           H  
ATOM     93  CD1 LEU     5      50.954  37.000  65.253  1.00  0.00           C  
ATOM     94 HD11 LEU     5      50.457  36.030  65.247  1.00  0.00           H  
ATOM     95 HD12 LEU     5      50.649  37.594  66.114  1.00  0.00           H  
ATOM     96 HD13 LEU     5      50.733  37.483  64.302  1.00  0.00           H  
ATOM     97  CD2 LEU     5      52.857  36.746  66.861  1.00  0.00           C  
ATOM     98 HD21 LEU     5      53.907  36.456  66.832  1.00  0.00           H  
ATOM     99 HD22 LEU     5      52.619  37.548  67.560  1.00  0.00           H  
ATOM    100 HD23 LEU     5      52.387  35.841  67.245  1.00  0.00           H  
ATOM    101  C   LEU     5      53.529  37.359  62.650  1.00  0.00           C  
ATOM    102  O   LEU     5      54.741  37.508  62.700  1.00  0.00           O  
ATOM    103  N   LEU     6      52.840  38.271  62.077  1.00  0.00           N  
ATOM    104  H   LEU     6      51.891  38.041  61.817  1.00  0.00           H  
ATOM    105  CA  LEU     6      53.221  39.705  61.857  1.00  0.00           C  
ATOM    106  HA  LEU     6      54.283  39.655  61.618  1.00  0.00           H  
ATOM    107  CB  LEU     6      52.532  40.212  60.600  1.00  0.00           C  
ATOM    108  HB2 LEU     6      52.989  41.165  60.333  1.00  0.00           H  
ATOM    109  HB3 LEU     6      51.467  40.211  60.834  1.00  0.00           H  
ATOM    110  CG  LEU     6      52.498  39.286  59.317  1.00  0.00           C  
ATOM    111  HG  LEU     6      51.956  38.360  59.508  1.00  0.00           H  
ATOM    112  CD1 LEU     6      51.688  39.976  58.152  1.00  0.00           C  
ATOM    113 HD11 LEU     6      50.670  40.120  58.513  1.00  0.00           H  
ATOM    114 HD12 LEU     6      52.025  40.892  57.667  1.00  0.00           H  
ATOM    115 HD13 LEU     6      51.611  39.203  57.388  1.00  0.00           H  
ATOM    116  CD2 LEU     6      53.866  38.873  58.796  1.00  0.00           C  
ATOM    117 HD21 LEU     6      54.187  39.698  58.160  1.00  0.00           H  
ATOM    118 HD22 LEU     6      54.512  38.568  59.619  1.00  0.00           H  
ATOM    119 HD23 LEU     6      53.774  38.031  58.109  1.00  0.00           H  
ATOM    120  C   LEU     6      52.991  40.610  63.068  1.00  0.00           C  
ATOM    121  O   LEU     6      51.868  40.812  63.459  1.00  0.00           O  
ATOM    122  N   PRO     7      53.991  41.039  63.799  1.00  0.00           N  
ATOM    123  CD  PRO     7      55.375  40.784  63.547  1.00  0.00           C  
ATOM    124  HD2 PRO     7      55.667  41.208  62.586  1.00  0.00           H  
ATOM    125  HD3 PRO     7      55.484  39.703  63.634  1.00  0.00           H  
ATOM    126  CG  PRO     7      56.268  41.537  64.515  1.00  0.00           C  
ATOM    127  HG2 PRO     7      57.192  41.015  64.762  1.00  0.00           H  
ATOM    128  HG3 PRO     7      56.167  42.595  64.274  1.00  0.00           H  
ATOM    129  CB  PRO     7      55.307  41.442  65.716  1.00  0.00           C  
ATOM    130  HB2 PRO     7      55.501  40.533  66.285  1.00  0.00           H  
ATOM    131  HB3 PRO     7      55.498  42.283  66.383  1.00  0.00           H  
ATOM    132  CA  PRO     7      53.897  41.478  65.198  1.00  0.00           C  
ATOM    133  HA  PRO     7      53.275  40.714  65.664  1.00  0.00           H  
ATOM    134  C   PRO     7      53.144  42.809  65.275  1.00  0.00           C  
ATOM    135  O   PRO     7      53.462  43.707  64.519  1.00  0.00           O  
ATOM    136  N   LYS     8      52.209  42.904  66.240  1.00  0.00           N  
ATOM    137  H   LYS     8      52.070  42.218  66.968  1.00  0.00           H  
ATOM    138  CA  LYS     8      51.540  44.238  66.558  1.00  0.00           C  
ATOM    139  HA  LYS     8      51.180  44.070  67.573  1.00  0.00           H  
ATOM    140  CB  LYS     8      52.509  45.384  66.699  1.00  0.00           C  
ATOM    141  HB2 LYS     8      52.842  45.720  65.717  1.00  0.00           H  
ATOM    142  HB3 LYS     8      53.337  44.950  67.260  1.00  0.00           H  
ATOM    143  CG  LYS     8      51.890  46.586  67.373  1.00  0.00           C  
ATOM    144  HG2 LYS     8      51.760  46.391  68.438  1.00  0.00           H  
ATOM    145  HG3 LYS     8      51.056  46.965  66.783  1.00  0.00           H  
ATOM    146  CD  LYS     8      52.973  47.614  67.243  1.00  0.00           C  
ATOM    147  HD2 LYS     8      53.329  47.803  66.230  1.00  0.00           H  
ATOM    148  HD3 LYS     8      53.835  47.393  67.872  1.00  0.00           H  
ATOM    149  CE  LYS     8      52.589  48.995  67.880  1.00  0.00           C  
ATOM    150  HE2 LYS     8      52.481  48.832  68.953  1.00  0.00           H  
ATOM    151  HE3 LYS     8      51.655  49.342  67.438  1.00  0.00           H  
ATOM    152  NZ  LYS     8      53.675  49.956  67.726  1.00  0.00           N  
ATOM    153  HZ1 LYS     8      53.525  50.798  68.263  1.00  0.00           H  
ATOM    154  HZ2 LYS     8      54.549  49.675  68.145  1.00  0.00           H  
ATOM    155  HZ3 LYS     8      53.679  50.215  66.750  1.00  0.00           H  
ATOM    156  C   LYS     8      50.261  44.558  65.716  1.00  0.00           C  
ATOM    157  O   LYS     8      50.301  45.530  64.909  1.00  0.00           O  
ATOM    158  N   ASN     9      49.211  43.835  65.991  1.00  0.00           N  
ATOM    159  H   ASN     9      49.357  43.080  66.646  1.00  0.00           H  
ATOM    160  CA  ASN     9      47.894  43.801  65.393  1.00  0.00           C  
ATOM    161  HA  ASN     9      47.640  42.774  65.130  1.00  0.00           H  
ATOM    162  CB  ASN     9      46.765  44.241  66.309  1.00  0.00           C  
ATOM    163  HB2 ASN     9      45.888  43.783  65.851  1.00  0.00           H  
ATOM    164  HB3 ASN     9      46.745  45.330  66.355  1.00  0.00           H  
ATOM    165  CG  ASN     9      46.885  43.680  67.749  1.00  0.00           C  
ATOM    166  OD1 ASN     9      47.128  44.529  68.672  1.00  0.00           O  
ATOM    167  ND2 ASN     9      46.632  42.389  68.072  1.00  0.00           N  
ATOM    168 HD21 ASN     9      46.750  42.090  69.030  1.00  0.00           H  
ATOM    169 HD22 ASN     9      46.327  41.689  67.411  1.00  0.00           H  
ATOM    170  C   ASN     9      47.927  44.374  63.934  1.00  0.00           C  
ATOM    171  O   ASN     9      47.578  45.536  63.712  1.00  0.00           O  
ATOM    172  N   VAL    10      48.328  43.660  62.963  1.00  0.00           N  
ATOM    173  H   VAL    10      48.491  42.694  63.208  1.00  0.00           H  
ATOM    174  CA  VAL    10      48.736  43.938  61.654  1.00  0.00           C  
ATOM    175  HA  VAL    10      49.075  44.970  61.558  1.00  0.00           H  
ATOM    176  CB  VAL    10      50.047  43.175  61.295  1.00  0.00           C  
ATOM    177  HB  VAL    10      49.793  42.128  61.459  1.00  0.00           H  
ATOM    178  CG1 VAL    10      50.494  43.366  59.882  1.00  0.00           C  
ATOM    179 HG11 VAL    10      49.648  43.134  59.235  1.00  0.00           H  
ATOM    180 HG12 VAL    10      50.734  44.427  59.816  1.00  0.00           H  
ATOM    181 HG13 VAL    10      51.357  42.808  59.518  1.00  0.00           H  
ATOM    182  CG2 VAL    10      51.278  43.611  62.134  1.00  0.00           C  
ATOM    183 HG21 VAL    10      51.531  44.655  61.948  1.00  0.00           H  
ATOM    184 HG22 VAL    10      50.997  43.541  63.185  1.00  0.00           H  
ATOM    185 HG23 VAL    10      52.236  43.124  61.948  1.00  0.00           H  
ATOM    186  C   VAL    10      47.610  43.711  60.631  1.00  0.00           C  
ATOM    187  O   VAL    10      47.549  42.570  60.112  1.00  0.00           O  
ATOM    188  N   ILE    11      46.784  44.734  60.447  1.00  0.00           N  
ATOM    189  H   ILE    11      46.968  45.521  61.053  1.00  0.00           H  
ATOM    190  CA  ILE    11      45.769  44.775  59.431  1.00  0.00           C  
ATOM    191  HA  ILE    11      45.577  43.740  59.149  1.00  0.00           H  
ATOM    192  CB  ILE    11      44.496  45.491  59.966  1.00  0.00           C  
ATOM    193  HB  ILE    11      44.788  46.538  60.055  1.00  0.00           H  
ATOM    194  CG2 ILE    11      43.207  45.498  59.082  1.00  0.00           C  
ATOM    195 HG21 ILE    11      43.139  45.892  58.068  1.00  0.00           H  
ATOM    196 HG22 ILE    11      42.831  44.481  58.971  1.00  0.00           H  
ATOM    197 HG23 ILE    11      42.464  46.077  59.631  1.00  0.00           H  
ATOM    198  CG1 ILE    11      44.119  45.049  61.366  1.00  0.00           C  
ATOM    199 HG12 ILE    11      43.232  45.554  61.748  1.00  0.00           H  
ATOM    200 HG13 ILE    11      44.857  45.389  62.093  1.00  0.00           H  
ATOM    201  CD1 ILE    11      43.974  43.516  61.517  1.00  0.00           C  
ATOM    202 HD11 ILE    11      43.676  43.247  62.531  1.00  0.00           H  
ATOM    203 HD12 ILE    11      43.150  43.188  60.884  1.00  0.00           H  
ATOM    204 HD13 ILE    11      44.841  42.912  61.250  1.00  0.00           H  
ATOM    205  C   ILE    11      46.207  45.423  58.077  1.00  0.00           C  
ATOM    206  O   ILE    11      46.545  46.623  57.945  1.00  0.00           O  
ATOM    207  N   VAL    12      46.485  44.558  57.138  1.00  0.00           N  
ATOM    208  H   VAL    12      46.128  43.616  57.206  1.00  0.00           H  
ATOM    209  CA  VAL    12      47.251  44.911  55.836  1.00  0.00           C  
ATOM    210  HA  VAL    12      47.190  45.988  55.675  1.00  0.00           H  
ATOM    211  CB  VAL    12      48.708  44.485  55.887  1.00  0.00           C  
ATOM    212  HB  VAL    12      48.730  43.410  56.071  1.00  0.00           H  
ATOM    213  CG1 VAL    12      49.379  44.826  54.533  1.00  0.00           C  
ATOM    214 HG11 VAL    12      50.419  44.510  54.611  1.00  0.00           H  
ATOM    215 HG12 VAL    12      49.021  44.215  53.704  1.00  0.00           H  
ATOM    216 HG13 VAL    12      49.369  45.879  54.249  1.00  0.00           H  
ATOM    217  CG2 VAL    12      49.420  45.088  57.120  1.00  0.00           C  
ATOM    218 HG21 VAL    12      49.447  46.171  57.001  1.00  0.00           H  
ATOM    219 HG22 VAL    12      49.009  44.761  58.075  1.00  0.00           H  
ATOM    220 HG23 VAL    12      50.446  44.728  57.043  1.00  0.00           H  
ATOM    221  C   VAL    12      46.658  44.222  54.548  1.00  0.00           C  
ATOM    222  O   VAL    12      46.692  42.997  54.500  1.00  0.00           O  
ATOM    223  N   GLU    13      46.107  44.939  53.604  1.00  0.00           N  
ATOM    224  H   GLU    13      46.083  45.941  53.723  1.00  0.00           H  
ATOM    225  CA  GLU    13      45.736  44.394  52.211  1.00  0.00           C  
ATOM    226  HA  GLU    13      45.447  43.355  52.367  1.00  0.00           H  
ATOM    227  CB  GLU    13      44.521  45.214  51.722  1.00  0.00           C  
ATOM    228  HB2 GLU    13      43.788  45.263  52.527  1.00  0.00           H  
ATOM    229  HB3 GLU    13      44.178  44.579  50.905  1.00  0.00           H  
ATOM    230  CG  GLU    13      44.823  46.665  51.169  1.00  0.00           C  
ATOM    231  HG2 GLU    13      44.117  46.848  50.359  1.00  0.00           H  
ATOM    232  HG3 GLU    13      45.845  46.766  50.805  1.00  0.00           H  
ATOM    233  CD  GLU    13      44.492  47.724  52.253  1.00  0.00           C  
ATOM    234  OE1 GLU    13      43.529  48.483  52.166  1.00  0.00           O  
ATOM    235  OE2 GLU    13      45.135  47.689  53.336  1.00  0.00           O  
ATOM    236  C   GLU    13      46.961  44.280  51.202  1.00  0.00           C  
ATOM    237  O   GLU    13      46.908  43.485  50.284  1.00  0.00           O  
ATOM    238  N   CYS    14      47.935  45.200  51.253  1.00  0.00           N  
ATOM    239  H   CYS    14      47.859  45.876  51.999  1.00  0.00           H  
ATOM    240  CA  CYS    14      49.045  45.275  50.324  1.00  0.00           C  
ATOM    241  HA  CYS    14      48.608  45.050  49.351  1.00  0.00           H  
ATOM    242  CB  CYS    14      49.537  46.746  50.115  1.00  0.00           C  
ATOM    243  HB2 CYS    14      50.307  46.729  49.344  1.00  0.00           H  
ATOM    244  HB3 CYS    14      50.077  47.052  51.012  1.00  0.00           H  
ATOM    245  SG  CYS    14      48.287  47.866  49.601  1.00  0.00           S  
ATOM    246  HG  CYS    14      48.064  48.400  50.805  1.00  0.00           H  
ATOM    247  C   CYS    14      50.289  44.375  50.622  1.00  0.00           C  
ATOM    248  O   CYS    14      51.246  44.716  51.327  1.00  0.00           O  
ATOM    249  N   MET    15      50.305  43.159  49.956  1.00  0.00           N  
ATOM    250  H   MET    15      49.496  42.872  49.424  1.00  0.00           H  
ATOM    251  CA  MET    15      51.451  42.225  50.138  1.00  0.00           C  
ATOM    252  HA  MET    15      52.171  42.650  50.837  1.00  0.00           H  
ATOM    253  CB  MET    15      50.896  40.826  50.666  1.00  0.00           C  
ATOM    254  HB2 MET    15      50.249  40.214  50.038  1.00  0.00           H  
ATOM    255  HB3 MET    15      50.390  41.099  51.592  1.00  0.00           H  
ATOM    256  CG  MET    15      52.060  39.962  51.070  1.00  0.00           C  
ATOM    257  HG2 MET    15      52.874  40.555  51.488  1.00  0.00           H  
ATOM    258  HG3 MET    15      52.555  39.521  50.205  1.00  0.00           H  
ATOM    259  SD  MET    15      51.546  38.622  52.262  1.00  0.00           S  
ATOM    260  CE  MET    15      50.694  37.355  51.121  1.00  0.00           C  
ATOM    261  HE1 MET    15      49.777  37.832  50.776  1.00  0.00           H  
ATOM    262  HE2 MET    15      51.445  37.089  50.377  1.00  0.00           H  
ATOM    263  HE3 MET    15      50.415  36.545  51.795  1.00  0.00           H  
ATOM    264  C   MET    15      52.223  41.984  48.790  1.00  0.00           C  
ATOM    265  O   MET    15      51.702  41.308  47.901  1.00  0.00           O  
ATOM    266  N   VAL    16      53.477  42.302  48.653  1.00  0.00           N  
ATOM    267  H   VAL    16      53.888  42.794  49.434  1.00  0.00           H  
ATOM    268  CA  VAL    16      54.217  42.044  47.352  1.00  0.00           C  
ATOM    269  HA  VAL    16      53.578  41.495  46.661  1.00  0.00           H  
ATOM    270  CB  VAL    16      54.447  43.339  46.560  1.00  0.00           C  
ATOM    271  HB  VAL    16      54.999  43.094  45.652  1.00  0.00           H  
ATOM    272  CG1 VAL    16      53.175  44.006  46.072  1.00  0.00           C  
ATOM    273 HG11 VAL    16      52.608  44.467  46.881  1.00  0.00           H  
ATOM    274 HG12 VAL    16      53.430  44.680  45.254  1.00  0.00           H  
ATOM    275 HG13 VAL    16      52.544  43.271  45.572  1.00  0.00           H  
ATOM    276  CG2 VAL    16      55.183  44.371  47.378  1.00  0.00           C  
ATOM    277 HG21 VAL    16      55.166  45.273  46.767  1.00  0.00           H  
ATOM    278 HG22 VAL    16      54.584  44.686  48.233  1.00  0.00           H  
ATOM    279 HG23 VAL    16      56.118  43.928  47.720  1.00  0.00           H  
ATOM    280  C   VAL    16      55.480  41.223  47.648  1.00  0.00           C  
ATOM    281  O   VAL    16      56.241  41.547  48.546  1.00  0.00           O  
ATOM    282  N   ALA    17      55.686  40.125  46.934  1.00  0.00           N  
ATOM    283  H   ALA    17      54.957  39.840  46.296  1.00  0.00           H  
ATOM    284  CA  ALA    17      56.792  39.150  47.154  1.00  0.00           C  
ATOM    285  HA  ALA    17      57.310  39.344  48.093  1.00  0.00           H  
ATOM    286  CB  ALA    17      56.155  37.803  47.239  1.00  0.00           C  
ATOM    287  HB1 ALA    17      56.913  37.093  47.569  1.00  0.00           H  
ATOM    288  HB2 ALA    17      55.403  37.677  48.018  1.00  0.00           H  
ATOM    289  HB3 ALA    17      55.642  37.497  46.328  1.00  0.00           H  
ATOM    290  C   ALA    17      57.836  39.351  46.044  1.00  0.00           C  
ATOM    291  O   ALA    17      57.434  39.592  44.893  1.00  0.00           O  
ATOM    292  N   THR    18      59.137  39.147  46.286  1.00  0.00           N  
ATOM    293  H   THR    18      59.445  38.826  47.193  1.00  0.00           H  
ATOM    294  CA  THR    18      60.202  39.266  45.215  1.00  0.00           C  
ATOM    295  HA  THR    18      59.925  40.153  44.645  1.00  0.00           H  
ATOM    296  CB  THR    18      61.599  39.517  45.818  1.00  0.00           C  
ATOM    297  HB  THR    18      62.345  39.512  45.022  1.00  0.00           H  
ATOM    298  CG2 THR    18      61.748  40.864  46.570  1.00  0.00           C  
ATOM    299 HG21 THR    18      62.608  40.789  47.236  1.00  0.00           H  
ATOM    300 HG22 THR    18      61.818  41.662  45.831  1.00  0.00           H  
ATOM    301 HG23 THR    18      60.910  41.017  47.249  1.00  0.00           H  
ATOM    302  OG1 THR    18      62.000  38.360  46.655  1.00  0.00           O  
ATOM    303  HG1 THR    18      62.213  37.679  46.012  1.00  0.00           H  
ATOM    304  C   THR    18      60.195  38.087  44.230  1.00  0.00           C  
ATOM    305  O   THR    18      61.261  37.429  44.089  1.00  0.00           O  
ATOM    306  N   HIE    19      59.109  37.741  43.565  1.00  0.00           N  
ATOM    307  H   HIE    19      58.262  38.206  43.858  1.00  0.00           H  
ATOM    308  CA  HIE    19      58.963  36.718  42.540  1.00  0.00           C  
ATOM    309  HA  HIE    19      59.127  35.717  42.939  1.00  0.00           H  
ATOM    310  CB  HIE    19      57.580  36.724  41.868  1.00  0.00           C  
ATOM    311  HB2 HIE    19      57.795  35.895  41.194  1.00  0.00           H  
ATOM    312  HB3 HIE    19      57.400  37.639  41.304  1.00  0.00           H  
ATOM    313  CG  HIE    19      56.357  36.595  42.696  1.00  0.00           C  
ATOM    314  ND1 HIE    19      55.986  35.564  43.604  1.00  0.00           N  
ATOM    315  CE1 HIE    19      54.735  35.686  43.937  1.00  0.00           C  
ATOM    316  HE1 HIE    19      54.159  35.058  44.600  1.00  0.00           H  
ATOM    317  NE2 HIE    19      54.278  36.871  43.382  1.00  0.00           N  
ATOM    318  HE2 HIE    19      53.388  37.279  43.630  1.00  0.00           H  
ATOM    319  CD2 HIE    19      55.302  37.456  42.682  1.00  0.00           C  
ATOM    320  HD2 HIE    19      55.365  38.387  42.137  1.00  0.00           H  
ATOM    321  C   HIE    19      59.964  36.835  41.361  1.00  0.00           C  
ATOM    322  O   HIE    19      60.458  35.836  40.874  1.00  0.00           O  
ATOM    323  N   HIE    20      60.065  37.992  40.734  1.00  0.00           N  
ATOM    324  H   HIE    20      59.653  38.784  41.205  1.00  0.00           H  
ATOM    325  CA  HIE    20      60.783  38.137  39.451  1.00  0.00           C  
ATOM    326  HA  HIE    20      60.395  37.337  38.821  1.00  0.00           H  
ATOM    327  CB  HIE    20      60.428  39.557  38.852  1.00  0.00           C  
ATOM    328  HB2 HIE    20      61.042  39.644  37.956  1.00  0.00           H  
ATOM    329  HB3 HIE    20      60.776  40.246  39.622  1.00  0.00           H  
ATOM    330  CG  HIE    20      58.937  39.783  38.597  1.00  0.00           C  
ATOM    331  ND1 HIE    20      57.937  38.793  38.647  1.00  0.00           N  
ATOM    332  CE1 HIE    20      56.765  39.468  38.551  1.00  0.00           C  
ATOM    333  HE1 HIE    20      55.778  39.097  38.786  1.00  0.00           H  
ATOM    334  NE2 HIE    20      57.013  40.749  38.502  1.00  0.00           N  
ATOM    335  HE2 HIE    20      56.282  41.445  38.475  1.00  0.00           H  
ATOM    336  CD2 HIE    20      58.356  41.017  38.563  1.00  0.00           C  
ATOM    337  HD2 HIE    20      58.751  41.970  38.884  1.00  0.00           H  
ATOM    338  C   HIE    20      62.274  37.851  39.517  1.00  0.00           C  
ATOM    339  O   HIE    20      62.826  36.993  38.797  1.00  0.00           O  
ATOM    340  N   ASN    21      62.900  38.536  40.459  1.00  0.00           N  
ATOM    341  H   ASN    21      62.409  39.154  41.088  1.00  0.00           H  
ATOM    342  CA  ASN    21      64.271  38.150  40.890  1.00  0.00           C  
ATOM    343  HA  ASN    21      64.936  38.175  40.027  1.00  0.00           H  
ATOM    344  CB  ASN    21      64.775  39.224  41.830  1.00  0.00           C  
ATOM    345  HB2 ASN    21      64.023  39.381  42.604  1.00  0.00           H  
ATOM    346  HB3 ASN    21      64.872  40.132  41.234  1.00  0.00           H  
ATOM    347  CG  ASN    21      66.125  38.843  42.589  1.00  0.00           C  
ATOM    348  OD1 ASN    21      66.209  38.220  43.603  1.00  0.00           O  
ATOM    349  ND2 ASN    21      67.230  39.283  42.092  1.00  0.00           N  
ATOM    350 HD21 ASN    21      68.118  39.196  42.565  1.00  0.00           H  
ATOM    351 HD22 ASN    21      67.292  39.885  41.283  1.00  0.00           H  
ATOM    352  C   ASN    21      64.375  36.743  41.564  1.00  0.00           C  
ATOM    353  O   ASN    21      65.281  35.954  41.228  1.00  0.00           O  
ATOM    354  N   SER    22      63.399  36.445  42.408  1.00  0.00           N  
ATOM    355  H   SER    22      62.759  37.180  42.672  1.00  0.00           H  
ATOM    356  CA  SER    22      63.271  35.096  42.986  1.00  0.00           C  
ATOM    357  HA  SER    22      62.249  35.180  43.356  1.00  0.00           H  
ATOM    358  CB  SER    22      63.256  33.963  41.834  1.00  0.00           C  
ATOM    359  HB2 SER    22      64.283  33.729  41.552  1.00  0.00           H  
ATOM    360  HB3 SER    22      62.803  34.429  40.960  1.00  0.00           H  
ATOM    361  OG  SER    22      62.529  32.788  42.200  1.00  0.00           O  
ATOM    362  HG  SER    22      61.619  33.088  42.140  1.00  0.00           H  
ATOM    363  C   SER    22      64.199  34.800  44.123  1.00  0.00           C  
ATOM    364  O   SER    22      63.776  34.660  45.298  1.00  0.00           O  
ATOM    365  N   ARG    23      65.390  34.549  43.863  1.00  0.00           N  
ATOM    366  H   ARG    23      65.667  34.724  42.908  1.00  0.00           H  
ATOM    367  CA  ARG    23      66.559  34.544  44.758  1.00  0.00           C  
ATOM    368  HA  ARG    23      66.657  33.491  45.019  1.00  0.00           H  
ATOM    369  CB  ARG    23      67.862  34.998  44.025  1.00  0.00           C  
ATOM    370  HB2 ARG    23      68.669  34.959  44.757  1.00  0.00           H  
ATOM    371  HB3 ARG    23      67.936  36.073  43.861  1.00  0.00           H  
ATOM    372  CG  ARG    23      68.128  34.295  42.692  1.00  0.00           C  
ATOM    373  HG2 ARG    23      67.447  34.702  41.945  1.00  0.00           H  
ATOM    374  HG3 ARG    23      68.036  33.211  42.768  1.00  0.00           H  
ATOM    375  CD  ARG    23      69.576  34.456  42.222  1.00  0.00           C  
ATOM    376  HD2 ARG    23      70.269  34.335  43.055  1.00  0.00           H  
ATOM    377  HD3 ARG    23      69.797  35.460  41.860  1.00  0.00           H  
ATOM    378  NE  ARG    23      70.029  33.429  41.181  1.00  0.00           N  
ATOM    379  HE  ARG    23      69.597  33.416  40.269  1.00  0.00           H  
ATOM    380  CZ  ARG    23      71.135  32.618  41.250  1.00  0.00           C  
ATOM    381  NH1 ARG    23      71.690  32.371  42.376  1.00  0.00           N  
ATOM    382 HH11 ARG    23      71.337  32.678  43.271  1.00  0.00           H  
ATOM    383 HH12 ARG    23      72.292  31.561  42.324  1.00  0.00           H  
ATOM    384  NH2 ARG    23      71.555  32.018  40.178  1.00  0.00           N  
ATOM    385 HH21 ARG    23      72.213  31.257  40.272  1.00  0.00           H  
ATOM    386 HH22 ARG    23      71.116  32.147  39.277  1.00  0.00           H  
ATOM    387  C   ARG    23      66.449  35.286  46.150  1.00  0.00           C  
ATOM    388  O   ARG    23      66.426  34.629  47.146  1.00  0.00           O  
ATOM    389  N   ASN    24      66.063  36.572  46.069  1.00  0.00           N  
ATOM    390  H   ASN    24      66.220  37.085  45.213  1.00  0.00           H  
ATOM    391  CA  ASN    24      65.964  37.411  47.285  1.00  0.00           C  
ATOM    392  HA  ASN    24      66.835  37.388  47.940  1.00  0.00           H  
ATOM    393  CB  ASN    24      65.866  38.867  46.739  1.00  0.00           C  
ATOM    394  HB2 ASN    24      65.035  39.054  46.059  1.00  0.00           H  
ATOM    395  HB3 ASN    24      66.747  38.906  46.097  1.00  0.00           H  
ATOM    396  CG  ASN    24      65.858  39.964  47.749  1.00  0.00           C  
ATOM    397  OD1 ASN    24      64.870  40.226  48.410  1.00  0.00           O  
ATOM    398  ND2 ASN    24      67.071  40.576  47.888  1.00  0.00           N  
ATOM    399 HD21 ASN    24      67.278  41.240  48.620  1.00  0.00           H  
ATOM    400 HD22 ASN    24      67.852  40.260  47.330  1.00  0.00           H  
ATOM    401  C   ASN    24      64.832  36.961  48.257  1.00  0.00           C  
ATOM    402  O   ASN    24      64.768  37.475  49.415  1.00  0.00           O  
ATOM    403  N   ALA    25      63.924  36.140  47.818  1.00  0.00           N  
ATOM    404  H   ALA    25      64.015  35.891  46.844  1.00  0.00           H  
ATOM    405  CA  ALA    25      62.958  35.384  48.529  1.00  0.00           C  
ATOM    406  HA  ALA    25      62.183  35.333  47.764  1.00  0.00           H  
ATOM    407  CB  ALA    25      63.528  34.028  48.826  1.00  0.00           C  
ATOM    408  HB1 ALA    25      64.154  33.992  49.718  1.00  0.00           H  
ATOM    409  HB2 ALA    25      62.707  33.337  49.016  1.00  0.00           H  
ATOM    410  HB3 ALA    25      63.980  33.605  47.929  1.00  0.00           H  
ATOM    411  C   ALA    25      62.280  36.071  49.720  1.00  0.00           C  
ATOM    412  O   ALA    25      62.193  35.417  50.727  1.00  0.00           O  
ATOM    413  N   SER    26      61.818  37.309  49.550  1.00  0.00           N  
ATOM    414  H   SER    26      61.907  37.698  48.622  1.00  0.00           H  
ATOM    415  CA  SER    26      61.316  38.273  50.564  1.00  0.00           C  
ATOM    416  HA  SER    26      61.290  37.729  51.508  1.00  0.00           H  
ATOM    417  CB  SER    26      62.343  39.417  50.744  1.00  0.00           C  
ATOM    418  HB2 SER    26      63.215  38.766  50.684  1.00  0.00           H  
ATOM    419  HB3 SER    26      62.251  39.849  51.741  1.00  0.00           H  
ATOM    420  OG  SER    26      62.371  40.554  49.849  1.00  0.00           O  
ATOM    421  HG  SER    26      63.022  40.346  49.174  1.00  0.00           H  
ATOM    422  C   SER    26      59.968  38.977  50.247  1.00  0.00           C  
ATOM    423  O   SER    26      59.503  39.077  49.098  1.00  0.00           O  
ATOM    424  N   ILE    27      59.274  39.296  51.290  1.00  0.00           N  
ATOM    425  H   ILE    27      59.621  39.065  52.210  1.00  0.00           H  
ATOM    426  CA  ILE    27      57.942  39.925  51.137  1.00  0.00           C  
ATOM    427  HA  ILE    27      57.733  40.072  50.077  1.00  0.00           H  
ATOM    428  CB  ILE    27      56.843  39.007  51.769  1.00  0.00           C  
ATOM    429  HB  ILE    27      56.976  39.205  52.833  1.00  0.00           H  
ATOM    430  CG2 ILE    27      55.378  39.484  51.398  1.00  0.00           C  
ATOM    431 HG21 ILE    27      55.436  40.162  50.547  1.00  0.00           H  
ATOM    432 HG22 ILE    27      54.715  38.691  51.050  1.00  0.00           H  
ATOM    433 HG23 ILE    27      54.924  40.005  52.241  1.00  0.00           H  
ATOM    434  CG1 ILE    27      56.995  37.503  51.419  1.00  0.00           C  
ATOM    435 HG12 ILE    27      57.262  37.335  50.376  1.00  0.00           H  
ATOM    436 HG13 ILE    27      56.040  36.983  51.492  1.00  0.00           H  
ATOM    437  CD1 ILE    27      57.866  36.757  52.394  1.00  0.00           C  
ATOM    438 HD11 ILE    27      57.683  37.047  53.429  1.00  0.00           H  
ATOM    439 HD12 ILE    27      57.817  35.691  52.170  1.00  0.00           H  
ATOM    440 HD13 ILE    27      58.918  36.924  52.163  1.00  0.00           H  
ATOM    441  C   ILE    27      57.872  41.391  51.729  1.00  0.00           C  
ATOM    442  O   ILE    27      58.282  41.605  52.865  1.00  0.00           O  
ATOM    443  N   TRP    28      57.387  42.419  50.995  1.00  0.00           N  
ATOM    444  H   TRP    28      57.113  42.215  50.044  1.00  0.00           H  
ATOM    445  CA  TRP    28      57.182  43.793  51.446  1.00  0.00           C  
ATOM    446  HA  TRP    28      57.703  43.986  52.384  1.00  0.00           H  
ATOM    447  CB  TRP    28      57.761  44.767  50.489  1.00  0.00           C  
ATOM    448  HB2 TRP    28      57.887  45.768  50.901  1.00  0.00           H  
ATOM    449  HB3 TRP    28      57.081  44.891  49.646  1.00  0.00           H  
ATOM    450  CG  TRP    28      59.130  44.537  49.998  1.00  0.00           C  
ATOM    451  CD1 TRP    28      59.538  43.656  49.110  1.00  0.00           C  
ATOM    452  HD1 TRP    28      58.990  42.886  48.588  1.00  0.00           H  
ATOM    453  NE1 TRP    28      60.974  43.844  48.895  1.00  0.00           N  
ATOM    454  HE1 TRP    28      61.419  43.198  48.259  1.00  0.00           H  
ATOM    455  CE2 TRP    28      61.477  44.874  49.768  1.00  0.00           C  
ATOM    456  CZ2 TRP    28      62.734  45.371  50.110  1.00  0.00           C  
ATOM    457  HZ2 TRP    28      63.584  44.918  49.621  1.00  0.00           H  
ATOM    458  CH2 TRP    28      62.879  46.415  50.973  1.00  0.00           C  
ATOM    459  HH2 TRP    28      63.852  46.729  51.321  1.00  0.00           H  
ATOM    460  CZ3 TRP    28      61.725  46.893  51.630  1.00  0.00           C  
ATOM    461  HZ3 TRP    28      61.849  47.514  52.505  1.00  0.00           H  
ATOM    462  CE3 TRP    28      60.421  46.390  51.413  1.00  0.00           C  
ATOM    463  HE3 TRP    28      59.620  46.649  52.089  1.00  0.00           H  
ATOM    464  CD2 TRP    28      60.291  45.313  50.455  1.00  0.00           C  
ATOM    465  C   TRP    28      55.713  44.044  51.644  1.00  0.00           C  
ATOM    466  O   TRP    28      54.819  43.583  50.845  1.00  0.00           O  
ATOM    467  N   LEU    29      55.459  44.634  52.831  1.00  0.00           N  
ATOM    468  H   LEU    29      56.219  44.819  53.469  1.00  0.00           H  
ATOM    469  CA  LEU    29      54.127  44.730  53.385  1.00  0.00           C  
ATOM    470  HA  LEU    29      53.432  44.121  52.807  1.00  0.00           H  
ATOM    471  CB  LEU    29      54.154  43.882  54.701  1.00  0.00           C  
ATOM    472  HB2 LEU    29      53.212  44.034  55.228  1.00  0.00           H  
ATOM    473  HB3 LEU    29      55.013  44.187  55.299  1.00  0.00           H  
ATOM    474  CG  LEU    29      54.153  42.332  54.392  1.00  0.00           C  
ATOM    475  HG  LEU    29      54.798  42.115  53.540  1.00  0.00           H  
ATOM    476  CD1 LEU    29      54.795  41.655  55.497  1.00  0.00           C  
ATOM    477 HD11 LEU    29      54.879  40.570  55.441  1.00  0.00           H  
ATOM    478 HD12 LEU    29      55.771  42.139  55.491  1.00  0.00           H  
ATOM    479 HD13 LEU    29      54.282  41.841  56.441  1.00  0.00           H  
ATOM    480  CD2 LEU    29      52.810  41.569  54.104  1.00  0.00           C  
ATOM    481 HD21 LEU    29      52.229  42.145  53.384  1.00  0.00           H  
ATOM    482 HD22 LEU    29      53.122  40.594  53.729  1.00  0.00           H  
ATOM    483 HD23 LEU    29      52.264  41.467  55.042  1.00  0.00           H  
ATOM    484  C   LEU    29      53.652  46.133  53.608  1.00  0.00           C  
ATOM    485  O   LEU    29      54.398  46.987  54.057  1.00  0.00           O  
ATOM    486  N   GLY    30      52.397  46.436  53.355  1.00  0.00           N  
ATOM    487  H   GLY    30      51.902  45.617  53.032  1.00  0.00           H  
ATOM    488  CA  GLY    30      51.752  47.694  53.477  1.00  0.00           C  
ATOM    489  HA2 GLY    30      50.887  47.684  52.814  1.00  0.00           H  
ATOM    490  HA3 GLY    30      52.381  48.551  53.234  1.00  0.00           H  
ATOM    491  C   GLY    30      51.154  47.924  54.922  1.00  0.00           C  
ATOM    492  O   GLY    30      51.626  47.345  55.934  1.00  0.00           O  
ATOM    493  N   CYS    31      50.157  48.847  55.084  1.00  0.00           N  
ATOM    494  H   CYS    31      49.844  49.408  54.305  1.00  0.00           H  
ATOM    495  CA  CYS    31      49.639  49.293  56.402  1.00  0.00           C  
ATOM    496  HA  CYS    31      49.488  48.469  57.099  1.00  0.00           H  
ATOM    497  CB  CYS    31      50.623  50.133  57.178  1.00  0.00           C  
ATOM    498  HB2 CYS    31      51.593  49.641  57.110  1.00  0.00           H  
ATOM    499  HB3 CYS    31      50.457  50.192  58.253  1.00  0.00           H  
ATOM    500  SG  CYS    31      50.739  51.795  56.352  1.00  0.00           S  
ATOM    501  HG  CYS    31      49.799  52.476  57.013  1.00  0.00           H  
ATOM    502  C   CYS    31      48.281  49.924  56.333  1.00  0.00           C  
ATOM    503  O   CYS    31      47.967  50.702  55.465  1.00  0.00           O  
ATOM    504  N   GLY    32      47.311  49.395  57.155  1.00  0.00           N  
ATOM    505  H   GLY    32      47.676  48.653  57.735  1.00  0.00           H  
ATOM    506  CA  GLY    32      45.990  49.945  57.410  1.00  0.00           C  
ATOM    507  HA2 GLY    32      45.187  49.269  57.116  1.00  0.00           H  
ATOM    508  HA3 GLY    32      45.934  50.820  56.762  1.00  0.00           H  
ATOM    509  C   GLY    32      45.744  50.301  58.864  1.00  0.00           C  
ATOM    510  O   GLY    32      45.182  51.362  59.175  1.00  0.00           O  
ATOM    511  N   HIE    33      46.155  49.386  59.761  1.00  0.00           N  
ATOM    512  H   HIE    33      46.520  48.494  59.457  1.00  0.00           H  
ATOM    513  CA  HIE    33      46.393  49.655  61.186  1.00  0.00           C  
ATOM    514  HA  HIE    33      45.417  49.802  61.650  1.00  0.00           H  
ATOM    515  CB  HIE    33      47.144  48.384  61.767  1.00  0.00           C  
ATOM    516  HB2 HIE    33      46.468  47.543  61.616  1.00  0.00           H  
ATOM    517  HB3 HIE    33      47.251  48.415  62.851  1.00  0.00           H  
ATOM    518  CG  HIE    33      48.433  47.932  61.045  1.00  0.00           C  
ATOM    519  ND1 HIE    33      48.719  47.999  59.648  1.00  0.00           N  
ATOM    520  CE1 HIE    33      49.976  47.581  59.628  1.00  0.00           C  
ATOM    521  HE1 HIE    33      50.541  47.563  58.707  1.00  0.00           H  
ATOM    522  NE2 HIE    33      50.473  47.260  60.798  1.00  0.00           N  
ATOM    523  HE2 HIE    33      51.380  46.825  60.883  1.00  0.00           H  
ATOM    524  CD2 HIE    33      49.548  47.479  61.711  1.00  0.00           C  
ATOM    525  HD2 HIE    33      49.565  47.203  62.755  1.00  0.00           H  
ATOM    526  C   HIE    33      47.065  51.019  61.532  1.00  0.00           C  
ATOM    527  O   HIE    33      46.500  51.911  62.233  1.00  0.00           O  
ATOM    528  N   THR    34      48.267  51.352  61.000  1.00  0.00           N  
ATOM    529  H   THR    34      48.703  50.662  60.405  1.00  0.00           H  
ATOM    530  CA  THR    34      48.970  52.605  61.285  1.00  0.00           C  
ATOM    531  HA  THR    34      48.758  52.808  62.334  1.00  0.00           H  
ATOM    532  CB  THR    34      50.481  52.527  61.137  1.00  0.00           C  
ATOM    533  HB  THR    34      50.861  53.535  61.300  1.00  0.00           H  
ATOM    534  CG2 THR    34      51.162  51.410  61.907  1.00  0.00           C  
ATOM    535 HG21 THR    34      50.991  51.631  62.961  1.00  0.00           H  
ATOM    536 HG22 THR    34      50.711  50.435  61.721  1.00  0.00           H  
ATOM    537 HG23 THR    34      52.235  51.406  61.713  1.00  0.00           H  
ATOM    538  OG1 THR    34      50.836  52.272  59.759  1.00  0.00           O  
ATOM    539  HG1 THR    34      50.544  53.019  59.232  1.00  0.00           H  
ATOM    540  C   THR    34      48.398  53.834  60.486  1.00  0.00           C  
ATOM    541  O   THR    34      48.111  53.592  59.256  1.00  0.00           O  
ATOM    542  N   ASP    35      48.107  55.001  61.124  1.00  0.00           N  
ATOM    543  H   ASP    35      48.332  55.078  62.106  1.00  0.00           H  
ATOM    544  CA  ASP    35      47.776  56.237  60.289  1.00  0.00           C  
ATOM    545  HA  ASP    35      46.877  56.078  59.693  1.00  0.00           H  
ATOM    546  CB  ASP    35      47.385  57.432  61.250  1.00  0.00           C  
ATOM    547  HB2 ASP    35      47.238  58.335  60.658  1.00  0.00           H  
ATOM    548  HB3 ASP    35      48.285  57.642  61.828  1.00  0.00           H  
ATOM    549  CG  ASP    35      46.196  57.174  62.211  1.00  0.00           C  
ATOM    550  OD1 ASP    35      46.150  57.863  63.232  1.00  0.00           O  
ATOM    551  OD2 ASP    35      45.301  56.367  61.795  1.00  0.00           O  
ATOM    552  C   ASP    35      49.029  56.615  59.473  1.00  0.00           C  
ATOM    553  O   ASP    35      48.922  57.050  58.297  1.00  0.00           O  
ATOM    554  N   ARG    36      50.308  56.510  60.034  1.00  0.00           N  
ATOM    555  H   ARG    36      50.383  56.139  60.971  1.00  0.00           H  
ATOM    556  CA  ARG    36      51.623  56.664  59.298  1.00  0.00           C  
ATOM    557  HA  ARG    36      51.696  57.685  58.925  1.00  0.00           H  
ATOM    558  CB  ARG    36      52.814  56.605  60.236  1.00  0.00           C  
ATOM    559  HB2 ARG    36      53.796  56.412  59.804  1.00  0.00           H  
ATOM    560  HB3 ARG    36      52.536  55.876  60.997  1.00  0.00           H  
ATOM    561  CG  ARG    36      53.021  57.818  61.221  1.00  0.00           C  
ATOM    562  HG2 ARG    36      53.895  57.687  61.860  1.00  0.00           H  
ATOM    563  HG3 ARG    36      52.156  57.906  61.877  1.00  0.00           H  
ATOM    564  CD  ARG    36      53.146  59.148  60.527  1.00  0.00           C  
ATOM    565  HD2 ARG    36      53.457  59.849  61.302  1.00  0.00           H  
ATOM    566  HD3 ARG    36      52.216  59.516  60.093  1.00  0.00           H  
ATOM    567  NE  ARG    36      54.066  59.078  59.420  1.00  0.00           N  
ATOM    568  HE  ARG    36      53.811  59.044  58.444  1.00  0.00           H  
ATOM    569  CZ  ARG    36      55.388  59.102  59.636  1.00  0.00           C  
ATOM    570  NH1 ARG    36      56.082  59.087  60.765  1.00  0.00           N  
ATOM    571 HH11 ARG    36      57.070  58.873  60.773  1.00  0.00           H  
ATOM    572 HH12 ARG    36      55.674  59.117  61.688  1.00  0.00           H  
ATOM    573  NH2 ARG    36      56.163  59.141  58.603  1.00  0.00           N  
ATOM    574 HH21 ARG    36      55.874  58.981  57.648  1.00  0.00           H  
ATOM    575 HH22 ARG    36      57.126  59.437  58.674  1.00  0.00           H  
ATOM    576  C   ARG    36      51.816  55.535  58.184  1.00  0.00           C  
ATOM    577  O   ARG    36      51.184  54.497  58.228  1.00  0.00           O  
ATOM    578  N   GLY    37      52.802  55.824  57.306  1.00  0.00           N  
ATOM    579  H   GLY    37      53.164  56.767  57.325  1.00  0.00           H  
ATOM    580  CA  GLY    37      53.204  54.977  56.206  1.00  0.00           C  
ATOM    581  HA2 GLY    37      53.608  55.583  55.394  1.00  0.00           H  
ATOM    582  HA3 GLY    37      52.384  54.442  55.726  1.00  0.00           H  
ATOM    583  C   GLY    37      54.239  53.950  56.722  1.00  0.00           C  
ATOM    584  O   GLY    37      55.403  54.128  56.463  1.00  0.00           O  
ATOM    585  N   GLN    38      53.822  52.896  57.477  1.00  0.00           N  
ATOM    586  H   GLN    38      52.814  52.837  57.505  1.00  0.00           H  
ATOM    587  CA  GLN    38      54.810  51.928  58.022  1.00  0.00           C  
ATOM    588  HA  GLN    38      55.724  52.505  58.163  1.00  0.00           H  
ATOM    589  CB  GLN    38      54.336  51.474  59.378  1.00  0.00           C  
ATOM    590  HB2 GLN    38      54.314  52.357  60.016  1.00  0.00           H  
ATOM    591  HB3 GLN    38      53.315  51.094  59.330  1.00  0.00           H  
ATOM    592  CG  GLN    38      55.161  50.417  60.105  1.00  0.00           C  
ATOM    593  HG2 GLN    38      55.034  49.489  59.548  1.00  0.00           H  
ATOM    594  HG3 GLN    38      56.212  50.707  60.141  1.00  0.00           H  
ATOM    595  CD  GLN    38      54.730  50.025  61.527  1.00  0.00           C  
ATOM    596  OE1 GLN    38      54.224  48.969  61.748  1.00  0.00           O  
ATOM    597  NE2 GLN    38      54.837  50.768  62.590  1.00  0.00           N  
ATOM    598 HE21 GLN    38      55.383  51.617  62.558  1.00  0.00           H  
ATOM    599 HE22 GLN    38      54.164  50.604  63.325  1.00  0.00           H  
ATOM    600  C   GLN    38      55.133  50.875  56.970  1.00  0.00           C  
ATOM    601  O   GLN    38      54.222  50.155  56.647  1.00  0.00           O  
ATOM    602  N   LEU    39      56.286  50.804  56.336  1.00  0.00           N  
ATOM    603  H   LEU    39      56.942  51.564  56.447  1.00  0.00           H  
ATOM    604  CA  LEU    39      56.770  49.803  55.403  1.00  0.00           C  
ATOM    605  HA  LEU    39      55.986  49.396  54.764  1.00  0.00           H  
ATOM    606  CB  LEU    39      57.828  50.345  54.486  1.00  0.00           C  
ATOM    607  HB2 LEU    39      58.660  50.630  55.129  1.00  0.00           H  
ATOM    608  HB3 LEU    39      57.425  51.239  54.011  1.00  0.00           H  
ATOM    609  CG  LEU    39      58.412  49.350  53.416  1.00  0.00           C  
ATOM    610  HG  LEU    39      58.860  48.508  53.944  1.00  0.00           H  
ATOM    611  CD1 LEU    39      57.266  48.799  52.561  1.00  0.00           C  
ATOM    612 HD11 LEU    39      56.509  49.530  52.279  1.00  0.00           H  
ATOM    613 HD12 LEU    39      57.621  48.152  51.759  1.00  0.00           H  
ATOM    614 HD13 LEU    39      56.639  48.119  53.136  1.00  0.00           H  
ATOM    615  CD2 LEU    39      59.404  49.998  52.425  1.00  0.00           C  
ATOM    616 HD21 LEU    39      59.601  49.329  51.587  1.00  0.00           H  
ATOM    617 HD22 LEU    39      59.154  51.029  52.176  1.00  0.00           H  
ATOM    618 HD23 LEU    39      60.421  49.987  52.817  1.00  0.00           H  
ATOM    619  C   LEU    39      57.429  48.670  56.174  1.00  0.00           C  
ATOM    620  O   LEU    39      58.340  48.961  57.004  1.00  0.00           O  
ATOM    621  N   SER    40      56.944  47.436  56.085  1.00  0.00           N  
ATOM    622  H   SER    40      56.027  47.268  55.698  1.00  0.00           H  
ATOM    623  CA  SER    40      57.584  46.277  56.574  1.00  0.00           C  
ATOM    624  HA  SER    40      58.383  46.658  57.210  1.00  0.00           H  
ATOM    625  CB  SER    40      56.603  45.521  57.507  1.00  0.00           C  
ATOM    626  HB2 SER    40      57.084  44.614  57.871  1.00  0.00           H  
ATOM    627  HB3 SER    40      55.729  45.349  56.878  1.00  0.00           H  
ATOM    628  OG  SER    40      56.262  46.416  58.577  1.00  0.00           O  
ATOM    629  HG  SER    40      55.505  46.855  58.181  1.00  0.00           H  
ATOM    630  C   SER    40      58.226  45.365  55.501  1.00  0.00           C  
ATOM    631  O   SER    40      57.626  45.212  54.479  1.00  0.00           O  
ATOM    632  N   PHE    41      59.342  44.698  55.829  1.00  0.00           N  
ATOM    633  H   PHE    41      59.739  44.873  56.741  1.00  0.00           H  
ATOM    634  CA  PHE    41      60.015  43.661  55.038  1.00  0.00           C  
ATOM    635  HA  PHE    41      59.463  43.455  54.121  1.00  0.00           H  
ATOM    636  CB  PHE    41      61.411  44.105  54.754  1.00  0.00           C  
ATOM    637  HB2 PHE    41      61.773  44.617  55.645  1.00  0.00           H  
ATOM    638  HB3 PHE    41      61.485  44.880  53.991  1.00  0.00           H  
ATOM    639  CG  PHE    41      62.428  43.060  54.497  1.00  0.00           C  
ATOM    640  CD1 PHE    41      62.858  42.837  53.202  1.00  0.00           C  
ATOM    641  HD1 PHE    41      62.371  43.267  52.339  1.00  0.00           H  
ATOM    642  CE1 PHE    41      63.796  41.840  52.975  1.00  0.00           C  
ATOM    643  HE1 PHE    41      64.176  41.620  51.988  1.00  0.00           H  
ATOM    644  CZ  PHE    41      64.323  41.121  54.059  1.00  0.00           C  
ATOM    645  HZ  PHE    41      65.034  40.327  53.884  1.00  0.00           H  
ATOM    646  CE2 PHE    41      64.057  41.435  55.356  1.00  0.00           C  
ATOM    647  HE2 PHE    41      64.515  40.975  56.220  1.00  0.00           H  
ATOM    648  CD2 PHE    41      63.081  42.440  55.570  1.00  0.00           C  
ATOM    649  HD2 PHE    41      62.797  42.607  56.599  1.00  0.00           H  
ATOM    650  C   PHE    41      60.006  42.385  55.914  1.00  0.00           C  
ATOM    651  O   PHE    41      60.127  42.372  57.164  1.00  0.00           O  
ATOM    652  N   LEU    42      59.846  41.215  55.255  1.00  0.00           N  
ATOM    653  H   LEU    42      59.778  41.210  54.247  1.00  0.00           H  
ATOM    654  CA  LEU    42      60.000  39.891  55.876  1.00  0.00           C  
ATOM    655  HA  LEU    42      60.364  40.029  56.894  1.00  0.00           H  
ATOM    656  CB  LEU    42      58.604  39.235  56.089  1.00  0.00           C  
ATOM    657  HB2 LEU    42      58.048  39.219  55.152  1.00  0.00           H  
ATOM    658  HB3 LEU    42      57.954  39.953  56.589  1.00  0.00           H  
ATOM    659  CG  LEU    42      58.522  37.837  56.639  1.00  0.00           C  
ATOM    660  HG  LEU    42      59.100  37.146  56.025  1.00  0.00           H  
ATOM    661  CD1 LEU    42      59.059  37.823  58.122  1.00  0.00           C  
ATOM    662 HD11 LEU    42      58.803  36.838  58.512  1.00  0.00           H  
ATOM    663 HD12 LEU    42      60.141  37.944  58.162  1.00  0.00           H  
ATOM    664 HD13 LEU    42      58.557  38.607  58.690  1.00  0.00           H  
ATOM    665  CD2 LEU    42      57.022  37.354  56.546  1.00  0.00           C  
ATOM    666 HD21 LEU    42      56.852  36.388  57.022  1.00  0.00           H  
ATOM    667 HD22 LEU    42      56.294  37.995  57.045  1.00  0.00           H  
ATOM    668 HD23 LEU    42      56.708  37.142  55.524  1.00  0.00           H  
ATOM    669  C   LEU    42      60.900  38.963  55.056  1.00  0.00           C  
ATOM    670  O   LEU    42      60.548  38.362  54.061  1.00  0.00           O  
ATOM    671  N   ASP    43      62.097  38.702  55.590  1.00  0.00           N  
ATOM    672  H   ASP    43      62.384  39.208  56.415  1.00  0.00           H  
ATOM    673  CA  ASP    43      62.811  37.476  55.224  1.00  0.00           C  
ATOM    674  HA  ASP    43      62.859  37.438  54.136  1.00  0.00           H  
ATOM    675  CB  ASP    43      64.196  37.474  55.813  1.00  0.00           C  
ATOM    676  HB2 ASP    43      64.202  37.482  56.903  1.00  0.00           H  
ATOM    677  HB3 ASP    43      64.749  38.367  55.519  1.00  0.00           H  
ATOM    678  CG  ASP    43      64.917  36.253  55.303  1.00  0.00           C  
ATOM    679  OD1 ASP    43      64.995  36.150  54.016  1.00  0.00           O  
ATOM    680  OD2 ASP    43      65.425  35.390  56.012  1.00  0.00           O  
ATOM    681  C   ASP    43      62.089  36.152  55.560  1.00  0.00           C  
ATOM    682  O   ASP    43      62.048  35.783  56.763  1.00  0.00           O  
ATOM    683  N   LEU    44      61.519  35.456  54.563  1.00  0.00           N  
ATOM    684  H   LEU    44      61.627  35.871  53.648  1.00  0.00           H  
ATOM    685  CA  LEU    44      60.735  34.264  54.613  1.00  0.00           C  
ATOM    686  HA  LEU    44      59.840  34.589  55.144  1.00  0.00           H  
ATOM    687  CB  LEU    44      60.315  33.743  53.101  1.00  0.00           C  
ATOM    688  HB2 LEU    44      61.199  33.405  52.560  1.00  0.00           H  
ATOM    689  HB3 LEU    44      59.946  34.591  52.524  1.00  0.00           H  
ATOM    690  CG  LEU    44      59.273  32.598  53.011  1.00  0.00           C  
ATOM    691  HG  LEU    44      59.616  31.611  53.322  1.00  0.00           H  
ATOM    692  CD1 LEU    44      58.100  32.937  53.915  1.00  0.00           C  
ATOM    693 HD11 LEU    44      58.487  32.959  54.934  1.00  0.00           H  
ATOM    694 HD12 LEU    44      57.667  33.913  53.700  1.00  0.00           H  
ATOM    695 HD13 LEU    44      57.253  32.264  53.778  1.00  0.00           H  
ATOM    696  CD2 LEU    44      58.681  32.533  51.562  1.00  0.00           C  
ATOM    697 HD21 LEU    44      58.090  31.625  51.449  1.00  0.00           H  
ATOM    698 HD22 LEU    44      58.119  33.434  51.314  1.00  0.00           H  
ATOM    699 HD23 LEU    44      59.406  32.658  50.758  1.00  0.00           H  
ATOM    700  C   LEU    44      61.413  33.184  55.428  1.00  0.00           C  
ATOM    701  O   LEU    44      60.795  32.520  56.324  1.00  0.00           O  
ATOM    702  N   ASN    45      62.720  32.939  55.193  1.00  0.00           N  
ATOM    703  H   ASN    45      63.172  33.510  54.492  1.00  0.00           H  
ATOM    704  CA  ASN    45      63.446  31.927  55.992  1.00  0.00           C  
ATOM    705  HA  ASN    45      62.854  31.019  55.880  1.00  0.00           H  
ATOM    706  CB  ASN    45      64.877  31.677  55.236  1.00  0.00           C  
ATOM    707  HB2 ASN    45      65.563  32.485  55.491  1.00  0.00           H  
ATOM    708  HB3 ASN    45      64.667  31.722  54.167  1.00  0.00           H  
ATOM    709  CG  ASN    45      65.572  30.313  55.650  1.00  0.00           C  
ATOM    710  OD1 ASN    45      65.037  29.376  56.271  1.00  0.00           O  
ATOM    711  ND2 ASN    45      66.848  30.253  55.268  1.00  0.00           N  
ATOM    712 HD21 ASN    45      67.497  29.686  55.796  1.00  0.00           H  
ATOM    713 HD22 ASN    45      67.200  31.070  54.792  1.00  0.00           H  
ATOM    714  C   ASN    45      63.577  32.281  57.454  1.00  0.00           C  
ATOM    715  O   ASN    45      62.990  31.601  58.277  1.00  0.00           O  
ATOM    716  N   THR    46      64.307  33.422  57.683  1.00  0.00           N  
ATOM    717  H   THR    46      64.701  33.944  56.913  1.00  0.00           H  
ATOM    718  CA  THR    46      64.757  33.761  59.063  1.00  0.00           C  
ATOM    719  HA  THR    46      65.091  32.806  59.468  1.00  0.00           H  
ATOM    720  CB  THR    46      65.939  34.662  59.163  1.00  0.00           C  
ATOM    721  HB  THR    46      66.032  34.941  60.212  1.00  0.00           H  
ATOM    722  CG2 THR    46      67.281  34.126  58.652  1.00  0.00           C  
ATOM    723 HG21 THR    46      67.734  33.600  59.491  1.00  0.00           H  
ATOM    724 HG22 THR    46      67.178  33.339  57.905  1.00  0.00           H  
ATOM    725 HG23 THR    46      67.940  34.947  58.370  1.00  0.00           H  
ATOM    726  OG1 THR    46      65.582  35.857  58.569  1.00  0.00           O  
ATOM    727  HG1 THR    46      65.512  35.683  57.627  1.00  0.00           H  
ATOM    728  C   THR    46      63.623  34.111  59.990  1.00  0.00           C  
ATOM    729  O   THR    46      63.747  33.869  61.181  1.00  0.00           O  
ATOM    730  N   GLU    47      62.519  34.735  59.456  1.00  0.00           N  
ATOM    731  H   GLU    47      62.494  34.791  58.448  1.00  0.00           H  
ATOM    732  CA  GLU    47      61.421  35.401  60.206  1.00  0.00           C  
ATOM    733  HA  GLU    47      60.638  35.552  59.463  1.00  0.00           H  
ATOM    734  CB  GLU    47      60.718  34.451  61.169  1.00  0.00           C  
ATOM    735  HB2 GLU    47      59.782  34.889  61.516  1.00  0.00           H  
ATOM    736  HB3 GLU    47      61.236  34.346  62.123  1.00  0.00           H  
ATOM    737  CG  GLU    47      60.146  33.140  60.549  1.00  0.00           C  
ATOM    738  HG2 GLU    47      60.821  32.711  59.808  1.00  0.00           H  
ATOM    739  HG3 GLU    47      59.164  33.225  60.084  1.00  0.00           H  
ATOM    740  CD  GLU    47      60.127  32.050  61.634  1.00  0.00           C  
ATOM    741  OE1 GLU    47      59.305  32.203  62.611  1.00  0.00           O  
ATOM    742  OE2 GLU    47      60.709  30.973  61.481  1.00  0.00           O  
ATOM    743  C   GLU    47      61.864  36.822  60.793  1.00  0.00           C  
ATOM    744  O   GLU    47      61.322  37.340  61.774  1.00  0.00           O  
ATOM    745  N   GLY    48      62.861  37.469  60.115  1.00  0.00           N  
ATOM    746  H   GLY    48      63.322  37.011  59.342  1.00  0.00           H  
ATOM    747  CA  GLY    48      63.283  38.829  60.579  1.00  0.00           C  
ATOM    748  HA2 GLY    48      64.297  39.018  60.227  1.00  0.00           H  
ATOM    749  HA3 GLY    48      63.402  38.730  61.658  1.00  0.00           H  
ATOM    750  C   GLY    48      62.379  39.945  60.119  1.00  0.00           C  
ATOM    751  O   GLY    48      62.633  40.611  59.090  1.00  0.00           O  
ATOM    752  N   TYR    49      61.217  40.091  60.808  1.00  0.00           N  
ATOM    753  H   TYR    49      61.045  39.588  61.667  1.00  0.00           H  
ATOM    754  CA  TYR    49      60.232  41.126  60.600  1.00  0.00           C  
ATOM    755  HA  TYR    49      60.073  41.191  59.524  1.00  0.00           H  
ATOM    756  CB  TYR    49      58.894  40.645  61.252  1.00  0.00           C  
ATOM    757  HB2 TYR    49      59.134  40.726  62.312  1.00  0.00           H  
ATOM    758  HB3 TYR    49      58.642  39.615  61.000  1.00  0.00           H  
ATOM    759  CG  TYR    49      57.702  41.616  60.931  1.00  0.00           C  
ATOM    760  CD1 TYR    49      57.536  42.871  61.509  1.00  0.00           C  
ATOM    761  HD1 TYR    49      58.261  43.285  62.194  1.00  0.00           H  
ATOM    762  CE1 TYR    49      56.392  43.669  61.173  1.00  0.00           C  
ATOM    763  HE1 TYR    49      56.228  44.630  61.637  1.00  0.00           H  
ATOM    764  CZ  TYR    49      55.404  43.244  60.303  1.00  0.00           C  
ATOM    765  OH  TYR    49      54.165  43.866  60.063  1.00  0.00           O  
ATOM    766  HH  TYR    49      54.085  44.784  60.332  1.00  0.00           H  
ATOM    767  CE2 TYR    49      55.542  41.940  59.733  1.00  0.00           C  
ATOM    768  HE2 TYR    49      54.819  41.664  58.980  1.00  0.00           H  
ATOM    769  CD2 TYR    49      56.663  41.135  60.051  1.00  0.00           C  
ATOM    770  HD2 TYR    49      56.669  40.140  59.631  1.00  0.00           H  
ATOM    771  C   TYR    49      60.806  42.516  61.100  1.00  0.00           C  
ATOM    772  O   TYR    49      61.176  42.628  62.262  1.00  0.00           O  
ATOM    773  N   THR    50      60.945  43.503  60.249  1.00  0.00           N  
ATOM    774  H   THR    50      60.653  43.259  59.314  1.00  0.00           H  
ATOM    775  CA  THR    50      61.535  44.899  60.389  1.00  0.00           C  
ATOM    776  HA  THR    50      61.580  44.942  61.477  1.00  0.00           H  
ATOM    777  CB  THR    50      63.073  44.991  59.956  1.00  0.00           C  
ATOM    778  HB  THR    50      63.584  44.361  60.684  1.00  0.00           H  
ATOM    779  CG2 THR    50      63.283  44.415  58.526  1.00  0.00           C  
ATOM    780 HG21 THR    50      64.325  44.634  58.295  1.00  0.00           H  
ATOM    781 HG22 THR    50      63.125  43.339  58.603  1.00  0.00           H  
ATOM    782 HG23 THR    50      62.481  44.790  57.890  1.00  0.00           H  
ATOM    783  OG1 THR    50      63.564  46.357  60.058  1.00  0.00           O  
ATOM    784  HG1 THR    50      63.537  46.506  61.006  1.00  0.00           H  
ATOM    785  C   THR    50      60.756  45.980  59.666  1.00  0.00           C  
ATOM    786  O   THR    50      60.298  45.695  58.567  1.00  0.00           O  
ATOM    787  N   SER    51      60.519  47.106  60.371  1.00  0.00           N  
ATOM    788  H   SER    51      60.785  47.201  61.341  1.00  0.00           H  
ATOM    789  CA  SER    51      59.354  48.014  60.045  1.00  0.00           C  
ATOM    790  HA  SER    51      59.133  47.886  58.985  1.00  0.00           H  
ATOM    791  CB  SER    51      58.118  47.496  60.830  1.00  0.00           C  
ATOM    792  HB2 SER    51      58.036  46.422  60.663  1.00  0.00           H  
ATOM    793  HB3 SER    51      57.183  47.666  60.296  1.00  0.00           H  
ATOM    794  OG  SER    51      58.022  47.883  62.188  1.00  0.00           O  
ATOM    795  HG  SER    51      58.662  47.412  62.727  1.00  0.00           H  
ATOM    796  C   SER    51      59.736  49.488  60.253  1.00  0.00           C  
ATOM    797  O   SER    51      60.345  49.854  61.287  1.00  0.00           O  
ATOM    798  N   GLU    52      59.391  50.366  59.300  1.00  0.00           N  
ATOM    799  H   GLU    52      58.855  50.032  58.512  1.00  0.00           H  
ATOM    800  CA  GLU    52      59.756  51.816  59.368  1.00  0.00           C  
ATOM    801  HA  GLU    52      60.027  51.943  60.416  1.00  0.00           H  
ATOM    802  CB  GLU    52      60.930  52.160  58.524  1.00  0.00           C  
ATOM    803  HB2 GLU    52      60.617  52.066  57.484  1.00  0.00           H  
ATOM    804  HB3 GLU    52      61.713  51.425  58.712  1.00  0.00           H  
ATOM    805  CG  GLU    52      61.482  53.543  58.794  1.00  0.00           C  
ATOM    806  HG2 GLU    52      62.210  53.439  59.599  1.00  0.00           H  
ATOM    807  HG3 GLU    52      60.744  54.313  59.019  1.00  0.00           H  
ATOM    808  CD  GLU    52      62.330  54.059  57.577  1.00  0.00           C  
ATOM    809  OE1 GLU    52      62.848  53.234  56.774  1.00  0.00           O  
ATOM    810  OE2 GLU    52      62.552  55.272  57.432  1.00  0.00           O  
ATOM    811  C   GLU    52      58.569  52.634  58.958  1.00  0.00           C  
ATOM    812  O   GLU    52      57.971  52.430  57.986  1.00  0.00           O  
ATOM    813  N   GLU    53      58.185  53.744  59.719  1.00  0.00           N  
ATOM    814  H   GLU    53      58.736  53.832  60.561  1.00  0.00           H  
ATOM    815  CA  GLU    53      57.315  54.853  59.260  1.00  0.00           C  
ATOM    816  HA  GLU    53      56.377  54.493  58.838  1.00  0.00           H  
ATOM    817  CB  GLU    53      56.969  55.838  60.458  1.00  0.00           C  
ATOM    818  HB2 GLU    53      56.225  56.413  59.906  1.00  0.00           H  
ATOM    819  HB3 GLU    53      57.755  56.467  60.875  1.00  0.00           H  
ATOM    820  CG  GLU    53      56.319  55.091  61.626  1.00  0.00           C  
ATOM    821  HG2 GLU    53      55.648  54.360  61.176  1.00  0.00           H  
ATOM    822  HG3 GLU    53      55.678  55.724  62.240  1.00  0.00           H  
ATOM    823  CD  GLU    53      57.271  54.173  62.465  1.00  0.00           C  
ATOM    824  OE1 GLU    53      56.966  52.949  62.574  1.00  0.00           O  
ATOM    825  OE2 GLU    53      58.272  54.663  63.043  1.00  0.00           O  
ATOM    826  C   GLU    53      58.065  55.636  58.122  1.00  0.00           C  
ATOM    827  O   GLU    53      58.799  56.581  58.442  1.00  0.00           O  
ATOM    828  N   VAL    54      57.776  55.306  56.871  1.00  0.00           N  
ATOM    829  H   VAL    54      57.125  54.547  56.731  1.00  0.00           H  
ATOM    830  CA  VAL    54      58.323  55.912  55.598  1.00  0.00           C  
ATOM    831  HA  VAL    54      59.282  56.336  55.894  1.00  0.00           H  
ATOM    832  CB  VAL    54      58.576  54.752  54.548  1.00  0.00           C  
ATOM    833  HB  VAL    54      57.604  54.263  54.488  1.00  0.00           H  
ATOM    834  CG1 VAL    54      58.905  55.137  53.091  1.00  0.00           C  
ATOM    835 HG11 VAL    54      59.815  55.714  52.926  1.00  0.00           H  
ATOM    836 HG12 VAL    54      58.957  54.212  52.516  1.00  0.00           H  
ATOM    837 HG13 VAL    54      58.036  55.600  52.625  1.00  0.00           H  
ATOM    838  CG2 VAL    54      59.676  53.813  55.022  1.00  0.00           C  
ATOM    839 HG21 VAL    54      59.687  52.977  54.322  1.00  0.00           H  
ATOM    840 HG22 VAL    54      60.661  54.232  55.227  1.00  0.00           H  
ATOM    841 HG23 VAL    54      59.286  53.427  55.964  1.00  0.00           H  
ATOM    842  C   VAL    54      57.585  56.979  54.897  1.00  0.00           C  
ATOM    843  O   VAL    54      58.201  58.001  54.528  1.00  0.00           O  
ATOM    844  N   ALA    55      56.301  56.687  54.595  1.00  0.00           N  
ATOM    845  H   ALA    55      55.899  55.868  55.030  1.00  0.00           H  
ATOM    846  CA  ALA    55      55.498  57.800  54.124  1.00  0.00           C  
ATOM    847  HA  ALA    55      55.994  58.473  53.425  1.00  0.00           H  
ATOM    848  CB  ALA    55      54.425  57.143  53.233  1.00  0.00           C  
ATOM    849  HB1 ALA    55      53.773  56.424  53.728  1.00  0.00           H  
ATOM    850  HB2 ALA    55      53.787  57.966  52.909  1.00  0.00           H  
ATOM    851  HB3 ALA    55      54.907  56.699  52.362  1.00  0.00           H  
ATOM    852  C   ALA    55      54.886  58.635  55.236  1.00  0.00           C  
ATOM    853  O   ALA    55      54.950  58.197  56.381  1.00  0.00           O  
ATOM    854  N   ASP    56      54.190  59.744  54.810  1.00  0.00           N  
ATOM    855  H   ASP    56      54.310  59.948  53.829  1.00  0.00           H  
ATOM    856  CA  ASP    56      53.428  60.672  55.661  1.00  0.00           C  
ATOM    857  HA  ASP    56      53.973  60.787  56.598  1.00  0.00           H  
ATOM    858  CB  ASP    56      53.234  62.093  55.079  1.00  0.00           C  
ATOM    859  HB2 ASP    56      52.322  62.461  55.551  1.00  0.00           H  
ATOM    860  HB3 ASP    56      53.071  62.081  54.001  1.00  0.00           H  
ATOM    861  CG  ASP    56      54.344  63.100  55.400  1.00  0.00           C  
ATOM    862  OD1 ASP    56      54.456  64.221  54.860  1.00  0.00           O  
ATOM    863  OD2 ASP    56      55.174  62.922  56.292  1.00  0.00           O  
ATOM    864  C   ASP    56      52.104  59.926  56.101  1.00  0.00           C  
ATOM    865  O   ASP    56      52.170  59.389  57.194  1.00  0.00           O  
ATOM    866  N   SER    57      51.071  59.815  55.298  1.00  0.00           N  
ATOM    867  H   SER    57      51.058  60.341  54.436  1.00  0.00           H  
ATOM    868  CA  SER    57      49.886  58.959  55.586  1.00  0.00           C  
ATOM    869  HA  SER    57      49.778  58.854  56.665  1.00  0.00           H  
ATOM    870  CB  SER    57      48.681  59.759  55.011  1.00  0.00           C  
ATOM    871  HB2 SER    57      48.692  60.774  55.411  1.00  0.00           H  
ATOM    872  HB3 SER    57      47.761  59.279  55.344  1.00  0.00           H  
ATOM    873  OG  SER    57      48.724  59.915  53.596  1.00  0.00           O  
ATOM    874  HG  SER    57      49.074  60.787  53.402  1.00  0.00           H  
ATOM    875  C   SER    57      50.034  57.522  55.097  1.00  0.00           C  
ATOM    876  O   SER    57      50.981  57.124  54.437  1.00  0.00           O  
ATOM    877  N   ARG    58      48.989  56.714  55.307  1.00  0.00           N  
ATOM    878  H   ARG    58      48.326  57.185  55.906  1.00  0.00           H  
ATOM    879  CA  ARG    58      48.802  55.287  55.072  1.00  0.00           C  
ATOM    880  HA  ARG    58      49.342  54.675  55.794  1.00  0.00           H  
ATOM    881  CB  ARG    58      47.377  54.952  55.322  1.00  0.00           C  
ATOM    882  HB2 ARG    58      46.799  55.802  54.959  1.00  0.00           H  
ATOM    883  HB3 ARG    58      47.249  54.853  56.400  1.00  0.00           H  
ATOM    884  CG  ARG    58      46.660  53.779  54.548  1.00  0.00           C  
ATOM    885  HG2 ARG    58      47.375  52.959  54.481  1.00  0.00           H  
ATOM    886  HG3 ARG    58      46.448  54.116  53.534  1.00  0.00           H  
ATOM    887  CD  ARG    58      45.288  53.388  55.098  1.00  0.00           C  
ATOM    888  HD2 ARG    58      44.879  54.365  55.354  1.00  0.00           H  
ATOM    889  HD3 ARG    58      45.320  52.583  55.832  1.00  0.00           H  
ATOM    890  NE  ARG    58      44.455  52.776  53.991  1.00  0.00           N  
ATOM    891  HE  ARG    58      43.823  53.410  53.522  1.00  0.00           H  
ATOM    892  CZ  ARG    58      44.396  51.520  53.640  1.00  0.00           C  
ATOM    893  NH1 ARG    58      45.336  50.656  53.830  1.00  0.00           N  
ATOM    894 HH11 ARG    58      46.142  51.018  54.320  1.00  0.00           H  
ATOM    895 HH12 ARG    58      45.205  49.655  53.833  1.00  0.00           H  
ATOM    896  NH2 ARG    58      43.339  51.162  52.972  1.00  0.00           N  
ATOM    897 HH21 ARG    58      43.338  50.199  52.667  1.00  0.00           H  
ATOM    898 HH22 ARG    58      42.579  51.813  52.831  1.00  0.00           H  
ATOM    899  C   ARG    58      49.289  54.786  53.681  1.00  0.00           C  
ATOM    900  O   ARG    58      49.023  55.530  52.686  1.00  0.00           O  
ATOM    901  N   ILE    59      49.705  53.558  53.592  1.00  0.00           N  
ATOM    902  H   ILE    59      49.570  53.033  54.444  1.00  0.00           H  
ATOM    903  CA  ILE    59      49.976  52.823  52.306  1.00  0.00           C  
ATOM    904  HA  ILE    59      50.345  53.525  51.558  1.00  0.00           H  
ATOM    905  CB  ILE    59      51.095  51.837  52.620  1.00  0.00           C  
ATOM    906  HB  ILE    59      50.691  51.153  53.367  1.00  0.00           H  
ATOM    907  CG2 ILE    59      51.417  50.991  51.433  1.00  0.00           C  
ATOM    908 HG21 ILE    59      50.544  50.556  50.946  1.00  0.00           H  
ATOM    909 HG22 ILE    59      51.906  51.664  50.729  1.00  0.00           H  
ATOM    910 HG23 ILE    59      52.134  50.238  51.761  1.00  0.00           H  
ATOM    911  CG1 ILE    59      52.313  52.549  53.199  1.00  0.00           C  
ATOM    912 HG12 ILE    59      52.055  52.972  54.169  1.00  0.00           H  
ATOM    913 HG13 ILE    59      52.615  53.371  52.550  1.00  0.00           H  
ATOM    914  CD1 ILE    59      53.552  51.617  53.446  1.00  0.00           C  
ATOM    915 HD11 ILE    59      54.353  51.543  52.712  1.00  0.00           H  
ATOM    916 HD12 ILE    59      54.115  52.033  54.281  1.00  0.00           H  
ATOM    917 HD13 ILE    59      53.164  50.646  53.754  1.00  0.00           H  
ATOM    918  C   ILE    59      48.580  52.238  51.787  1.00  0.00           C  
ATOM    919  O   ILE    59      48.136  51.215  52.280  1.00  0.00           O  
ATOM    920  N   LEU    60      47.972  52.925  50.881  1.00  0.00           N  
ATOM    921  H   LEU    60      48.466  53.712  50.484  1.00  0.00           H  
ATOM    922  CA  LEU    60      46.717  52.594  50.215  1.00  0.00           C  
ATOM    923  HA  LEU    60      46.056  52.237  51.005  1.00  0.00           H  
ATOM    924  CB  LEU    60      46.087  53.830  49.771  1.00  0.00           C  
ATOM    925  HB2 LEU    60      46.790  54.350  49.120  1.00  0.00           H  
ATOM    926  HB3 LEU    60      45.914  54.388  50.691  1.00  0.00           H  
ATOM    927  CG  LEU    60      44.775  53.676  49.016  1.00  0.00           C  
ATOM    928  HG  LEU    60      44.866  53.011  48.158  1.00  0.00           H  
ATOM    929  CD1 LEU    60      43.628  53.264  49.896  1.00  0.00           C  
ATOM    930 HD11 LEU    60      42.792  53.125  49.211  1.00  0.00           H  
ATOM    931 HD12 LEU    60      43.994  52.338  50.340  1.00  0.00           H  
ATOM    932 HD13 LEU    60      43.343  54.058  50.586  1.00  0.00           H  
ATOM    933  CD2 LEU    60      44.391  55.038  48.552  1.00  0.00           C  
ATOM    934 HD21 LEU    60      43.402  54.917  48.108  1.00  0.00           H  
ATOM    935 HD22 LEU    60      44.469  55.816  49.311  1.00  0.00           H  
ATOM    936 HD23 LEU    60      44.986  55.363  47.698  1.00  0.00           H  
ATOM    937  C   LEU    60      46.894  51.489  49.173  1.00  0.00           C  
ATOM    938  O   LEU    60      46.126  50.530  49.054  1.00  0.00           O  
ATOM    939  N   CYS    61      47.833  51.657  48.257  1.00  0.00           N  
ATOM    940  H   CYS    61      48.398  52.469  48.459  1.00  0.00           H  
ATOM    941  CA  CYS    61      48.262  50.653  47.277  1.00  0.00           C  
ATOM    942  HA  CYS    61      47.744  49.698  47.367  1.00  0.00           H  
ATOM    943  CB  CYS    61      47.836  51.081  45.873  1.00  0.00           C  
ATOM    944  HB2 CYS    61      47.908  50.163  45.289  1.00  0.00           H  
ATOM    945  HB3 CYS    61      48.511  51.886  45.583  1.00  0.00           H  
ATOM    946  SG  CYS    61      46.060  51.538  45.782  1.00  0.00           S  
ATOM    947  HG  CYS    61      46.224  52.611  46.562  1.00  0.00           H  
ATOM    948  C   CYS    61      49.776  50.388  47.315  1.00  0.00           C  
ATOM    949  O   CYS    61      50.507  51.264  47.725  1.00  0.00           O  
ATOM    950  N   LEU    62      50.294  49.231  46.909  1.00  0.00           N  
ATOM    951  H   LEU    62      49.738  48.478  46.529  1.00  0.00           H  
ATOM    952  CA  LEU    62      51.696  48.972  46.780  1.00  0.00           C  
ATOM    953  HA  LEU    62      52.109  49.977  46.691  1.00  0.00           H  
ATOM    954  CB  LEU    62      52.178  48.208  48.119  1.00  0.00           C  
ATOM    955  HB2 LEU    62      51.837  47.191  47.926  1.00  0.00           H  
ATOM    956  HB3 LEU    62      51.593  48.623  48.940  1.00  0.00           H  
ATOM    957  CG  LEU    62      53.653  48.092  48.534  1.00  0.00           C  
ATOM    958  HG  LEU    62      54.282  47.794  47.696  1.00  0.00           H  
ATOM    959  CD1 LEU    62      54.231  49.375  49.260  1.00  0.00           C  
ATOM    960 HD11 LEU    62      54.508  50.096  48.491  1.00  0.00           H  
ATOM    961 HD12 LEU    62      53.537  49.681  50.042  1.00  0.00           H  
ATOM    962 HD13 LEU    62      55.214  49.132  49.661  1.00  0.00           H  
ATOM    963  CD2 LEU    62      53.828  47.008  49.631  1.00  0.00           C  
ATOM    964 HD21 LEU    62      53.328  47.356  50.535  1.00  0.00           H  
ATOM    965 HD22 LEU    62      53.262  46.181  49.203  1.00  0.00           H  
ATOM    966 HD23 LEU    62      54.844  46.689  49.863  1.00  0.00           H  
ATOM    967  C   LEU    62      52.118  48.223  45.595  1.00  0.00           C  
ATOM    968  O   LEU    62      51.486  47.263  45.134  1.00  0.00           O  
ATOM    969  N   ALA    63      53.215  48.743  44.919  1.00  0.00           N  
ATOM    970  H   ALA    63      53.760  49.436  45.412  1.00  0.00           H  
ATOM    971  CA  ALA    63      53.776  48.046  43.750  1.00  0.00           C  
ATOM    972  HA  ALA    63      53.295  47.090  43.543  1.00  0.00           H  
ATOM    973  CB  ALA    63      53.487  48.870  42.435  1.00  0.00           C  
ATOM    974  HB1 ALA    63      53.892  48.532  41.481  1.00  0.00           H  
ATOM    975  HB2 ALA    63      52.405  48.787  42.331  1.00  0.00           H  
ATOM    976  HB3 ALA    63      53.635  49.946  42.522  1.00  0.00           H  
ATOM    977  C   ALA    63      55.250  47.770  43.872  1.00  0.00           C  
ATOM    978  O   ALA    63      55.964  48.343  44.667  1.00  0.00           O  
ATOM    979  N   LEU    64      55.739  46.840  42.953  1.00  0.00           N  
ATOM    980  H   LEU    64      55.095  46.478  42.264  1.00  0.00           H  
ATOM    981  CA  LEU    64      57.146  46.372  42.895  1.00  0.00           C  
ATOM    982  HA  LEU    64      57.711  46.996  43.588  1.00  0.00           H  
ATOM    983  CB  LEU    64      57.328  45.007  43.510  1.00  0.00           C  
ATOM    984  HB2 LEU    64      56.527  44.343  43.184  1.00  0.00           H  
ATOM    985  HB3 LEU    64      57.246  45.049  44.596  1.00  0.00           H  
ATOM    986  CG  LEU    64      58.656  44.236  43.272  1.00  0.00           C  
ATOM    987  HG  LEU    64      58.834  43.884  42.255  1.00  0.00           H  
ATOM    988  CD1 LEU    64      59.962  45.014  43.700  1.00  0.00           C  
ATOM    989 HD11 LEU    64      59.702  45.543  44.618  1.00  0.00           H  
ATOM    990 HD12 LEU    64      60.779  44.340  43.956  1.00  0.00           H  
ATOM    991 HD13 LEU    64      60.307  45.746  42.970  1.00  0.00           H  
ATOM    992  CD2 LEU    64      58.663  42.943  44.119  1.00  0.00           C  
ATOM    993 HD21 LEU    64      58.963  43.178  45.140  1.00  0.00           H  
ATOM    994 HD22 LEU    64      57.664  42.507  44.113  1.00  0.00           H  
ATOM    995 HD23 LEU    64      59.359  42.243  43.655  1.00  0.00           H  
ATOM    996  C   LEU    64      57.614  46.419  41.408  1.00  0.00           C  
ATOM    997  O   LEU    64      57.106  45.686  40.566  1.00  0.00           O  
ATOM    998  N   VAL    65      58.408  47.434  41.116  1.00  0.00           N  
ATOM    999  H   VAL    65      58.916  47.867  41.874  1.00  0.00           H  
ATOM   1000  CA  VAL    65      59.004  47.715  39.818  1.00  0.00           C  
ATOM   1001  HA  VAL    65      58.388  47.154  39.114  1.00  0.00           H  
ATOM   1002  CB  VAL    65      58.975  49.189  39.547  1.00  0.00           C  
ATOM   1003  HB  VAL    65      59.656  49.722  40.211  1.00  0.00           H  
ATOM   1004  CG1 VAL    65      59.329  49.307  38.038  1.00  0.00           C  
ATOM   1005 HG11 VAL    65      58.790  48.590  37.420  1.00  0.00           H  
ATOM   1006 HG12 VAL    65      59.022  50.276  37.645  1.00  0.00           H  
ATOM   1007 HG13 VAL    65      60.392  49.129  37.871  1.00  0.00           H  
ATOM   1008  CG2 VAL    65      57.587  49.909  39.579  1.00  0.00           C  
ATOM   1009 HG21 VAL    65      57.257  49.904  40.617  1.00  0.00           H  
ATOM   1010 HG22 VAL    65      57.632  50.874  39.073  1.00  0.00           H  
ATOM   1011 HG23 VAL    65      56.921  49.233  39.044  1.00  0.00           H  
ATOM   1012  C   VAL    65      60.436  47.212  39.652  1.00  0.00           C  
ATOM   1013  O   VAL    65      61.379  47.743  40.228  1.00  0.00           O  
ATOM   1014  N   HIE    66      60.587  46.167  38.800  1.00  0.00           N  
ATOM   1015  H   HIE    66      59.754  45.715  38.450  1.00  0.00           H  
ATOM   1016  CA  HIE    66      61.805  45.331  38.643  1.00  0.00           C  
ATOM   1017  HA  HIE    66      62.618  45.665  39.287  1.00  0.00           H  
ATOM   1018  CB  HIE    66      61.536  43.872  38.821  1.00  0.00           C  
ATOM   1019  HB2 HIE    66      60.797  43.555  38.085  1.00  0.00           H  
ATOM   1020  HB3 HIE    66      61.104  43.727  39.811  1.00  0.00           H  
ATOM   1021  CG  HIE    66      62.660  42.872  38.578  1.00  0.00           C  
ATOM   1022  ND1 HIE    66      63.992  42.890  39.108  1.00  0.00           N  
ATOM   1023  CE1 HIE    66      64.655  41.819  38.605  1.00  0.00           C  
ATOM   1024  HE1 HIE    66      65.687  41.596  38.831  1.00  0.00           H  
ATOM   1025  NE2 HIE    66      63.832  41.183  37.706  1.00  0.00           N  
ATOM   1026  HE2 HIE    66      64.014  40.330  37.197  1.00  0.00           H  
ATOM   1027  CD2 HIE    66      62.645  41.870  37.641  1.00  0.00           C  
ATOM   1028  HD2 HIE    66      61.789  41.623  37.030  1.00  0.00           H  
ATOM   1029  C   HIE    66      62.401  45.384  37.232  1.00  0.00           C  
ATOM   1030  O   HIE    66      61.695  45.191  36.204  1.00  0.00           O  
ATOM   1031  N   LEU    67      63.580  45.859  37.132  1.00  0.00           N  
ATOM   1032  H   LEU    67      64.164  45.992  37.945  1.00  0.00           H  
ATOM   1033  CA  LEU    67      64.200  46.053  35.814  1.00  0.00           C  
ATOM   1034  HA  LEU    67      63.499  46.022  34.980  1.00  0.00           H  
ATOM   1035  CB  LEU    67      64.838  47.467  35.856  1.00  0.00           C  
ATOM   1036  HB2 LEU    67      65.383  47.513  34.914  1.00  0.00           H  
ATOM   1037  HB3 LEU    67      65.534  47.605  36.684  1.00  0.00           H  
ATOM   1038  CG  LEU    67      63.847  48.643  35.853  1.00  0.00           C  
ATOM   1039  HG  LEU    67      63.073  48.347  35.144  1.00  0.00           H  
ATOM   1040  CD1 LEU    67      63.116  49.031  37.176  1.00  0.00           C  
ATOM   1041 HD11 LEU    67      62.463  49.872  36.943  1.00  0.00           H  
ATOM   1042 HD12 LEU    67      62.496  48.262  37.636  1.00  0.00           H  
ATOM   1043 HD13 LEU    67      63.938  49.337  37.824  1.00  0.00           H  
ATOM   1044  CD2 LEU    67      64.454  49.945  35.295  1.00  0.00           C  
ATOM   1045 HD21 LEU    67      65.124  50.271  36.090  1.00  0.00           H  
ATOM   1046 HD22 LEU    67      64.993  49.704  34.379  1.00  0.00           H  
ATOM   1047 HD23 LEU    67      63.681  50.676  35.058  1.00  0.00           H  
ATOM   1048  C   LEU    67      65.310  44.986  35.443  1.00  0.00           C  
ATOM   1049  O   LEU    67      66.428  45.173  36.000  1.00  0.00           O  
ATOM   1050  N   PRO    68      65.052  43.906  34.699  1.00  0.00           N  
ATOM   1051  CD  PRO    68      63.705  43.589  34.247  1.00  0.00           C  
ATOM   1052  HD2 PRO    68      63.231  44.315  33.586  1.00  0.00           H  
ATOM   1053  HD3 PRO    68      63.112  43.526  35.159  1.00  0.00           H  
ATOM   1054  CG  PRO    68      63.650  42.297  33.479  1.00  0.00           C  
ATOM   1055  HG2 PRO    68      62.996  41.505  33.844  1.00  0.00           H  
ATOM   1056  HG3 PRO    68      63.412  42.435  32.425  1.00  0.00           H  
ATOM   1057  CB  PRO    68      65.149  41.777  33.564  1.00  0.00           C  
ATOM   1058  HB2 PRO    68      65.206  40.724  33.838  1.00  0.00           H  
ATOM   1059  HB3 PRO    68      65.712  42.003  32.658  1.00  0.00           H  
ATOM   1060  CA  PRO    68      65.879  42.725  34.610  1.00  0.00           C  
ATOM   1061  HA  PRO    68      65.872  42.209  35.571  1.00  0.00           H  
ATOM   1062  C   PRO    68      67.391  42.904  34.189  1.00  0.00           C  
ATOM   1063  O   PRO    68      68.192  42.108  34.769  1.00  0.00           O  
ATOM   1064  N   VAL    69      67.756  43.833  33.329  1.00  0.00           N  
ATOM   1065  H   VAL    69      66.998  44.354  32.913  1.00  0.00           H  
ATOM   1066  CA  VAL    69      69.093  43.982  32.745  1.00  0.00           C  
ATOM   1067  HA  VAL    69      69.715  43.094  32.859  1.00  0.00           H  
ATOM   1068  CB  VAL    69      69.067  44.151  31.232  1.00  0.00           C  
ATOM   1069  HB  VAL    69      68.230  44.811  31.004  1.00  0.00           H  
ATOM   1070  CG1 VAL    69      70.325  44.733  30.555  1.00  0.00           C  
ATOM   1071 HG11 VAL    69      71.188  44.298  31.059  1.00  0.00           H  
ATOM   1072 HG12 VAL    69      70.536  44.533  29.505  1.00  0.00           H  
ATOM   1073 HG13 VAL    69      70.439  45.797  30.764  1.00  0.00           H  
ATOM   1074  CG2 VAL    69      68.885  42.747  30.548  1.00  0.00           C  
ATOM   1075 HG21 VAL    69      67.988  42.357  31.028  1.00  0.00           H  
ATOM   1076 HG22 VAL    69      68.811  42.882  29.468  1.00  0.00           H  
ATOM   1077 HG23 VAL    69      69.782  42.141  30.676  1.00  0.00           H  
ATOM   1078  C   VAL    69      69.883  45.138  33.428  1.00  0.00           C  
ATOM   1079  O   VAL    69      70.989  44.925  33.875  1.00  0.00           O  
ATOM   1080  N   GLU    70      69.184  46.287  33.607  1.00  0.00           N  
ATOM   1081  H   GLU    70      68.279  46.421  33.180  1.00  0.00           H  
ATOM   1082  CA  GLU    70      69.729  47.349  34.511  1.00  0.00           C  
ATOM   1083  HA  GLU    70      70.720  47.631  34.154  1.00  0.00           H  
ATOM   1084  CB  GLU    70      68.776  48.488  34.545  1.00  0.00           C  
ATOM   1085  HB2 GLU    70      67.825  48.219  35.006  1.00  0.00           H  
ATOM   1086  HB3 GLU    70      68.551  48.844  33.540  1.00  0.00           H  
ATOM   1087  CG  GLU    70      69.131  49.816  35.292  1.00  0.00           C  
ATOM   1088  HG2 GLU    70      69.562  49.528  36.251  1.00  0.00           H  
ATOM   1089  HG3 GLU    70      68.235  50.417  35.444  1.00  0.00           H  
ATOM   1090  CD  GLU    70      70.145  50.714  34.520  1.00  0.00           C  
ATOM   1091  OE1 GLU    70      70.572  50.288  33.388  1.00  0.00           O  
ATOM   1092  OE2 GLU    70      70.603  51.740  35.035  1.00  0.00           O  
ATOM   1093  C   GLU    70      70.027  46.793  35.956  1.00  0.00           C  
ATOM   1094  O   GLU    70      70.861  47.309  36.708  1.00  0.00           O  
ATOM   1095  N   LYS    71      69.275  45.779  36.371  1.00  0.00           N  
ATOM   1096  H   LYS    71      68.753  45.257  35.681  1.00  0.00           H  
ATOM   1097  CA  LYS    71      69.210  45.104  37.657  1.00  0.00           C  
ATOM   1098  HA  LYS    71      68.345  44.441  37.647  1.00  0.00           H  
ATOM   1099  CB  LYS    71      70.527  44.334  37.856  1.00  0.00           C  
ATOM   1100  HB2 LYS    71      71.310  45.084  37.974  1.00  0.00           H  
ATOM   1101  HB3 LYS    71      70.682  43.704  36.980  1.00  0.00           H  
ATOM   1102  CG  LYS    71      70.525  43.443  39.134  1.00  0.00           C  
ATOM   1103  HG2 LYS    71      69.559  42.943  39.198  1.00  0.00           H  
ATOM   1104  HG3 LYS    71      70.574  44.116  39.991  1.00  0.00           H  
ATOM   1105  CD  LYS    71      71.644  42.389  39.342  1.00  0.00           C  
ATOM   1106  HD2 LYS    71      71.292  41.442  38.932  1.00  0.00           H  
ATOM   1107  HD3 LYS    71      71.686  42.254  40.423  1.00  0.00           H  
ATOM   1108  CE  LYS    71      73.081  42.780  39.028  1.00  0.00           C  
ATOM   1109  HE2 LYS    71      73.094  43.114  37.990  1.00  0.00           H  
ATOM   1110  HE3 LYS    71      73.771  41.937  39.035  1.00  0.00           H  
ATOM   1111  NZ  LYS    71      73.643  43.817  39.985  1.00  0.00           N  
ATOM   1112  HZ1 LYS    71      74.504  44.217  39.642  1.00  0.00           H  
ATOM   1113  HZ2 LYS    71      72.996  44.587  40.083  1.00  0.00           H  
ATOM   1114  HZ3 LYS    71      73.854  43.423  40.890  1.00  0.00           H  
ATOM   1115  C   LYS    71      68.959  46.188  38.717  1.00  0.00           C  
ATOM   1116  O   LYS    71      69.841  46.510  39.473  1.00  0.00           O  
ATOM   1117  N   GLU    72      67.799  46.671  38.652  1.00  0.00           N  
ATOM   1118  H   GLU    72      67.280  46.376  37.838  1.00  0.00           H  
ATOM   1119  CA  GLU    72      67.152  47.703  39.545  1.00  0.00           C  
ATOM   1120  HA  GLU    72      67.856  47.763  40.375  1.00  0.00           H  
ATOM   1121  CB  GLU    72      66.998  49.003  38.719  1.00  0.00           C  
ATOM   1122  HB2 GLU    72      66.309  48.981  37.874  1.00  0.00           H  
ATOM   1123  HB3 GLU    72      67.979  49.214  38.295  1.00  0.00           H  
ATOM   1124  CG  GLU    72      66.515  50.251  39.493  1.00  0.00           C  
ATOM   1125  HG2 GLU    72      65.563  49.932  39.917  1.00  0.00           H  
ATOM   1126  HG3 GLU    72      66.258  51.056  38.804  1.00  0.00           H  
ATOM   1127  CD  GLU    72      67.423  50.710  40.592  1.00  0.00           C  
ATOM   1128  OE1 GLU    72      67.349  50.081  41.670  1.00  0.00           O  
ATOM   1129  OE2 GLU    72      68.121  51.701  40.470  1.00  0.00           O  
ATOM   1130  C   GLU    72      65.847  47.228  40.079  1.00  0.00           C  
ATOM   1131  O   GLU    72      65.159  46.381  39.424  1.00  0.00           O  
ATOM   1132  N   SER    73      65.473  47.693  41.270  1.00  0.00           N  
ATOM   1133  H   SER    73      66.180  48.257  41.718  1.00  0.00           H  
ATOM   1134  CA  SER    73      64.239  47.262  42.018  1.00  0.00           C  
ATOM   1135  HA  SER    73      63.443  47.014  41.316  1.00  0.00           H  
ATOM   1136  CB  SER    73      64.563  46.052  42.860  1.00  0.00           C  
ATOM   1137  HB2 SER    73      63.754  45.877  43.568  1.00  0.00           H  
ATOM   1138  HB3 SER    73      65.534  46.110  43.352  1.00  0.00           H  
ATOM   1139  OG  SER    73      64.685  44.876  42.095  1.00  0.00           O  
ATOM   1140  HG  SER    73      65.588  44.836  41.773  1.00  0.00           H  
ATOM   1141  C   SER    73      63.710  48.402  42.947  1.00  0.00           C  
ATOM   1142  O   SER    73      64.388  48.735  43.857  1.00  0.00           O  
ATOM   1143  N   TRP    74      62.516  48.833  42.699  1.00  0.00           N  
ATOM   1144  H   TRP    74      62.088  48.575  41.821  1.00  0.00           H  
ATOM   1145  CA  TRP    74      61.784  49.796  43.504  1.00  0.00           C  
ATOM   1146  HA  TRP    74      62.399  50.193  44.311  1.00  0.00           H  
ATOM   1147  CB  TRP    74      61.497  50.927  42.488  1.00  0.00           C  
ATOM   1148  HB2 TRP    74      60.935  51.685  43.033  1.00  0.00           H  
ATOM   1149  HB3 TRP    74      60.813  50.644  41.688  1.00  0.00           H  
ATOM   1150  CG  TRP    74      62.647  51.751  41.971  1.00  0.00           C  
ATOM   1151  CD1 TRP    74      63.004  51.581  40.642  1.00  0.00           C  
ATOM   1152  HD1 TRP    74      62.549  50.892  39.947  1.00  0.00           H  
ATOM   1153  NE1 TRP    74      64.096  52.380  40.498  1.00  0.00           N  
ATOM   1154  HE1 TRP    74      64.590  52.394  39.617  1.00  0.00           H  
ATOM   1155  CE2 TRP    74      64.400  53.168  41.624  1.00  0.00           C  
ATOM   1156  CZ2 TRP    74      65.273  54.187  41.944  1.00  0.00           C  
ATOM   1157  HZ2 TRP    74      65.946  54.580  41.197  1.00  0.00           H  
ATOM   1158  CH2 TRP    74      65.338  54.749  43.262  1.00  0.00           C  
ATOM   1159  HH2 TRP    74      66.068  55.532  43.405  1.00  0.00           H  
ATOM   1160  CZ3 TRP    74      64.410  54.257  44.207  1.00  0.00           C  
ATOM   1161  HZ3 TRP    74      64.375  54.763  45.160  1.00  0.00           H  
ATOM   1162  CE3 TRP    74      63.493  53.244  43.935  1.00  0.00           C  
ATOM   1163  HE3 TRP    74      62.709  52.891  44.590  1.00  0.00           H  
ATOM   1164  CD2 TRP    74      63.495  52.688  42.610  1.00  0.00           C  
ATOM   1165  C   TRP    74      60.469  49.247  44.139  1.00  0.00           C  
ATOM   1166  O   TRP    74      59.676  48.659  43.490  1.00  0.00           O  
ATOM   1167  N   ILE    75      60.135  49.837  45.292  1.00  0.00           N  
ATOM   1168  H   ILE    75      60.875  50.386  45.705  1.00  0.00           H  
ATOM   1169  CA  ILE    75      58.821  49.849  45.987  1.00  0.00           C  
ATOM   1170  HA  ILE    75      58.311  49.076  45.413  1.00  0.00           H  
ATOM   1171  CB  ILE    75      59.018  49.376  47.445  1.00  0.00           C  
ATOM   1172  HB  ILE    75      59.791  49.993  47.906  1.00  0.00           H  
ATOM   1173  CG2 ILE    75      57.774  49.540  48.280  1.00  0.00           C  
ATOM   1174 HG21 ILE    75      56.954  49.160  47.670  1.00  0.00           H  
ATOM   1175 HG22 ILE    75      57.882  49.094  49.269  1.00  0.00           H  
ATOM   1176 HG23 ILE    75      57.519  50.591  48.412  1.00  0.00           H  
ATOM   1177  CG1 ILE    75      59.359  47.779  47.482  1.00  0.00           C  
ATOM   1178 HG12 ILE    75      59.742  47.579  48.483  1.00  0.00           H  
ATOM   1179 HG13 ILE    75      60.208  47.571  46.832  1.00  0.00           H  
ATOM   1180  CD1 ILE    75      58.357  46.664  47.137  1.00  0.00           C  
ATOM   1181 HD11 ILE    75      57.417  46.721  47.686  1.00  0.00           H  
ATOM   1182 HD12 ILE    75      58.267  46.691  46.052  1.00  0.00           H  
ATOM   1183 HD13 ILE    75      58.856  45.714  47.330  1.00  0.00           H  
ATOM   1184  C   ILE    75      58.047  51.198  45.797  1.00  0.00           C  
ATOM   1185  O   ILE    75      58.661  52.219  46.079  1.00  0.00           O  
ATOM   1186  N   VAL    76      56.797  51.167  45.402  1.00  0.00           N  
ATOM   1187  H   VAL    76      56.345  50.278  45.244  1.00  0.00           H  
ATOM   1188  CA  VAL    76      55.985  52.283  45.198  1.00  0.00           C  
ATOM   1189  HA  VAL    76      56.613  53.169  45.294  1.00  0.00           H  
ATOM   1190  CB  VAL    76      55.413  52.180  43.824  1.00  0.00           C  
ATOM   1191  HB  VAL    76      54.766  51.304  43.809  1.00  0.00           H  
ATOM   1192  CG1 VAL    76      54.535  53.390  43.462  1.00  0.00           C  
ATOM   1193 HG11 VAL    76      53.792  53.488  44.253  1.00  0.00           H  
ATOM   1194 HG12 VAL    76      55.236  54.225  43.480  1.00  0.00           H  
ATOM   1195 HG13 VAL    76      54.064  53.160  42.506  1.00  0.00           H  
ATOM   1196  CG2 VAL    76      56.349  52.043  42.590  1.00  0.00           C  
ATOM   1197 HG21 VAL    76      57.128  51.364  42.938  1.00  0.00           H  
ATOM   1198 HG22 VAL    76      55.813  51.708  41.701  1.00  0.00           H  
ATOM   1199 HG23 VAL    76      56.798  53.013  42.376  1.00  0.00           H  
ATOM   1200  C   VAL    76      54.871  52.349  46.195  1.00  0.00           C  
ATOM   1201  O   VAL    76      54.005  51.439  46.182  1.00  0.00           O  
ATOM   1202  N   SER    77      54.840  53.285  47.127  1.00  0.00           N  
ATOM   1203  H   SER    77      55.558  53.996  47.129  1.00  0.00           H  
ATOM   1204  CA  SER    77      53.620  53.520  47.990  1.00  0.00           C  
ATOM   1205  HA  SER    77      53.155  52.539  48.092  1.00  0.00           H  
ATOM   1206  CB  SER    77      53.990  53.952  49.396  1.00  0.00           C  
ATOM   1207  HB2 SER    77      54.643  54.823  49.334  1.00  0.00           H  
ATOM   1208  HB3 SER    77      54.536  53.088  49.775  1.00  0.00           H  
ATOM   1209  OG  SER    77      52.823  54.232  50.163  1.00  0.00           O  
ATOM   1210  HG  SER    77      52.628  55.157  50.329  1.00  0.00           H  
ATOM   1211  C   SER    77      52.688  54.515  47.311  1.00  0.00           C  
ATOM   1212  O   SER    77      53.039  55.693  47.156  1.00  0.00           O  
ATOM   1213  N   GLY    78      51.501  54.012  46.934  1.00  0.00           N  
ATOM   1214  H   GLY    78      51.291  53.062  47.204  1.00  0.00           H  
ATOM   1215  CA  GLY    78      50.352  54.809  46.532  1.00  0.00           C  
ATOM   1216  HA2 GLY    78      49.616  54.188  46.021  1.00  0.00           H  
ATOM   1217  HA3 GLY    78      50.614  55.529  45.757  1.00  0.00           H  
ATOM   1218  C   GLY    78      49.743  55.442  47.795  1.00  0.00           C  
ATOM   1219  O   GLY    78      48.970  54.793  48.481  1.00  0.00           O  
ATOM   1220  N   THR    79      50.323  56.545  48.194  1.00  0.00           N  
ATOM   1221  H   THR    79      50.905  57.055  47.544  1.00  0.00           H  
ATOM   1222  CA  THR    79      50.175  57.136  49.625  1.00  0.00           C  
ATOM   1223  HA  THR    79      50.304  56.376  50.396  1.00  0.00           H  
ATOM   1224  CB  THR    79      51.399  57.958  49.881  1.00  0.00           C  
ATOM   1225  HB  THR    79      51.514  58.782  49.178  1.00  0.00           H  
ATOM   1226  CG2 THR    79      51.404  58.507  51.337  1.00  0.00           C  
ATOM   1227 HG21 THR    79      50.586  59.224  51.410  1.00  0.00           H  
ATOM   1228 HG22 THR    79      51.130  57.700  52.016  1.00  0.00           H  
ATOM   1229 HG23 THR    79      52.322  58.990  51.669  1.00  0.00           H  
ATOM   1230  OG1 THR    79      52.569  57.278  49.746  1.00  0.00           O  
ATOM   1231  HG1 THR    79      52.713  57.176  48.803  1.00  0.00           H  
ATOM   1232  C   THR    79      48.894  57.927  49.830  1.00  0.00           C  
ATOM   1233  O   THR    79      48.621  58.859  49.100  1.00  0.00           O  
ATOM   1234  N   GLN    80      48.009  57.623  50.842  1.00  0.00           N  
ATOM   1235  H   GLN    80      48.329  56.940  51.514  1.00  0.00           H  
ATOM   1236  CA  GLN    80      46.612  58.018  50.953  1.00  0.00           C  
ATOM   1237  HA  GLN    80      46.181  57.361  50.199  1.00  0.00           H  
ATOM   1238  CB  GLN    80      46.036  57.695  52.333  1.00  0.00           C  
ATOM   1239  HB2 GLN    80      46.284  58.394  53.132  1.00  0.00           H  
ATOM   1240  HB3 GLN    80      46.349  56.690  52.615  1.00  0.00           H  
ATOM   1241  CG  GLN    80      44.467  57.695  52.256  1.00  0.00           C  
ATOM   1242  HG2 GLN    80      44.127  57.245  51.323  1.00  0.00           H  
ATOM   1243  HG3 GLN    80      44.041  58.695  52.343  1.00  0.00           H  
ATOM   1244  CD  GLN    80      43.907  56.870  53.449  1.00  0.00           C  
ATOM   1245  OE1 GLN    80      43.725  55.705  53.347  1.00  0.00           O  
ATOM   1246  NE2 GLN    80      43.923  57.409  54.625  1.00  0.00           N  
ATOM   1247 HE21 GLN    80      43.876  56.671  55.312  1.00  0.00           H  
ATOM   1248 HE22 GLN    80      44.277  58.355  54.645  1.00  0.00           H  
ATOM   1249  C   GLN    80      46.261  59.510  50.648  1.00  0.00           C  
ATOM   1250  O   GLN    80      45.274  59.833  50.002  1.00  0.00           O  
ATOM   1251  N   SER    81      47.178  60.390  51.030  1.00  0.00           N  
ATOM   1252  H   SER    81      47.933  60.052  51.610  1.00  0.00           H  
ATOM   1253  CA  SER    81      47.084  61.816  50.752  1.00  0.00           C  
ATOM   1254  HA  SER    81      46.222  62.209  51.292  1.00  0.00           H  
ATOM   1255  CB  SER    81      48.343  62.445  51.360  1.00  0.00           C  
ATOM   1256  HB2 SER    81      48.293  62.115  52.398  1.00  0.00           H  
ATOM   1257  HB3 SER    81      48.323  63.527  51.228  1.00  0.00           H  
ATOM   1258  OG  SER    81      49.574  61.866  50.763  1.00  0.00           O  
ATOM   1259  HG  SER    81      50.216  62.552  50.960  1.00  0.00           H  
ATOM   1260  C   SER    81      47.033  61.993  49.187  1.00  0.00           C  
ATOM   1261  O   SER    81      46.034  62.510  48.754  1.00  0.00           O  
ATOM   1262  N   GLY    82      47.976  61.503  48.421  1.00  0.00           N  
ATOM   1263  H   GLY    82      48.697  60.926  48.830  1.00  0.00           H  
ATOM   1264  CA  GLY    82      48.059  61.697  47.027  1.00  0.00           C  
ATOM   1265  HA2 GLY    82      47.310  62.439  46.748  1.00  0.00           H  
ATOM   1266  HA3 GLY    82      47.700  60.769  46.583  1.00  0.00           H  
ATOM   1267  C   GLY    82      49.359  61.985  46.392  1.00  0.00           C  
ATOM   1268  O   GLY    82      49.689  63.098  46.044  1.00  0.00           O  
ATOM   1269  N   THR    83      50.199  60.917  46.251  1.00  0.00           N  
ATOM   1270  H   THR    83      49.782  60.006  46.376  1.00  0.00           H  
ATOM   1271  CA  THR    83      51.600  61.000  45.929  1.00  0.00           C  
ATOM   1272  HA  THR    83      51.615  61.562  44.995  1.00  0.00           H  
ATOM   1273  CB  THR    83      52.341  61.901  46.876  1.00  0.00           C  
ATOM   1274  HB  THR    83      51.865  62.881  46.911  1.00  0.00           H  
ATOM   1275  CG2 THR    83      52.479  61.422  48.341  1.00  0.00           C  
ATOM   1276 HG21 THR    83      53.256  60.667  48.457  1.00  0.00           H  
ATOM   1277 HG22 THR    83      52.717  62.289  48.957  1.00  0.00           H  
ATOM   1278 HG23 THR    83      51.497  61.195  48.757  1.00  0.00           H  
ATOM   1279  OG1 THR    83      53.656  62.115  46.417  1.00  0.00           O  
ATOM   1280  HG1 THR    83      54.027  62.786  46.994  1.00  0.00           H  
ATOM   1281  C   THR    83      52.220  59.550  45.793  1.00  0.00           C  
ATOM   1282  O   THR    83      52.066  58.729  46.705  1.00  0.00           O  
ATOM   1283  N   LEU    84      52.779  59.285  44.655  1.00  0.00           N  
ATOM   1284  H   LEU    84      52.836  59.991  43.934  1.00  0.00           H  
ATOM   1285  CA  LEU    84      53.650  58.060  44.502  1.00  0.00           C  
ATOM   1286  HA  LEU    84      53.168  57.252  45.053  1.00  0.00           H  
ATOM   1287  CB  LEU    84      53.591  57.546  42.977  1.00  0.00           C  
ATOM   1288  HB2 LEU    84      54.227  56.663  42.916  1.00  0.00           H  
ATOM   1289  HB3 LEU    84      54.182  58.305  42.464  1.00  0.00           H  
ATOM   1290  CG  LEU    84      52.294  57.169  42.280  1.00  0.00           C  
ATOM   1291  HG  LEU    84      51.698  58.053  42.055  1.00  0.00           H  
ATOM   1292  CD1 LEU    84      52.438  56.451  40.923  1.00  0.00           C  
ATOM   1293 HD11 LEU    84      52.966  55.531  41.173  1.00  0.00           H  
ATOM   1294 HD12 LEU    84      51.469  56.249  40.467  1.00  0.00           H  
ATOM   1295 HD13 LEU    84      52.863  57.257  40.325  1.00  0.00           H  
ATOM   1296  CD2 LEU    84      51.401  56.301  43.136  1.00  0.00           C  
ATOM   1297 HD21 LEU    84      51.096  56.952  43.955  1.00  0.00           H  
ATOM   1298 HD22 LEU    84      50.460  56.089  42.628  1.00  0.00           H  
ATOM   1299 HD23 LEU    84      51.862  55.328  43.306  1.00  0.00           H  
ATOM   1300  C   LEU    84      54.981  58.277  45.067  1.00  0.00           C  
ATOM   1301  O   LEU    84      55.896  58.843  44.418  1.00  0.00           O  
ATOM   1302  N   LEU    85      55.142  58.014  46.394  1.00  0.00           N  
ATOM   1303  H   LEU    85      54.264  57.919  46.883  1.00  0.00           H  
ATOM   1304  CA  LEU    85      56.418  57.839  47.059  1.00  0.00           C  
ATOM   1305  HA  LEU    85      57.072  58.636  46.704  1.00  0.00           H  
ATOM   1306  CB  LEU    85      56.191  57.848  48.604  1.00  0.00           C  
ATOM   1307  HB2 LEU    85      55.700  56.907  48.852  1.00  0.00           H  
ATOM   1308  HB3 LEU    85      55.457  58.640  48.748  1.00  0.00           H  
ATOM   1309  CG  LEU    85      57.334  58.098  49.562  1.00  0.00           C  
ATOM   1310  HG  LEU    85      56.952  57.947  50.571  1.00  0.00           H  
ATOM   1311  CD1 LEU    85      58.480  57.196  49.277  1.00  0.00           C  
ATOM   1312 HD11 LEU    85      59.172  56.984  50.092  1.00  0.00           H  
ATOM   1313 HD12 LEU    85      58.107  56.181  49.136  1.00  0.00           H  
ATOM   1314 HD13 LEU    85      59.028  57.655  48.454  1.00  0.00           H  
ATOM   1315  CD2 LEU    85      57.853  59.537  49.590  1.00  0.00           C  
ATOM   1316 HD21 LEU    85      57.694  60.095  48.667  1.00  0.00           H  
ATOM   1317 HD22 LEU    85      57.345  60.141  50.342  1.00  0.00           H  
ATOM   1318 HD23 LEU    85      58.905  59.524  49.874  1.00  0.00           H  
ATOM   1319  C   LEU    85      57.118  56.596  46.572  1.00  0.00           C  
ATOM   1320  O   LEU    85      56.464  55.535  46.550  1.00  0.00           O  
ATOM   1321  N   VAL    86      58.339  56.674  46.058  1.00  0.00           N  
ATOM   1322  H   VAL    86      58.827  57.556  46.123  1.00  0.00           H  
ATOM   1323  CA  VAL    86      59.081  55.535  45.577  1.00  0.00           C  
ATOM   1324  HA  VAL    86      58.536  54.614  45.782  1.00  0.00           H  
ATOM   1325  CB  VAL    86      59.305  55.578  44.069  1.00  0.00           C  
ATOM   1326  HB  VAL    86      59.776  56.518  43.782  1.00  0.00           H  
ATOM   1327  CG1 VAL    86      60.139  54.377  43.587  1.00  0.00           C  
ATOM   1328 HG11 VAL    86      60.338  54.447  42.518  1.00  0.00           H  
ATOM   1329 HG12 VAL    86      61.117  54.492  44.054  1.00  0.00           H  
ATOM   1330 HG13 VAL    86      59.538  53.498  43.822  1.00  0.00           H  
ATOM   1331  CG2 VAL    86      57.996  55.539  43.331  1.00  0.00           C  
ATOM   1332 HG21 VAL    86      58.208  55.335  42.282  1.00  0.00           H  
ATOM   1333 HG22 VAL    86      57.419  54.709  43.738  1.00  0.00           H  
ATOM   1334 HG23 VAL    86      57.594  56.551  43.273  1.00  0.00           H  
ATOM   1335  C   VAL    86      60.340  55.433  46.398  1.00  0.00           C  
ATOM   1336  O   VAL    86      60.896  56.363  46.971  1.00  0.00           O  
ATOM   1337  N   ILE    87      60.793  54.209  46.536  1.00  0.00           N  
ATOM   1338  H   ILE    87      60.137  53.539  46.160  1.00  0.00           H  
ATOM   1339  CA  ILE    87      61.807  53.787  47.487  1.00  0.00           C  
ATOM   1340  HA  ILE    87      62.555  54.579  47.458  1.00  0.00           H  
ATOM   1341  CB  ILE    87      61.297  53.718  48.920  1.00  0.00           C  
ATOM   1342  HB  ILE    87      61.099  54.706  49.335  1.00  0.00           H  
ATOM   1343  CG2 ILE    87      59.974  52.795  49.010  1.00  0.00           C  
ATOM   1344 HG21 ILE    87      59.244  53.216  48.318  1.00  0.00           H  
ATOM   1345 HG22 ILE    87      60.240  51.768  48.760  1.00  0.00           H  
ATOM   1346 HG23 ILE    87      59.590  52.898  50.025  1.00  0.00           H  
ATOM   1347  CG1 ILE    87      62.350  53.071  49.912  1.00  0.00           C  
ATOM   1348 HG12 ILE    87      63.290  53.618  49.835  1.00  0.00           H  
ATOM   1349 HG13 ILE    87      62.522  52.019  49.682  1.00  0.00           H  
ATOM   1350  CD1 ILE    87      61.953  53.170  51.473  1.00  0.00           C  
ATOM   1351 HD11 ILE    87      61.428  54.091  51.730  1.00  0.00           H  
ATOM   1352 HD12 ILE    87      61.265  52.349  51.676  1.00  0.00           H  
ATOM   1353 HD13 ILE    87      62.859  53.028  52.062  1.00  0.00           H  
ATOM   1354  C   ILE    87      62.509  52.588  46.959  1.00  0.00           C  
ATOM   1355  O   ILE    87      61.842  51.665  46.482  1.00  0.00           O  
ATOM   1356  N   ASN    88      63.841  52.480  47.035  1.00  0.00           N  
ATOM   1357  H   ASN    88      64.229  53.268  47.534  1.00  0.00           H  
ATOM   1358  CA  ASN    88      64.640  51.299  46.641  1.00  0.00           C  
ATOM   1359  HA  ASN    88      64.313  50.973  45.654  1.00  0.00           H  
ATOM   1360  CB  ASN    88      65.996  51.642  46.277  1.00  0.00           C  
ATOM   1361  HB2 ASN    88      66.555  51.484  47.200  1.00  0.00           H  
ATOM   1362  HB3 ASN    88      66.003  52.693  45.989  1.00  0.00           H  
ATOM   1363  CG  ASN    88      66.534  50.813  45.145  1.00  0.00           C  
ATOM   1364  OD1 ASN    88      67.411  50.002  45.463  1.00  0.00           O  
ATOM   1365  ND2 ASN    88      66.314  51.206  43.937  1.00  0.00           N  
ATOM   1366 HD21 ASN    88      66.707  50.715  43.146  1.00  0.00           H  
ATOM   1367 HD22 ASN    88      65.576  51.834  43.653  1.00  0.00           H  
ATOM   1368  C   ASN    88      64.493  50.132  47.601  1.00  0.00           C  
ATOM   1369  O   ASN    88      64.340  50.355  48.778  1.00  0.00           O  
ATOM   1370  N   THR    89      64.603  48.935  47.028  1.00  0.00           N  
ATOM   1371  H   THR    89      64.864  48.835  46.058  1.00  0.00           H  
ATOM   1372  CA  THR    89      64.601  47.651  47.796  1.00  0.00           C  
ATOM   1373  HA  THR    89      63.849  47.789  48.573  1.00  0.00           H  
ATOM   1374  CB  THR    89      64.355  46.428  46.938  1.00  0.00           C  
ATOM   1375  HB  THR    89      64.423  45.597  47.640  1.00  0.00           H  
ATOM   1376  CG2 THR    89      62.951  46.397  46.231  1.00  0.00           C  
ATOM   1377 HG21 THR    89      62.132  46.438  46.949  1.00  0.00           H  
ATOM   1378 HG22 THR    89      62.767  47.363  45.761  1.00  0.00           H  
ATOM   1379 HG23 THR    89      62.876  45.481  45.645  1.00  0.00           H  
ATOM   1380  OG1 THR    89      65.203  46.400  45.854  1.00  0.00           O  
ATOM   1381  HG1 THR    89      65.368  45.476  45.648  1.00  0.00           H  
ATOM   1382  C   THR    89      65.964  47.358  48.487  1.00  0.00           C  
ATOM   1383  O   THR    89      65.910  46.761  49.564  1.00  0.00           O  
ATOM   1384  N   GLU    90      67.092  47.815  47.869  1.00  0.00           N  
ATOM   1385  H   GLU    90      66.828  48.188  46.968  1.00  0.00           H  
ATOM   1386  CA  GLU    90      68.458  47.561  48.387  1.00  0.00           C  
ATOM   1387  HA  GLU    90      68.526  46.539  48.759  1.00  0.00           H  
ATOM   1388  CB  GLU    90      69.463  47.718  47.204  1.00  0.00           C  
ATOM   1389  HB2 GLU    90      70.425  47.630  47.707  1.00  0.00           H  
ATOM   1390  HB3 GLU    90      69.401  48.685  46.704  1.00  0.00           H  
ATOM   1391  CG  GLU    90      69.256  46.658  46.058  1.00  0.00           C  
ATOM   1392  HG2 GLU    90      69.927  46.780  45.207  1.00  0.00           H  
ATOM   1393  HG3 GLU    90      68.281  46.829  45.603  1.00  0.00           H  
ATOM   1394  CD  GLU    90      69.220  45.233  46.585  1.00  0.00           C  
ATOM   1395  OE1 GLU    90      68.180  44.553  46.466  1.00  0.00           O  
ATOM   1396  OE2 GLU    90      70.240  44.754  47.150  1.00  0.00           O  
ATOM   1397  C   GLU    90      68.699  48.582  49.536  1.00  0.00           C  
ATOM   1398  O   GLU    90      68.605  48.308  50.685  1.00  0.00           O  
ATOM   1399  N   ASP    91      69.039  49.842  49.145  1.00  0.00           N  
ATOM   1400  H   ASP    91      69.065  50.022  48.151  1.00  0.00           H  
ATOM   1401  CA  ASP    91      69.273  50.954  49.973  1.00  0.00           C  
ATOM   1402  HA  ASP    91      69.535  50.657  50.989  1.00  0.00           H  
ATOM   1403  CB  ASP    91      70.482  51.664  49.408  1.00  0.00           C  
ATOM   1404  HB2 ASP    91      70.662  52.552  50.014  1.00  0.00           H  
ATOM   1405  HB3 ASP    91      70.317  52.062  48.407  1.00  0.00           H  
ATOM   1406  CG  ASP    91      71.830  50.840  49.487  1.00  0.00           C  
ATOM   1407  OD1 ASP    91      71.797  49.677  49.975  1.00  0.00           O  
ATOM   1408  OD2 ASP    91      72.835  51.381  49.014  1.00  0.00           O  
ATOM   1409  C   ASP    91      68.059  51.845  50.050  1.00  0.00           C  
ATOM   1410  O   ASP    91      68.080  52.991  49.492  1.00  0.00           O  
ATOM   1411  N   GLY    92      67.131  51.531  50.950  1.00  0.00           N  
ATOM   1412  H   GLY    92      67.206  50.638  51.417  1.00  0.00           H  
ATOM   1413  CA  GLY    92      65.950  52.281  51.388  1.00  0.00           C  
ATOM   1414  HA2 GLY    92      65.564  51.731  52.245  1.00  0.00           H  
ATOM   1415  HA3 GLY    92      65.171  52.246  50.626  1.00  0.00           H  
ATOM   1416  C   GLY    92      66.198  53.730  51.784  1.00  0.00           C  
ATOM   1417  O   GLY    92      65.254  54.432  51.732  1.00  0.00           O  
ATOM   1418  N   LYS    93      67.386  54.275  52.086  1.00  0.00           N  
ATOM   1419  H   LYS    93      68.084  53.559  52.229  1.00  0.00           H  
ATOM   1420  CA  LYS    93      67.799  55.670  51.943  1.00  0.00           C  
ATOM   1421  HA  LYS    93      67.342  56.210  52.772  1.00  0.00           H  
ATOM   1422  CB  LYS    93      69.279  55.951  52.298  1.00  0.00           C  
ATOM   1423  HB2 LYS    93      69.524  55.470  53.245  1.00  0.00           H  
ATOM   1424  HB3 LYS    93      69.366  57.033  52.391  1.00  0.00           H  
ATOM   1425  CG  LYS    93      70.334  55.540  51.239  1.00  0.00           C  
ATOM   1426  HG2 LYS    93      70.176  56.018  50.273  1.00  0.00           H  
ATOM   1427  HG3 LYS    93      70.329  54.465  51.061  1.00  0.00           H  
ATOM   1428  CD  LYS    93      71.808  55.804  51.662  1.00  0.00           C  
ATOM   1429  HD2 LYS    93      72.428  55.420  50.852  1.00  0.00           H  
ATOM   1430  HD3 LYS    93      71.929  55.213  52.570  1.00  0.00           H  
ATOM   1431  CE  LYS    93      72.122  57.287  52.064  1.00  0.00           C  
ATOM   1432  HE2 LYS    93      71.438  57.506  52.884  1.00  0.00           H  
ATOM   1433  HE3 LYS    93      71.967  57.895  51.174  1.00  0.00           H  
ATOM   1434  NZ  LYS    93      73.524  57.425  52.554  1.00  0.00           N  
ATOM   1435  HZ1 LYS    93      74.197  57.073  51.888  1.00  0.00           H  
ATOM   1436  HZ2 LYS    93      73.676  58.411  52.708  1.00  0.00           H  
ATOM   1437  HZ3 LYS    93      73.565  56.967  53.453  1.00  0.00           H  
ATOM   1438  C   LYS    93      67.428  56.369  50.614  1.00  0.00           C  
ATOM   1439  O   LYS    93      67.057  57.464  50.730  1.00  0.00           O  
ATOM   1440  N   LYS    94      67.471  55.673  49.461  1.00  0.00           N  
ATOM   1441  H   LYS    94      67.700  54.705  49.639  1.00  0.00           H  
ATOM   1442  CA  LYS    94      67.027  56.136  48.095  1.00  0.00           C  
ATOM   1443  HA  LYS    94      67.307  57.151  47.816  1.00  0.00           H  
ATOM   1444  CB  LYS    94      67.643  55.191  47.052  1.00  0.00           C  
ATOM   1445  HB2 LYS    94      67.197  55.413  46.083  1.00  0.00           H  
ATOM   1446  HB3 LYS    94      67.496  54.129  47.249  1.00  0.00           H  
ATOM   1447  CG  LYS    94      69.132  55.365  46.801  1.00  0.00           C  
ATOM   1448  HG2 LYS    94      69.781  55.173  47.656  1.00  0.00           H  
ATOM   1449  HG3 LYS    94      69.421  56.361  46.465  1.00  0.00           H  
ATOM   1450  CD  LYS    94      69.533  54.471  45.653  1.00  0.00           C  
ATOM   1451  HD2 LYS    94      70.553  54.729  45.367  1.00  0.00           H  
ATOM   1452  HD3 LYS    94      68.884  54.689  44.805  1.00  0.00           H  
ATOM   1453  CE  LYS    94      69.529  53.019  46.018  1.00  0.00           C  
ATOM   1454  HE2 LYS    94      68.712  52.710  46.670  1.00  0.00           H  
ATOM   1455  HE3 LYS    94      70.460  52.847  46.558  1.00  0.00           H  
ATOM   1456  NZ  LYS    94      69.622  52.101  44.821  1.00  0.00           N  
ATOM   1457  HZ1 LYS    94      70.311  51.372  44.938  1.00  0.00           H  
ATOM   1458  HZ2 LYS    94      68.692  51.820  44.546  1.00  0.00           H  
ATOM   1459  HZ3 LYS    94      69.999  52.529  43.987  1.00  0.00           H  
ATOM   1460  C   LYS    94      65.492  56.070  48.085  1.00  0.00           C  
ATOM   1461  O   LYS    94      64.833  55.009  47.978  1.00  0.00           O  
ATOM   1462  N   ARG    95      64.890  57.294  48.272  1.00  0.00           N  
ATOM   1463  H   ARG    95      65.494  58.101  48.344  1.00  0.00           H  
ATOM   1464  CA  ARG    95      63.417  57.478  48.319  1.00  0.00           C  
ATOM   1465  HA  ARG    95      62.972  56.741  47.651  1.00  0.00           H  
ATOM   1466  CB  ARG    95      62.845  57.120  49.730  1.00  0.00           C  
ATOM   1467  HB2 ARG    95      63.035  56.056  49.872  1.00  0.00           H  
ATOM   1468  HB3 ARG    95      61.773  57.291  49.631  1.00  0.00           H  
ATOM   1469  CG  ARG    95      63.443  57.898  50.878  1.00  0.00           C  
ATOM   1470  HG2 ARG    95      63.292  58.956  50.661  1.00  0.00           H  
ATOM   1471  HG3 ARG    95      64.501  57.639  50.861  1.00  0.00           H  
ATOM   1472  CD  ARG    95      62.838  57.532  52.260  1.00  0.00           C  
ATOM   1473  HD2 ARG    95      61.764  57.378  52.153  1.00  0.00           H  
ATOM   1474  HD3 ARG    95      62.973  58.333  52.987  1.00  0.00           H  
ATOM   1475  NE  ARG    95      63.330  56.187  52.706  1.00  0.00           N  
ATOM   1476  HE  ARG    95      63.912  55.722  52.024  1.00  0.00           H  
ATOM   1477  CZ  ARG    95      63.203  55.713  53.880  1.00  0.00           C  
ATOM   1478  NH1 ARG    95      62.664  56.399  54.910  1.00  0.00           N  
ATOM   1479 HH11 ARG    95      62.253  57.289  54.667  1.00  0.00           H  
ATOM   1480 HH12 ARG    95      62.466  55.852  55.736  1.00  0.00           H  
ATOM   1481  NH2 ARG    95      63.586  54.470  54.149  1.00  0.00           N  
ATOM   1482 HH21 ARG    95      63.427  54.128  55.086  1.00  0.00           H  
ATOM   1483 HH22 ARG    95      63.996  53.956  53.383  1.00  0.00           H  
ATOM   1484  C   ARG    95      63.143  58.927  47.743  1.00  0.00           C  
ATOM   1485  O   ARG    95      63.853  59.890  48.112  1.00  0.00           O  
ATOM   1486  N   HIE    96      62.250  59.038  46.740  1.00  0.00           N  
ATOM   1487  H   HIE    96      61.824  58.187  46.402  1.00  0.00           H  
ATOM   1488  CA  HIE    96      61.773  60.275  46.061  1.00  0.00           C  
ATOM   1489  HA  HIE    96      61.951  61.126  46.718  1.00  0.00           H  
ATOM   1490  CB  HIE    96      62.576  60.412  44.748  1.00  0.00           C  
ATOM   1491  HB2 HIE    96      63.593  60.709  45.003  1.00  0.00           H  
ATOM   1492  HB3 HIE    96      62.221  61.349  44.319  1.00  0.00           H  
ATOM   1493  CG  HIE    96      62.383  59.245  43.799  1.00  0.00           C  
ATOM   1494  ND1 HIE    96      62.883  57.928  43.933  1.00  0.00           N  
ATOM   1495  CE1 HIE    96      62.313  57.172  42.990  1.00  0.00           C  
ATOM   1496  HE1 HIE    96      62.342  56.094  43.034  1.00  0.00           H  
ATOM   1497  NE2 HIE    96      61.601  57.977  42.210  1.00  0.00           N  
ATOM   1498  HE2 HIE    96      60.932  57.724  41.498  1.00  0.00           H  
ATOM   1499  CD2 HIE    96      61.667  59.224  42.666  1.00  0.00           C  
ATOM   1500  HD2 HIE    96      61.126  60.103  42.348  1.00  0.00           H  
ATOM   1501  C   HIE    96      60.253  60.107  45.754  1.00  0.00           C  
ATOM   1502  O   HIE    96      59.765  59.081  45.581  1.00  0.00           O  
ATOM   1503  N   THR    97      59.663  61.270  45.382  1.00  0.00           N  
ATOM   1504  H   THR    97      60.152  62.153  45.412  1.00  0.00           H  
ATOM   1505  CA  THR    97      58.255  61.332  44.847  1.00  0.00           C  
ATOM   1506  HA  THR    97      57.752  60.442  45.226  1.00  0.00           H  
ATOM   1507  CB  THR    97      57.477  62.512  45.416  1.00  0.00           C  
ATOM   1508  HB  THR    97      56.492  62.623  44.962  1.00  0.00           H  
ATOM   1509  CG2 THR    97      57.212  62.375  46.891  1.00  0.00           C  
ATOM   1510 HG21 THR    97      58.121  62.084  47.417  1.00  0.00           H  
ATOM   1511 HG22 THR    97      56.784  63.240  47.397  1.00  0.00           H  
ATOM   1512 HG23 THR    97      56.593  61.487  47.022  1.00  0.00           H  
ATOM   1513  OG1 THR    97      58.137  63.749  45.178  1.00  0.00           O  
ATOM   1514  HG1 THR    97      58.531  63.694  44.304  1.00  0.00           H  
ATOM   1515  C   THR    97      58.300  61.351  43.274  1.00  0.00           C  
ATOM   1516  O   THR    97      58.730  62.349  42.681  1.00  0.00           O  
ATOM   1517  N   LEU    98      57.722  60.363  42.630  1.00  0.00           N  
ATOM   1518  H   LEU    98      57.503  59.618  43.276  1.00  0.00           H  
ATOM   1519  CA  LEU    98      57.450  60.184  41.253  1.00  0.00           C  
ATOM   1520  HA  LEU    98      58.319  60.473  40.660  1.00  0.00           H  
ATOM   1521  CB  LEU    98      56.998  58.718  40.988  1.00  0.00           C  
ATOM   1522  HB2 LEU    98      55.986  58.581  41.371  1.00  0.00           H  
ATOM   1523  HB3 LEU    98      57.724  58.012  41.392  1.00  0.00           H  
ATOM   1524  CG  LEU    98      56.952  58.300  39.424  1.00  0.00           C  
ATOM   1525  HG  LEU    98      56.299  58.958  38.851  1.00  0.00           H  
ATOM   1526  CD1 LEU    98      58.225  58.265  38.632  1.00  0.00           C  
ATOM   1527 HD11 LEU    98      58.590  59.289  38.561  1.00  0.00           H  
ATOM   1528 HD12 LEU    98      58.947  57.738  39.256  1.00  0.00           H  
ATOM   1529 HD13 LEU    98      58.117  57.755  37.675  1.00  0.00           H  
ATOM   1530  CD2 LEU    98      56.312  56.931  39.413  1.00  0.00           C  
ATOM   1531 HD21 LEU    98      56.062  56.519  38.435  1.00  0.00           H  
ATOM   1532 HD22 LEU    98      57.057  56.240  39.808  1.00  0.00           H  
ATOM   1533 HD23 LEU    98      55.371  56.922  39.963  1.00  0.00           H  
ATOM   1534  C   LEU    98      56.283  61.099  40.694  1.00  0.00           C  
ATOM   1535  O   LEU    98      56.366  61.723  39.678  1.00  0.00           O  
ATOM   1536  N   GLU    99      55.139  61.062  41.391  1.00  0.00           N  
ATOM   1537  H   GLU    99      55.100  60.562  42.268  1.00  0.00           H  
ATOM   1538  CA  GLU    99      54.037  61.933  40.988  1.00  0.00           C  
ATOM   1539  HA  GLU    99      54.387  62.835  40.485  1.00  0.00           H  
ATOM   1540  CB  GLU    99      53.142  61.223  39.934  1.00  0.00           C  
ATOM   1541  HB2 GLU    99      53.060  60.239  40.395  1.00  0.00           H  
ATOM   1542  HB3 GLU    99      53.785  61.105  39.063  1.00  0.00           H  
ATOM   1543  CG  GLU    99      51.732  61.574  39.583  1.00  0.00           C  
ATOM   1544  HG2 GLU    99      51.230  61.704  40.541  1.00  0.00           H  
ATOM   1545  HG3 GLU    99      51.266  60.755  39.034  1.00  0.00           H  
ATOM   1546  CD  GLU    99      51.602  62.866  38.845  1.00  0.00           C  
ATOM   1547  OE1 GLU    99      52.362  63.843  39.120  1.00  0.00           O  
ATOM   1548  OE2 GLU    99      50.770  62.894  37.882  1.00  0.00           O  
ATOM   1549  C   GLU    99      53.297  62.404  42.249  1.00  0.00           C  
ATOM   1550  O   GLU    99      52.773  61.564  42.927  1.00  0.00           O  
ATOM   1551  N   LYS   100      53.189  63.712  42.481  1.00  0.00           N  
ATOM   1552  H   LYS   100      53.567  64.336  41.783  1.00  0.00           H  
ATOM   1553  CA  LYS   100      52.107  64.126  43.461  1.00  0.00           C  
ATOM   1554  HA  LYS   100      52.026  63.362  44.234  1.00  0.00           H  
ATOM   1555  CB  LYS   100      52.541  65.450  44.152  1.00  0.00           C  
ATOM   1556  HB2 LYS   100      52.722  66.163  43.348  1.00  0.00           H  
ATOM   1557  HB3 LYS   100      53.462  65.432  44.735  1.00  0.00           H  
ATOM   1558  CG  LYS   100      51.445  66.045  45.039  1.00  0.00           C  
ATOM   1559  HG2 LYS   100      51.244  65.324  45.832  1.00  0.00           H  
ATOM   1560  HG3 LYS   100      50.517  65.983  44.472  1.00  0.00           H  
ATOM   1561  CD  LYS   100      51.682  67.426  45.536  1.00  0.00           C  
ATOM   1562  HD2 LYS   100      51.821  68.048  44.652  1.00  0.00           H  
ATOM   1563  HD3 LYS   100      52.620  67.515  46.084  1.00  0.00           H  
ATOM   1564  CE  LYS   100      50.564  67.847  46.441  1.00  0.00           C  
ATOM   1565  HE2 LYS   100      50.932  68.290  47.367  1.00  0.00           H  
ATOM   1566  HE3 LYS   100      50.136  66.934  46.854  1.00  0.00           H  
ATOM   1567  NZ  LYS   100      49.628  68.743  45.743  1.00  0.00           N  
ATOM   1568  HZ1 LYS   100      50.124  69.518  45.327  1.00  0.00           H  
ATOM   1569  HZ2 LYS   100      49.099  68.215  45.064  1.00  0.00           H  
ATOM   1570  HZ3 LYS   100      48.865  69.063  46.322  1.00  0.00           H  
ATOM   1571  C   LYS   100      50.713  64.059  42.795  1.00  0.00           C  
ATOM   1572  O   LYS   100      50.403  64.768  41.827  1.00  0.00           O  
ATOM   1573  N   MET   101      50.023  62.913  43.024  1.00  0.00           N  
ATOM   1574  H   MET   101      50.475  62.327  43.711  1.00  0.00           H  
ATOM   1575  CA  MET   101      48.814  62.441  42.379  1.00  0.00           C  
ATOM   1576  HA  MET   101      48.724  62.751  41.338  1.00  0.00           H  
ATOM   1577  CB  MET   101      48.853  60.875  42.483  1.00  0.00           C  
ATOM   1578  HB2 MET   101      48.550  60.565  43.483  1.00  0.00           H  
ATOM   1579  HB3 MET   101      49.839  60.500  42.210  1.00  0.00           H  
ATOM   1580  CG  MET   101      47.874  60.128  41.571  1.00  0.00           C  
ATOM   1581  HG2 MET   101      46.859  60.514  41.660  1.00  0.00           H  
ATOM   1582  HG3 MET   101      47.746  59.096  41.898  1.00  0.00           H  
ATOM   1583  SD  MET   101      48.497  60.050  39.836  1.00  0.00           S  
ATOM   1584  CE  MET   101      47.105  59.130  39.090  1.00  0.00           C  
ATOM   1585  HE1 MET   101      47.099  59.228  38.004  1.00  0.00           H  
ATOM   1586  HE2 MET   101      47.184  58.133  39.523  1.00  0.00           H  
ATOM   1587  HE3 MET   101      46.211  59.636  39.456  1.00  0.00           H  
ATOM   1588  C   MET   101      47.649  63.109  43.126  1.00  0.00           C  
ATOM   1589  O   MET   101      47.118  62.759  44.188  1.00  0.00           O  
ATOM   1590  N   THR   102      47.069  64.044  42.434  1.00  0.00           N  
ATOM   1591  H   THR   102      47.580  64.622  41.782  1.00  0.00           H  
ATOM   1592  CA  THR   102      45.702  64.511  42.733  1.00  0.00           C  
ATOM   1593  HA  THR   102      45.668  64.836  43.772  1.00  0.00           H  
ATOM   1594  CB  THR   102      45.375  65.676  41.863  1.00  0.00           C  
ATOM   1595  HB  THR   102      45.065  65.337  40.874  1.00  0.00           H  
ATOM   1596  CG2 THR   102      44.138  66.327  42.478  1.00  0.00           C  
ATOM   1597 HG21 THR   102      43.216  65.821  42.191  1.00  0.00           H  
ATOM   1598 HG22 THR   102      44.251  66.430  43.557  1.00  0.00           H  
ATOM   1599 HG23 THR   102      44.153  67.342  42.082  1.00  0.00           H  
ATOM   1600  OG1 THR   102      46.424  66.555  41.785  1.00  0.00           O  
ATOM   1601  HG1 THR   102      45.972  67.200  41.237  1.00  0.00           H  
ATOM   1602  C   THR   102      44.680  63.396  42.594  1.00  0.00           C  
ATOM   1603  O   THR   102      43.861  63.195  43.464  1.00  0.00           O  
ATOM   1604  N   ASP   103      44.773  62.548  41.563  1.00  0.00           N  
ATOM   1605  H   ASP   103      45.493  62.780  40.894  1.00  0.00           H  
ATOM   1606  CA  ASP   103      43.678  61.667  41.171  1.00  0.00           C  
ATOM   1607  HA  ASP   103      42.810  62.297  41.362  1.00  0.00           H  
ATOM   1608  CB  ASP   103      43.667  61.548  39.625  1.00  0.00           C  
ATOM   1609  HB2 ASP   103      44.506  60.990  39.210  1.00  0.00           H  
ATOM   1610  HB3 ASP   103      43.814  62.557  39.242  1.00  0.00           H  
ATOM   1611  CG  ASP   103      42.345  61.005  39.130  1.00  0.00           C  
ATOM   1612  OD1 ASP   103      42.430  60.312  38.126  1.00  0.00           O  
ATOM   1613  OD2 ASP   103      41.336  61.334  39.756  1.00  0.00           O  
ATOM   1614  C   ASP   103      43.631  60.355  41.908  1.00  0.00           C  
ATOM   1615  O   ASP   103      44.622  59.630  41.919  1.00  0.00           O  
ATOM   1616  N   SER   104      42.567  60.004  42.576  1.00  0.00           N  
ATOM   1617  H   SER   104      41.744  60.586  42.515  1.00  0.00           H  
ATOM   1618  CA  SER   104      42.450  58.918  43.586  1.00  0.00           C  
ATOM   1619  HA  SER   104      43.064  59.226  44.433  1.00  0.00           H  
ATOM   1620  CB  SER   104      41.058  58.789  44.202  1.00  0.00           C  
ATOM   1621  HB2 SER   104      40.279  58.685  43.447  1.00  0.00           H  
ATOM   1622  HB3 SER   104      40.853  59.584  44.919  1.00  0.00           H  
ATOM   1623  OG  SER   104      41.084  57.634  45.032  1.00  0.00           O  
ATOM   1624  HG  SER   104      40.226  57.208  45.092  1.00  0.00           H  
ATOM   1625  C   SER   104      42.978  57.557  43.090  1.00  0.00           C  
ATOM   1626  O   SER   104      42.368  56.957  42.217  1.00  0.00           O  
ATOM   1627  N   VAL   105      44.016  56.970  43.733  1.00  0.00           N  
ATOM   1628  H   VAL   105      44.264  57.264  44.667  1.00  0.00           H  
ATOM   1629  CA  VAL   105      44.757  55.783  43.301  1.00  0.00           C  
ATOM   1630  HA  VAL   105      44.939  55.674  42.232  1.00  0.00           H  
ATOM   1631  CB  VAL   105      46.178  55.809  43.807  1.00  0.00           C  
ATOM   1632  HB  VAL   105      46.226  55.821  44.896  1.00  0.00           H  
ATOM   1633  CG1 VAL   105      46.971  54.576  43.341  1.00  0.00           C  
ATOM   1634 HG11 VAL   105      46.844  54.499  42.261  1.00  0.00           H  
ATOM   1635 HG12 VAL   105      47.986  54.510  43.733  1.00  0.00           H  
ATOM   1636 HG13 VAL   105      46.376  53.779  43.787  1.00  0.00           H  
ATOM   1637  CG2 VAL   105      47.031  57.018  43.286  1.00  0.00           C  
ATOM   1638 HG21 VAL   105      46.611  57.893  43.782  1.00  0.00           H  
ATOM   1639 HG22 VAL   105      48.105  56.997  43.475  1.00  0.00           H  
ATOM   1640 HG23 VAL   105      46.840  57.073  42.214  1.00  0.00           H  
ATOM   1641  C   VAL   105      44.040  54.505  43.747  1.00  0.00           C  
ATOM   1642  O   VAL   105      43.993  54.213  44.937  1.00  0.00           O  
ATOM   1643  N   THR   106      43.540  53.724  42.848  1.00  0.00           N  
ATOM   1644  H   THR   106      43.700  53.874  41.862  1.00  0.00           H  
ATOM   1645  CA  THR   106      42.794  52.506  43.190  1.00  0.00           C  
ATOM   1646  HA  THR   106      42.466  52.460  44.229  1.00  0.00           H  
ATOM   1647  CB  THR   106      41.474  52.403  42.369  1.00  0.00           C  
ATOM   1648  HB  THR   106      41.649  52.069  41.346  1.00  0.00           H  
ATOM   1649  CG2 THR   106      40.419  51.385  42.945  1.00  0.00           C  
ATOM   1650 HG21 THR   106      40.887  50.432  43.190  1.00  0.00           H  
ATOM   1651 HG22 THR   106      39.912  51.685  43.862  1.00  0.00           H  
ATOM   1652 HG23 THR   106      39.666  51.114  42.204  1.00  0.00           H  
ATOM   1653  OG1 THR   106      40.796  53.633  42.281  1.00  0.00           O  
ATOM   1654  HG1 THR   106      41.433  54.329  42.105  1.00  0.00           H  
ATOM   1655  C   THR   106      43.534  51.234  42.988  1.00  0.00           C  
ATOM   1656  O   THR   106      43.522  50.322  43.864  1.00  0.00           O  
ATOM   1657  N   CYS   107      44.196  51.092  41.817  1.00  0.00           N  
ATOM   1658  H   CYS   107      44.173  51.818  41.115  1.00  0.00           H  
ATOM   1659  CA  CYS   107      44.809  49.889  41.318  1.00  0.00           C  
ATOM   1660  HA  CYS   107      44.753  49.166  42.131  1.00  0.00           H  
ATOM   1661  CB  CYS   107      43.942  49.270  40.268  1.00  0.00           C  
ATOM   1662  HB2 CYS   107      43.943  49.809  39.320  1.00  0.00           H  
ATOM   1663  HB3 CYS   107      42.945  49.139  40.688  1.00  0.00           H  
ATOM   1664  SG  CYS   107      44.644  47.747  39.827  1.00  0.00           S  
ATOM   1665  HG  CYS   107      44.061  47.108  40.846  1.00  0.00           H  
ATOM   1666  C   CYS   107      46.334  50.127  40.998  1.00  0.00           C  
ATOM   1667  O   CYS   107      46.611  51.036  40.279  1.00  0.00           O  
ATOM   1668  N   LEU   108      47.258  49.374  41.546  1.00  0.00           N  
ATOM   1669  H   LEU   108      46.977  48.626  42.163  1.00  0.00           H  
ATOM   1670  CA  LEU   108      48.697  49.717  41.509  1.00  0.00           C  
ATOM   1671  HA  LEU   108      48.720  50.385  40.648  1.00  0.00           H  
ATOM   1672  CB  LEU   108      49.105  50.460  42.698  1.00  0.00           C  
ATOM   1673  HB2 LEU   108      49.219  49.756  43.522  1.00  0.00           H  
ATOM   1674  HB3 LEU   108      48.366  51.230  42.920  1.00  0.00           H  
ATOM   1675  CG  LEU   108      50.503  51.068  42.404  1.00  0.00           C  
ATOM   1676  HG  LEU   108      51.084  50.420  41.748  1.00  0.00           H  
ATOM   1677  CD1 LEU   108      50.498  52.376  41.640  1.00  0.00           C  
ATOM   1678 HD11 LEU   108      50.120  53.221  42.216  1.00  0.00           H  
ATOM   1679 HD12 LEU   108      51.540  52.508  41.351  1.00  0.00           H  
ATOM   1680 HD13 LEU   108      49.934  52.280  40.712  1.00  0.00           H  
ATOM   1681  CD2 LEU   108      51.096  51.382  43.757  1.00  0.00           C  
ATOM   1682 HD21 LEU   108      50.399  52.058  44.253  1.00  0.00           H  
ATOM   1683 HD22 LEU   108      51.240  50.524  44.415  1.00  0.00           H  
ATOM   1684 HD23 LEU   108      52.075  51.826  43.581  1.00  0.00           H  
ATOM   1685  C   LEU   108      49.461  48.440  41.316  1.00  0.00           C  
ATOM   1686  O   LEU   108      49.532  47.500  42.055  1.00  0.00           O  
ATOM   1687  N   TYR   109      50.099  48.321  40.139  1.00  0.00           N  
ATOM   1688  H   TYR   109      50.071  49.154  39.568  1.00  0.00           H  
ATOM   1689  CA  TYR   109      50.702  47.130  39.549  1.00  0.00           C  
ATOM   1690  HA  TYR   109      51.032  46.418  40.305  1.00  0.00           H  
ATOM   1691  CB  TYR   109      49.566  46.411  38.847  1.00  0.00           C  
ATOM   1692  HB2 TYR   109      49.493  46.836  37.846  1.00  0.00           H  
ATOM   1693  HB3 TYR   109      48.632  46.685  39.338  1.00  0.00           H  
ATOM   1694  CG  TYR   109      49.852  44.927  38.812  1.00  0.00           C  
ATOM   1695  CD1 TYR   109      50.241  44.398  37.649  1.00  0.00           C  
ATOM   1696  HD1 TYR   109      50.519  45.042  36.827  1.00  0.00           H  
ATOM   1697  CE1 TYR   109      50.290  42.989  37.543  1.00  0.00           C  
ATOM   1698  HE1 TYR   109      50.600  42.505  36.629  1.00  0.00           H  
ATOM   1699  CZ  TYR   109      50.093  42.173  38.688  1.00  0.00           C  
ATOM   1700  OH  TYR   109      50.201  40.820  38.608  1.00  0.00           O  
ATOM   1701  HH  TYR   109      50.668  40.583  37.804  1.00  0.00           H  
ATOM   1702  CE2 TYR   109      49.592  42.744  39.867  1.00  0.00           C  
ATOM   1703  HE2 TYR   109      49.286  42.092  40.672  1.00  0.00           H  
ATOM   1704  CD2 TYR   109      49.481  44.145  39.918  1.00  0.00           C  
ATOM   1705  HD2 TYR   109      49.056  44.588  40.807  1.00  0.00           H  
ATOM   1706  C   TYR   109      51.911  47.480  38.649  1.00  0.00           C  
ATOM   1707  O   TYR   109      51.912  48.534  38.070  1.00  0.00           O  
ATOM   1708  N   CYS   110      52.806  46.521  38.397  1.00  0.00           N  
ATOM   1709  H   CYS   110      52.586  45.593  38.731  1.00  0.00           H  
ATOM   1710  CA  CYS   110      53.802  46.555  37.376  1.00  0.00           C  
ATOM   1711  HA  CYS   110      53.785  47.497  36.827  1.00  0.00           H  
ATOM   1712  CB  CYS   110      55.256  46.446  37.927  1.00  0.00           C  
ATOM   1713  HB2 CYS   110      55.623  45.420  37.945  1.00  0.00           H  
ATOM   1714  HB3 CYS   110      55.343  46.766  38.965  1.00  0.00           H  
ATOM   1715  SG  CYS   110      56.333  47.536  36.870  1.00  0.00           S  
ATOM   1716  HG  CYS   110      56.601  46.645  35.911  1.00  0.00           H  
ATOM   1717  C   CYS   110      53.629  45.378  36.484  1.00  0.00           C  
ATOM   1718  O   CYS   110      53.400  44.247  36.918  1.00  0.00           O  
ATOM   1719  N   ASN   111      53.779  45.476  35.138  1.00  0.00           N  
ATOM   1720  H   ASN   111      54.148  46.326  34.736  1.00  0.00           H  
ATOM   1721  CA  ASN   111      53.561  44.375  34.159  1.00  0.00           C  
ATOM   1722  HA  ASN   111      53.983  43.519  34.686  1.00  0.00           H  
ATOM   1723  CB  ASN   111      52.063  44.208  33.951  1.00  0.00           C  
ATOM   1724  HB2 ASN   111      51.669  44.877  33.186  1.00  0.00           H  
ATOM   1725  HB3 ASN   111      51.561  44.515  34.868  1.00  0.00           H  
ATOM   1726  CG  ASN   111      51.825  42.716  33.764  1.00  0.00           C  
ATOM   1727  OD1 ASN   111      52.091  41.939  34.658  1.00  0.00           O  
ATOM   1728  ND2 ASN   111      51.643  42.364  32.568  1.00  0.00           N  
ATOM   1729 HD21 ASN   111      51.716  41.377  32.370  1.00  0.00           H  
ATOM   1730 HD22 ASN   111      51.606  43.025  31.806  1.00  0.00           H  
ATOM   1731  C   ASN   111      54.357  44.568  32.884  1.00  0.00           C  
ATOM   1732  O   ASN   111      54.333  45.638  32.228  1.00  0.00           O  
ATOM   1733  N   SER   112      54.889  43.397  32.391  1.00  0.00           N  
ATOM   1734  H   SER   112      54.542  42.550  32.818  1.00  0.00           H  
ATOM   1735  CA  SER   112      55.711  43.205  31.159  1.00  0.00           C  
ATOM   1736  HA  SER   112      56.289  44.121  31.038  1.00  0.00           H  
ATOM   1737  CB  SER   112      56.712  42.136  31.349  1.00  0.00           C  
ATOM   1738  HB2 SER   112      56.191  41.186  31.239  1.00  0.00           H  
ATOM   1739  HB3 SER   112      57.284  42.276  32.266  1.00  0.00           H  
ATOM   1740  OG  SER   112      57.786  42.151  30.351  1.00  0.00           O  
ATOM   1741  HG  SER   112      58.446  42.820  30.546  1.00  0.00           H  
ATOM   1742  C   SER   112      54.898  43.035  29.900  1.00  0.00           C  
ATOM   1743  O   SER   112      54.069  42.137  29.941  1.00  0.00           O  
ATOM   1744  N   PHE   113      55.111  43.817  28.835  1.00  0.00           N  
ATOM   1745  H   PHE   113      55.860  44.493  28.887  1.00  0.00           H  
ATOM   1746  CA  PHE   113      54.375  43.827  27.614  1.00  0.00           C  
ATOM   1747  HA  PHE   113      53.802  42.920  27.421  1.00  0.00           H  
ATOM   1748  CB  PHE   113      53.301  44.873  27.465  1.00  0.00           C  
ATOM   1749  HB2 PHE   113      52.774  44.706  26.525  1.00  0.00           H  
ATOM   1750  HB3 PHE   113      53.841  45.816  27.555  1.00  0.00           H  
ATOM   1751  CG  PHE   113      52.263  44.756  28.602  1.00  0.00           C  
ATOM   1752  CD1 PHE   113      51.282  43.702  28.571  1.00  0.00           C  
ATOM   1753  HD1 PHE   113      51.221  42.964  27.786  1.00  0.00           H  
ATOM   1754  CE1 PHE   113      50.197  43.823  29.450  1.00  0.00           C  
ATOM   1755  HE1 PHE   113      49.398  43.097  29.426  1.00  0.00           H  
ATOM   1756  CZ  PHE   113      50.080  44.852  30.394  1.00  0.00           C  
ATOM   1757  HZ  PHE   113      49.264  44.818  31.101  1.00  0.00           H  
ATOM   1758  CE2 PHE   113      51.117  45.822  30.484  1.00  0.00           C  
ATOM   1759  HE2 PHE   113      50.951  46.697  31.095  1.00  0.00           H  
ATOM   1760  CD2 PHE   113      52.115  45.795  29.507  1.00  0.00           C  
ATOM   1761  HD2 PHE   113      52.776  46.647  29.577  1.00  0.00           H  
ATOM   1762  C   PHE   113      55.315  43.896  26.427  1.00  0.00           C  
ATOM   1763  O   PHE   113      56.340  44.586  26.399  1.00  0.00           O  
ATOM   1764  N   SER   114      55.059  43.212  25.351  1.00  0.00           N  
ATOM   1765  H   SER   114      54.132  42.825  25.242  1.00  0.00           H  
ATOM   1766  CA  SER   114      55.961  43.264  24.156  1.00  0.00           C  
ATOM   1767  HA  SER   114      56.684  44.077  24.220  1.00  0.00           H  
ATOM   1768  CB  SER   114      56.806  41.951  24.075  1.00  0.00           C  
ATOM   1769  HB2 SER   114      56.054  41.161  24.082  1.00  0.00           H  
ATOM   1770  HB3 SER   114      57.391  41.707  24.962  1.00  0.00           H  
ATOM   1771  OG  SER   114      57.502  41.878  22.865  1.00  0.00           O  
ATOM   1772  HG  SER   114      57.616  40.928  22.785  1.00  0.00           H  
ATOM   1773  C   SER   114      55.118  43.529  22.870  1.00  0.00           C  
ATOM   1774  O   SER   114      54.035  42.983  22.678  1.00  0.00           O  
ATOM   1775  N   LYS   115      55.622  44.397  22.063  1.00  0.00           N  
ATOM   1776  H   LYS   115      56.565  44.738  22.184  1.00  0.00           H  
ATOM   1777  CA  LYS   115      55.165  44.602  20.631  1.00  0.00           C  
ATOM   1778  HA  LYS   115      54.086  44.672  20.765  1.00  0.00           H  
ATOM   1779  CB  LYS   115      55.724  45.980  20.169  1.00  0.00           C  
ATOM   1780  HB2 LYS   115      56.814  45.959  20.160  1.00  0.00           H  
ATOM   1781  HB3 LYS   115      55.377  46.730  20.880  1.00  0.00           H  
ATOM   1782  CG  LYS   115      55.302  46.441  18.817  1.00  0.00           C  
ATOM   1783  HG2 LYS   115      54.218  46.488  18.716  1.00  0.00           H  
ATOM   1784  HG3 LYS   115      55.545  45.652  18.106  1.00  0.00           H  
ATOM   1785  CD  LYS   115      55.950  47.778  18.405  1.00  0.00           C  
ATOM   1786  HD2 LYS   115      57.018  47.691  18.203  1.00  0.00           H  
ATOM   1787  HD3 LYS   115      55.908  48.415  19.288  1.00  0.00           H  
ATOM   1788  CE  LYS   115      55.245  48.436  17.252  1.00  0.00           C  
ATOM   1789  HE2 LYS   115      55.631  49.455  17.265  1.00  0.00           H  
ATOM   1790  HE3 LYS   115      54.176  48.513  17.454  1.00  0.00           H  
ATOM   1791  NZ  LYS   115      55.479  47.765  15.926  1.00  0.00           N  
ATOM   1792  HZ1 LYS   115      54.956  48.274  15.227  1.00  0.00           H  
ATOM   1793  HZ2 LYS   115      56.424  47.856  15.581  1.00  0.00           H  
ATOM   1794  HZ3 LYS   115      55.243  46.786  15.853  1.00  0.00           H  
ATOM   1795  C   LYS   115      55.469  43.412  19.670  1.00  0.00           C  
ATOM   1796  O   LYS   115      54.430  42.909  19.197  1.00  0.00           O  
ATOM   1797  N   GLN   116      56.729  42.967  19.440  1.00  0.00           N  
ATOM   1798  H   GLN   116      57.439  43.588  19.801  1.00  0.00           H  
ATOM   1799  CA  GLN   116      57.011  41.827  18.575  1.00  0.00           C  
ATOM   1800  HA  GLN   116      56.018  41.463  18.313  1.00  0.00           H  
ATOM   1801  CB  GLN   116      57.688  42.258  17.234  1.00  0.00           C  
ATOM   1802  HB2 GLN   116      58.692  42.665  17.354  1.00  0.00           H  
ATOM   1803  HB3 GLN   116      56.947  42.951  16.837  1.00  0.00           H  
ATOM   1804  CG  GLN   116      57.954  41.005  16.340  1.00  0.00           C  
ATOM   1805  HG2 GLN   116      57.050  40.398  16.391  1.00  0.00           H  
ATOM   1806  HG3 GLN   116      58.712  40.351  16.772  1.00  0.00           H  
ATOM   1807  CD  GLN   116      58.215  41.322  14.877  1.00  0.00           C  
ATOM   1808  OE1 GLN   116      59.256  41.119  14.378  1.00  0.00           O  
ATOM   1809  NE2 GLN   116      57.273  41.917  14.168  1.00  0.00           N  
ATOM   1810 HE21 GLN   116      57.651  42.575  13.500  1.00  0.00           H  
ATOM   1811 HE22 GLN   116      56.346  42.125  14.509  1.00  0.00           H  
ATOM   1812  C   GLN   116      57.698  40.723  19.330  1.00  0.00           C  
ATOM   1813  O   GLN   116      57.216  39.632  19.311  1.00  0.00           O  
ATOM   1814  N   SER   117      58.844  41.152  19.867  1.00  0.00           N  
ATOM   1815  H   SER   117      59.096  42.084  19.571  1.00  0.00           H  
ATOM   1816  CA  SER   117      59.701  40.255  20.685  1.00  0.00           C  
ATOM   1817  HA  SER   117      59.101  39.455  21.119  1.00  0.00           H  
ATOM   1818  CB  SER   117      60.682  39.538  19.770  1.00  0.00           C  
ATOM   1819  HB2 SER   117      60.074  39.071  18.995  1.00  0.00           H  
ATOM   1820  HB3 SER   117      61.239  38.838  20.393  1.00  0.00           H  
ATOM   1821  OG  SER   117      61.582  40.471  19.178  1.00  0.00           O  
ATOM   1822  HG  SER   117      62.240  39.962  18.699  1.00  0.00           H  
ATOM   1823  C   SER   117      60.394  40.919  21.923  1.00  0.00           C  
ATOM   1824  O   SER   117      60.894  40.163  22.768  1.00  0.00           O  
ATOM   1825  N   LYS   118      60.418  42.245  21.956  1.00  0.00           N  
ATOM   1826  H   LYS   118      59.712  42.673  21.375  1.00  0.00           H  
ATOM   1827  CA  LYS   118      61.211  43.028  22.927  1.00  0.00           C  
ATOM   1828  HA  LYS   118      62.155  42.515  23.109  1.00  0.00           H  
ATOM   1829  CB  LYS   118      61.754  44.254  22.157  1.00  0.00           C  
ATOM   1830  HB2 LYS   118      62.356  44.805  22.881  1.00  0.00           H  
ATOM   1831  HB3 LYS   118      60.944  44.840  21.722  1.00  0.00           H  
ATOM   1832  CG  LYS   118      62.835  43.838  21.076  1.00  0.00           C  
ATOM   1833  HG2 LYS   118      63.349  44.739  20.741  1.00  0.00           H  
ATOM   1834  HG3 LYS   118      62.326  43.384  20.225  1.00  0.00           H  
ATOM   1835  CD  LYS   118      63.918  42.855  21.498  1.00  0.00           C  
ATOM   1836  HD2 LYS   118      63.458  41.867  21.537  1.00  0.00           H  
ATOM   1837  HD3 LYS   118      64.371  43.004  22.478  1.00  0.00           H  
ATOM   1838  CE  LYS   118      65.006  42.788  20.416  1.00  0.00           C  
ATOM   1839  HE2 LYS   118      65.424  43.755  20.137  1.00  0.00           H  
ATOM   1840  HE3 LYS   118      64.589  42.414  19.481  1.00  0.00           H  
ATOM   1841  NZ  LYS   118      66.055  41.785  20.828  1.00  0.00           N  
ATOM   1842  HZ1 LYS   118      66.534  42.192  21.619  1.00  0.00           H  
ATOM   1843  HZ2 LYS   118      65.705  40.838  20.857  1.00  0.00           H  
ATOM   1844  HZ3 LYS   118      66.799  41.870  20.151  1.00  0.00           H  
ATOM   1845  C   LYS   118      60.611  43.334  24.330  1.00  0.00           C  
ATOM   1846  O   LYS   118      59.909  44.351  24.554  1.00  0.00           O  
ATOM   1847  N   GLN   119      60.859  42.534  25.309  1.00  0.00           N  
ATOM   1848  H   GLN   119      61.470  41.739  25.186  1.00  0.00           H  
ATOM   1849  CA  GLN   119      60.306  42.626  26.693  1.00  0.00           C  
ATOM   1850  HA  GLN   119      59.226  42.476  26.662  1.00  0.00           H  
ATOM   1851  CB  GLN   119      60.906  41.499  27.653  1.00  0.00           C  
ATOM   1852  HB2 GLN   119      60.182  41.371  28.458  1.00  0.00           H  
ATOM   1853  HB3 GLN   119      61.823  41.773  28.174  1.00  0.00           H  
ATOM   1854  CG  GLN   119      61.183  40.119  27.103  1.00  0.00           C  
ATOM   1855  HG2 GLN   119      61.731  39.582  27.877  1.00  0.00           H  
ATOM   1856  HG3 GLN   119      61.858  40.354  26.280  1.00  0.00           H  
ATOM   1857  CD  GLN   119      59.945  39.302  26.737  1.00  0.00           C  
ATOM   1858  OE1 GLN   119      58.814  39.711  26.505  1.00  0.00           O  
ATOM   1859  NE2 GLN   119      60.168  37.993  26.466  1.00  0.00           N  
ATOM   1860 HE21 GLN   119      61.097  37.597  26.431  1.00  0.00           H  
ATOM   1861 HE22 GLN   119      59.382  37.439  26.158  1.00  0.00           H  
ATOM   1862  C   GLN   119      60.583  44.064  27.279  1.00  0.00           C  
ATOM   1863  O   GLN   119      61.795  44.563  27.471  1.00  0.00           O  
ATOM   1864  N   LYS   120      59.483  44.823  27.387  1.00  0.00           N  
ATOM   1865  H   LYS   120      58.629  44.391  27.065  1.00  0.00           H  
ATOM   1866  CA  LYS   120      59.372  46.053  28.225  1.00  0.00           C  
ATOM   1867  HA  LYS   120      60.349  46.367  28.592  1.00  0.00           H  
ATOM   1868  CB  LYS   120      58.862  47.230  27.283  1.00  0.00           C  
ATOM   1869  HB2 LYS   120      58.559  48.039  27.947  1.00  0.00           H  
ATOM   1870  HB3 LYS   120      57.924  46.912  26.828  1.00  0.00           H  
ATOM   1871  CG  LYS   120      59.801  47.673  26.216  1.00  0.00           C  
ATOM   1872  HG2 LYS   120      60.072  46.829  25.582  1.00  0.00           H  
ATOM   1873  HG3 LYS   120      60.709  48.051  26.687  1.00  0.00           H  
ATOM   1874  CD  LYS   120      59.219  48.805  25.393  1.00  0.00           C  
ATOM   1875  HD2 LYS   120      59.109  49.708  25.993  1.00  0.00           H  
ATOM   1876  HD3 LYS   120      58.203  48.655  25.027  1.00  0.00           H  
ATOM   1877  CE  LYS   120      60.047  49.246  24.198  1.00  0.00           C  
ATOM   1878  HE2 LYS   120      60.234  48.387  23.554  1.00  0.00           H  
ATOM   1879  HE3 LYS   120      60.990  49.657  24.559  1.00  0.00           H  
ATOM   1880  NZ  LYS   120      59.347  50.278  23.440  1.00  0.00           N  
ATOM   1881  HZ1 LYS   120      58.457  50.037  23.028  1.00  0.00           H  
ATOM   1882  HZ2 LYS   120      59.080  51.090  23.978  1.00  0.00           H  
ATOM   1883  HZ3 LYS   120      59.905  50.514  22.631  1.00  0.00           H  
ATOM   1884  C   LYS   120      58.395  45.964  29.450  1.00  0.00           C  
ATOM   1885  O   LYS   120      57.379  45.254  29.372  1.00  0.00           O  
ATOM   1886  N   ASN   121      58.711  46.671  30.559  1.00  0.00           N  
ATOM   1887  H   ASN   121      59.466  47.338  30.484  1.00  0.00           H  
ATOM   1888  CA  ASN   121      57.940  46.605  31.860  1.00  0.00           C  
ATOM   1889  HA  ASN   121      57.158  45.862  31.708  1.00  0.00           H  
ATOM   1890  CB  ASN   121      58.780  46.073  33.001  1.00  0.00           C  
ATOM   1891  HB2 ASN   121      59.552  46.831  33.134  1.00  0.00           H  
ATOM   1892  HB3 ASN   121      59.248  45.142  32.679  1.00  0.00           H  
ATOM   1893  CG  ASN   121      58.078  45.854  34.323  1.00  0.00           C  
ATOM   1894  OD1 ASN   121      56.935  45.498  34.480  1.00  0.00           O  
ATOM   1895  ND2 ASN   121      58.836  46.069  35.395  1.00  0.00           N  
ATOM   1896 HD21 ASN   121      58.413  45.879  36.292  1.00  0.00           H  
ATOM   1897 HD22 ASN   121      59.804  46.359  35.405  1.00  0.00           H  
ATOM   1898  C   ASN   121      57.371  48.016  32.158  1.00  0.00           C  
ATOM   1899  O   ASN   121      58.055  49.002  31.936  1.00  0.00           O  
ATOM   1900  N   PHE   122      56.119  48.106  32.586  1.00  0.00           N  
ATOM   1901  H   PHE   122      55.635  47.233  32.745  1.00  0.00           H  
ATOM   1902  CA  PHE   122      55.338  49.305  32.866  1.00  0.00           C  
ATOM   1903  HA  PHE   122      56.115  50.057  33.002  1.00  0.00           H  
ATOM   1904  CB  PHE   122      54.342  49.607  31.737  1.00  0.00           C  
ATOM   1905  HB2 PHE   122      54.042  50.634  31.947  1.00  0.00           H  
ATOM   1906  HB3 PHE   122      53.486  48.955  31.910  1.00  0.00           H  
ATOM   1907  CG  PHE   122      54.899  49.411  30.379  1.00  0.00           C  
ATOM   1908  CD1 PHE   122      55.143  50.550  29.704  1.00  0.00           C  
ATOM   1909  HD1 PHE   122      55.068  51.496  30.219  1.00  0.00           H  
ATOM   1910  CE1 PHE   122      55.741  50.418  28.430  1.00  0.00           C  
ATOM   1911  HE1 PHE   122      55.952  51.303  27.847  1.00  0.00           H  
ATOM   1912  CZ  PHE   122      55.867  49.178  27.786  1.00  0.00           C  
ATOM   1913  HZ  PHE   122      56.161  49.182  26.746  1.00  0.00           H  
ATOM   1914  CE2 PHE   122      55.508  47.977  28.409  1.00  0.00           C  
ATOM   1915  HE2 PHE   122      55.636  47.067  27.842  1.00  0.00           H  
ATOM   1916  CD2 PHE   122      55.064  48.126  29.755  1.00  0.00           C  
ATOM   1917  HD2 PHE   122      54.860  47.271  30.383  1.00  0.00           H  
ATOM   1918  C   PHE   122      54.607  49.262  34.253  1.00  0.00           C  
ATOM   1919  O   PHE   122      53.865  48.350  34.555  1.00  0.00           O  
ATOM   1920  N   LEU   123      54.705  50.406  34.934  1.00  0.00           N  
ATOM   1921  H   LEU   123      55.201  51.142  34.452  1.00  0.00           H  
ATOM   1922  CA  LEU   123      53.970  50.738  36.160  1.00  0.00           C  
ATOM   1923  HA  LEU   123      53.801  49.741  36.565  1.00  0.00           H  
ATOM   1924  CB  LEU   123      54.863  51.601  37.134  1.00  0.00           C  
ATOM   1925  HB2 LEU   123      55.541  52.190  36.516  1.00  0.00           H  
ATOM   1926  HB3 LEU   123      55.403  50.793  37.628  1.00  0.00           H  
ATOM   1927  CG  LEU   123      54.202  52.382  38.340  1.00  0.00           C  
ATOM   1928  HG  LEU   123      53.399  52.988  37.922  1.00  0.00           H  
ATOM   1929  CD1 LEU   123      53.551  51.330  39.275  1.00  0.00           C  
ATOM   1930 HD11 LEU   123      54.212  50.549  39.650  1.00  0.00           H  
ATOM   1931 HD12 LEU   123      53.228  51.842  40.181  1.00  0.00           H  
ATOM   1932 HD13 LEU   123      52.704  50.789  38.853  1.00  0.00           H  
ATOM   1933  CD2 LEU   123      55.288  53.126  39.014  1.00  0.00           C  
ATOM   1934 HD21 LEU   123      54.972  53.747  39.852  1.00  0.00           H  
ATOM   1935 HD22 LEU   123      56.033  52.365  39.246  1.00  0.00           H  
ATOM   1936 HD23 LEU   123      55.694  53.791  38.251  1.00  0.00           H  
ATOM   1937  C   LEU   123      52.623  51.429  35.879  1.00  0.00           C  
ATOM   1938  O   LEU   123      52.548  52.580  35.544  1.00  0.00           O  
ATOM   1939  N   LEU   124      51.588  50.633  36.060  1.00  0.00           N  
ATOM   1940  H   LEU   124      51.759  49.711  36.436  1.00  0.00           H  
ATOM   1941  CA  LEU   124      50.186  50.876  35.786  1.00  0.00           C  
ATOM   1942  HA  LEU   124      50.207  51.584  34.958  1.00  0.00           H  
ATOM   1943  CB  LEU   124      49.464  49.578  35.437  1.00  0.00           C  
ATOM   1944  HB2 LEU   124      48.401  49.781  35.308  1.00  0.00           H  
ATOM   1945  HB3 LEU   124      49.683  48.941  36.294  1.00  0.00           H  
ATOM   1946  CG  LEU   124      50.112  48.950  34.195  1.00  0.00           C  
ATOM   1947  HG  LEU   124      50.937  49.509  33.755  1.00  0.00           H  
ATOM   1948  CD1 LEU   124      50.513  47.520  34.497  1.00  0.00           C  
ATOM   1949 HD11 LEU   124      51.350  47.248  33.855  1.00  0.00           H  
ATOM   1950 HD12 LEU   124      50.984  47.499  35.480  1.00  0.00           H  
ATOM   1951 HD13 LEU   124      49.702  46.792  34.465  1.00  0.00           H  
ATOM   1952  CD2 LEU   124      49.047  48.871  33.064  1.00  0.00           C  
ATOM   1953 HD21 LEU   124      48.321  48.079  33.244  1.00  0.00           H  
ATOM   1954 HD22 LEU   124      48.596  49.858  32.954  1.00  0.00           H  
ATOM   1955 HD23 LEU   124      49.552  48.619  32.132  1.00  0.00           H  
ATOM   1956  C   LEU   124      49.598  51.384  37.157  1.00  0.00           C  
ATOM   1957  O   LEU   124      49.709  50.833  38.233  1.00  0.00           O  
ATOM   1958  N   VAL   125      48.852  52.528  37.024  1.00  0.00           N  
ATOM   1959  H   VAL   125      49.006  52.909  36.101  1.00  0.00           H  
ATOM   1960  CA  VAL   125      48.179  53.313  38.069  1.00  0.00           C  
ATOM   1961  HA  VAL   125      48.109  52.796  39.026  1.00  0.00           H  
ATOM   1962  CB  VAL   125      48.920  54.704  38.310  1.00  0.00           C  
ATOM   1963  HB  VAL   125      48.859  55.312  37.408  1.00  0.00           H  
ATOM   1964  CG1 VAL   125      48.398  55.366  39.612  1.00  0.00           C  
ATOM   1965 HG11 VAL   125      49.123  56.133  39.884  1.00  0.00           H  
ATOM   1966 HG12 VAL   125      47.358  55.669  39.495  1.00  0.00           H  
ATOM   1967 HG13 VAL   125      48.527  54.625  40.401  1.00  0.00           H  
ATOM   1968  CG2 VAL   125      50.429  54.429  38.540  1.00  0.00           C  
ATOM   1969 HG21 VAL   125      50.902  54.042  37.638  1.00  0.00           H  
ATOM   1970 HG22 VAL   125      50.910  55.392  38.710  1.00  0.00           H  
ATOM   1971 HG23 VAL   125      50.571  53.687  39.325  1.00  0.00           H  
ATOM   1972  C   VAL   125      46.710  53.666  37.711  1.00  0.00           C  
ATOM   1973  O   VAL   125      46.387  54.599  36.882  1.00  0.00           O  
ATOM   1974  N   GLY   126      45.728  52.837  38.102  1.00  0.00           N  
ATOM   1975  H   GLY   126      46.008  52.304  38.913  1.00  0.00           H  
ATOM   1976  CA  GLY   126      44.305  52.763  37.773  1.00  0.00           C  
ATOM   1977  HA2 GLY   126      43.782  51.806  37.771  1.00  0.00           H  
ATOM   1978  HA3 GLY   126      44.104  53.180  36.787  1.00  0.00           H  
ATOM   1979  C   GLY   126      43.556  53.530  38.871  1.00  0.00           C  
ATOM   1980  O   GLY   126      43.806  53.360  40.072  1.00  0.00           O  
ATOM   1981  N   THR   127      42.689  54.504  38.558  1.00  0.00           N  
ATOM   1982  H   THR   127      42.429  54.654  37.593  1.00  0.00           H  
ATOM   1983  CA  THR   127      42.064  55.449  39.528  1.00  0.00           C  
ATOM   1984  HA  THR   127      42.412  55.217  40.535  1.00  0.00           H  
ATOM   1985  CB  THR   127      42.658  56.788  39.025  1.00  0.00           C  
ATOM   1986  HB  THR   127      42.225  57.647  39.538  1.00  0.00           H  
ATOM   1987  CG2 THR   127      44.158  56.973  39.403  1.00  0.00           C  
ATOM   1988 HG21 THR   127      44.283  57.117  40.476  1.00  0.00           H  
ATOM   1989 HG22 THR   127      44.763  56.212  38.911  1.00  0.00           H  
ATOM   1990 HG23 THR   127      44.655  57.837  38.961  1.00  0.00           H  
ATOM   1991  OG1 THR   127      42.501  56.973  37.672  1.00  0.00           O  
ATOM   1992  HG1 THR   127      41.707  57.474  37.473  1.00  0.00           H  
ATOM   1993  C   THR   127      40.548  55.353  39.665  1.00  0.00           C  
ATOM   1994  O   THR   127      39.869  54.445  39.132  1.00  0.00           O  
ATOM   1995  N   ALA   128      39.972  56.210  40.522  1.00  0.00           N  
ATOM   1996  H   ALA   128      40.540  56.949  40.912  1.00  0.00           H  
ATOM   1997  CA  ALA   128      38.533  56.051  41.074  1.00  0.00           C  
ATOM   1998  HA  ALA   128      38.439  54.981  41.257  1.00  0.00           H  
ATOM   1999  CB  ALA   128      38.422  56.841  42.444  1.00  0.00           C  
ATOM   2000  HB1 ALA   128      38.501  57.906  42.223  1.00  0.00           H  
ATOM   2001  HB2 ALA   128      37.380  56.745  42.748  1.00  0.00           H  
ATOM   2002  HB3 ALA   128      39.203  56.595  43.164  1.00  0.00           H  
ATOM   2003  C   ALA   128      37.417  56.431  40.029  1.00  0.00           C  
ATOM   2004  O   ALA   128      36.352  55.781  40.084  1.00  0.00           O  
ATOM   2005  N   ASP   129      37.729  57.382  39.117  1.00  0.00           N  
ATOM   2006  H   ASP   129      38.680  57.723  39.138  1.00  0.00           H  
ATOM   2007  CA  ASP   129      36.755  57.850  38.018  1.00  0.00           C  
ATOM   2008  HA  ASP   129      35.705  57.612  38.185  1.00  0.00           H  
ATOM   2009  CB  ASP   129      36.749  59.401  38.046  1.00  0.00           C  
ATOM   2010  HB2 ASP   129      36.092  59.721  37.237  1.00  0.00           H  
ATOM   2011  HB3 ASP   129      37.760  59.770  37.873  1.00  0.00           H  
ATOM   2012  CG  ASP   129      36.281  60.009  39.365  1.00  0.00           C  
ATOM   2013  OD1 ASP   129      35.246  59.703  39.936  1.00  0.00           O  
ATOM   2014  OD2 ASP   129      37.101  60.819  39.910  1.00  0.00           O  
ATOM   2015  C   ASP   129      37.238  57.247  36.664  1.00  0.00           C  
ATOM   2016  O   ASP   129      37.498  57.958  35.703  1.00  0.00           O  
ATOM   2017  N   GLY   130      37.343  55.916  36.610  1.00  0.00           N  
ATOM   2018  H   GLY   130      36.974  55.436  37.417  1.00  0.00           H  
ATOM   2019  CA  GLY   130      37.562  55.152  35.410  1.00  0.00           C  
ATOM   2020  HA2 GLY   130      36.579  55.181  34.940  1.00  0.00           H  
ATOM   2021  HA3 GLY   130      37.753  54.113  35.675  1.00  0.00           H  
ATOM   2022  C   GLY   130      38.691  55.527  34.414  1.00  0.00           C  
ATOM   2023  O   GLY   130      38.474  55.540  33.223  1.00  0.00           O  
ATOM   2024  N   LYS   131      39.816  55.869  34.925  1.00  0.00           N  
ATOM   2025  H   LYS   131      39.771  56.031  35.921  1.00  0.00           H  
ATOM   2026  CA  LYS   131      41.092  56.095  34.193  1.00  0.00           C  
ATOM   2027  HA  LYS   131      40.862  55.795  33.170  1.00  0.00           H  
ATOM   2028  CB  LYS   131      41.534  57.606  34.295  1.00  0.00           C  
ATOM   2029  HB2 LYS   131      42.587  57.736  34.043  1.00  0.00           H  
ATOM   2030  HB3 LYS   131      41.602  57.845  35.356  1.00  0.00           H  
ATOM   2031  CG  LYS   131      40.516  58.517  33.576  1.00  0.00           C  
ATOM   2032  HG2 LYS   131      39.569  58.410  34.105  1.00  0.00           H  
ATOM   2033  HG3 LYS   131      40.466  58.103  32.569  1.00  0.00           H  
ATOM   2034  CD  LYS   131      41.137  59.895  33.711  1.00  0.00           C  
ATOM   2035  HD2 LYS   131      42.003  60.090  33.078  1.00  0.00           H  
ATOM   2036  HD3 LYS   131      41.441  60.039  34.748  1.00  0.00           H  
ATOM   2037  CE  LYS   131      40.099  61.028  33.525  1.00  0.00           C  
ATOM   2038  HE2 LYS   131      40.622  61.982  33.466  1.00  0.00           H  
ATOM   2039  HE3 LYS   131      39.509  61.084  34.440  1.00  0.00           H  
ATOM   2040  NZ  LYS   131      39.159  60.742  32.469  1.00  0.00           N  
ATOM   2041  HZ1 LYS   131      38.554  59.940  32.575  1.00  0.00           H  
ATOM   2042  HZ2 LYS   131      38.545  61.540  32.389  1.00  0.00           H  
ATOM   2043  HZ3 LYS   131      39.686  60.582  31.623  1.00  0.00           H  
ATOM   2044  C   LYS   131      42.209  55.201  34.519  1.00  0.00           C  
ATOM   2045  O   LYS   131      42.176  54.564  35.635  1.00  0.00           O  
ATOM   2046  N   LEU   132      43.172  54.966  33.610  1.00  0.00           N  
ATOM   2047  H   LEU   132      43.154  55.605  32.827  1.00  0.00           H  
ATOM   2048  CA  LEU   132      44.457  54.330  33.879  1.00  0.00           C  
ATOM   2049  HA  LEU   132      44.570  54.259  34.961  1.00  0.00           H  
ATOM   2050  CB  LEU   132      44.404  52.861  33.248  1.00  0.00           C  
ATOM   2051  HB2 LEU   132      44.124  52.916  32.196  1.00  0.00           H  
ATOM   2052  HB3 LEU   132      43.728  52.175  33.759  1.00  0.00           H  
ATOM   2053  CG  LEU   132      45.801  52.121  33.135  1.00  0.00           C  
ATOM   2054  HG  LEU   132      46.484  52.801  32.625  1.00  0.00           H  
ATOM   2055  CD1 LEU   132      46.291  51.819  34.571  1.00  0.00           C  
ATOM   2056 HD11 LEU   132      45.836  50.912  34.968  1.00  0.00           H  
ATOM   2057 HD12 LEU   132      47.368  51.652  34.535  1.00  0.00           H  
ATOM   2058 HD13 LEU   132      46.087  52.691  35.192  1.00  0.00           H  
ATOM   2059  CD2 LEU   132      45.614  50.834  32.358  1.00  0.00           C  
ATOM   2060 HD21 LEU   132      44.918  50.173  32.875  1.00  0.00           H  
ATOM   2061 HD22 LEU   132      45.242  51.027  31.352  1.00  0.00           H  
ATOM   2062 HD23 LEU   132      46.576  50.323  32.341  1.00  0.00           H  
ATOM   2063  C   LEU   132      45.656  55.166  33.256  1.00  0.00           C  
ATOM   2064  O   LEU   132      45.419  55.748  32.185  1.00  0.00           O  
ATOM   2065  N   ALA   133      46.766  55.274  34.002  1.00  0.00           N  
ATOM   2066  H   ALA   133      46.730  55.016  34.978  1.00  0.00           H  
ATOM   2067  CA  ALA   133      48.033  55.858  33.633  1.00  0.00           C  
ATOM   2068  HA  ALA   133      47.946  56.310  32.645  1.00  0.00           H  
ATOM   2069  CB  ALA   133      48.393  56.963  34.710  1.00  0.00           C  
ATOM   2070  HB1 ALA   133      49.471  57.098  34.802  1.00  0.00           H  
ATOM   2071  HB2 ALA   133      47.769  57.835  34.518  1.00  0.00           H  
ATOM   2072  HB3 ALA   133      47.988  56.569  35.642  1.00  0.00           H  
ATOM   2073  C   ALA   133      49.044  54.701  33.592  1.00  0.00           C  
ATOM   2074  O   ALA   133      49.013  53.828  34.432  1.00  0.00           O  
ATOM   2075  N   ILE   134      50.027  54.801  32.662  1.00  0.00           N  
ATOM   2076  H   ILE   134      49.964  55.607  32.056  1.00  0.00           H  
ATOM   2077  CA  ILE   134      51.111  53.790  32.517  1.00  0.00           C  
ATOM   2078  HA  ILE   134      51.161  53.242  33.458  1.00  0.00           H  
ATOM   2079  CB  ILE   134      50.794  52.819  31.356  1.00  0.00           C  
ATOM   2080  HB  ILE   134      50.941  53.342  30.411  1.00  0.00           H  
ATOM   2081  CG2 ILE   134      51.887  51.742  31.409  1.00  0.00           C  
ATOM   2082 HG21 ILE   134      52.868  52.187  31.241  1.00  0.00           H  
ATOM   2083 HG22 ILE   134      51.789  51.226  32.364  1.00  0.00           H  
ATOM   2084 HG23 ILE   134      51.820  51.057  30.564  1.00  0.00           H  
ATOM   2085  CG1 ILE   134      49.361  52.120  31.375  1.00  0.00           C  
ATOM   2086 HG12 ILE   134      48.971  51.835  32.352  1.00  0.00           H  
ATOM   2087 HG13 ILE   134      49.572  51.155  30.914  1.00  0.00           H  
ATOM   2088  CD1 ILE   134      48.354  52.996  30.601  1.00  0.00           C  
ATOM   2089 HD11 ILE   134      48.628  53.002  29.546  1.00  0.00           H  
ATOM   2090 HD12 ILE   134      47.374  52.524  30.666  1.00  0.00           H  
ATOM   2091 HD13 ILE   134      48.252  54.043  30.888  1.00  0.00           H  
ATOM   2092  C   ILE   134      52.426  54.520  32.266  1.00  0.00           C  
ATOM   2093  O   ILE   134      52.552  55.325  31.325  1.00  0.00           O  
ATOM   2094  N   PHE   135      53.355  54.330  33.232  1.00  0.00           N  
ATOM   2095  H   PHE   135      53.036  53.576  33.823  1.00  0.00           H  
ATOM   2096  CA  PHE   135      54.811  54.756  33.188  1.00  0.00           C  
ATOM   2097  HA  PHE   135      54.902  55.698  32.648  1.00  0.00           H  
ATOM   2098  CB  PHE   135      55.103  55.068  34.684  1.00  0.00           C  
ATOM   2099  HB2 PHE   135      56.182  55.113  34.830  1.00  0.00           H  
ATOM   2100  HB3 PHE   135      54.977  54.136  35.234  1.00  0.00           H  
ATOM   2101  CG  PHE   135      54.428  56.323  35.302  1.00  0.00           C  
ATOM   2102  CD1 PHE   135      53.156  56.240  35.841  1.00  0.00           C  
ATOM   2103  HD1 PHE   135      52.580  55.354  35.617  1.00  0.00           H  
ATOM   2104  CE1 PHE   135      52.590  57.313  36.543  1.00  0.00           C  
ATOM   2105  HE1 PHE   135      51.550  57.340  36.831  1.00  0.00           H  
ATOM   2106  CZ  PHE   135      53.317  58.495  36.680  1.00  0.00           C  
ATOM   2107  HZ  PHE   135      53.001  59.421  37.135  1.00  0.00           H  
ATOM   2108  CE2 PHE   135      54.553  58.548  36.086  1.00  0.00           C  
ATOM   2109  HE2 PHE   135      55.111  59.463  36.223  1.00  0.00           H  
ATOM   2110  CD2 PHE   135      55.108  57.481  35.418  1.00  0.00           C  
ATOM   2111  HD2 PHE   135      56.113  57.528  35.027  1.00  0.00           H  
ATOM   2112  C   PHE   135      55.824  53.665  32.645  1.00  0.00           C  
ATOM   2113  O   PHE   135      55.713  52.535  33.104  1.00  0.00           O  
ATOM   2114  N   GLU   136      56.771  54.076  31.791  1.00  0.00           N  
ATOM   2115  H   GLU   136      56.764  55.075  31.647  1.00  0.00           H  
ATOM   2116  CA  GLU   136      57.942  53.327  31.506  1.00  0.00           C  
ATOM   2117  HA  GLU   136      57.603  52.364  31.124  1.00  0.00           H  
ATOM   2118  CB  GLU   136      58.764  54.160  30.484  1.00  0.00           C  
ATOM   2119  HB2 GLU   136      59.763  53.738  30.375  1.00  0.00           H  
ATOM   2120  HB3 GLU   136      58.875  55.202  30.784  1.00  0.00           H  
ATOM   2121  CG  GLU   136      58.108  54.218  29.084  1.00  0.00           C  
ATOM   2122  HG2 GLU   136      57.148  54.732  29.118  1.00  0.00           H  
ATOM   2123  HG3 GLU   136      58.029  53.198  28.709  1.00  0.00           H  
ATOM   2124  CD  GLU   136      59.038  55.145  28.236  1.00  0.00           C  
ATOM   2125  OE1 GLU   136      59.519  54.721  27.174  1.00  0.00           O  
ATOM   2126  OE2 GLU   136      59.201  56.358  28.584  1.00  0.00           O  
ATOM   2127  C   GLU   136      58.839  53.143  32.784  1.00  0.00           C  
ATOM   2128  O   GLU   136      59.029  54.089  33.551  1.00  0.00           O  
ATOM   2129  N   ASP   137      59.338  51.936  32.978  1.00  0.00           N  
ATOM   2130  H   ASP   137      59.176  51.250  32.255  1.00  0.00           H  
ATOM   2131  CA  ASP   137      60.256  51.562  34.136  1.00  0.00           C  
ATOM   2132  HA  ASP   137      59.757  51.627  35.103  1.00  0.00           H  
ATOM   2133  CB  ASP   137      60.669  50.070  34.030  1.00  0.00           C  
ATOM   2134  HB2 ASP   137      59.832  49.399  34.224  1.00  0.00           H  
ATOM   2135  HB3 ASP   137      61.275  49.833  34.904  1.00  0.00           H  
ATOM   2136  CG  ASP   137      61.324  49.597  32.717  1.00  0.00           C  
ATOM   2137  OD1 ASP   137      61.655  48.420  32.453  1.00  0.00           O  
ATOM   2138  OD2 ASP   137      61.642  50.454  31.891  1.00  0.00           O  
ATOM   2139  C   ASP   137      61.461  52.495  34.341  1.00  0.00           C  
ATOM   2140  O   ASP   137      61.683  53.132  35.381  1.00  0.00           O  
ATOM   2141  N   LYS   138      62.172  52.802  33.185  1.00  0.00           N  
ATOM   2142  H   LYS   138      61.956  52.225  32.385  1.00  0.00           H  
ATOM   2143  CA  LYS   138      63.266  53.829  33.143  1.00  0.00           C  
ATOM   2144  HA  LYS   138      64.069  53.372  33.721  1.00  0.00           H  
ATOM   2145  CB  LYS   138      63.729  54.014  31.674  1.00  0.00           C  
ATOM   2146  HB2 LYS   138      64.507  53.268  31.517  1.00  0.00           H  
ATOM   2147  HB3 LYS   138      64.330  54.924  31.696  1.00  0.00           H  
ATOM   2148  CG  LYS   138      62.619  54.113  30.542  1.00  0.00           C  
ATOM   2149  HG2 LYS   138      62.069  55.039  30.716  1.00  0.00           H  
ATOM   2150  HG3 LYS   138      61.994  53.223  30.613  1.00  0.00           H  
ATOM   2151  CD  LYS   138      63.075  54.163  29.082  1.00  0.00           C  
ATOM   2152  HD2 LYS   138      63.311  55.190  28.801  1.00  0.00           H  
ATOM   2153  HD3 LYS   138      62.189  53.831  28.540  1.00  0.00           H  
ATOM   2154  CE  LYS   138      64.270  53.199  28.845  1.00  0.00           C  
ATOM   2155  HE2 LYS   138      64.139  52.199  29.259  1.00  0.00           H  
ATOM   2156  HE3 LYS   138      65.001  53.613  29.540  1.00  0.00           H  
ATOM   2157  NZ  LYS   138      64.925  53.270  27.520  1.00  0.00           N  
ATOM   2158  HZ1 LYS   138      64.412  52.689  26.872  1.00  0.00           H  
ATOM   2159  HZ2 LYS   138      65.007  54.179  27.087  1.00  0.00           H  
ATOM   2160  HZ3 LYS   138      65.877  52.943  27.594  1.00  0.00           H  
ATOM   2161  C   LYS   138      62.954  55.118  33.863  1.00  0.00           C  
ATOM   2162  O   LYS   138      63.814  55.621  34.606  1.00  0.00           O  
ATOM   2163  N   THR   139      61.668  55.587  33.804  1.00  0.00           N  
ATOM   2164  H   THR   139      61.128  55.137  33.079  1.00  0.00           H  
ATOM   2165  CA  THR   139      61.258  56.847  34.377  1.00  0.00           C  
ATOM   2166  HA  THR   139      62.072  57.558  34.234  1.00  0.00           H  
ATOM   2167  CB  THR   139      60.053  57.440  33.618  1.00  0.00           C  
ATOM   2168  HB  THR   139      59.790  58.347  34.162  1.00  0.00           H  
ATOM   2169  CG2 THR   139      60.320  57.915  32.237  1.00  0.00           C  
ATOM   2170 HG21 THR   139      60.597  57.102  31.565  1.00  0.00           H  
ATOM   2171 HG22 THR   139      59.452  58.400  31.790  1.00  0.00           H  
ATOM   2172 HG23 THR   139      61.031  58.731  32.111  1.00  0.00           H  
ATOM   2173  OG1 THR   139      58.820  56.720  33.574  1.00  0.00           O  
ATOM   2174  HG1 THR   139      59.012  55.784  33.665  1.00  0.00           H  
ATOM   2175  C   THR   139      61.062  56.838  35.858  1.00  0.00           C  
ATOM   2176  O   THR   139      60.928  57.874  36.526  1.00  0.00           O  
ATOM   2177  N   VAL   140      61.019  55.682  36.477  1.00  0.00           N  
ATOM   2178  H   VAL   140      61.265  54.799  36.053  1.00  0.00           H  
ATOM   2179  CA  VAL   140      60.456  55.513  37.782  1.00  0.00           C  
ATOM   2180  HA  VAL   140      59.574  56.152  37.751  1.00  0.00           H  
ATOM   2181  CB  VAL   140      59.864  54.033  37.917  1.00  0.00           C  
ATOM   2182  HB  VAL   140      60.485  53.316  37.378  1.00  0.00           H  
ATOM   2183  CG1 VAL   140      59.611  53.805  39.423  1.00  0.00           C  
ATOM   2184 HG11 VAL   140      59.053  54.677  39.762  1.00  0.00           H  
ATOM   2185 HG12 VAL   140      58.900  52.981  39.487  1.00  0.00           H  
ATOM   2186 HG13 VAL   140      60.483  53.632  40.054  1.00  0.00           H  
ATOM   2187  CG2 VAL   140      58.471  53.882  37.223  1.00  0.00           C  
ATOM   2188 HG21 VAL   140      57.643  54.454  37.642  1.00  0.00           H  
ATOM   2189 HG22 VAL   140      58.690  54.195  36.202  1.00  0.00           H  
ATOM   2190 HG23 VAL   140      58.203  52.830  37.320  1.00  0.00           H  
ATOM   2191  C   VAL   140      61.483  56.063  38.867  1.00  0.00           C  
ATOM   2192  O   VAL   140      61.030  56.395  39.972  1.00  0.00           O  
ATOM   2193  N   LYS   141      62.782  56.145  38.531  1.00  0.00           N  
ATOM   2194  H   LYS   141      62.967  55.841  37.586  1.00  0.00           H  
ATOM   2195  CA  LYS   141      63.794  56.745  39.353  1.00  0.00           C  
ATOM   2196  HA  LYS   141      63.731  56.489  40.411  1.00  0.00           H  
ATOM   2197  CB  LYS   141      65.125  56.316  38.712  1.00  0.00           C  
ATOM   2198  HB2 LYS   141      65.054  55.229  38.674  1.00  0.00           H  
ATOM   2199  HB3 LYS   141      65.915  56.539  39.429  1.00  0.00           H  
ATOM   2200  CG  LYS   141      65.512  56.990  37.386  1.00  0.00           C  
ATOM   2201  HG2 LYS   141      65.825  58.005  37.630  1.00  0.00           H  
ATOM   2202  HG3 LYS   141      64.644  56.905  36.733  1.00  0.00           H  
ATOM   2203  CD  LYS   141      66.682  56.138  36.871  1.00  0.00           C  
ATOM   2204  HD2 LYS   141      66.491  55.066  36.824  1.00  0.00           H  
ATOM   2205  HD3 LYS   141      67.426  56.302  37.650  1.00  0.00           H  
ATOM   2206  CE  LYS   141      67.176  56.557  35.568  1.00  0.00           C  
ATOM   2207  HE2 LYS   141      68.187  56.176  35.421  1.00  0.00           H  
ATOM   2208  HE3 LYS   141      67.175  57.647  35.575  1.00  0.00           H  
ATOM   2209  NZ  LYS   141      66.394  56.071  34.382  1.00  0.00           N  
ATOM   2210  HZ1 LYS   141      65.499  56.536  34.428  1.00  0.00           H  
ATOM   2211  HZ2 LYS   141      66.704  56.360  33.465  1.00  0.00           H  
ATOM   2212  HZ3 LYS   141      66.359  55.065  34.302  1.00  0.00           H  
ATOM   2213  C   LYS   141      63.676  58.321  39.348  1.00  0.00           C  
ATOM   2214  O   LYS   141      64.364  59.013  40.076  1.00  0.00           O  
ATOM   2215  N   LEU   142      62.883  58.935  38.478  1.00  0.00           N  
ATOM   2216  H   LEU   142      62.335  58.354  37.860  1.00  0.00           H  
ATOM   2217  CA  LEU   142      62.806  60.390  38.299  1.00  0.00           C  
ATOM   2218  HA  LEU   142      63.781  60.824  38.521  1.00  0.00           H  
ATOM   2219  CB  LEU   142      62.513  60.656  36.843  1.00  0.00           C  
ATOM   2220  HB2 LEU   142      62.501  61.740  36.729  1.00  0.00           H  
ATOM   2221  HB3 LEU   142      61.487  60.307  36.730  1.00  0.00           H  
ATOM   2222  CG  LEU   142      63.336  60.053  35.693  1.00  0.00           C  
ATOM   2223  HG  LEU   142      63.329  58.964  35.749  1.00  0.00           H  
ATOM   2224  CD1 LEU   142      62.658  60.400  34.376  1.00  0.00           C  
ATOM   2225 HD11 LEU   142      63.173  60.054  33.480  1.00  0.00           H  
ATOM   2226 HD12 LEU   142      61.645  60.000  34.428  1.00  0.00           H  
ATOM   2227 HD13 LEU   142      62.559  61.484  34.319  1.00  0.00           H  
ATOM   2228  CD2 LEU   142      64.712  60.399  35.839  1.00  0.00           C  
ATOM   2229 HD21 LEU   142      65.331  60.171  34.971  1.00  0.00           H  
ATOM   2230 HD22 LEU   142      64.794  61.471  36.019  1.00  0.00           H  
ATOM   2231 HD23 LEU   142      65.057  59.835  36.706  1.00  0.00           H  
ATOM   2232  C   LEU   142      61.921  61.193  39.301  1.00  0.00           C  
ATOM   2233  O   LEU   142      61.035  60.609  39.900  1.00  0.00           O  
ATOM   2234  N   LYS   143      62.109  62.532  39.370  1.00  0.00           N  
ATOM   2235  H   LYS   143      62.656  62.921  38.616  1.00  0.00           H  
ATOM   2236  CA  LYS   143      61.237  63.437  40.201  1.00  0.00           C  
ATOM   2237  HA  LYS   143      60.797  62.872  41.024  1.00  0.00           H  
ATOM   2238  CB  LYS   143      62.012  64.559  40.852  1.00  0.00           C  
ATOM   2239  HB2 LYS   143      61.401  65.219  41.468  1.00  0.00           H  
ATOM   2240  HB3 LYS   143      62.387  65.290  40.136  1.00  0.00           H  
ATOM   2241  CG  LYS   143      63.074  64.032  41.801  1.00  0.00           C  
ATOM   2242  HG2 LYS   143      63.804  63.499  41.191  1.00  0.00           H  
ATOM   2243  HG3 LYS   143      62.652  63.287  42.476  1.00  0.00           H  
ATOM   2244  CD  LYS   143      63.842  65.167  42.525  1.00  0.00           C  
ATOM   2245  HD2 LYS   143      63.081  65.606  43.170  1.00  0.00           H  
ATOM   2246  HD3 LYS   143      64.224  65.940  41.858  1.00  0.00           H  
ATOM   2247  CE  LYS   143      64.999  64.562  43.300  1.00  0.00           C  
ATOM   2248  HE2 LYS   143      65.530  65.393  43.765  1.00  0.00           H  
ATOM   2249  HE3 LYS   143      65.716  63.985  42.716  1.00  0.00           H  
ATOM   2250  NZ  LYS   143      64.569  63.707  44.384  1.00  0.00           N  
ATOM   2251  HZ1 LYS   143      64.054  64.226  45.081  1.00  0.00           H  
ATOM   2252  HZ2 LYS   143      64.126  62.817  44.203  1.00  0.00           H  
ATOM   2253  HZ3 LYS   143      65.500  63.478  44.700  1.00  0.00           H  
ATOM   2254  C   LYS   143      60.008  63.897  39.439  1.00  0.00           C  
ATOM   2255  O   LYS   143      60.150  64.384  38.392  1.00  0.00           O  
ATOM   2256  N   GLY   144      58.838  63.873  40.017  1.00  0.00           N  
ATOM   2257  H   GLY   144      58.750  63.267  40.820  1.00  0.00           H  
ATOM   2258  CA  GLY   144      57.707  64.626  39.398  1.00  0.00           C  
ATOM   2259  HA2 GLY   144      57.848  65.695  39.558  1.00  0.00           H  
ATOM   2260  HA3 GLY   144      56.795  64.324  39.914  1.00  0.00           H  
ATOM   2261  C   GLY   144      57.437  64.469  37.837  1.00  0.00           C  
ATOM   2262  O   GLY   144      57.554  65.403  37.054  1.00  0.00           O  
ATOM   2263  N   ALA   145      57.231  63.170  37.440  1.00  0.00           N  
ATOM   2264  H   ALA   145      56.987  62.513  38.167  1.00  0.00           H  
ATOM   2265  CA  ALA   145      57.448  62.796  36.072  1.00  0.00           C  
ATOM   2266  HA  ALA   145      58.084  63.465  35.493  1.00  0.00           H  
ATOM   2267  CB  ALA   145      58.117  61.413  36.263  1.00  0.00           C  
ATOM   2268  HB1 ALA   145      57.513  60.843  36.969  1.00  0.00           H  
ATOM   2269  HB2 ALA   145      58.186  60.880  35.316  1.00  0.00           H  
ATOM   2270  HB3 ALA   145      59.077  61.503  36.773  1.00  0.00           H  
ATOM   2271  C   ALA   145      56.131  62.626  35.356  1.00  0.00           C  
ATOM   2272  O   ALA   145      55.043  62.787  35.969  1.00  0.00           O  
ATOM   2273  N   ALA   146      56.216  62.365  34.024  1.00  0.00           N  
ATOM   2274  H   ALA   146      57.181  62.174  33.797  1.00  0.00           H  
ATOM   2275  CA  ALA   146      55.214  62.160  33.003  1.00  0.00           C  
ATOM   2276  HA  ALA   146      54.282  62.621  33.330  1.00  0.00           H  
ATOM   2277  CB  ALA   146      55.663  62.840  31.713  1.00  0.00           C  
ATOM   2278  HB1 ALA   146      55.059  62.637  30.829  1.00  0.00           H  
ATOM   2279  HB2 ALA   146      55.785  63.918  31.814  1.00  0.00           H  
ATOM   2280  HB3 ALA   146      56.639  62.416  31.472  1.00  0.00           H  
ATOM   2281  C   ALA   146      54.989  60.593  32.866  1.00  0.00           C  
ATOM   2282  O   ALA   146      55.936  59.880  32.394  1.00  0.00           O  
ATOM   2283  N   PRO   147      53.793  59.989  33.169  1.00  0.00           N  
ATOM   2284  CD  PRO   147      52.694  60.603  33.842  1.00  0.00           C  
ATOM   2285  HD2 PRO   147      52.356  61.514  33.348  1.00  0.00           H  
ATOM   2286  HD3 PRO   147      53.044  60.856  34.842  1.00  0.00           H  
ATOM   2287  CG  PRO   147      51.498  59.552  33.928  1.00  0.00           C  
ATOM   2288  HG2 PRO   147      51.455  59.193  34.957  1.00  0.00           H  
ATOM   2289  HG3 PRO   147      50.533  60.030  33.757  1.00  0.00           H  
ATOM   2290  CB  PRO   147      51.954  58.519  32.927  1.00  0.00           C  
ATOM   2291  HB2 PRO   147      51.880  57.581  33.479  1.00  0.00           H  
ATOM   2292  HB3 PRO   147      51.406  58.513  31.984  1.00  0.00           H  
ATOM   2293  CA  PRO   147      53.395  58.787  32.521  1.00  0.00           C  
ATOM   2294  HA  PRO   147      54.040  58.007  32.924  1.00  0.00           H  
ATOM   2295  C   PRO   147      53.448  58.899  31.003  1.00  0.00           C  
ATOM   2296  O   PRO   147      53.042  59.919  30.454  1.00  0.00           O  
ATOM   2297  N   LEU   148      53.805  57.824  30.263  1.00  0.00           N  
ATOM   2298  H   LEU   148      53.920  56.971  30.792  1.00  0.00           H  
ATOM   2299  CA  LEU   148      53.782  57.589  28.894  1.00  0.00           C  
ATOM   2300  HA  LEU   148      54.458  58.329  28.465  1.00  0.00           H  
ATOM   2301  CB  LEU   148      54.317  56.194  28.482  1.00  0.00           C  
ATOM   2302  HB2 LEU   148      53.584  55.478  28.852  1.00  0.00           H  
ATOM   2303  HB3 LEU   148      55.203  55.965  29.074  1.00  0.00           H  
ATOM   2304  CG  LEU   148      54.524  55.972  27.022  1.00  0.00           C  
ATOM   2305  HG  LEU   148      53.647  56.316  26.474  1.00  0.00           H  
ATOM   2306  CD1 LEU   148      55.759  56.705  26.593  1.00  0.00           C  
ATOM   2307 HD11 LEU   148      56.659  56.461  27.157  1.00  0.00           H  
ATOM   2308 HD12 LEU   148      55.943  56.614  25.523  1.00  0.00           H  
ATOM   2309 HD13 LEU   148      55.604  57.783  26.650  1.00  0.00           H  
ATOM   2310  CD2 LEU   148      54.765  54.448  26.682  1.00  0.00           C  
ATOM   2311 HD21 LEU   148      55.806  54.161  26.830  1.00  0.00           H  
ATOM   2312 HD22 LEU   148      54.080  53.885  27.316  1.00  0.00           H  
ATOM   2313 HD23 LEU   148      54.539  54.276  25.630  1.00  0.00           H  
ATOM   2314  C   LEU   148      52.397  57.813  28.380  1.00  0.00           C  
ATOM   2315  O   LEU   148      52.146  58.616  27.472  1.00  0.00           O  
ATOM   2316  N   LYS   149      51.386  57.186  28.931  1.00  0.00           N  
ATOM   2317  H   LYS   149      51.589  56.656  29.767  1.00  0.00           H  
ATOM   2318  CA  LYS   149      50.029  57.030  28.339  1.00  0.00           C  
ATOM   2319  HA  LYS   149      49.770  57.808  27.621  1.00  0.00           H  
ATOM   2320  CB  LYS   149      50.119  55.573  27.717  1.00  0.00           C  
ATOM   2321  HB2 LYS   149      50.629  54.867  28.371  1.00  0.00           H  
ATOM   2322  HB3 LYS   149      50.794  55.629  26.863  1.00  0.00           H  
ATOM   2323  CG  LYS   149      48.849  54.911  27.241  1.00  0.00           C  
ATOM   2324  HG2 LYS   149      48.275  54.654  28.131  1.00  0.00           H  
ATOM   2325  HG3 LYS   149      49.126  54.048  26.636  1.00  0.00           H  
ATOM   2326  CD  LYS   149      47.880  55.713  26.357  1.00  0.00           C  
ATOM   2327  HD2 LYS   149      47.576  56.646  26.832  1.00  0.00           H  
ATOM   2328  HD3 LYS   149      47.043  55.014  26.358  1.00  0.00           H  
ATOM   2329  CE  LYS   149      48.483  55.888  25.023  1.00  0.00           C  
ATOM   2330  HE2 LYS   149      48.704  54.860  24.737  1.00  0.00           H  
ATOM   2331  HE3 LYS   149      49.351  56.548  25.038  1.00  0.00           H  
ATOM   2332  NZ  LYS   149      47.447  56.422  24.043  1.00  0.00           N  
ATOM   2333  HZ1 LYS   149      47.895  56.558  23.149  1.00  0.00           H  
ATOM   2334  HZ2 LYS   149      46.740  55.707  23.951  1.00  0.00           H  
ATOM   2335  HZ3 LYS   149      47.034  57.290  24.354  1.00  0.00           H  
ATOM   2336  C   LYS   149      48.884  57.102  29.292  1.00  0.00           C  
ATOM   2337  O   LYS   149      49.056  56.550  30.339  1.00  0.00           O  
ATOM   2338  N   ILE   150      47.815  57.889  29.016  1.00  0.00           N  
ATOM   2339  H   ILE   150      47.937  58.528  28.244  1.00  0.00           H  
ATOM   2340  CA  ILE   150      46.633  57.915  29.882  1.00  0.00           C  
ATOM   2341  HA  ILE   150      46.777  57.171  30.667  1.00  0.00           H  
ATOM   2342  CB  ILE   150      46.395  59.345  30.593  1.00  0.00           C  
ATOM   2343  HB  ILE   150      46.204  60.068  29.801  1.00  0.00           H  
ATOM   2344  CG2 ILE   150      45.182  59.208  31.576  1.00  0.00           C  
ATOM   2345 HG21 ILE   150      44.267  58.959  31.038  1.00  0.00           H  
ATOM   2346 HG22 ILE   150      45.376  58.350  32.220  1.00  0.00           H  
ATOM   2347 HG23 ILE   150      44.931  60.099  32.151  1.00  0.00           H  
ATOM   2348  CG1 ILE   150      47.642  59.675  31.441  1.00  0.00           C  
ATOM   2349 HG12 ILE   150      48.439  59.768  30.704  1.00  0.00           H  
ATOM   2350 HG13 ILE   150      47.860  58.884  32.158  1.00  0.00           H  
ATOM   2351  CD1 ILE   150      47.469  61.036  32.229  1.00  0.00           C  
ATOM   2352 HD11 ILE   150      48.443  61.457  32.480  1.00  0.00           H  
ATOM   2353 HD12 ILE   150      46.970  61.773  31.600  1.00  0.00           H  
ATOM   2354 HD13 ILE   150      46.935  60.892  33.168  1.00  0.00           H  
ATOM   2355  C   ILE   150      45.293  57.551  29.157  1.00  0.00           C  
ATOM   2356  O   ILE   150      44.940  58.228  28.173  1.00  0.00           O  
ATOM   2357  N   LEU   151      44.779  56.391  29.491  1.00  0.00           N  
ATOM   2358  H   LEU   151      45.193  56.065  30.353  1.00  0.00           H  
ATOM   2359  CA  LEU   151      43.605  55.816  29.011  1.00  0.00           C  
ATOM   2360  HA  LEU   151      43.485  56.040  27.951  1.00  0.00           H  
ATOM   2361  CB  LEU   151      43.816  54.248  28.996  1.00  0.00           C  
ATOM   2362  HB2 LEU   151      44.027  53.981  30.032  1.00  0.00           H  
ATOM   2363  HB3 LEU   151      44.756  54.133  28.457  1.00  0.00           H  
ATOM   2364  CG  LEU   151      42.718  53.283  28.420  1.00  0.00           C  
ATOM   2365  HG  LEU   151      41.692  53.415  28.767  1.00  0.00           H  
ATOM   2366  CD1 LEU   151      42.782  53.347  26.922  1.00  0.00           C  
ATOM   2367 HD11 LEU   151      43.769  53.011  26.605  1.00  0.00           H  
ATOM   2368 HD12 LEU   151      41.991  52.731  26.495  1.00  0.00           H  
ATOM   2369 HD13 LEU   151      42.560  54.350  26.558  1.00  0.00           H  
ATOM   2370  CD2 LEU   151      43.110  51.788  28.845  1.00  0.00           C  
ATOM   2371 HD21 LEU   151      44.143  51.627  28.536  1.00  0.00           H  
ATOM   2372 HD22 LEU   151      42.863  51.689  29.902  1.00  0.00           H  
ATOM   2373 HD23 LEU   151      42.506  51.137  28.213  1.00  0.00           H  
ATOM   2374  C   LEU   151      42.348  56.235  29.729  1.00  0.00           C  
ATOM   2375  O   LEU   151      42.233  56.182  30.934  1.00  0.00           O  
ATOM   2376  N   ASN   152      41.318  56.680  28.948  1.00  0.00           N  
ATOM   2377  H   ASN   152      41.454  56.938  27.981  1.00  0.00           H  
ATOM   2378  CA  ASN   152      39.928  56.914  29.458  1.00  0.00           C  
ATOM   2379  HA  ASN   152      39.916  57.207  30.508  1.00  0.00           H  
ATOM   2380  CB  ASN   152      39.368  58.121  28.624  1.00  0.00           C  
ATOM   2381  HB2 ASN   152      38.345  58.278  28.966  1.00  0.00           H  
ATOM   2382  HB3 ASN   152      39.313  57.782  27.589  1.00  0.00           H  
ATOM   2383  CG  ASN   152      40.048  59.455  28.865  1.00  0.00           C  
ATOM   2384  OD1 ASN   152      40.161  59.890  29.994  1.00  0.00           O  
ATOM   2385  ND2 ASN   152      40.555  60.070  27.829  1.00  0.00           N  
ATOM   2386 HD21 ASN   152      41.096  60.899  28.027  1.00  0.00           H  
ATOM   2387 HD22 ASN   152      40.519  59.709  26.886  1.00  0.00           H  
ATOM   2388  C   ASN   152      39.129  55.569  29.344  1.00  0.00           C  
ATOM   2389  O   ASN   152      39.067  55.057  28.267  1.00  0.00           O  
ATOM   2390  N   ILE   153      38.528  55.079  30.422  1.00  0.00           N  
ATOM   2391  H   ILE   153      38.694  55.486  31.331  1.00  0.00           H  
ATOM   2392  CA  ILE   153      37.674  53.885  30.228  1.00  0.00           C  
ATOM   2393  HA  ILE   153      37.646  53.593  29.178  1.00  0.00           H  
ATOM   2394  CB  ILE   153      38.109  52.649  31.041  1.00  0.00           C  
ATOM   2395  HB  ILE   153      38.068  52.887  32.104  1.00  0.00           H  
ATOM   2396  CG2 ILE   153      37.212  51.457  30.669  1.00  0.00           C  
ATOM   2397 HG21 ILE   153      36.198  51.591  31.046  1.00  0.00           H  
ATOM   2398 HG22 ILE   153      37.233  51.367  29.583  1.00  0.00           H  
ATOM   2399 HG23 ILE   153      37.390  50.541  31.232  1.00  0.00           H  
ATOM   2400  CG1 ILE   153      39.610  52.255  30.769  1.00  0.00           C  
ATOM   2401 HG12 ILE   153      39.947  52.651  29.811  1.00  0.00           H  
ATOM   2402 HG13 ILE   153      39.625  51.166  30.735  1.00  0.00           H  
ATOM   2403  CD1 ILE   153      40.433  52.860  31.911  1.00  0.00           C  
ATOM   2404 HD11 ILE   153      40.307  53.942  31.959  1.00  0.00           H  
ATOM   2405 HD12 ILE   153      39.980  52.401  32.790  1.00  0.00           H  
ATOM   2406 HD13 ILE   153      41.492  52.609  31.861  1.00  0.00           H  
ATOM   2407  C   ILE   153      36.246  54.287  30.411  1.00  0.00           C  
ATOM   2408  O   ILE   153      35.342  53.994  29.648  1.00  0.00           O  
ATOM   2409  N   GLY   154      36.001  54.614  31.689  1.00  0.00           N  
ATOM   2410  H   GLY   154      36.730  54.830  32.353  1.00  0.00           H  
ATOM   2411  CA  GLY   154      34.634  54.713  32.353  1.00  0.00           C  
ATOM   2412  HA2 GLY   154      34.739  53.925  33.098  1.00  0.00           H  
ATOM   2413  HA3 GLY   154      33.809  54.593  31.651  1.00  0.00           H  
ATOM   2414  C   GLY   154      34.376  56.003  33.186  1.00  0.00           C  
ATOM   2415  O   GLY   154      35.093  56.987  32.893  1.00  0.00           O  
ATOM   2416  N   ASN   155      33.384  55.916  33.992  1.00  0.00           N  
ATOM   2417  H   ASN   155      32.848  55.061  34.009  1.00  0.00           H  
ATOM   2418  CA  ASN   155      32.640  57.089  34.357  1.00  0.00           C  
ATOM   2419  HA  ASN   155      32.861  57.810  33.570  1.00  0.00           H  
ATOM   2420  CB  ASN   155      31.115  56.803  34.590  1.00  0.00           C  
ATOM   2421  HB2 ASN   155      30.943  56.460  35.610  1.00  0.00           H  
ATOM   2422  HB3 ASN   155      30.758  56.162  33.784  1.00  0.00           H  
ATOM   2423  CG  ASN   155      30.183  57.946  34.444  1.00  0.00           C  
ATOM   2424  OD1 ASN   155      30.642  59.024  34.016  1.00  0.00           O  
ATOM   2425  ND2 ASN   155      28.887  57.777  34.655  1.00  0.00           N  
ATOM   2426 HD21 ASN   155      28.201  58.516  34.591  1.00  0.00           H  
ATOM   2427 HD22 ASN   155      28.572  56.939  35.121  1.00  0.00           H  
ATOM   2428  C   ASN   155      33.200  57.764  35.630  1.00  0.00           C  
ATOM   2429  O   ASN   155      34.132  57.303  36.284  1.00  0.00           O  
ATOM   2430  N   VAL   156      32.500  58.773  36.190  1.00  0.00           N  
ATOM   2431  H   VAL   156      31.808  59.172  35.572  1.00  0.00           H  
ATOM   2432  CA  VAL   156      32.642  59.261  37.581  1.00  0.00           C  
ATOM   2433  HA  VAL   156      33.717  59.351  37.733  1.00  0.00           H  
ATOM   2434  CB  VAL   156      32.047  60.670  37.835  1.00  0.00           C  
ATOM   2435  HB  VAL   156      32.066  60.880  38.905  1.00  0.00           H  
ATOM   2436  CG1 VAL   156      32.931  61.704  37.111  1.00  0.00           C  
ATOM   2437 HG11 VAL   156      32.577  62.723  37.270  1.00  0.00           H  
ATOM   2438 HG12 VAL   156      33.969  61.675  37.443  1.00  0.00           H  
ATOM   2439 HG13 VAL   156      32.950  61.488  36.042  1.00  0.00           H  
ATOM   2440  CG2 VAL   156      30.614  60.720  37.369  1.00  0.00           C  
ATOM   2441 HG21 VAL   156      30.074  59.877  37.801  1.00  0.00           H  
ATOM   2442 HG22 VAL   156      30.237  61.713  37.613  1.00  0.00           H  
ATOM   2443 HG23 VAL   156      30.568  60.634  36.284  1.00  0.00           H  
ATOM   2444  C   VAL   156      32.169  58.277  38.636  1.00  0.00           C  
ATOM   2445  O   VAL   156      31.198  57.575  38.373  1.00  0.00           O  
ATOM   2446  N   SER   157      32.944  58.073  39.694  1.00  0.00           N  
ATOM   2447  H   SER   157      33.673  58.759  39.827  1.00  0.00           H  
ATOM   2448  CA  SER   157      32.884  56.919  40.751  1.00  0.00           C  
ATOM   2449  HA  SER   157      33.858  56.842  41.233  1.00  0.00           H  
ATOM   2450  CB  SER   157      31.815  57.198  41.839  1.00  0.00           C  
ATOM   2451  HB2 SER   157      31.805  56.339  42.510  1.00  0.00           H  
ATOM   2452  HB3 SER   157      30.883  57.335  41.291  1.00  0.00           H  
ATOM   2453  OG  SER   157      32.010  58.353  42.597  1.00  0.00           O  
ATOM   2454  HG  SER   157      31.946  59.139  42.048  1.00  0.00           H  
ATOM   2455  C   SER   157      32.557  55.576  40.037  1.00  0.00           C  
ATOM   2456  O   SER   157      31.459  54.931  40.203  1.00  0.00           O  
ATOM   2457  N   THR   158      33.497  55.109  39.246  1.00  0.00           N  
ATOM   2458  H   THR   158      34.341  55.633  39.066  1.00  0.00           H  
ATOM   2459  CA  THR   158      33.571  53.828  38.524  1.00  0.00           C  
ATOM   2460  HA  THR   158      32.803  53.199  38.975  1.00  0.00           H  
ATOM   2461  CB  THR   158      33.055  53.855  37.137  1.00  0.00           C  
ATOM   2462  HB  THR   158      33.660  54.480  36.481  1.00  0.00           H  
ATOM   2463  CG2 THR   158      33.119  52.382  36.531  1.00  0.00           C  
ATOM   2464 HG21 THR   158      32.870  51.669  37.317  1.00  0.00           H  
ATOM   2465 HG22 THR   158      32.419  52.284  35.701  1.00  0.00           H  
ATOM   2466 HG23 THR   158      34.143  52.182  36.214  1.00  0.00           H  
ATOM   2467  OG1 THR   158      31.706  54.200  37.067  1.00  0.00           O  
ATOM   2468  HG1 THR   158      31.635  54.916  37.702  1.00  0.00           H  
ATOM   2469  C   THR   158      34.873  53.185  38.734  1.00  0.00           C  
ATOM   2470  O   THR   158      35.716  53.573  37.909  1.00  0.00           O  
ATOM   2471  N   PRO   159      35.251  52.427  39.757  1.00  0.00           N  
ATOM   2472  CD  PRO   159      34.485  51.828  40.777  1.00  0.00           C  
ATOM   2473  HD2 PRO   159      33.608  51.290  40.417  1.00  0.00           H  
ATOM   2474  HD3 PRO   159      33.931  52.612  41.294  1.00  0.00           H  
ATOM   2475  CG  PRO   159      35.381  50.932  41.708  1.00  0.00           C  
ATOM   2476  HG2 PRO   159      34.951  50.733  42.689  1.00  0.00           H  
ATOM   2477  HG3 PRO   159      35.563  49.976  41.216  1.00  0.00           H  
ATOM   2478  CB  PRO   159      36.650  51.733  41.643  1.00  0.00           C  
ATOM   2479  HB2 PRO   159      36.584  52.559  42.352  1.00  0.00           H  
ATOM   2480  HB3 PRO   159      37.475  51.117  42.002  1.00  0.00           H  
ATOM   2481  CA  PRO   159      36.658  52.262  40.181  1.00  0.00           C  
ATOM   2482  HA  PRO   159      37.217  53.197  40.125  1.00  0.00           H  
ATOM   2483  C   PRO   159      37.338  51.277  39.166  1.00  0.00           C  
ATOM   2484  O   PRO   159      36.847  50.144  39.101  1.00  0.00           O  
ATOM   2485  N   LEU   160      38.389  51.598  38.482  1.00  0.00           N  
ATOM   2486  H   LEU   160      38.812  52.500  38.645  1.00  0.00           H  
ATOM   2487  CA  LEU   160      39.336  50.541  37.923  1.00  0.00           C  
ATOM   2488  HA  LEU   160      38.695  49.802  37.443  1.00  0.00           H  
ATOM   2489  CB  LEU   160      40.182  51.182  36.772  1.00  0.00           C  
ATOM   2490  HB2 LEU   160      40.704  52.042  37.191  1.00  0.00           H  
ATOM   2491  HB3 LEU   160      39.579  51.561  35.947  1.00  0.00           H  
ATOM   2492  CG  LEU   160      41.300  50.227  36.322  1.00  0.00           C  
ATOM   2493  HG  LEU   160      42.041  49.928  37.064  1.00  0.00           H  
ATOM   2494  CD1 LEU   160      40.774  48.890  35.801  1.00  0.00           C  
ATOM   2495 HD11 LEU   160      39.759  49.010  35.421  1.00  0.00           H  
ATOM   2496 HD12 LEU   160      41.389  48.617  34.944  1.00  0.00           H  
ATOM   2497 HD13 LEU   160      40.734  48.151  36.601  1.00  0.00           H  
ATOM   2498  CD2 LEU   160      41.822  51.084  35.237  1.00  0.00           C  
ATOM   2499 HD21 LEU   160      42.060  52.062  35.655  1.00  0.00           H  
ATOM   2500 HD22 LEU   160      42.767  50.634  34.931  1.00  0.00           H  
ATOM   2501 HD23 LEU   160      41.158  51.281  34.396  1.00  0.00           H  
ATOM   2502  C   LEU   160      40.126  49.972  39.132  1.00  0.00           C  
ATOM   2503  O   LEU   160      41.187  50.412  39.459  1.00  0.00           O  
ATOM   2504  N   MET   161      39.684  48.757  39.527  1.00  0.00           N  
ATOM   2505  H   MET   161      38.831  48.462  39.073  1.00  0.00           H  
ATOM   2506  CA  MET   161      40.029  48.112  40.758  1.00  0.00           C  
ATOM   2507  HA  MET   161      40.394  48.854  41.468  1.00  0.00           H  
ATOM   2508  CB  MET   161      38.775  47.549  41.298  1.00  0.00           C  
ATOM   2509  HB2 MET   161      38.269  46.764  40.736  1.00  0.00           H  
ATOM   2510  HB3 MET   161      38.045  48.355  41.376  1.00  0.00           H  
ATOM   2511  CG  MET   161      38.921  47.084  42.734  1.00  0.00           C  
ATOM   2512  HG2 MET   161      39.729  46.353  42.702  1.00  0.00           H  
ATOM   2513  HG3 MET   161      37.950  46.700  43.047  1.00  0.00           H  
ATOM   2514  SD  MET   161      39.375  48.339  43.904  1.00  0.00           S  
ATOM   2515  CE  MET   161      37.851  49.251  44.073  1.00  0.00           C  
ATOM   2516  HE1 MET   161      38.017  50.286  44.373  1.00  0.00           H  
ATOM   2517  HE2 MET   161      37.225  49.302  43.182  1.00  0.00           H  
ATOM   2518  HE3 MET   161      37.242  48.755  44.828  1.00  0.00           H  
ATOM   2519  C   MET   161      41.113  47.001  40.545  1.00  0.00           C  
ATOM   2520  O   MET   161      42.090  46.864  41.271  1.00  0.00           O  
ATOM   2521  N   CYS   162      40.937  46.149  39.515  1.00  0.00           N  
ATOM   2522  H   CYS   162      40.264  46.454  38.826  1.00  0.00           H  
ATOM   2523  CA  CYS   162      41.765  45.041  39.187  1.00  0.00           C  
ATOM   2524  HA  CYS   162      42.617  45.001  39.866  1.00  0.00           H  
ATOM   2525  CB  CYS   162      40.905  43.756  39.410  1.00  0.00           C  
ATOM   2526  HB2 CYS   162      40.732  43.731  40.486  1.00  0.00           H  
ATOM   2527  HB3 CYS   162      41.360  42.801  39.145  1.00  0.00           H  
ATOM   2528  SG  CYS   162      39.380  43.860  38.503  1.00  0.00           S  
ATOM   2529  HG  CYS   162      39.946  43.826  37.294  1.00  0.00           H  
ATOM   2530  C   CYS   162      42.350  45.265  37.800  1.00  0.00           C  
ATOM   2531  O   CYS   162      41.592  45.436  36.850  1.00  0.00           O  
ATOM   2532  N   LEU   163      43.628  45.374  37.676  1.00  0.00           N  
ATOM   2533  H   LEU   163      44.167  45.458  38.525  1.00  0.00           H  
ATOM   2534  CA  LEU   163      44.419  45.162  36.469  1.00  0.00           C  
ATOM   2535  HA  LEU   163      43.723  45.167  35.630  1.00  0.00           H  
ATOM   2536  CB  LEU   163      45.440  46.313  36.341  1.00  0.00           C  
ATOM   2537  HB2 LEU   163      45.960  46.120  35.402  1.00  0.00           H  
ATOM   2538  HB3 LEU   163      46.164  46.246  37.152  1.00  0.00           H  
ATOM   2539  CG  LEU   163      44.773  47.711  36.215  1.00  0.00           C  
ATOM   2540  HG  LEU   163      43.852  47.772  36.794  1.00  0.00           H  
ATOM   2541  CD1 LEU   163      45.831  48.684  36.680  1.00  0.00           C  
ATOM   2542 HD11 LEU   163      45.308  49.600  36.954  1.00  0.00           H  
ATOM   2543 HD12 LEU   163      46.438  48.321  37.510  1.00  0.00           H  
ATOM   2544 HD13 LEU   163      46.538  48.909  35.883  1.00  0.00           H  
ATOM   2545  CD2 LEU   163      44.344  48.012  34.807  1.00  0.00           C  
ATOM   2546 HD21 LEU   163      43.618  47.257  34.504  1.00  0.00           H  
ATOM   2547 HD22 LEU   163      44.010  49.036  34.641  1.00  0.00           H  
ATOM   2548 HD23 LEU   163      45.268  47.917  34.238  1.00  0.00           H  
ATOM   2549  C   LEU   163      45.132  43.801  36.425  1.00  0.00           C  
ATOM   2550  O   LEU   163      46.141  43.549  37.054  1.00  0.00           O  
ATOM   2551  N   SER   164      44.438  42.759  35.912  1.00  0.00           N  
ATOM   2552  H   SER   164      43.590  43.019  35.430  1.00  0.00           H  
ATOM   2553  CA  SER   164      44.685  41.387  36.173  1.00  0.00           C  
ATOM   2554  HA  SER   164      45.440  41.209  36.939  1.00  0.00           H  
ATOM   2555  CB  SER   164      43.374  40.692  36.442  1.00  0.00           C  
ATOM   2556  HB2 SER   164      42.894  40.472  35.488  1.00  0.00           H  
ATOM   2557  HB3 SER   164      42.684  41.197  37.118  1.00  0.00           H  
ATOM   2558  OG  SER   164      43.641  39.430  36.980  1.00  0.00           O  
ATOM   2559  HG  SER   164      43.699  39.546  37.932  1.00  0.00           H  
ATOM   2560  C   SER   164      45.372  40.769  34.929  1.00  0.00           C  
ATOM   2561  O   SER   164      44.850  40.741  33.835  1.00  0.00           O  
ATOM   2562  N   GLU   165      46.565  40.245  35.086  1.00  0.00           N  
ATOM   2563  H   GLU   165      47.055  40.319  35.966  1.00  0.00           H  
ATOM   2564  CA  GLU   165      47.198  39.399  33.948  1.00  0.00           C  
ATOM   2565  HA  GLU   165      46.941  40.015  33.086  1.00  0.00           H  
ATOM   2566  CB  GLU   165      48.693  39.487  34.222  1.00  0.00           C  
ATOM   2567  HB2 GLU   165      48.831  38.743  35.007  1.00  0.00           H  
ATOM   2568  HB3 GLU   165      48.770  40.556  34.420  1.00  0.00           H  
ATOM   2569  CG  GLU   165      49.614  39.188  33.060  1.00  0.00           C  
ATOM   2570  HG2 GLU   165      49.423  39.898  32.255  1.00  0.00           H  
ATOM   2571  HG3 GLU   165      49.315  38.276  32.544  1.00  0.00           H  
ATOM   2572  CD  GLU   165      51.065  39.103  33.486  1.00  0.00           C  
ATOM   2573  OE1 GLU   165      51.296  38.389  34.484  1.00  0.00           O  
ATOM   2574  OE2 GLU   165      51.971  39.588  32.800  1.00  0.00           O  
ATOM   2575  C   GLU   165      46.662  38.001  33.680  1.00  0.00           C  
ATOM   2576  O   GLU   165      46.193  37.281  34.545  1.00  0.00           O  
ATOM   2577  N   SER   166      46.784  37.624  32.387  1.00  0.00           N  
ATOM   2578  H   SER   166      46.974  38.352  31.713  1.00  0.00           H  
ATOM   2579  CA  SER   166      46.822  36.229  31.988  1.00  0.00           C  
ATOM   2580  HA  SER   166      45.801  35.850  31.934  1.00  0.00           H  
ATOM   2581  CB  SER   166      47.365  36.100  30.520  1.00  0.00           C  
ATOM   2582  HB2 SER   166      47.625  35.081  30.233  1.00  0.00           H  
ATOM   2583  HB3 SER   166      48.189  36.760  30.249  1.00  0.00           H  
ATOM   2584  OG  SER   166      46.249  36.436  29.718  1.00  0.00           O  
ATOM   2585  HG  SER   166      46.487  36.771  28.851  1.00  0.00           H  
ATOM   2586  C   SER   166      47.663  35.296  32.891  1.00  0.00           C  
ATOM   2587  O   SER   166      48.885  35.516  32.905  1.00  0.00           O  
ATOM   2588  N   THR   167      47.062  34.273  33.523  1.00  0.00           N  
ATOM   2589  H   THR   167      46.056  34.210  33.466  1.00  0.00           H  
ATOM   2590  CA  THR   167      47.723  33.063  34.142  1.00  0.00           C  
ATOM   2591  HA  THR   167      48.547  33.490  34.713  1.00  0.00           H  
ATOM   2592  CB  THR   167      46.910  32.401  35.222  1.00  0.00           C  
ATOM   2593  HB  THR   167      47.519  31.637  35.704  1.00  0.00           H  
ATOM   2594  CG2 THR   167      46.380  33.396  36.281  1.00  0.00           C  
ATOM   2595 HG21 THR   167      45.760  32.842  36.985  1.00  0.00           H  
ATOM   2596 HG22 THR   167      47.251  33.819  36.783  1.00  0.00           H  
ATOM   2597 HG23 THR   167      45.729  34.134  35.813  1.00  0.00           H  
ATOM   2598  OG1 THR   167      45.767  31.807  34.651  1.00  0.00           O  
ATOM   2599  HG1 THR   167      45.191  32.508  34.338  1.00  0.00           H  
ATOM   2600  C   THR   167      48.393  32.001  33.198  1.00  0.00           C  
ATOM   2601  O   THR   167      49.328  31.305  33.571  1.00  0.00           O  
ATOM   2602  N   ASN   168      47.760  31.655  32.092  1.00  0.00           N  
ATOM   2603  H   ASN   168      46.961  32.239  31.890  1.00  0.00           H  
ATOM   2604  CA  ASN   168      48.473  31.083  30.948  1.00  0.00           C  
ATOM   2605  HA  ASN   168      48.817  30.145  31.384  1.00  0.00           H  
ATOM   2606  CB  ASN   168      47.403  30.797  29.834  1.00  0.00           C  
ATOM   2607  HB2 ASN   168      46.872  31.672  29.460  1.00  0.00           H  
ATOM   2608  HB3 ASN   168      46.618  30.150  30.225  1.00  0.00           H  
ATOM   2609  CG  ASN   168      48.033  30.163  28.685  1.00  0.00           C  
ATOM   2610  OD1 ASN   168      48.489  30.846  27.751  1.00  0.00           O  
ATOM   2611  ND2 ASN   168      48.244  28.904  28.605  1.00  0.00           N  
ATOM   2612 HD21 ASN   168      47.787  28.250  29.225  1.00  0.00           H  
ATOM   2613 HD22 ASN   168      48.693  28.646  27.738  1.00  0.00           H  
ATOM   2614  C   ASN   168      49.641  31.973  30.455  1.00  0.00           C  
ATOM   2615  O   ASN   168      49.544  33.170  30.377  1.00  0.00           O  
ATOM   2616  N   SER   169      50.760  31.322  30.158  1.00  0.00           N  
ATOM   2617  H   SER   169      50.835  30.350  30.422  1.00  0.00           H  
ATOM   2618  CA  SER   169      51.926  31.983  29.608  1.00  0.00           C  
ATOM   2619  HA  SER   169      52.213  32.906  30.112  1.00  0.00           H  
ATOM   2620  CB  SER   169      53.108  30.963  29.650  1.00  0.00           C  
ATOM   2621  HB2 SER   169      52.954  30.040  29.091  1.00  0.00           H  
ATOM   2622  HB3 SER   169      53.231  30.745  30.711  1.00  0.00           H  
ATOM   2623  OG  SER   169      54.317  31.595  29.187  1.00  0.00           O  
ATOM   2624  HG  SER   169      54.883  30.956  29.626  1.00  0.00           H  
ATOM   2625  C   SER   169      51.657  32.347  28.182  1.00  0.00           C  
ATOM   2626  O   SER   169      51.647  31.426  27.301  1.00  0.00           O  
ATOM   2627  N   THR   170      51.325  33.596  27.871  1.00  0.00           N  
ATOM   2628  H   THR   170      51.305  34.259  28.633  1.00  0.00           H  
ATOM   2629  CA  THR   170      51.028  34.114  26.479  1.00  0.00           C  
ATOM   2630  HA  THR   170      51.021  33.243  25.822  1.00  0.00           H  
ATOM   2631  CB  THR   170      49.630  34.701  26.531  1.00  0.00           C  
ATOM   2632  HB  THR   170      49.548  35.156  25.544  1.00  0.00           H  
ATOM   2633  CG2 THR   170      48.588  33.701  26.926  1.00  0.00           C  
ATOM   2634 HG21 THR   170      47.600  34.120  26.739  1.00  0.00           H  
ATOM   2635 HG22 THR   170      48.736  32.912  26.189  1.00  0.00           H  
ATOM   2636 HG23 THR   170      48.734  33.251  27.908  1.00  0.00           H  
ATOM   2637  OG1 THR   170      49.571  35.760  27.476  1.00  0.00           O  
ATOM   2638  HG1 THR   170      50.452  36.135  27.549  1.00  0.00           H  
ATOM   2639  C   THR   170      52.009  35.157  25.875  1.00  0.00           C  
ATOM   2640  O   THR   170      52.242  36.234  26.463  1.00  0.00           O  
ATOM   2641  N   GLU   171      52.410  34.900  24.665  1.00  0.00           N  
ATOM   2642  H   GLU   171      52.230  33.965  24.327  1.00  0.00           H  
ATOM   2643  CA  GLU   171      53.211  35.769  23.839  1.00  0.00           C  
ATOM   2644  HA  GLU   171      54.185  35.984  24.278  1.00  0.00           H  
ATOM   2645  CB  GLU   171      53.488  35.122  22.453  1.00  0.00           C  
ATOM   2646  HB2 GLU   171      53.927  35.871  21.794  1.00  0.00           H  
ATOM   2647  HB3 GLU   171      52.577  34.696  22.033  1.00  0.00           H  
ATOM   2648  CG  GLU   171      54.390  33.934  22.527  1.00  0.00           C  
ATOM   2649  HG2 GLU   171      54.057  33.241  23.300  1.00  0.00           H  
ATOM   2650  HG3 GLU   171      55.398  34.226  22.822  1.00  0.00           H  
ATOM   2651  CD  GLU   171      54.595  33.239  21.171  1.00  0.00           C  
ATOM   2652  OE1 GLU   171      54.809  31.980  21.145  1.00  0.00           O  
ATOM   2653  OE2 GLU   171      54.589  34.041  20.185  1.00  0.00           O  
ATOM   2654  C   GLU   171      52.527  37.196  23.622  1.00  0.00           C  
ATOM   2655  O   GLU   171      53.150  38.199  23.855  1.00  0.00           O  
ATOM   2656  N   ARG   172      51.308  37.250  23.171  1.00  0.00           N  
ATOM   2657  H   ARG   172      50.770  36.403  23.053  1.00  0.00           H  
ATOM   2658  CA  ARG   172      50.401  38.476  23.236  1.00  0.00           C  
ATOM   2659  HA  ARG   172      51.002  39.369  23.059  1.00  0.00           H  
ATOM   2660  CB  ARG   172      49.328  38.414  22.097  1.00  0.00           C  
ATOM   2661  HB2 ARG   172      48.476  39.006  22.432  1.00  0.00           H  
ATOM   2662  HB3 ARG   172      49.001  37.378  22.010  1.00  0.00           H  
ATOM   2663  CG  ARG   172      49.800  38.935  20.728  1.00  0.00           C  
ATOM   2664  HG2 ARG   172      50.192  39.943  20.867  1.00  0.00           H  
ATOM   2665  HG3 ARG   172      48.921  38.924  20.083  1.00  0.00           H  
ATOM   2666  CD  ARG   172      50.880  38.185  19.919  1.00  0.00           C  
ATOM   2667  HD2 ARG   172      51.797  38.125  20.505  1.00  0.00           H  
ATOM   2668  HD3 ARG   172      51.112  38.697  18.985  1.00  0.00           H  
ATOM   2669  NE  ARG   172      50.325  36.810  19.578  1.00  0.00           N  
ATOM   2670  HE  ARG   172      49.323  36.714  19.498  1.00  0.00           H  
ATOM   2671  CZ  ARG   172      51.009  35.677  19.528  1.00  0.00           C  
ATOM   2672  NH1 ARG   172      50.465  34.487  19.627  1.00  0.00           N  
ATOM   2673 HH11 ARG   172      49.490  34.352  19.853  1.00  0.00           H  
ATOM   2674 HH12 ARG   172      51.059  33.672  19.585  1.00  0.00           H  
ATOM   2675  NH2 ARG   172      52.295  35.671  19.317  1.00  0.00           N  
ATOM   2676 HH21 ARG   172      52.840  34.885  19.642  1.00  0.00           H  
ATOM   2677 HH22 ARG   172      52.715  36.578  19.174  1.00  0.00           H  
ATOM   2678  C   ARG   172      49.874  38.509  24.683  1.00  0.00           C  
ATOM   2679  O   ARG   172      48.870  37.822  24.981  1.00  0.00           O  
ATOM   2680  N   ASN   173      50.533  39.220  25.593  1.00  0.00           N  
ATOM   2681  H   ASN   173      51.236  39.905  25.355  1.00  0.00           H  
ATOM   2682  CA  ASN   173      50.113  39.140  26.989  1.00  0.00           C  
ATOM   2683  HA  ASN   173      49.872  38.084  27.116  1.00  0.00           H  
ATOM   2684  CB  ASN   173      51.378  39.476  27.831  1.00  0.00           C  
ATOM   2685  HB2 ASN   173      51.883  40.399  27.546  1.00  0.00           H  
ATOM   2686  HB3 ASN   173      52.091  38.659  27.730  1.00  0.00           H  
ATOM   2687  CG  ASN   173      51.046  39.367  29.324  1.00  0.00           C  
ATOM   2688  OD1 ASN   173      50.267  38.590  29.891  1.00  0.00           O  
ATOM   2689  ND2 ASN   173      51.760  40.303  30.038  1.00  0.00           N  
ATOM   2690 HD21 ASN   173      52.450  40.923  29.639  1.00  0.00           H  
ATOM   2691 HD22 ASN   173      51.607  40.190  31.030  1.00  0.00           H  
ATOM   2692  C   ASN   173      48.938  40.119  27.310  1.00  0.00           C  
ATOM   2693  O   ASN   173      49.205  41.264  27.704  1.00  0.00           O  
ATOM   2694  N   VAL   174      47.701  39.627  27.331  1.00  0.00           N  
ATOM   2695  H   VAL   174      47.689  38.636  27.137  1.00  0.00           H  
ATOM   2696  CA  VAL   174      46.465  40.395  27.594  1.00  0.00           C  
ATOM   2697  HA  VAL   174      46.783  41.395  27.296  1.00  0.00           H  
ATOM   2698  CB  VAL   174      45.333  39.838  26.729  1.00  0.00           C  
ATOM   2699  HB  VAL   174      45.303  38.799  27.059  1.00  0.00           H  
ATOM   2700  CG1 VAL   174      44.039  40.571  26.857  1.00  0.00           C  
ATOM   2701 HG11 VAL   174      43.642  40.586  27.872  1.00  0.00           H  
ATOM   2702 HG12 VAL   174      44.242  41.580  26.499  1.00  0.00           H  
ATOM   2703 HG13 VAL   174      43.354  40.156  26.118  1.00  0.00           H  
ATOM   2704  CG2 VAL   174      45.552  39.833  25.175  1.00  0.00           C  
ATOM   2705 HG21 VAL   174      44.947  39.061  24.700  1.00  0.00           H  
ATOM   2706 HG22 VAL   174      45.368  40.850  24.830  1.00  0.00           H  
ATOM   2707 HG23 VAL   174      46.589  39.822  24.841  1.00  0.00           H  
ATOM   2708  C   VAL   174      46.031  40.419  29.030  1.00  0.00           C  
ATOM   2709  O   VAL   174      45.607  39.471  29.607  1.00  0.00           O  
ATOM   2710  N   MET   175      45.981  41.702  29.487  1.00  0.00           N  
ATOM   2711  H   MET   175      46.468  42.323  28.857  1.00  0.00           H  
ATOM   2712  CA  MET   175      45.592  42.187  30.800  1.00  0.00           C  
ATOM   2713  HA  MET   175      45.738  41.260  31.355  1.00  0.00           H  
ATOM   2714  CB  MET   175      46.627  43.304  31.265  1.00  0.00           C  
ATOM   2715  HB2 MET   175      46.663  44.130  30.555  1.00  0.00           H  
ATOM   2716  HB3 MET   175      47.628  42.913  31.448  1.00  0.00           H  
ATOM   2717  CG  MET   175      46.204  43.775  32.696  1.00  0.00           C  
ATOM   2718  HG2 MET   175      46.014  42.880  33.289  1.00  0.00           H  
ATOM   2719  HG3 MET   175      45.236  44.253  32.547  1.00  0.00           H  
ATOM   2720  SD  MET   175      47.298  44.878  33.574  1.00  0.00           S  
ATOM   2721  CE  MET   175      48.624  43.669  34.138  1.00  0.00           C  
ATOM   2722  HE1 MET   175      49.236  43.163  33.391  1.00  0.00           H  
ATOM   2723  HE2 MET   175      49.342  44.246  34.722  1.00  0.00           H  
ATOM   2724  HE3 MET   175      48.319  42.938  34.886  1.00  0.00           H  
ATOM   2725  C   MET   175      44.183  42.615  30.925  1.00  0.00           C  
ATOM   2726  O   MET   175      43.626  43.258  30.001  1.00  0.00           O  
ATOM   2727  N   TRP   176      43.441  42.333  32.027  1.00  0.00           N  
ATOM   2728  H   TRP   176      43.826  41.666  32.680  1.00  0.00           H  
ATOM   2729  CA  TRP   176      41.961  42.578  32.146  1.00  0.00           C  
ATOM   2730  HA  TRP   176      41.604  42.996  31.204  1.00  0.00           H  
ATOM   2731  CB  TRP   176      41.189  41.325  32.365  1.00  0.00           C  
ATOM   2732  HB2 TRP   176      40.193  41.585  32.723  1.00  0.00           H  
ATOM   2733  HB3 TRP   176      41.692  40.660  33.067  1.00  0.00           H  
ATOM   2734  CG  TRP   176      41.006  40.399  31.202  1.00  0.00           C  
ATOM   2735  CD1 TRP   176      41.974  39.520  30.877  1.00  0.00           C  
ATOM   2736  HD1 TRP   176      42.874  39.479  31.473  1.00  0.00           H  
ATOM   2737  NE1 TRP   176      41.721  38.954  29.639  1.00  0.00           N  
ATOM   2738  HE1 TRP   176      42.328  38.217  29.309  1.00  0.00           H  
ATOM   2739  CE2 TRP   176      40.514  39.370  29.151  1.00  0.00           C  
ATOM   2740  CZ2 TRP   176      39.819  39.144  27.985  1.00  0.00           C  
ATOM   2741  HZ2 TRP   176      40.318  38.528  27.250  1.00  0.00           H  
ATOM   2742  CH2 TRP   176      38.543  39.700  27.847  1.00  0.00           C  
ATOM   2743  HH2 TRP   176      37.887  39.459  27.023  1.00  0.00           H  
ATOM   2744  CZ3 TRP   176      38.097  40.685  28.751  1.00  0.00           C  
ATOM   2745  HZ3 TRP   176      37.120  41.111  28.577  1.00  0.00           H  
ATOM   2746  CE3 TRP   176      38.846  41.013  29.897  1.00  0.00           C  
ATOM   2747  HE3 TRP   176      38.451  41.779  30.547  1.00  0.00           H  
ATOM   2748  CD2 TRP   176      40.083  40.307  30.133  1.00  0.00           C  
ATOM   2749  C   TRP   176      41.719  43.620  33.244  1.00  0.00           C  
ATOM   2750  O   TRP   176      42.061  43.439  34.385  1.00  0.00           O  
ATOM   2751  N   GLY   177      41.233  44.737  32.747  1.00  0.00           N  
ATOM   2752  H   GLY   177      41.020  44.866  31.768  1.00  0.00           H  
ATOM   2753  CA  GLY   177      41.177  45.947  33.541  1.00  0.00           C  
ATOM   2754  HA2 GLY   177      41.630  46.776  32.998  1.00  0.00           H  
ATOM   2755  HA3 GLY   177      41.770  45.853  34.451  1.00  0.00           H  
ATOM   2756  C   GLY   177      39.716  46.107  33.977  1.00  0.00           C  
ATOM   2757  O   GLY   177      38.819  46.301  33.212  1.00  0.00           O  
ATOM   2758  N   GLY   178      39.498  45.919  35.237  1.00  0.00           N  
ATOM   2759  H   GLY   178      40.093  45.383  35.852  1.00  0.00           H  
ATOM   2760  CA  GLY   178      38.174  46.064  35.778  1.00  0.00           C  
ATOM   2761  HA2 GLY   178      38.099  45.482  36.696  1.00  0.00           H  
ATOM   2762  HA3 GLY   178      37.468  45.519  35.151  1.00  0.00           H  
ATOM   2763  C   GLY   178      37.786  47.440  36.119  1.00  0.00           C  
ATOM   2764  O   GLY   178      37.871  47.851  37.300  1.00  0.00           O  
ATOM   2765  N   CYS   179      37.220  48.193  35.138  1.00  0.00           N  
ATOM   2766  H   CYS   179      37.036  47.730  34.259  1.00  0.00           H  
ATOM   2767  CA  CYS   179      36.515  49.453  35.335  1.00  0.00           C  
ATOM   2768  HA  CYS   179      36.989  49.917  36.200  1.00  0.00           H  
ATOM   2769  CB  CYS   179      36.704  50.326  34.041  1.00  0.00           C  
ATOM   2770  HB2 CYS   179      36.010  49.691  33.491  1.00  0.00           H  
ATOM   2771  HB3 CYS   179      37.713  50.152  33.667  1.00  0.00           H  
ATOM   2772  SG  CYS   179      36.315  52.060  34.379  1.00  0.00           S  
ATOM   2773  HG  CYS   179      34.990  51.950  34.253  1.00  0.00           H  
ATOM   2774  C   CYS   179      35.079  49.401  35.874  1.00  0.00           C  
ATOM   2775  O   CYS   179      34.110  49.435  35.118  1.00  0.00           O  
ATOM   2776  N   GLY   180      35.034  49.170  37.175  1.00  0.00           N  
ATOM   2777  H   GLY   180      35.923  49.280  37.643  1.00  0.00           H  
ATOM   2778  CA  GLY   180      33.896  48.928  38.042  1.00  0.00           C  
ATOM   2779  HA2 GLY   180      33.082  49.646  37.947  1.00  0.00           H  
ATOM   2780  HA3 GLY   180      34.295  49.016  39.053  1.00  0.00           H  
ATOM   2781  C   GLY   180      33.267  47.587  37.653  1.00  0.00           C  
ATOM   2782  O   GLY   180      33.819  46.512  38.032  1.00  0.00           O  
ATOM   2783  N   THR   181      32.233  47.555  36.755  1.00  0.00           N  
ATOM   2784  H   THR   181      31.950  48.426  36.329  1.00  0.00           H  
ATOM   2785  CA  THR   181      31.592  46.389  36.117  1.00  0.00           C  
ATOM   2786  HA  THR   181      31.665  45.530  36.784  1.00  0.00           H  
ATOM   2787  CB  THR   181      30.083  46.493  36.129  1.00  0.00           C  
ATOM   2788  HB  THR   181      29.626  45.625  35.654  1.00  0.00           H  
ATOM   2789  CG2 THR   181      29.554  46.641  37.536  1.00  0.00           C  
ATOM   2790 HG21 THR   181      29.932  47.549  38.005  1.00  0.00           H  
ATOM   2791 HG22 THR   181      28.479  46.774  37.414  1.00  0.00           H  
ATOM   2792 HG23 THR   181      29.696  45.700  38.068  1.00  0.00           H  
ATOM   2793  OG1 THR   181      29.687  47.726  35.376  1.00  0.00           O  
ATOM   2794  HG1 THR   181      29.380  47.351  34.547  1.00  0.00           H  
ATOM   2795  C   THR   181      32.046  46.058  34.676  1.00  0.00           C  
ATOM   2796  O   THR   181      32.271  44.912  34.355  1.00  0.00           O  
ATOM   2797  N   LYS   182      32.303  47.128  33.844  1.00  0.00           N  
ATOM   2798  H   LYS   182      32.185  48.045  34.251  1.00  0.00           H  
ATOM   2799  CA  LYS   182      32.804  47.031  32.492  1.00  0.00           C  
ATOM   2800  HA  LYS   182      32.212  46.292  31.953  1.00  0.00           H  
ATOM   2801  CB  LYS   182      32.407  48.227  31.723  1.00  0.00           C  
ATOM   2802  HB2 LYS   182      31.339  48.247  31.504  1.00  0.00           H  
ATOM   2803  HB3 LYS   182      33.030  48.201  30.829  1.00  0.00           H  
ATOM   2804  CG  LYS   182      32.819  49.653  32.258  1.00  0.00           C  
ATOM   2805  HG2 LYS   182      33.872  49.791  32.502  1.00  0.00           H  
ATOM   2806  HG3 LYS   182      32.332  49.868  33.209  1.00  0.00           H  
ATOM   2807  CD  LYS   182      32.619  50.744  31.232  1.00  0.00           C  
ATOM   2808  HD2 LYS   182      33.210  50.512  30.345  1.00  0.00           H  
ATOM   2809  HD3 LYS   182      32.881  51.641  31.793  1.00  0.00           H  
ATOM   2810  CE  LYS   182      31.130  50.948  30.917  1.00  0.00           C  
ATOM   2811  HE2 LYS   182      30.548  50.828  31.831  1.00  0.00           H  
ATOM   2812  HE3 LYS   182      30.728  50.193  30.241  1.00  0.00           H  
ATOM   2813  NZ  LYS   182      30.813  52.309  30.383  1.00  0.00           N  
ATOM   2814  HZ1 LYS   182      30.843  53.009  31.111  1.00  0.00           H  
ATOM   2815  HZ2 LYS   182      31.375  52.599  29.596  1.00  0.00           H  
ATOM   2816  HZ3 LYS   182      29.823  52.400  30.204  1.00  0.00           H  
ATOM   2817  C   LYS   182      34.298  46.626  32.390  1.00  0.00           C  
ATOM   2818  O   LYS   182      35.178  47.461  32.252  1.00  0.00           O  
ATOM   2819  N   ILE   183      34.609  45.287  32.558  1.00  0.00           N  
ATOM   2820  H   ILE   183      33.887  44.698  32.949  1.00  0.00           H  
ATOM   2821  CA  ILE   183      35.968  44.720  32.426  1.00  0.00           C  
ATOM   2822  HA  ILE   183      36.635  45.374  32.989  1.00  0.00           H  
ATOM   2823  CB  ILE   183      36.079  43.377  33.131  1.00  0.00           C  
ATOM   2824  HB  ILE   183      35.585  43.431  34.101  1.00  0.00           H  
ATOM   2825  CG2 ILE   183      35.345  42.213  32.524  1.00  0.00           C  
ATOM   2826 HG21 ILE   183      35.549  41.284  33.057  1.00  0.00           H  
ATOM   2827 HG22 ILE   183      34.275  42.421  32.485  1.00  0.00           H  
ATOM   2828 HG23 ILE   183      35.685  42.076  31.497  1.00  0.00           H  
ATOM   2829  CG1 ILE   183      37.527  42.916  33.337  1.00  0.00           C  
ATOM   2830 HG12 ILE   183      38.175  43.786  33.227  1.00  0.00           H  
ATOM   2831 HG13 ILE   183      37.953  42.339  32.516  1.00  0.00           H  
ATOM   2832  CD1 ILE   183      37.850  42.203  34.597  1.00  0.00           C  
ATOM   2833 HD11 ILE   183      37.411  41.208  34.667  1.00  0.00           H  
ATOM   2834 HD12 ILE   183      38.921  42.102  34.771  1.00  0.00           H  
ATOM   2835 HD13 ILE   183      37.448  42.696  35.483  1.00  0.00           H  
ATOM   2836  C   ILE   183      36.402  44.836  30.918  1.00  0.00           C  
ATOM   2837  O   ILE   183      35.743  44.200  30.089  1.00  0.00           O  
ATOM   2838  N   PHE   184      37.489  45.538  30.615  1.00  0.00           N  
ATOM   2839  H   PHE   184      38.037  46.019  31.314  1.00  0.00           H  
ATOM   2840  CA  PHE   184      38.091  45.596  29.333  1.00  0.00           C  
ATOM   2841  HA  PHE   184      37.337  45.120  28.706  1.00  0.00           H  
ATOM   2842  CB  PHE   184      38.394  47.108  28.890  1.00  0.00           C  
ATOM   2843  HB2 PHE   184      37.446  47.645  28.861  1.00  0.00           H  
ATOM   2844  HB3 PHE   184      38.758  47.119  27.862  1.00  0.00           H  
ATOM   2845  CG  PHE   184      39.474  47.893  29.670  1.00  0.00           C  
ATOM   2846  CD1 PHE   184      40.782  48.159  29.110  1.00  0.00           C  
ATOM   2847  HD1 PHE   184      41.184  47.825  28.164  1.00  0.00           H  
ATOM   2848  CE1 PHE   184      41.641  48.892  29.955  1.00  0.00           C  
ATOM   2849  HE1 PHE   184      42.566  49.254  29.531  1.00  0.00           H  
ATOM   2850  CZ  PHE   184      41.362  49.265  31.289  1.00  0.00           C  
ATOM   2851  HZ  PHE   184      42.122  49.816  31.824  1.00  0.00           H  
ATOM   2852  CE2 PHE   184      40.034  49.050  31.785  1.00  0.00           C  
ATOM   2853  HE2 PHE   184      39.738  49.411  32.759  1.00  0.00           H  
ATOM   2854  CD2 PHE   184      39.129  48.382  30.957  1.00  0.00           C  
ATOM   2855  HD2 PHE   184      38.135  48.169  31.320  1.00  0.00           H  
ATOM   2856  C   PHE   184      39.360  44.748  29.247  1.00  0.00           C  
ATOM   2857  O   PHE   184      39.905  44.330  30.254  1.00  0.00           O  
ATOM   2858  N   SER   185      39.793  44.586  27.966  1.00  0.00           N  
ATOM   2859  H   SER   185      39.308  45.044  27.208  1.00  0.00           H  
ATOM   2860  CA  SER   185      41.014  43.796  27.719  1.00  0.00           C  
ATOM   2861  HA  SER   185      41.445  43.514  28.680  1.00  0.00           H  
ATOM   2862  CB  SER   185      40.702  42.402  27.079  1.00  0.00           C  
ATOM   2863  HB2 SER   185      39.852  42.029  27.652  1.00  0.00           H  
ATOM   2864  HB3 SER   185      41.594  41.798  27.244  1.00  0.00           H  
ATOM   2865  OG  SER   185      40.381  42.362  25.658  1.00  0.00           O  
ATOM   2866  HG  SER   185      40.546  41.489  25.294  1.00  0.00           H  
ATOM   2867  C   SER   185      42.077  44.524  26.855  1.00  0.00           C  
ATOM   2868  O   SER   185      41.741  45.237  25.949  1.00  0.00           O  
ATOM   2869  N   PHE   186      43.363  44.485  27.204  1.00  0.00           N  
ATOM   2870  H   PHE   186      43.631  44.033  28.067  1.00  0.00           H  
ATOM   2871  CA  PHE   186      44.350  45.240  26.480  1.00  0.00           C  
ATOM   2872  HA  PHE   186      44.255  45.264  25.394  1.00  0.00           H  
ATOM   2873  CB  PHE   186      44.445  46.666  27.052  1.00  0.00           C  
ATOM   2874  HB2 PHE   186      43.447  47.103  27.012  1.00  0.00           H  
ATOM   2875  HB3 PHE   186      45.167  47.275  26.508  1.00  0.00           H  
ATOM   2876  CG  PHE   186      44.910  46.759  28.492  1.00  0.00           C  
ATOM   2877  CD1 PHE   186      46.304  47.009  28.679  1.00  0.00           C  
ATOM   2878  HD1 PHE   186      47.009  47.156  27.874  1.00  0.00           H  
ATOM   2879  CE1 PHE   186      46.754  47.097  30.045  1.00  0.00           C  
ATOM   2880  HE1 PHE   186      47.725  47.517  30.262  1.00  0.00           H  
ATOM   2881  CZ  PHE   186      45.775  47.009  31.076  1.00  0.00           C  
ATOM   2882  HZ  PHE   186      46.055  47.040  32.119  1.00  0.00           H  
ATOM   2883  CE2 PHE   186      44.442  46.749  30.866  1.00  0.00           C  
ATOM   2884  HE2 PHE   186      43.732  46.780  31.680  1.00  0.00           H  
ATOM   2885  CD2 PHE   186      44.013  46.634  29.583  1.00  0.00           C  
ATOM   2886  HD2 PHE   186      42.964  46.539  29.348  1.00  0.00           H  
ATOM   2887  C   PHE   186      45.719  44.523  26.625  1.00  0.00           C  
ATOM   2888  O   PHE   186      45.944  43.762  27.501  1.00  0.00           O  
ATOM   2889  N   SER   187      46.664  44.903  25.743  1.00  0.00           N  
ATOM   2890  H   SER   187      46.453  45.480  24.941  1.00  0.00           H  
ATOM   2891  CA  SER   187      48.075  44.507  25.868  1.00  0.00           C  
ATOM   2892  HA  SER   187      48.303  44.276  26.908  1.00  0.00           H  
ATOM   2893  CB  SER   187      48.251  43.141  25.108  1.00  0.00           C  
ATOM   2894  HB2 SER   187      47.990  43.159  24.049  1.00  0.00           H  
ATOM   2895  HB3 SER   187      47.572  42.518  25.690  1.00  0.00           H  
ATOM   2896  OG  SER   187      49.607  42.698  25.236  1.00  0.00           O  
ATOM   2897  HG  SER   187      49.784  42.306  26.095  1.00  0.00           H  
ATOM   2898  C   SER   187      48.993  45.664  25.428  1.00  0.00           C  
ATOM   2899  O   SER   187      48.910  46.743  26.027  1.00  0.00           O  
ATOM   2900  N   ASN   188      49.895  45.439  24.514  1.00  0.00           N  
ATOM   2901  H   ASN   188      49.742  44.514  24.137  1.00  0.00           H  
ATOM   2902  CA  ASN   188      51.140  46.201  24.278  1.00  0.00           C  
ATOM   2903  HA  ASN   188      51.593  46.234  25.268  1.00  0.00           H  
ATOM   2904  CB  ASN   188      52.096  45.619  23.262  1.00  0.00           C  
ATOM   2905  HB2 ASN   188      51.981  44.537  23.326  1.00  0.00           H  
ATOM   2906  HB3 ASN   188      53.115  45.914  23.512  1.00  0.00           H  
ATOM   2907  CG  ASN   188      51.868  45.972  21.810  1.00  0.00           C  
ATOM   2908  OD1 ASN   188      52.478  46.947  21.238  1.00  0.00           O  
ATOM   2909  ND2 ASN   188      51.097  45.190  21.168  1.00  0.00           N  
ATOM   2910 HD21 ASN   188      50.652  44.410  21.629  1.00  0.00           H  
ATOM   2911 HD22 ASN   188      50.845  45.540  20.254  1.00  0.00           H  
ATOM   2912  C   ASN   188      50.931  47.663  23.967  1.00  0.00           C  
ATOM   2913  O   ASN   188      51.691  48.557  24.382  1.00  0.00           O  
ATOM   2914  N   ASP   189      49.835  47.973  23.310  1.00  0.00           N  
ATOM   2915  H   ASP   189      49.310  47.174  22.984  1.00  0.00           H  
ATOM   2916  CA  ASP   189      49.459  49.297  22.708  1.00  0.00           C  
ATOM   2917  HA  ASP   189      50.263  50.026  22.817  1.00  0.00           H  
ATOM   2918  CB  ASP   189      49.276  49.055  21.239  1.00  0.00           C  
ATOM   2919  HB2 ASP   189      50.193  48.646  20.814  1.00  0.00           H  
ATOM   2920  HB3 ASP   189      49.043  49.979  20.710  1.00  0.00           H  
ATOM   2921  CG  ASP   189      48.121  48.129  20.870  1.00  0.00           C  
ATOM   2922  OD1 ASP   189      47.818  48.008  19.650  1.00  0.00           O  
ATOM   2923  OD2 ASP   189      47.617  47.359  21.714  1.00  0.00           O  
ATOM   2924  C   ASP   189      48.238  49.915  23.344  1.00  0.00           C  
ATOM   2925  O   ASP   189      47.564  50.743  22.749  1.00  0.00           O  
ATOM   2926  N   PHE   190      48.042  49.619  24.622  1.00  0.00           N  
ATOM   2927  H   PHE   190      48.756  49.010  24.995  1.00  0.00           H  
ATOM   2928  CA  PHE   190      47.154  50.186  25.620  1.00  0.00           C  
ATOM   2929  HA  PHE   190      46.889  49.382  26.306  1.00  0.00           H  
ATOM   2930  CB  PHE   190      47.934  51.216  26.398  1.00  0.00           C  
ATOM   2931  HB2 PHE   190      47.462  51.566  27.316  1.00  0.00           H  
ATOM   2932  HB3 PHE   190      48.157  52.060  25.745  1.00  0.00           H  
ATOM   2933  CG  PHE   190      49.264  50.749  27.022  1.00  0.00           C  
ATOM   2934  CD1 PHE   190      49.375  49.977  28.108  1.00  0.00           C  
ATOM   2935  HD1 PHE   190      48.507  49.809  28.729  1.00  0.00           H  
ATOM   2936  CE1 PHE   190      50.570  49.430  28.606  1.00  0.00           C  
ATOM   2937  HE1 PHE   190      50.578  48.750  29.445  1.00  0.00           H  
ATOM   2938  CZ  PHE   190      51.734  49.826  27.968  1.00  0.00           C  
ATOM   2939  HZ  PHE   190      52.733  49.542  28.262  1.00  0.00           H  
ATOM   2940  CE2 PHE   190      51.671  50.656  26.851  1.00  0.00           C  
ATOM   2941  HE2 PHE   190      52.594  50.940  26.367  1.00  0.00           H  
ATOM   2942  CD2 PHE   190      50.421  51.080  26.338  1.00  0.00           C  
ATOM   2943  HD2 PHE   190      50.431  51.636  25.412  1.00  0.00           H  
ATOM   2944  C   PHE   190      45.783  50.675  25.048  1.00  0.00           C  
ATOM   2945  O   PHE   190      45.472  51.837  25.229  1.00  0.00           O  
ATOM   2946  N   THR   191      45.152  49.719  24.437  1.00  0.00           N  
ATOM   2947  H   THR   191      45.624  48.839  24.282  1.00  0.00           H  
ATOM   2948  CA  THR   191      43.941  49.834  23.571  1.00  0.00           C  
ATOM   2949  HA  THR   191      43.506  50.829  23.670  1.00  0.00           H  
ATOM   2950  CB  THR   191      44.380  49.809  22.114  1.00  0.00           C  
ATOM   2951  HB  THR   191      44.874  48.859  21.915  1.00  0.00           H  
ATOM   2952  CG2 THR   191      43.137  49.822  21.143  1.00  0.00           C  
ATOM   2953 HG21 THR   191      43.398  49.438  20.156  1.00  0.00           H  
ATOM   2954 HG22 THR   191      42.361  49.100  21.397  1.00  0.00           H  
ATOM   2955 HG23 THR   191      42.571  50.748  21.042  1.00  0.00           H  
ATOM   2956  OG1 THR   191      45.164  50.971  21.628  1.00  0.00           O  
ATOM   2957  HG1 THR   191      46.094  50.850  21.832  1.00  0.00           H  
ATOM   2958  C   THR   191      42.958  48.730  23.846  1.00  0.00           C  
ATOM   2959  O   THR   191      43.358  47.545  23.848  1.00  0.00           O  
ATOM   2960  N   ILE   192      41.751  49.039  24.202  1.00  0.00           N  
ATOM   2961  H   ILE   192      41.487  50.007  24.083  1.00  0.00           H  
ATOM   2962  CA  ILE   192      40.707  48.111  24.426  1.00  0.00           C  
ATOM   2963  HA  ILE   192      40.980  47.456  25.253  1.00  0.00           H  
ATOM   2964  CB  ILE   192      39.404  48.853  24.814  1.00  0.00           C  
ATOM   2965  HB  ILE   192      39.065  49.493  23.999  1.00  0.00           H  
ATOM   2966  CG2 ILE   192      38.272  47.781  24.926  1.00  0.00           C  
ATOM   2967 HG21 ILE   192      38.645  46.803  25.230  1.00  0.00           H  
ATOM   2968 HG22 ILE   192      37.633  48.030  25.773  1.00  0.00           H  
ATOM   2969 HG23 ILE   192      37.817  47.602  23.952  1.00  0.00           H  
ATOM   2970  CG1 ILE   192      39.549  49.693  26.087  1.00  0.00           C  
ATOM   2971 HG12 ILE   192      40.400  50.337  25.862  1.00  0.00           H  
ATOM   2972 HG13 ILE   192      39.633  49.075  26.981  1.00  0.00           H  
ATOM   2973  CD1 ILE   192      38.361  50.646  26.173  1.00  0.00           C  
ATOM   2974 HD11 ILE   192      38.203  51.168  25.229  1.00  0.00           H  
ATOM   2975 HD12 ILE   192      37.540  49.950  26.345  1.00  0.00           H  
ATOM   2976 HD13 ILE   192      38.342  51.328  27.023  1.00  0.00           H  
ATOM   2977  C   ILE   192      40.493  47.207  23.200  1.00  0.00           C  
ATOM   2978  O   ILE   192      39.966  47.558  22.160  1.00  0.00           O  
ATOM   2979  N   GLN   193      40.744  45.845  23.408  1.00  0.00           N  
ATOM   2980  H   GLN   193      41.152  45.492  24.262  1.00  0.00           H  
ATOM   2981  CA  GLN   193      40.480  44.821  22.494  1.00  0.00           C  
ATOM   2982  HA  GLN   193      40.557  45.283  21.510  1.00  0.00           H  
ATOM   2983  CB  GLN   193      41.657  43.789  22.710  1.00  0.00           C  
ATOM   2984  HB2 GLN   193      41.573  42.998  21.965  1.00  0.00           H  
ATOM   2985  HB3 GLN   193      41.523  43.404  23.721  1.00  0.00           H  
ATOM   2986  CG  GLN   193      43.100  44.328  22.555  1.00  0.00           C  
ATOM   2987  HG2 GLN   193      43.270  45.098  23.307  1.00  0.00           H  
ATOM   2988  HG3 GLN   193      43.188  44.780  21.568  1.00  0.00           H  
ATOM   2989  CD  GLN   193      44.084  43.157  22.741  1.00  0.00           C  
ATOM   2990  OE1 GLN   193      43.685  41.951  22.738  1.00  0.00           O  
ATOM   2991  NE2 GLN   193      45.322  43.346  23.005  1.00  0.00           N  
ATOM   2992 HE21 GLN   193      45.817  42.466  23.022  1.00  0.00           H  
ATOM   2993 HE22 GLN   193      45.862  44.125  22.656  1.00  0.00           H  
ATOM   2994  C   GLN   193      39.087  44.278  22.615  1.00  0.00           C  
ATOM   2995  O   GLN   193      38.223  44.193  21.700  1.00  0.00           O  
ATOM   2996  N   LYS   194      38.642  43.949  23.841  1.00  0.00           N  
ATOM   2997  H   LYS   194      39.279  44.055  24.617  1.00  0.00           H  
ATOM   2998  CA  LYS   194      37.255  43.592  24.217  1.00  0.00           C  
ATOM   2999  HA  LYS   194      36.491  43.807  23.470  1.00  0.00           H  
ATOM   3000  CB  LYS   194      37.271  42.079  24.566  1.00  0.00           C  
ATOM   3001  HB2 LYS   194      36.342  41.827  25.077  1.00  0.00           H  
ATOM   3002  HB3 LYS   194      38.002  41.937  25.362  1.00  0.00           H  
ATOM   3003  CG  LYS   194      37.632  41.084  23.416  1.00  0.00           C  
ATOM   3004  HG2 LYS   194      38.691  41.050  23.162  1.00  0.00           H  
ATOM   3005  HG3 LYS   194      37.075  41.376  22.525  1.00  0.00           H  
ATOM   3006  CD  LYS   194      37.181  39.699  23.940  1.00  0.00           C  
ATOM   3007  HD2 LYS   194      36.184  39.717  24.380  1.00  0.00           H  
ATOM   3008  HD3 LYS   194      37.867  39.450  24.750  1.00  0.00           H  
ATOM   3009  CE  LYS   194      37.284  38.561  22.815  1.00  0.00           C  
ATOM   3010  HE2 LYS   194      36.863  37.608  23.132  1.00  0.00           H  
ATOM   3011  HE3 LYS   194      38.288  38.288  22.491  1.00  0.00           H  
ATOM   3012  NZ  LYS   194      36.482  38.881  21.649  1.00  0.00           N  
ATOM   3013  HZ1 LYS   194      36.424  38.152  20.953  1.00  0.00           H  
ATOM   3014  HZ2 LYS   194      35.513  39.061  21.872  1.00  0.00           H  
ATOM   3015  HZ3 LYS   194      36.838  39.678  21.142  1.00  0.00           H  
ATOM   3016  C   LYS   194      36.712  44.384  25.459  1.00  0.00           C  
ATOM   3017  O   LYS   194      37.478  44.737  26.341  1.00  0.00           O  
ATOM   3018  N   LEU   195      35.405  44.639  25.510  1.00  0.00           N  
ATOM   3019  H   LEU   195      34.841  44.375  24.715  1.00  0.00           H  
ATOM   3020  CA  LEU   195      34.747  45.386  26.540  1.00  0.00           C  
ATOM   3021  HA  LEU   195      35.306  45.731  27.410  1.00  0.00           H  
ATOM   3022  CB  LEU   195      34.433  46.826  26.001  1.00  0.00           C  
ATOM   3023  HB2 LEU   195      33.841  46.628  25.107  1.00  0.00           H  
ATOM   3024  HB3 LEU   195      35.353  47.335  25.716  1.00  0.00           H  
ATOM   3025  CG  LEU   195      33.679  47.767  27.018  1.00  0.00           C  
ATOM   3026  HG  LEU   195      32.730  47.324  27.322  1.00  0.00           H  
ATOM   3027  CD1 LEU   195      34.574  48.072  28.238  1.00  0.00           C  
ATOM   3028 HD11 LEU   195      34.241  48.920  28.836  1.00  0.00           H  
ATOM   3029 HD12 LEU   195      34.612  47.218  28.914  1.00  0.00           H  
ATOM   3030 HD13 LEU   195      35.561  48.387  27.898  1.00  0.00           H  
ATOM   3031  CD2 LEU   195      33.489  49.188  26.304  1.00  0.00           C  
ATOM   3032 HD21 LEU   195      32.687  49.043  25.580  1.00  0.00           H  
ATOM   3033 HD22 LEU   195      33.155  49.977  26.978  1.00  0.00           H  
ATOM   3034 HD23 LEU   195      34.432  49.366  25.787  1.00  0.00           H  
ATOM   3035  C   LEU   195      33.490  44.756  27.010  1.00  0.00           C  
ATOM   3036  O   LEU   195      32.474  44.621  26.252  1.00  0.00           O  
ATOM   3037  N   ILE   196      33.531  44.166  28.234  1.00  0.00           N  
ATOM   3038  H   ILE   196      34.424  44.244  28.699  1.00  0.00           H  
ATOM   3039  CA  ILE   196      32.475  43.263  28.778  1.00  0.00           C  
ATOM   3040  HA  ILE   196      31.787  42.966  27.986  1.00  0.00           H  
ATOM   3041  CB  ILE   196      32.990  41.870  29.331  1.00  0.00           C  
ATOM   3042  HB  ILE   196      33.666  42.037  30.169  1.00  0.00           H  
ATOM   3043  CG2 ILE   196      31.769  41.017  29.771  1.00  0.00           C  
ATOM   3044 HG21 ILE   196      32.150  40.039  30.065  1.00  0.00           H  
ATOM   3045 HG22 ILE   196      31.304  41.381  30.687  1.00  0.00           H  
ATOM   3046 HG23 ILE   196      31.016  41.023  28.982  1.00  0.00           H  
ATOM   3047  CG1 ILE   196      33.861  41.209  28.246  1.00  0.00           C  
ATOM   3048 HG12 ILE   196      34.554  41.962  27.870  1.00  0.00           H  
ATOM   3049 HG13 ILE   196      33.212  40.985  27.399  1.00  0.00           H  
ATOM   3050  CD1 ILE   196      34.596  39.999  28.760  1.00  0.00           C  
ATOM   3051 HD11 ILE   196      34.967  40.159  29.772  1.00  0.00           H  
ATOM   3052 HD12 ILE   196      33.900  39.161  28.739  1.00  0.00           H  
ATOM   3053 HD13 ILE   196      35.489  39.740  28.191  1.00  0.00           H  
ATOM   3054  C   ILE   196      31.731  43.959  29.906  1.00  0.00           C  
ATOM   3055  O   ILE   196      32.206  44.016  31.060  1.00  0.00           O  
ATOM   3056  N   GLU   197      30.492  44.419  29.577  1.00  0.00           N  
ATOM   3057  H   GLU   197      30.191  44.344  28.616  1.00  0.00           H  
ATOM   3058  CA  GLU   197      29.681  45.084  30.659  1.00  0.00           C  
ATOM   3059  HA  GLU   197      30.372  45.649  31.284  1.00  0.00           H  
ATOM   3060  CB  GLU   197      28.628  46.048  30.057  1.00  0.00           C  
ATOM   3061  HB2 GLU   197      28.082  45.504  29.286  1.00  0.00           H  
ATOM   3062  HB3 GLU   197      29.176  46.753  29.433  1.00  0.00           H  
ATOM   3063  CG  GLU   197      27.763  46.890  31.099  1.00  0.00           C  
ATOM   3064  HG2 GLU   197      27.056  46.254  31.632  1.00  0.00           H  
ATOM   3065  HG3 GLU   197      27.131  47.562  30.517  1.00  0.00           H  
ATOM   3066  CD  GLU   197      28.511  47.678  32.078  1.00  0.00           C  
ATOM   3067  OE1 GLU   197      29.095  47.124  33.021  1.00  0.00           O  
ATOM   3068  OE2 GLU   197      28.326  48.942  32.130  1.00  0.00           O  
ATOM   3069  C   GLU   197      29.027  44.047  31.593  1.00  0.00           C  
ATOM   3070  O   GLU   197      27.980  43.527  31.285  1.00  0.00           O  
ATOM   3071  N   THR   198      29.697  43.743  32.730  1.00  0.00           N  
ATOM   3072  H   THR   198      30.650  44.025  32.909  1.00  0.00           H  
ATOM   3073  CA  THR   198      29.180  42.745  33.633  1.00  0.00           C  
ATOM   3074  HA  THR   198      28.886  41.979  32.915  1.00  0.00           H  
ATOM   3075  CB  THR   198      30.207  42.120  34.522  1.00  0.00           C  
ATOM   3076  HB  THR   198      29.783  41.232  34.991  1.00  0.00           H  
ATOM   3077  CG2 THR   198      31.468  41.585  33.796  1.00  0.00           C  
ATOM   3078 HG21 THR   198      32.238  41.280  34.504  1.00  0.00           H  
ATOM   3079 HG22 THR   198      31.118  40.759  33.177  1.00  0.00           H  
ATOM   3080 HG23 THR   198      31.932  42.303  33.120  1.00  0.00           H  
ATOM   3081  OG1 THR   198      30.700  42.989  35.500  1.00  0.00           O  
ATOM   3082  HG1 THR   198      31.337  43.484  34.979  1.00  0.00           H  
ATOM   3083  C   THR   198      27.876  43.080  34.463  1.00  0.00           C  
ATOM   3084  O   THR   198      27.395  42.233  35.224  1.00  0.00           O  
ATOM   3085  N   ARG   199      27.392  44.333  34.240  1.00  0.00           N  
ATOM   3086  H   ARG   199      27.859  45.015  33.660  1.00  0.00           H  
ATOM   3087  CA  ARG   199      26.074  44.633  34.762  1.00  0.00           C  
ATOM   3088  HA  ARG   199      26.012  44.124  35.724  1.00  0.00           H  
ATOM   3089  CB  ARG   199      25.906  46.140  34.897  1.00  0.00           C  
ATOM   3090  HB2 ARG   199      26.044  46.561  33.901  1.00  0.00           H  
ATOM   3091  HB3 ARG   199      26.766  46.460  35.485  1.00  0.00           H  
ATOM   3092  CG  ARG   199      24.597  46.706  35.422  1.00  0.00           C  
ATOM   3093  HG2 ARG   199      24.504  46.177  36.371  1.00  0.00           H  
ATOM   3094  HG3 ARG   199      23.785  46.346  34.790  1.00  0.00           H  
ATOM   3095  CD  ARG   199      24.535  48.188  35.655  1.00  0.00           C  
ATOM   3096  HD2 ARG   199      23.532  48.287  36.071  1.00  0.00           H  
ATOM   3097  HD3 ARG   199      24.771  48.727  34.738  1.00  0.00           H  
ATOM   3098  NE  ARG   199      25.552  48.576  36.677  1.00  0.00           N  
ATOM   3099  HE  ARG   199      25.450  48.152  37.588  1.00  0.00           H  
ATOM   3100  CZ  ARG   199      26.720  49.266  36.411  1.00  0.00           C  
ATOM   3101  NH1 ARG   199      26.984  49.624  35.218  1.00  0.00           N  
ATOM   3102 HH11 ARG   199      27.908  49.931  34.952  1.00  0.00           H  
ATOM   3103 HH12 ARG   199      26.403  49.336  34.443  1.00  0.00           H  
ATOM   3104  NH2 ARG   199      27.630  49.373  37.247  1.00  0.00           N  
ATOM   3105 HH21 ARG   199      27.510  49.199  38.234  1.00  0.00           H  
ATOM   3106 HH22 ARG   199      28.533  49.606  36.859  1.00  0.00           H  
ATOM   3107  C   ARG   199      24.899  44.042  33.865  1.00  0.00           C  
ATOM   3108  O   ARG   199      23.772  43.935  34.379  1.00  0.00           O  
ATOM   3109  N   THR   200      25.119  43.850  32.590  1.00  0.00           N  
ATOM   3110  H   THR   200      26.039  43.903  32.176  1.00  0.00           H  
ATOM   3111  CA  THR   200      24.072  43.384  31.706  1.00  0.00           C  
ATOM   3112  HA  THR   200      23.079  43.680  32.043  1.00  0.00           H  
ATOM   3113  CB  THR   200      24.242  43.896  30.178  1.00  0.00           C  
ATOM   3114  HB  THR   200      25.285  43.871  29.863  1.00  0.00           H  
ATOM   3115  CG2 THR   200      23.350  43.420  29.101  1.00  0.00           C  
ATOM   3116 HG21 THR   200      22.319  43.358  29.447  1.00  0.00           H  
ATOM   3117 HG22 THR   200      23.590  44.063  28.254  1.00  0.00           H  
ATOM   3118 HG23 THR   200      23.723  42.441  28.800  1.00  0.00           H  
ATOM   3119  OG1 THR   200      23.871  45.235  30.366  1.00  0.00           O  
ATOM   3120  HG1 THR   200      24.299  45.714  29.653  1.00  0.00           H  
ATOM   3121  C   THR   200      24.166  41.850  31.700  1.00  0.00           C  
ATOM   3122  O   THR   200      24.865  41.163  30.961  1.00  0.00           O  
ATOM   3123  N   SER   201      23.342  41.284  32.572  1.00  0.00           N  
ATOM   3124  H   SER   201      22.561  41.757  33.003  1.00  0.00           H  
ATOM   3125  CA  SER   201      23.423  39.845  32.835  1.00  0.00           C  
ATOM   3126  HA  SER   201      24.356  39.400  32.489  1.00  0.00           H  
ATOM   3127  CB  SER   201      23.231  39.579  34.358  1.00  0.00           C  
ATOM   3128  HB2 SER   201      22.169  39.615  34.599  1.00  0.00           H  
ATOM   3129  HB3 SER   201      23.781  40.298  34.966  1.00  0.00           H  
ATOM   3130  OG  SER   201      23.773  38.264  34.519  1.00  0.00           O  
ATOM   3131  HG  SER   201      24.268  38.191  35.338  1.00  0.00           H  
ATOM   3132  C   SER   201      22.369  39.050  32.145  1.00  0.00           C  
ATOM   3133  O   SER   201      21.147  39.335  32.302  1.00  0.00           O  
ATOM   3134  N   GLN   202      22.776  38.060  31.295  1.00  0.00           N  
ATOM   3135  H   GLN   202      23.762  37.859  31.208  1.00  0.00           H  
ATOM   3136  CA  GLN   202      21.778  37.062  30.763  1.00  0.00           C  
ATOM   3137  HA  GLN   202      20.758  37.442  30.693  1.00  0.00           H  
ATOM   3138  CB  GLN   202      22.179  36.506  29.360  1.00  0.00           C  
ATOM   3139  HB2 GLN   202      23.146  36.009  29.434  1.00  0.00           H  
ATOM   3140  HB3 GLN   202      22.317  37.319  28.648  1.00  0.00           H  
ATOM   3141  CG  GLN   202      21.329  35.414  28.748  1.00  0.00           C  
ATOM   3142  HG2 GLN   202      21.373  34.538  29.395  1.00  0.00           H  
ATOM   3143  HG3 GLN   202      21.661  35.222  27.728  1.00  0.00           H  
ATOM   3144  CD  GLN   202      19.848  35.771  28.534  1.00  0.00           C  
ATOM   3145  OE1 GLN   202      19.450  36.931  28.337  1.00  0.00           O  
ATOM   3146  NE2 GLN   202      19.032  34.781  28.361  1.00  0.00           N  
ATOM   3147 HE21 GLN   202      18.112  35.045  28.685  1.00  0.00           H  
ATOM   3148 HE22 GLN   202      19.282  33.806  28.438  1.00  0.00           H  
ATOM   3149  C   GLN   202      21.607  35.913  31.822  1.00  0.00           C  
ATOM   3150  O   GLN   202      20.449  35.681  32.175  1.00  0.00           O  
ATOM   3151  N   LEU   203      22.559  35.135  32.278  1.00  0.00           N  
ATOM   3152  H   LEU   203      23.484  35.250  31.889  1.00  0.00           H  
ATOM   3153  CA  LEU   203      22.497  34.180  33.425  1.00  0.00           C  
ATOM   3154  HA  LEU   203      21.499  33.748  33.355  1.00  0.00           H  
ATOM   3155  CB  LEU   203      23.663  33.167  33.294  1.00  0.00           C  
ATOM   3156  HB2 LEU   203      24.620  33.501  33.695  1.00  0.00           H  
ATOM   3157  HB3 LEU   203      23.870  32.915  32.254  1.00  0.00           H  
ATOM   3158  CG  LEU   203      23.518  31.811  34.075  1.00  0.00           C  
ATOM   3159  HG  LEU   203      23.289  31.980  35.127  1.00  0.00           H  
ATOM   3160  CD1 LEU   203      22.389  30.953  33.382  1.00  0.00           C  
ATOM   3161 HD11 LEU   203      22.651  30.573  32.395  1.00  0.00           H  
ATOM   3162 HD12 LEU   203      22.187  30.019  33.906  1.00  0.00           H  
ATOM   3163 HD13 LEU   203      21.436  31.481  33.437  1.00  0.00           H  
ATOM   3164  CD2 LEU   203      24.835  30.957  33.925  1.00  0.00           C  
ATOM   3165 HD21 LEU   203      24.611  29.969  34.326  1.00  0.00           H  
ATOM   3166 HD22 LEU   203      25.060  30.968  32.859  1.00  0.00           H  
ATOM   3167 HD23 LEU   203      25.567  31.502  34.521  1.00  0.00           H  
ATOM   3168  C   LEU   203      22.520  35.024  34.704  1.00  0.00           C  
ATOM   3169  O   LEU   203      23.450  35.124  35.453  1.00  0.00           O  
ATOM   3170  N   PHE   204      21.337  35.570  34.994  1.00  0.00           N  
ATOM   3171  H   PHE   204      20.670  35.338  34.271  1.00  0.00           H  
ATOM   3172  CA  PHE   204      21.162  36.377  36.130  1.00  0.00           C  
ATOM   3173  HA  PHE   204      22.031  37.024  36.249  1.00  0.00           H  
ATOM   3174  CB  PHE   204      19.936  37.259  35.996  1.00  0.00           C  
ATOM   3175  HB2 PHE   204      19.044  36.644  35.878  1.00  0.00           H  
ATOM   3176  HB3 PHE   204      20.089  37.905  35.132  1.00  0.00           H  
ATOM   3177  CG  PHE   204      19.539  38.245  37.050  1.00  0.00           C  
ATOM   3178  CD1 PHE   204      18.381  37.908  37.754  1.00  0.00           C  
ATOM   3179  HD1 PHE   204      17.909  36.941  37.666  1.00  0.00           H  
ATOM   3180  CE1 PHE   204      18.034  38.695  38.899  1.00  0.00           C  
ATOM   3181  HE1 PHE   204      17.275  38.355  39.588  1.00  0.00           H  
ATOM   3182  CZ  PHE   204      18.720  39.899  39.167  1.00  0.00           C  
ATOM   3183  HZ  PHE   204      18.495  40.512  40.027  1.00  0.00           H  
ATOM   3184  CE2 PHE   204      19.841  40.278  38.384  1.00  0.00           C  
ATOM   3185  HE2 PHE   204      20.312  41.249  38.436  1.00  0.00           H  
ATOM   3186  CD2 PHE   204      20.305  39.424  37.336  1.00  0.00           C  
ATOM   3187  HD2 PHE   204      21.196  39.671  36.779  1.00  0.00           H  
ATOM   3188  C   PHE   204      21.023  35.636  37.514  1.00  0.00           C  
ATOM   3189  O   PHE   204      20.327  34.623  37.689  1.00  0.00           O  
ATOM   3190  N   SER   205      21.758  36.134  38.526  1.00  0.00           N  
ATOM   3191  H   SER   205      22.241  37.004  38.355  1.00  0.00           H  
ATOM   3192  CA  SER   205      21.660  35.608  39.875  1.00  0.00           C  
ATOM   3193  HA  SER   205      21.292  34.585  39.937  1.00  0.00           H  
ATOM   3194  CB  SER   205      23.048  35.669  40.664  1.00  0.00           C  
ATOM   3195  HB2 SER   205      23.678  34.859  40.296  1.00  0.00           H  
ATOM   3196  HB3 SER   205      22.827  35.459  41.711  1.00  0.00           H  
ATOM   3197  OG  SER   205      23.662  36.922  40.399  1.00  0.00           O  
ATOM   3198  HG  SER   205      24.617  36.883  40.301  1.00  0.00           H  
ATOM   3199  C   SER   205      20.569  36.358  40.679  1.00  0.00           C  
ATOM   3200  O   SER   205      19.489  35.855  40.826  1.00  0.00           O  
ATOM   3201  N   TYR   206      20.937  37.571  41.103  1.00  0.00           N  
ATOM   3202  H   TYR   206      21.778  38.007  40.754  1.00  0.00           H  
ATOM   3203  CA  TYR   206      20.195  38.465  42.056  1.00  0.00           C  
ATOM   3204  HA  TYR   206      19.157  38.393  41.730  1.00  0.00           H  
ATOM   3205  CB  TYR   206      20.206  37.730  43.401  1.00  0.00           C  
ATOM   3206  HB2 TYR   206      21.156  37.211  43.529  1.00  0.00           H  
ATOM   3207  HB3 TYR   206      19.459  36.936  43.364  1.00  0.00           H  
ATOM   3208  CG  TYR   206      19.768  38.541  44.617  1.00  0.00           C  
ATOM   3209  CD1 TYR   206      18.415  38.547  44.980  1.00  0.00           C  
ATOM   3210  HD1 TYR   206      17.756  38.149  44.223  1.00  0.00           H  
ATOM   3211  CE1 TYR   206      17.940  39.133  46.149  1.00  0.00           C  
ATOM   3212  HE1 TYR   206      16.888  39.137  46.396  1.00  0.00           H  
ATOM   3213  CZ  TYR   206      18.776  39.773  47.072  1.00  0.00           C  
ATOM   3214  OH  TYR   206      18.254  40.281  48.256  1.00  0.00           O  
ATOM   3215  HH  TYR   206      18.954  40.706  48.757  1.00  0.00           H  
ATOM   3216  CE2 TYR   206      20.148  39.845  46.663  1.00  0.00           C  
ATOM   3217  HE2 TYR   206      20.892  40.347  47.263  1.00  0.00           H  
ATOM   3218  CD2 TYR   206      20.682  39.183  45.563  1.00  0.00           C  
ATOM   3219  HD2 TYR   206      21.747  39.103  45.404  1.00  0.00           H  
ATOM   3220  C   TYR   206      20.885  39.789  42.066  1.00  0.00           C  
ATOM   3221  O   TYR   206      22.130  39.877  42.049  1.00  0.00           O  
ATOM   3222  N   ALA   207      20.051  40.842  42.139  1.00  0.00           N  
ATOM   3223  H   ALA   207      19.068  40.638  42.244  1.00  0.00           H  
ATOM   3224  CA  ALA   207      20.458  42.183  41.713  1.00  0.00           C  
ATOM   3225  HA  ALA   207      20.811  42.042  40.691  1.00  0.00           H  
ATOM   3226  CB  ALA   207      19.363  43.228  41.624  1.00  0.00           C  
ATOM   3227  HB1 ALA   207      18.465  42.813  41.167  1.00  0.00           H  
ATOM   3228  HB2 ALA   207      19.018  43.460  42.631  1.00  0.00           H  
ATOM   3229  HB3 ALA   207      19.595  44.106  41.021  1.00  0.00           H  
ATOM   3230  C   ALA   207      21.682  42.668  42.465  1.00  0.00           C  
ATOM   3231  O   ALA   207      22.626  43.023  41.827  1.00  0.00           O  
ATOM   3232  N   ALA   208      21.704  42.694  43.806  1.00  0.00           N  
ATOM   3233  H   ALA   208      20.812  42.433  44.200  1.00  0.00           H  
ATOM   3234  CA  ALA   208      22.833  43.071  44.682  1.00  0.00           C  
ATOM   3235  HA  ALA   208      22.953  44.146  44.542  1.00  0.00           H  
ATOM   3236  CB  ALA   208      22.448  42.795  46.145  1.00  0.00           C  
ATOM   3237  HB1 ALA   208      22.901  43.514  46.828  1.00  0.00           H  
ATOM   3238  HB2 ALA   208      21.373  42.923  46.269  1.00  0.00           H  
ATOM   3239  HB3 ALA   208      22.782  41.801  46.442  1.00  0.00           H  
ATOM   3240  C   ALA   208      24.171  42.476  44.367  1.00  0.00           C  
ATOM   3241  O   ALA   208      25.238  43.083  44.542  1.00  0.00           O  
ATOM   3242  N   PHE   209      24.214  41.257  43.815  1.00  0.00           N  
ATOM   3243  H   PHE   209      23.352  40.896  43.432  1.00  0.00           H  
ATOM   3244  CA  PHE   209      25.414  40.481  43.464  1.00  0.00           C  
ATOM   3245  HA  PHE   209      26.243  40.862  44.060  1.00  0.00           H  
ATOM   3246  CB  PHE   209      25.319  39.061  43.761  1.00  0.00           C  
ATOM   3247  HB2 PHE   209      26.177  38.480  43.423  1.00  0.00           H  
ATOM   3248  HB3 PHE   209      24.546  38.748  43.059  1.00  0.00           H  
ATOM   3249  CG  PHE   209      24.819  38.497  45.083  1.00  0.00           C  
ATOM   3250  CD1 PHE   209      24.767  39.309  46.180  1.00  0.00           C  
ATOM   3251  HD1 PHE   209      25.119  40.328  46.113  1.00  0.00           H  
ATOM   3252  CE1 PHE   209      24.314  38.807  47.417  1.00  0.00           C  
ATOM   3253  HE1 PHE   209      24.230  39.494  48.246  1.00  0.00           H  
ATOM   3254  CZ  PHE   209      23.783  37.515  47.384  1.00  0.00           C  
ATOM   3255  HZ  PHE   209      23.182  37.215  48.229  1.00  0.00           H  
ATOM   3256  CE2 PHE   209      23.989  36.686  46.275  1.00  0.00           C  
ATOM   3257  HE2 PHE   209      23.534  35.707  46.279  1.00  0.00           H  
ATOM   3258  CD2 PHE   209      24.581  37.126  45.072  1.00  0.00           C  
ATOM   3259  HD2 PHE   209      24.569  36.431  44.245  1.00  0.00           H  
ATOM   3260  C   PHE   209      25.834  40.674  42.007  1.00  0.00           C  
ATOM   3261  O   PHE   209      27.023  40.683  41.651  1.00  0.00           O  
ATOM   3262  N   SER   210      24.855  40.591  41.123  1.00  0.00           N  
ATOM   3263  H   SER   210      23.952  40.710  41.561  1.00  0.00           H  
ATOM   3264  CA  SER   210      25.030  40.760  39.632  1.00  0.00           C  
ATOM   3265  HA  SER   210      25.724  40.037  39.203  1.00  0.00           H  
ATOM   3266  CB  SER   210      23.612  40.533  39.010  1.00  0.00           C  
ATOM   3267  HB2 SER   210      22.799  41.065  39.504  1.00  0.00           H  
ATOM   3268  HB3 SER   210      23.399  39.464  39.035  1.00  0.00           H  
ATOM   3269  OG  SER   210      23.759  40.961  37.649  1.00  0.00           O  
ATOM   3270  HG  SER   210      24.537  40.543  37.273  1.00  0.00           H  
ATOM   3271  C   SER   210      25.465  42.158  39.359  1.00  0.00           C  
ATOM   3272  O   SER   210      26.612  42.421  38.920  1.00  0.00           O  
ATOM   3273  N   ASP   211      24.651  43.208  39.678  1.00  0.00           N  
ATOM   3274  H   ASP   211      23.761  43.025  40.118  1.00  0.00           H  
ATOM   3275  CA  ASP   211      24.980  44.647  39.533  1.00  0.00           C  
ATOM   3276  HA  ASP   211      25.555  44.858  38.632  1.00  0.00           H  
ATOM   3277  CB  ASP   211      23.606  45.391  39.437  1.00  0.00           C  
ATOM   3278  HB2 ASP   211      23.098  45.170  40.376  1.00  0.00           H  
ATOM   3279  HB3 ASP   211      22.997  45.030  38.608  1.00  0.00           H  
ATOM   3280  CG  ASP   211      23.684  46.872  39.193  1.00  0.00           C  
ATOM   3281  OD1 ASP   211      24.785  47.468  39.196  1.00  0.00           O  
ATOM   3282  OD2 ASP   211      22.662  47.488  38.984  1.00  0.00           O  
ATOM   3283  C   ASP   211      25.875  45.141  40.646  1.00  0.00           C  
ATOM   3284  O   ASP   211      25.509  45.835  41.608  1.00  0.00           O  
ATOM   3285  N   SER   212      27.146  44.749  40.643  1.00  0.00           N  
ATOM   3286  H   SER   212      27.419  44.190  39.847  1.00  0.00           H  
ATOM   3287  CA  SER   212      28.131  45.125  41.698  1.00  0.00           C  
ATOM   3288  HA  SER   212      27.833  46.086  42.117  1.00  0.00           H  
ATOM   3289  CB  SER   212      28.187  44.108  42.745  1.00  0.00           C  
ATOM   3290  HB2 SER   212      28.386  43.159  42.247  1.00  0.00           H  
ATOM   3291  HB3 SER   212      27.222  44.095  43.251  1.00  0.00           H  
ATOM   3292  OG  SER   212      29.149  44.400  43.680  1.00  0.00           O  
ATOM   3293  HG  SER   212      28.787  44.144  44.532  1.00  0.00           H  
ATOM   3294  C   SER   212      29.510  45.190  41.054  1.00  0.00           C  
ATOM   3295  O   SER   212      29.881  44.382  40.218  1.00  0.00           O  
ATOM   3296  N   ASN   213      30.289  46.222  41.409  1.00  0.00           N  
ATOM   3297  H   ASN   213      29.966  46.894  42.091  1.00  0.00           H  
ATOM   3298  CA  ASN   213      31.589  46.476  40.920  1.00  0.00           C  
ATOM   3299  HA  ASN   213      31.643  46.691  39.853  1.00  0.00           H  
ATOM   3300  CB  ASN   213      32.195  47.622  41.740  1.00  0.00           C  
ATOM   3301  HB2 ASN   213      33.265  47.554  41.545  1.00  0.00           H  
ATOM   3302  HB3 ASN   213      32.060  47.561  42.820  1.00  0.00           H  
ATOM   3303  CG  ASN   213      31.704  48.922  41.215  1.00  0.00           C  
ATOM   3304  OD1 ASN   213      31.754  49.225  40.027  1.00  0.00           O  
ATOM   3305  ND2 ASN   213      31.173  49.770  42.089  1.00  0.00           N  
ATOM   3306 HD21 ASN   213      30.946  50.731  41.872  1.00  0.00           H  
ATOM   3307 HD22 ASN   213      31.206  49.545  43.073  1.00  0.00           H  
ATOM   3308  C   ASN   213      32.468  45.252  41.197  1.00  0.00           C  
ATOM   3309  O   ASN   213      32.448  44.676  42.290  1.00  0.00           O  
ATOM   3310  N   ILE   214      33.415  44.943  40.318  1.00  0.00           N  
ATOM   3311  H   ILE   214      33.487  45.656  39.606  1.00  0.00           H  
ATOM   3312  CA  ILE   214      34.387  43.918  40.448  1.00  0.00           C  
ATOM   3313  HA  ILE   214      33.774  43.077  40.774  1.00  0.00           H  
ATOM   3314  CB  ILE   214      35.021  43.612  39.145  1.00  0.00           C  
ATOM   3315  HB  ILE   214      35.331  44.581  38.756  1.00  0.00           H  
ATOM   3316  CG2 ILE   214      36.268  42.655  39.196  1.00  0.00           C  
ATOM   3317 HG21 ILE   214      36.585  42.466  38.171  1.00  0.00           H  
ATOM   3318 HG22 ILE   214      37.027  43.236  39.720  1.00  0.00           H  
ATOM   3319 HG23 ILE   214      36.053  41.728  39.728  1.00  0.00           H  
ATOM   3320  CG1 ILE   214      34.003  43.227  38.060  1.00  0.00           C  
ATOM   3321 HG12 ILE   214      33.210  43.971  37.984  1.00  0.00           H  
ATOM   3322 HG13 ILE   214      33.682  42.225  38.345  1.00  0.00           H  
ATOM   3323  CD1 ILE   214      34.672  43.149  36.621  1.00  0.00           C  
ATOM   3324 HD11 ILE   214      35.389  43.966  36.540  1.00  0.00           H  
ATOM   3325 HD12 ILE   214      35.204  42.205  36.498  1.00  0.00           H  
ATOM   3326 HD13 ILE   214      33.894  43.248  35.865  1.00  0.00           H  
ATOM   3327  C   ILE   214      35.521  44.263  41.575  1.00  0.00           C  
ATOM   3328  O   ILE   214      35.879  45.414  41.581  1.00  0.00           O  
ATOM   3329  N   ILE   215      35.876  43.322  42.393  1.00  0.00           N  
ATOM   3330  H   ILE   215      35.303  42.493  42.320  1.00  0.00           H  
ATOM   3331  CA  ILE   215      36.900  43.277  43.416  1.00  0.00           C  
ATOM   3332  HA  ILE   215      37.318  44.255  43.656  1.00  0.00           H  
ATOM   3333  CB  ILE   215      36.463  42.618  44.726  1.00  0.00           C  
ATOM   3334  HB  ILE   215      35.918  41.726  44.415  1.00  0.00           H  
ATOM   3335  CG2 ILE   215      37.659  42.335  45.723  1.00  0.00           C  
ATOM   3336 HG21 ILE   215      38.355  41.522  45.519  1.00  0.00           H  
ATOM   3337 HG22 ILE   215      38.284  43.226  45.788  1.00  0.00           H  
ATOM   3338 HG23 ILE   215      37.255  42.122  46.713  1.00  0.00           H  
ATOM   3339  CG1 ILE   215      35.415  43.474  45.420  1.00  0.00           C  
ATOM   3340 HG12 ILE   215      34.885  42.938  46.207  1.00  0.00           H  
ATOM   3341 HG13 ILE   215      34.605  43.753  44.745  1.00  0.00           H  
ATOM   3342  CD1 ILE   215      35.799  44.782  46.033  1.00  0.00           C  
ATOM   3343 HD11 ILE   215      36.042  45.524  45.273  1.00  0.00           H  
ATOM   3344 HD12 ILE   215      35.086  45.206  46.739  1.00  0.00           H  
ATOM   3345 HD13 ILE   215      36.719  44.633  46.598  1.00  0.00           H  
ATOM   3346  C   ILE   215      38.179  42.600  42.853  1.00  0.00           C  
ATOM   3347  O   ILE   215      39.263  43.152  43.040  1.00  0.00           O  
ATOM   3348  N   THR   216      37.980  41.453  42.290  1.00  0.00           N  
ATOM   3349  H   THR   216      37.027  41.125  42.219  1.00  0.00           H  
ATOM   3350  CA  THR   216      38.983  40.483  41.788  1.00  0.00           C  
ATOM   3351  HA  THR   216      39.790  41.092  41.382  1.00  0.00           H  
ATOM   3352  CB  THR   216      39.762  39.821  42.953  1.00  0.00           C  
ATOM   3353  HB  THR   216      40.009  40.676  43.583  1.00  0.00           H  
ATOM   3354  CG2 THR   216      38.928  38.763  43.677  1.00  0.00           C  
ATOM   3355 HG21 THR   216      38.265  38.160  43.056  1.00  0.00           H  
ATOM   3356 HG22 THR   216      39.509  38.168  44.382  1.00  0.00           H  
ATOM   3357 HG23 THR   216      38.284  39.288  44.382  1.00  0.00           H  
ATOM   3358  OG1 THR   216      40.958  39.250  42.533  1.00  0.00           O  
ATOM   3359  HG1 THR   216      41.549  40.006  42.535  1.00  0.00           H  
ATOM   3360  C   THR   216      38.585  39.525  40.680  1.00  0.00           C  
ATOM   3361  O   THR   216      37.392  39.437  40.299  1.00  0.00           O  
ATOM   3362  N   VAL   217      39.626  38.872  40.049  1.00  0.00           N  
ATOM   3363  H   VAL   217      40.581  38.855  40.376  1.00  0.00           H  
ATOM   3364  CA  VAL   217      39.442  38.019  38.828  1.00  0.00           C  
ATOM   3365  HA  VAL   217      38.723  37.240  39.079  1.00  0.00           H  
ATOM   3366  CB  VAL   217      39.013  38.852  37.552  1.00  0.00           C  
ATOM   3367  HB  VAL   217      38.098  39.425  37.697  1.00  0.00           H  
ATOM   3368  CG1 VAL   217      40.106  39.812  37.019  1.00  0.00           C  
ATOM   3369 HG11 VAL   217      39.655  40.343  36.181  1.00  0.00           H  
ATOM   3370 HG12 VAL   217      40.328  40.555  37.785  1.00  0.00           H  
ATOM   3371 HG13 VAL   217      40.964  39.197  36.746  1.00  0.00           H  
ATOM   3372  CG2 VAL   217      38.810  37.886  36.356  1.00  0.00           C  
ATOM   3373 HG21 VAL   217      38.271  36.993  36.674  1.00  0.00           H  
ATOM   3374 HG22 VAL   217      38.117  38.341  35.648  1.00  0.00           H  
ATOM   3375 HG23 VAL   217      39.774  37.674  35.894  1.00  0.00           H  
ATOM   3376  C   VAL   217      40.705  37.281  38.429  1.00  0.00           C  
ATOM   3377  O   VAL   217      41.842  37.757  38.638  1.00  0.00           O  
ATOM   3378  N   VAL   218      40.572  35.984  38.090  1.00  0.00           N  
ATOM   3379  H   VAL   218      39.635  35.661  37.898  1.00  0.00           H  
ATOM   3380  CA  VAL   218      41.686  35.150  37.551  1.00  0.00           C  
ATOM   3381  HA  VAL   218      42.673  35.612  37.591  1.00  0.00           H  
ATOM   3382  CB  VAL   218      41.698  33.851  38.390  1.00  0.00           C  
ATOM   3383  HB  VAL   218      40.689  33.534  38.652  1.00  0.00           H  
ATOM   3384  CG1 VAL   218      42.460  32.686  37.707  1.00  0.00           C  
ATOM   3385 HG11 VAL   218      43.447  32.994  37.361  1.00  0.00           H  
ATOM   3386 HG12 VAL   218      42.343  31.778  38.298  1.00  0.00           H  
ATOM   3387 HG13 VAL   218      41.985  32.367  36.779  1.00  0.00           H  
ATOM   3388  CG2 VAL   218      42.404  34.205  39.721  1.00  0.00           C  
ATOM   3389 HG21 VAL   218      42.553  33.332  40.357  1.00  0.00           H  
ATOM   3390 HG22 VAL   218      43.296  34.801  39.527  1.00  0.00           H  
ATOM   3391 HG23 VAL   218      41.707  34.773  40.338  1.00  0.00           H  
ATOM   3392  C   VAL   218      41.356  34.809  36.129  1.00  0.00           C  
ATOM   3393  O   VAL   218      40.297  34.333  35.768  1.00  0.00           O  
ATOM   3394  N   VAL   219      42.275  35.173  35.253  1.00  0.00           N  
ATOM   3395  H   VAL   219      43.087  35.701  35.542  1.00  0.00           H  
ATOM   3396  CA  VAL   219      42.227  35.111  33.790  1.00  0.00           C  
ATOM   3397  HA  VAL   219      41.201  35.287  33.469  1.00  0.00           H  
ATOM   3398  CB  VAL   219      43.196  36.111  33.134  1.00  0.00           C  
ATOM   3399  HB  VAL   219      44.172  35.920  33.579  1.00  0.00           H  
ATOM   3400  CG1 VAL   219      43.152  36.073  31.609  1.00  0.00           C  
ATOM   3401 HG11 VAL   219      43.893  36.755  31.191  1.00  0.00           H  
ATOM   3402 HG12 VAL   219      43.413  35.100  31.193  1.00  0.00           H  
ATOM   3403 HG13 VAL   219      42.212  36.311  31.112  1.00  0.00           H  
ATOM   3404  CG2 VAL   219      42.809  37.524  33.564  1.00  0.00           C  
ATOM   3405 HG21 VAL   219      41.802  37.773  33.229  1.00  0.00           H  
ATOM   3406 HG22 VAL   219      43.075  37.645  34.615  1.00  0.00           H  
ATOM   3407 HG23 VAL   219      43.502  38.169  33.025  1.00  0.00           H  
ATOM   3408  C   VAL   219      42.668  33.690  33.345  1.00  0.00           C  
ATOM   3409  O   VAL   219      43.913  33.446  33.170  1.00  0.00           O  
ATOM   3410  N   ASP   220      41.785  32.740  33.249  1.00  0.00           N  
ATOM   3411  H   ASP   220      40.811  32.918  33.449  1.00  0.00           H  
ATOM   3412  CA  ASP   220      42.050  31.397  32.658  1.00  0.00           C  
ATOM   3413  HA  ASP   220      43.128  31.236  32.634  1.00  0.00           H  
ATOM   3414  CB  ASP   220      41.461  30.358  33.634  1.00  0.00           C  
ATOM   3415  HB2 ASP   220      40.378  30.391  33.508  1.00  0.00           H  
ATOM   3416  HB3 ASP   220      41.689  30.601  34.672  1.00  0.00           H  
ATOM   3417  CG  ASP   220      41.837  28.941  33.306  1.00  0.00           C  
ATOM   3418  OD1 ASP   220      43.021  28.599  33.307  1.00  0.00           O  
ATOM   3419  OD2 ASP   220      40.937  28.264  32.803  1.00  0.00           O  
ATOM   3420  C   ASP   220      41.509  31.345  31.193  1.00  0.00           C  
ATOM   3421  O   ASP   220      41.723  32.354  30.508  1.00  0.00           O  
ATOM   3422  N   THR   221      40.903  30.238  30.694  1.00  0.00           N  
ATOM   3423  H   THR   221      40.848  29.463  31.339  1.00  0.00           H  
ATOM   3424  CA  THR   221      40.134  30.278  29.447  1.00  0.00           C  
ATOM   3425  HA  THR   221      40.702  30.710  28.623  1.00  0.00           H  
ATOM   3426  CB  THR   221      39.802  28.879  28.925  1.00  0.00           C  
ATOM   3427  HB  THR   221      39.338  28.445  29.810  1.00  0.00           H  
ATOM   3428  CG2 THR   221      38.843  28.726  27.793  1.00  0.00           C  
ATOM   3429 HG21 THR   221      37.905  29.264  27.927  1.00  0.00           H  
ATOM   3430 HG22 THR   221      39.338  29.224  26.959  1.00  0.00           H  
ATOM   3431 HG23 THR   221      38.721  27.672  27.541  1.00  0.00           H  
ATOM   3432  OG1 THR   221      40.981  28.212  28.559  1.00  0.00           O  
ATOM   3433  HG1 THR   221      41.512  28.261  29.357  1.00  0.00           H  
ATOM   3434  C   THR   221      38.839  31.115  29.564  1.00  0.00           C  
ATOM   3435  O   THR   221      38.599  31.972  28.745  1.00  0.00           O  
ATOM   3436  N   ALA   222      38.121  30.916  30.677  1.00  0.00           N  
ATOM   3437  H   ALA   222      38.486  30.404  31.468  1.00  0.00           H  
ATOM   3438  CA  ALA   222      37.130  31.885  31.099  1.00  0.00           C  
ATOM   3439  HA  ALA   222      36.908  32.462  30.201  1.00  0.00           H  
ATOM   3440  CB  ALA   222      35.994  31.068  31.737  1.00  0.00           C  
ATOM   3441  HB1 ALA   222      35.158  31.742  31.924  1.00  0.00           H  
ATOM   3442  HB2 ALA   222      35.526  30.426  30.991  1.00  0.00           H  
ATOM   3443  HB3 ALA   222      36.288  30.503  32.622  1.00  0.00           H  
ATOM   3444  C   ALA   222      37.678  32.759  32.251  1.00  0.00           C  
ATOM   3445  O   ALA   222      38.713  32.385  32.796  1.00  0.00           O  
ATOM   3446  N   LEU   223      36.963  33.863  32.573  1.00  0.00           N  
ATOM   3447  H   LEU   223      36.142  34.068  32.023  1.00  0.00           H  
ATOM   3448  CA  LEU   223      37.375  34.859  33.587  1.00  0.00           C  
ATOM   3449  HA  LEU   223      38.440  34.655  33.704  1.00  0.00           H  
ATOM   3450  CB  LEU   223      37.148  36.354  33.207  1.00  0.00           C  
ATOM   3451  HB2 LEU   223      37.118  36.939  34.126  1.00  0.00           H  
ATOM   3452  HB3 LEU   223      36.076  36.395  33.015  1.00  0.00           H  
ATOM   3453  CG  LEU   223      37.797  36.914  31.920  1.00  0.00           C  
ATOM   3454  HG  LEU   223      37.870  36.070  31.235  1.00  0.00           H  
ATOM   3455  CD1 LEU   223      36.995  38.087  31.290  1.00  0.00           C  
ATOM   3456 HD11 LEU   223      37.040  38.913  31.999  1.00  0.00           H  
ATOM   3457 HD12 LEU   223      37.335  38.416  30.307  1.00  0.00           H  
ATOM   3458 HD13 LEU   223      35.939  37.852  31.155  1.00  0.00           H  
ATOM   3459  CD2 LEU   223      39.234  37.357  32.293  1.00  0.00           C  
ATOM   3460 HD21 LEU   223      39.202  38.109  33.081  1.00  0.00           H  
ATOM   3461 HD22 LEU   223      39.862  36.519  32.596  1.00  0.00           H  
ATOM   3462 HD23 LEU   223      39.768  37.881  31.500  1.00  0.00           H  
ATOM   3463  C   LEU   223      36.595  34.707  34.865  1.00  0.00           C  
ATOM   3464  O   LEU   223      35.334  34.800  34.775  1.00  0.00           O  
ATOM   3465  N   TYR   224      37.180  34.437  36.053  1.00  0.00           N  
ATOM   3466  H   TYR   224      38.180  34.299  36.046  1.00  0.00           H  
ATOM   3467  CA  TYR   224      36.485  34.007  37.247  1.00  0.00           C  
ATOM   3468  HA  TYR   224      35.514  33.573  37.008  1.00  0.00           H  
ATOM   3469  CB  TYR   224      37.237  32.837  37.911  1.00  0.00           C  
ATOM   3470  HB2 TYR   224      36.843  32.595  38.898  1.00  0.00           H  
ATOM   3471  HB3 TYR   224      38.272  33.163  38.015  1.00  0.00           H  
ATOM   3472  CG  TYR   224      37.128  31.563  37.076  1.00  0.00           C  
ATOM   3473  CD1 TYR   224      36.290  30.523  37.412  1.00  0.00           C  
ATOM   3474  HD1 TYR   224      35.534  30.577  38.182  1.00  0.00           H  
ATOM   3475  CE1 TYR   224      36.070  29.453  36.592  1.00  0.00           C  
ATOM   3476  HE1 TYR   224      35.221  28.789  36.670  1.00  0.00           H  
ATOM   3477  CZ  TYR   224      36.922  29.334  35.457  1.00  0.00           C  
ATOM   3478  OH  TYR   224      36.507  28.379  34.524  1.00  0.00           O  
ATOM   3479  HH  TYR   224      37.110  28.509  33.789  1.00  0.00           H  
ATOM   3480  CE2 TYR   224      37.913  30.257  35.130  1.00  0.00           C  
ATOM   3481  HE2 TYR   224      38.498  30.090  34.238  1.00  0.00           H  
ATOM   3482  CD2 TYR   224      38.019  31.388  35.999  1.00  0.00           C  
ATOM   3483  HD2 TYR   224      38.846  32.079  35.928  1.00  0.00           H  
ATOM   3484  C   TYR   224      36.291  35.224  38.149  1.00  0.00           C  
ATOM   3485  O   TYR   224      37.162  35.629  38.850  1.00  0.00           O  
ATOM   3486  N   ILE   225      35.062  35.842  38.188  1.00  0.00           N  
ATOM   3487  H   ILE   225      34.268  35.355  37.797  1.00  0.00           H  
ATOM   3488  CA  ILE   225      34.931  37.266  38.657  1.00  0.00           C  
ATOM   3489  HA  ILE   225      35.908  37.747  38.602  1.00  0.00           H  
ATOM   3490  CB  ILE   225      34.221  38.007  37.521  1.00  0.00           C  
ATOM   3491  HB  ILE   225      33.209  37.606  37.462  1.00  0.00           H  
ATOM   3492  CG2 ILE   225      33.956  39.513  37.899  1.00  0.00           C  
ATOM   3493 HG21 ILE   225      34.895  40.059  37.983  1.00  0.00           H  
ATOM   3494 HG22 ILE   225      33.270  39.975  37.188  1.00  0.00           H  
ATOM   3495 HG23 ILE   225      33.445  39.490  38.862  1.00  0.00           H  
ATOM   3496  CG1 ILE   225      34.856  37.930  36.109  1.00  0.00           C  
ATOM   3497 HG12 ILE   225      34.729  36.940  35.669  1.00  0.00           H  
ATOM   3498 HG13 ILE   225      35.942  37.891  36.191  1.00  0.00           H  
ATOM   3499  CD1 ILE   225      34.464  38.887  35.012  1.00  0.00           C  
ATOM   3500 HD11 ILE   225      35.033  38.787  34.088  1.00  0.00           H  
ATOM   3501 HD12 ILE   225      33.387  38.848  34.845  1.00  0.00           H  
ATOM   3502 HD13 ILE   225      34.634  39.921  35.313  1.00  0.00           H  
ATOM   3503  C   ILE   225      34.294  37.346  40.066  1.00  0.00           C  
ATOM   3504  O   ILE   225      33.090  36.962  40.285  1.00  0.00           O  
ATOM   3505  N   ALA   226      34.986  37.959  41.011  1.00  0.00           N  
ATOM   3506  H   ALA   226      35.928  38.296  40.877  1.00  0.00           H  
ATOM   3507  CA  ALA   226      34.328  38.234  42.324  1.00  0.00           C  
ATOM   3508  HA  ALA   226      33.377  37.713  42.431  1.00  0.00           H  
ATOM   3509  CB  ALA   226      35.266  37.636  43.379  1.00  0.00           C  
ATOM   3510  HB1 ALA   226      35.456  36.594  43.119  1.00  0.00           H  
ATOM   3511  HB2 ALA   226      36.180  38.223  43.289  1.00  0.00           H  
ATOM   3512  HB3 ALA   226      34.988  37.767  44.424  1.00  0.00           H  
ATOM   3513  C   ALA   226      34.078  39.742  42.581  1.00  0.00           C  
ATOM   3514  O   ALA   226      34.974  40.586  42.478  1.00  0.00           O  
ATOM   3515  N   LYS   227      32.814  40.021  42.884  1.00  0.00           N  
ATOM   3516  H   LYS   227      32.177  39.267  43.097  1.00  0.00           H  
ATOM   3517  CA  LYS   227      32.258  41.350  43.072  1.00  0.00           C  
ATOM   3518  HA  LYS   227      32.911  42.079  42.591  1.00  0.00           H  
ATOM   3519  CB  LYS   227      30.885  41.426  42.312  1.00  0.00           C  
ATOM   3520  HB2 LYS   227      30.374  42.363  42.529  1.00  0.00           H  
ATOM   3521  HB3 LYS   227      30.206  40.644  42.652  1.00  0.00           H  
ATOM   3522  CG  LYS   227      31.113  41.469  40.756  1.00  0.00           C  
ATOM   3523  HG2 LYS   227      32.017  40.918  40.495  1.00  0.00           H  
ATOM   3524  HG3 LYS   227      31.359  42.493  40.476  1.00  0.00           H  
ATOM   3525  CD  LYS   227      29.876  41.046  40.022  1.00  0.00           C  
ATOM   3526  HD2 LYS   227      28.962  41.573  40.295  1.00  0.00           H  
ATOM   3527  HD3 LYS   227      29.717  39.996  40.267  1.00  0.00           H  
ATOM   3528  CE  LYS   227      30.167  41.252  38.509  1.00  0.00           C  
ATOM   3529  HE2 LYS   227      30.852  40.462  38.202  1.00  0.00           H  
ATOM   3530  HE3 LYS   227      30.608  42.242  38.396  1.00  0.00           H  
ATOM   3531  NZ  LYS   227      28.960  41.369  37.655  1.00  0.00           N  
ATOM   3532  HZ1 LYS   227      28.187  41.829  38.115  1.00  0.00           H  
ATOM   3533  HZ2 LYS   227      29.116  41.807  36.758  1.00  0.00           H  
ATOM   3534  HZ3 LYS   227      28.597  40.437  37.512  1.00  0.00           H  
ATOM   3535  C   LYS   227      32.151  41.863  44.509  1.00  0.00           C  
ATOM   3536  O   LYS   227      32.228  41.051  45.456  1.00  0.00           O  
ATOM   3537  N   GLN   228      31.840  43.143  44.698  1.00  0.00           N  
ATOM   3538  H   GLN   228      31.689  43.751  43.906  1.00  0.00           H  
ATOM   3539  CA  GLN   228      31.751  43.640  46.105  1.00  0.00           C  
ATOM   3540  HA  GLN   228      32.635  43.267  46.621  1.00  0.00           H  
ATOM   3541  CB  GLN   228      31.781  45.242  46.161  1.00  0.00           C  
ATOM   3542  HB2 GLN   228      31.027  45.473  45.409  1.00  0.00           H  
ATOM   3543  HB3 GLN   228      32.728  45.556  45.720  1.00  0.00           H  
ATOM   3544  CG  GLN   228      31.535  45.794  47.560  1.00  0.00           C  
ATOM   3545  HG2 GLN   228      30.638  45.425  48.056  1.00  0.00           H  
ATOM   3546  HG3 GLN   228      31.390  46.874  47.523  1.00  0.00           H  
ATOM   3547  CD  GLN   228      32.723  45.518  48.531  1.00  0.00           C  
ATOM   3548  OE1 GLN   228      32.843  44.366  48.948  1.00  0.00           O  
ATOM   3549  NE2 GLN   228      33.571  46.466  48.873  1.00  0.00           N  
ATOM   3550 HE21 GLN   228      33.647  47.232  48.220  1.00  0.00           H  
ATOM   3551 HE22 GLN   228      34.249  46.122  49.539  1.00  0.00           H  
ATOM   3552  C   GLN   228      30.466  43.087  46.836  1.00  0.00           C  
ATOM   3553  O   GLN   228      29.327  43.098  46.339  1.00  0.00           O  
ATOM   3554  N   ASN   229      30.742  42.497  47.999  1.00  0.00           N  
ATOM   3555  H   ASN   229      31.708  42.490  48.295  1.00  0.00           H  
ATOM   3556  CA  ASN   229      29.765  41.961  48.951  1.00  0.00           C  
ATOM   3557  HA  ASN   229      30.346  41.426  49.702  1.00  0.00           H  
ATOM   3558  CB  ASN   229      29.115  43.166  49.688  1.00  0.00           C  
ATOM   3559  HB2 ASN   229      28.450  43.745  49.048  1.00  0.00           H  
ATOM   3560  HB3 ASN   229      29.975  43.786  49.943  1.00  0.00           H  
ATOM   3561  CG  ASN   229      28.435  42.663  50.944  1.00  0.00           C  
ATOM   3562  OD1 ASN   229      28.633  41.619  51.510  1.00  0.00           O  
ATOM   3563  ND2 ASN   229      27.683  43.471  51.593  1.00  0.00           N  
ATOM   3564 HD21 ASN   229      27.096  43.121  52.336  1.00  0.00           H  
ATOM   3565 HD22 ASN   229      27.449  44.355  51.164  1.00  0.00           H  
ATOM   3566  C   ASN   229      28.861  40.913  48.211  1.00  0.00           C  
ATOM   3567  O   ASN   229      27.638  41.034  48.264  1.00  0.00           O  
ATOM   3568  N   SER   230      29.461  39.914  47.581  1.00  0.00           N  
ATOM   3569  H   SER   230      30.470  39.961  47.613  1.00  0.00           H  
ATOM   3570  CA  SER   230      28.774  38.879  46.843  1.00  0.00           C  
ATOM   3571  HA  SER   230      27.727  38.891  47.145  1.00  0.00           H  
ATOM   3572  CB  SER   230      28.860  39.076  45.275  1.00  0.00           C  
ATOM   3573  HB2 SER   230      29.880  39.153  44.899  1.00  0.00           H  
ATOM   3574  HB3 SER   230      28.355  39.980  44.936  1.00  0.00           H  
ATOM   3575  OG  SER   230      28.285  37.957  44.710  1.00  0.00           O  
ATOM   3576  HG  SER   230      28.258  38.005  43.751  1.00  0.00           H  
ATOM   3577  C   SER   230      29.384  37.493  47.296  1.00  0.00           C  
ATOM   3578  O   SER   230      30.641  37.457  47.299  1.00  0.00           O  
ATOM   3579  N   PRO   231      28.641  36.443  47.682  1.00  0.00           N  
ATOM   3580  CD  PRO   231      27.216  36.323  48.047  1.00  0.00           C  
ATOM   3581  HD2 PRO   231      26.615  36.535  47.163  1.00  0.00           H  
ATOM   3582  HD3 PRO   231      27.090  36.949  48.931  1.00  0.00           H  
ATOM   3583  CG  PRO   231      26.952  34.894  48.464  1.00  0.00           C  
ATOM   3584  HG2 PRO   231      26.292  34.840  49.330  1.00  0.00           H  
ATOM   3585  HG3 PRO   231      26.536  34.350  47.616  1.00  0.00           H  
ATOM   3586  CB  PRO   231      28.363  34.305  48.641  1.00  0.00           C  
ATOM   3587  HB2 PRO   231      28.793  34.545  49.614  1.00  0.00           H  
ATOM   3588  HB3 PRO   231      28.401  33.240  48.412  1.00  0.00           H  
ATOM   3589  CA  PRO   231      29.232  35.101  47.691  1.00  0.00           C  
ATOM   3590  HA  PRO   231      30.219  35.182  48.146  1.00  0.00           H  
ATOM   3591  C   PRO   231      29.383  34.390  46.413  1.00  0.00           C  
ATOM   3592  O   PRO   231      30.247  33.464  46.325  1.00  0.00           O  
ATOM   3593  N   VAL   232      28.761  34.829  45.311  1.00  0.00           N  
ATOM   3594  H   VAL   232      28.060  35.547  45.420  1.00  0.00           H  
ATOM   3595  CA  VAL   232      28.943  34.198  44.056  1.00  0.00           C  
ATOM   3596  HA  VAL   232      29.069  33.123  44.187  1.00  0.00           H  
ATOM   3597  CB  VAL   232      27.692  34.484  43.200  1.00  0.00           C  
ATOM   3598  HB  VAL   232      27.598  35.568  43.255  1.00  0.00           H  
ATOM   3599  CG1 VAL   232      27.759  34.210  41.709  1.00  0.00           C  
ATOM   3600 HG11 VAL   232      28.581  34.826  41.342  1.00  0.00           H  
ATOM   3601 HG12 VAL   232      28.039  33.167  41.561  1.00  0.00           H  
ATOM   3602 HG13 VAL   232      26.890  34.578  41.164  1.00  0.00           H  
ATOM   3603  CG2 VAL   232      26.422  33.712  43.631  1.00  0.00           C  
ATOM   3604 HG21 VAL   232      26.280  33.715  44.712  1.00  0.00           H  
ATOM   3605 HG22 VAL   232      25.585  34.166  43.101  1.00  0.00           H  
ATOM   3606 HG23 VAL   232      26.470  32.644  43.415  1.00  0.00           H  
ATOM   3607  C   VAL   232      30.189  34.723  43.234  1.00  0.00           C  
ATOM   3608  O   VAL   232      30.433  35.918  43.047  1.00  0.00           O  
ATOM   3609  N   VAL   233      30.940  33.725  42.729  1.00  0.00           N  
ATOM   3610  H   VAL   233      30.679  32.774  42.948  1.00  0.00           H  
ATOM   3611  CA  VAL   233      31.838  33.940  41.637  1.00  0.00           C  
ATOM   3612  HA  VAL   233      32.198  34.958  41.787  1.00  0.00           H  
ATOM   3613  CB  VAL   233      33.091  33.098  41.766  1.00  0.00           C  
ATOM   3614  HB  VAL   233      32.780  32.055  41.697  1.00  0.00           H  
ATOM   3615  CG1 VAL   233      34.008  33.366  40.606  1.00  0.00           C  
ATOM   3616 HG11 VAL   233      34.530  34.318  40.690  1.00  0.00           H  
ATOM   3617 HG12 VAL   233      34.728  32.549  40.557  1.00  0.00           H  
ATOM   3618 HG13 VAL   233      33.565  33.347  39.610  1.00  0.00           H  
ATOM   3619  CG2 VAL   233      33.985  33.328  42.981  1.00  0.00           C  
ATOM   3620 HG21 VAL   233      34.900  32.737  42.929  1.00  0.00           H  
ATOM   3621 HG22 VAL   233      34.309  34.368  42.975  1.00  0.00           H  
ATOM   3622 HG23 VAL   233      33.451  33.044  43.888  1.00  0.00           H  
ATOM   3623  C   VAL   233      31.145  33.790  40.236  1.00  0.00           C  
ATOM   3624  O   VAL   233      30.465  32.807  39.964  1.00  0.00           O  
ATOM   3625  N   GLU   234      31.406  34.732  39.304  1.00  0.00           N  
ATOM   3626  H   GLU   234      32.118  35.424  39.487  1.00  0.00           H  
ATOM   3627  CA  GLU   234      30.853  34.736  37.909  1.00  0.00           C  
ATOM   3628  HA  GLU   234      30.038  34.014  37.861  1.00  0.00           H  
ATOM   3629  CB  GLU   234      30.200  36.131  37.497  1.00  0.00           C  
ATOM   3630  HB2 GLU   234      29.813  35.991  36.488  1.00  0.00           H  
ATOM   3631  HB3 GLU   234      30.999  36.863  37.377  1.00  0.00           H  
ATOM   3632  CG  GLU   234      29.281  36.720  38.465  1.00  0.00           C  
ATOM   3633  HG2 GLU   234      29.895  37.023  39.313  1.00  0.00           H  
ATOM   3634  HG3 GLU   234      28.545  36.021  38.863  1.00  0.00           H  
ATOM   3635  CD  GLU   234      28.534  37.860  37.785  1.00  0.00           C  
ATOM   3636  OE1 GLU   234      27.246  37.915  37.827  1.00  0.00           O  
ATOM   3637  OE2 GLU   234      29.169  38.731  37.115  1.00  0.00           O  
ATOM   3638  C   GLU   234      31.868  34.316  36.841  1.00  0.00           C  
ATOM   3639  O   GLU   234      32.930  34.929  36.627  1.00  0.00           O  
ATOM   3640  N   VAL   235      31.618  33.212  36.149  1.00  0.00           N  
ATOM   3641  H   VAL   235      30.807  32.669  36.409  1.00  0.00           H  
ATOM   3642  CA  VAL   235      32.551  32.648  35.175  1.00  0.00           C  
ATOM   3643  HA  VAL   235      33.585  32.881  35.433  1.00  0.00           H  
ATOM   3644  CB  VAL   235      32.490  31.119  35.088  1.00  0.00           C  
ATOM   3645  HB  VAL   235      31.560  30.779  34.630  1.00  0.00           H  
ATOM   3646  CG1 VAL   235      33.678  30.584  34.255  1.00  0.00           C  
ATOM   3647 HG11 VAL   235      33.623  30.902  33.214  1.00  0.00           H  
ATOM   3648 HG12 VAL   235      34.633  30.831  34.720  1.00  0.00           H  
ATOM   3649 HG13 VAL   235      33.603  29.498  34.314  1.00  0.00           H  
ATOM   3650  CG2 VAL   235      32.577  30.610  36.556  1.00  0.00           C  
ATOM   3651 HG21 VAL   235      31.602  30.680  37.037  1.00  0.00           H  
ATOM   3652 HG22 VAL   235      32.824  29.550  36.621  1.00  0.00           H  
ATOM   3653 HG23 VAL   235      33.222  31.214  37.194  1.00  0.00           H  
ATOM   3654  C   VAL   235      32.160  33.246  33.812  1.00  0.00           C  
ATOM   3655  O   VAL   235      31.263  32.770  33.132  1.00  0.00           O  
ATOM   3656  N   TRP   236      32.763  34.357  33.408  1.00  0.00           N  
ATOM   3657  H   TRP   236      33.544  34.679  33.962  1.00  0.00           H  
ATOM   3658  CA  TRP   236      32.553  34.931  32.013  1.00  0.00           C  
ATOM   3659  HA  TRP   236      31.529  34.790  31.665  1.00  0.00           H  
ATOM   3660  CB  TRP   236      32.580  36.435  32.121  1.00  0.00           C  
ATOM   3661  HB2 TRP   236      32.572  36.859  31.117  1.00  0.00           H  
ATOM   3662  HB3 TRP   236      33.481  36.676  32.685  1.00  0.00           H  
ATOM   3663  CG  TRP   236      31.372  37.087  32.860  1.00  0.00           C  
ATOM   3664  CD1 TRP   236      31.160  37.031  34.187  1.00  0.00           C  
ATOM   3665  HD1 TRP   236      31.811  36.467  34.839  1.00  0.00           H  
ATOM   3666  NE1 TRP   236      30.049  37.815  34.490  1.00  0.00           N  
ATOM   3667  HE1 TRP   236      29.649  37.940  35.409  1.00  0.00           H  
ATOM   3668  CE2 TRP   236      29.551  38.498  33.423  1.00  0.00           C  
ATOM   3669  CZ2 TRP   236      28.490  39.345  33.324  1.00  0.00           C  
ATOM   3670  HZ2 TRP   236      27.926  39.629  34.200  1.00  0.00           H  
ATOM   3671  CH2 TRP   236      28.192  39.757  32.025  1.00  0.00           C  
ATOM   3672  HH2 TRP   236      27.335  40.406  31.917  1.00  0.00           H  
ATOM   3673  CZ3 TRP   236      29.030  39.494  30.951  1.00  0.00           C  
ATOM   3674  HZ3 TRP   236      28.831  39.827  29.943  1.00  0.00           H  
ATOM   3675  CE3 TRP   236      30.129  38.599  31.178  1.00  0.00           C  
ATOM   3676  HE3 TRP   236      30.816  38.492  30.351  1.00  0.00           H  
ATOM   3677  CD2 TRP   236      30.448  38.074  32.409  1.00  0.00           C  
ATOM   3678  C   TRP   236      33.557  34.377  30.971  1.00  0.00           C  
ATOM   3679  O   TRP   236      34.749  34.571  30.925  1.00  0.00           O  
ATOM   3680  N   ASP   237      32.954  33.771  29.951  1.00  0.00           N  
ATOM   3681  H   ASP   237      31.969  33.573  30.049  1.00  0.00           H  
ATOM   3682  CA  ASP   237      33.741  33.233  28.784  1.00  0.00           C  
ATOM   3683  HA  ASP   237      34.622  32.714  29.160  1.00  0.00           H  
ATOM   3684  CB  ASP   237      32.877  32.253  27.950  1.00  0.00           C  
ATOM   3685  HB2 ASP   237      31.958  32.752  27.644  1.00  0.00           H  
ATOM   3686  HB3 ASP   237      32.714  31.386  28.592  1.00  0.00           H  
ATOM   3687  CG  ASP   237      33.529  31.750  26.654  1.00  0.00           C  
ATOM   3688  OD1 ASP   237      34.703  31.249  26.734  1.00  0.00           O  
ATOM   3689  OD2 ASP   237      32.787  31.639  25.699  1.00  0.00           O  
ATOM   3690  C   ASP   237      34.390  34.314  27.929  1.00  0.00           C  
ATOM   3691  O   ASP   237      33.740  34.979  27.097  1.00  0.00           O  
ATOM   3692  N   LYS   238      35.835  34.421  27.996  1.00  0.00           N  
ATOM   3693  H   LYS   238      36.312  33.688  28.501  1.00  0.00           H  
ATOM   3694  CA  LYS   238      36.601  35.406  27.216  1.00  0.00           C  
ATOM   3695  HA  LYS   238      36.260  36.397  27.516  1.00  0.00           H  
ATOM   3696  CB  LYS   238      38.162  35.296  27.352  1.00  0.00           C  
ATOM   3697  HB2 LYS   238      38.662  36.128  26.856  1.00  0.00           H  
ATOM   3698  HB3 LYS   238      38.489  34.468  26.722  1.00  0.00           H  
ATOM   3699  CG  LYS   238      38.733  35.268  28.733  1.00  0.00           C  
ATOM   3700  HG2 LYS   238      38.278  34.480  29.334  1.00  0.00           H  
ATOM   3701  HG3 LYS   238      38.489  36.170  29.294  1.00  0.00           H  
ATOM   3702  CD  LYS   238      40.234  35.070  28.795  1.00  0.00           C  
ATOM   3703  HD2 LYS   238      40.466  34.799  29.825  1.00  0.00           H  
ATOM   3704  HD3 LYS   238      40.755  36.014  28.635  1.00  0.00           H  
ATOM   3705  CE  LYS   238      40.722  33.946  27.762  1.00  0.00           C  
ATOM   3706  HE2 LYS   238      40.681  34.345  26.748  1.00  0.00           H  
ATOM   3707  HE3 LYS   238      40.049  33.089  27.797  1.00  0.00           H  
ATOM   3708  NZ  LYS   238      42.058  33.432  28.002  1.00  0.00           N  
ATOM   3709  HZ1 LYS   238      42.044  32.895  28.857  1.00  0.00           H  
ATOM   3710  HZ2 LYS   238      42.293  32.837  27.220  1.00  0.00           H  
ATOM   3711  HZ3 LYS   238      42.836  34.076  27.976  1.00  0.00           H  
ATOM   3712  C   LYS   238      36.203  35.475  25.712  1.00  0.00           C  
ATOM   3713  O   LYS   238      36.048  36.553  25.082  1.00  0.00           O  
ATOM   3714  N   LYS   239      36.120  34.272  25.126  1.00  0.00           N  
ATOM   3715  H   LYS   239      36.537  33.509  25.641  1.00  0.00           H  
ATOM   3716  CA  LYS   239      35.580  33.985  23.776  1.00  0.00           C  
ATOM   3717  HA  LYS   239      36.371  34.448  23.187  1.00  0.00           H  
ATOM   3718  CB  LYS   239      35.460  32.466  23.442  1.00  0.00           C  
ATOM   3719  HB2 LYS   239      34.644  31.935  23.931  1.00  0.00           H  
ATOM   3720  HB3 LYS   239      36.407  32.010  23.729  1.00  0.00           H  
ATOM   3721  CG  LYS   239      35.391  32.354  21.929  1.00  0.00           C  
ATOM   3722  HG2 LYS   239      36.316  32.677  21.451  1.00  0.00           H  
ATOM   3723  HG3 LYS   239      34.592  33.000  21.564  1.00  0.00           H  
ATOM   3724  CD  LYS   239      35.024  30.868  21.539  1.00  0.00           C  
ATOM   3725  HD2 LYS   239      34.135  30.561  22.090  1.00  0.00           H  
ATOM   3726  HD3 LYS   239      35.848  30.233  21.865  1.00  0.00           H  
ATOM   3727  CE  LYS   239      34.644  30.679  20.161  1.00  0.00           C  
ATOM   3728  HE2 LYS   239      33.960  31.509  19.982  1.00  0.00           H  
ATOM   3729  HE3 LYS   239      34.091  29.740  20.141  1.00  0.00           H  
ATOM   3730  NZ  LYS   239      35.765  30.793  19.207  1.00  0.00           N  
ATOM   3731  HZ1 LYS   239      36.570  30.211  19.389  1.00  0.00           H  
ATOM   3732  HZ2 LYS   239      35.492  30.472  18.289  1.00  0.00           H  
ATOM   3733  HZ3 LYS   239      36.089  31.741  19.082  1.00  0.00           H  
ATOM   3734  C   LYS   239      34.329  34.687  23.488  1.00  0.00           C  
ATOM   3735  O   LYS   239      34.250  35.431  22.535  1.00  0.00           O  
ATOM   3736  N   THR   240      33.203  34.397  24.131  1.00  0.00           N  
ATOM   3737  H   THR   240      33.297  33.794  24.936  1.00  0.00           H  
ATOM   3738  CA  THR   240      31.854  34.720  23.687  1.00  0.00           C  
ATOM   3739  HA  THR   240      31.882  35.048  22.648  1.00  0.00           H  
ATOM   3740  CB  THR   240      30.842  33.551  23.646  1.00  0.00           C  
ATOM   3741  HB  THR   240      29.906  33.961  23.266  1.00  0.00           H  
ATOM   3742  CG2 THR   240      31.338  32.368  22.789  1.00  0.00           C  
ATOM   3743 HG21 THR   240      32.315  32.038  23.140  1.00  0.00           H  
ATOM   3744 HG22 THR   240      30.572  31.594  22.846  1.00  0.00           H  
ATOM   3745 HG23 THR   240      31.430  32.751  21.772  1.00  0.00           H  
ATOM   3746  OG1 THR   240      30.590  33.031  24.957  1.00  0.00           O  
ATOM   3747  HG1 THR   240      31.438  32.686  25.246  1.00  0.00           H  
ATOM   3748  C   THR   240      31.301  35.952  24.431  1.00  0.00           C  
ATOM   3749  O   THR   240      30.266  36.604  24.112  1.00  0.00           O  
ATOM   3750  N   GLU   241      31.897  36.354  25.586  1.00  0.00           N  
ATOM   3751  H   GLU   241      32.552  35.701  25.992  1.00  0.00           H  
ATOM   3752  CA  GLU   241      31.742  37.668  26.228  1.00  0.00           C  
ATOM   3753  HA  GLU   241      32.534  37.776  26.970  1.00  0.00           H  
ATOM   3754  CB  GLU   241      31.956  38.727  25.168  1.00  0.00           C  
ATOM   3755  HB2 GLU   241      31.713  39.654  25.688  1.00  0.00           H  
ATOM   3756  HB3 GLU   241      31.259  38.550  24.349  1.00  0.00           H  
ATOM   3757  CG  GLU   241      33.351  38.879  24.597  1.00  0.00           C  
ATOM   3758  HG2 GLU   241      33.597  37.977  24.036  1.00  0.00           H  
ATOM   3759  HG3 GLU   241      34.088  39.257  25.306  1.00  0.00           H  
ATOM   3760  CD  GLU   241      33.309  39.856  23.419  1.00  0.00           C  
ATOM   3761  OE1 GLU   241      32.653  40.926  23.567  1.00  0.00           O  
ATOM   3762  OE2 GLU   241      33.834  39.661  22.285  1.00  0.00           O  
ATOM   3763  C   GLU   241      30.413  37.678  26.996  1.00  0.00           C  
ATOM   3764  O   GLU   241      29.591  38.604  26.991  1.00  0.00           O  
ATOM   3765  N   LYS   242      30.092  36.534  27.591  1.00  0.00           N  
ATOM   3766  H   LYS   242      30.838  35.856  27.648  1.00  0.00           H  
ATOM   3767  CA  LYS   242      28.819  36.116  28.269  1.00  0.00           C  
ATOM   3768  HA  LYS   242      28.417  37.053  28.656  1.00  0.00           H  
ATOM   3769  CB  LYS   242      27.865  35.342  27.316  1.00  0.00           C  
ATOM   3770  HB2 LYS   242      27.007  34.987  27.886  1.00  0.00           H  
ATOM   3771  HB3 LYS   242      28.487  34.493  27.034  1.00  0.00           H  
ATOM   3772  CG  LYS   242      27.391  36.202  26.134  1.00  0.00           C  
ATOM   3773  HG2 LYS   242      26.763  35.627  25.453  1.00  0.00           H  
ATOM   3774  HG3 LYS   242      28.246  36.421  25.495  1.00  0.00           H  
ATOM   3775  CD  LYS   242      26.629  37.431  26.634  1.00  0.00           C  
ATOM   3776  HD2 LYS   242      27.238  38.047  27.296  1.00  0.00           H  
ATOM   3777  HD3 LYS   242      25.723  37.124  27.156  1.00  0.00           H  
ATOM   3778  CE  LYS   242      25.909  38.352  25.660  1.00  0.00           C  
ATOM   3779  HE2 LYS   242      25.225  39.000  26.208  1.00  0.00           H  
ATOM   3780  HE3 LYS   242      25.329  37.738  24.971  1.00  0.00           H  
ATOM   3781  NZ  LYS   242      26.842  39.225  24.867  1.00  0.00           N  
ATOM   3782  HZ1 LYS   242      27.652  38.640  24.722  1.00  0.00           H  
ATOM   3783  HZ2 LYS   242      26.356  39.522  24.033  1.00  0.00           H  
ATOM   3784  HZ3 LYS   242      27.096  39.978  25.490  1.00  0.00           H  
ATOM   3785  C   LYS   242      29.095  35.219  29.461  1.00  0.00           C  
ATOM   3786  O   LYS   242      30.185  34.599  29.551  1.00  0.00           O  
ATOM   3787  N   LEU   243      28.164  35.047  30.378  1.00  0.00           N  
ATOM   3788  H   LEU   243      27.336  35.608  30.235  1.00  0.00           H  
ATOM   3789  CA  LEU   243      28.301  34.477  31.700  1.00  0.00           C  
ATOM   3790  HA  LEU   243      29.349  34.577  31.980  1.00  0.00           H  
ATOM   3791  CB  LEU   243      27.517  35.241  32.715  1.00  0.00           C  
ATOM   3792  HB2 LEU   243      26.479  34.909  32.685  1.00  0.00           H  
ATOM   3793  HB3 LEU   243      27.611  36.314  32.542  1.00  0.00           H  
ATOM   3794  CG  LEU   243      27.924  35.097  34.221  1.00  0.00           C  
ATOM   3795  HG  LEU   243      28.925  35.529  34.232  1.00  0.00           H  
ATOM   3796  CD1 LEU   243      27.009  35.928  35.157  1.00  0.00           C  
ATOM   3797 HD11 LEU   243      27.041  36.949  34.776  1.00  0.00           H  
ATOM   3798 HD12 LEU   243      26.028  35.527  34.904  1.00  0.00           H  
ATOM   3799 HD13 LEU   243      27.157  35.882  36.236  1.00  0.00           H  
ATOM   3800  CD2 LEU   243      28.011  33.607  34.713  1.00  0.00           C  
ATOM   3801 HD21 LEU   243      28.815  33.210  34.094  1.00  0.00           H  
ATOM   3802 HD22 LEU   243      28.305  33.545  35.761  1.00  0.00           H  
ATOM   3803 HD23 LEU   243      27.011  33.190  34.593  1.00  0.00           H  
ATOM   3804  C   LEU   243      28.036  32.896  31.517  1.00  0.00           C  
ATOM   3805  O   LEU   243      26.860  32.451  31.377  1.00  0.00           O  
ATOM   3806  N   CYS   244      29.099  32.147  31.493  1.00  0.00           N  
ATOM   3807  H   CYS   244      29.939  32.612  31.805  1.00  0.00           H  
ATOM   3808  CA  CYS   244      29.178  30.681  31.398  1.00  0.00           C  
ATOM   3809  HA  CYS   244      28.646  30.406  30.487  1.00  0.00           H  
ATOM   3810  CB  CYS   244      30.591  30.214  31.022  1.00  0.00           C  
ATOM   3811  HB2 CYS   244      31.355  30.709  31.621  1.00  0.00           H  
ATOM   3812  HB3 CYS   244      30.727  30.339  29.948  1.00  0.00           H  
ATOM   3813  SG  CYS   244      30.621  28.435  31.281  1.00  0.00           S  
ATOM   3814  HG  CYS   244      31.788  27.975  30.819  1.00  0.00           H  
ATOM   3815  C   CYS   244      28.580  30.060  32.679  1.00  0.00           C  
ATOM   3816  O   CYS   244      27.702  29.200  32.548  1.00  0.00           O  
ATOM   3817  N   GLY   245      29.081  30.393  33.917  1.00  0.00           N  
ATOM   3818  H   GLY   245      29.654  31.221  33.997  1.00  0.00           H  
ATOM   3819  CA  GLY   245      28.502  29.762  35.120  1.00  0.00           C  
ATOM   3820  HA2 GLY   245      28.970  28.789  35.268  1.00  0.00           H  
ATOM   3821  HA3 GLY   245      27.471  29.571  34.821  1.00  0.00           H  
ATOM   3822  C   GLY   245      28.522  30.569  36.454  1.00  0.00           C  
ATOM   3823  O   GLY   245      29.347  31.463  36.666  1.00  0.00           O  
ATOM   3824  N   LEU   246      27.574  30.177  37.332  1.00  0.00           N  
ATOM   3825  H   LEU   246      27.029  29.349  37.138  1.00  0.00           H  
ATOM   3826  CA  LEU   246      27.346  30.787  38.621  1.00  0.00           C  
ATOM   3827  HA  LEU   246      27.873  31.740  38.655  1.00  0.00           H  
ATOM   3828  CB  LEU   246      25.858  31.233  38.828  1.00  0.00           C  
ATOM   3829  HB2 LEU   246      25.630  31.320  39.890  1.00  0.00           H  
ATOM   3830  HB3 LEU   246      25.192  30.475  38.417  1.00  0.00           H  
ATOM   3831  CG  LEU   246      25.500  32.566  38.045  1.00  0.00           C  
ATOM   3832  HG  LEU   246      25.920  32.371  37.059  1.00  0.00           H  
ATOM   3833  CD1 LEU   246      23.956  32.685  38.069  1.00  0.00           C  
ATOM   3834 HD11 LEU   246      23.677  33.690  37.753  1.00  0.00           H  
ATOM   3835 HD12 LEU   246      23.395  31.965  37.472  1.00  0.00           H  
ATOM   3836 HD13 LEU   246      23.593  32.476  39.075  1.00  0.00           H  
ATOM   3837  CD2 LEU   246      26.176  33.835  38.483  1.00  0.00           C  
ATOM   3838 HD21 LEU   246      27.240  33.656  38.639  1.00  0.00           H  
ATOM   3839 HD22 LEU   246      26.301  34.587  37.703  1.00  0.00           H  
ATOM   3840 HD23 LEU   246      25.636  34.307  39.304  1.00  0.00           H  
ATOM   3841  C   LEU   246      27.830  30.022  39.837  1.00  0.00           C  
ATOM   3842  O   LEU   246      27.420  28.844  39.979  1.00  0.00           O  
ATOM   3843  N   ILE   247      28.744  30.503  40.638  1.00  0.00           N  
ATOM   3844  H   ILE   247      28.999  31.458  40.432  1.00  0.00           H  
ATOM   3845  CA  ILE   247      29.459  29.714  41.649  1.00  0.00           C  
ATOM   3846  HA  ILE   247      29.094  28.687  41.643  1.00  0.00           H  
ATOM   3847  CB  ILE   247      31.045  29.529  41.380  1.00  0.00           C  
ATOM   3848  HB  ILE   247      31.494  30.522  41.334  1.00  0.00           H  
ATOM   3849  CG2 ILE   247      31.714  28.801  42.530  1.00  0.00           C  
ATOM   3850 HG21 ILE   247      32.044  29.495  43.303  1.00  0.00           H  
ATOM   3851 HG22 ILE   247      30.952  28.167  42.983  1.00  0.00           H  
ATOM   3852 HG23 ILE   247      32.630  28.315  42.193  1.00  0.00           H  
ATOM   3853  CG1 ILE   247      31.337  28.847  40.037  1.00  0.00           C  
ATOM   3854 HG12 ILE   247      32.395  28.660  39.857  1.00  0.00           H  
ATOM   3855 HG13 ILE   247      30.972  29.474  39.224  1.00  0.00           H  
ATOM   3856  CD1 ILE   247      30.679  27.480  39.961  1.00  0.00           C  
ATOM   3857 HD11 ILE   247      29.590  27.502  40.004  1.00  0.00           H  
ATOM   3858 HD12 ILE   247      30.962  27.034  39.007  1.00  0.00           H  
ATOM   3859 HD13 ILE   247      30.999  26.878  40.811  1.00  0.00           H  
ATOM   3860  C   ILE   247      29.180  30.220  43.041  1.00  0.00           C  
ATOM   3861  O   ILE   247      29.828  31.027  43.587  1.00  0.00           O  
ATOM   3862  N   ASP   248      28.028  29.732  43.534  1.00  0.00           N  
ATOM   3863  H   ASP   248      27.474  29.088  42.988  1.00  0.00           H  
ATOM   3864  CA  ASP   248      27.513  30.008  44.882  1.00  0.00           C  
ATOM   3865  HA  ASP   248      27.560  31.082  45.062  1.00  0.00           H  
ATOM   3866  CB  ASP   248      26.111  29.608  45.120  1.00  0.00           C  
ATOM   3867  HB2 ASP   248      25.781  28.641  44.741  1.00  0.00           H  
ATOM   3868  HB3 ASP   248      25.520  30.388  44.641  1.00  0.00           H  
ATOM   3869  CG  ASP   248      25.733  29.727  46.585  1.00  0.00           C  
ATOM   3870  OD1 ASP   248      24.899  28.917  47.008  1.00  0.00           O  
ATOM   3871  OD2 ASP   248      26.220  30.679  47.249  1.00  0.00           O  
ATOM   3872  C   ASP   248      28.440  29.334  45.924  1.00  0.00           C  
ATOM   3873  O   ASP   248      28.276  28.152  46.159  1.00  0.00           O  
ATOM   3874  N   CYS   249      29.258  30.211  46.572  1.00  0.00           N  
ATOM   3875  H   CYS   249      29.528  31.103  46.182  1.00  0.00           H  
ATOM   3876  CA  CYS   249      30.038  29.742  47.656  1.00  0.00           C  
ATOM   3877  HA  CYS   249      30.453  28.783  47.347  1.00  0.00           H  
ATOM   3878  CB  CYS   249      31.232  30.740  47.958  1.00  0.00           C  
ATOM   3879  HB2 CYS   249      31.913  30.253  48.657  1.00  0.00           H  
ATOM   3880  HB3 CYS   249      30.912  31.694  48.378  1.00  0.00           H  
ATOM   3881  SG  CYS   249      32.175  30.822  46.453  1.00  0.00           S  
ATOM   3882  HG  CYS   249      31.151  31.398  45.817  1.00  0.00           H  
ATOM   3883  C   CYS   249      29.334  29.359  48.946  1.00  0.00           C  
ATOM   3884  O   CYS   249      29.877  28.612  49.803  1.00  0.00           O  
ATOM   3885  N   VAL   250      28.041  29.760  49.177  1.00  0.00           N  
ATOM   3886  H   VAL   250      27.631  30.348  48.465  1.00  0.00           H  
ATOM   3887  CA  VAL   250      27.305  29.251  50.368  1.00  0.00           C  
ATOM   3888  HA  VAL   250      28.025  29.319  51.184  1.00  0.00           H  
ATOM   3889  CB  VAL   250      26.073  30.126  50.669  1.00  0.00           C  
ATOM   3890  HB  VAL   250      25.482  30.295  49.769  1.00  0.00           H  
ATOM   3891  CG1 VAL   250      25.144  29.605  51.740  1.00  0.00           C  
ATOM   3892 HG11 VAL   250      24.487  30.399  52.096  1.00  0.00           H  
ATOM   3893 HG12 VAL   250      24.448  28.859  51.357  1.00  0.00           H  
ATOM   3894 HG13 VAL   250      25.633  29.244  52.645  1.00  0.00           H  
ATOM   3895  CG2 VAL   250      26.596  31.528  51.148  1.00  0.00           C  
ATOM   3896 HG21 VAL   250      27.150  31.302  52.059  1.00  0.00           H  
ATOM   3897 HG22 VAL   250      27.154  32.035  50.362  1.00  0.00           H  
ATOM   3898 HG23 VAL   250      25.760  32.146  51.478  1.00  0.00           H  
ATOM   3899  C   VAL   250      26.917  27.819  50.324  1.00  0.00           C  
ATOM   3900  O   VAL   250      27.118  27.057  51.214  1.00  0.00           O  
ATOM   3901  N   HIE   251      26.138  27.425  49.285  1.00  0.00           N  
ATOM   3902  H   HIE   251      25.767  28.152  48.690  1.00  0.00           H  
ATOM   3903  CA  HIE   251      25.736  26.000  49.095  1.00  0.00           C  
ATOM   3904  HA  HIE   251      24.993  25.729  49.845  1.00  0.00           H  
ATOM   3905  CB  HIE   251      25.114  25.782  47.700  1.00  0.00           C  
ATOM   3906  HB2 HIE   251      25.919  25.894  46.973  1.00  0.00           H  
ATOM   3907  HB3 HIE   251      24.286  26.469  47.527  1.00  0.00           H  
ATOM   3908  CG  HIE   251      24.520  24.452  47.647  1.00  0.00           C  
ATOM   3909  ND1 HIE   251      23.238  24.080  47.990  1.00  0.00           N  
ATOM   3910  CE1 HIE   251      23.122  22.745  47.713  1.00  0.00           C  
ATOM   3911  HE1 HIE   251      22.338  22.136  48.139  1.00  0.00           H  
ATOM   3912  NE2 HIE   251      24.312  22.271  47.240  1.00  0.00           N  
ATOM   3913  HE2 HIE   251      24.539  21.299  47.088  1.00  0.00           H  
ATOM   3914  CD2 HIE   251      25.205  23.302  47.217  1.00  0.00           C  
ATOM   3915  HD2 HIE   251      26.239  23.313  46.904  1.00  0.00           H  
ATOM   3916  C   HIE   251      26.870  24.936  49.381  1.00  0.00           C  
ATOM   3917  O   HIE   251      26.527  23.849  49.849  1.00  0.00           O  
ATOM   3918  N   PHE   252      28.130  25.199  49.006  1.00  0.00           N  
ATOM   3919  H   PHE   252      28.202  26.035  48.445  1.00  0.00           H  
ATOM   3920  CA  PHE   252      29.407  24.505  49.270  1.00  0.00           C  
ATOM   3921  HA  PHE   252      29.253  23.456  49.017  1.00  0.00           H  
ATOM   3922  CB  PHE   252      30.476  25.100  48.507  1.00  0.00           C  
ATOM   3923  HB2 PHE   252      31.399  24.678  48.905  1.00  0.00           H  
ATOM   3924  HB3 PHE   252      30.416  26.188  48.495  1.00  0.00           H  
ATOM   3925  CG  PHE   252      30.742  24.550  47.143  1.00  0.00           C  
ATOM   3926  CD1 PHE   252      30.935  25.481  46.073  1.00  0.00           C  
ATOM   3927  HD1 PHE   252      30.933  26.558  46.151  1.00  0.00           H  
ATOM   3928  CE1 PHE   252      31.116  24.973  44.793  1.00  0.00           C  
ATOM   3929  HE1 PHE   252      31.134  25.694  43.989  1.00  0.00           H  
ATOM   3930  CZ  PHE   252      31.189  23.525  44.562  1.00  0.00           C  
ATOM   3931  HZ  PHE   252      31.239  23.176  43.541  1.00  0.00           H  
ATOM   3932  CE2 PHE   252      31.080  22.671  45.643  1.00  0.00           C  
ATOM   3933  HE2 PHE   252      31.118  21.601  45.497  1.00  0.00           H  
ATOM   3934  CD2 PHE   252      30.862  23.144  46.932  1.00  0.00           C  
ATOM   3935  HD2 PHE   252      30.778  22.506  47.800  1.00  0.00           H  
ATOM   3936  C   PHE   252      29.592  24.512  50.800  1.00  0.00           C  
ATOM   3937  O   PHE   252      29.694  23.432  51.409  1.00  0.00           O  
ATOM   3938  N   LEU   253      29.866  25.715  51.403  1.00  0.00           N  
ATOM   3939  H   LEU   253      29.625  26.464  50.769  1.00  0.00           H  
ATOM   3940  CA  LEU   253      30.010  25.864  52.844  1.00  0.00           C  
ATOM   3941  HA  LEU   253      31.033  25.529  53.012  1.00  0.00           H  
ATOM   3942  CB  LEU   253      30.010  27.402  53.207  1.00  0.00           C  
ATOM   3943  HB2 LEU   253      30.044  27.472  54.295  1.00  0.00           H  
ATOM   3944  HB3 LEU   253      29.130  27.808  52.709  1.00  0.00           H  
ATOM   3945  CG  LEU   253      31.286  28.227  52.891  1.00  0.00           C  
ATOM   3946  HG  LEU   253      31.385  28.218  51.806  1.00  0.00           H  
ATOM   3947  CD1 LEU   253      30.972  29.721  53.281  1.00  0.00           C  
ATOM   3948 HD11 LEU   253      30.839  29.862  54.354  1.00  0.00           H  
ATOM   3949 HD12 LEU   253      31.837  30.290  52.942  1.00  0.00           H  
ATOM   3950 HD13 LEU   253      30.081  30.007  52.721  1.00  0.00           H  
ATOM   3951  CD2 LEU   253      32.542  27.727  53.609  1.00  0.00           C  
ATOM   3952 HD21 LEU   253      33.337  28.424  53.346  1.00  0.00           H  
ATOM   3953 HD22 LEU   253      32.502  27.799  54.696  1.00  0.00           H  
ATOM   3954 HD23 LEU   253      32.802  26.721  53.280  1.00  0.00           H  
ATOM   3955  C   LEU   253      29.040  25.051  53.751  1.00  0.00           C  
ATOM   3956  O   LEU   253      29.410  24.592  54.835  1.00  0.00           O  
ATOM   3957  N   ARG   254      27.774  24.742  53.244  1.00  0.00           N  
ATOM   3958  H   ARG   254      27.535  25.079  52.322  1.00  0.00           H  
ATOM   3959  CA  ARG   254      26.857  23.878  53.870  1.00  0.00           C  
ATOM   3960  HA  ARG   254      26.933  23.849  54.957  1.00  0.00           H  
ATOM   3961  CB  ARG   254      25.453  24.541  53.690  1.00  0.00           C  
ATOM   3962  HB2 ARG   254      24.629  23.925  54.052  1.00  0.00           H  
ATOM   3963  HB3 ARG   254      25.312  24.740  52.627  1.00  0.00           H  
ATOM   3964  CG  ARG   254      25.280  25.833  54.517  1.00  0.00           C  
ATOM   3965  HG2 ARG   254      24.862  25.778  55.522  1.00  0.00           H  
ATOM   3966  HG3 ARG   254      26.180  26.438  54.404  1.00  0.00           H  
ATOM   3967  CD  ARG   254      24.137  26.663  53.859  1.00  0.00           C  
ATOM   3968  HD2 ARG   254      24.340  26.700  52.789  1.00  0.00           H  
ATOM   3969  HD3 ARG   254      24.226  27.644  54.327  1.00  0.00           H  
ATOM   3970  NE  ARG   254      22.825  26.032  54.127  1.00  0.00           N  
ATOM   3971  HE  ARG   254      22.821  25.026  54.030  1.00  0.00           H  
ATOM   3972  CZ  ARG   254      21.719  26.611  54.445  1.00  0.00           C  
ATOM   3973  NH1 ARG   254      21.517  27.914  54.738  1.00  0.00           N  
ATOM   3974 HH11 ARG   254      22.172  28.674  54.856  1.00  0.00           H  
ATOM   3975 HH12 ARG   254      20.548  28.128  54.926  1.00  0.00           H  
ATOM   3976  NH2 ARG   254      20.695  25.833  54.551  1.00  0.00           N  
ATOM   3977 HH21 ARG   254      19.843  26.201  54.948  1.00  0.00           H  
ATOM   3978 HH22 ARG   254      20.759  24.879  54.225  1.00  0.00           H  
ATOM   3979  C   ARG   254      26.788  22.408  53.425  1.00  0.00           C  
ATOM   3980  O   ARG   254      26.859  21.510  54.268  1.00  0.00           O  
ATOM   3981  N   GLU   255      26.793  22.146  52.111  1.00  0.00           N  
ATOM   3982  H   GLU   255      26.615  22.851  51.411  1.00  0.00           H  
ATOM   3983  CA  GLU   255      26.795  20.845  51.443  1.00  0.00           C  
ATOM   3984  HA  GLU   255      25.932  20.317  51.850  1.00  0.00           H  
ATOM   3985  CB  GLU   255      26.556  20.879  49.900  1.00  0.00           C  
ATOM   3986  HB2 GLU   255      27.301  21.557  49.485  1.00  0.00           H  
ATOM   3987  HB3 GLU   255      25.520  21.207  49.809  1.00  0.00           H  
ATOM   3988  CG  GLU   255      26.747  19.539  49.183  1.00  0.00           C  
ATOM   3989  HG2 GLU   255      27.766  19.175  49.311  1.00  0.00           H  
ATOM   3990  HG3 GLU   255      26.586  19.686  48.115  1.00  0.00           H  
ATOM   3991  CD  GLU   255      25.823  18.443  49.660  1.00  0.00           C  
ATOM   3992  OE1 GLU   255      26.143  17.280  49.358  1.00  0.00           O  
ATOM   3993  OE2 GLU   255      24.696  18.716  50.124  1.00  0.00           O  
ATOM   3994  C   GLU   255      27.968  19.970  51.829  1.00  0.00           C  
ATOM   3995  O   GLU   255      27.726  18.826  52.093  1.00  0.00           O  
ATOM   3996  N   VAL   256      29.194  20.520  51.786  1.00  0.00           N  
ATOM   3997  H   VAL   256      29.159  21.490  51.507  1.00  0.00           H  
ATOM   3998  CA  VAL   256      30.444  19.883  52.082  1.00  0.00           C  
ATOM   3999  HA  VAL   256      30.466  18.951  51.516  1.00  0.00           H  
ATOM   4000  CB  VAL   256      31.633  20.735  51.516  1.00  0.00           C  
ATOM   4001  HB  VAL   256      31.565  21.703  52.013  1.00  0.00           H  
ATOM   4002  CG1 VAL   256      32.930  20.109  51.725  1.00  0.00           C  
ATOM   4003 HG11 VAL   256      33.020  20.119  52.811  1.00  0.00           H  
ATOM   4004 HG12 VAL   256      32.936  19.096  51.322  1.00  0.00           H  
ATOM   4005 HG13 VAL   256      33.733  20.699  51.281  1.00  0.00           H  
ATOM   4006  CG2 VAL   256      31.391  20.872  49.930  1.00  0.00           C  
ATOM   4007 HG21 VAL   256      30.380  21.275  49.871  1.00  0.00           H  
ATOM   4008 HG22 VAL   256      32.124  21.546  49.487  1.00  0.00           H  
ATOM   4009 HG23 VAL   256      31.447  19.907  49.427  1.00  0.00           H  
ATOM   4010  C   VAL   256      30.597  19.462  53.550  1.00  0.00           C  
ATOM   4011  O   VAL   256      31.070  18.442  53.862  1.00  0.00           O  
ATOM   4012  N   MET   257      30.288  20.399  54.389  1.00  0.00           N  
ATOM   4013  H   MET   257      30.061  21.263  53.917  1.00  0.00           H  
ATOM   4014  CA  MET   257      30.148  20.247  55.815  1.00  0.00           C  
ATOM   4015  HA  MET   257      31.145  20.053  56.212  1.00  0.00           H  
ATOM   4016  CB  MET   257      29.579  21.485  56.521  1.00  0.00           C  
ATOM   4017  HB2 MET   257      30.239  22.348  56.444  1.00  0.00           H  
ATOM   4018  HB3 MET   257      28.716  21.832  55.952  1.00  0.00           H  
ATOM   4019  CG  MET   257      29.094  21.308  57.965  1.00  0.00           C  
ATOM   4020  HG2 MET   257      28.505  20.392  58.003  1.00  0.00           H  
ATOM   4021  HG3 MET   257      29.937  21.159  58.640  1.00  0.00           H  
ATOM   4022  SD  MET   257      28.220  22.667  58.610  1.00  0.00           S  
ATOM   4023  CE  MET   257      29.587  23.839  58.578  1.00  0.00           C  
ATOM   4024  HE1 MET   257      29.349  24.637  59.281  1.00  0.00           H  
ATOM   4025  HE2 MET   257      30.541  23.409  58.883  1.00  0.00           H  
ATOM   4026  HE3 MET   257      29.642  24.175  57.542  1.00  0.00           H  
ATOM   4027  C   MET   257      29.375  19.019  56.101  1.00  0.00           C  
ATOM   4028  O   MET   257      29.994  18.110  56.623  1.00  0.00           O  
ATOM   4029  N   VAL   258      28.048  18.890  55.825  1.00  0.00           N  
ATOM   4030  H   VAL   258      27.651  19.728  55.426  1.00  0.00           H  
ATOM   4031  CA  VAL   258      27.237  17.659  56.252  1.00  0.00           C  
ATOM   4032  HA  VAL   258      26.216  17.852  55.923  1.00  0.00           H  
ATOM   4033  CB  VAL   258      27.843  16.373  55.718  1.00  0.00           C  
ATOM   4034  HB  VAL   258      28.853  16.192  56.085  1.00  0.00           H  
ATOM   4035  CG1 VAL   258      27.045  15.181  56.142  1.00  0.00           C  
ATOM   4036 HG11 VAL   258      26.011  15.243  55.801  1.00  0.00           H  
ATOM   4037 HG12 VAL   258      27.563  14.265  55.861  1.00  0.00           H  
ATOM   4038 HG13 VAL   258      26.998  14.969  57.210  1.00  0.00           H  
ATOM   4039  CG2 VAL   258      27.959  16.342  54.258  1.00  0.00           C  
ATOM   4040 HG21 VAL   258      28.733  17.061  53.990  1.00  0.00           H  
ATOM   4041 HG22 VAL   258      28.192  15.348  53.877  1.00  0.00           H  
ATOM   4042 HG23 VAL   258      27.161  16.673  53.593  1.00  0.00           H  
ATOM   4043  C   VAL   258      26.983  17.572  57.821  1.00  0.00           C  
ATOM   4044  O   VAL   258      25.866  17.785  58.314  1.00  0.00           O  
ATOM   4045  N   LYS   259      28.066  17.184  58.578  1.00  0.00           N  
ATOM   4046  H   LYS   259      28.884  17.163  57.985  1.00  0.00           H  
ATOM   4047  CA  LYS   259      28.030  16.816  59.991  1.00  0.00           C  
ATOM   4048  HA  LYS   259      27.453  15.897  60.093  1.00  0.00           H  
ATOM   4049  CB  LYS   259      29.427  16.291  60.404  1.00  0.00           C  
ATOM   4050  HB2 LYS   259      29.678  15.399  59.830  1.00  0.00           H  
ATOM   4051  HB3 LYS   259      29.341  16.007  61.453  1.00  0.00           H  
ATOM   4052  CG  LYS   259      30.433  17.413  60.293  1.00  0.00           C  
ATOM   4053  HG2 LYS   259      30.091  18.240  60.916  1.00  0.00           H  
ATOM   4054  HG3 LYS   259      30.410  17.757  59.259  1.00  0.00           H  
ATOM   4055  CD  LYS   259      31.900  16.971  60.681  1.00  0.00           C  
ATOM   4056  HD2 LYS   259      32.170  16.178  59.983  1.00  0.00           H  
ATOM   4057  HD3 LYS   259      31.808  16.404  61.607  1.00  0.00           H  
ATOM   4058  CE  LYS   259      33.011  18.055  60.728  1.00  0.00           C  
ATOM   4059  HE2 LYS   259      32.972  18.536  59.751  1.00  0.00           H  
ATOM   4060  HE3 LYS   259      34.000  17.604  60.804  1.00  0.00           H  
ATOM   4061  NZ  LYS   259      32.789  18.908  61.957  1.00  0.00           N  
ATOM   4062  HZ1 LYS   259      31.927  18.797  62.471  1.00  0.00           H  
ATOM   4063  HZ2 LYS   259      33.604  18.897  62.554  1.00  0.00           H  
ATOM   4064  HZ3 LYS   259      32.714  19.878  61.687  1.00  0.00           H  
ATOM   4065  C   LYS   259      27.516  17.686  61.091  1.00  0.00           C  
ATOM   4066  O   LYS   259      27.789  17.590  62.274  1.00  0.00           O  
ATOM   4067  N   GLU   260      26.721  18.696  60.784  1.00  0.00           N  
ATOM   4068  H   GLU   260      26.504  18.781  59.801  1.00  0.00           H  
ATOM   4069  CA  GLU   260      25.866  19.569  61.712  1.00  0.00           C  
ATOM   4070  HA  GLU   260      25.953  19.324  62.770  1.00  0.00           H  
ATOM   4071  CB  GLU   260      26.322  21.053  61.482  1.00  0.00           C  
ATOM   4072  HB2 GLU   260      25.661  21.737  62.015  1.00  0.00           H  
ATOM   4073  HB3 GLU   260      26.379  21.315  60.426  1.00  0.00           H  
ATOM   4074  CG  GLU   260      27.719  21.287  62.109  1.00  0.00           C  
ATOM   4075  HG2 GLU   260      27.894  22.335  61.864  1.00  0.00           H  
ATOM   4076  HG3 GLU   260      28.315  20.606  61.501  1.00  0.00           H  
ATOM   4077  CD  GLU   260      27.924  20.961  63.600  1.00  0.00           C  
ATOM   4078  OE1 GLU   260      28.886  20.183  63.924  1.00  0.00           O  
ATOM   4079  OE2 GLU   260      27.134  21.520  64.440  1.00  0.00           O  
ATOM   4080  C   GLU   260      24.418  19.520  61.312  1.00  0.00           C  
ATOM   4081  O   GLU   260      24.076  19.367  60.142  1.00  0.00           O  
ATOM   4082  N   ASN   261      23.453  19.763  62.250  1.00  0.00           N  
ATOM   4083  H   ASN   261      23.859  19.926  63.160  1.00  0.00           H  
ATOM   4084  CA  ASN   261      22.041  19.732  62.163  1.00  0.00           C  
ATOM   4085  HA  ASN   261      21.681  18.714  62.014  1.00  0.00           H  
ATOM   4086  CB  ASN   261      21.514  20.346  63.498  1.00  0.00           C  
ATOM   4087  HB2 ASN   261      21.963  21.332  63.615  1.00  0.00           H  
ATOM   4088  HB3 ASN   261      21.746  19.680  64.329  1.00  0.00           H  
ATOM   4089  CG  ASN   261      20.039  20.427  63.632  1.00  0.00           C  
ATOM   4090  OD1 ASN   261      19.514  21.569  63.870  1.00  0.00           O  
ATOM   4091  ND2 ASN   261      19.316  19.451  63.182  1.00  0.00           N  
ATOM   4092 HD21 ASN   261      18.311  19.544  63.155  1.00  0.00           H  
ATOM   4093 HD22 ASN   261      19.813  18.587  63.014  1.00  0.00           H  
ATOM   4094  C   ASN   261      21.543  20.566  61.015  1.00  0.00           C  
ATOM   4095  O   ASN   261      22.055  21.656  60.809  1.00  0.00           O  
ATOM   4096  N   LYS   262      20.505  20.126  60.307  1.00  0.00           N  
ATOM   4097  H   LYS   262      20.254  19.174  60.536  1.00  0.00           H  
ATOM   4098  CA  LYS   262      19.803  20.855  59.241  1.00  0.00           C  
ATOM   4099  HA  LYS   262      20.455  21.110  58.405  1.00  0.00           H  
ATOM   4100  CB  LYS   262      18.573  20.174  58.606  1.00  0.00           C  
ATOM   4101  HB2 LYS   262      18.824  19.332  57.961  1.00  0.00           H  
ATOM   4102  HB3 LYS   262      18.047  20.871  57.953  1.00  0.00           H  
ATOM   4103  CG  LYS   262      17.503  19.501  59.616  1.00  0.00           C  
ATOM   4104  HG2 LYS   262      16.801  20.312  59.809  1.00  0.00           H  
ATOM   4105  HG3 LYS   262      17.989  19.240  60.556  1.00  0.00           H  
ATOM   4106  CD  LYS   262      16.720  18.435  58.918  1.00  0.00           C  
ATOM   4107  HD2 LYS   262      17.334  17.535  58.917  1.00  0.00           H  
ATOM   4108  HD3 LYS   262      16.426  18.620  57.885  1.00  0.00           H  
ATOM   4109  CE  LYS   262      15.477  18.147  59.801  1.00  0.00           C  
ATOM   4110  HE2 LYS   262      14.997  19.089  60.063  1.00  0.00           H  
ATOM   4111  HE3 LYS   262      15.838  17.669  60.713  1.00  0.00           H  
ATOM   4112  NZ  LYS   262      14.500  17.314  58.976  1.00  0.00           N  
ATOM   4113  HZ1 LYS   262      13.581  17.183  59.374  1.00  0.00           H  
ATOM   4114  HZ2 LYS   262      14.305  17.869  58.154  1.00  0.00           H  
ATOM   4115  HZ3 LYS   262      14.907  16.416  58.757  1.00  0.00           H  
ATOM   4116  C   LYS   262      19.471  22.304  59.752  1.00  0.00           C  
ATOM   4117  O   LYS   262      19.711  23.298  59.093  1.00  0.00           O  
ATOM   4118  N   GLU   263      18.719  22.433  60.870  1.00  0.00           N  
ATOM   4119  H   GLU   263      18.525  21.530  61.279  1.00  0.00           H  
ATOM   4120  CA  GLU   263      18.118  23.633  61.445  1.00  0.00           C  
ATOM   4121  HA  GLU   263      17.620  24.308  60.748  1.00  0.00           H  
ATOM   4122  CB  GLU   263      17.179  23.300  62.573  1.00  0.00           C  
ATOM   4123  HB2 GLU   263      16.968  24.186  63.172  1.00  0.00           H  
ATOM   4124  HB3 GLU   263      17.389  22.438  63.206  1.00  0.00           H  
ATOM   4125  CG  GLU   263      15.782  22.802  61.980  1.00  0.00           C  
ATOM   4126  HG2 GLU   263      15.315  22.464  62.905  1.00  0.00           H  
ATOM   4127  HG3 GLU   263      15.981  22.004  61.265  1.00  0.00           H  
ATOM   4128  CD  GLU   263      14.955  23.891  61.256  1.00  0.00           C  
ATOM   4129  OE1 GLU   263      15.387  24.981  60.822  1.00  0.00           O  
ATOM   4130  OE2 GLU   263      13.714  23.621  61.155  1.00  0.00           O  
ATOM   4131  C   GLU   263      19.143  24.614  61.943  1.00  0.00           C  
ATOM   4132  O   GLU   263      19.011  25.799  61.639  1.00  0.00           O  
ATOM   4133  N   SER   264      20.281  24.131  62.521  1.00  0.00           N  
ATOM   4134  H   SER   264      20.282  23.179  62.858  1.00  0.00           H  
ATOM   4135  CA  SER   264      21.510  24.895  62.694  1.00  0.00           C  
ATOM   4136  HA  SER   264      21.305  25.737  63.356  1.00  0.00           H  
ATOM   4137  CB  SER   264      22.550  24.029  63.468  1.00  0.00           C  
ATOM   4138  HB2 SER   264      22.921  23.221  62.839  1.00  0.00           H  
ATOM   4139  HB3 SER   264      22.203  23.658  64.433  1.00  0.00           H  
ATOM   4140  OG  SER   264      23.685  24.885  63.767  1.00  0.00           O  
ATOM   4141  HG  SER   264      24.509  24.394  63.767  1.00  0.00           H  
ATOM   4142  C   SER   264      22.075  25.482  61.403  1.00  0.00           C  
ATOM   4143  O   SER   264      22.205  26.725  61.245  1.00  0.00           O  
ATOM   4144  N   LYS   265      22.440  24.606  60.395  1.00  0.00           N  
ATOM   4145  H   LYS   265      22.335  23.614  60.554  1.00  0.00           H  
ATOM   4146  CA  LYS   265      22.711  25.008  59.029  1.00  0.00           C  
ATOM   4147  HA  LYS   265      23.639  25.561  59.179  1.00  0.00           H  
ATOM   4148  CB  LYS   265      23.046  23.804  58.130  1.00  0.00           C  
ATOM   4149  HB2 LYS   265      23.310  24.216  57.156  1.00  0.00           H  
ATOM   4150  HB3 LYS   265      22.097  23.273  58.055  1.00  0.00           H  
ATOM   4151  CG  LYS   265      24.278  23.065  58.606  1.00  0.00           C  
ATOM   4152  HG2 LYS   265      24.000  22.691  59.591  1.00  0.00           H  
ATOM   4153  HG3 LYS   265      25.106  23.764  58.718  1.00  0.00           H  
ATOM   4154  CD  LYS   265      24.573  21.879  57.747  1.00  0.00           C  
ATOM   4155  HD2 LYS   265      25.441  21.348  58.138  1.00  0.00           H  
ATOM   4156  HD3 LYS   265      24.856  22.186  56.741  1.00  0.00           H  
ATOM   4157  CE  LYS   265      23.376  20.935  57.609  1.00  0.00           C  
ATOM   4158  HE2 LYS   265      22.589  21.229  56.914  1.00  0.00           H  
ATOM   4159  HE3 LYS   265      22.937  20.962  58.606  1.00  0.00           H  
ATOM   4160  NZ  LYS   265      23.750  19.531  57.423  1.00  0.00           N  
ATOM   4161  HZ1 LYS   265      24.156  19.430  56.504  1.00  0.00           H  
ATOM   4162  HZ2 LYS   265      24.368  19.238  58.166  1.00  0.00           H  
ATOM   4163  HZ3 LYS   265      22.888  19.026  57.570  1.00  0.00           H  
ATOM   4164  C   LYS   265      21.692  26.007  58.341  1.00  0.00           C  
ATOM   4165  O   LYS   265      22.200  26.903  57.665  1.00  0.00           O  
ATOM   4166  N   HIE   266      20.413  25.908  58.554  1.00  0.00           N  
ATOM   4167  H   HIE   266      20.090  25.134  59.116  1.00  0.00           H  
ATOM   4168  CA  HIE   266      19.497  26.887  58.024  1.00  0.00           C  
ATOM   4169  HA  HIE   266      19.645  27.072  56.960  1.00  0.00           H  
ATOM   4170  CB  HIE   266      18.133  26.323  58.121  1.00  0.00           C  
ATOM   4171  HB2 HIE   266      17.369  27.075  57.925  1.00  0.00           H  
ATOM   4172  HB3 HIE   266      17.777  25.963  59.086  1.00  0.00           H  
ATOM   4173  CG  HIE   266      17.896  25.223  57.092  1.00  0.00           C  
ATOM   4174  ND1 HIE   266      18.009  25.408  55.697  1.00  0.00           N  
ATOM   4175  CE1 HIE   266      17.546  24.195  55.221  1.00  0.00           C  
ATOM   4176  HE1 HIE   266      17.580  23.906  54.182  1.00  0.00           H  
ATOM   4177  NE2 HIE   266      17.004  23.465  56.123  1.00  0.00           N  
ATOM   4178  HE2 HIE   266      16.662  22.516  56.079  1.00  0.00           H  
ATOM   4179  CD2 HIE   266      17.162  24.079  57.365  1.00  0.00           C  
ATOM   4180  HD2 HIE   266      16.804  23.720  58.318  1.00  0.00           H  
ATOM   4181  C   HIE   266      19.617  28.246  58.811  1.00  0.00           C  
ATOM   4182  O   HIE   266      19.688  29.298  58.191  1.00  0.00           O  
ATOM   4183  N   LYS   267      19.691  28.209  60.126  1.00  0.00           N  
ATOM   4184  H   LYS   267      19.695  27.317  60.600  1.00  0.00           H  
ATOM   4185  CA  LYS   267      19.877  29.327  60.991  1.00  0.00           C  
ATOM   4186  HA  LYS   267      19.104  30.067  60.784  1.00  0.00           H  
ATOM   4187  CB  LYS   267      19.686  28.751  62.473  1.00  0.00           C  
ATOM   4188  HB2 LYS   267      20.529  28.114  62.742  1.00  0.00           H  
ATOM   4189  HB3 LYS   267      18.716  28.264  62.571  1.00  0.00           H  
ATOM   4190  CG  LYS   267      19.615  30.037  63.324  1.00  0.00           C  
ATOM   4191  HG2 LYS   267      18.890  30.679  62.824  1.00  0.00           H  
ATOM   4192  HG3 LYS   267      20.643  30.397  63.331  1.00  0.00           H  
ATOM   4193  CD  LYS   267      19.135  29.717  64.746  1.00  0.00           C  
ATOM   4194  HD2 LYS   267      19.958  29.213  65.254  1.00  0.00           H  
ATOM   4195  HD3 LYS   267      18.177  29.196  64.740  1.00  0.00           H  
ATOM   4196  CE  LYS   267      18.875  31.170  65.350  1.00  0.00           C  
ATOM   4197  HE2 LYS   267      18.235  31.649  64.609  1.00  0.00           H  
ATOM   4198  HE3 LYS   267      19.778  31.767  65.479  1.00  0.00           H  
ATOM   4199  NZ  LYS   267      18.124  31.221  66.572  1.00  0.00           N  
ATOM   4200  HZ1 LYS   267      17.261  30.711  66.445  1.00  0.00           H  
ATOM   4201  HZ2 LYS   267      18.676  30.833  67.324  1.00  0.00           H  
ATOM   4202  HZ3 LYS   267      17.942  32.200  66.738  1.00  0.00           H  
ATOM   4203  C   LYS   267      21.202  30.088  60.846  1.00  0.00           C  
ATOM   4204  O   LYS   267      21.211  31.302  60.674  1.00  0.00           O  
ATOM   4205  N   MET   268      22.355  29.393  60.874  1.00  0.00           N  
ATOM   4206  H   MET   268      22.289  28.392  60.991  1.00  0.00           H  
ATOM   4207  CA  MET   268      23.695  30.077  60.973  1.00  0.00           C  
ATOM   4208  HA  MET   268      23.796  30.686  61.871  1.00  0.00           H  
ATOM   4209  CB  MET   268      24.783  29.019  61.181  1.00  0.00           C  
ATOM   4210  HB2 MET   268      24.660  28.151  60.534  1.00  0.00           H  
ATOM   4211  HB3 MET   268      24.724  28.768  62.240  1.00  0.00           H  
ATOM   4212  CG  MET   268      26.211  29.396  61.092  1.00  0.00           C  
ATOM   4213  HG2 MET   268      26.429  29.703  60.069  1.00  0.00           H  
ATOM   4214  HG3 MET   268      26.833  28.554  61.394  1.00  0.00           H  
ATOM   4215  SD  MET   268      26.733  30.746  62.199  1.00  0.00           S  
ATOM   4216  CE  MET   268      28.442  30.905  61.575  1.00  0.00           C  
ATOM   4217  HE1 MET   268      29.002  30.078  62.010  1.00  0.00           H  
ATOM   4218  HE2 MET   268      28.345  30.785  60.496  1.00  0.00           H  
ATOM   4219  HE3 MET   268      28.832  31.900  61.790  1.00  0.00           H  
ATOM   4220  C   MET   268      24.057  30.947  59.723  1.00  0.00           C  
ATOM   4221  O   MET   268      23.897  30.640  58.539  1.00  0.00           O  
ATOM   4222  N   SER   269      24.499  32.210  60.079  1.00  0.00           N  
ATOM   4223  H   SER   269      24.670  32.440  61.047  1.00  0.00           H  
ATOM   4224  CA  SER   269      25.000  33.074  59.106  1.00  0.00           C  
ATOM   4225  HA  SER   269      24.488  32.951  58.152  1.00  0.00           H  
ATOM   4226  CB  SER   269      24.796  34.563  59.477  1.00  0.00           C  
ATOM   4227  HB2 SER   269      24.916  35.224  58.619  1.00  0.00           H  
ATOM   4228  HB3 SER   269      25.390  34.874  60.337  1.00  0.00           H  
ATOM   4229  OG  SER   269      23.444  34.927  59.770  1.00  0.00           O  
ATOM   4230  HG  SER   269      22.924  34.700  58.995  1.00  0.00           H  
ATOM   4231  C   SER   269      26.509  32.848  58.737  1.00  0.00           C  
ATOM   4232  O   SER   269      27.371  33.596  59.129  1.00  0.00           O  
ATOM   4233  N   TYR   270      26.722  31.834  57.862  1.00  0.00           N  
ATOM   4234  H   TYR   270      25.940  31.237  57.637  1.00  0.00           H  
ATOM   4235  CA  TYR   270      27.982  31.573  57.203  1.00  0.00           C  
ATOM   4236  HA  TYR   270      28.784  31.634  57.939  1.00  0.00           H  
ATOM   4237  CB  TYR   270      27.968  30.300  56.362  1.00  0.00           C  
ATOM   4238  HB2 TYR   270      28.953  30.027  55.983  1.00  0.00           H  
ATOM   4239  HB3 TYR   270      27.331  30.438  55.489  1.00  0.00           H  
ATOM   4240  CG  TYR   270      27.544  29.083  57.060  1.00  0.00           C  
ATOM   4241  CD1 TYR   270      28.493  28.431  57.894  1.00  0.00           C  
ATOM   4242  HD1 TYR   270      29.505  28.802  57.821  1.00  0.00           H  
ATOM   4243  CE1 TYR   270      28.072  27.300  58.592  1.00  0.00           C  
ATOM   4244  HE1 TYR   270      28.877  26.818  59.127  1.00  0.00           H  
ATOM   4245  CZ  TYR   270      26.727  26.951  58.646  1.00  0.00           C  
ATOM   4246  OH  TYR   270      26.292  25.948  59.400  1.00  0.00           O  
ATOM   4247  HH  TYR   270      26.691  25.959  60.273  1.00  0.00           H  
ATOM   4248  CE2 TYR   270      25.713  27.623  57.891  1.00  0.00           C  
ATOM   4249  HE2 TYR   270      24.666  27.356  57.910  1.00  0.00           H  
ATOM   4250  CD2 TYR   270      26.165  28.631  57.092  1.00  0.00           C  
ATOM   4251  HD2 TYR   270      25.451  29.005  56.373  1.00  0.00           H  
ATOM   4252  C   TYR   270      28.300  32.826  56.314  1.00  0.00           C  
ATOM   4253  O   TYR   270      27.553  33.057  55.350  1.00  0.00           O  
ATOM   4254  N   SER   271      29.379  33.471  56.588  1.00  0.00           N  
ATOM   4255  H   SER   271      30.060  33.092  57.230  1.00  0.00           H  
ATOM   4256  CA  SER   271      29.930  34.544  55.781  1.00  0.00           C  
ATOM   4257  HA  SER   271      29.078  35.141  55.457  1.00  0.00           H  
ATOM   4258  CB  SER   271      30.720  35.458  56.688  1.00  0.00           C  
ATOM   4259  HB2 SER   271      31.477  34.911  57.250  1.00  0.00           H  
ATOM   4260  HB3 SER   271      30.053  35.986  57.369  1.00  0.00           H  
ATOM   4261  OG  SER   271      31.331  36.382  55.771  1.00  0.00           O  
ATOM   4262  HG  SER   271      31.999  36.901  56.225  1.00  0.00           H  
ATOM   4263  C   SER   271      30.688  33.961  54.524  1.00  0.00           C  
ATOM   4264  O   SER   271      31.883  33.806  54.551  1.00  0.00           O  
ATOM   4265  N   GLY   272      29.973  33.745  53.410  1.00  0.00           N  
ATOM   4266  H   GLY   272      29.024  34.090  53.420  1.00  0.00           H  
ATOM   4267  CA  GLY   272      30.573  33.218  52.183  1.00  0.00           C  
ATOM   4268  HA2 GLY   272      29.748  32.760  51.637  1.00  0.00           H  
ATOM   4269  HA3 GLY   272      31.320  32.457  52.407  1.00  0.00           H  
ATOM   4270  C   GLY   272      31.209  34.315  51.300  1.00  0.00           C  
ATOM   4271  O   GLY   272      32.163  33.957  50.545  1.00  0.00           O  
ATOM   4272  N   ARG   273      30.735  35.571  51.432  1.00  0.00           N  
ATOM   4273  H   ARG   273      30.046  35.747  52.149  1.00  0.00           H  
ATOM   4274  CA  ARG   273      31.189  36.675  50.621  1.00  0.00           C  
ATOM   4275  HA  ARG   273      30.666  36.657  49.665  1.00  0.00           H  
ATOM   4276  CB  ARG   273      30.767  37.999  51.320  1.00  0.00           C  
ATOM   4277  HB2 ARG   273      29.682  38.008  51.211  1.00  0.00           H  
ATOM   4278  HB3 ARG   273      31.254  38.870  50.882  1.00  0.00           H  
ATOM   4279  CG  ARG   273      31.043  38.117  52.827  1.00  0.00           C  
ATOM   4280  HG2 ARG   273      32.117  38.289  52.897  1.00  0.00           H  
ATOM   4281  HG3 ARG   273      30.711  37.207  53.326  1.00  0.00           H  
ATOM   4282  CD  ARG   273      30.279  39.390  53.084  1.00  0.00           C  
ATOM   4283  HD2 ARG   273      29.205  39.324  52.916  1.00  0.00           H  
ATOM   4284  HD3 ARG   273      30.565  40.292  52.542  1.00  0.00           H  
ATOM   4285  NE  ARG   273      30.474  39.739  54.531  1.00  0.00           N  
ATOM   4286  HE  ARG   273      31.051  39.096  55.055  1.00  0.00           H  
ATOM   4287  CZ  ARG   273      29.748  40.664  55.138  1.00  0.00           C  
ATOM   4288  NH1 ARG   273      29.689  40.775  56.498  1.00  0.00           N  
ATOM   4289 HH11 ARG   273      30.235  40.154  57.078  1.00  0.00           H  
ATOM   4290 HH12 ARG   273      29.086  41.475  56.906  1.00  0.00           H  
ATOM   4291  NH2 ARG   273      29.104  41.527  54.478  1.00  0.00           N  
ATOM   4292 HH21 ARG   273      28.547  42.255  54.901  1.00  0.00           H  
ATOM   4293 HH22 ARG   273      29.253  41.453  53.482  1.00  0.00           H  
ATOM   4294  C   ARG   273      32.639  36.698  50.263  1.00  0.00           C  
ATOM   4295  O   ARG   273      33.507  36.826  51.086  1.00  0.00           O  
ATOM   4296  N   VAL   274      32.971  36.265  48.998  1.00  0.00           N  
ATOM   4297  H   VAL   274      32.240  36.249  48.302  1.00  0.00           H  
ATOM   4298  CA  VAL   274      34.342  35.977  48.570  1.00  0.00           C  
ATOM   4299  HA  VAL   274      34.885  35.365  49.291  1.00  0.00           H  
ATOM   4300  CB  VAL   274      34.353  35.347  47.087  1.00  0.00           C  
ATOM   4301  HB  VAL   274      33.971  35.956  46.268  1.00  0.00           H  
ATOM   4302  CG1 VAL   274      35.762  35.046  46.652  1.00  0.00           C  
ATOM   4303 HG11 VAL   274      36.431  35.889  46.826  1.00  0.00           H  
ATOM   4304 HG12 VAL   274      36.196  34.326  47.346  1.00  0.00           H  
ATOM   4305 HG13 VAL   274      35.855  34.656  45.639  1.00  0.00           H  
ATOM   4306  CG2 VAL   274      33.521  34.056  46.947  1.00  0.00           C  
ATOM   4307 HG21 VAL   274      34.168  33.297  47.385  1.00  0.00           H  
ATOM   4308 HG22 VAL   274      32.595  34.098  47.521  1.00  0.00           H  
ATOM   4309 HG23 VAL   274      33.325  33.895  45.887  1.00  0.00           H  
ATOM   4310  C   VAL   274      35.201  37.267  48.500  1.00  0.00           C  
ATOM   4311  O   VAL   274      35.049  38.057  47.567  1.00  0.00           O  
ATOM   4312  N   LYS   275      36.125  37.422  49.416  1.00  0.00           N  
ATOM   4313  H   LYS   275      36.285  36.673  50.075  1.00  0.00           H  
ATOM   4314  CA  LYS   275      37.158  38.507  49.508  1.00  0.00           C  
ATOM   4315  HA  LYS   275      36.725  39.484  49.294  1.00  0.00           H  
ATOM   4316  CB  LYS   275      37.706  38.559  50.977  1.00  0.00           C  
ATOM   4317  HB2 LYS   275      38.069  37.604  51.357  1.00  0.00           H  
ATOM   4318  HB3 LYS   275      36.827  38.744  51.593  1.00  0.00           H  
ATOM   4319  CG  LYS   275      38.656  39.674  51.502  1.00  0.00           C  
ATOM   4320  HG2 LYS   275      39.625  39.594  51.011  1.00  0.00           H  
ATOM   4321  HG3 LYS   275      38.789  39.485  52.567  1.00  0.00           H  
ATOM   4322  CD  LYS   275      38.140  41.150  51.238  1.00  0.00           C  
ATOM   4323  HD2 LYS   275      38.043  41.358  50.172  1.00  0.00           H  
ATOM   4324  HD3 LYS   275      38.823  41.958  51.503  1.00  0.00           H  
ATOM   4325  CE  LYS   275      36.883  41.471  52.018  1.00  0.00           C  
ATOM   4326  HE2 LYS   275      36.899  41.164  53.064  1.00  0.00           H  
ATOM   4327  HE3 LYS   275      36.082  40.932  51.512  1.00  0.00           H  
ATOM   4328  NZ  LYS   275      36.561  42.940  51.915  1.00  0.00           N  
ATOM   4329  HZ1 LYS   275      37.164  43.534  52.467  1.00  0.00           H  
ATOM   4330  HZ2 LYS   275      36.622  43.122  50.923  1.00  0.00           H  
ATOM   4331  HZ3 LYS   275      35.590  43.154  52.095  1.00  0.00           H  
ATOM   4332  C   LYS   275      38.326  38.432  48.481  1.00  0.00           C  
ATOM   4333  O   LYS   275      38.854  39.370  48.006  1.00  0.00           O  
ATOM   4334  N   THR   276      38.726  37.177  48.127  1.00  0.00           N  
ATOM   4335  H   THR   276      38.229  36.407  48.551  1.00  0.00           H  
ATOM   4336  CA  THR   276      40.059  36.943  47.417  1.00  0.00           C  
ATOM   4337  HA  THR   276      40.299  37.805  46.794  1.00  0.00           H  
ATOM   4338  CB  THR   276      41.213  36.974  48.468  1.00  0.00           C  
ATOM   4339  HB  THR   276      41.365  38.000  48.803  1.00  0.00           H  
ATOM   4340  CG2 THR   276      40.964  35.997  49.707  1.00  0.00           C  
ATOM   4341 HG21 THR   276      41.189  34.985  49.367  1.00  0.00           H  
ATOM   4342 HG22 THR   276      41.666  36.160  50.525  1.00  0.00           H  
ATOM   4343 HG23 THR   276      39.905  36.065  49.955  1.00  0.00           H  
ATOM   4344  OG1 THR   276      42.367  36.508  47.797  1.00  0.00           O  
ATOM   4345  HG1 THR   276      42.591  37.095  47.072  1.00  0.00           H  
ATOM   4346  C   THR   276      39.982  35.788  46.501  1.00  0.00           C  
ATOM   4347  O   THR   276      39.284  34.831  46.894  1.00  0.00           O  
ATOM   4348  N   LEU   277      40.832  35.739  45.447  1.00  0.00           N  
ATOM   4349  H   LEU   277      41.528  36.471  45.433  1.00  0.00           H  
ATOM   4350  CA  LEU   277      41.089  34.585  44.523  1.00  0.00           C  
ATOM   4351  HA  LEU   277      40.758  33.697  45.062  1.00  0.00           H  
ATOM   4352  CB  LEU   277      40.411  34.824  43.177  1.00  0.00           C  
ATOM   4353  HB2 LEU   277      40.694  34.081  42.431  1.00  0.00           H  
ATOM   4354  HB3 LEU   277      40.852  35.724  42.748  1.00  0.00           H  
ATOM   4355  CG  LEU   277      38.874  35.098  43.125  1.00  0.00           C  
ATOM   4356  HG  LEU   277      38.536  35.935  43.736  1.00  0.00           H  
ATOM   4357  CD1 LEU   277      38.431  35.640  41.764  1.00  0.00           C  
ATOM   4358 HD11 LEU   277      39.203  36.274  41.329  1.00  0.00           H  
ATOM   4359 HD12 LEU   277      38.449  34.722  41.177  1.00  0.00           H  
ATOM   4360 HD13 LEU   277      37.464  36.133  41.868  1.00  0.00           H  
ATOM   4361  CD2 LEU   277      38.117  33.857  43.494  1.00  0.00           C  
ATOM   4362 HD21 LEU   277      38.256  33.038  42.789  1.00  0.00           H  
ATOM   4363 HD22 LEU   277      38.439  33.442  44.450  1.00  0.00           H  
ATOM   4364 HD23 LEU   277      37.064  34.139  43.491  1.00  0.00           H  
ATOM   4365  C   LEU   277      42.621  34.476  44.319  1.00  0.00           C  
ATOM   4366  O   LEU   277      43.313  35.439  44.324  1.00  0.00           O  
ATOM   4367  N   CYS   278      43.149  33.244  44.209  1.00  0.00           N  
ATOM   4368  H   CYS   278      42.688  32.349  44.292  1.00  0.00           H  
ATOM   4369  CA  CYS   278      44.450  33.105  43.630  1.00  0.00           C  
ATOM   4370  HA  CYS   278      44.682  33.958  42.992  1.00  0.00           H  
ATOM   4371  CB  CYS   278      45.472  33.124  44.835  1.00  0.00           C  
ATOM   4372  HB2 CYS   278      45.216  32.253  45.438  1.00  0.00           H  
ATOM   4373  HB3 CYS   278      45.319  34.138  45.204  1.00  0.00           H  
ATOM   4374  SG  CYS   278      47.133  33.171  44.160  1.00  0.00           S  
ATOM   4375  HG  CYS   278      47.129  34.072  43.174  1.00  0.00           H  
ATOM   4376  C   CYS   278      44.382  31.669  42.960  1.00  0.00           C  
ATOM   4377  O   CYS   278      43.787  30.723  43.502  1.00  0.00           O  
ATOM   4378  N   LEU   279      45.046  31.498  41.773  1.00  0.00           N  
ATOM   4379  H   LEU   279      45.605  32.300  41.520  1.00  0.00           H  
ATOM   4380  CA  LEU   279      45.285  30.178  41.104  1.00  0.00           C  
ATOM   4381  HA  LEU   279      44.451  29.570  41.453  1.00  0.00           H  
ATOM   4382  CB  LEU   279      45.017  30.470  39.699  1.00  0.00           C  
ATOM   4383  HB2 LEU   279      45.816  31.130  39.363  1.00  0.00           H  
ATOM   4384  HB3 LEU   279      43.978  30.786  39.608  1.00  0.00           H  
ATOM   4385  CG  LEU   279      45.193  29.282  38.685  1.00  0.00           C  
ATOM   4386  HG  LEU   279      45.992  28.614  39.009  1.00  0.00           H  
ATOM   4387  CD1 LEU   279      43.925  28.337  38.702  1.00  0.00           C  
ATOM   4388 HD11 LEU   279      43.965  27.549  37.950  1.00  0.00           H  
ATOM   4389 HD12 LEU   279      43.894  27.881  39.692  1.00  0.00           H  
ATOM   4390 HD13 LEU   279      43.033  28.939  38.535  1.00  0.00           H  
ATOM   4391  CD2 LEU   279      45.434  29.877  37.336  1.00  0.00           C  
ATOM   4392 HD21 LEU   279      46.185  30.659  37.226  1.00  0.00           H  
ATOM   4393 HD22 LEU   279      45.730  29.059  36.679  1.00  0.00           H  
ATOM   4394 HD23 LEU   279      44.498  30.124  36.835  1.00  0.00           H  
ATOM   4395  C   LEU   279      46.622  29.625  41.442  1.00  0.00           C  
ATOM   4396  O   LEU   279      47.625  30.216  41.001  1.00  0.00           O  
ATOM   4397  N   GLN   280      46.678  28.453  42.182  1.00  0.00           N  
ATOM   4398  H   GLN   280      45.756  28.105  42.400  1.00  0.00           H  
ATOM   4399  CA  GLN   280      47.768  27.779  42.793  1.00  0.00           C  
ATOM   4400  HA  GLN   280      48.572  28.464  43.062  1.00  0.00           H  
ATOM   4401  CB  GLN   280      47.462  27.057  44.141  1.00  0.00           C  
ATOM   4402  HB2 GLN   280      46.456  26.640  44.093  1.00  0.00           H  
ATOM   4403  HB3 GLN   280      47.542  27.848  44.887  1.00  0.00           H  
ATOM   4404  CG  GLN   280      48.383  26.011  44.696  1.00  0.00           C  
ATOM   4405  HG2 GLN   280      48.201  25.078  44.163  1.00  0.00           H  
ATOM   4406  HG3 GLN   280      48.018  25.894  45.716  1.00  0.00           H  
ATOM   4407  CD  GLN   280      49.856  26.312  44.735  1.00  0.00           C  
ATOM   4408  OE1 GLN   280      50.446  27.399  44.658  1.00  0.00           O  
ATOM   4409  NE2 GLN   280      50.721  25.299  44.898  1.00  0.00           N  
ATOM   4410 HE21 GLN   280      50.356  24.397  45.167  1.00  0.00           H  
ATOM   4411 HE22 GLN   280      51.643  25.652  45.113  1.00  0.00           H  
ATOM   4412  C   GLN   280      48.296  26.746  41.682  1.00  0.00           C  
ATOM   4413  O   GLN   280      47.584  25.784  41.354  1.00  0.00           O  
ATOM   4414  N   LYS   281      49.554  26.840  41.257  1.00  0.00           N  
ATOM   4415  H   LYS   281      50.123  27.571  41.658  1.00  0.00           H  
ATOM   4416  CA  LYS   281      50.175  25.893  40.357  1.00  0.00           C  
ATOM   4417  HA  LYS   281      51.163  26.308  40.156  1.00  0.00           H  
ATOM   4418  CB  LYS   281      50.218  24.481  40.865  1.00  0.00           C  
ATOM   4419  HB2 LYS   281      49.294  23.915  40.981  1.00  0.00           H  
ATOM   4420  HB3 LYS   281      50.589  24.591  41.884  1.00  0.00           H  
ATOM   4421  CG  LYS   281      51.294  23.661  40.116  1.00  0.00           C  
ATOM   4422  HG2 LYS   281      52.284  24.118  40.125  1.00  0.00           H  
ATOM   4423  HG3 LYS   281      50.992  23.578  39.072  1.00  0.00           H  
ATOM   4424  CD  LYS   281      51.341  22.366  40.857  1.00  0.00           C  
ATOM   4425  HD2 LYS   281      50.507  21.669  40.771  1.00  0.00           H  
ATOM   4426  HD3 LYS   281      51.445  22.678  41.896  1.00  0.00           H  
ATOM   4427  CE  LYS   281      52.640  21.639  40.552  1.00  0.00           C  
ATOM   4428  HE2 LYS   281      52.910  20.868  41.273  1.00  0.00           H  
ATOM   4429  HE3 LYS   281      53.404  22.379  40.791  1.00  0.00           H  
ATOM   4430  NZ  LYS   281      52.749  21.207  39.132  1.00  0.00           N  
ATOM   4431  HZ1 LYS   281      51.998  20.575  38.892  1.00  0.00           H  
ATOM   4432  HZ2 LYS   281      52.753  21.951  38.449  1.00  0.00           H  
ATOM   4433  HZ3 LYS   281      53.556  20.599  39.132  1.00  0.00           H  
ATOM   4434  C   LYS   281      49.495  25.935  38.971  1.00  0.00           C  
ATOM   4435  O   LYS   281      49.916  26.732  38.151  1.00  0.00           O  
ATOM   4436  N   ASN   282      48.548  25.069  38.676  1.00  0.00           N  
ATOM   4437  H   ASN   282      48.306  24.409  39.401  1.00  0.00           H  
ATOM   4438  CA  ASN   282      47.925  24.922  37.309  1.00  0.00           C  
ATOM   4439  HA  ASN   282      48.392  25.580  36.577  1.00  0.00           H  
ATOM   4440  CB  ASN   282      48.234  23.474  36.847  1.00  0.00           C  
ATOM   4441  HB2 ASN   282      47.612  23.171  36.005  1.00  0.00           H  
ATOM   4442  HB3 ASN   282      47.865  22.794  37.615  1.00  0.00           H  
ATOM   4443  CG  ASN   282      49.666  22.982  36.556  1.00  0.00           C  
ATOM   4444  OD1 ASN   282      50.057  22.004  37.175  1.00  0.00           O  
ATOM   4445  ND2 ASN   282      50.428  23.571  35.688  1.00  0.00           N  
ATOM   4446 HD21 ASN   282      51.323  23.118  35.565  1.00  0.00           H  
ATOM   4447 HD22 ASN   282      50.194  24.510  35.398  1.00  0.00           H  
ATOM   4448  C   ASN   282      46.504  25.247  37.125  1.00  0.00           C  
ATOM   4449  O   ASN   282      46.120  25.970  36.227  1.00  0.00           O  
ATOM   4450  N   THR   283      45.710  24.561  37.953  1.00  0.00           N  
ATOM   4451  H   THR   283      46.075  23.816  38.529  1.00  0.00           H  
ATOM   4452  CA  THR   283      44.205  24.631  37.925  1.00  0.00           C  
ATOM   4453  HA  THR   283      43.885  25.569  37.470  1.00  0.00           H  
ATOM   4454  CB  THR   283      43.601  23.382  37.276  1.00  0.00           C  
ATOM   4455  HB  THR   283      42.559  23.588  37.030  1.00  0.00           H  
ATOM   4456  CG2 THR   283      44.217  22.905  35.964  1.00  0.00           C  
ATOM   4457 HG21 THR   283      45.300  22.859  36.078  1.00  0.00           H  
ATOM   4458 HG22 THR   283      43.654  22.023  35.659  1.00  0.00           H  
ATOM   4459 HG23 THR   283      43.923  23.609  35.185  1.00  0.00           H  
ATOM   4460  OG1 THR   283      43.450  22.280  38.184  1.00  0.00           O  
ATOM   4461  HG1 THR   283      42.574  21.902  38.077  1.00  0.00           H  
ATOM   4462  C   THR   283      43.554  24.770  39.282  1.00  0.00           C  
ATOM   4463  O   THR   283      42.342  25.140  39.262  1.00  0.00           O  
ATOM   4464  N   ALA   284      44.220  24.636  40.409  1.00  0.00           N  
ATOM   4465  H   ALA   284      45.221  24.507  40.378  1.00  0.00           H  
ATOM   4466  CA  ALA   284      43.579  24.915  41.611  1.00  0.00           C  
ATOM   4467  HA  ALA   284      42.607  24.429  41.684  1.00  0.00           H  
ATOM   4468  CB  ALA   284      44.440  24.212  42.669  1.00  0.00           C  
ATOM   4469  HB1 ALA   284      45.478  24.538  42.601  1.00  0.00           H  
ATOM   4470  HB2 ALA   284      43.922  24.454  43.597  1.00  0.00           H  
ATOM   4471  HB3 ALA   284      44.546  23.135  42.539  1.00  0.00           H  
ATOM   4472  C   ALA   284      43.419  26.438  41.866  1.00  0.00           C  
ATOM   4473  O   ALA   284      44.246  27.128  42.284  1.00  0.00           O  
ATOM   4474  N   LEU   285      42.180  26.858  41.529  1.00  0.00           N  
ATOM   4475  H   LEU   285      41.567  26.123  41.205  1.00  0.00           H  
ATOM   4476  CA  LEU   285      41.619  28.078  41.995  1.00  0.00           C  
ATOM   4477  HA  LEU   285      42.375  28.860  41.925  1.00  0.00           H  
ATOM   4478  CB  LEU   285      40.430  28.486  41.137  1.00  0.00           C  
ATOM   4479  HB2 LEU   285      39.583  27.812  41.270  1.00  0.00           H  
ATOM   4480  HB3 LEU   285      40.698  28.521  40.081  1.00  0.00           H  
ATOM   4481  CG  LEU   285      39.909  29.901  41.648  1.00  0.00           C  
ATOM   4482  HG  LEU   285      39.685  29.864  42.714  1.00  0.00           H  
ATOM   4483  CD1 LEU   285      40.894  31.096  41.369  1.00  0.00           C  
ATOM   4484 HD11 LEU   285      40.697  31.902  42.076  1.00  0.00           H  
ATOM   4485 HD12 LEU   285      41.955  30.868  41.470  1.00  0.00           H  
ATOM   4486 HD13 LEU   285      40.775  31.401  40.329  1.00  0.00           H  
ATOM   4487  CD2 LEU   285      38.591  30.181  40.962  1.00  0.00           C  
ATOM   4488 HD21 LEU   285      37.839  29.441  41.238  1.00  0.00           H  
ATOM   4489 HD22 LEU   285      38.303  31.114  41.448  1.00  0.00           H  
ATOM   4490 HD23 LEU   285      38.761  30.256  39.888  1.00  0.00           H  
ATOM   4491  C   LEU   285      41.286  27.913  43.523  1.00  0.00           C  
ATOM   4492  O   LEU   285      40.316  27.327  43.900  1.00  0.00           O  
ATOM   4493  N   TRP   286      41.923  28.749  44.350  1.00  0.00           N  
ATOM   4494  H   TRP   286      42.574  29.391  43.923  1.00  0.00           H  
ATOM   4495  CA  TRP   286      41.627  28.925  45.863  1.00  0.00           C  
ATOM   4496  HA  TRP   286      41.172  27.988  46.183  1.00  0.00           H  
ATOM   4497  CB  TRP   286      42.973  29.121  46.561  1.00  0.00           C  
ATOM   4498  HB2 TRP   286      42.649  29.415  47.560  1.00  0.00           H  
ATOM   4499  HB3 TRP   286      43.541  29.930  46.102  1.00  0.00           H  
ATOM   4500  CG  TRP   286      43.950  27.982  46.756  1.00  0.00           C  
ATOM   4501  CD1 TRP   286      44.102  26.919  45.922  1.00  0.00           C  
ATOM   4502  HD1 TRP   286      43.643  26.787  44.953  1.00  0.00           H  
ATOM   4503  NE1 TRP   286      44.939  26.029  46.585  1.00  0.00           N  
ATOM   4504  HE1 TRP   286      45.161  25.178  46.090  1.00  0.00           H  
ATOM   4505  CE2 TRP   286      45.323  26.422  47.843  1.00  0.00           C  
ATOM   4506  CZ2 TRP   286      45.952  25.791  48.888  1.00  0.00           C  
ATOM   4507  HZ2 TRP   286      46.424  24.837  48.703  1.00  0.00           H  
ATOM   4508  CH2 TRP   286      46.074  26.463  50.134  1.00  0.00           C  
ATOM   4509  HH2 TRP   286      46.428  25.932  51.005  1.00  0.00           H  
ATOM   4510  CZ3 TRP   286      45.666  27.781  50.209  1.00  0.00           C  
ATOM   4511  HZ3 TRP   286      45.771  28.400  51.088  1.00  0.00           H  
ATOM   4512  CE3 TRP   286      45.050  28.425  49.123  1.00  0.00           C  
ATOM   4513  HE3 TRP   286      44.540  29.371  49.228  1.00  0.00           H  
ATOM   4514  CD2 TRP   286      44.751  27.684  47.946  1.00  0.00           C  
ATOM   4515  C   TRP   286      40.710  30.122  45.943  1.00  0.00           C  
ATOM   4516  O   TRP   286      41.017  31.187  45.398  1.00  0.00           O  
ATOM   4517  N   ILE   287      39.619  30.003  46.663  1.00  0.00           N  
ATOM   4518  H   ILE   287      39.530  29.130  47.163  1.00  0.00           H  
ATOM   4519  CA  ILE   287      38.562  31.000  46.805  1.00  0.00           C  
ATOM   4520  HA  ILE   287      38.907  31.954  46.404  1.00  0.00           H  
ATOM   4521  CB  ILE   287      37.299  30.521  46.037  1.00  0.00           C  
ATOM   4522  HB  ILE   287      36.911  29.673  46.601  1.00  0.00           H  
ATOM   4523  CG2 ILE   287      36.199  31.557  46.069  1.00  0.00           C  
ATOM   4524 HG21 ILE   287      36.470  32.531  45.662  1.00  0.00           H  
ATOM   4525 HG22 ILE   287      35.290  31.214  45.575  1.00  0.00           H  
ATOM   4526 HG23 ILE   287      35.870  31.822  47.074  1.00  0.00           H  
ATOM   4527  CG1 ILE   287      37.545  30.088  44.574  1.00  0.00           C  
ATOM   4528 HG12 ILE   287      38.364  29.369  44.597  1.00  0.00           H  
ATOM   4529 HG13 ILE   287      37.791  30.907  43.898  1.00  0.00           H  
ATOM   4530  CD1 ILE   287      36.212  29.598  43.914  1.00  0.00           C  
ATOM   4531 HD11 ILE   287      35.728  28.855  44.548  1.00  0.00           H  
ATOM   4532 HD12 ILE   287      35.569  30.448  43.688  1.00  0.00           H  
ATOM   4533 HD13 ILE   287      36.593  29.053  43.050  1.00  0.00           H  
ATOM   4534  C   ILE   287      38.430  31.317  48.276  1.00  0.00           C  
ATOM   4535  O   ILE   287      38.229  30.443  49.121  1.00  0.00           O  
ATOM   4536  N   GLY   288      38.696  32.585  48.701  1.00  0.00           N  
ATOM   4537  H   GLY   288      38.683  33.216  47.912  1.00  0.00           H  
ATOM   4538  CA  GLY   288      38.697  32.935  50.118  1.00  0.00           C  
ATOM   4539  HA2 GLY   288      39.495  33.672  50.208  1.00  0.00           H  
ATOM   4540  HA3 GLY   288      38.711  32.022  50.714  1.00  0.00           H  
ATOM   4541  C   GLY   288      37.331  33.596  50.374  1.00  0.00           C  
ATOM   4542  O   GLY   288      37.177  34.785  50.097  1.00  0.00           O  
ATOM   4543  N   THR   289      36.420  32.838  51.065  1.00  0.00           N  
ATOM   4544  H   THR   289      36.643  31.889  51.331  1.00  0.00           H  
ATOM   4545  CA  THR   289      35.265  33.450  51.609  1.00  0.00           C  
ATOM   4546  HA  THR   289      34.716  34.012  50.854  1.00  0.00           H  
ATOM   4547  CB  THR   289      34.300  32.338  52.129  1.00  0.00           C  
ATOM   4548  HB  THR   289      33.378  32.901  52.276  1.00  0.00           H  
ATOM   4549  CG2 THR   289      34.229  31.185  51.033  1.00  0.00           C  
ATOM   4550 HG21 THR   289      33.406  30.512  51.270  1.00  0.00           H  
ATOM   4551 HG22 THR   289      34.125  31.681  50.068  1.00  0.00           H  
ATOM   4552 HG23 THR   289      35.110  30.548  51.114  1.00  0.00           H  
ATOM   4553  OG1 THR   289      34.875  31.732  53.311  1.00  0.00           O  
ATOM   4554  HG1 THR   289      35.653  31.255  53.010  1.00  0.00           H  
ATOM   4555  C   THR   289      35.424  34.496  52.709  1.00  0.00           C  
ATOM   4556  O   THR   289      36.554  34.655  53.197  1.00  0.00           O  
ATOM   4557  N   GLY   290      34.387  35.202  53.060  1.00  0.00           N  
ATOM   4558  H   GLY   290      33.509  35.017  52.597  1.00  0.00           H  
ATOM   4559  CA  GLY   290      34.351  36.212  54.103  1.00  0.00           C  
ATOM   4560  HA2 GLY   290      33.366  36.653  54.259  1.00  0.00           H  
ATOM   4561  HA3 GLY   290      35.089  36.975  53.856  1.00  0.00           H  
ATOM   4562  C   GLY   290      34.808  35.710  55.538  1.00  0.00           C  
ATOM   4563  O   GLY   290      35.668  36.320  56.114  1.00  0.00           O  
ATOM   4564  N   GLY   291      34.228  34.610  56.038  1.00  0.00           N  
ATOM   4565  H   GLY   291      33.665  34.171  55.324  1.00  0.00           H  
ATOM   4566  CA  GLY   291      34.462  34.045  57.351  1.00  0.00           C  
ATOM   4567  HA2 GLY   291      33.681  33.323  57.589  1.00  0.00           H  
ATOM   4568  HA3 GLY   291      34.446  34.731  58.199  1.00  0.00           H  
ATOM   4569  C   GLY   291      35.790  33.183  57.267  1.00  0.00           C  
ATOM   4570  O   GLY   291      35.883  32.088  57.825  1.00  0.00           O  
ATOM   4571  N   GLY   292      36.762  33.516  56.453  1.00  0.00           N  
ATOM   4572  H   GLY   292      36.585  34.315  55.861  1.00  0.00           H  
ATOM   4573  CA  GLY   292      38.070  32.947  56.306  1.00  0.00           C  
ATOM   4574  HA2 GLY   292      38.515  32.669  57.261  1.00  0.00           H  
ATOM   4575  HA3 GLY   292      38.629  33.774  55.869  1.00  0.00           H  
ATOM   4576  C   GLY   292      38.204  31.653  55.505  1.00  0.00           C  
ATOM   4577  O   GLY   292      39.155  31.593  54.696  1.00  0.00           O  
ATOM   4578  N   HIE   293      37.287  30.707  55.628  1.00  0.00           N  
ATOM   4579  H   HIE   293      36.677  30.860  56.418  1.00  0.00           H  
ATOM   4580  CA  HIE   293      37.249  29.394  54.995  1.00  0.00           C  
ATOM   4581  HA  HIE   293      37.900  28.764  55.600  1.00  0.00           H  
ATOM   4582  CB  HIE   293      35.751  28.884  55.164  1.00  0.00           C  
ATOM   4583  HB2 HIE   293      35.817  27.802  55.056  1.00  0.00           H  
ATOM   4584  HB3 HIE   293      35.149  29.220  54.319  1.00  0.00           H  
ATOM   4585  CG  HIE   293      34.935  29.108  56.429  1.00  0.00           C  
ATOM   4586  ND1 HIE   293      35.099  28.402  57.605  1.00  0.00           N  
ATOM   4587  CE1 HIE   293      34.220  28.954  58.400  1.00  0.00           C  
ATOM   4588  HE1 HIE   293      34.053  28.656  59.424  1.00  0.00           H  
ATOM   4589  NE2 HIE   293      33.398  29.830  57.803  1.00  0.00           N  
ATOM   4590  HE2 HIE   293      32.600  30.287  58.221  1.00  0.00           H  
ATOM   4591  CD2 HIE   293      33.902  29.958  56.477  1.00  0.00           C  
ATOM   4592  HD2 HIE   293      33.487  30.537  55.666  1.00  0.00           H  
ATOM   4593  C   HIE   293      37.744  29.365  53.502  1.00  0.00           C  
ATOM   4594  O   HIE   293      37.024  30.040  52.771  1.00  0.00           O  
ATOM   4595  N   ILE   294      38.751  28.644  53.103  1.00  0.00           N  
ATOM   4596  H   ILE   294      39.007  27.895  53.732  1.00  0.00           H  
ATOM   4597  CA  ILE   294      39.252  28.565  51.737  1.00  0.00           C  
ATOM   4598  HA  ILE   294      38.758  29.422  51.280  1.00  0.00           H  
ATOM   4599  CB  ILE   294      40.716  28.739  51.577  1.00  0.00           C  
ATOM   4600  HB  ILE   294      40.948  27.705  51.834  1.00  0.00           H  
ATOM   4601  CG2 ILE   294      41.052  28.980  50.132  1.00  0.00           C  
ATOM   4602 HG21 ILE   294      40.351  28.502  49.447  1.00  0.00           H  
ATOM   4603 HG22 ILE   294      40.981  30.066  50.075  1.00  0.00           H  
ATOM   4604 HG23 ILE   294      42.029  28.584  49.855  1.00  0.00           H  
ATOM   4605  CG1 ILE   294      41.484  29.597  52.588  1.00  0.00           C  
ATOM   4606 HG12 ILE   294      41.122  29.288  53.568  1.00  0.00           H  
ATOM   4607 HG13 ILE   294      41.270  30.650  52.407  1.00  0.00           H  
ATOM   4608  CD1 ILE   294      42.985  29.335  52.630  1.00  0.00           C  
ATOM   4609 HD11 ILE   294      43.342  29.883  53.502  1.00  0.00           H  
ATOM   4610 HD12 ILE   294      43.277  28.331  52.935  1.00  0.00           H  
ATOM   4611 HD13 ILE   294      43.594  29.732  51.818  1.00  0.00           H  
ATOM   4612  C   ILE   294      38.680  27.324  50.951  1.00  0.00           C  
ATOM   4613  O   ILE   294      38.895  26.164  51.210  1.00  0.00           O  
ATOM   4614  N   LEU   295      37.847  27.647  49.946  1.00  0.00           N  
ATOM   4615  H   LEU   295      37.734  28.641  49.800  1.00  0.00           H  
ATOM   4616  CA  LEU   295      37.194  26.691  48.955  1.00  0.00           C  
ATOM   4617  HA  LEU   295      37.040  25.683  49.341  1.00  0.00           H  
ATOM   4618  CB  LEU   295      35.891  27.360  48.429  1.00  0.00           C  
ATOM   4619  HB2 LEU   295      36.089  28.404  48.186  1.00  0.00           H  
ATOM   4620  HB3 LEU   295      35.161  27.387  49.238  1.00  0.00           H  
ATOM   4621  CG  LEU   295      35.254  26.764  47.161  1.00  0.00           C  
ATOM   4622  HG  LEU   295      35.983  26.821  46.352  1.00  0.00           H  
ATOM   4623  CD1 LEU   295      34.851  25.238  47.438  1.00  0.00           C  
ATOM   4624 HD11 LEU   295      34.484  24.731  46.546  1.00  0.00           H  
ATOM   4625 HD12 LEU   295      35.770  24.729  47.729  1.00  0.00           H  
ATOM   4626 HD13 LEU   295      34.118  25.056  48.224  1.00  0.00           H  
ATOM   4627  CD2 LEU   295      34.086  27.572  46.710  1.00  0.00           C  
ATOM   4628 HD21 LEU   295      33.382  27.639  47.539  1.00  0.00           H  
ATOM   4629 HD22 LEU   295      34.321  28.578  46.362  1.00  0.00           H  
ATOM   4630 HD23 LEU   295      33.595  27.060  45.882  1.00  0.00           H  
ATOM   4631  C   LEU   295      38.144  26.485  47.704  1.00  0.00           C  
ATOM   4632  O   LEU   295      38.440  27.449  46.966  1.00  0.00           O  
ATOM   4633  N   LEU   296      38.618  25.211  47.501  1.00  0.00           N  
ATOM   4634  H   LEU   296      38.422  24.446  48.130  1.00  0.00           H  
ATOM   4635  CA  LEU   296      39.517  24.732  46.411  1.00  0.00           C  
ATOM   4636  HA  LEU   296      39.910  25.705  46.113  1.00  0.00           H  
ATOM   4637  CB  LEU   296      40.701  23.841  46.957  1.00  0.00           C  
ATOM   4638  HB2 LEU   296      40.990  23.260  46.081  1.00  0.00           H  
ATOM   4639  HB3 LEU   296      40.441  23.119  47.731  1.00  0.00           H  
ATOM   4640  CG  LEU   296      41.854  24.650  47.427  1.00  0.00           C  
ATOM   4641  HG  LEU   296      42.160  25.208  46.542  1.00  0.00           H  
ATOM   4642  CD1 LEU   296      41.577  25.510  48.707  1.00  0.00           C  
ATOM   4643 HD11 LEU   296      42.539  25.746  49.161  1.00  0.00           H  
ATOM   4644 HD12 LEU   296      41.170  26.480  48.423  1.00  0.00           H  
ATOM   4645 HD13 LEU   296      40.904  25.048  49.429  1.00  0.00           H  
ATOM   4646  CD2 LEU   296      42.959  23.604  47.845  1.00  0.00           C  
ATOM   4647 HD21 LEU   296      43.768  24.124  48.359  1.00  0.00           H  
ATOM   4648 HD22 LEU   296      42.686  23.013  48.719  1.00  0.00           H  
ATOM   4649 HD23 LEU   296      43.211  22.968  46.996  1.00  0.00           H  
ATOM   4650  C   LEU   296      38.709  24.092  45.265  1.00  0.00           C  
ATOM   4651  O   LEU   296      38.183  22.973  45.441  1.00  0.00           O  
ATOM   4652  N   LEU   297      38.773  24.740  44.079  1.00  0.00           N  
ATOM   4653  H   LEU   297      39.104  25.693  44.037  1.00  0.00           H  
ATOM   4654  CA  LEU   297      38.162  24.250  42.855  1.00  0.00           C  
ATOM   4655  HA  LEU   297      37.600  23.343  43.080  1.00  0.00           H  
ATOM   4656  CB  LEU   297      37.124  25.310  42.278  1.00  0.00           C  
ATOM   4657  HB2 LEU   297      36.666  24.993  41.341  1.00  0.00           H  
ATOM   4658  HB3 LEU   297      37.614  26.281  42.214  1.00  0.00           H  
ATOM   4659  CG  LEU   297      35.878  25.638  43.151  1.00  0.00           C  
ATOM   4660  HG  LEU   297      36.194  26.052  44.109  1.00  0.00           H  
ATOM   4661  CD1 LEU   297      34.866  26.530  42.598  1.00  0.00           C  
ATOM   4662 HD11 LEU   297      35.167  27.541  42.322  1.00  0.00           H  
ATOM   4663 HD12 LEU   297      34.416  25.975  41.775  1.00  0.00           H  
ATOM   4664 HD13 LEU   297      34.164  26.700  43.414  1.00  0.00           H  
ATOM   4665  CD2 LEU   297      35.137  24.329  43.575  1.00  0.00           C  
ATOM   4666 HD21 LEU   297      34.274  24.484  44.223  1.00  0.00           H  
ATOM   4667 HD22 LEU   297      34.854  23.829  42.649  1.00  0.00           H  
ATOM   4668 HD23 LEU   297      35.874  23.741  44.121  1.00  0.00           H  
ATOM   4669  C   LEU   297      39.208  23.926  41.829  1.00  0.00           C  
ATOM   4670  O   LEU   297      39.963  24.842  41.346  1.00  0.00           O  
ATOM   4671  N   ASP   298      39.224  22.698  41.310  1.00  0.00           N  
ATOM   4672  H   ASP   298      38.379  22.185  41.518  1.00  0.00           H  
ATOM   4673  CA  ASP   298      39.896  22.321  40.109  1.00  0.00           C  
ATOM   4674  HA  ASP   298      40.900  22.725  40.240  1.00  0.00           H  
ATOM   4675  CB  ASP   298      40.030  20.823  39.868  1.00  0.00           C  
ATOM   4676  HB2 ASP   298      39.025  20.410  39.948  1.00  0.00           H  
ATOM   4677  HB3 ASP   298      40.538  20.291  40.672  1.00  0.00           H  
ATOM   4678  CG  ASP   298      40.571  20.179  38.616  1.00  0.00           C  
ATOM   4679  OD1 ASP   298      40.248  19.021  38.237  1.00  0.00           O  
ATOM   4680  OD2 ASP   298      41.272  20.852  37.775  1.00  0.00           O  
ATOM   4681  C   ASP   298      39.179  22.944  38.917  1.00  0.00           C  
ATOM   4682  O   ASP   298      38.060  22.519  38.668  1.00  0.00           O  
ATOM   4683  N   LEU   299      39.706  24.023  38.271  1.00  0.00           N  
ATOM   4684  H   LEU   299      40.557  24.444  38.616  1.00  0.00           H  
ATOM   4685  CA  LEU   299      39.135  24.547  37.044  1.00  0.00           C  
ATOM   4686  HA  LEU   299      38.121  24.871  37.282  1.00  0.00           H  
ATOM   4687  CB  LEU   299      40.021  25.687  36.440  1.00  0.00           C  
ATOM   4688  HB2 LEU   299      39.654  25.909  35.438  1.00  0.00           H  
ATOM   4689  HB3 LEU   299      41.022  25.257  36.399  1.00  0.00           H  
ATOM   4690  CG  LEU   299      40.219  27.028  37.289  1.00  0.00           C  
ATOM   4691  HG  LEU   299      40.982  26.903  38.058  1.00  0.00           H  
ATOM   4692  CD1 LEU   299      40.715  28.090  36.383  1.00  0.00           C  
ATOM   4693 HD11 LEU   299      40.953  28.997  36.938  1.00  0.00           H  
ATOM   4694 HD12 LEU   299      41.569  27.870  35.741  1.00  0.00           H  
ATOM   4695 HD13 LEU   299      39.936  28.286  35.646  1.00  0.00           H  
ATOM   4696  CD2 LEU   299      38.939  27.524  37.921  1.00  0.00           C  
ATOM   4697 HD21 LEU   299      38.129  27.541  37.192  1.00  0.00           H  
ATOM   4698 HD22 LEU   299      38.562  26.820  38.663  1.00  0.00           H  
ATOM   4699 HD23 LEU   299      39.186  28.465  38.412  1.00  0.00           H  
ATOM   4700  C   LEU   299      38.893  23.502  35.909  1.00  0.00           C  
ATOM   4701  O   LEU   299      38.027  23.774  35.026  1.00  0.00           O  
ATOM   4702  N   SER   300      39.605  22.423  35.850  1.00  0.00           N  
ATOM   4703  H   SER   300      40.251  22.228  36.601  1.00  0.00           H  
ATOM   4704  CA  SER   300      39.696  21.500  34.668  1.00  0.00           C  
ATOM   4705  HA  SER   300      39.463  22.170  33.841  1.00  0.00           H  
ATOM   4706  CB  SER   300      41.143  20.964  34.403  1.00  0.00           C  
ATOM   4707  HB2 SER   300      41.724  21.885  34.451  1.00  0.00           H  
ATOM   4708  HB3 SER   300      41.107  20.627  33.367  1.00  0.00           H  
ATOM   4709  OG  SER   300      41.539  19.909  35.292  1.00  0.00           O  
ATOM   4710  HG  SER   300      41.503  20.279  36.177  1.00  0.00           H  
ATOM   4711  C   SER   300      38.649  20.369  34.642  1.00  0.00           C  
ATOM   4712  O   SER   300      38.035  20.223  33.612  1.00  0.00           O  
ATOM   4713  N   THR   301      38.702  19.508  35.676  1.00  0.00           N  
ATOM   4714  H   THR   301      39.292  19.605  36.490  1.00  0.00           H  
ATOM   4715  CA  THR   301      38.067  18.216  35.670  1.00  0.00           C  
ATOM   4716  HA  THR   301      37.312  18.150  34.887  1.00  0.00           H  
ATOM   4717  CB  THR   301      39.138  17.069  35.351  1.00  0.00           C  
ATOM   4718  HB  THR   301      39.766  16.925  36.230  1.00  0.00           H  
ATOM   4719  CG2 THR   301      38.435  15.806  34.917  1.00  0.00           C  
ATOM   4720 HG21 THR   301      39.217  15.048  34.880  1.00  0.00           H  
ATOM   4721 HG22 THR   301      37.746  15.397  35.657  1.00  0.00           H  
ATOM   4722 HG23 THR   301      37.896  15.959  33.982  1.00  0.00           H  
ATOM   4723  OG1 THR   301      40.003  17.388  34.284  1.00  0.00           O  
ATOM   4724  HG1 THR   301      40.523  18.154  34.537  1.00  0.00           H  
ATOM   4725  C   THR   301      37.303  17.865  36.970  1.00  0.00           C  
ATOM   4726  O   THR   301      36.097  17.563  36.904  1.00  0.00           O  
ATOM   4727  N   ARG   302      37.899  17.790  38.201  1.00  0.00           N  
ATOM   4728  H   ARG   302      38.831  18.172  38.277  1.00  0.00           H  
ATOM   4729  CA  ARG   302      37.166  17.242  39.346  1.00  0.00           C  
ATOM   4730  HA  ARG   302      36.429  16.483  39.086  1.00  0.00           H  
ATOM   4731  CB  ARG   302      38.210  16.462  40.174  1.00  0.00           C  
ATOM   4732  HB2 ARG   302      38.709  15.730  39.539  1.00  0.00           H  
ATOM   4733  HB3 ARG   302      37.688  15.791  40.857  1.00  0.00           H  
ATOM   4734  CG  ARG   302      39.356  17.284  40.885  1.00  0.00           C  
ATOM   4735  HG2 ARG   302      38.958  18.048  41.553  1.00  0.00           H  
ATOM   4736  HG3 ARG   302      39.852  17.780  40.051  1.00  0.00           H  
ATOM   4737  CD  ARG   302      40.552  16.626  41.570  1.00  0.00           C  
ATOM   4738  HD2 ARG   302      41.289  17.395  41.804  1.00  0.00           H  
ATOM   4739  HD3 ARG   302      41.036  15.857  40.968  1.00  0.00           H  
ATOM   4740  NE  ARG   302      40.085  16.025  42.852  1.00  0.00           N  
ATOM   4741  HE  ARG   302      39.244  16.471  43.188  1.00  0.00           H  
ATOM   4742  CZ  ARG   302      40.693  15.049  43.479  1.00  0.00           C  
ATOM   4743  NH1 ARG   302      41.789  14.492  43.055  1.00  0.00           N  
ATOM   4744 HH11 ARG   302      42.276  13.769  43.564  1.00  0.00           H  
ATOM   4745 HH12 ARG   302      41.991  14.630  42.075  1.00  0.00           H  
ATOM   4746  NH2 ARG   302      40.207  14.563  44.552  1.00  0.00           N  
ATOM   4747 HH21 ARG   302      39.282  14.826  44.860  1.00  0.00           H  
ATOM   4748 HH22 ARG   302      40.656  13.766  44.980  1.00  0.00           H  
ATOM   4749  C   ARG   302      36.395  18.277  40.185  1.00  0.00           C  
ATOM   4750  O   ARG   302      35.933  18.006  41.236  1.00  0.00           O  
ATOM   4751  N   ARG   303      36.165  19.486  39.530  1.00  0.00           N  
ATOM   4752  H   ARG   303      36.601  19.509  38.619  1.00  0.00           H  
ATOM   4753  CA  ARG   303      35.395  20.594  40.037  1.00  0.00           C  
ATOM   4754  HA  ARG   303      35.810  21.401  39.433  1.00  0.00           H  
ATOM   4755  CB  ARG   303      33.929  20.396  39.728  1.00  0.00           C  
ATOM   4756  HB2 ARG   303      33.661  19.481  40.256  1.00  0.00           H  
ATOM   4757  HB3 ARG   303      33.736  20.190  38.675  1.00  0.00           H  
ATOM   4758  CG  ARG   303      32.967  21.586  40.181  1.00  0.00           C  
ATOM   4759  HG2 ARG   303      32.998  22.373  39.428  1.00  0.00           H  
ATOM   4760  HG3 ARG   303      33.217  21.931  41.184  1.00  0.00           H  
ATOM   4761  CD  ARG   303      31.514  21.106  40.251  1.00  0.00           C  
ATOM   4762  HD2 ARG   303      31.247  20.541  39.358  1.00  0.00           H  
ATOM   4763  HD3 ARG   303      30.844  21.964  40.314  1.00  0.00           H  
ATOM   4764  NE  ARG   303      31.221  20.129  41.301  1.00  0.00           N  
ATOM   4765  HE  ARG   303      31.775  19.318  41.539  1.00  0.00           H  
ATOM   4766  CZ  ARG   303      30.123  20.087  42.026  1.00  0.00           C  
ATOM   4767  NH1 ARG   303      29.946  19.093  42.861  1.00  0.00           N  
ATOM   4768 HH11 ARG   303      30.735  18.508  43.099  1.00  0.00           H  
ATOM   4769 HH12 ARG   303      29.023  18.975  43.252  1.00  0.00           H  
ATOM   4770  NH2 ARG   303      29.176  20.877  41.964  1.00  0.00           N  
ATOM   4771 HH21 ARG   303      28.429  20.617  42.591  1.00  0.00           H  
ATOM   4772 HH22 ARG   303      29.128  21.692  41.369  1.00  0.00           H  
ATOM   4773  C   ARG   303      35.751  20.936  41.499  1.00  0.00           C  
ATOM   4774  O   ARG   303      36.612  21.775  41.666  1.00  0.00           O  
ATOM   4775  N   LEU   304      35.114  20.354  42.513  1.00  0.00           N  
ATOM   4776  H   LEU   304      34.579  19.512  42.356  1.00  0.00           H  
ATOM   4777  CA  LEU   304      35.495  20.569  43.915  1.00  0.00           C  
ATOM   4778  HA  LEU   304      35.842  21.578  44.138  1.00  0.00           H  
ATOM   4779  CB  LEU   304      34.286  20.367  44.859  1.00  0.00           C  
ATOM   4780  HB2 LEU   304      33.850  19.436  44.496  1.00  0.00           H  
ATOM   4781  HB3 LEU   304      33.519  21.119  44.673  1.00  0.00           H  
ATOM   4782  CG  LEU   304      34.661  20.410  46.389  1.00  0.00           C  
ATOM   4783  HG  LEU   304      35.547  19.779  46.467  1.00  0.00           H  
ATOM   4784  CD1 LEU   304      35.041  21.821  46.914  1.00  0.00           C  
ATOM   4785 HD11 LEU   304      35.959  22.056  46.375  1.00  0.00           H  
ATOM   4786 HD12 LEU   304      34.274  22.536  46.615  1.00  0.00           H  
ATOM   4787 HD13 LEU   304      35.237  21.864  47.986  1.00  0.00           H  
ATOM   4788  CD2 LEU   304      33.523  19.960  47.273  1.00  0.00           C  
ATOM   4789 HD21 LEU   304      33.151  19.000  46.918  1.00  0.00           H  
ATOM   4790 HD22 LEU   304      33.906  19.849  48.288  1.00  0.00           H  
ATOM   4791 HD23 LEU   304      32.664  20.604  47.083  1.00  0.00           H  
ATOM   4792  C   LEU   304      36.728  19.680  44.260  1.00  0.00           C  
ATOM   4793  O   LEU   304      36.704  18.443  44.052  1.00  0.00           O  
ATOM   4794  N   ILE   305      37.752  20.290  44.843  1.00  0.00           N  
ATOM   4795  H   ILE   305      37.833  21.296  44.798  1.00  0.00           H  
ATOM   4796  CA  ILE   305      38.839  19.603  45.602  1.00  0.00           C  
ATOM   4797  HA  ILE   305      38.948  18.616  45.154  1.00  0.00           H  
ATOM   4798  CB  ILE   305      40.167  20.435  45.507  1.00  0.00           C  
ATOM   4799  HB  ILE   305      39.947  21.460  45.808  1.00  0.00           H  
ATOM   4800  CG2 ILE   305      41.215  19.771  46.459  1.00  0.00           C  
ATOM   4801 HG21 ILE   305      41.107  20.061  47.504  1.00  0.00           H  
ATOM   4802 HG22 ILE   305      41.075  18.711  46.246  1.00  0.00           H  
ATOM   4803 HG23 ILE   305      42.234  19.997  46.143  1.00  0.00           H  
ATOM   4804  CG1 ILE   305      40.701  20.439  44.033  1.00  0.00           C  
ATOM   4805 HG12 ILE   305      39.909  20.667  43.321  1.00  0.00           H  
ATOM   4806 HG13 ILE   305      41.248  19.517  43.837  1.00  0.00           H  
ATOM   4807  CD1 ILE   305      41.561  21.688  44.021  1.00  0.00           C  
ATOM   4808 HD11 ILE   305      42.139  21.669  43.097  1.00  0.00           H  
ATOM   4809 HD12 ILE   305      41.044  22.648  44.023  1.00  0.00           H  
ATOM   4810 HD13 ILE   305      42.365  21.674  44.758  1.00  0.00           H  
ATOM   4811  C   ILE   305      38.280  19.444  47.075  1.00  0.00           C  
ATOM   4812  O   ILE   305      37.870  18.353  47.495  1.00  0.00           O  
ATOM   4813  N   ARG   306      38.228  20.548  47.882  1.00  0.00           N  
ATOM   4814  H   ARG   306      38.692  21.361  47.501  1.00  0.00           H  
ATOM   4815  CA  ARG   306      38.037  20.592  49.316  1.00  0.00           C  
ATOM   4816  HA  ARG   306      37.137  20.017  49.531  1.00  0.00           H  
ATOM   4817  CB  ARG   306      39.178  19.933  50.059  1.00  0.00           C  
ATOM   4818  HB2 ARG   306      39.429  18.983  49.587  1.00  0.00           H  
ATOM   4819  HB3 ARG   306      38.709  19.672  51.008  1.00  0.00           H  
ATOM   4820  CG  ARG   306      40.465  20.704  50.282  1.00  0.00           C  
ATOM   4821  HG2 ARG   306      40.256  21.603  50.863  1.00  0.00           H  
ATOM   4822  HG3 ARG   306      40.857  21.154  49.370  1.00  0.00           H  
ATOM   4823  CD  ARG   306      41.572  19.951  51.084  1.00  0.00           C  
ATOM   4824  HD2 ARG   306      41.738  18.983  50.612  1.00  0.00           H  
ATOM   4825  HD3 ARG   306      41.248  19.872  52.122  1.00  0.00           H  
ATOM   4826  NE  ARG   306      42.887  20.489  50.831  1.00  0.00           N  
ATOM   4827  HE  ARG   306      43.338  20.015  50.061  1.00  0.00           H  
ATOM   4828  CZ  ARG   306      43.668  21.044  51.692  1.00  0.00           C  
ATOM   4829  NH1 ARG   306      43.266  21.346  52.920  1.00  0.00           N  
ATOM   4830 HH11 ARG   306      42.282  21.242  53.125  1.00  0.00           H  
ATOM   4831 HH12 ARG   306      43.886  21.879  53.513  1.00  0.00           H  
ATOM   4832  NH2 ARG   306      44.936  21.289  51.410  1.00  0.00           N  
ATOM   4833 HH21 ARG   306      45.533  21.654  52.139  1.00  0.00           H  
ATOM   4834 HH22 ARG   306      45.290  21.168  50.472  1.00  0.00           H  
ATOM   4835  C   ARG   306      37.783  21.980  49.807  1.00  0.00           C  
ATOM   4836  O   ARG   306      38.153  22.941  49.234  1.00  0.00           O  
ATOM   4837  N   VAL   307      36.986  22.052  50.930  1.00  0.00           N  
ATOM   4838  H   VAL   307      36.689  21.259  51.480  1.00  0.00           H  
ATOM   4839  CA  VAL   307      36.972  23.312  51.696  1.00  0.00           C  
ATOM   4840  HA  VAL   307      37.388  24.136  51.117  1.00  0.00           H  
ATOM   4841  CB  VAL   307      35.514  23.730  52.141  1.00  0.00           C  
ATOM   4842  HB  VAL   307      35.038  22.880  52.631  1.00  0.00           H  
ATOM   4843  CG1 VAL   307      35.471  24.913  53.102  1.00  0.00           C  
ATOM   4844 HG11 VAL   307      36.216  25.608  52.717  1.00  0.00           H  
ATOM   4845 HG12 VAL   307      34.498  25.396  53.200  1.00  0.00           H  
ATOM   4846 HG13 VAL   307      35.719  24.737  54.149  1.00  0.00           H  
ATOM   4847  CG2 VAL   307      34.723  24.248  50.911  1.00  0.00           C  
ATOM   4848 HG21 VAL   307      34.546  23.317  50.373  1.00  0.00           H  
ATOM   4849 HG22 VAL   307      33.774  24.748  51.106  1.00  0.00           H  
ATOM   4850 HG23 VAL   307      35.313  24.983  50.362  1.00  0.00           H  
ATOM   4851  C   VAL   307      37.953  23.212  52.987  1.00  0.00           C  
ATOM   4852  O   VAL   307      38.009  22.179  53.649  1.00  0.00           O  
ATOM   4853  N   ILE   308      38.748  24.263  53.105  1.00  0.00           N  
ATOM   4854  H   ILE   308      38.837  24.963  52.383  1.00  0.00           H  
ATOM   4855  CA  ILE   308      39.587  24.578  54.370  1.00  0.00           C  
ATOM   4856  HA  ILE   308      39.793  23.603  54.813  1.00  0.00           H  
ATOM   4857  CB  ILE   308      40.778  25.369  53.929  1.00  0.00           C  
ATOM   4858  HB  ILE   308      40.325  26.216  53.413  1.00  0.00           H  
ATOM   4859  CG2 ILE   308      41.511  25.783  55.121  1.00  0.00           C  
ATOM   4860 HG21 ILE   308      40.890  26.325  55.834  1.00  0.00           H  
ATOM   4861 HG22 ILE   308      41.911  24.867  55.555  1.00  0.00           H  
ATOM   4862 HG23 ILE   308      42.288  26.496  54.848  1.00  0.00           H  
ATOM   4863  CG1 ILE   308      41.766  24.565  52.935  1.00  0.00           C  
ATOM   4864 HG12 ILE   308      41.091  24.119  52.205  1.00  0.00           H  
ATOM   4865 HG13 ILE   308      42.135  23.724  53.522  1.00  0.00           H  
ATOM   4866  CD1 ILE   308      42.827  25.333  52.134  1.00  0.00           C  
ATOM   4867 HD11 ILE   308      42.271  26.088  51.578  1.00  0.00           H  
ATOM   4868 HD12 ILE   308      43.615  25.805  52.720  1.00  0.00           H  
ATOM   4869 HD13 ILE   308      43.235  24.654  51.386  1.00  0.00           H  
ATOM   4870  C   ILE   308      38.632  25.386  55.338  1.00  0.00           C  
ATOM   4871  O   ILE   308      38.386  26.618  55.145  1.00  0.00           O  
ATOM   4872  N   TYR   309      38.061  24.582  56.231  1.00  0.00           N  
ATOM   4873  H   TYR   309      38.423  23.653  56.394  1.00  0.00           H  
ATOM   4874  CA  TYR   309      37.165  25.085  57.323  1.00  0.00           C  
ATOM   4875  HA  TYR   309      36.620  25.964  56.979  1.00  0.00           H  
ATOM   4876  CB  TYR   309      36.232  23.979  57.673  1.00  0.00           C  
ATOM   4877  HB2 TYR   309      35.818  24.168  58.663  1.00  0.00           H  
ATOM   4878  HB3 TYR   309      36.719  23.008  57.754  1.00  0.00           H  
ATOM   4879  CG  TYR   309      35.138  23.803  56.656  1.00  0.00           C  
ATOM   4880  CD1 TYR   309      35.098  22.669  55.803  1.00  0.00           C  
ATOM   4881  HD1 TYR   309      35.959  22.016  55.783  1.00  0.00           H  
ATOM   4882  CE1 TYR   309      33.923  22.453  55.035  1.00  0.00           C  
ATOM   4883  HE1 TYR   309      33.827  21.649  54.320  1.00  0.00           H  
ATOM   4884  CZ  TYR   309      32.882  23.382  55.096  1.00  0.00           C  
ATOM   4885  OH  TYR   309      31.776  23.273  54.263  1.00  0.00           O  
ATOM   4886  HH  TYR   309      31.080  23.829  54.620  1.00  0.00           H  
ATOM   4887  CE2 TYR   309      32.965  24.508  55.896  1.00  0.00           C  
ATOM   4888  HE2 TYR   309      32.103  25.147  56.017  1.00  0.00           H  
ATOM   4889  CD2 TYR   309      34.079  24.698  56.748  1.00  0.00           C  
ATOM   4890  HD2 TYR   309      34.042  25.510  57.459  1.00  0.00           H  
ATOM   4891  C   TYR   309      38.039  25.719  58.392  1.00  0.00           C  
ATOM   4892  O   TYR   309      37.729  26.801  58.793  1.00  0.00           O  
ATOM   4893  N   ASN   310      39.099  25.040  58.841  1.00  0.00           N  
ATOM   4894  H   ASN   310      39.351  24.146  58.444  1.00  0.00           H  
ATOM   4895  CA  ASN   310      39.827  25.369  60.069  1.00  0.00           C  
ATOM   4896  HA  ASN   310      39.047  25.941  60.570  1.00  0.00           H  
ATOM   4897  CB  ASN   310      40.218  24.110  60.893  1.00  0.00           C  
ATOM   4898  HB2 ASN   310      40.884  24.490  61.668  1.00  0.00           H  
ATOM   4899  HB3 ASN   310      40.867  23.486  60.279  1.00  0.00           H  
ATOM   4900  CG  ASN   310      39.055  23.268  61.454  1.00  0.00           C  
ATOM   4901  OD1 ASN   310      38.916  22.101  61.125  1.00  0.00           O  
ATOM   4902  ND2 ASN   310      38.141  23.821  62.221  1.00  0.00           N  
ATOM   4903 HD21 ASN   310      38.043  24.825  62.271  1.00  0.00           H  
ATOM   4904 HD22 ASN   310      37.398  23.243  62.589  1.00  0.00           H  
ATOM   4905  C   ASN   310      40.985  26.266  59.602  1.00  0.00           C  
ATOM   4906  O   ASN   310      42.120  25.777  59.443  1.00  0.00           O  
ATOM   4907  N   PHE   311      40.749  27.529  59.267  1.00  0.00           N  
ATOM   4908  H   PHE   311      39.788  27.841  59.253  1.00  0.00           H  
ATOM   4909  CA  PHE   311      41.817  28.470  58.939  1.00  0.00           C  
ATOM   4910  HA  PHE   311      42.745  27.898  58.913  1.00  0.00           H  
ATOM   4911  CB  PHE   311      41.605  28.980  57.481  1.00  0.00           C  
ATOM   4912  HB2 PHE   311      40.706  29.591  57.405  1.00  0.00           H  
ATOM   4913  HB3 PHE   311      41.464  28.054  56.924  1.00  0.00           H  
ATOM   4914  CG  PHE   311      42.823  29.807  56.851  1.00  0.00           C  
ATOM   4915  CD1 PHE   311      42.687  30.874  55.901  1.00  0.00           C  
ATOM   4916  HD1 PHE   311      41.731  31.260  55.578  1.00  0.00           H  
ATOM   4917  CE1 PHE   311      43.829  31.593  55.492  1.00  0.00           C  
ATOM   4918  HE1 PHE   311      43.746  32.382  54.759  1.00  0.00           H  
ATOM   4919  CZ  PHE   311      45.071  31.397  56.086  1.00  0.00           C  
ATOM   4920  HZ  PHE   311      45.912  32.021  55.823  1.00  0.00           H  
ATOM   4921  CE2 PHE   311      45.223  30.454  57.108  1.00  0.00           C  
ATOM   4922  HE2 PHE   311      46.180  30.141  57.497  1.00  0.00           H  
ATOM   4923  CD2 PHE   311      44.063  29.632  57.419  1.00  0.00           C  
ATOM   4924  HD2 PHE   311      44.309  28.750  57.991  1.00  0.00           H  
ATOM   4925  C   PHE   311      41.961  29.608  59.945  1.00  0.00           C  
ATOM   4926  O   PHE   311      42.944  29.752  60.616  1.00  0.00           O  
ATOM   4927  N   CYS   312      40.902  30.525  59.973  1.00  0.00           N  
ATOM   4928  H   CYS   312      40.073  30.342  59.426  1.00  0.00           H  
ATOM   4929  CA  CYS   312      40.830  31.820  60.740  1.00  0.00           C  
ATOM   4930  HA  CYS   312      40.987  31.705  61.813  1.00  0.00           H  
ATOM   4931  CB  CYS   312      41.916  32.665  60.051  1.00  0.00           C  
ATOM   4932  HB2 CYS   312      42.822  32.061  60.008  1.00  0.00           H  
ATOM   4933  HB3 CYS   312      42.008  33.646  60.517  1.00  0.00           H  
ATOM   4934  SG  CYS   312      41.602  33.172  58.356  1.00  0.00           S  
ATOM   4935  HG  CYS   312      41.558  32.053  57.627  1.00  0.00           H  
ATOM   4936  C   CYS   312      39.467  32.537  60.547  1.00  0.00           C  
ATOM   4937  O   CYS   312      38.441  31.873  60.238  1.00  0.00           O
[truncated: 57,708 more chars]
