# Supplementary material for: Cache: Utilizing ultra-large library screening in Rosetta to identify novel binders of the WD-repeat domain of Leucine-Rich Repeat Kinase 2
Source: J Cheminform. 2025 Sep 25;17:145. doi: 10.1186/s13321-025-01084-3 (PMC12465524; doi:10.1186/s13321-025-01084-3)
Supplement: Supplementary file 1 — Supplementary material 1. Files S: All clustered PDB structures and clustering information from the MDsimulation. [file 13321_2025_1084_MOESM1_ESM.zip › summary.dat]

#Cluster   Frames     Frac  AvgDist    Stdev Centroid AvgCDist
       0     2855    0.606    2.039    0.408     2558    1.623
       1      219    0.046    1.566    0.274     4300    1.999
       2      202    0.043    1.614    0.329     4107    2.021
       3      139    0.029    1.593    0.308      528    1.857
       4      130    0.028    1.339    0.228     4666    2.208
       5      128    0.027    1.256    0.189     4456    2.468
       6      123    0.026    1.461    0.197     3869    1.799
       7      109    0.023    1.466    0.217      997    1.934
       8       74    0.016    1.227    0.148     3292    1.908
       9       66    0.014    1.337    0.169       42    1.627
      10       61    0.013    1.279    0.263     3187    1.828
