# Supplementary material for: Cache: Utilizing ultra-large library screening in Rosetta to identify novel binders of the WD-repeat domain of Leucine-Rich Repeat Kinase 2
Source: J Cheminform. 2025 Sep 25;17:145. doi: 10.1186/s13321-025-01084-3 (PMC12465524; doi:10.1186/s13321-025-01084-3)
Supplement: Supplementary file 2 — Supplementary material 2. Table S1: All initial 150 selected compounds and their SMILES code. [file 13321_2025_1084_MOESM2_ESM.xlsx]

## Sheet: Sheet1
SMILES	Customer_Code	participant	primary_hit	Catalog_ID	customer_calatog	Purity_prc	Amount_umol	Stock_Available	Collection	Price_USD	Lead_time	StereoComment	Selected:
CN1N=NC(=C1CNC=2C=CC=C(C2)N3C=NN=N3)C=4C=CC=CC4	Parent compound	1201	CACHE_1201_96	Z6326634650	92_910065_922175_181882	90	1			98.76		Achiral|None|	Original_hit
C=1C=NN(C1)C=2C=CC(=NC2)C=3C=CC=C(C3)N4C=NN=N4	CACHE1HOq1_661	1201	CACHE_1201_96	Z8363101637	AB_122_1123615_1127311_0	90	3	NO	sRDB	92	5-7 weeks	Achiral|None|	x
ClC=1C=CC=C(CNC=2C=CC=C(C2)N3C=NN=N3)N1	CACHE1HOq1_682	1201	CACHE_1201_96	Z8363102279	AB_92_910065_922203_0	90	3	NO	sRDB	92	5-7 weeks	Achiral|None|	x
CC=1C=CC(CNC=2C=C(C=CC2C)N3C=NN=N3)=CC1Br	CACHE1HOq1_723	1201	CACHE_1201_96	Z1778436853	AB_92_910496_919635_0	90	3	NO	sRDB	92	5-7 weeks	Achiral|None|	x
CCN1CCC(CC1)NC=2C=CC=C(C2)N3C=NN=N3	CACHE1HOq1_656	1201	CACHE_1201_96	Z445308394	AB0001174	90	3	NO	sRDB	92	5-7 weeks	Achiral|None|	x
ClC=1C=NC=2OC(CNC=3C=CC=C(C3)N4C=NN=N4)=CC2C1	CACHE1HOq1_708	1201	CACHE_1201_96	Z8363103059	AB0001670	90	3	NO	sRDB	92	5-7 weeks	Achiral|None|	x
FC=1C=CC=C2C=C(CNC=3C=CC=C(C3)N4C=NN=N4)C=NC12	CACHE1HOq1_703	1201	CACHE_1201_96	Z8363102959	AB0002044	90	3	NO	sRDB	92	5-7 weeks	Achiral|None|	x
FC=1C=CC(=CC1)C2=CC(CNC=3C=CC=C(C3)N4C=NN=N4)=NO2	CACHE1HOq1_707	1201	CACHE_1201_96	Z8363103042	AB0003315	90	3	NO	sRDB	92	5-7 weeks	Achiral|None|	x
COC=1C=CC(CNC=2C=CC=C(C2)N3C=NN=N3)=C(Cl)C1	CACHE1HOq1_700	1201	CACHE_1201_96	Z2742078446	AB000335	90	3	NO	sRDB	92	5-7 weeks	Achiral|None|	x
CC=1C=C(CNC=2C=CC=C(C2)N3C=NN=N3)SC1Br	CACHE1HOq1_714	1201	CACHE_1201_96	Z1462360960	AB000827	90	3	NO	sRDB	92	5-7 weeks	Achiral|None|	x
C(NC=1C=CC=C(C1)N2C=NN=N2)C3=CC=CO3	CACHE1HOq1_660	1201	CACHE_1201_96	Z445308422	alex17	90	3	NO	sRDB	92	5-7 weeks	Achiral|None|	x
CN1N=NN=C1COC(=O)C=2C=CC=C(C2)N3C=NN=N3	CACHE1HOq1_651	1201	CACHE_1201_96	Z1195447615	AB_14_128496_143856_0	90	3	NO	sRDB	92	5-7 weeks	Achiral|None|	x
ClC=1C=CC(=CC1)N2C=C(N=N2)C(=O)NC=3C=CC(=CC3)N4C=CN=N4	CACHE1HOq1_695	1201	CACHE_1201_96	Z1037964700	AB_53_293380_301537_0	90	3	NO	sRDB	92	5-7 weeks	Achiral|None|	x
FC(F)C=1C=CC=C(CNC=2C=CC=C(C2)N3C=NN=N3)C1	CACHE1HOq1_711	1201	CACHE_1201_96	Z1505680647	AB0002673	90	3	NO	sRDB	92	5-7 weeks	Achiral|None|	x
FC=1C=CC=C(CNC=2C=CC=C(C2)N3C=NN=N3)C1I	CACHE1HOq1_705	1201	CACHE_1201_96	Z8363103002	AB0002052	90	3	NO	sRDB	92	5-7 weeks	Achiral|None|	x
CC(C)C1=CN=C(S1)C=2C=CC=C(C2)N3C=NN=N3	CACHE1HOq1_698	1201	CACHE_1201_96	Z8363102690	AB_122_1123615_1125171_0	90	3	NO	sRDB	92	5-7 weeks	Achiral|None|	x
CN1N=NN=C1NCC=2C=CC(CN3C=CC=N3)=CC2	CACHE1HOq1_653	1201	CACHE_1201_96	Z1098889531	AB_211_877103_888734_0	90	3	NO	sRDB	92	5-7 weeks	Achiral|None|	x
ClC=1C=CC=2C(NCC=3C=CC=C(C3)N4C=CN=N4)=NN=CC2C1	CACHE1HOq1_715	1201	CACHE_1201_96	Z8363103230	AB_211_887849_890612_0	90	3	NO	sRDB	92	5-7 weeks	Achiral|None|	x
CC=1C=CC(CNC=2C=C(C=CC2C)N3C=NN=N3)=C(Br)C1	CACHE1HOq1_722	1201	CACHE_1201_96	Z1513685266	AB_229_1869183_1872428_0	90	3	NO	sRDB	92	5-7 weeks	Achiral|None|	x
CCN1N=NC=2C=C(C=CC12)C(=O)NC=3C=CC(=CC3)N4C=NN=N4	CACHE1HOq1_657	1201	CACHE_1201_96	Z26551685	AB_254_2010072_2024683_0	90	3	YES	HTS	19.7	3-5 weeks	Achiral|None|	x
CN(C)CCN1C=C(N=N1)C(=O)NC=2C=CC(=NC2)N3C=NN=N3	CACHE1HOq1_652	1201	CACHE_1201_96	Z8037634539	AB_56_367597_385253_0	90	3	NO	sRDB	92	5-7 weeks	Achiral|None|	x
CC1=NC=C(CNC=2C=CC=C(C2)N3C=NN=N3)S1	CACHE1HOq1_669	1201	CACHE_1201_96	Z608609296	AB_92_910065_919176_0	90	3	NO	sRDB	92	5-7 weeks	Achiral|None|	x
FC=1C=C(CNC=2C=CC=C(C2)N3C=NN=N3)C=CC1C#N	CACHE1HOq1_679	1201	CACHE_1201_96	Z1839082230	AB_92_910065_920584_0	90	3	NO	sRDB	92	5-7 weeks	Achiral|None|	x
CC=1C=CC(CNC=2C=CC=C(C2)N3C=NN=N3)=CC1O	CACHE1HOq1_680	1201	CACHE_1201_96	Z3038285478	AB_92_910065_921292_0	90	3	NO	sRDB	92	5-7 weeks	Achiral|None|	x
CC=1C=CC=C(CNC=2C=CC=C(C2)N3C=NN=N3)N1	CACHE1HOq1_664	1201	CACHE_1201_96	Z3070670006	AB_92_910065_921365_0	90	3	NO	sRDB	92	5-7 weeks	Achiral|None|	x
CC=1C=CC(CNC=2C=C(C=CC2C)N3C=NN=N3)=C(C)C1	CACHE1HOq1_709	1201	CACHE_1201_96	Z2743229593	AB_92_910496_918758_0	90	3	NO	sRDB	92	5-7 weeks	Achiral|None|	x
CN(C)C=1C=CC(CNC=2C=C(C=CC2C)N3C=NN=N3)=CN1	CACHE1HOq1_670	1201	CACHE_1201_96	Z1573655245	AB_92_910496_919637_0	90	3	NO	sRDB	92	5-7 weeks	Achiral|None|	x
CCC=1C=CC(CNC=2C=C(C=CC2C)N3C=NN=N3)=CN1	CACHE1HOq1_688	1201	CACHE_1201_96	Z2070461725	AB_92_910496_920342_0	90	3	NO	sRDB	92	5-7 weeks	Achiral|None|	x
CC=1C=CC(=CC1NCC=2C=CC(C=C)=CC2)N3C=NN=N3	CACHE1HOq1_712	1201	CACHE_1201_96	Z8363103180	AB_92_910496_921495_0	90	3	NO	sRDB	92	5-7 weeks	Achiral|None|	x
BrC=1C=CC(CNC=2C=CC=C(C2)N3C=NN=N3)=C4N=CC=CC14	CACHE1HOq1_719	1201	CACHE_1201_96	Z1615553708	AB0001046	90	3	NO	sRDB	92	5-7 weeks	Achiral|None|	x
O=C(N1CCC(CC1)NC=2C=CC=C(C2)N3C=NN=N3)C4=CC=CO4	CACHE1HOq1_663	1201	CACHE_1201_96	Z1612234270	AB0001085	90	3	NO	sRDB	92	5-7 weeks	Achiral|None|	x
ClC=1C=CC=2CC(CC2C1)NC=3C=CC=C(C3)N4C=NN=N4	CACHE1HOq1_697	1201	CACHE_1201_96	Z8363102659	AB0001197	90	3	NO	sRDB	92	5-7 weeks	Racemic or presumed racemic or meso|None|	x
FC(F)C=1C=CC(CNC=2C=CC=C(C2)N3C=NN=N3)=CC1	CACHE1HOq1_710	1201	CACHE_1201_96	Z1505673590	AB0001441	90	3	NO	sRDB	92	5-7 weeks	Achiral|None|	x
CC=1C=CC2=NC(CNC=3C=CC=C(C3)N4C=NN=N4)=CN2C1	CACHE1HOq1_675	1201	CACHE_1201_96	Z160604806	AB0001509	90	3	NO	sRDB	92	5-7 weeks	Achiral|None|	x
O=C1NC=2C=CC(CNC=3C=CC=C(C3)N4C=NN=N4)=CC2N1	CACHE1HOq1_654	1201	CACHE_1201_96	Z8363101413	AB0001743	90	3	NO	sRDB	92	5-7 weeks	Achiral|None|	x
CSC=1C=CC(CNC=2C=CC=C(C2)N3C=NN=N3)=CC1	CACHE1HOq1_704	1201	CACHE_1201_96	Z160477512	AB000185	90	3	NO	sRDB	92	5-7 weeks	Achiral|None|	x
FC=1C=CN=C(Cl)C1CNC=2C=CC=C(C2)N3C=NN=N3	CACHE1HOq1_685	1201	CACHE_1201_96	Z8363102363	AB0002683	90	3	NO	sRDB	92	5-7 weeks	Achiral|None|	x
COC=1C=CC(CNC=2C=CC=C(C2)N3C=NN=N3)=C(C)N1	CACHE1HOq1_666	1201	CACHE_1201_96	Z3414053025	AB0002763	90	3	NO	sRDB	92	5-7 weeks	Achiral|None|	x
CN1N=C(CNC=2C=CC=C(C2)N3C=NN=N3)C=C1C4=CC=CO4	CACHE1HOq1_678	1201	CACHE_1201_96	Z8363102157	AB0002771	90	3	NO	sRDB	92	5-7 weeks	Achiral|None|	x
CC=1C(CNC=2C=CC=C(C2)N3C=NN=N3)=CC=C4C=CC=CC14	CACHE1HOq1_724	1201	CACHE_1201_96	Z8363103432	AB0002865	90	3	NO	sRDB	92	5-7 weeks	Achiral|None|	x
FC(F)(F)CN1N=CC=C1CNC=2C=CC=C(C2)N3C=NN=N3	CACHE1HOq1_668	1201	CACHE_1201_96	Z8363101882	AB0003301	90	3	NO	sRDB	92	5-7 weeks	Achiral|None|	x
FC1=CC=CC2=NC(CNC=3C=CC=C(C3)N4C=NN=N4)=CN12	CACHE1HOq1_671	1201	CACHE_1201_96	Z8363101991	AB0003394	90	3	NO	sRDB	92	5-7 weeks	Achiral|None|	x
C1CN(CCC1NC=2C=CC=C(C2)N3C=NN=N3)C=4N=CC=CN4	CACHE1HOq1_655	1201	CACHE_1201_96	Z5497943369	AB0003470	90	3	NO	sRDB	92	5-7 weeks	Achiral|None|	x
FC=1C=CC(CNC=2C=CC=C(C2)N3C=NN=N3)=CC1Cl	CACHE1HOq1_706	1201	CACHE_1201_96	Z1436280264	AB000843	90	3	NO	sRDB	92	5-7 weeks	Achiral|None|	x
FC=1C=CC(CNC=2C=CC=C(C2)N3C=NN=N3)=CC1	CACHE1HOq1_684	1201	CACHE_1201_96	Z159548802	alex24	90	3	NO	sRDB	92	5-7 weeks	Achiral|None|	x
