# Supplementary material for: Cache: Utilizing ultra-large library screening in Rosetta to identify novel binders of the WD-repeat domain of Leucine-Rich Repeat Kinase 2
Source: J Cheminform. 2025 Sep 25;17:145. doi: 10.1186/s13321-025-01084-3 (PMC12465524; doi:10.1186/s13321-025-01084-3)
Supplement: Supplementary file 3 — Supplementary material 3. Table S2: All initial 109 ordered compounds and their SMILES code. [file 13321_2025_1084_MOESM3_ESM.xlsx]

## Sheet: Tabelle1
Participant ID	rank	smiles	vendor	catalog	library	mol_weight	logP	PAINS
1201	1	CC(NC(=O)NCCCn1cnnn1)c1cn(C)nn1	Enamine	250_1975758_1986614_1728304	REAL Space 23 Bn	279.156	-0.748	passed
1201	2	Cn1nnnc1SCCC(=O)Nc1ccc(-n2ccnn2)cc1	Enamine	47_280883_289855	REAL Space 23 Bn	330.101	0.912	passed
1201	3	COc1ccccc1CC(=O)Nc1ccc(-n2cnnn2)nc1	Enamine	50_355100_356045	REAL Space 23 Bn	310.118	1.247	passed
1201	4	Cc1c(C(=O)Nc2ccc(-c3nnn(C)n3)cc2)nnn1-c1cccc2ncccc12	Enamine	56_367102_373305_2075141	REAL Space 23 Bn	411.156	2.567	passed
1201	5	CC(NC(=O)NCCCn1ccnn1)c1cn(C)nn1	Enamine	250_1975758_1986519_1226286	REAL Space 23 Bn	278.16	-0.143	passed
1201	6	Cc1ccc(C(C)N(C)C(=O)c2ccc(-n3cnnn3)cc2)c(C)c1	Enamine	238_1930570_1931520	REAL Space 23 Bn	335.175	3.112	passed
1201	7	CC(NCCc1nnnn1C)c1nncn1C	Enamine	50_645221_649405_780237	REAL Space 23 Bn	236.15	-0.768	passed
1201	8	Cc1nnc(CNc2cccc(-c3nnnn3C)c2)n1C	Enamine	229_1869107_1872181_1309840	REAL Space 23 Bn	284.15	0.926	passed
1201	9	CCC(CN(C)C(=O)c1ccc2sccc2c1)NC(=O)c1ccc(-n2cnnn2)cc1	Enamine	183_1515319_1516443_1525876	REAL Space 23 Bn	434.152	3.158	passed
1201	10	CCn1nnc(C(=O)NCCCN(C)C(=O)C(C)(C)n2cnnn2)c1C	Enamine	184_1538818_1541638_1549958	REAL Space 23 Bn	363.213	-0.393	passed
1201	11	CC(NCc1nnn(C)n1)c1nnc2ccccn12	Enamine	50_645414_648729_1281036	REAL Space 23 Bn	258.134	0.104	passed
1201	12	CC(C)n1nnnc1CNc1cccc(-c2cn(C)nn2)c1	Enamine	229_1870340_1871638_625241	REAL Space 23 Bn	298.165	1.662	passed
1201	13	Cc1cc(Br)cc(C)c1CC(=O)Nc1ccc(-n2cnnn2)cc1	Enamine	230_1820043_1843994	REAL Space 23 Bn	385.054	3.223	passed
1201	14	Cc1cccc(C)c1-n1nnnc1CNC(=O)c1c(Br)nnn1C	Enamine	230_1832712_1841500	REAL Space 23 Bn	390.055	1.1	passed
1201	15	O=C(Nc1ccc(-n2cnnn2)cc1)C1CC=Cc2ccccc21	Enamine	50_353939_370265	REAL Space 23 Bn	317.128	2.802	passed
1201	16	Cn1cc(NC(=O)N2CCOc3cc(Br)ccc3C2)nn1	Enamine	70_712934_725744	REAL Space 23 Bn	351.033	2.004	passed
1201	17	COc1ccc(-c2nnn(CC(=O)NC(C)COc3ccccc3)n2)cc1OC	Enamine	6_64562_70552	REAL Space 23 Bn	397.175	1.941	passed
1201	18	CCCn1cc(CNCc2cnc(-n3cccn3)s2)c(C)n1	Enamine	86_904009_908775	REAL Space 23 Bn	316.147	2.534	passed
1201	19	Cc1ccc(CNC(=O)c2ccc(-n3cnnn3)cc2)cc1C	Enamine	52_409440_417324	REAL Space 23 Bn	307.143	2.209	passed
1201	20	CC(NC(=O)c1cccc(-n2cnnn2)c1)c1nnnn1C1CC1	Enamine	52_407204_416961	REAL Space 23 Bn	325.14	0.475	passed
1201	21	CC(NCC(O)C(C)(C)C)c1cccc(-n2cnnn2)c1	Enamine	86_819847_820693_650027	REAL Space 23 Bn	289.19	1.72	passed
1201	22	CCn1nnnc1-c1cccc(NCc2cn3cccnc3n2)c1	Enamine	86_898241_907851	REAL Space 23 Bn	320.15	2.015	passed
1201	23	CCc1onc(-c2ccccc2Cl)c1C(=O)Nc1ccc(-n2cnnn2)nc1	Enamine	50_355100_364295	REAL Space 23 Bn	395.09	3.18	passed
1201	24	COC(=O)c1cn(CC(=O)Nc2nnc(-c3ccccc3)s2)c2ccccc12	Enamine	2_2071_10498	REAL Space 23 Bn	392.094	3.585	passed
1201	25	CC(C)n1cnnc1CCNc1ccc2nnnn2n1	Enamine	193_866717_876109	REAL Space 23 Bn	273.145	0.346	passed
1201	26	Cc1cc2n(n1)CCN(C(=O)Nc1nnn(C)n1)C2	Enamine	70_713499_727816	REAL Space 23 Bn	262.129	-0.237	passed
1201	27	Cc1nnnn1-c1ccc(C(=O)N(C)C(C)CCNC(=O)[C@H](C)n2cnnn2)cc1	Enamine	189_1628356_1637553_1641894	REAL Space 23 Bn	412.208	0.185	passed
1201	28	O=C(NCc1ccnc(-n2cccn2)c1)c1ccc(-n2cnnn2)cn1	Enamine	230_1820459_1842311	REAL Space 23 Bn	347.124	0.568	passed
1201	29	Cn1cc(CNCc2ccc(-n3ccnn3)cc2)c(-c2ccc(C#N)cc2)n1	Enamine	90_938406_939775	REAL Space 23 Bn	369.17	2.829	passed
1201	30	Cn1nnc2cc(-c3cncc(CC#N)c3)ccc21	Enamine	114_1100819_1103154	REAL Space 23 Bn	249.101	2.096	passed
1201	31	NC(=O)Cn1cc(CNCc2ccc(-n3ccnc3)nc2)nn1	Enamine	86_898635_908050	REAL Space 23 Bn	312.145	-0.366	passed
1201	32	CCc1cc(OC)cc(OC)c1CNCc1ccc(-n2cccn2)nc1	Enamine	86_900715_909746	REAL Space 23 Bn	352.19	3.137	passed
1201	33	Cn1ccc2cc(CNC(=O)c3ccc(-n4cnnn4)cc3)ccc21	Enamine	52_414316_417324	REAL Space 23 Bn	332.139	2.084	passed
1201	34	CC(=O)Nc1cccc(CC(=O)Nc2ccc(-n3cnnn3)cc2)c1	Enamine	230_1820043_1842058	REAL Space 23 Bn	336.133	1.802	passed
1201	35	Cn1nnnc1CNC(=O)c1cc(I)cs1	Enamine	52_413697_435996	REAL Space 23 Bn	348.949	0.806	passed
1201	36	Cn1nnc2cc(-c3nc(-c4cccc(Cl)n4)nn3-c3ccnnc3)ccc21	Enamine	205_1752028_1752673_1762077	REAL Space 23 Bn	389.09	2.721	passed
1201	37	Cc1nc2ccccn2c1CC(=O)Oc1ccc(-n2cnnn2)cc1	Enamine	9_84185_98952	REAL Space 23 Bn	334.118	1.767	passed
1201	38	CN(Cc1ccccc1)C(=O)c1ccc(-n2cnnn2)cc1	Enamine	230_1819145_1834526	REAL Space 23 Bn	293.128	1.934	passed
1201	39	Cc1cccc(C(C)(C)NC(=O)Cc2ccc(-n3cnnn3)cc2)c1C	Enamine	54_459537_463002	REAL Space 23 Bn	349.19	2.873	passed
1201	40	Cc1ccc(-c2nn(-c3ccccc3)cc2C(=O)Nc2ccc(-n3cnnn3)cc2)cc1	Enamine	230_1820043_1835044	REAL Space 23 Bn	421.165	4.076	passed
1201	41	Cc1c[nH]c2nccc(-c3cnn(C)c3C)c12	Enamine	114_1100287_1102703	REAL Space 23 Bn	226.122	2.58	passed
1201	42	O=C(Nc1ccc(-n2cnnn2)nc1)C1SCCc2ccccc21	Enamine	50_355100_361541	REAL Space 23 Bn	338.095	2.026	passed
1201	43	O=C(c1cc2cccnn2n1)N1CCc2ccc(F)cc2C1	Enamine	52_402924_433343	REAL Space 23 Bn	296.107	2.067	passed
1201	44	CN(Cc1ccc(-n2ccnn2)cc1)Cc1nnnn1C	Enamine	93_928359_932904_1206762	REAL Space 23 Bn	284.15	0.423	passed
1201	45	Cc1c(C#N)cccc1NC(=O)Cc1ccc(-n2cnnn2)cc1	Enamine	3_26351_32368_1286641	REAL Space 23 Bn	318.123	2.024	passed
1201	46	Cc1ccc(CN(Cc2ccccn2)C(=O)c2ccc(-n3cnnn3)cc2)o1	Enamine	53_441200_443948	REAL Space 23 Bn	374.149	2.801	passed
1201	47	CCn1cc(NC(=O)c2cnc3c(c2)nnn3C)nn1	Enamine	53_296713_306079_1193219	REAL Space 23 Bn	272.113	0.227	passed
1201	48	Cc1ccc(-n2cc(C(=O)Nc3nnn(Cc4cc(C)no4)c3C)nn2)cc1	Enamine	2_5592_11551	REAL Space 23 Bn	378.155	2.073	passed
1201	49	Cc1c(C(C)NC(=O)NCCCn2cnnn2)oc2ccccc12	Enamine	250_1972790_1986614_1907528	REAL Space 23 Bn	328.165	2.178	passed
1201	50	Cc1ccc(C(=O)NCc2ccc(-n3ccnn3)cc2)cc1	Enamine	52_411152_415937	REAL Space 23 Bn	292.132	2.506	passed
1201	51	Cn1cnc2cc(-c3ccc4c(c3)nnn4C)ccc21	Enamine	114_1100819_1101686	REAL Space 23 Bn	263.117	2.522	passed
1201	52	Cc1cc(C(=O)Nc2cccc(NC(=O)c3cccs3)c2)ccc1-n1cnnn1	Enamine	230_1819954_1836713	REAL Space 23 Bn	404.106	3.537	passed
1201	53	CC1(C)Cc2cccc(COc3ccc(-n4cnnn4)cc3)c2O1	Enamine	251_1987617_1990716	REAL Space 23 Bn	322.143	2.955	passed
1201	54	Cc1ccc(NC(=O)c2cccn3nncc23)cc1-n1cnnn1	Enamine	53_292447_313411_138640	REAL Space 23 Bn	320.113	1.266	passed
1201	55	CC(=O)c1ccc2c(c1)CN(S(=O)(=O)c1cccc(-n3cnnn3)c1)C2	Enamine	209_1712550_1722497	REAL Space 23 Bn	369.09	1.569	passed
1201	56	Cc1cc(CC(C)NCc2ccc(-n3ccnn3)cc2)n(-c2ccccc2)n1	Enamine	86_900495_909341	REAL Space 23 Bn	372.206	3.482	passed
1201	57	Cc1cc(C(=O)Nc2ccc(-n3nnnc3C(C)C)c(C)c2)n2nc(C)c(C)c2n1	Enamine	3_22526_37519	REAL Space 23 Bn	404.207	3.314	passed
1201	58	Cc1nccn1-c1ncccc1CNC(=O)NC(C)c1cn(C)nn1	Enamine	250_1975758_1980604_1251025	REAL Space 23 Bn	340.176	1.265	passed
1201	59	CN(C)C(=O)c1ccc(-n2cnnn2)cn1	Enamine	58_411528_439237_1422175	REAL Space 23 Bn	218.092	-0.241	passed
1201	60	Cn1nnnc1SCC(=O)NC(c1ccccc1)c1nn[nH]n1	Enamine	198_1633526_1641171	REAL Space 23 Bn	331.096	-0.279	passed
1201	61	CCc1nnc(C)cc1C(=O)N(C)C[C@H](C)NC(=O)c1ccc(-n2ccnn2)cc1	Enamine	183_1515308_1516840_1526351	REAL Space 23 Bn	407.207	1.819	passed
1201	62	O=C(Cc1ccc(-n2cnnn2)cc1)NCc1cccc2ccccc12	Enamine	2_3682_11280	REAL Space 23 Bn	343.143	2.674	passed
1201	63	CN1CCc2ccc(NC(=O)c3cccc(-n4cnnn4)c3)cc2C1	Enamine	47_284360_286721	REAL Space 23 Bn	334.154	1.902	passed
1201	64	Cc1cc(-c2nc(CCn3ccnc3)nn2-c2nc3ccccn3n2)ccc1-n1cnnn1	Enamine	206_1762145_1764377_1767243	REAL Space 23 Bn	438.178	1.7	passed
1201	65	NCc1nnnn1-c1cccc(-c2cccc(F)c2F)c1	Enamine	114_1100453_1104459	REAL Space 23 Bn	287.098	2.066	passed
1201	66	Cc1ccc(C)c([C@@H](C)NC(=O)c2ccc(-n3cnnn3)cc2)c1	Enamine	52_403269_417324	REAL Space 23 Bn	321.159	2.77	passed
1201	67	CC(C)(C)c1ccc(C(=O)Nc2ccc(-n3cnnn3)cc2)c([N+](=O)[O-])c1	Enamine	230_1820043_1845028	REAL Space 23 Bn	366.144	3.12	passed
1201	68	CC(C)c1nnc(CNc2ccc3nnnn3n2)s1	Enamine	193_867482_876109	REAL Space 23 Bn	276.091	1.106	passed
1201	69	Cn1nccc1-c1[nH]nnc1CNC(=O)NCCCn1cnnn1	Enamine	106_1036860_1051530	REAL Space 23 Bn	331.162	-0.919	passed
1201	70	O=C(NCc1nnnn1C1CC1)c1cc(Br)cc(-n2cnnn2)c1	Enamine	52_402001_433737	REAL Space 23 Bn	389.035	0.676	passed
1201	71	Cc1nnc(CCNCc2cn(-c3ccc(F)cc3)nn2)s1	Enamine	28_250156_255067	REAL Space 23 Bn	318.106	1.899	passed
1201	72	Cc1c(NCc2ccc(-n3ccnn3)cc2)cccc1-n1cnnn1	Enamine	86_897910_909341	REAL Space 23 Bn	332.15	2.164	passed
1201	73	Cn1cc(NC(=O)c2cccc(C3(C#N)CC3)c2)cn1	Enamine	47_279970_302866	REAL Space 23 Bn	266.117	2.228	passed
1201	74	CC(C)c1nn(C)c(Cl)c1C(=O)Nc1ccc(-n2cnnn2)nc1	Enamine	50_355100_361385	REAL Space 23 Bn	346.106	1.82	passed
1201	75	Cn1nnnc1CCCNC(=O)Cc1ccc(-n2cnnn2)cc1	Enamine	3_24255_28279	REAL Space 23 Bn	327.156	-0.523	passed
1201	76	Cc1cc(C2=CN(Cc3nncn3C)N=N2)ccc1N	Enamine	165_1466852_1469856	REAL Space 23 Bn	269.139	1.013	passed
1201	77	CC(CC(C)(C)C)NC(=O)c1cccc(-n2cnnn2)c1	Enamine	2_10016_14095_1989554	REAL Space 23 Bn	287.175	2.217	passed
1201	78	O=C(NCc1ccc(-n2ccnn2)cc1)c1ccc(Cl)cc1	Enamine	52_411152_415885	REAL Space 23 Bn	312.078	2.851	passed
1201	79	Cc1cc2ncn(Cc3snnc3C)c2cc1C	Enamine	275_2177902_2180886_732460	REAL Space 23 Bn	258.094	2.861	passed
1201	80	CC(NCC(C)(C)N(C)C)c1cccc(-n2cnnn2)c1	Enamine	86_819828_820693_1853756	REAL Space 23 Bn	288.206	1.653	passed
1201	81	CC(C)CC1(CNC(=O)c2ccc(-n3cnnn3)cn2)CCCC1	Enamine	3_26171_38535_1223434	REAL Space 23 Bn	328.201	2.394	passed
1201	82	CSC(C(=O)Nc1ccc(-n2cnnn2)cc1)c1cccs1	Enamine	50_353939_373248	REAL Space 23 Bn	331.056	2.767	passed
1201	83	Cc1c(Br)cccc1C1=CN(Cc2nnn(C)n2)N=N1	Enamine	165_1466848_1470006	REAL Space 23 Bn	333.034	1.588	passed
1201	84	Cc1cc(C(=O)NC2(C)CCc3ccccc32)ccc1-n1cnnn1	Enamine	53_440473_445273	REAL Space 23 Bn	333.159	2.562	passed
1201	85	O=S(=O)(NCc1nnnn1-c1ccccc1)c1cccc(-n2cnnn2)c1	Enamine	209_1713189_1722497	REAL Space 23 Bn	383.091	0.116	passed
1201	86	CCN(Cc1nnnn1C)CC1CC1	Enamine	45_611457_617125_1684971	REAL Space 23 Bn	195.148	0.442	passed
1201	87	O=C(NCc1ccc(-n2ccnn2)cc1)c1cccc(-n2cnnn2)c1	Enamine	2_7993_10006	REAL Space 23 Bn	346.129	1.173	passed
1201	88	CN(Cc1cccc(-n2cccn2)c1)Cc1cn(C)nn1	Enamine	39_600839_608814	REAL Space 23 Bn	282.159	1.633	passed
1201	89	Cc1cccc(N(C)C(=O)Cc2ccc(-n3cnnn3)cc2)c1	Enamine	2_3517_11280	REAL Space 23 Bn	307.143	2.176	passed
1201	90	CCn1cc(CNc2cccc(-c3nnnn3C)c2)nn1	Enamine	229_1869107_1872684_998123	REAL Space 23 Bn	284.15	1.101	passed
1201	91	Cc1ncc(CCNC(=O)NC(C)c2cn(C)nn2)s1	Enamine	250_1975758_1981665_1290222	REAL Space 23 Bn	294.126	1.183	passed
1201	92	Cc1cccc(C2(NC(=O)c3ccc(-c4nnn[nH]4)nc3)CC2)c1C	Enamine	52_415102_431376	REAL Space 23 Bn	334.154	2.298	passed
1201	93	C[C@@H](NC(=O)c1ccc2nnnn2c1)c1ccc(Br)cc1	Enamine	52_412723_422631	REAL Space 23 Bn	345.023	2.378	passed
1201	94	Cc1nnnn1-c1ccc(-c2ccc(C#N)cc2)cc1	Enamine	114_1100206_1101327	REAL Space 23 Bn	261.101	2.509	passed
1201	95	CCCN(C(=O)Cc1ccc(-n2cnnn2)cc1)c1ccc(CC)cc1	Enamine	4_40547_44692	REAL Space 23 Bn	349.19	3.21	passed
1201	96	Cc1cc(-c2cccc(-n3cnnn3)c2)cc2nn[nH]c12	Enamine	114_1100635_1103229	REAL Space 23 Bn	277.108	1.909	passed
1201	97	Cc1ccc(C(C)(C)NS(=O)(=O)c2ccc(-n3cnnn3)cc2)cn1	Enamine	209_1710172_1722526	REAL Space 23 Bn	358.121	1.579	passed
1201	98	O=C(Nc1cn(-c2ccccc2)nn1)c1ccc(-n2cnnn2)cc1	Enamine	47_284126_287084	REAL Space 23 Bn	332.113	1.495	passed
1201	99	COc1ccc(C(=O)Nc2c(-c3ccccc3)ncn2C)cc1-n1cnnn1	Enamine	53_438571_448966	REAL Space 23 Bn	375.144	2.324	passed
1201	100	Cc1nnc(NC(=O)c2cccc(-n3ccnn3)c2)s1	Enamine	2_5930_18075_950391	REAL Space 23 Bn	286.064	1.68	passed
1201	101	CCn1cc(NC(=O)c2cccc(-n3cnnn3)c2)c(C)n1	Enamine	50_354639_356292	REAL Space 23 Bn	297.134	1.439	passed
1201	102	CCc1ccc(C(=O)Nc2ccc(-n3cnnn3)cc2)cc1OC	Enamine	50_353939_374562	REAL Space 23 Bn	323.138	2.486	passed
1201	103	Cc1cccc(C)c1-n1nnnc1Cn1cc(C#N)nn1	Enamine	251_1987943_1990045	REAL Space 23 Bn	280.118	0.791	passed
1201	104	COc1ccc(-c2nnn(CC(=O)Nc3cccc(-c4nncn4C)c3)n2)cc1OC	Enamine	6_63920_70552	REAL Space 23 Bn	420.166	1.791	passed
1201	105	CC(C)C(=O)NN=Cc1ccc(-n2ccnn2)cc1	Enamine	245_1876111_1881141_952306	REAL Space 23 Bn	257.128	1.373	passed
1201	106	Cc1nnc(CNC(=O)c2nnn(-c3ccn(C)n3)c2C)s1	Enamine	52_403560_425741	REAL Space 23 Bn	318.101	0.399	passed
1201	107	CC(NCC(=O)Nc1cc(-n2cnnn2)ccc1F)c1nnnn1-c1ccccc1	Enamine	38_592038_595245	REAL Space 23 Bn	408.157	1.066	passed
1201	108	C[C@H]1c2ccccc2C[C@H]1NCc1nnnn1C	Enamine	50_645324_646792_867156	REAL Space 23 Bn	243.148	1.028	passed
1201	109	c1cn(-c2ccc(CNC3C4CCOC4C34CCC4)cc2)nn1	Enamine	95_938924_942896_1597722	REAL Space 23 Bn	310.179	2.315	passed
1201	110	Cn1nnnc1-c1cccc(NCc2ncc(-c3ccccc3)o2)c1	Enamine	229_1869107_1872895_2122135	REAL Space 23 Bn	332.139	3.144	passed
1201	111	Cc1ccc2c(n1)c(=O)c(C#N)cn2Cc1c(Br)nnn1C	Enamine	275_2177831_2181428_18388	REAL Space 23 Bn	358.018	1.516	passed
1201	112	C#CC(CC)(CC)NC(=O)NCc1cccnc1-n1cncn1	Enamine	107_1057572_1065598	REAL Space 23 Bn	312.17	1.654	passed
1201	113	Cn1nnc(Br)c1Cn1cnc(-c2cccnc2)c1	Enamine	275_2178193_2181428_18388	REAL Space 23 Bn	318.023	1.884	passed
1201	114	CCn1c(C)nc2cc(C3=NN=C(N4CCn5c(C(C)C)nnc5C4C)N3C)ccc21	Enamine	115_1096628_1099479_1101587	REAL Space 23 Bn	419.255	3.456	passed
1201	115	N#CC(c1ccccc1)c1ccc(NC(=O)c2cccc(-n3cnnn3)c2)cc1	Enamine	47_280032_286721	REAL Space 23 Bn	380.139	3.57	passed
1201	116	CSc1ccc(-c2nc(-c3cc4ccc(C)cc4[nH]3)n(-c3ccnnc3)n2)cc1	Enamine	205_1752029_1752410_1762077	REAL Space 23 Bn	398.131	4.903	passed
1201	117	Cc1ccc(-n2nnc(Cc3nc(-c4cc[nH]n4)nn3-c3ccnnc3)c2C)cc1	Enamine	205_1751966_1754909_1762077	REAL Space 23 Bn	398.172	2.236	passed
1201	118	CN(C)c1ccc2cc(C(=O)Nc3cccc(-n4cnnn4)c3)ccc2c1	Enamine	47_279656_300762	REAL Space 23 Bn	358.154	3.134	passed
1201	119	CCn1ccc(-n2nc(-c3cccc(Cn4nc(C)cc4C)c3)nc2-c2cnc3c(c2)nnn3C)n1	Enamine	205_1751946_1753393_1762128	REAL Space 23 Bn	479.229	3.356	passed
1201	120	CCN(C)Cc1cccc(CNC(C)c2ccc(-n3cnnn3)cc2)c1	Enamine	77_787802_793793	REAL Space 23 Bn	350.222	2.965	passed
1201	121	CCNc1cc(CNC(=O)NCc2ccc(-n3ccnn3)cc2)ccn1	Enamine	106_1036025_1053931	REAL Space 23 Bn	351.181	2.093	passed
1201	122	Cc1cc(C(=O)NC2(CNC(=O)c3cccc(-n4cnnn4)c3)CC2)ccc1-n1cnnn1	Enamine	189_1628364_1635435_1638980	REAL Space 23 Bn	444.177	0.639	passed
1201	123	Cc1nnnn1-c1ccc(C(=O)N(C)C)cc1	Enamine	254_2009604_2032227_1073755	REAL Space 23 Bn	231.112	0.673	passed
1201	124	CCNC(=O)CN(C)C(=O)Cc1ccc(-n2cnnn2)cc1	Enamine	254_2011187_2026719_1073755	REAL Space 23 Bn	302.149	-0.201	passed
1201	125	Cc1noc(-c2cccc(NC(C)c3ccc(-n4cnnn4)cc3)c2)n1	Enamine	86_820108_820856_554006	REAL Space 23 Bn	347.149	3.194	passed
1201	126	CCn1nncc1-c1ccc(C(C)(C)O)cc1	Enamine	114_1100216_1102735	REAL Space 23 Bn	231.137	2.192	passed
1201	127	Cc1cccc(C)c1-n1nnnc1CNc1c(S(N)(=O)=O)ccc2ccccc12	Enamine	193_874695_877309	REAL Space 23 Bn	408.137	2.692	passed
1201	128	Cc1ccc(-c2nc(CCc3cn(C)nn3)n(-c3ccn(C)n3)n2)cc1Br	Enamine	205_1752048_1753778_1761929	REAL Space 23 Bn	426.092	2.652	passed
1201	129	Cc1cc(C(=O)N2CCN(C(=O)c3cccc(-n4cnnn4)c3)C3CC32)ccc1-n1cnnn1	Enamine	188_1604854_1611924_1615469	REAL Space 23 Bn	456.177	0.686	passed
1201	130	CC(NC(=O)c1ccc(-n2ccnn2)cc1)c1nnnn1-c1ccccc1	Enamine	230_1833409_1839909	REAL Space 23 Bn	360.145	1.734	passed
1201	131	Cc1ccc(NC(=O)c2ccc3c(c2)nnn3C)c(O)n1	Enamine	2_4997_12675	REAL Space 23 Bn	283.107	1.63	passed
1201	132	Cc1cc(S(=O)(=O)Nc2nc(C(C)C)nn2C)ccc1-n1cnnn1	Enamine	70_662286_666415_1924012	REAL Space 23 Bn	362.127	1.023	passed
1201	133	CCNc1cc(C2=CN(Cc3nnn(C)n3)N=N2)ccn1	Enamine	165_1466848_1469572	REAL Space 23 Bn	285.145	0.344	passed
1201	134	CC(C)CC1CCN(C(=O)c2ccc(-n3ccnn3)cc2)C1	Enamine	52_402107_423409	REAL Space 23 Bn	298.179	2.776	passed
1201	135	Cn1nnc(-c2ccccc2)c1CNc1cccc(-n2cnnn2)c1	Enamine	92_910065_922175_181882	REAL Space 23 Bn	332.15	2.07	passed
1201	136	Cc1cc(C)c(CC(=O)Nc2ccc3nc(C)cn3c2)c(C)c1	Enamine	47_284650_293437	REAL Space 23 Bn	307.168	3.749	passed
1201	137	CSc1c(C(=O)Nc2cccc(-n3cnnn3)c2)cnn1C	Enamine	47_279656_294363	REAL Space 23 Bn	315.09	1.37	passed
1201	138	CN(C)C(=O)Cc1ccc(-n2cnnn2)cc1	Enamine	2_11897_15369_1626198	REAL Space 23 Bn	231.112	0.293	passed
1201	139	Cc1cc(C(=O)NCc2nnc3n2CCNC3)ccc1-n1cnnn1	Enamine	72_670331_675651_642232	REAL Space 23 Bn	339.156	-0.405	passed
1201	140	CCc1nnc(NC(=O)c2ccc3c(c2)nnn3C)s1	Enamine	47_280425_290998	REAL Space 23 Bn	288.079	1.634	passed
1201	141	Cc1nc(NC(=O)c2ccccc2-n2cnnn2)sc1C	Enamine	6_65126_70468	REAL Space 23 Bn	300.079	1.988	passed
1201	142	CC(C)CN(Cc1cnn(C)c1)C(=O)c1ccc(-n2cccn2)nc1	Enamine	2_5934_11023	REAL Space 23 Bn	338.186	2.299	passed
1201	143	CSc1ccc2cc(C(=O)Nc3nnn(C)n3)[nH]c2c1	Enamine	47_283404_288014	REAL Space 23 Bn	288.079	1.666	passed
1201	144	Cc1ccc(NCc2c(C)nn(C)c2C)cc1-n1nnnc1C	Enamine	86_898142_906562	REAL Space 23 Bn	311.186	2.242	passed
1201	145	CS(=O)(=O)c1ccc(N2C=C(Cn3ccnc3)N=N2)cc1	Enamine	161_1425261_1425678	REAL Space 23 Bn	303.079	0.916	passed
1201	146	O=C(CCn1cnnn1)NCCCCn1ccnc1	Enamine	55_342691_356718_1943854	REAL Space 23 Bn	263.149	-0.144	passed
1201	147	Cc1ccc(Cl)c(C2=CN(CC(N)=O)N=N2)c1	Enamine	165_1464701_1469903	REAL Space 23 Bn	250.062	1.392	passed
1201	148	O=C(NCc1ccc(-n2ccnn2)cc1)c1ccc(-n2cnnn2)cc1	Enamine	230_1831793_1834526	REAL Space 23 Bn	346.129	1.173	passed
1201	149	COCCN(Cc1ccc(C)cc1C)C(=O)Cc1ccc(-n2cnnn2)cc1	Enamine	2_2507_11280	REAL Space 23 Bn	379.201	2.497	passed
1201	150	Cc1cnc(NC(=O)Cn2nnnc2C)nc1-c1ccccc1	Enamine	2_5363_18141	REAL Space 23 Bn	309.134	1.386	passed
																																											Y
																																											Y
																																											Y
																																											Y
																																											Y
																																											Y
																																											Y
																																											Y
																																											Y
																																											Y
																																											Y
																																											Y
																																											Y
																																											Y
																																											Y
																																											Y
																																											Y
																																											Y
																																											Y
																																											Y
																																											Y
																																											Y
																																											Y
																																											Y
																																											Y
