# Supplementary material for: Cache: Utilizing ultra-large library screening in Rosetta to identify novel binders of the WD-repeat domain of Leucine-Rich Repeat Kinase 2
Source: J Cheminform. 2025 Sep 25;17:145. doi: 10.1186/s13321-025-01084-3 (PMC12465524; doi:10.1186/s13321-025-01084-3)
Supplement: Supplementary file 4 — Supplementary material 4. Table S3: All improved 72 selected compounds and their SMILES code. [file 13321_2025_1084_MOESM4_ESM.xlsx]

## Sheet: t_1201_Liessman_edit_final_orde
Participant	OLD_SMILES	SMILES	Customer_Code	Shipment_Code	Catalog_ID	Purity	Ordered_mg	Stock_Available	Collection	Price_USD	Final price with import fees	StereoComment	Customer_Info	PRICE_with_factor	Number
1201		CN(C(=O)CC=1C=CC(=CC1)N2C=NN=N2)C=3C=CC=C(C)C3	2_3517_11280	CACHE_1201_89	Z1048471924	90	0.9	NO	sRDB	82.1	98.52	Achiral|None|		78.816	1
1201		CCN1N=NN=C1C=2C=CC=C(NCC3=CN4C=CC=NC4=N3)C2	86_898241_907851	CACHE_1201_22	Z1430013181	90	1	NO	sRDB	82.2	98.64	Achiral|None|		78.912	2
1201		CC=1C(NC(=O)CC=2C=CC(=CC2)N3C=NN=N3)=CC=CC1C#N	3_26351_32368_1286641	CACHE_1201_45	Z1460957179	90	1	NO	sRDB	82.2	98.64	Achiral|None|		78.912	3
1201		CC(NC(=O)C=1C=CC(=CC1)N2C=CN=N2)C3=NN=NN3C=4C=CC=CC4	230_1833409_1839909	CACHE_1201_130	Z1533462411	90	1.1	NO	sRDB	82.6	99.12	Racemic or presumed racemic or meso|None|		79.296	4
1201		COC=1C=CC(=CC1N2C=NN=N2)C(=O)NC3=C(N=CN3C)C=4C=CC=CC4	53_438571_448966	CACHE_1201_99	Z1638875557	90	1.1	NO	sRDB	82.7	99.24	Achiral|None|		79.392	5
1201		CC=1C=CC(NC(=O)C=2C=CC=3N(C)N=NC3C2)=C(O)N1	2_4997_12675	CACHE_1201_131	Z1667159389	90	0.8	NO	sRDB	81.9	98.28	Achiral|None|		78.624	6
1201		CC(NCC(=O)NC=1C=C(C=CC1F)N2C=NN=N2)C3=NN=NN3C=4C=CC=CC4	38_592038_595245	CACHE_1201_107	Z1668001844	90	1.2	NO	sRDB	83	99.6	Racemic or presumed racemic or meso|None|		79.68	7
1201		CSC1=C(C=NN1C)C(=O)NC=2C=CC=C(C2)N3C=NN=N3	47_279656_294363	CACHE_1201_137	Z1838241458	90	0.9	NO	sRDB	82.2	98.64	Achiral|None|		78.912	8
1201		C[C@@H](NC(=O)C=1C=CC2=NN=NN2C1)C=3C=CC(Br)=CC3	52_412723_422631	CACHE_1201_93	Z1882855492	90	1	NO	sRDB	82.4	98.88	Single known enantiomer|None|		79.104	9
1201		CC=1C=CC(=CC1)C2=NN(C=C2C(=O)NC=3C=CC(=CC3)N4C=NN=N4)C=5C=CC=CC5	230_1820043_1835044	CACHE_1201_40	Z26552708	90	1.3	NO	sRDB	83.1	99.72	Achiral|None|		79.776	10
1201		COC=1C=CC(=CC1OC)C=2N=NN(CC(=O)NC=3C=CC=C(C3)C4=NN=CN4C)N2	6_63920_70552	CACHE_1201_104	Z364878334	90	1.3	NO	sRDB	83.1	99.72	Achiral|None|		79.776	11
1201		CN1N=NN=C1C=2C=CC=C(NCC3=NC=C(O3)C=4C=CC=CC4)C2	229_1869107_1872895_2122135	CACHE_1201_110	Z368704266	90	1	NO	sRDB	82.3	98.76	Achiral|None|		79.008	12
1201		O=C(CC=1C=CC(=CC1)N2C=NN=N2)NCC=3C=CC=C4C=CC=CC34	2_3682_11280	CACHE_1201_62	Z370953368	90	1	NO	sRDB	82.4	98.88	Achiral|None|		79.104	13
1201		O=C(NC=1C=CC(=CC1)C(C#N)C=2C=CC=CC2)C=3C=CC=C(C3)N4C=NN=N4	47_280032_286721	CACHE_1201_115	Z394298186	90	1.1	NO	sRDB	82.7	99.24	Racemic or presumed racemic or meso|None|		79.392	14
1201		NCC1=NN=NN1C=2C=CC=C(C2)C=3C=CC=C(F)C3F	114_1100453_1104459	CACHE_1201_65	Z6326632149	90	0.9	NO	sRDB	81.9	98.28	Achiral|None|		78.624	15
1201		CC1=NN=NN1CC(=O)NC=2N=CC(C)=C(N2)C=3C=CC=CC3	2_5363_18141	CACHE_1201_150	Z6326632666	90	0.9	NO	sRDB	82.1	98.52	Achiral|None|		78.816	16
1201		O=C(NCC=1C=CC(=CC1)N2C=CN=N2)C=3C=CC=C(C3)N4C=NN=N4	2_7993_10006	CACHE_1201_87	Z6326632718	90	1	NO	sRDB	82.4	98.88	Achiral|None|		79.104	17
1201		CC1=C(CC2=NC(=NN2C=3C=CN=NC3)C=4C=CNN4)N=NN1C=5C=CC(C)=CC5	205_1751966_1754909_1762077	CACHE_1201_117	Z6326632754	90	1.2	NO	mRDB	124.4	149.28	Achiral|None|		119.424	18
1201		CC(=O)C=1C=CC=2CN(CC2C1)S(=O)(=O)C=3C=CC=C(C3)N4C=NN=N4	209_1712550_1722497	CACHE_1201_55	Z6326632894	90	1.1	NO	sRDB	82.6	99.12	Achiral|None|		79.296	19
1201		CC=1C=C(Br)C=C(C)C1CC(=O)NC=2C=CC(=CC2)N3C=NN=N3	230_1820043_1843994	CACHE_1201_13	Z6326633066	90	1.2	NO	sRDB	82.8	99.36	Achiral|None|		79.488	20
1201		CN1N=NC(Br)=C1CN2C=NC(=C2)C=3C=CC=NC3	275_2178193_2181428_18388	CACHE_1201_113	Z6326633427	90	1	NO	sRDB	82.2	98.64	Achiral|None|		78.912	21
1201		CN(C)C=1C=CC=2C=C(C=CC2C1)C(=O)NC=3C=CC=C(C3)N4C=NN=N4	47_279656_300762	CACHE_1201_118	Z6326633573	90	1.1	NO	sRDB	82.5	99	Achiral|None|		79.2	22
1201		O=C(NC1=CN(N=N1)C=2C=CC=CC2)C=3C=CC(=CC3)N4C=NN=N4	47_284126_287084	CACHE_1201_98	Z6326633654	90	1	NO	sRDB	82.3	98.76	Achiral|None|		79.008	23
1201		CSC(C(=O)NC=1C=CC(=CC1)N2C=NN=N2)C3=CC=CS3	50_353939_373248	CACHE_1201_82	Z6326633723	90	1	NO	sRDB	82.3	98.76	Racemic or presumed racemic or meso|None|		79.008	24
1201		CCC=1C=CC(=CC1OC)C(=O)NC=2C=CC(=CC2)N3C=NN=N3	50_353939_374562	CACHE_1201_102	Z6326633731	90	1	NO	sRDB	82.2	98.64	Achiral|None|		78.912	25
1201		COC=1C=CC=CC1CC(=O)NC=2C=CC(=NC2)N3C=NN=N3	50_355100_356045	CACHE_1201_3	Z6326633778	90	0.9	NO	sRDB	82.1	98.52	Achiral|None|		78.816	26
1201		O=C(NC=1C=CC(=NC1)N2C=NN=N2)C3SCCC=4C=CC=CC34	50_355100_361541	CACHE_1201_42	Z6326633895	90	1	NO	sRDB	82.4	98.88	Racemic or presumed racemic or meso|None|		79.104	27
1201		CCC=1ON=C(C1C(=O)NC=2C=CC(=NC2)N3C=NN=N3)C=4C=CC=CC4Cl	50_355100_364295	CACHE_1201_23	Z6326633911	90	1.2	NO	sRDB	82.9	99.48	Achiral|None|		79.584	28
1201		ClC=1C=CC(=CC1)C(=O)NCC=2C=CC(=CC2)N3C=CN=N3	52_411152_415885	CACHE_1201_78	Z6326634134	90	0.9	NO	sRDB	82.1	98.52	Achiral|None|		78.816	29
1201		CC=1C=CC(=CC1)C(=O)NCC=2C=CC(=CC2)N3C=CN=N3	52_411152_415937	CACHE_1201_50	Z6326634161	90	0.9	NO	sRDB	81.9	98.28	Achiral|None|		78.624	30
1201		CC=1C=CC(NC(=O)C2=CC=CN3N=NC=C23)=CC1N4C=NN=N4	53_292447_313411_138640	CACHE_1201_54	Z6326634278	90	1	NO	sRDB	82.2	98.64	Achiral|None|		78.912	31
1201		CC1=CC=C(CN(CC=2C=CC=CN2)C(=O)C=3C=CC(=CC3)N4C=NN=N4)O1	53_441200_443948	CACHE_1201_46	Z6326634348	90	1.1	NO	sRDB	82.7	99.24	Achiral|None|		79.392	32
1201		CC1=C(N=NN1C=2C=CC=C3N=CC=CC23)C(=O)NC=4C=CC(=CC4)C=5N=NN(C)N5	56_367102_373305_2075141	CACHE_1201_4	Z6326634405	90	1.2	NO	sRDB	83	99.6	Achiral|None|		79.68	33
1201		CC=1N=C2C=CC=CN2C1CC(=O)OC=3C=CC(=CC3)N4C=NN=N4	9_84185_98952	CACHE_1201_37	Z6326634633	90	1	NO	sRDB	82.3	98.76	Achiral|None|		79.008	34
1201		CN1N=NC(=C1CNC=2C=CC=C(C2)N3C=NN=N3)C=4C=CC=CC4	92_910065_922175_181882	CACHE_1201_135	Z6326634650	90	1	NO	sRDB	82.3	98.76	Achiral|None|		79.008	35
1201		O=S(=O)(NCC1=NN=NN1C=2C=CC=CC2)C=3C=CC=C(C3)N4C=NN=N4	209_1713189_1722497	CACHE_1201_85	Z1148921783	90	1.2	NO	sRDB	82.8	99.36	Achiral|None|		79.488	36
1201		CC1=NN=C(NC(=O)C=2C=CC=C(C2)N3C=CN=N3)S1	2_5930_18075_950391	CACHE_1201_100	Z1517280004	90	0.9	YES	HTS	14.1	16.92	Achiral|None|		16.92	37
1201		CN(CC=1C=CC=CC1)C(=O)C=2C=CC(=CC2)N3C=NN=N3	230_1819145_1834526	CACHE_1201_38	Z27744355	90	0.9	YES	HTS	14.2	17.04	Achiral|None|		17.04	38
1201		CN1N=NN=C1SCCC(=O)NC=2C=CC(=CC2)N3C=CN=N3	47_280883_289855	CACHE_1201_2	Z1037961186	90	1	NO	sRDB	82.3	98.76	Achiral|None|		79.008	39
1201		CC=1C=C(C=CC1N2C=NN=N2)C(=O)NC3(C)CCC=4C=CC=CC43	53_440473_445273	CACHE_1201_84	Z1101951426	90	1	NO	sRDB	82.3	98.76	Racemic or presumed racemic or meso|None|		79.008	40
1201		CCC1=NN=C(NC(=O)C=2C=CC=3N(C)N=NC3C2)S1	47_280425_290998	CACHE_1201_140	Z1123909028	90	0.9	NO	sRDB	81.9	98.28	Achiral|None|		78.624	41
1201		CC(C)C=1N=C(NS(=O)(=O)C=2C=CC(=C(C)C2)N3C=NN=N3)N(C)N1	70_662286_666415_1924012	CACHE_1201_132	Z1172190684	90	1.1	NO	mRDB	123.9	148.68	Achiral|None|		118.944	42
1201		CCN(C)CC=1C=CC=C(CNC(C)C=2C=CC(=CC2)N3C=NN=N3)C1	77_787802_793793	CACHE_1201_120	Z1440121902	90	1.1	NO	mRDB	123.7	148.44	Racemic or presumed racemic or meso|None|		118.752	43
1201		C[C@@H](NC(=O)C=1C=CC(=CC1)N2C=NN=N2)C=3C=C(C)C=CC3C	52_403269_417324	CACHE_1201_66	Z1552999252	90	1	NO	sRDB	82.2	98.64	Single known enantiomer|None|		78.912	44
1201		CC=1C=CC(=CN1)C(C)(C)NS(=O)(=O)C=2C=CC(=CC2)N3C=NN=N3	209_1710172_1722526	CACHE_1201_97	Z1675795466	90	1.1	NO	sRDB	82.5	99	Achiral|None|		79.2	45
1201		CCCN(C(=O)CC=1C=CC(=CC1)N2C=NN=N2)C=3C=CC(CC)=CC3	4_40547_44692	CACHE_1201_95	Z2297420311	90	1	NO	sRDB	82.5	99	Achiral|None|		79.2	46
1201		CN(C)C(=O)C=1C=CC(=CC1)N2N=NN=C2C	254_2009604_2032227_1073755	CACHE_1201_123	Z2477649642	90	0.7	NO	sRDB	81.4	97.68	Achiral|None|		78.144	47
1201		CC1=NN=C(CCNCC2=CN(N=N2)C=3C=CC(F)=CC3)S1	28_250156_255067	CACHE_1201_71	Z2697864663	90	1	NO	sRDB	82.2	98.64	Achiral|None|		78.912	48
1201		CC1(C)CC=2C=CC=C(COC=3C=CC(=CC3)N4C=NN=N4)C2O1	251_1987617_1990716	CACHE_1201_53	Z2750075414	90	1	NO	sRDB	82.2	98.64	Achiral|None|		78.912	49
1201		O=C(CCN1C=NN=N1)NCCCCN2C=CN=C2	55_342691_356718_1943854	CACHE_1201_146	Z2906020626	90	0.8	NO	sRDB	81.7	98.04	Achiral|None|		78.432	50
1201		CC(N(C)C(=O)C=1C=CC(=CC1)N2C=NN=N2)C=3C=CC(C)=CC3C	238_1930570_1931520	CACHE_1201_6	Z342834718	90	1	NO	sRDB	82.3	98.76	Racemic or presumed racemic or meso|None|		79.008	51
1201		COCCN(CC=1C=CC(C)=CC1C)C(=O)CC=2C=CC(=CC2)N3C=NN=N3	2_2507_11280	CACHE_1201_149	Z371040202	90	1.1	NO	sRDB	82.7	99.24	Achiral|None|		79.392	52
1201		CN(C)C(=O)CC=1C=CC(=CC1)N2C=NN=N2	2_11897_15369_1626198	CACHE_1201_138	Z383001958	90	0.7	NO	sRDB	81.4	97.68	Achiral|None|		78.144	53
1201		CN1C=C(NC(=O)C=2C=CC=C(C2)C3(CC3)C#N)C=N1	47_279970_302866	CACHE_1201_73	Z4137466957	90	0.8	NO	sRDB	81.7	98.04	Achiral|None|		78.432	54
1201		CCC=1C=C(OC)C=C(OC)C1CNCC=2C=CC(=NC2)N3C=CC=N3	86_900715_909746	CACHE_1201_32	Z4152887537	90	1.1	NO	sRDB	82.5	99	Achiral|None|		79.2	55
1201		CN1N=NN=C1CNC(=O)C2=CC(I)=CS2	52_413697_435996	CACHE_1201_35	Z5186965967	90	1	NO	sRDB	82.5	99	Achiral|None|		79.2	56
1201		CC=1C(Br)=CC=CC1C2=CN(CC=3N=NN(C)N3)N=N2	165_1466848_1470006	CACHE_1201_83	Z5319149991	90	1	NO	sRDB	82.3	98.76	Achiral|None|		79.008	57
1201		CC=1C=CC=C(C1C)C(C)(C)NC(=O)CC=2C=CC(=CC2)N3C=NN=N3	54_459537_463002	CACHE_1201_39	Z5600777850	90	1	NO	sRDB	82.5	99	Achiral|None|		79.2	58
1201		CC=1C=CC=C(C1C)C2(CC2)NC(=O)C=3C=CC(=NC3)C4=NN=NN4	52_415102_431376	CACHE_1201_92	Z5618321362	90	1	NO	sRDB	82.3	98.76	Achiral|None|		79.008	59
1201		CCNC=1C=C(CNC(=O)NCC=2C=CC(=CC2)N3C=CN=N3)C=CN1	106_1036025_1053931	CACHE_1201_121	Z6326632074	90	1.1	NO	sRDB	82.5	99	Achiral|None|		79.2	60
1201		CC=1C=C(C=CC1N)C2=CN(CC3=NN=CN3C)N=N2	165_1466852_1469856	CACHE_1201_76	Z6326632290	90	0.8	NO	sRDB	81.7	98.04	Achiral|None|		78.432	61
1201		CCC=1N=NC(C)=CC1C(=O)N(C)C[C@H](C)NC(=O)C=2C=CC(=CC2)N3C=CN=N3	183_1515308_1516840_1526351	CACHE_1201_61	Z6326632304	90	1.2	NO	mRDB	124.5	149.4	Single known enantiomer|None|		119.52	62
1201		CCC(CN(C)C(=O)C=1C=CC=2SC=CC2C1)NC(=O)C=3C=CC(=CC3)N4C=NN=N4	183_1515319_1516443_1525876	CACHE_1201_9	Z6326632347	90	1.3	NO	mRDB	124.8	149.76	Racemic or presumed racemic or meso|None|		119.808	63
1201		CCN1N=NC(C(=O)NCCCN(C)C(=O)C(C)(C)N2C=NN=N2)=C1C	184_1538818_1541638_1549958	CACHE_1201_10	Z6326632371	90	1.1	NO	mRDB	123.9	148.68	Achiral|None|		118.944	64
1201		CC(CCNC(=O)[C@H](C)N1C=NN=N1)N(C)C(=O)C=2C=CC(=CC2)N3N=NN=C3C	189_1628356_1637553_1641894	CACHE_1201_27	Z6326632437	90	1.2	NO	mRDB	124.5	149.4	Diastereomeric mixture|None|		119.52	65
1201		CN1N=NN=C1SCC(=O)NC(C=2N=NNN2)C=3C=CC=CC3	198_1633526_1641171	CACHE_1201_60	Z6326632555	90	1	NO	sRDB	82.3	98.76	Racemic or presumed racemic or meso|None|		79.008	66
1201		CCN1C=CC(=N1)N2N=C(N=C2C=3C=NC=4N(C)N=NC4C3)C=5C=CC=C(CN6N=C(C)C=C6C)C5	205_1751946_1753393_1762128	CACHE_1201_119	Z6326632739	90	1.4	NO	mRDB	125.5	150.6	Achiral|None|		120.48	67
1201		CC=1C=CC(=CC1Br)C=2N=C(CCC3=CN(C)N=N3)N(N2)C=4C=CN(C)N4	205_1752048_1753778_1761929	CACHE_1201_128	Z6326632818	90	1.3	NO	mRDB	124.7	149.64	Achiral|None|		119.712	68
1201		CC(C)(C)C=1C=CC(C(=O)NC=2C=CC(=CC2)N3C=NN=N3)=C(C1)[N+](=O)[O-]	230_1820043_1845028	CACHE_1201_67	Z6326633087	90	1.1	NO	sRDB	82.6	99.12	Achiral|None|		79.296	69
1201		CC=1C=CC=C(C)C1N2N=NN=C2CNC(=O)C3=C(Br)N=NN3C	230_1832712_1841500	CACHE_1201_14	Z6326633121	90	1.2	NO	sRDB	82.8	99.36	Achiral|None|		79.488	70
1201		CC(C)C(=O)NN=CC=1C=CC(=CC1)N2C=CN=N2	245_1876111_1881141_952306	CACHE_1201_105	Z6326633156	90	0.8	NO	sRDB	81.6	97.92	Achiral|None|		78.336	71
1201		CC=1C=CC=C(C)C1N2N=NN=C2CN3C=C(C#N)N=N3	251_1987943_1990045	CACHE_1201_103	Z6326633347	90	0.8	NO	sRDB	81.8	98.16	Achiral|None|		78.528	72
1201		CN1CCC=2C=CC(NC(=O)C=3C=CC=C(C3)N4C=NN=N4)=CC2C1	47_284360_286721	CACHE_1201_63	Z6326633673	90	1	NO	sRDB	82.3	98.76	Achiral|None|		79.008	73
1201		CCN1C=C(NC(=O)C=2C=CC=C(C2)N3C=NN=N3)C(C)=N1	50_354639_356292	CACHE_1201_101	Z6326633758	90	0.9	NO	sRDB	82	98.4	Achiral|None|		78.72	74
1201		CC(C)C1=NN(C)C(Cl)=C1C(=O)NC=2C=CC(=NC2)N3C=NN=N3	50_355100_361385	CACHE_1201_74	Z6326633791	90	1	NO	sRDB	82.4	98.88	Achiral|None|		79.104	75
1201		CCN1C=C(NC(=O)C=2C=NC=3N(C)N=NC3C2)N=N1	53_296713_306079_1193219	CACHE_1201_47	Z6326634303	90	0.8	NO	sRDB	81.8	98.16	Achiral|None|		78.528	76
1201		NC(=O)CN1C=C(CNCC=2C=CC(=NC2)N3C=CN=C3)N=N1	86_898635_908050	CACHE_1201_31	Z6326634614	90	0.9	NO	sRDB	82.1	98.52	Achiral|None|		78.816	77
1201		COC=1C=CC(=CC1OC)C=2N=NN(CC(=O)NC(C)COC=3C=CC=CC3)N2	6_64562_70552	CACHE_1201_17	Z738696894	90	1.2	NO	sRDB	82.9	99.48	Racemic or presumed racemic or meso|None|		79.584	78
1201		CN1N=NN=C1CCCNC(=O)CC=2C=CC(=CC2)N3C=NN=N3	3_24255_28279	CACHE_1201_75	Z6326633489	90	1	NO	sRDB	82.3	98.76	Achiral|None|		79.008	79
1201		CC(NC(=O)NCCCN1C=NN=N1)C=2OC=3C=CC=CC3C2C	250_1972790_1986614_1907528	CACHE_1201_49	Z3184882911	90	1	NO	sRDB	82.3	98.76	Racemic or presumed racemic or meso|None|		79.008	80
1201		CC(C)C1=NN=C(CNC=2C=CC3=NN=NN3N2)S1	193_867482_876109	CACHE_1201_68	Z1396652407	90	0.8	NO	sRDB	81.8	98.16	Achiral|None|		78.528	81
1201		CC(C)CC1CCN(C1)C(=O)C=2C=CC(=CC2)N3C=CN=N3	52_402107_423409	CACHE_1201_134	Z1533479413	90	0.9	NO	sRDB	82	98.4	Racemic or presumed racemic or meso|None|		78.72	82
1201		CC1=NN(C)C(C)=C1CNC=2C=CC(C)=C(C2)N3N=NN=C3C	86_898142_906562	CACHE_1201_144	Z1573970083	90	0.9	NO	sRDB	82.1	98.52	Achiral|None|		78.816	83
1201		CC(NC(=O)C=1C=CC=C(C1)N2C=NN=N2)C3=NN=NN3C4CC4	52_407204_416961	CACHE_1201_20	Z1842714500	90	1	NO	sRDB	82.2	98.64	Racemic or presumed racemic or meso|None|		78.912	84
1201		CC=1N=NSC1CN2C=NC=3C=C(C)C(C)=CC23	275_2177902_2180886_732460	CACHE_1201_79	Z2196064042	90	0.8	NO	sRDB	81.6	97.92	Achiral|None|		78.336	85
1201		CC1=NN=C(CNC(=O)C=2N=NN(C2C)C=3C=CN(C)N3)S1	52_403560_425741	CACHE_1201_106	Z2214417024	90	1	NO	sRDB	82.2	98.64	Achiral|None|		78.912	86
1201		CC(CC(C)(C)C)NC(=O)C=1C=CC=C(C1)N2C=NN=N2	2_10016_14095_1989554	CACHE_1201_77	Z2299479185	90	0.9	NO	sRDB	81.9	98.28	Racemic or presumed racemic or meso|None|		78.624	87
1201		CC(C)CN(CC=1C=NN(C)C1)C(=O)C=2C=CC(=NC2)N3C=CC=N3	2_5934_11023	CACHE_1201_142	Z2299688216	90	1	NO	sRDB	82.4	98.88	Achiral|None|		79.104	88
1201	C[C@@H]1[C@@H](Cc2ccccc12)NCc3nnnn3C>>C[C@@H]1[C@@H](Cc2ccccc12)NCc3nnnn3C |&1:19,20,r|	C[C@@H]1[C@@H](CC=2C=CC=CC12)NCC3=NN=NN3C |&1:1,2,r|	50_645324_646792_867156	CACHE_1201_108	Z2603129740	90	0.7	NO	mRDB	122.3	146.76	Racemic diastereomer with known relative stereochemistry|Cis|Racemic diastereomer with known relative stereochemistry		117.408	89
1201		CC(C)N1N=NN=C1CNC=2C=CC=C(C2)C3=CN(C)N=N3	229_1870340_1871638_625241	CACHE_1201_12	Z2610076007	90	0.9	NO	sRDB	82	98.4	Achiral|None|		78.72	90
1201		CN1C=C(NC(=O)N2CCOC=3C=C(Br)C=CC3C2)N=N1	70_712934_725744	CACHE_1201_16	Z2624092624	90	1.1	NO	sRDB	82.5	99	Achiral|None|		79.2	91
1201		CC(NC(=O)NCCC1=CN=C(C)S1)C2=CN(C)N=N2	250_1975758_1981665_1290222	CACHE_1201_91	Z2919716793	90	0.9	NO	mRDB	123	147.6	Racemic or presumed racemic or meso|None|		118.08	92
1201		CCCN1C=C(CNCC2=CN=C(S2)N3C=CC=N3)C(C)=N1	86_904009_908775	CACHE_1201_18	Z3367202236	90	0.9	NO	sRDB	82.2	98.64	Achiral|None|		78.912	93
1201		C(NC1C2CCOC2C31CCC3)C=4C=CC(=CC4)N5C=CN=N5	95_938924_942896_1597722	CACHE_1201_109	Z3641357648	90	0.9	NO	sRDB	82.1	98.52	Diastereomeric mixture|None|Unequal mixture of Cis/Trans substituents at ring with unknown ratio		78.816	94
1201		CN(CC1=NN=NN1C)CC=2C=CC(=CC2)N3C=CN=N3	93_928359_932904_1206762	CACHE_1201_44	Z3650074088	90	0.9	NO	sRDB	81.9	98.28	Achiral|None|		78.624	95
1201		CC(NC(=O)NCC=1C=CC=NC1N2C=CN=C2C)C3=CN(C)N=N3	250_1975758_1980604_1251025	CACHE_1201_58	Z6326633202	90	1	NO	sRDB	82.4	98.88	Racemic or presumed racemic or meso|None|		79.104	96
1201		CC(NC(=O)NCCCN1C=NN=N1)C2=CN(C)N=N2	250_1975758_1986614_1728304	CACHE_1201_1	Z6326633274	90	0.8	NO	sRDB	81.8	98.16	Racemic or presumed racemic or meso|None|		78.528	97
1201		BrC=1C=C(C=C(C1)N2C=NN=N2)C(=O)NCC3=NN=NN3C4CC4	52_402001_433737	CACHE_1201_70	Z6326633998	90	1.2	NO	sRDB	82.8	99.36	Achiral|None|		79.488	98
1201		CC=1C=C(C=CC1N2C=NN=N2)C(=O)NCC3=NN=C4CNCCN34	72_670331_675651_642232	CACHE_1201_139	Z6326634521	90	1	NO	sRDB	82.4	98.88	Achiral|None|		79.104	99
1201		CCNC(=O)CN(C)C(=O)CC=1C=CC(=CC1)N2C=NN=N2	254_2011187_2026719_1073755	CACHE_1201_124	Z756979234	90	0.9	NO	sRDB	82	98.4	Achiral|None|		78.72	100
