# Supplementary material for: Cache: Utilizing ultra-large library screening in Rosetta to identify novel binders of the WD-repeat domain of Leucine-Rich Repeat Kinase 2
Source: J Cheminform. 2025 Sep 25;17:145. doi: 10.1186/s13321-025-01084-3 (PMC12465524; doi:10.1186/s13321-025-01084-3)
Supplement: Supplementary file 5 — Supplementary material 5. Table S4: All improved 45 ordered compounds and their SMILES code. [file 13321_2025_1084_MOESM5_ESM.xlsx]

## Sheet: Sheet0
Participant ID	Parent compound name	rank	smiles	Enamine catalog ID	mol_weight	logP	PAINS passed [y/n]		<- We recommend PAINS prediction from https://datascience.unm.edu/tomcat/badapple/badapple
1201	CACHE_1201_96	1	c1cc(-c2ccc(-n3cccn3)cn2)cc(-n2cnnn2)c1	AB_122_1123615_1127311_0	278.214	1.91	y
1201	CACHE_1201_96	2	Cc1c(CNc2cccc(-n3cnnn3)c2)ccc2ccccc12	AB0002865	298.244	3.73602	y
1201	CACHE_1201_96	3	Brc1ccc(CNc2cccc(-n3cnnn3)c2)c2ncccc12	AB0001046	368.133	3.5851	y
1201	CACHE_1201_96	4	c1ccc(-c2coc(CNc3cccc(-n4cnnn4)c3)c2)cc1	AB_92_910065_919206_0	302.232	3.5344	y
1201	CACHE_1201_96	5	Cn1nnnc1COC(=O)c1cccc(-n2cnnn2)c1	AB_14_128496_143856_0	276.175	-0.4572	y
1201	CACHE_1201_96	6	Cc1ccc2nc(CNc3cccc(-n4cnnn4)c3)cn2c1	AB0001509	290.225	2.23052	y
1201	CACHE_1201_96	7	Oc1c(F)ccc(CNc2cccc(-n3cnnn3)c2)c1F	AB0002433	292.184	2.2582	y
1201	CACHE_1201_96	8	CCN1CCC(Nc2cccc(-n3cnnn3)c2)CC1	AB0001174	252.196	1.5585	y
1201	CACHE_1201_96	9	c1cc(NCc2ccco2)cc(-n2cnnn2)c1	alex17	230.166	1.8674	y
1201	CACHE_1201_96	10	Clc1cccc(CNc2cccc(-n3cnnn3)c2)n1	AB_92_910065_922203_0	275.638	2.3228	y
1201	CACHE_1201_96	11	c1ccc(N2CCC(Nc3cccc(-n4cnnn4)c3)CC2)nc1	AB0001074	302.236	2.1382	y
1201	CACHE_1201_96	12	N#Cc1ccc(CNc2cccc(-n3cnnn3)c2)cc1F	AB_92_910065_920584_0	283.205	2.28518	y
1201	CACHE_1201_96	13	Cn1nnnc1NCc1ccc(Cn2cccn2)cc1	AB_211_877103_888734_0	254.192	1.067	y
1201	CACHE_1201_96	14	FC(F)c1ccc(CNc2cccc(-n3cnnn3)c2)cc1	AB0001441	288.196	3.212	y
1201	CACHE_1201_96	15	COc1cncc(CNc2cc(-n3cnnn3)ccc2C)c1	AB_92_910496_920703_0	280.206	1.98642	y
1201	CACHE_1201_96	16	Cc1ccc(Br)c(CNc2cccc(-n3cnnn3)c2)c1	AB0002944	330.104	3.34532	y
1201	CACHE_1201_96	17	CCn1nnc2cc(C(=O)Nc3ccc(-n4cnnn4)cc3)ccc21	AB_254_2010072_2024683_0	320.231	1.6792	y
1201	CACHE_1201_96	18	Cc1ccc(CNc2cc(-n3cnnn3)ccc2C)c(Br)c1	AB_229_1869183_1872428_0	342.115	3.65374	y
1201	CACHE_1201_96	19	CC1(CNc2cccc(-n3cnnn3)c2)CSC1	AB0002649	246.234	1.8273	y
1201	CACHE_1201_96	20	CC(C)c1cnc(-c2cccc(-n3cnnn3)c2)s1	AB_122_1123615_1125171_0	258.245	2.9092	y
1201	CACHE_1201_96	21	Cn1nc(CNc2cccc(-n3cnnn3)c2)cc1-c1ccco1	AB0002771	306.224	2.2679	y
1201	CACHE_1201_96	22	COc1cc(CNc2cccc(-n3cnnn3)c2)ccc1Cl	AB0001952	301.652	2.9364	y
1201	CACHE_1201_96	23	Clc1ccc2c(NCc3cccc(-n4ccnn4)c3)nncc2c1	AB_211_887849_890612_0	323.682	3.476	y
1201	CACHE_1201_96	24	Cc1cccc(CNc2cccc(-n3cnnn3)c2)n1	AB_92_910065_921365_0	252.196	1.97782	y
1201	CACHE_1201_96	25	C#Cc1ccc(CNc2cccc(-n3cnnn3)c2)cc1	AB0001368	262.211	2.2557	y
1201	CACHE_1201_96	26	COc1ccc(CNc2cccc(-n3cnnn3)c2)c(C)n1	AB0002763	280.206	1.98642	y
1201	CACHE_1201_96	27	COc1cc(C)ccc1CNc1cccc(-n2cnnn2)c1	AB0001665	278.21	2.59142	y
1201	CACHE_1201_96	28	Cc1ccccc1CNc1cc(-n2cnnn2)ccc1C	AB_92_910496_918742_0	262.211	2.89124	y
1201	CACHE_1201_96	29	C#Cc1ccc(CNc2cc(-n3cnnn3)ccc2C)cc1	AB_92_910496_920163_0	274.222	2.56412	y
1201	CACHE_1201_96	30	Cc1cc(F)c(CNc2cccc(-n3cnnn3)c2)c(Br)c1	AB0003052	349.102	3.48442	y
1201	CACHE_1201_96	31	Fc1cncc(Br)c1CNc1cccc(-n2cnnn2)c1	AB0001857	339.087	2.571	y
1201	CACHE_1201_96	32	Fc1cccc2cc(CNc3cccc(-n4cnnn4)c3)cnc12	AB0002044	307.227	2.9617	y
1201	CACHE_1201_96	33	C#Cc1cccc(CNc2cccc(-n3cnnn3)c2)c1F	AB0003370	281.209	2.3948	y
1201	CACHE_1201_96	34	c1cn(-c2ccc(NCc3cnc4ccnn4c3)cc2)nn1	AB_92_910620_919326_0	278.214	1.9221	y
1201	CACHE_1201_96	35	CCc1ccc(CNc2cc(-n3cnnn3)ccc2C)cn1	AB_92_910496_920342_0	276.218	2.54022	y
1201	CACHE_1201_96	36	Cc1ccc(CNc2cc(-n3cnnn3)ccc2C)cc1Br	AB_92_910496_919635_0	342.115	3.65374	y
1201	CACHE_1201_96	37	Clc1ccc2c(c1)CC(Nc1cccc(-n3cnnn3)c1)C2	AB0001197	297.664	2.895	y
1201	CACHE_1201_96	38	Fc1ccnc(Cl)c1CNc1cccc(-n2cnnn2)c1	AB0002683	294.636	2.4619	y
1201	CACHE_1201_96	39	CSc1ccc(CNc2cccc(-n3cnnn3)c2)cc1	AB000185	282.267	2.9963	y
1201	CACHE_1201_96	40	O=c1[nH]c2ccc(CNc3cccc(-n4cnnn4)c3)cc2[nH]1	AB0001743	294.213	1.444	y
1201	CACHE_1201_96	41	Cn1nnc2cc(C(=O)Nc3cc(-n4cnnn4)ccc3Cl)ccc21	AB_4_42505_49966_0	343.673	1.8497	y
1201	CACHE_1201_96	42	Cn1c(=O)c(CNc2cccc(-n3cnnn3)c2)cc2ccccc21	AB0002424	316.239	2.1263	y
1201	CACHE_1201_96	43	Cc1cc(CNc2cccc(-n3cnnn3)c2)sc1Br	AB000827	338.149	3.40682	y
1201	CACHE_1201_96	44	Cc1cc(CNc2cccc(-n3cnnn3)c2)cc([N+](=O)[O-])c1	AB0003046	296.205	2.49102	y
1201	CACHE_1201_96	45	Cc1ncc(CNc2cccc(-n3cnnn3)c2)s1	AB_92_910065_919176_0	260.241	2.03932	y
1201	CACHE_1201_96	46	O=C(c1ccco1)N1CCC(Nc2cccc(-n3cnnn3)c2)CC1	AB0001085	320.227	1.972	y
1201	CACHE_1201_96	47	Cc1ccc(-n2cnnn2)cc1NCc1c(C)cncc1C	AB_92_910496_921781_0	276.218	2.59466	y
1201	CACHE_1201_96	48	Brc1ccc2nc(CNc3cccc(-n4cnnn4)c3)sc2c1	AB0001399	376.178	3.6466	y
1201	CACHE_1201_96	49	Cc1ccc(CNc2cccc(-n3cnnn3)c2)cc1O	AB_92_910065_921292_0	266.199	2.28842	y
1201	CACHE_1201_96	50	Cc1ccc(-n2cnnn2)cc1NCc1ccc2ccccc2c1C	AB_92_910496_921839_0	310.255	4.04444	y
1201	CACHE_1201_96	51	Fc1ccc(CNc2cccc(-n3cnnn3)c2)cc1	alex24	257.187	2.4135	y
1201	CACHE_1201_96	52	C=Cc1ccc(CNc2cc(-n3cnnn3)ccc2C)cc1	AB_92_910496_921495_0	274.222	3.22582	y
1201	CACHE_1201_96	53	Fc1cccc2nc(CNc3cccc(-n4cnnn4)c3)cn12	AB0003394	297.212	2.0612	y
1201	CACHE_1201_96	54	c1ccc(CCNc2cccc(-n3cnnn3)c2)cc1	alex7	250.2	2.3169	y
1201	CACHE_1201_96	55	Fc1cccc(CNc2cccc(-n3cnnn3)c2)c1I	AB0002052	384.091	3.0181	y
1201	CACHE_1201_96	56	COc1nc(C)c(CNc2cccc(-n3cnnn3)c2)c(C)c1Cl	AB0002684	327.67	2.94824	y
1201	CACHE_1201_96	57	CN(C)CCn1cc(C(=O)Nc2ccc(-n3cnnn3)nc2)nn1	AB_56_367597_385253_0	312.212	-0.5373	y
1201	CACHE_1201_96	58	Nc1c(F)ccc(Cl)c1CNc1cccc(-n2cnnn2)c1	AB0002406	306.647	2.6491	y
1201	CACHE_1201_96	59	Fc1ccc(CNc2cccc(-n3cnnn3)c2)cc1Cl	AB000843	292.64	3.0669	y
1201	CACHE_1201_96	60	Clc1[nH]nc(C2CC2)c1CNc1cccc(-n2cnnn2)c1	AB0002203	301.656	2.5283	y
1201	CACHE_1201_96	61	c1cnc(N2CCC(Nc3cccc(-n4cnnn4)c3)CC2)nc1	AB0003470	304.232	1.5332	y
1201	CACHE_1201_96	62	Cc1cnc(Cl)c(CNc2cccc(-n3cnnn3)c2)c1	AB0002166	287.649	2.63122	y
1201	CACHE_1201_96	63	FC(F)c1cccc(CNc2cccc(-n3cnnn3)c2)c1	AB0002673	288.196	3.212	y
1201	CACHE_1201_96	64	Fc1ccc(-c2cc(CNc3cccc(-n4cnnn4)c3)no2)cc1	AB0003315	323.226	3.0685	y
1201	CACHE_1201_96	65	Cc1cnc(Cl)c(CNc2cc(-n3cnnn3)ccc2C)c1	AB_92_910496_921059_0	299.66	2.93964	y
1201	CACHE_1201_96	66	Cc1cc(Br)cc(Cl)c1C(=O)Nc1cccc(-n2cnnn2)c1	AB_6_67380_74976_0	381.556	3.63892	y
1201	CACHE_1201_96	67	Fc1c(CNc2cccc(-n3cnnn3)c2)ccc2ccccc12	AB0002674	305.231	3.5667	y
1201	CACHE_1201_96	68	Cc1ccc(-n2cnnn2)cc1NCc1ccc(N(C)C)nc1	AB_92_910496_919637_0	290.225	2.04382	y
1201	CACHE_1201_96	69	Clc1cnc2oc(CNc3cccc(-n4cnnn4)c3)cc2c1	AB0001670	315.659	3.069	y
1201	CACHE_1201_96	70	O=Cc1ccccc1CNc1cccc(-n2cnnn2)c1	alex51	266.199	2.0869	y
1201	CACHE_1201_96	71	Cc1ccc(CNc2cc(-n3cnnn3)ccc2C)c(C)c1	AB_92_910496_918758_0	274.222	3.19966	y
1201	CACHE_1201_96	72	COc1ccc(CNc2cccc(-n3cnnn3)c2)c(Cl)c1	AB000335	301.652	2.9364	y
1201	CACHE_1201_96	73	O=C(Nc1ccc(-n2ccnn2)cc1)c1cn(-c2ccc(Cl)cc2)nn1	AB_53_293380_301537_0	353.688	2.7537	y
1201	CACHE_1201_96	74	Cn1ncc(CNc2cccc(-n3cnnn3)c2)c1C(F)(F)F	AB0002614	311.186	2.0267	y
1201	CACHE_1201_96	75	FC(F)(F)Cn1nccc1CNc1cccc(-n2cnnn2)c1	AB0003301	311.186	2.0332	y
				For the applied pipeline and screening algorithms, our group has a NDA with Enamine LTD and access to the REAL space as combinatorial library. Therefore, all compounds should be in the chemical space of the Enamine database and synthesizable, but we can't provide a catalog number for all compounds. If it is not possible for you to order compound with the information we provided, please reach out …
